# Supplementary material for: Transcriptome size matters for single-cell RNA-seq normalization and bulk deconvolution
Source: Nat Commun. 2025 Feb 1;16:1246. doi: 10.1038/s41467-025-56623-1 (PMC11787294; doi:10.1038/s41467-025-56623-1)
Supplement: Supplementary file 3 — Supplementary Dataset 1-2 [file 41467_2025_56623_MOESM3_ESM.xlsx]

## Sheet: Supplementory Data 1
Supplementory Data 1. Information of expression data for mixture samples and references. Information of data source, sample number, data type, and normalization status for all scRNA-seq and bulk RNA-seq data for evaluation.
Data ID	Data name	Source	Sample number	Data types	Roles in Deconvolution	Normalization status	Notes
R1	R1_Reference_scRNA_seq_sp001_rowGenesNonZero_rawCount.tsv	Allen brain map	1	scRNA-seq	References	raw count
	R1_Reference_scRNA_seq_sp001_rowGenesNonZero_meta_data.tsv
R2	R2_Reference_GSE131907_Lung_Cancer_raw_count_LUNG_T19_5tps.tsv	GSE131907	1	scRNA-seq	References	raw count
	R2_Reference_GSE131907_Lung_Cancer_LUNG_T19_5tps_meta_data.tsv
R3	R3_Reference_PBMC_10X_10k_rawcount_cellID.tsv	CIBERSORTx	1	scRNA-seq	References	raw count	Health PBMC samples
	R3_Reference_PBMC_10X_10k_meta_data.tsv
R4	R4_Reference_scRNA_seq_GBM_matrix_rawCount.tsv	BayesPrism	1	scRNA-seq	References	raw count	GBM
	R4_Reference_scRNA_seq_GBM_meta_data.tsv
R5	R5_Reference_scRNA_seq_PBMC_NSCLC_rawcount_6cellTypes.tsv	CIBERSORTx	1	scRNA-seq	References	raw count	NSCLC PBMC samples
	R5_Reference_scRNA_seq_PBMC_NSCLC_6cellTypes_meta_data.tsv
R6	R6_Reference_bulk_RNA_seq_cellSort_GSE111907_processed_data_5_group_NSCLC_CellSizeAdjustment.tsv	GSE111907	36	bulk sort	References	TPM with size adjustment	Equavalent to the raw count of the scRNA-seq data
	R6_Reference_bulk_RNA_seq_cellSort_GSE111907_processed_data_5_group_meta_data.tsv
R7	R7_Reference_GSE216529_TPM_gene_symbol_5types_CellSizeAdjustment.tsv	GSE216529	17 patients	bulk sort	References	TPM with size adjustment	Equavalent to the raw count of the scRNA-seq data
	R7_Reference_GSE216529_Sample_cell_type_info_5types_meta_data.tsv
R8	R8_Reference_GSE132228_TPM_gene_symbol_5types_CellSizeAdjustment.tsv	GSE132228	6 patients	bulk sort	References	TPM with size adjustment	Equavalent to the raw count of the scRNA-seq data
	R8_Reference_GSE132228_Sample_cell_type_info_5types_meta_data.tsv
R9	R9_References_scRNAseq_GSE207422_subset_11_085_raw_count.tsv	GSE207422	11	scRNA-seq	References	raw count
	R9_References_meta_GSE207422_subset_11_085_3columns.tsv
R10	R10_References_scRNAseq_GSE207422_subset_11_085_Normalized.tsv	GSE207422	11	scRNA-seq	References	Normalized with Redeconv
	R9_References_meta_GSE207422_subset_11_085_3columns.tsv
R11	R11_Reference_GSE220606_scRNA_seq_meta_data_3_columns_4samples.tsv	GSE220606	4	scRNA-seq	References	Raw count, CPM, and Normalized with Redeconv
	R11_Reference_GSE220606_scRNA_seq_4samples_rawCount.tsv
	R11_Reference_GSE220606_scRNA_seq_4samples_CPM.tsv
	R11_Reference_GSE220606_scRNA_seq_4samples_CLTS.tsv
M1	M1_Synthetic_Bulk_RNA_seq_Allen_Brain_Map_Equal_Fraction_CPM.tsv	Generated from data R1	100	bulk silmutation	Mixture samples	CPM	SYN Data A
M2	M2_Synthetic_Bulk_RNA_seq_Allen_Brain_Map_Equal_Fraction_TPM.tsv	Generated from data R1	100	bulk silmutation	Mixture samples	TPM	SYN Data A
M3	M3_Synthetic_Bulk_RNA_seq_Allen_Brain_Map_Random_Fraction_CPM.tsv	Generated from data R1	100	bulk silmutation	Mixture samples	CPM	SYN Data E
M4	M4_Synthetic_Bulk_RNA_seq_Allen_Brain_Map_Random_Fraction_TPM.tsv	Generated from data R1	100	bulk silmutation	Mixture samples	TPM	SYN Data E
M5	M5_Synthetic_Bulk_RNA_seq_Lung_Equal_Fraction_raw_count.tsv	Generated from data R2	100	bulk silmutation	Mixture samples	raw count	SYN Data B
M6	M6_Synthetic_Bulk_RNA_seq_Lung_Equal_Fraction_TPM.tsv	Generated from data R2	100	bulk silmutation	Mixture samples	TPM	SYN Data B
M7	M7_Synthetic_Bulk_RNA_seq_Lung_Random_Fraction_TPM.tsv	Generated from data R2	100	bulk silmutation	Mixture samples	TPM	SYN Data G
M8	M8_Synthetic_Bulk_RNA_seq_PBMC_10X_Equal_Fraction_raw_count.tsv	Generated from data R3	100	bulk silmutation	Mixture samples	raw count	SYN Data C
M9	M9_Synthetic_Bulk_RNA_seq_PBMC_10X_Equal_Fraction_TPM.tsv	Generated from data R3	100	bulk silmutation	Mixture samples	TPM	SYN Data C
M10	M10_Synthetic_Bulk_RNA_seq_PBMC_10X_Random_Fraction_TPM.tsv	Generated from data R3	100	bulk silmutation	Mixture samples	TPM	SYN Data H
M11	M11_Synthetic_Bulk_GBM_Equal_Fraction_raw_count.tsv	Generated from data R4	100	bulk silmutation	Mixture samples	raw count	SYN Data D
M12	M12_Synthetic_Bulk_GBM_Equal_Fraction_TPM.tsv	Generated from data R4	100	bulk silmutation	Mixture samples	TPM	SYN Data D
M13	M13_Synthetic_Bulk_RNA_GBM_Random_Fraction_TPM.tsv	Generated from data R4	100	bulk silmutation	Mixture samples	TPM	SYN Data I
M14	M14_Mixture_GSE111907_processed_data.tsv	GSE111907	185	bulk sort	Mixture samples	TPM
M15	M15_Mixture_GSE216529_GEO_rawcounts_gene_symbol_5types.tsv	GSE216529	85	bulk sort	Mixture samples	CPM
M16	M16_Mixture_GSE216529_GEO_TPM_gene_symbol_5types.tsv	GSE216529	85	bulk sort	Mixture samples	TPM
M17	M17_Cell.Lines.Jan.2022.Bulk.RNA-Ground_Truth.txt	GSE220606	6	Ground truth	Percentage of cell types
M18	M18_Mixture_Cell.Lines.Jan.2022.Bulk.RNA-Seq.rawCount.tsv	GSE220606	6	bulk RNA-seq	Mixture samples	TPM
M19	M19_Mixture_Cell.Lines.Jan.2022.Bulk.RNA-Seq.TPM.tsv	GSE220606	6	bulk RNA-seq	Mixture samples	raw count
M20	M20_Synthetic_Bulk_RNA_seq_data_percentage_information_All_sample_Randon_Fraction_1.txt	Generated from data R1	100	Ground truth	Percentage of cell types		SYN Data F
M21	M21_Synthetic_Bulk_RNA_seq_Allen_Brain_Map_All_sample_Randon_Fraction_CPM.tsv	Generated from data R1	100	bulk silmutation	Mixture samples	CPM	SYN Data F
M22	M22_Synthetic_Bulk_RNA_seq_Allen_Brain_Map_All_sample_Randon_Fraction_TPM.tsv	Generated from data R1	100	bulk silmutation	Mixture samples	TPM	SYN Data F
O1_1	O1_1_metadata_446701_410107.txt	Allen brain map mouse 10x	2	scRNA-seq
O1_2	O1_2_matrix_446701_410107_raw_count.tsv					raw count
O1_3	O1_3_matrix_446701_410107_CP10K.tsv					CP10K
O1_4	O1_4_matrix_446701_410107_CLTS.tsv					CLTS
O2	O2_CosMx_metadata_mouse.txt	CosMx, mouse brain
	O2_exp_rawCount_mouse.tsv
O3	O3_1_Human_metadata_001_L2_3_new.tsv	Allen brain map human 10x	1	scRNA-seq
	O3_2_Human_scRNA_seq_sp001_L2_3_raw_count.tsv					raw count
	O3_3_Human_scRNA_seq_sp001_L2_3_CP10K.tsv					CP10K
O4	O4_S3_metadata_file.csv	CosMx, human brain
	O4_S3_exprMat_file.csv
O5	O5_meta_3_columns_with_exp_info.txt	PMID: 32341560		scRNA-seq			Single Cell Portal
	O5_scRNA_seq_matirx_platforms.tsv
O6	O6_metadata_410107_446701_410108_366678.txt	Allen brain map mouse 10x	4	scRNA-seq
	O6_matrix_410107_446701_410108_366678_All_genes_raw_count.tsv					raw count
	O6_matrix_410107_446701_410108_366678_All_genes_CP10K.tsv					CP10K
	O6_matrix_410107_446701_410108_366678_All_genes_CLTS.tsv					CLTS
O7	O7_metadata_446701_410107_smallDataSet.txt	Allen brain map mouse 10x	2	scRNA-seq
	O7_matrix_446701_410107_raw_count_smallDataSet.tsv					raw count
	O7_matrix_446701_410107_CP10K_smallDataSet.tsv					CP10K
	O7_matrix_446701_410107_CLTS_smallDataSet.tsv					CLTS
O8	O8_GSM6538356_RNA_cell_annotation.csv	GSE212606		scRNA-seq
	O8_GSM6538356_RNA_gene_count.txt					raw count
	O8_GSM6538357_ATAC_cell_annotation.csv			scATAC-seq
	O8_GSM6538357_ATAC_peak_count.txt					raw count
Figure 2a	O1_1, O1_2
Figure 2b	O1_1, O1_2, O3_1, O3_2
Figure 2c	O1_1, O1_4
Figure 2d	O1_1, O1_2, O1_3, O1_4
Figure 2e	O1_1, O1_2, O1_3, O1_4
Figure 2f	O1_1, O1_2, O1_3, O1_4
Figure 2g	O1_1, O1_2
Figure 3a	O1_1, O1_4, O2
Figure 3b	O1_1, O1_3, O2
Figure 3c	O1_1, O1_3, O1_4, O2
Figure 3d	O1_1, O1_3, O1_4, O2
Figure 3e	O1_1, O1_3, O1_4, O2
Figure 3f	O1_1, O1_3, O1_4, O2
Figure 3g	O1_1, O1_3, O1_4, O2
Figure 3h	O2
Figure 4a	BayesPrism, CIBERSORTx, MuSiC: References -- R1, Mixtures--M1; ReDeconv: References -- R1, Mixture -- M2.
Figure 4b	BayesPrism, CIBERSORTx, MuSiC: References -- R1, Mixtures--M3; ReDeconv: References -- R1, Mixture -- M4.
Figure 4c	BayesPrism, CIBERSORTx, MuSiC: References -- R1, Mixtures--M21; ReDeconv: References -- R1, Mixture -- M22.
Figure 4d	BayesPrism, CIBERSORTx, MuSiC: References -- R11 (raw count), Mixtures--M18; ReDeconv: References -- R11 (CLTS), Mixture -- M19.
Figure 4e	BayesPrism, CIBERSORTx, MuSiC: References -- R5, Mixtures--M15; ReDeconv: References -- R5, Mixture -- M16.
Figure 5a	BayesPrism (I, III), CIBERSORTx (I, III): References -- R1, Mixtures--M2; MuSiC (I, III), ReDeconv (I): References -- CPM(R1), Mixture -- M2.
Figure 5b	ReDeconv: References -- R1, Mixtures--M2; ReDeconv (I): References -- CPM(R1), Mixtures--M2; ReDeconv (II): References -- R1, Mixtures--M1; ReDeconv (I, II): References -- CPM(R1), Mixtures--M1.
Figure 5c	ReDeconv: References -- R1, Mixtures--M22; ReDeconv (I): References -- CPM(R1), Mixtures--M22; ReDeconv (II): References -- R1, Mixtures--M21; ReDeconv (I, II): References -- CPM(R1), Mixtures--M21.
Figure 6a	MuSiC (III), ReDeconv: References--R1, Mixtures--M4.
Figure 6b	MuSiC (III), ReDeconv: References--R1, Mixtures--M22.
Figure 6c	BayesPrism (I, III), CIBERSORTx (I, III), MuSiC (III), ReDeconv: References -- R8, Mixtures--M16; ReDeconv (I): References--CPM(R8), Mixtures--M16.
Supplementary Figure 1	Illustration for scRNA-seq, bulk mRNA-seq, bulk total RNA-seq and different normalization methods
Supplementary Figure 2a	O1_1, O1_2
Supplementary Figure 2b	GSE131907
Supplementary Figure 2c	Allen brain map, mouse 10x
Supplementary Figure 2d	Illustration for CP10K normalization
Supplementary Figure 2e	Illustration for CLTS normalization
Supplementary Figure 3a	GSE131907
Supplementary Figure 3b	Allen brain map, mouse 10x
Supplementary Figure 4a	O5
Supplementary Figure 4b	O8
Supplementary Figure 5a	O1_1, O1_2, O1_3, O1_4
Supplementary Figure 5b	O1_1, O1_2, O1_3, O1_4
Supplementary Figure 5c	O1_1, O1_2, O1_3, O1_4
Supplementary Figure 5d	O1_1, O1_2, O1_3, O1_4
Supplementary Figure 5e	O1_1, O1_2, O1_3, O1_4
Supplementary Figure 6a	O1_1, O1_3, O1_4
Supplementary Figure 6b	O3
Supplementary Figure 7a	O3
Supplementary Figure 7b	O3, O4
Supplementary Figure 7c	O3, O4
Supplementary Figure 7d	O3, O4
Supplementary Figure 7e	O3, O4
Supplementary Figure 7f	O3, O4
Supplementary Figure 7g	O3, O4
Supplementary Figure 7h	O3, O4
Supplementary Figure 7i	O4
Supplementary Figure 8a-d	O6
Supplementary Figure 8e-f	O6, O1
Supplementary Figure 9a	BayesPrism, CIBERSORTx, MuSiC: References -- R1, Mixtures--M1; ReDeconv: References -- R1, Mixture -- M2.
Supplementary Figure 9b	BayesPrism, CIBERSORTx, MuSiC: References -- R2, Mixtures--M5; ReDeconv: References -- R2, Mixture -- M6.
Supplementary Figure 9c	BayesPrism, CIBERSORTx, MuSiC: References -- R3, Mixtures--M8; ReDeconv: References -- R3, Mixture -- M9.
Supplementary Figure 9d	BayesPrism, CIBERSORTx, MuSiC: References -- R4, Mixtures--M11; ReDeconv: References -- R4, Mixture -- M12.
Supplementary Figure 10a	BayesPrism, CIBERSORTx, MuSiC: References -- R1, Mixtures--M3; ReDeconv: References -- R1, Mixture -- M4.
Supplementary Figure 10b	BayesPrism, CIBERSORTx, MuSiC: References -- R1, Mixtures--M21; ReDeconv: References -- R1, Mixture -- M22.
Supplementary Figure 10c	BayesPrism, CIBERSORTx, MuSiC: References -- R11 (raw count), Mixtures--M18; ReDeconv: References -- R11 (CLTS), Mixture -- M19.
Supplementary Figure 11a	BayesPrism (I, III), CIBERSORTx (I, III): References -- R2, Mixtures--M6; MuSiC (I, III), ReDeconv (I): References -- CPM(R2), Mixture -- M6.
Supplementary Figure 11b	BayesPrism (I, III), CIBERSORTx (I, III): References -- R3, Mixtures--M9; MuSiC (I, III), ReDeconv (I): References -- CPM(R3), Mixture -- M9.
Supplementary Figure 11c	BayesPrism (I, III), CIBERSORTx (I, III): References -- R4, Mixtures--M12; MuSiC (I, III), ReDeconv (I): References -- CPM(R4), Mixture -- M12.
Supplementary Figure 12a	ReDeconv: References -- R2, Mixtures--M6; ReDeconv (I): References -- CPM(R2), Mixtures--M6; ReDeconv (II): References -- R2, Mixtures--M5; ReDeconv (I, II): References -- CPM(R2), Mixtures--M5.
Supplementary Figure 12b	ReDeconv: References -- R3, Mixtures--M9; ReDeconv (I): References -- CPM(R3), Mixtures--M9; ReDeconv (II): References -- R3, Mixtures--M8; ReDeconv (I, II): References -- CPM(R3), Mixtures--M8.
Supplementary Figure 12c	ReDeconv: References -- R4, Mixtures--M12; ReDeconv (I): References -- CPM(R4), Mixtures--M12; ReDeconv (II): References -- R4, Mixtures--M11; ReDeconv (I, II): References -- CPM(R4), Mixtures--M11.
Supplementary Figure 13	O7
Supplementary Figure 14a	MuSiC (III), ReDeconv: References--R2, Mixtures--M7.
Supplementary Figure 14b	MuSiC (III), ReDeconv: References--R3, Mixtures--M10.
Supplementary Figure 14c	MuSiC (III), ReDeconv: References--R4, Mixtures--M13.
Supplementary Figure 15a	MuSiC: References -- R11 (raw count), Mixtures--M19; ReDeconv: References -- R11 (CLTS), Mixture -- M19.
Supplementary Figure 15b	MuSiC: References -- R11 (raw count), Mixtures--M19; ReDeconv: References -- R11 (CLTS), Mixture -- M19.
Supplementary Figure 16a	BayesPrism (I, III), CIBERSORTx (I, III), MuSiC(III), ReDeconv: References -- R7, Mixtures--M16; ReDeconv (I): References -- CPM(R7), Mixture -- M16.
Supplementary Figure 16b	BayesPrism (I, III), CIBERSORTx (I, III), MuSiC (III), ReDeconv: References -- R5, Mixtures--M16; ReDeconv (I): References -- CPM(R5), Mixture -- M16.
Supplementary Figure 16c	BayesPrism (I, III), CIBERSORTx (I, III), MuSiC (III), ReDeconv: References -- R3, Mixtures--M16; ReDeconv (I): References -- CPM(R3), Mixture -- M16.
Supplementary Figure 16d	BayesPrism (I, III), CIBERSORTx (I, III), MuSiC(III), ReDeconv: References -- R6, Mixtures--M14; ReDeconv (I): References -- CPM(R6), Mixture -- M14.
Supplementary Figure 16e	BayesPrism (I, III), CIBERSORTx (I, III), MuSiC (III): References -- R9, Mixtures--M14; ReDeconv: References -- R10, Mixture -- M14; ReDeconv (I): References -- CPM(R9), Mixture -- M14.
Note: CPM(***) represents applying CPM normalization to data ***.
Using raw count or CPM bulk RNA-seq data as input for deconvoluton, the results do not have differences.

## Sheet: Supplementary Data 
Supplementary Data 2. Ground truth for synthetic bulk RNA-seq data. Information of fractions for all cell types in synthetic bulk RNA-seq data for evaluation.
M1, M2
Cell type	L5.6.NP	Oligo	L5.ET	L6b	Lamp5	Astro
Fraction	0.166667	0.166667	0.166667	0.166667	0.166667	0.166667
M3, M4
Cell type	L5.6.NP	Oligo	L5.ET	L6b	Lamp5	Astro
Fraction	0.031016	0.273797	0.0342246	0.365775	0.0406417	0.254545
M5, M6
Cell type	Endothelial cells	T lymphocytes	B lymphocytes	MAST cells	NK cells
Fraction	0.2	0.2	0.2	0.2	0.2
M7
Cell type	Endothelial cells	T lymphocytes	B lymphocytes	MAST cells	NK cells
Fraction	0.133169	0.463625	0.0308261	0.34402	0.02836
M8, M9
Cell type	CD4+ T	Platelets	Monocytes	NK	Pre-B	CD8+ NKT-like	Naive CD8+ T	B
Fraction	0.125	0.125	0.125	0.125	0.125	0.125	0.125	0.125
M10
Cell type	CD4+ T	Platelets	Monocytes	NK	Pre-B	CD8+ NKT-like	Naive CD8+ T	B
Fraction	0.207906	0.0468521	0.227916	0.0300146	0.13104	0.192045	0.0646657	0.0995608
M11, M12
Cell type	tumor	myeloid	pericyte	endothelial	tcell	oligo
Fraction	0.166667	0.166667	0.166667	0.166667	0.166667	0.166667
M13
Cell type	tumor	myeloid	pericyte	endothelial	tcell	oligo
Fraction	0.435714	0.294643	0.0339286	0.1875	0.0205357	0.0276786
