# Supplementary material for: Transcriptome size matters for single-cell RNA-seq normalization and bulk deconvolution
Source: Nat Commun. 2025 Feb 1;16:1246. doi: 10.1038/s41467-025-56623-1 (PMC11787294; doi:10.1038/s41467-025-56623-1)
Supplement: Supplementary file 6 — Source Data [file 41467_2025_56623_MOESM6_ESM.zip]

Archive with 21 entries (20 files):
- Source_data/
- Source_data/Figure_2.xlsx
- Source_data/Figure_3.xlsx
- Source_data/Figure_4.xlsx
- Source_data/Figure_5.xlsx
- Source_data/Figure_6.xlsx
- Source_data/Figure_S10.xlsx
- Source_data/Figure_S11.xlsx
- Source_data/Figure_S12.xlsx
- Source_data/Figure_S13.xlsx
- Source_data/Figure_S14.xlsx
- Source_data/Figure_S15.xlsx
- Source_data/Figure_S16.xlsx
- Source_data/Figure_S2.xlsx
- Source_data/Figure_S3.xlsx
- Source_data/Figure_S4.xlsx
- Source_data/Figure_S5.xlsx
- Source_data/Figure_S6.xlsx
- Source_data/Figure_S7.xlsx
- Source_data/Figure_S8.xlsx
- Source_data/Figure_S9.xlsx
