# Supplementary material for: Transcriptome size matters for single-cell RNA-seq normalization and bulk deconvolution
Source: Nat Commun. 2025 Feb 1;16:1246. doi: 10.1038/s41467-025-56623-1 (PMC11787294; doi:10.1038/s41467-025-56623-1)
Supplement: Supplementary file 6 — Source Data [file 41467_2025_56623_MOESM6_ESM.zip › Source_data/Figure_2.xlsx]

## Sheet: Figure_2a
Cell_type	Mouse_410107	Mouse_446701
SMC-Peri	1826.83	2771.95
Micro-PVM	1956.5	2978.94
Endo	2254.49	3292.54
Astro	2626.68	3961.03
Oligo	3376.13	5031.73
Vip	6325.22	9515.98
L5/6 NP CTX	7174.49	12370
Lamp5	7667.62	12252.9
L4/5 IT CTX	8234.97	11745
L6 CT CTX	9539.68	15583.1
Sst	10266.9	15915.8
L6 IT CTX	11341.7	17720.5
L2/3 IT CTX	12180.2	18431.6
Sncg	12481.8	14770.6
Car3	12606.6	18850.6
L5 IT CTX	12959.1	20233.4
Sst Chodl	13046.4	21212.7
L6b CTX	14223	21934.5
L5 PT CTX	21575.8	31887.6

## Sheet: Figure_2b
Cell_type	Mouse_446701	Human_H18.30.001
Micro-PVM	2978.94	2132.63
Endo	3292.54	2426.44
Astro	3961.03	2980.6
Oligo	5031.73	4239.09
Vip	9515.98	11675.5
Lamp5	12252.9	14925.5
Sst	15915.8	11371.8
Sncg	14770.6	13649.8
Sst Chodl	21212.7	18171.8
VLMC	3758.83	2574.35

## Sheet: Figure_2c
Cell_type	Mouse_410107	Mouse_446701
Astro	2635.46	2666.22
Car3	12633.7	12688.5
Endo	2263.17	2216.24
L2/3 IT CTX	12207.3	12406.5
L4/5 IT CTX	8256.28	7905.66
L5 IT CTX	12986.8	13619.3
L5 PT CTX	21611.8	21463.9
L5/6 NP CTX	7194.66	8326.39
L6 CT CTX	9563.03	10489.1
L6 IT CTX	11367.7	11927.9
L6b CTX	14251.8	14764.3
Lamp5	7688.34	8247.55
Micro-PVM	1963.8	2005.16
Oligo	3386.32	3386.91
SMC-Peri	1833.97	1865.83
Sncg	12508	9942.23
Sst	10291.4	10713.1
Sst Chodl	13074	14278.5
Vip	6343.4	6405.31

## Sheet: Figure_2d
Group	Sample	Cell_type	Expression	Ctype_Sample
Raw_count	Sample_I	L5_IT	13	L5_IT_Sample_I
Raw_count	Sample_I	L5_IT	9	L5_IT_Sample_I
Raw_count	Sample_I	L5_IT	5	L5_IT_Sample_I
Raw_count	Sample_I	L5_IT	17	L5_IT_Sample_I
Raw_count	Sample_I	L5_IT	7	L5_IT_Sample_I
Raw_count	Sample_I	L5_IT	20	L5_IT_Sample_I
Raw_count	Sample_I	L5_IT	9	L5_IT_Sample_I
Raw_count	Sample_I	L5_IT	19	L5_IT_Sample_I
Raw_count	Sample_I	L5_IT	11	L5_IT_Sample_I
Raw_count	Sample_I	L5_IT	11	L5_IT_Sample_I
Raw_count	Sample_I	L5_IT	9	L5_IT_Sample_I
Raw_count	Sample_I	L5_IT	13	L5_IT_Sample_I
Raw_count	Sample_I	L5_IT	18	L5_IT_Sample_I
Raw_count	Sample_I	L5_IT	15	L5_IT_Sample_I
Raw_count	Sample_I	L5_IT	10	L5_IT_Sample_I
Raw_count	Sample_I	L5_IT	15	L5_IT_Sample_I
Raw_count	Sample_I	L5_IT	8	L5_IT_Sample_I
Raw_count	Sample_I	L5_IT	14	L5_IT_Sample_I
Raw_count	Sample_I	L5_IT	8	L5_IT_Sample_I
Raw_count	Sample_I	L5_IT	12	L5_IT_Sample_I
Raw_count	Sample_I	L5_IT	16	L5_IT_Sample_I
Raw_count	Sample_I	L5_IT	4	L5_IT_Sample_I
Raw_count	Sample_I	L5_IT	12	L5_IT_Sample_I
Raw_count	Sample_I	L5_IT	22	L5_IT_Sample_I
Raw_count	Sample_I	L5_IT	13	L5_IT_Sample_I
Raw_count	Sample_I	L5_IT	9	L5_IT_Sample_I
Raw_count	Sample_I	L5_IT	1	L5_IT_Sample_I
Raw_count	Sample_I	L5_IT	14	L5_IT_Sample_I
Raw_count	Sample_I	L5_IT	36	L5_IT_Sample_I
Raw_count	Sample_I	L5_IT	6	L5_IT_Sample_I
Raw_count	Sample_I	L5_IT	6	L5_IT_Sample_I
Raw_count	Sample_I	L5_IT	10	L5_IT_Sample_I
Raw_count	Sample_I	L5_IT	19	L5_IT_Sample_I
Raw_count	Sample_I	L5_IT	5	L5_IT_Sample_I
Raw_count	Sample_I	L5_IT	7	L5_IT_Sample_I
Raw_count	Sample_I	L5_IT	5	L5_IT_Sample_I
Raw_count	Sample_I	L5_IT	17	L5_IT_Sample_I
Raw_count	Sample_I	L5_IT	13	L5_IT_Sample_I
Raw_count	Sample_I	L5_IT	15	L5_IT_Sample_I
Raw_count	Sample_I	L5_IT	2	L5_IT_Sample_I
Raw_count	Sample_I	L5_IT	6	L5_IT_Sample_I
Raw_count	Sample_I	L5_IT	17	L5_IT_Sample_I
Raw_count	Sample_I	L5_IT	12	L5_IT_Sample_I
Raw_count	Sample_I	L5_IT	3	L5_IT_Sample_I
Raw_count	Sample_I	L5_IT	9	L5_IT_Sample_I
Raw_count	Sample_I	L5_IT	12	L5_IT_Sample_I
Raw_count	Sample_I	L5_IT	12	L5_IT_Sample_I
Raw_count	Sample_I	L5_IT	4	L5_IT_Sample_I
Raw_count	Sample_I	L5_IT	13	L5_IT_Sample_I
Raw_count	Sample_I	L5_IT	11	L5_IT_Sample_I
Raw_count	Sample_I	L5_IT	16	L5_IT_Sample_I
Raw_count	Sample_I	L5_IT	7	L5_IT_Sample_I
Raw_count	Sample_I	L5_IT	12	L5_IT_Sample_I
Raw_count	Sample_I	L5_IT	6	L5_IT_Sample_I
Raw_count	Sample_I	L5_IT	6	L5_IT_Sample_I
Raw_count	Sample_I	L5_IT	8	L5_IT_Sample_I
Raw_count	Sample_I	L5_IT	8	L5_IT_Sample_I
Raw_count	Sample_I	L5_IT	10	L5_IT_Sample_I
Raw_count	Sample_I	L5_IT	10	L5_IT_Sample_I
Raw_count	Sample_I	L5_IT	6	L5_IT_Sample_I
Raw_count	Sample_I	L5_IT	22	L5_IT_Sample_I
Raw_count	Sample_I	L5_IT	8	L5_IT_Sample_I
Raw_count	Sample_I	L5_IT	14	L5_IT_Sample_I
Raw_count	Sample_I	L5_IT	12	L5_IT_Sample_I
Raw_count	Sample_I	L5_IT	13	L5_IT_Sample_I
Raw_count	Sample_I	L5_IT	7	L5_IT_Sample_I
Raw_count	Sample_I	L5_IT	7	L5_IT_Sample_I
Raw_count	Sample_I	L5_IT	3	L5_IT_Sample_I
Raw_count	Sample_I	L5_IT	7	L5_IT_Sample_I
Raw_count	Sample_I	L5_IT	26	L5_IT_Sample_I
Raw_count	Sample_I	L5_IT	15	L5_IT_Sample_I
Raw_count	Sample_I	L5_IT	7	L5_IT_Sample_I
Raw_count	Sample_I	L5_IT	9	L5_IT_Sample_I
Raw_count	Sample_I	L5_IT	6	L5_IT_Sample_I
Raw_count	Sample_I	L5_IT	0	L5_IT_Sample_I
Raw_count	Sample_I	L5_IT	7	L5_IT_Sample_I
Raw_count	Sample_I	L5_IT	5	L5_IT_Sample_I
Raw_count	Sample_I	L5_IT	13	L5_IT_Sample_I
Raw_count	Sample_I	L5_IT	6	L5_IT_Sample_I
Raw_count	Sample_I	L5_IT	11	L5_IT_Sample_I
Raw_count	Sample_I	L5_IT	14	L5_IT_Sample_I
Raw_count	Sample_I	L5_IT	10	L5_IT_Sample_I
Raw_count	Sample_I	L5_IT	9	L5_IT_Sample_I
Raw_count	Sample_I	L5_IT	8	L5_IT_Sample_I
Raw_count	Sample_I	L5_IT	19	L5_IT_Sample_I
Raw_count	Sample_I	L5_IT	13	L5_IT_Sample_I
Raw_count	Sample_I	L5_IT	9	L5_IT_Sample_I
Raw_count	Sample_I	L5_IT	11	L5_IT_Sample_I
Raw_count	Sample_I	L5_IT	14	L5_IT_Sample_I
Raw_count	Sample_I	L5_IT	11	L5_IT_Sample_I
Raw_count	Sample_I	L5_IT	13	L5_IT_Sample_I
Raw_count	Sample_I	L5_IT	7	L5_IT_Sample_I
Raw_count	Sample_I	L5_IT	11	L5_IT_Sample_I
Raw_count	Sample_I	L5_IT	13	L5_IT_Sample_I
Raw_count	Sample_I	L5_IT	13	L5_IT_Sample_I
Raw_count	Sample_I	L5_IT	9	L5_IT_Sample_I
Raw_count	Sample_I	L5_IT	6	L5_IT_Sample_I
Raw_count	Sample_I	L5_IT	6	L5_IT_Sample_I
Raw_count	Sample_I	L5_IT	12	L5_IT_Sample_I
Raw_count	Sample_I	L5_IT	11	L5_IT_Sample_I
Raw_count	Sample_I	L5_IT	13	L5_IT_Sample_I
Raw_count	Sample_I	L5_IT	13	L5_IT_Sample_I
Raw_count	Sample_I	L5_IT	10	L5_IT_Sample_I
Raw_count	Sample_I	L5_IT	25	L5_IT_Sample_I
Raw_count	Sample_I	L5_IT	14	L5_IT_Sample_I
Raw_count	Sample_I	L5_IT	5	L5_IT_Sample_I
Raw_count	Sample_I	L5_IT	4	L5_IT_Sample_I
Raw_count	Sample_I	L5_IT	32	L5_IT_Sample_I
Raw_count	Sample_I	L5_IT	14	L5_IT_Sample_I
Raw_count	Sample_I	L5_IT	11	L5_IT_Sample_I
Raw_count	Sample_I	L5_IT	10	L5_IT_Sample_I
Raw_count	Sample_I	L5_IT	7	L5_IT_Sample_I
Raw_count	Sample_I	L5_IT	16	L5_IT_Sample_I
Raw_count	Sample_I	L5_IT	15	L5_IT_Sample_I
Raw_count	Sample_I	L5_IT	10	L5_IT_Sample_I
Raw_count	Sample_I	L5_IT	7	L5_IT_Sample_I
Raw_count	Sample_I	L5_IT	1	L5_IT_Sample_I
Raw_count	Sample_I	L5_IT	7	L5_IT_Sample_I
Raw_count	Sample_I	L5_IT	11	L5_IT_Sample_I
Raw_count	Sample_I	L5_IT	30	L5_IT_Sample_I
Raw_count	Sample_I	L5_IT	26	L5_IT_Sample_I
Raw_count	Sample_I	L5_IT	13	L5_IT_Sample_I
Raw_count	Sample_I	L5_IT	12	L5_IT_Sample_I
Raw_count	Sample_I	L5_IT	23	L5_IT_Sample_I
Raw_count	Sample_I	L5_IT	11	L5_IT_Sample_I
Raw_count	Sample_I	L5_IT	4	L5_IT_Sample_I
Raw_count	Sample_I	L5_IT	14	L5_IT_Sample_I
Raw_count	Sample_I	L5_IT	5	L5_IT_Sample_I
Raw_count	Sample_I	L5_IT	9	L5_IT_Sample_I
Raw_count	Sample_I	L5_IT	9	L5_IT_Sample_I
Raw_count	Sample_I	L5_IT	28	L5_IT_Sample_I
Raw_count	Sample_I	L5_IT	27	L5_IT_Sample_I
Raw_count	Sample_I	L5_IT	8	L5_IT_Sample_I
Raw_count	Sample_I	L5_IT	12	L5_IT_Sample_I
Raw_count	Sample_I	L5_IT	20	L5_IT_Sample_I
Raw_count	Sample_I	L5_IT	18	L5_IT_Sample_I
Raw_count	Sample_I	L5_IT	7	L5_IT_Sample_I
Raw_count	Sample_I	L5_IT	8	L5_IT_Sample_I
Raw_count	Sample_I	L5_IT	9	L5_IT_Sample_I
Raw_count	Sample_I	L5_IT	3	L5_IT_Sample_I
Raw_count	Sample_I	L5_IT	13	L5_IT_Sample_I
Raw_count	Sample_I	L5_IT	16	L5_IT_Sample_I
Raw_count	Sample_I	L5_IT	14	L5_IT_Sample_I
Raw_count	Sample_I	L5_IT	11	L5_IT_Sample_I
Raw_count	Sample_I	L5_IT	10	L5_IT_Sample_I
Raw_count	Sample_I	L5_IT	13	L5_IT_Sample_I
Raw_count	Sample_I	L5_IT	17	L5_IT_Sample_I
Raw_count	Sample_I	L5_IT	6	L5_IT_Sample_I
Raw_count	Sample_I	L5_IT	22	L5_IT_Sample_I
Raw_count	Sample_I	L5_IT	20	L5_IT_Sample_I
Raw_count	Sample_I	L5_IT	28	L5_IT_Sample_I
Raw_count	Sample_I	L5_IT	9	L5_IT_Sample_I
Raw_count	Sample_I	L5_IT	12	L5_IT_Sample_I
Raw_count	Sample_I	L5_IT	14	L5_IT_Sample_I
Raw_count	Sample_I	L5_IT	11	L5_IT_Sample_I
Raw_count	Sample_I	L5_IT	12	L5_IT_Sample_I
Raw_count	Sample_I	L5_IT	21	L5_IT_Sample_I
Raw_count	Sample_I	L5_IT	23	L5_IT_Sample_I
Raw_count	Sample_I	L5_IT	3	L5_IT_Sample_I
Raw_count	Sample_I	L5_IT	16	L5_IT_Sample_I
Raw_count	Sample_I	L5_IT	24	L5_IT_Sample_I
Raw_count	Sample_I	L5_IT	8	L5_IT_Sample_I
Raw_count	Sample_I	L5_IT	11	L5_IT_Sample_I
Raw_count	Sample_I	L5_IT	12	L5_IT_Sample_I
Raw_count	Sample_I	L5_IT	8	L5_IT_Sample_I
Raw_count	Sample_I	L5_IT	13	L5_IT_Sample_I
Raw_count	Sample_I	L5_IT	7	L5_IT_Sample_I
Raw_count	Sample_I	L5_IT	17	L5_IT_Sample_I
Raw_count	Sample_I	L5_IT	21	L5_IT_Sample_I
Raw_count	Sample_I	L5_IT	4	L5_IT_Sample_I
Raw_count	Sample_I	L5_IT	8	L5_IT_Sample_I
Raw_count	Sample_I	L5_IT	9	L5_IT_Sample_I
Raw_count	Sample_I	L5_IT	10	L5_IT_Sample_I
Raw_count	Sample_I	L5_IT	20	L5_IT_Sample_I
Raw_count	Sample_I	L5_IT	6	L5_IT_Sample_I
Raw_count	Sample_I	L5_IT	10	L5_IT_Sample_I
Raw_count	Sample_I	L5_IT	10	L5_IT_Sample_I
Raw_count	Sample_I	L5_IT	8	L5_IT_Sample_I
Raw_count	Sample_I	L5_IT	12	L5_IT_Sample_I
Raw_count	Sample_I	L5_IT	19	L5_IT_Sample_I
Raw_count	Sample_I	L5_IT	9	L5_IT_Sample_I
Raw_count	Sample_I	L5_IT	15	L5_IT_Sample_I
Raw_count	Sample_I	L5_IT	11	L5_IT_Sample_I
Raw_count	Sample_I	L5_IT	12	L5_IT_Sample_I
Raw_count	Sample_I	L5_IT	23	L5_IT_Sample_I
Raw_count	Sample_I	L5_IT	9	L5_IT_Sample_I
Raw_count	Sample_I	L5_IT	32	L5_IT_Sample_I
Raw_count	Sample_I	L5_IT	11	L5_IT_Sample_I
Raw_count	Sample_I	L5_IT	7	L5_IT_Sample_I
Raw_count	Sample_I	L5_IT	7	L5_IT_Sample_I
Raw_count	Sample_I	L5_IT	8	L5_IT_Sample_I
Raw_count	Sample_I	L5_IT	11	L5_IT_Sample_I
Raw_count	Sample_I	L5_IT	9	L5_IT_Sample_I
Raw_count	Sample_I	L5_IT	5	L5_IT_Sample_I
Raw_count	Sample_I	L5_IT	10	L5_IT_Sample_I
Raw_count	Sample_I	L5_IT	3	L5_IT_Sample_I
Raw_count	Sample_I	L5_IT	30	L5_IT_Sample_I
Raw_count	Sample_I	L5_IT	6	L5_IT_Sample_I
Raw_count	Sample_I	L5_IT	25	L5_IT_Sample_I
Raw_count	Sample_I	L5_IT	16	L5_IT_Sample_I
Raw_count	Sample_I	L5_IT	12	L5_IT_Sample_I
Raw_count	Sample_I	L5_IT	10	L5_IT_Sample_I
Raw_count	Sample_I	L5_IT	12	L5_IT_Sample_I
Raw_count	Sample_I	L5_IT	13	L5_IT_Sample_I
Raw_count	Sample_I	L5_IT	12	L5_IT_Sample_I
Raw_count	Sample_I	L5_IT	12	L5_IT_Sample_I
Raw_count	Sample_I	L5_IT	6	L5_IT_Sample_I
Raw_count	Sample_I	L5_IT	12	L5_IT_Sample_I
Raw_count	Sample_I	L5_IT	2	L5_IT_Sample_I
Raw_count	Sample_I	L5_IT	5	L5_IT_Sample_I
Raw_count	Sample_I	L5_IT	15	L5_IT_Sample_I
Raw_count	Sample_I	L5_IT	11	L5_IT_Sample_I
Raw_count	Sample_I	L5_IT	11	L5_IT_Sample_I
Raw_count	Sample_I	L5_IT	8	L5_IT_Sample_I
Raw_count	Sample_I	L5_IT	4	L5_IT_Sample_I
Raw_count	Sample_I	L5_IT	7	L5_IT_Sample_I
Raw_count	Sample_I	L5_IT	3	L5_IT_Sample_I
Raw_count	Sample_I	L5_IT	5	L5_IT_Sample_I
Raw_count	Sample_I	L5_IT	15	L5_IT_Sample_I
Raw_count	Sample_I	L5_IT	10	L5_IT_Sample_I
Raw_count	Sample_I	L5_IT	15	L5_IT_Sample_I
Raw_count	Sample_I	L5_IT	19	L5_IT_Sample_I
Raw_count	Sample_I	L5_IT	6	L5_IT_Sample_I
Raw_count	Sample_I	L5_IT	10	L5_IT_Sample_I
Raw_count	Sample_I	L5_IT	2	L5_IT_Sample_I
Raw_count	Sample_I	L5_IT	5	L5_IT_Sample_I
Raw_count	Sample_I	L5_IT	7	L5_IT_Sample_I
Raw_count	Sample_I	L5_IT	1	L5_IT_Sample_I
Raw_count	Sample_I	L5_IT	8	L5_IT_Sample_I
Raw_count	Sample_I	L5_IT	6	L5_IT_Sample_I
Raw_count	Sample_I	L5_IT	5	L5_IT_Sample_I
Raw_count	Sample_I	L5_IT	11	L5_IT_Sample_I
Raw_count	Sample_I	L5_IT	13	L5_IT_Sample_I
Raw_count	Sample_I	L5_IT	8	L5_IT_Sample_I
Raw_count	Sample_I	L5_IT	8	L5_IT_Sample_I
Raw_count	Sample_I	L5_IT	1	L5_IT_Sample_I
Raw_count	Sample_I	L5_IT	7	L5_IT_Sample_I
Raw_count	Sample_I	L5_IT	4	L5_IT_Sample_I
Raw_count	Sample_I	L5_IT	14	L5_IT_Sample_I
Raw_count	Sample_I	L5_IT	14	L5_IT_Sample_I
Raw_count	Sample_I	L5_IT	14	L5_IT_Sample_I
Raw_count	Sample_I	L5_IT	15	L5_IT_Sample_I
Raw_count	Sample_I	L5_IT	22	L5_IT_Sample_I
Raw_count	Sample_I	L5_IT	17	L5_IT_Sample_I
Raw_count	Sample_I	L5_IT	10	L5_IT_Sample_I
Raw_count	Sample_I	L5_IT	7	L5_IT_Sample_I
Raw_count	Sample_I	L5_IT	4	L5_IT_Sample_I
Raw_count	Sample_I	L5_IT	10	L5_IT_Sample_I
Raw_count	Sample_I	L5_IT	10	L5_IT_Sample_I
Raw_count	Sample_I	L5_IT	22	L5_IT_Sample_I
Raw_count	Sample_I	L5_IT	20	L5_IT_Sample_I
Raw_count	Sample_I	L5_IT	8	L5_IT_Sample_I
Raw_count	Sample_I	L5_IT	19	L5_IT_Sample_I
Raw_count	Sample_I	L5_IT	8	L5_IT_Sample_I
Raw_count	Sample_I	L5_IT	15	L5_IT_Sample_I
Raw_count	Sample_I	L5_IT	43	L5_IT_Sample_I
Raw_count	Sample_I	L5_IT	13	L5_IT_Sample_I
Raw_count	Sample_I	L5_IT	13	L5_IT_Sample_I
Raw_count	Sample_I	L5_IT	10	L5_IT_Sample_I
Raw_count	Sample_I	L5_IT	8	L5_IT_Sample_I
Raw_count	Sample_I	L5_IT	10	L5_IT_Sample_I
Raw_count	Sample_I	L5_IT	7	L5_IT_Sample_I
Raw_count	Sample_I	L5_IT	0	L5_IT_Sample_I
Raw_count	Sample_I	L5_IT	20	L5_IT_Sample_I
Raw_count	Sample_I	L5_IT	5	L5_IT_Sample_I
Raw_count	Sample_I	L5_IT	13	L5_IT_Sample_I
Raw_count	Sample_I	L5_IT	24	L5_IT_Sample_I
Raw_count	Sample_I	L5_IT	12	L5_IT_Sample_I
Raw_count	Sample_I	L5_IT	2	L5_IT_Sample_I
Raw_count	Sample_I	L5_IT	11	L5_IT_Sample_I
Raw_count	Sample_I	L5_IT	15	L5_IT_Sample_I
Raw_count	Sample_I	L5_IT	10	L5_IT_Sample_I
Raw_count	Sample_I	L5_IT	5	L5_IT_Sample_I
Raw_count	Sample_I	L5_IT	13	L5_IT_Sample_I
Raw_count	Sample_I	L5_IT	5	L5_IT_Sample_I
Raw_count	Sample_I	L5_IT	22	L5_IT_Sample_I
Raw_count	Sample_I	L5_IT	8	L5_IT_Sample_I
Raw_count	Sample_I	L5_IT	23	L5_IT_Sample_I
Raw_count	Sample_I	L5_IT	14	L5_IT_Sample_I
Raw_count	Sample_I	L5_IT	7	L5_IT_Sample_I
Raw_count	Sample_I	L5_IT	23	L5_IT_Sample_I
Raw_count	Sample_I	L5_IT	15	L5_IT_Sample_I
Raw_count	Sample_I	L5_IT	2	L5_IT_Sample_I
Raw_count	Sample_I	L5_IT	17	L5_IT_Sample_I
Raw_count	Sample_I	L5_IT	11	L5_IT_Sample_I
Raw_count	Sample_I	L5_IT	18	L5_IT_Sample_I
Raw_count	Sample_I	L5_IT	8	L5_IT_Sample_I
Raw_count	Sample_I	L5_IT	6	L5_IT_Sample_I
Raw_count	Sample_I	L5_IT	6	L5_IT_Sample_I
Raw_count	Sample_I	L5_IT	9	L5_IT_Sample_I
Raw_count	Sample_I	L5_IT	8	L5_IT_Sample_I
Raw_count	Sample_I	L5_IT	12	L5_IT_Sample_I
Raw_count	Sample_I	L5_IT	17	L5_IT_Sample_I
Raw_count	Sample_I	L5_IT	8	L5_IT_Sample_I
Raw_count	Sample_I	L5_IT	9	L5_IT_Sample_I
Raw_count	Sample_I	L5_IT	12	L5_IT_Sample_I
Raw_count	Sample_I	L5_IT	16	L5_IT_Sample_I
Raw_count	Sample_I	L5_IT	13	L5_IT_Sample_I
Raw_count	Sample_I	L5_IT	5	L5_IT_Sample_I
Raw_count	Sample_I	L5_IT	11	L5_IT_Sample_I
Raw_count	Sample_I	L5_IT	10	L5_IT_Sample_I
Raw_count	Sample_I	L5_IT	9	L5_IT_Sample_I
Raw_count	Sample_I	L5_IT	8	L5_IT_Sample_I
Raw_count	Sample_I	L5_IT	4	L5_IT_Sample_I
Raw_count	Sample_I	L5_IT	8	L5_IT_Sample_I
Raw_count	Sample_I	L5_IT	16	L5_IT_Sample_I
Raw_count	Sample_I	L5_IT	27	L5_IT_Sample_I
Raw_count	Sample_I	L5_IT	11	L5_IT_Sample_I
Raw_count	Sample_I	L5_IT	10	L5_IT_Sample_I
Raw_count	Sample_I	L5_IT	31	L5_IT_Sample_I
Raw_count	Sample_I	L5_IT	12	L5_IT_Sample_I
Raw_count	Sample_I	L5_IT	9	L5_IT_Sample_I
Raw_count	Sample_I	L5_IT	18	L5_IT_Sample_I
Raw_count	Sample_I	L5_IT	3	L5_IT_Sample_I
Raw_count	Sample_I	L5_IT	6	L5_IT_Sample_I
Raw_count	Sample_I	L5_IT	17	L5_IT_Sample_I
Raw_count	Sample_I	L5_IT	3	L5_IT_Sample_I
Raw_count	Sample_I	L5_IT	16	L5_IT_Sample_I
Raw_count	Sample_I	L5_IT	10	L5_IT_Sample_I
Raw_count	Sample_I	L5_IT	22	L5_IT_Sample_I
Raw_count	Sample_I	L5_IT	14	L5_IT_Sample_I
Raw_count	Sample_I	L5_IT	8	L5_IT_Sample_I
Raw_count	Sample_I	L5_IT	12	L5_IT_Sample_I
Raw_count	Sample_I	L5_IT	10	L5_IT_Sample_I
Raw_count	Sample_I	L5_IT	14	L5_IT_Sample_I
Raw_count	Sample_I	L5_IT	8	L5_IT_Sample_I
Raw_count	Sample_I	L5_IT	10	L5_IT_Sample_I
Raw_count	Sample_I	L5_IT	11	L5_IT_Sample_I
Raw_count	Sample_I	L5_IT	3	L5_IT_Sample_I
Raw_count	Sample_I	L5_IT	7	L5_IT_Sample_I
Raw_count	Sample_I	L5_IT	10	L5_IT_Sample_I
Raw_count	Sample_I	L5_IT	13	L5_IT_Sample_I
Raw_count	Sample_I	L5_IT	13	L5_IT_Sample_I
Raw_count	Sample_I	L5_IT	22	L5_IT_Sample_I
Raw_count	Sample_I	L5_IT	7	L5_IT_Sample_I
Raw_count	Sample_I	L5_IT	4	L5_IT_Sample_I
Raw_count	Sample_I	L5_IT	10	L5_IT_Sample_I
Raw_count	Sample_I	L5_IT	8	L5_IT_Sample_I
Raw_count	Sample_I	L5_IT	8	L5_IT_Sample_I
Raw_count	Sample_I	L5_IT	11	L5_IT_Sample_I
Raw_count	Sample_I	L5_IT	13	L5_IT_Sample_I
Raw_count	Sample_I	L5_IT	24	L5_IT_Sample_I
Raw_count	Sample_I	L5_IT	6	L5_IT_Sample_I
Raw_count	Sample_I	L5_IT	8	L5_IT_Sample_I
Raw_count	Sample_I	L5_IT	9	L5_IT_Sample_I
Raw_count	Sample_I	L5_IT	6	L5_IT_Sample_I
Raw_count	Sample_I	L5_IT	7	L5_IT_Sample_I
Raw_count	Sample_I	L5_IT	9	L5_IT_Sample_I
Raw_count	Sample_I	L5_IT	20	L5_IT_Sample_I
Raw_count	Sample_I	L5_IT	8	L5_IT_Sample_I
Raw_count	Sample_I	L5_IT	5	L5_IT_Sample_I
Raw_count	Sample_I	L5_IT	8	L5_IT_Sample_I
Raw_count	Sample_I	L5_IT	15	L5_IT_Sample_I
Raw_count	Sample_I	L5_IT	14	L5_IT_Sample_I
Raw_count	Sample_I	L5_IT	5	L5_IT_Sample_I
Raw_count	Sample_I	L5_IT	2	L5_IT_Sample_I
Raw_count	Sample_I	L5_IT	5	L5_IT_Sample_I
Raw_count	Sample_I	L5_IT	4	L5_IT_Sample_I
Raw_count	Sample_I	L5_IT	16	L5_IT_Sample_I
Raw_count	Sample_I	L5_IT	17	L5_IT_Sample_I
Raw_count	Sample_I	L5_IT	4	L5_IT_Sample_I
Raw_count	Sample_I	L5_IT	19	L5_IT_Sample_I
Raw_count	Sample_I	L5_IT	3	L5_IT_Sample_I
Raw_count	Sample_I	L5_IT	13	L5_IT_Sample_I
Raw_count	Sample_I	L5_IT	8	L5_IT_Sample_I
Raw_count	Sample_I	L5_IT	3	L5_IT_Sample_I
Raw_count	Sample_I	L5_IT	5	L5_IT_Sample_I
Raw_count	Sample_I	L5_IT	17	L5_IT_Sample_I
Raw_count	Sample_I	L5_IT	10	L5_IT_Sample_I
Raw_count	Sample_I	L5_IT	7	L5_IT_Sample_I
Raw_count	Sample_I	L5_IT	17	L5_IT_Sample_I
Raw_count	Sample_I	L5_IT	29	L5_IT_Sample_I
Raw_count	Sample_I	L5_IT	15	L5_IT_Sample_I
Raw_count	Sample_I	L5_IT	15	L5_IT_Sample_I
Raw_count	Sample_I	L5_IT	5	L5_IT_Sample_I
Raw_count	Sample_I	L5_IT	8	L5_IT_Sample_I
Raw_count	Sample_I	L5_IT	16	L5_IT_Sample_I
Raw_count	Sample_I	L5_IT	5	L5_IT_Sample_I
Raw_count	Sample_I	L5_IT	28	L5_IT_Sample_I
Raw_count	Sample_I	L5_IT	14	L5_IT_Sample_I
Raw_count	Sample_I	L5_IT	8	L5_IT_Sample_I
Raw_count	Sample_I	L5_IT	1	L5_IT_Sample_I
Raw_count	Sample_I	L5_IT	10	L5_IT_Sample_I
Raw_count	Sample_I	L5_IT	11	L5_IT_Sample_I
Raw_count	Sample_I	L5_IT	17	L5_IT_Sample_I
Raw_count	Sample_I	L5_IT	13	L5_IT_Sample_I
Raw_count	Sample_I	L5_IT	3	L5_IT_Sample_I
Raw_count	Sample_I	L5_IT	15	L5_IT_Sample_I
Raw_count	Sample_I	L5_IT	7	L5_IT_Sample_I
Raw_count	Sample_I	L5_IT	7	L5_IT_Sample_I
Raw_count	Sample_I	L5_IT	20	L5_IT_Sample_I
Raw_count	Sample_I	L5_IT	6	L5_IT_Sample_I
Raw_count	Sample_I	L5_IT	6	L5_IT_Sample_I
Raw_count	Sample_I	L5_IT	13	L5_IT_Sample_I
Raw_count	Sample_I	L5_IT	9	L5_IT_Sample_I
Raw_count	Sample_I	L5_IT	9	L5_IT_Sample_I
Raw_count	Sample_I	L5_IT	10	L5_IT_Sample_I
Raw_count	Sample_I	L5_IT	8	L5_IT_Sample_I
Raw_count	Sample_I	L5_IT	11	L5_IT_Sample_I
Raw_count	Sample_I	L5_IT	16	L5_IT_Sample_I
Raw_count	Sample_I	L5_IT	1	L5_IT_Sample_I
Raw_count	Sample_I	L5_IT	31	L5_IT_Sample_I
Raw_count	Sample_I	L5_IT	4	L5_IT_Sample_I
Raw_count	Sample_I	L5_IT	14	L5_IT_Sample_I
Raw_count	Sample_I	L5_IT	30	L5_IT_Sample_I
Raw_count	Sample_I	L5_IT	10	L5_IT_Sample_I
Raw_count	Sample_I	L5_IT	9	L5_IT_Sample_I
Raw_count	Sample_I	L5_IT	14	L5_IT_Sample_I
Raw_count	Sample_I	L5_IT	4	L5_IT_Sample_I
Raw_count	Sample_I	L5_IT	3	L5_IT_Sample_I
Raw_count	Sample_I	L5_IT	8	L5_IT_Sample_I
Raw_count	Sample_I	L5_IT	15	L5_IT_Sample_I
Raw_count	Sample_I	L5_IT	6	L5_IT_Sample_I
Raw_count	Sample_I	L5_IT	7	L5_IT_Sample_I
Raw_count	Sample_I	L5_IT	18	L5_IT_Sample_I
Raw_count	Sample_I	L5_IT	3	L5_IT_Sample_I
Raw_count	Sample_I	L5_IT	19	L5_IT_Sample_I
Raw_count	Sample_I	L5_IT	8	L5_IT_Sample_I
Raw_count	Sample_I	L5_IT	13	L5_IT_Sample_I
Raw_count	Sample_I	L5_IT	6	L5_IT_Sample_I
Raw_count	Sample_I	L5_IT	5	L5_IT_Sample_I
Raw_count	Sample_I	L5_IT	6	L5_IT_Sample_I
Raw_count	Sample_I	L5_IT	11	L5_IT_Sample_I
Raw_count	Sample_I	L5_IT	13	L5_IT_Sample_I
Raw_count	Sample_I	L5_IT	5	L5_IT_Sample_I
Raw_count	Sample_I	L5_IT	27	L5_IT_Sample_I
Raw_count	Sample_I	L5_IT	7	L5_IT_Sample_I
Raw_count	Sample_I	L5_IT	3	L5_IT_Sample_I
Raw_count	Sample_I	L5_IT	8	L5_IT_Sample_I
Raw_count	Sample_I	L5_IT	9	L5_IT_Sample_I
Raw_count	Sample_I	L5_IT	9	L5_IT_Sample_I
Raw_count	Sample_I	L5_IT	13	L5_IT_Sample_I
Raw_count	Sample_I	L5_IT	12	L5_IT_Sample_I
Raw_count	Sample_I	L5_IT	6	L5_IT_Sample_I
Raw_count	Sample_I	L5_IT	10	L5_IT_Sample_I
Raw_count	Sample_I	L5_IT	18	L5_IT_Sample_I
Raw_count	Sample_I	L5_IT	4	L5_IT_Sample_I
Raw_count	Sample_I	L5_IT	12	L5_IT_Sample_I
Raw_count	Sample_I	L5_IT	11	L5_IT_Sample_I
Raw_count	Sample_I	L5_IT	18	L5_IT_Sample_I
Raw_count	Sample_I	L5_IT	17	L5_IT_Sample_I
Raw_count	Sample_I	L5_IT	20	L5_IT_Sample_I
Raw_count	Sample_I	L5_IT	10	L5_IT_Sample_I
Raw_count	Sample_I	L5_IT	4	L5_IT_Sample_I
Raw_count	Sample_I	L5_IT	6	L5_IT_Sample_I
Raw_count	Sample_I	L5_IT	18	L5_IT_Sample_I
Raw_count	Sample_I	L5_IT	14	L5_IT_Sample_I
Raw_count	Sample_I	L5_IT	3	L5_IT_Sample_I
Raw_count	Sample_I	L5_IT	13	L5_IT_Sample_I
Raw_count	Sample_I	L5_IT	10	L5_IT_Sample_I
Raw_count	Sample_I	L5_IT	7	L5_IT_Sample_I
Raw_count	Sample_I	L5_IT	18	L5_IT_Sample_I
Raw_count	Sample_I	L5_IT	3	L5_IT_Sample_I
Raw_count	Sample_I	L5_IT	16	L5_IT_Sample_I
Raw_count	Sample_I	L5_IT	17	L5_IT_Sample_I
Raw_count	Sample_I	L5_IT	6	L5_IT_Sample_I
Raw_count	Sample_I	L5_IT	2	L5_IT_Sample_I
Raw_count	Sample_I	L5_IT	15	L5_IT_Sample_I
Raw_count	Sample_I	L5_IT	9	L5_IT_Sample_I
Raw_count	Sample_I	L5_IT	8	L5_IT_Sample_I
Raw_count	Sample_I	L5_IT	7	L5_IT_Sample_I
Raw_count	Sample_I	L5_IT	4	L5_IT_Sample_I
Raw_count	Sample_I	L5_IT	19	L5_IT_Sample_I
Raw_count	Sample_I	L5_IT	10	L5_IT_Sample_I
Raw_count	Sample_I	L5_IT	3	L5_IT_Sample_I
Raw_count	Sample_I	L5_IT	10	L5_IT_Sample_I
Raw_count	Sample_I	L5_IT	2	L5_IT_Sample_I
Raw_count	Sample_I	L5_IT	13	L5_IT_Sample_I
Raw_count	Sample_I	L5_IT	15	L5_IT_Sample_I
Raw_count	Sample_I	L5_IT	12	L5_IT_Sample_I
Raw_count	Sample_I	L5_IT	8	L5_IT_Sample_I
Raw_count	Sample_I	L5_IT	14	L5_IT_Sample_I
Raw_count	Sample_I	L5_IT	10	L5_IT_Sample_I
Raw_count	Sample_I	L5_IT	5	L5_IT_Sample_I
Raw_count	Sample_I	L5_IT	13	L5_IT_Sample_I
Raw_count	Sample_I	L5_IT	8	L5_IT_Sample_I
Raw_count	Sample_I	L5_IT	17	L5_IT_Sample_I
Raw_count	Sample_I	L5_IT	8	L5_IT_Sample_I
Raw_count	Sample_I	L5_IT	19	L5_IT_Sample_I
Raw_count	Sample_I	L5_IT	9	L5_IT_Sample_I
Raw_count	Sample_I	L5_IT	9	L5_IT_Sample_I
Raw_count	Sample_I	L5_IT	7	L5_IT_Sample_I
Raw_count	Sample_I	L5_IT	26	L5_IT_Sample_I
Raw_count	Sample_I	L5_IT	28	L5_IT_Sample_I
Raw_count	Sample_I	L5_IT	3	L5_IT_Sample_I
Raw_count	Sample_I	L5_IT	12	L5_IT_Sample_I
Raw_count	Sample_I	L5_IT	5	L5_IT_Sample_I
Raw_count	Sample_I	L5_IT	27	L5_IT_Sample_I
Raw_count	Sample_I	L5_IT	14	L5_IT_Sample_I
Raw_count	Sample_I	L5_IT	12	L5_IT_Sample_I
Raw_count	Sample_I	L5_IT	6	L5_IT_Sample_I
Raw_count	Sample_I	L5_IT	11	L5_IT_Sample_I
Raw_count	Sample_I	L5_IT	5	L5_IT_Sample_I
Raw_count	Sample_I	L5_IT	7	L5_IT_Sample_I
Raw_count	Sample_I	L5_IT	14	L5_IT_Sample_I
Raw_count	Sample_I	L5_IT	12	L5_IT_Sample_I
Raw_count	Sample_I	L5_IT	5	L5_IT_Sample_I
Raw_count	Sample_I	L5_IT	25	L5_IT_Sample_I
Raw_count	Sample_I	L5_IT	15	L5_IT_Sample_I
Raw_count	Sample_I	L5_IT	7	L5_IT_Sample_I
Raw_count	Sample_I	L5_IT	21	L5_IT_Sample_I
Raw_count	Sample_I	L5_IT	9	L5_IT_Sample_I
Raw_count	Sample_I	L5_IT	6	L5_IT_Sample_I
Raw_count	Sample_I	L5_IT	8	L5_IT_Sample_I
Raw_count	Sample_I	L5_IT	14	L5_IT_Sample_I
Raw_count	Sample_I	L5_IT	8	L5_IT_Sample_I
Raw_count	Sample_I	L5_IT	4	L5_IT_Sample_I
Raw_count	Sample_I	L5_IT	9	L5_IT_Sample_I
Raw_count	Sample_I	L5_IT	16	L5_IT_Sample_I
Raw_count	Sample_I	L5_IT	6	L5_IT_Sample_I
Raw_count	Sample_I	L5_IT	11	L5_IT_Sample_I
Raw_count	Sample_I	L5_IT	5	L5_IT_Sample_I
Raw_count	Sample_I	L5_IT	3	L5_IT_Sample_I
Raw_count	Sample_I	L5_IT	17	L5_IT_Sample_I
Raw_count	Sample_I	L5_IT	10	L5_IT_Sample_I
Raw_count	Sample_I	L5_IT	19	L5_IT_Sample_I
Raw_count	Sample_I	L5_IT	19	L5_IT_Sample_I
Raw_count	Sample_I	L5_IT	16	L5_IT_Sample_I
Raw_count	Sample_I	L5_IT	6	L5_IT_Sample_I
Raw_count	Sample_I	L5_IT	10	L5_IT_Sample_I
Raw_count	Sample_I	L5_IT	19	L5_IT_Sample_I
Raw_count	Sample_I	L5_IT	2	L5_IT_Sample_I
Raw_count	Sample_I	L5_IT	13	L5_IT_Sample_I
Raw_count	Sample_I	L5_IT	13	L5_IT_Sample_I
Raw_count	Sample_I	L5_IT	18	L5_IT_Sample_I
Raw_count	Sample_I	L5_IT	13	L5_IT_Sample_I
Raw_count	Sample_I	L5_IT	6	L5_IT_Sample_I
Raw_count	Sample_I	L5_IT	13	L5_IT_Sample_I
Raw_count	Sample_I	L5_IT	5	L5_IT_Sample_I
Raw_count	Sample_I	L5_IT	6	L5_IT_Sample_I
Raw_count	Sample_I	L5_IT	7	L5_IT_Sample_I
Raw_count	Sample_I	L5_IT	10	L5_IT_Sample_I
Raw_count	Sample_I	L5_IT	21	L5_IT_Sample_I
Raw_count	Sample_I	L5_IT	12	L5_IT_Sample_I
Raw_count	Sample_I	L5_IT	8	L5_IT_Sample_I
Raw_count	Sample_I	L5_IT	27	L5_IT_Sample_I
Raw_count	Sample_I	L5_IT	19	L5_IT_Sample_I
Raw_count	Sample_I	L5_IT	43	L5_IT_Sample_I
Raw_count	Sample_I	L5_IT	16	L5_IT_Sample_I
Raw_count	Sample_I	L5_IT	12	L5_IT_Sample_I
Raw_count	Sample_I	L5_IT	7	L5_IT_Sample_I
Raw_count	Sample_I	L5_IT	14	L5_IT_Sample_I
Raw_count	Sample_I	L5_IT	16	L5_IT_Sample_I
Raw_count	Sample_I	L5_IT	20	L5_IT_Sample_I
Raw_count	Sample_I	L5_IT	10	L5_IT_Sample_I
Raw_count	Sample_I	L5_IT	13	L5_IT_Sample_I
Raw_count	Sample_I	L5_IT	18	L5_IT_Sample_I
Raw_count	Sample_I	L5_IT	7	L5_IT_Sample_I
Raw_count	Sample_I	L5_IT	5	L5_IT_Sample_I
Raw_count	Sample_I	L5_IT	8	L5_IT_Sample_I
Raw_count	Sample_I	L5_IT	10	L5_IT_Sample_I
Raw_count	Sample_I	L5_IT	10	L5_IT_Sample_I
Raw_count	Sample_I	L5_IT	20	L5_IT_Sample_I
Raw_count	Sample_I	L5_IT	22	L5_IT_Sample_I
Raw_count	Sample_I	L5_IT	16	L5_IT_Sample_I
Raw_count	Sample_I	L5_IT	12	L5_IT_Sample_I
Raw_count	Sample_I	L5_IT	13	L5_IT_Sample_I
Raw_count	Sample_I	L5_IT	8	L5_IT_Sample_I
Raw_count	Sample_I	L5_IT	24	L5_IT_Sample_I
Raw_count	Sample_I	L5_IT	16	L5_IT_Sample_I
Raw_count	Sample_I	L5_IT	15	L5_IT_Sample_I
Raw_count	Sample_I	L5_IT	11	L5_IT_Sample_I
Raw_count	Sample_I	L5_IT	13	L5_IT_Sample_I
Raw_count	Sample_I	L5_IT	5	L5_IT_Sample_I
Raw_count	Sample_I	L5_IT	24	L5_IT_Sample_I
Raw_count	Sample_I	L5_IT	12	L5_IT_Sample_I
Raw_count	Sample_I	L5_IT	15	L5_IT_Sample_I
Raw_count	Sample_I	L5_IT	11	L5_IT_Sample_I
Raw_count	Sample_I	L5_IT	21	L5_IT_Sample_I
Raw_count	Sample_I	L5_IT	12	L5_IT_Sample_I
Raw_count	Sample_I	L5_IT	7	L5_IT_Sample_I
Raw_count	Sample_I	L5_IT	22	L5_IT_Sample_I
Raw_count	Sample_I	L5_IT	13	L5_IT_Sample_I
Raw_count	Sample_I	L5_IT	13	L5_IT_Sample_I
Raw_count	Sample_I	L5_IT	2	L5_IT_Sample_I
Raw_count	Sample_I	L5_IT	11	L5_IT_Sample_I
Raw_count	Sample_I	L5_IT	9	L5_IT_Sample_I
Raw_count	Sample_I	L5_IT	17	L5_IT_Sample_I
Raw_count	Sample_I	L5_IT	6	L5_IT_Sample_I
Raw_count	Sample_I	L5_IT	13	L5_IT_Sample_I
Raw_count	Sample_I	L5_IT	15	L5_IT_Sample_I
Raw_count	Sample_I	L5_IT	12	L5_IT_Sample_I
Raw_count	Sample_I	L5_IT	12	L5_IT_Sample_I
Raw_count	Sample_I	L5_IT	11	L5_IT_Sample_I
Raw_count	Sample_I	L5_IT	1	L5_IT_Sample_I
Raw_count	Sample_I	L5_IT	20	L5_IT_Sample_I
Raw_count	Sample_I	L5_IT	2	L5_IT_Sample_I
Raw_count	Sample_I	L5_IT	3	L5_IT_Sample_I
Raw_count	Sample_I	L5_IT	5	L5_IT_Sample_I
Raw_count	Sample_I	L5_IT	13	L5_IT_Sample_I
Raw_count	Sample_I	L5_IT	19	L5_IT_Sample_I
Raw_count	Sample_I	L5_IT	12	L5_IT_Sample_I
Raw_count	Sample_I	L5_IT	10	L5_IT_Sample_I
Raw_count	Sample_I	L5_IT	14	L5_IT_Sample_I
Raw_count	Sample_I	L5_IT	15	L5_IT_Sample_I
Raw_count	Sample_I	L5_IT	18	L5_IT_Sample_I
Raw_count	Sample_I	L5_IT	4	L5_IT_Sample_I
Raw_count	Sample_I	L5_IT	12	L5_IT_Sample_I
Raw_count	Sample_I	L5_IT	3	L5_IT_Sample_I
Raw_count	Sample_I	L5_IT	8	L5_IT_Sample_I
Raw_count	Sample_I	L5_IT	8	L5_IT_Sample_I
Raw_count	Sample_I	L5_IT	13	L5_IT_Sample_I
Raw_count	Sample_I	L5_IT	3	L5_IT_Sample_I
Raw_count	Sample_I	L5_IT	1	L5_IT_Sample_I
Raw_count	Sample_I	L5_IT	15	L5_IT_Sample_I
Raw_count	Sample_I	L5_IT	18	L5_IT_Sample_I
Raw_count	Sample_I	L5_IT	16	L5_IT_Sample_I
Raw_count	Sample_I	L5_IT	7	L5_IT_Sample_I
Raw_count	Sample_I	L5_IT	6	L5_IT_Sample_I
Raw_count	Sample_I	L5_IT	18	L5_IT_Sample_I
Raw_count	Sample_I	L5_IT	18	L5_IT_Sample_I
Raw_count	Sample_I	L5_IT	7	L5_IT_Sample_I
Raw_count	Sample_I	L5_IT	20	L5_IT_Sample_I
Raw_count	Sample_I	L5_IT	12	L5_IT_Sample_I
Raw_count	Sample_I	L5_IT	8	L5_IT_Sample_I
Raw_count	Sample_I	L5_IT	26	L5_IT_Sample_I
Raw_count	Sample_I	L5_IT	9	L5_IT_Sample_I
Raw_count	Sample_I	L5_IT	4	L5_IT_Sample_I
Raw_count	Sample_I	L5_IT	13	L5_IT_Sample_I
Raw_count	Sample_I	L5_IT	2	L5_IT_Sample_I
Raw_count	Sample_I	L5_IT	18	L5_IT_Sample_I
Raw_count	Sample_I	L5_IT	21	L5_IT_Sample_I
Raw_count	Sample_I	L5_IT	7	L5_IT_Sample_I
Raw_count	Sample_I	L5_IT	1	L5_IT_Sample_I
Raw_count	Sample_I	L5_IT	9	L5_IT_Sample_I
Raw_count	Sample_I	L5_IT	12	L5_IT_Sample_I
Raw_count	Sample_I	L5_IT	26	L5_IT_Sample_I
Raw_count	Sample_I	L5_IT	6	L5_IT_Sample_I
Raw_count	Sample_I	L5_IT	12	L5_IT_Sample_I
Raw_count	Sample_I	L5_IT	16	L5_IT_Sample_I
Raw_count	Sample_I	L5_IT	6	L5_IT_Sample_I
Raw_count	Sample_I	L5_IT	4	L5_IT_Sample_I
Raw_count	Sample_I	L5_IT	19	L5_IT_Sample_I
Raw_count	Sample_I	L5_IT	19	L5_IT_Sample_I
Raw_count	Sample_I	L5_IT	3	L5_IT_Sample_I
Raw_count	Sample_I	L5_IT	9	L5_IT_Sample_I
Raw_count	Sample_I	L5_IT	14	L5_IT_Sample_I
Raw_count	Sample_I	L5_IT	4	L5_IT_Sample_I
Raw_count	Sample_I	L5_IT	21	L5_IT_Sample_I
Raw_count	Sample_I	L5_IT	21	L5_IT_Sample_I
Raw_count	Sample_I	L5_IT	11	L5_IT_Sample_I
Raw_count	Sample_I	L5_IT	10	L5_IT_Sample_I
Raw_count	Sample_I	L5_IT	5	L5_IT_Sample_I
Raw_count	Sample_I	L5_IT	7	L5_IT_Sample_I
Raw_count	Sample_I	L5_IT	20	L5_IT_Sample_I
Raw_count	Sample_I	L5_IT	11	L5_IT_Sample_I
Raw_count	Sample_I	L5_IT	9	L5_IT_Sample_I
Raw_count	Sample_I	L5_IT	2	L5_IT_Sample_I
Raw_count	Sample_I	L5_IT	38	L5_IT_Sample_I
Raw_count	Sample_I	L5_IT	12	L5_IT_Sample_I
Raw_count	Sample_I	L5_IT	16	L5_IT_Sample_I
Raw_count	Sample_I	L5_IT	12	L5_IT_Sample_I
Raw_count	Sample_I	L5_IT	22	L5_IT_Sample_I
Raw_count	Sample_I	L5_IT	13	L5_IT_Sample_I
Raw_count	Sample_I	L5_IT	12	L5_IT_Sample_I
Raw_count	Sample_I	L5_IT	6	L5_IT_Sample_I
Raw_count	Sample_I	L5_IT	20	L5_IT_Sample_I
Raw_count	Sample_I	L5_IT	11	L5_IT_Sample_I
Raw_count	Sample_I	L5_IT	11	L5_IT_Sample_I
Raw_count	Sample_I	L5_IT	2	L5_IT_Sample_I
Raw_count	Sample_I	L5_IT	20	L5_IT_Sample_I
Raw_count	Sample_I	L5_IT	15	L5_IT_Sample_I
Raw_count	Sample_I	L5_IT	8	L5_IT_Sample_I
Raw_count	Sample_I	L5_IT	11	L5_IT_Sample_I
Raw_count	Sample_I	L5_IT	1	L5_IT_Sample_I
Raw_count	Sample_I	L5_IT	17	L5_IT_Sample_I
Raw_count	Sample_I	L5_IT	7	L5_IT_Sample_I
Raw_count	Sample_I	L5_IT	13	L5_IT_Sample_I
Raw_count	Sample_I	L5_IT	7	L5_IT_Sample_I
Raw_count	Sample_I	L5_IT	5	L5_IT_Sample_I
Raw_count	Sample_I	L5_IT	8	L5_IT_Sample_I
Raw_count	Sample_I	L5_IT	10	L5_IT_Sample_I
Raw_count	Sample_I	L5_IT	5	L5_IT_Sample_I
Raw_count	Sample_I	L5_IT	21	L5_IT_Sample_I
Raw_count	Sample_I	L5_IT	2	L5_IT_Sample_I
Raw_count	Sample_I	L5_IT	8	L5_IT_Sample_I
Raw_count	Sample_I	L5_IT	3	L5_IT_Sample_I
Raw_count	Sample_I	L5_IT	24	L5_IT_Sample_I
Raw_count	Sample_I	L5_IT	21	L5_IT_Sample_I
Raw_count	Sample_I	L5_IT	4	L5_IT_Sample_I
Raw_count	Sample_I	L5_IT	19	L5_IT_Sample_I
Raw_count	Sample_I	L5_IT	7	L5_IT_Sample_I
Raw_count	Sample_I	L5_IT	9	L5_IT_Sample_I
Raw_count	Sample_I	L5_IT	8	L5_IT_Sample_I
Raw_count	Sample_I	L5_IT	9	L5_IT_Sample_I
Raw_count	Sample_I	L5_IT	25	L5_IT_Sample_I
Raw_count	Sample_I	L5_IT	5	L5_IT_Sample_I
Raw_count	Sample_I	L5_IT	15	L5_IT_Sample_I
Raw_count	Sample_I	L5_IT	30	L5_IT_Sample_I
Raw_count	Sample_I	L5_IT	22	L5_IT_Sample_I
Raw_count	Sample_I	L5_IT	10	L5_IT_Sample_I
Raw_count	Sample_I	L5_IT	22	L5_IT_Sample_I
Raw_count	Sample_I	L5_IT	16	L5_IT_Sample_I
Raw_count	Sample_I	L5_IT	7	L5_IT_Sample_I
Raw_count	Sample_I	L5_IT	8	L5_IT_Sample_I
Raw_count	Sample_I	L5_IT	15	L5_IT_Sample_I
Raw_count	Sample_I	L5_IT	5	L5_IT_Sample_I
Raw_count	Sample_I	L5_IT	15	L5_IT_Sample_I
Raw_count	Sample_I	L5_IT	34	L5_IT_Sample_I
Raw_count	Sample_I	L5_IT	21	L5_IT_Sample_I
Raw_count	Sample_I	L5_IT	9	L5_IT_Sample_I
Raw_count	Sample_I	L5_IT	14	L5_IT_Sample_I
Raw_count	Sample_I	L5_IT	21	L5_IT_Sample_I
Raw_count	Sample_I	L5_IT	16	L5_IT_Sample_I
Raw_count	Sample_I	L5_IT	11	L5_IT_Sample_I
Raw_count	Sample_I	L5_IT	18	L5_IT_Sample_I
Raw_count	Sample_I	L5_IT	22	L5_IT_Sample_I
Raw_count	Sample_I	L5_IT	3	L5_IT_Sample_I
Raw_count	Sample_I	L5_IT	14	L5_IT_Sample_I
Raw_count	Sample_I	L5_IT	6	L5_IT_Sample_I
Raw_count	Sample_I	L5_IT	9	L5_IT_Sample_I
Raw_count	Sample_I	L5_IT	9	L5_IT_Sample_I
Raw_count	Sample_I	L5_IT	15	L5_IT_Sample_I
Raw_count	Sample_I	L5_IT	20	L5_IT_Sample_I
Raw_count	Sample_I	L5_IT	4	L5_IT_Sample_I
Raw_count	Sample_I	L5_IT	14	L5_IT_Sample_I
Raw_count	Sample_I	L5_IT	14	L5_IT_Sample_I
Raw_count	Sample_I	L5_IT	6	L5_IT_Sample_I
Raw_count	Sample_I	L5_IT	14	L5_IT_Sample_I
Raw_count	Sample_I	L5_IT	5	L5_IT_Sample_I
Raw_count	Sample_I	L5_IT	3	L5_IT_Sample_I
Raw_count	Sample_I	L5_IT	14	L5_IT_Sample_I
Raw_count	Sample_I	L5_IT	12	L5_IT_Sample_I
Raw_count	Sample_I	L5_IT	6	L5_IT_Sample_I
Raw_count	Sample_I	L5_IT	19	L5_IT_Sample_I
Raw_count	Sample_I	L5_IT	16	L5_IT_Sample_I
Raw_count	Sample_I	L5_IT	7	L5_IT_Sample_I
Raw_count	Sample_I	L5_IT	6	L5_IT_Sample_I
Raw_count	Sample_I	L5_IT	4	L5_IT_Sample_I
Raw_count	Sample_I	L5_IT	17	L5_IT_Sample_I
Raw_count	Sample_I	L5_IT	14	L5_IT_Sample_I
Raw_count	Sample_I	L5_IT	4	L5_IT_Sample_I
Raw_count	Sample_I	L5_IT	23	L5_IT_Sample_I
Raw_count	Sample_I	L5_IT	24	L5_IT_Sample_I
Raw_count	Sample_I	L5_IT	14	L5_IT_Sample_I
Raw_count	Sample_I	L5_IT	9	L5_IT_Sample_I
Raw_count	Sample_I	L5_IT	13	L5_IT_Sample_I
Raw_count	Sample_I	L5_IT	20	L5_IT_Sample_I
Raw_count	Sample_I	L5_IT	10	L5_IT_Sample_I
Raw_count	Sample_I	L5_IT	25	L5_IT_Sample_I
Raw_count	Sample_I	L5_IT	25	L5_IT_Sample_I
Raw_count	Sample_I	L5_IT	4	L5_IT_Sample_I
Raw_count	Sample_I	L5_IT	7	L5_IT_Sample_I
Raw_count	Sample_I	L5_IT	12	L5_IT_Sample_I
Raw_count	Sample_I	L5_IT	8	L5_IT_Sample_I
Raw_count	Sample_I	L5_IT	23	L5_IT_Sample_I
Raw_count	Sample_I	L5_IT	8	L5_IT_Sample_I
Raw_count	Sample_I	L5_IT	5	L5_IT_Sample_I
Raw_count	Sample_I	L5_IT	34	L5_IT_Sample_I
Raw_count	Sample_I	L5_IT	13	L5_IT_Sample_I
Raw_count	Sample_I	L5_IT	18	L5_IT_Sample_I
Raw_count	Sample_I	L5_IT	2	L5_IT_Sample_I
Raw_count	Sample_I	L5_IT	6	L5_IT_Sample_I
Raw_count	Sample_I	L5_IT	5	L5_IT_Sample_I
Raw_count	Sample_I	L5_IT	7	L5_IT_Sample_I
Raw_count	Sample_I	L5_IT	16	L5_IT_Sample_I
Raw_count	Sample_I	L5_IT	17	L5_IT_Sample_I
Raw_count	Sample_I	L5_IT	12	L5_IT_Sample_I
Raw_count	Sample_I	L5_IT	21	L5_IT_Sample_I
Raw_count	Sample_I	L5_IT	5	L5_IT_Sample_I
Raw_count	Sample_I	L5_IT	13	L5_IT_Sample_I
Raw_count	Sample_I	L5_IT	9	L5_IT_Sample_I
Raw_count	Sample_I	L5_IT	13	L5_IT_Sample_I
Raw_count	Sample_I	L5_IT	1	L5_IT_Sample_I
Raw_count	Sample_I	L5_IT	4	L5_IT_Sample_I
Raw_count	Sample_I	L5_IT	11	L5_IT_Sample_I
Raw_count	Sample_I	L5_IT	11	L5_IT_Sample_I
Raw_count	Sample_I	L5_IT	8	L5_IT_Sample_I
Raw_count	Sample_I	L5_IT	5	L5_IT_Sample_I
Raw_count	Sample_I	L5_IT	15	L5_IT_Sample_I
Raw_count	Sample_I	L5_IT	9	L5_IT_Sample_I
Raw_count	Sample_I	L5_IT	3	L5_IT_Sample_I
Raw_count	Sample_I	L5_IT	14	L5_IT_Sample_I
Raw_count	Sample_I	L5_IT	13	L5_IT_Sample_I
Raw_count	Sample_I	L5_IT	17	L5_IT_Sample_I
Raw_count	Sample_I	L5_IT	4	L5_IT_Sample_I
Raw_count	Sample_I	L5_IT	12	L5_IT_Sample_I
Raw_count	Sample_I	L5_IT	8	L5_IT_Sample_I
Raw_count	Sample_I	L5_IT	9	L5_IT_Sample_I
Raw_count	Sample_I	L5_IT	5	L5_IT_Sample_I
Raw_count	Sample_I	L5_IT	16	L5_IT_Sample_I
Raw_count	Sample_I	L5_IT	6	L5_IT_Sample_I
Raw_count	Sample_I	L5_IT	8	L5_IT_Sample_I
Raw_count	Sample_I	L5_IT	10	L5_IT_Sample_I
Raw_count	Sample_I	L5_IT	17	L5_IT_Sample_I
Raw_count	Sample_I	L5_IT	4	L5_IT_Sample_I
Raw_count	Sample_I	L5_IT	2	L5_IT_Sample_I
Raw_count	Sample_I	L5_IT	6	L5_IT_Sample_I
Raw_count	Sample_I	L5_IT	13	L5_IT_Sample_I
Raw_count	Sample_I	L5_IT	12	L5_IT_Sample_I
Raw_count	Sample_I	L5_IT	7	L5_IT_Sample_I
Raw_count	Sample_I	L5_IT	13	L5_IT_Sample_I
Raw_count	Sample_I	L5_IT	15	L5_IT_Sample_I
Raw_count	Sample_I	L5_IT	10	L5_IT_Sample_I
Raw_count	Sample_I	L5_IT	24	L5_IT_Sample_I
Raw_count	Sample_I	L5_IT	2	L5_IT_Sample_I
Raw_count	Sample_I	L5_IT	6	L5_IT_Sample_I
Raw_count	Sample_I	L5_IT	12	L5_IT_Sample_I
Raw_count	Sample_I	L5_IT	6	L5_IT_Sample_I
Raw_count	Sample_I	L5_IT	7	L5_IT_Sample_I
Raw_count	Sample_I	L5_IT	7	L5_IT_Sample_I
Raw_count	Sample_I	L5_IT	3	L5_IT_Sample_I
Raw_count	Sample_I	L5_IT	12	L5_IT_Sample_I
Raw_count	Sample_I	L5_IT	9	L5_IT_Sample_I
Raw_count	Sample_I	L5_IT	12	L5_IT_Sample_I
Raw_count	Sample_I	L5_IT	9	L5_IT_Sample_I
Raw_count	Sample_I	L5_IT	2	L5_IT_Sample_I
Raw_count	Sample_I	L5_IT	16	L5_IT_Sample_I
Raw_count	Sample_I	L5_IT	18	L5_IT_Sample_I
Raw_count	Sample_I	L5_IT	10	L5_IT_Sample_I
Raw_count	Sample_I	L5_IT	1	L5_IT_Sample_I
Raw_count	Sample_I	L5_IT	8	L5_IT_Sample_I
Raw_count	Sample_I	L5_IT	19	L5_IT_Sample_I
Raw_count	Sample_I	L5_IT	13	L5_IT_Sample_I
Raw_count	Sample_I	L5_IT	36	L5_IT_Sample_I
Raw_count	Sample_I	L5_IT	29	L5_IT_Sample_I
Raw_count	Sample_I	L5_IT	9	L5_IT_Sample_I
Raw_count	Sample_I	L5_IT	15	L5_IT_Sample_I
Raw_count	Sample_I	L5_IT	0	L5_IT_Sample_I
Raw_count	Sample_I	L5_IT	5	L5_IT_Sample_I
Raw_count	Sample_I	L5_IT	9	L5_IT_Sample_I
Raw_count	Sample_I	L5_IT	16	L5_IT_Sample_I
Raw_count	Sample_I	L5_IT	13	L5_IT_Sample_I
Raw_count	Sample_I	L5_IT	6	L5_IT_Sample_I
Raw_count	Sample_I	L5_IT	10	L5_IT_Sample_I
Raw_count	Sample_I	L5_IT	11	L5_IT_Sample_I
Raw_count	Sample_I	L5_IT	21	L5_IT_Sample_I
Raw_count	Sample_I	L5_IT	18	L5_IT_Sample_I
Raw_count	Sample_I	L5_IT	21	L5_IT_Sample_I
Raw_count	Sample_I	L5_IT	4	L5_IT_Sample_I
Raw_count	Sample_I	L5_IT	7	L5_IT_Sample_I
Raw_count	Sample_I	L5_IT	7	L5_IT_Sample_I
Raw_count	Sample_I	L5_IT	28	L5_IT_Sample_I
Raw_count	Sample_I	L5_IT	11	L5_IT_Sample_I
Raw_count	Sample_I	L5_IT	20	L5_IT_Sample_I
Raw_count	Sample_I	L5_IT	15	L5_IT_Sample_I
Raw_count	Sample_I	L5_IT	17	L5_IT_Sample_I
Raw_count	Sample_I	L5_IT	6	L5_IT_Sample_I
Raw_count	Sample_I	L5_IT	7	L5_IT_Sample_I
Raw_count	Sample_I	L5_IT	16	L5_IT_Sample_I
Raw_count	Sample_I	L5_IT	4	L5_IT_Sample_I
Raw_count	Sample_I	L5_IT	19	L5_IT_Sample_I
Raw_count	Sample_I	L5_IT	5	L5_IT_Sample_I
Raw_count	Sample_I	L5_IT	11	L5_IT_Sample_I
Raw_count	Sample_I	L5_IT	10	L5_IT_Sample_I
Raw_count	Sample_I	L5_IT	19	L5_IT_Sample_I
Raw_count	Sample_I	L5_IT	12	L5_IT_Sample_I
Raw_count	Sample_I	L5_IT	16	L5_IT_Sample_I
Raw_count	Sample_I	L5_IT	10	L5_IT_Sample_I
Raw_count	Sample_I	L5_IT	2	L5_IT_Sample_I
Raw_count	Sample_I	L5_IT	14	L5_IT_Sample_I
Raw_count	Sample_I	L5_IT	16	L5_IT_Sample_I
Raw_count	Sample_I	L5_IT	30	L5_IT_Sample_I
Raw_count	Sample_I	L5_IT	8	L5_IT_Sample_I
Raw_count	Sample_I	L5_IT	10	L5_IT_Sample_I
Raw_count	Sample_I	L5_IT	8	L5_IT_Sample_I
Raw_count	Sample_I	L5_IT	6	L5_IT_Sample_I
Raw_count	Sample_I	L5_IT	9	L5_IT_Sample_I
Raw_count	Sample_I	L5_IT	6	L5_IT_Sample_I
Raw_count	Sample_I	L5_IT	16	L5_IT_Sample_I
Raw_count	Sample_I	L5_IT	18	L5_IT_Sample_I
Raw_count	Sample_I	L5_IT	8	L5_IT_Sample_I
Raw_count	Sample_I	L5_IT	11	L5_IT_Sample_I
Raw_count	Sample_I	L5_IT	10	L5_IT_Sample_I
Raw_count	Sample_I	L5_IT	11	L5_IT_Sample_I
Raw_count	Sample_I	L5_IT	16	L5_IT_Sample_I
Raw_count	Sample_I	L5_IT	6	L5_IT_Sample_I
Raw_count	Sample_I	L5_IT	3	L5_IT_Sample_I
Raw_count	Sample_I	L5_IT	14	L5_IT_Sample_I
Raw_count	Sample_I	L5_IT	9	L5_IT_Sample_I
Raw_count	Sample_I	L5_IT	19	L5_IT_Sample_I
Raw_count	Sample_I	L5_IT	21	L5_IT_Sample_I
Raw_count	Sample_I	L5_IT	11	L5_IT_Sample_I
Raw_count	Sample_I	L5_IT	19	L5_IT_Sample_I
Raw_count	Sample_I	L5_IT	20	L5_IT_Sample_I
Raw_count	Sample_I	L5_IT	7	L5_IT_Sample_I
Raw_count	Sample_I	L5_IT	29	L5_IT_Sample_I
Raw_count	Sample_I	L5_IT	6	L5_IT_Sample_I
Raw_count	Sample_I	L5_IT	16	L5_IT_Sample_I
Raw_count	Sample_I	L5_IT	8	L5_IT_Sample_I
Raw_count	Sample_I	L5_IT	19	L5_IT_Sample_I
Raw_count	Sample_I	L5_IT	20	L5_IT_Sample_I
Raw_count	Sample_I	L5_IT	7	L5_IT_Sample_I
Raw_count	Sample_I	L5_IT	4	L5_IT_Sample_I
Raw_count	Sample_I	L5_IT	15	L5_IT_Sample_I
Raw_count	Sample_I	L5_IT	6	L5_IT_Sample_I
Raw_count	Sample_I	L5_IT	10	L5_IT_Sample_I
Raw_count	Sample_I	L5_IT	6	L5_IT_Sample_I
Raw_count	Sample_I	L5_IT	11	L5_IT_Sample_I
Raw_count	Sample_I	L5_IT	11	L5_IT_Sample_I
Raw_count	Sample_I	L5_IT	16	L5_IT_Sample_I
Raw_count	Sample_I	L5_IT	12	L5_IT_Sample_I
Raw_count	Sample_I	L5_IT	13	L5_IT_Sample_I
Raw_count	Sample_I	L5_IT	15	L5_IT_Sample_I
Raw_count	Sample_I	L5_IT	4	L5_IT_Sample_I
Raw_count	Sample_I	L5_IT	7	L5_IT_Sample_I
Raw_count	Sample_I	L5_IT	9	L5_IT_Sample_I
Raw_count	Sample_I	L5_IT	9	L5_IT_Sample_I
Raw_count	Sample_I	L5_IT	6	L5_IT_Sample_I
Raw_count	Sample_I	L5_IT	11	L5_IT_Sample_I
Raw_count	Sample_I	L5_IT	7	L5_IT_Sample_I
Raw_count	Sample_I	L5_IT	14	L5_IT_Sample_I
Raw_count	Sample_I	L5_IT	9	L5_IT_Sample_I
Raw_count	Sample_I	L5_IT	4	L5_IT_Sample_I
Raw_count	Sample_I	L5_IT	8	L5_IT_Sample_I
Raw_count	Sample_I	L5_IT	5	L5_IT_Sample_I
Raw_count	Sample_I	L5_IT	13	L5_IT_Sample_I
Raw_count	Sample_I	L5_IT	23	L5_IT_Sample_I
Raw_count	Sample_I	L5_IT	11	L5_IT_Sample_I
Raw_count	Sample_I	L5_IT	24	L5_IT_Sample_I
Raw_count	Sample_I	L5_IT	6	L5_IT_Sample_I
Raw_count	Sample_I	L5_IT	3	L5_IT_Sample_I
Raw_count	Sample_I	L5_IT	15	L5_IT_Sample_I
Raw_count	Sample_I	L5_IT	2	L5_IT_Sample_I
Raw_count	Sample_I	L5_IT	17	L5_IT_Sample_I
Raw_count	Sample_I	L5_IT	12	L5_IT_Sample_I
Raw_count	Sample_I	L5_IT	11	L5_IT_Sample_I
Raw_count	Sample_I	L5_IT	8	L5_IT_Sample_I
Raw_count	Sample_I	L5_IT	12	L5_IT_Sample_I
Raw_count	Sample_I	L5_IT	15	L5_IT_Sample_I
Raw_count	Sample_I	L5_IT	24	L5_IT_Sample_I
Raw_count	Sample_I	L5_IT	15	L5_IT_Sample_I
Raw_count	Sample_I	L5_IT	7	L5_IT_Sample_I
Raw_count	Sample_I	L5_IT	7	L5_IT_Sample_I
Raw_count	Sample_I	L5_IT	18	L5_IT_Sample_I
Raw_count	Sample_I	L5_IT	20	L5_IT_Sample_I
Raw_count	Sample_I	L5_IT	18	L5_IT_Sample_I
Raw_count	Sample_I	L5_IT	11	L5_IT_Sample_I
Raw_count	Sample_I	L5_IT	10	L5_IT_Sample_I
Raw_count	Sample_I	L5_IT	23	L5_IT_Sample_I
Raw_count	Sample_I	L5_IT	3	L5_IT_Sample_I
Raw_count	Sample_I	L5_IT	4	L5_IT_Sample_I
Raw_count	Sample_I	L5_IT	4	L5_IT_Sample_I
Raw_count	Sample_I	L5_IT	14	L5_IT_Sample_I
Raw_count	Sample_I	L5_IT	12	L5_IT_Sample_I
Raw_count	Sample_I	L5_IT	6	L5_IT_Sample_I
Raw_count	Sample_I	L5_IT	8	L5_IT_Sample_I
Raw_count	Sample_I	L5_IT	8	L5_IT_Sample_I
Raw_count	Sample_I	L5_IT	10	L5_IT_Sample_I
Raw_count	Sample_I	L5_IT	10	L5_IT_Sample_I
Raw_count	Sample_I	L5_IT	14	L5_IT_Sample_I
Raw_count	Sample_I	L5_IT	3	L5_IT_Sample_I
Raw_count	Sample_I	L5_IT	5	L5_IT_Sample_I
Raw_count	Sample_I	L5_IT	20	L5_IT_Sample_I
Raw_count	Sample_I	L5_IT	8	L5_IT_Sample_I
Raw_count	Sample_I	L5_IT	17	L5_IT_Sample_I
Raw_count	Sample_I	L5_IT	9	L5_IT_Sample_I
Raw_count	Sample_I	L5_IT	13	L5_IT_Sample_I
Raw_count	Sample_I	L5_IT	20	L5_IT_Sample_I
Raw_count	Sample_I	L5_IT	4	L5_IT_Sample_I
Raw_count	Sample_I	L5_IT	1	L5_IT_Sample_I
Raw_count	Sample_I	L5_IT	2	L5_IT_Sample_I
Raw_count	Sample_I	L5_IT	3	L5_IT_Sample_I
Raw_count	Sample_I	L5_IT	6	L5_IT_Sample_I
Raw_count	Sample_I	L5_IT	13	L5_IT_Sample_I
Raw_count	Sample_I	L5_IT	5	L5_IT_Sample_I
Raw_count	Sample_I	L5_IT	11	L5_IT_Sample_I
Raw_count	Sample_I	L5_IT	10	L5_IT_Sample_I
Raw_count	Sample_I	L5_IT	9	L5_IT_Sample_I
Raw_count	Sample_I	L5_IT	17	L5_IT_Sample_I
Raw_count	Sample_I	L5_IT	18	L5_IT_Sample_I
Raw_count	Sample_I	L5_IT	10	L5_IT_Sample_I
Raw_count	Sample_I	L5_IT	13	L5_IT_Sample_I
Raw_count	Sample_I	L5_IT	8	L5_IT_Sample_I
Raw_count	Sample_I	L5_IT	11	L5_IT_Sample_I
Raw_count	Sample_I	L5_IT	18	L5_IT_Sample_I
Raw_count	Sample_I	L5_IT	6	L5_IT_Sample_I
Raw_count	Sample_I	L5_IT	7	L5_IT_Sample_I
Raw_count	Sample_I	L5_IT	7	L5_IT_Sample_I
Raw_count	Sample_I	L5_IT	16	L5_IT_Sample_I
Raw_count	Sample_I	L5_IT	5	L5_IT_Sample_I
Raw_count	Sample_I	L5_IT	14	L5_IT_Sample_I
Raw_count	Sample_I	L5_IT	13	L5_IT_Sample_I
Raw_count	Sample_I	L5_IT	8	L5_IT_Sample_I
Raw_count	Sample_I	L5_IT	26	L5_IT_Sample_I
Raw_count	Sample_I	L5_IT	9	L5_IT_Sample_I
Raw_count	Sample_I	L5_IT	25	L5_IT_Sample_I
Raw_count	Sample_I	L5_IT	11	L5_IT_Sample_I
Raw_count	Sample_I	L5_IT	12	L5_IT_Sample_I
Raw_count	Sample_I	L5_IT	14	L5_IT_Sample_I
Raw_count	Sample_I	L5_IT	6	L5_IT_Sample_I
Raw_count	Sample_I	L5_IT	19	L5_IT_Sample_I
Raw_count	Sample_I	L5_IT	11	L5_IT_Sample_I
Raw_count	Sample_I	L5_IT	12	L5_IT_Sample_I
Raw_count	Sample_I	L5_IT	16	L5_IT_Sample_I
Raw_count	Sample_I	L5_IT	3	L5_IT_Sample_I
Raw_count	Sample_I	L5_IT	12	L5_IT_Sample_I
Raw_count	Sample_I	L5_IT	11	L5_IT_Sample_I
Raw_count	Sample_I	L5_IT	11	L5_IT_Sample_I
Raw_count	Sample_I	L5_IT	11	L5_IT_Sample_I
Raw_count	Sample_I	L5_IT	7	L5_IT_Sample_I
Raw_count	Sample_I	L5_IT	8	L5_IT_Sample_I
Raw_count	Sample_I	L5_IT	1	L5_IT_Sample_I
Raw_count	Sample_I	L5_IT	8	L5_IT_Sample_I
Raw_count	Sample_I	L5_IT	18	L5_IT_Sample_I
Raw_count	Sample_I	L5_IT	15	L5_IT_Sample_I
Raw_count	Sample_I	L5_IT	26	L5_IT_Sample_I
Raw_count	Sample_I	L5_IT	10	L5_IT_Sample_I
Raw_count	Sample_I	L5_IT	3	L5_IT_Sample_I
Raw_count	Sample_I	L5_IT	9	L5_IT_Sample_I
Raw_count	Sample_I	L5_IT	2	L5_IT_Sample_I
Raw_count	Sample_I	L5_IT	3	L5_IT_Sample_I
Raw_count	Sample_I	L5_IT	21	L5_IT_Sample_I
Raw_count	Sample_I	L5_IT	11	L5_IT_Sample_I
Raw_count	Sample_I	L5_IT	20	L5_IT_Sample_I
Raw_count	Sample_I	L5_IT	9	L5_IT_Sample_I
Raw_count	Sample_I	L5_IT	9	L5_IT_Sample_I
Raw_count	Sample_I	L5_IT	17	L5_IT_Sample_I
Raw_count	Sample_I	L5_IT	6	L5_IT_Sample_I
Raw_count	Sample_I	L5_IT	7	L5_IT_Sample_I
Raw_count	Sample_I	L5_IT	15	L5_IT_Sample_I
Raw_count	Sample_I	L5_IT	38	L5_IT_Sample_I
Raw_count	Sample_I	L5_IT	4	L5_IT_Sample_I
Raw_count	Sample_I	L5_IT	15	L5_IT_Sample_I
Raw_count	Sample_I	L5_IT	14	L5_IT_Sample_I
Raw_count	Sample_I	L5_IT	11	L5_IT_Sample_I
Raw_count	Sample_I	L5_IT	10	L5_IT_Sample_I
Raw_count	Sample_I	L5_IT	12	L5_IT_Sample_I
Raw_count	Sample_I	L5_IT	24	L5_IT_Sample_I
Raw_count	Sample_I	L5_IT	7	L5_IT_Sample_I
Raw_count	Sample_I	L5_IT	13	L5_IT_Sample_I
Raw_count	Sample_I	L5_IT	7	L5_IT_Sample_I
Raw_count	Sample_I	L5_IT	19	L5_IT_Sample_I
Raw_count	Sample_I	L5_IT	7	L5_IT_Sample_I
Raw_count	Sample_I	L5_IT	26	L5_IT_Sample_I
Raw_count	Sample_I	L5_IT	12	L5_IT_Sample_I
Raw_count	Sample_I	L5_IT	11	L5_IT_Sample_I
Raw_count	Sample_I	L5_IT	12	L5_IT_Sample_I
Raw_count	Sample_I	L5_IT	6	L5_IT_Sample_I
Raw_count	Sample_I	L5_IT	27	L5_IT_Sample_I
Raw_count	Sample_I	L5_IT	23	L5_IT_Sample_I
Raw_count	Sample_I	L5_IT	5	L5_IT_Sample_I
Raw_count	Sample_I	L5_IT	8	L5_IT_Sample_I
Raw_count	Sample_I	L5_IT	13	L5_IT_Sample_I
Raw_count	Sample_I	L5_IT	10	L5_IT_Sample_I
Raw_count	Sample_I	L5_IT	15	L5_IT_Sample_I
Raw_count	Sample_I	L5_IT	7	L5_IT_Sample_I
Raw_count	Sample_I	L5_IT	8	L5_IT_Sample_I
Raw_count	Sample_I	L5_IT	5	L5_IT_Sample_I
Raw_count	Sample_I	L5_IT	15	L5_IT_Sample_I
Raw_count	Sample_I	L5_IT	5	L5_IT_Sample_I
Raw_count	Sample_I	L5_IT	4	L5_IT_Sample_I
Raw_count	Sample_I	L5_IT	11	L5_IT_Sample_I
Raw_count	Sample_I	L5_IT	14	L5_IT_Sample_I
Raw_count	Sample_I	L5_IT	15	L5_IT_Sample_I
Raw_count	Sample_I	L5_IT	20	L5_IT_Sample_I
Raw_count	Sample_I	L5_IT	8	L5_IT_Sample_I
Raw_count	Sample_I	L5_IT	13	L5_IT_Sample_I
Raw_count	Sample_I	L5_IT	8	L5_IT_Sample_I
Raw_count	Sample_I	L5_IT	14	L5_IT_Sample_I
Raw_count	Sample_I	L5_IT	12	L5_IT_Sample_I
Raw_count	Sample_I	L5_IT	10	L5_IT_Sample_I
Raw_count	Sample_I	L5_IT	12	L5_IT_Sample_I
Raw_count	Sample_I	L5_IT	6	L5_IT_Sample_I
Raw_count	Sample_I	L5_IT	18	L5_IT_Sample_I
Raw_count	Sample_I	L5_IT	26	L5_IT_Sample_I
Raw_count	Sample_I	L5_IT	22	L5_IT_Sample_I
Raw_count	Sample_I	L5_IT	14	L5_IT_Sample_I
Raw_count	Sample_I	L5_IT	3	L5_IT_Sample_I
Raw_count	Sample_I	L5_IT	21	L5_IT_Sample_I
Raw_count	Sample_I	L5_IT	3	L5_IT_Sample_I
Raw_count	Sample_I	L5_IT	11	L5_IT_Sample_I
Raw_count	Sample_I	L5_IT	7	L5_IT_Sample_I
Raw_count	Sample_I	L5_IT	19	L5_IT_Sample_I
Raw_count	Sample_I	L5_IT	14	L5_IT_Sample_I
Raw_count	Sample_I	L5_IT	7	L5_IT_Sample_I
Raw_count	Sample_I	L5_IT	3	L5_IT_Sample_I
Raw_count	Sample_I	L5_IT	9	L5_IT_Sample_I
Raw_count	Sample_I	L5_IT	22	L5_IT_Sample_I
Raw_count	Sample_I	L5_IT	10	L5_IT_Sample_I
Raw_count	Sample_I	L5_IT	37	L5_IT_Sample_I
Raw_count	Sample_I	L5_IT	18	L5_IT_Sample_I
Raw_count	Sample_I	L5_IT	18	L5_IT_Sample_I
Raw_count	Sample_I	L5_IT	12	L5_IT_Sample_I
Raw_count	Sample_I	L5_IT	14	L5_IT_Sample_I
Raw_count	Sample_I	L5_IT	5	L5_IT_Sample_I
Raw_count	Sample_I	L5_IT	14	L5_IT_Sample_I
Raw_count	Sample_I	L5_IT	25	L5_IT_Sample_I
Raw_count	Sample_I	L5_IT	18	L5_IT_Sample_I
Raw_count	Sample_I	L5_IT	30	L5_IT_Sample_I
Raw_count	Sample_I	L5_IT	7	L5_IT_Sample_I
Raw_count	Sample_I	L5_IT	9	L5_IT_Sample_I
Raw_count	Sample_I	L5_IT	4	L5_IT_Sample_I
Raw_count	Sample_I	L5_IT	13	L5_IT_Sample_I
Raw_count	Sample_I	L5_IT	2	L5_IT_Sample_I
Raw_count	Sample_I	L5_IT	4	L5_IT_Sample_I
Raw_count	Sample_I	L5_IT	11	L5_IT_Sample_I
Raw_count	Sample_I	L5_IT	8	L5_IT_Sample_I
Raw_count	Sample_I	L5_IT	18	L5_IT_Sample_I
Raw_count	Sample_I	L5_IT	19	L5_IT_Sample_I
Raw_count	Sample_I	L5_IT	15	L5_IT_Sample_I
Raw_count	Sample_I	L5_IT	22	L5_IT_Sample_I
Raw_count	Sample_I	L5_IT	10	L5_IT_Sample_I
Raw_count	Sample_I	L5_IT	17	L5_IT_Sample_I
Raw_count	Sample_I	L5_IT	11	L5_IT_Sample_I
Raw_count	Sample_I	L5_IT	11	L5_IT_Sample_I
Raw_count	Sample_I	L5_IT	15	L5_IT_Sample_I
Raw_count	Sample_I	L5_IT	17	L5_IT_Sample_I
Raw_count	Sample_I	L5_IT	14	L5_IT_Sample_I
Raw_count	Sample_I	L5_IT	12	L5_IT_Sample_I
Raw_count	Sample_I	L5_IT	12	L5_IT_Sample_I
Raw_count	Sample_I	L5_IT	18	L5_IT_Sample_I
Raw_count	Sample_I	L5_IT	19	L5_IT_Sample_I
Raw_count	Sample_I	L5_IT	28	L5_IT_Sample_I
Raw_count	Sample_I	L5_IT	10	L5_IT_Sample_I
Raw_count	Sample_I	L5_IT	3	L5_IT_Sample_I
Raw_count	Sample_I	L5_IT	3	L5_IT_Sample_I
Raw_count	Sample_I	L5_IT	6	L5_IT_Sample_I
Raw_count	Sample_I	L5_IT	20	L5_IT_Sample_I
Raw_count	Sample_I	L5_IT	15	L5_IT_Sample_I
Raw_count	Sample_I	L5_IT	10	L5_IT_Sample_I
Raw_count	Sample_I	L5_IT	14	L5_IT_Sample_I
Raw_count	Sample_I	L5_IT	8	L5_IT_Sample_I
Raw_count	Sample_I	L5_IT	8	L5_IT_Sample_I
Raw_count	Sample_I	L5_IT	4	L5_IT_Sample_I
Raw_count	Sample_I	L5_IT	11	L5_IT_Sample_I
Raw_count	Sample_I	L5_IT	28	L5_IT_Sample_I
Raw_count	Sample_I	L5_IT	13	L5_IT_Sample_I
Raw_count	Sample_I	L5_IT	9	L5_IT_Sample_I
Raw_count	Sample_I	L5_IT	15	L5_IT_Sample_I
Raw_count	Sample_I	L5_IT	5	L5_IT_Sample_I
Raw_count	Sample_I	L5_IT	5	L5_IT_Sample_I
Raw_count	Sample_I	L5_IT	27	L5_IT_Sample_I
Raw_count	Sample_I	L5_IT	4	L5_IT_Sample_I
Raw_count	Sample_I	L5_IT	7	L5_IT_Sample_I
Raw_count	Sample_I	L5_IT	16	L5_IT_Sample_I
Raw_count	Sample_I	L5_IT	6	L5_IT_Sample_I
Raw_count	Sample_I	L5_IT	14	L5_IT_Sample_I
Raw_count	Sample_I	L5_IT	7	L5_IT_Sample_I
Raw_count	Sample_I	L5_IT	10	L5_IT_Sample_I
Raw_count	Sample_I	L5_IT	15	L5_IT_Sample_I
Raw_count	Sample_I	L5_IT	12	L5_IT_Sample_I
Raw_count	Sample_I	L5_IT	10	L5_IT_Sample_I
Raw_count	Sample_I	L5_IT	14	L5_IT_Sample_I
Raw_count	Sample_I	L5_IT	23	L5_IT_Sample_I
Raw_count	Sample_I	L5_IT	10	L5_IT_Sample_I
Raw_count	Sample_I	L5_IT	7	L5_IT_Sample_I
Raw_count	Sample_I	L5_IT	8	L5_IT_Sample_I
Raw_count	Sample_I	L5_IT	21	L5_IT_Sample_I
Raw_count	Sample_I	L5_IT	10	L5_IT_Sample_I
Raw_count	Sample_I	L5_IT	13	L5_IT_Sample_I
Raw_count	Sample_I	L5_IT	5	L5_IT_Sample_I
Raw_count	Sample_I	L5_IT	17	L5_IT_Sample_I
Raw_count	Sample_I	L5_IT	25	L5_IT_Sample_I
Raw_count	Sample_I	L5_IT	9	L5_IT_Sample_I
Raw_count	Sample_I	L5_IT	10	L5_IT_Sample_I
Raw_count	Sample_I	L5_IT	8	L5_IT_Sample_I
Raw_count	Sample_I	L5_IT	18	L5_IT_Sample_I
Raw_count	Sample_I	L5_IT	25	L5_IT_Sample_I
Raw_count	Sample_I	L5_IT	9	L5_IT_Sample_I
Raw_count	Sample_I	L5_IT	6	L5_IT_Sample_I
Raw_count	Sample_I	L5_IT	6	L5_IT_Sample_I
Raw_count	Sample_I	L5_IT	10	L5_IT_Sample_I
Raw_count	Sample_I	L5_IT	10	L5_IT_Sample_I
Raw_count	Sample_I	L5_IT	4	L5_IT_Sample_I
Raw_count	Sample_I	L5_IT	12	L5_IT_Sample_I
Raw_count	Sample_I	L5_IT	20	L5_IT_Sample_I
Raw_count	Sample_I	L5_IT	6	L5_IT_Sample_I
Raw_count	Sample_I	L5_IT	5	L5_IT_Sample_I
Raw_count	Sample_I	L5_IT	23	L5_IT_Sample_I
Raw_count	Sample_I	L5_IT	4	L5_IT_Sample_I
Raw_count	Sample_I	L5_IT	24	L5_IT_Sample_I
Raw_count	Sample_I	L5_IT	10	L5_IT_Sample_I
Raw_count	Sample_I	L5_IT	7	L5_IT_Sample_I
Raw_count	Sample_I	L5_IT	8	L5_IT_Sample_I
Raw_count	Sample_I	L5_IT	16	L5_IT_Sample_I
Raw_count	Sample_I	L5_IT	19	L5_IT_Sample_I
Raw_count	Sample_I	L5_IT	4	L5_IT_Sample_I
Raw_count	Sample_I	L5_IT	5	L5_IT_Sample_I
Raw_count	Sample_I	L5_IT	10	L5_IT_Sample_I
Raw_count	Sample_I	L5_IT	18	L5_IT_Sample_I
Raw_count	Sample_I	L5_IT	12	L5_IT_Sample_I
Raw_count	Sample_I	L5_IT	6	L5_IT_Sample_I
Raw_count	Sample_I	L5_IT	13	L5_IT_Sample_I
Raw_count	Sample_I	L5_IT	29	L5_IT_Sample_I
Raw_count	Sample_I	L5_IT	22	L5_IT_Sample_I
Raw_count	Sample_I	L5_IT	6	L5_IT_Sample_I
Raw_count	Sample_I	L5_IT	8	L5_IT_Sample_I
Raw_count	Sample_I	L5_IT	19	L5_IT_Sample_I
Raw_count	Sample_I	L5_IT	17	L5_IT_Sample_I
Raw_count	Sample_I	L5_IT	9	L5_IT_Sample_I
Raw_count	Sample_I	L5_IT	16	L5_IT_Sample_I
Raw_count	Sample_I	L5_IT	18	L5_IT_Sample_I
Raw_count	Sample_I	L5_IT	7	L5_IT_Sample_I
Raw_count	Sample_I	L5_IT	7	L5_IT_Sample_I
Raw_count	Sample_I	L5_IT	18	L5_IT_Sample_I
Raw_count	Sample_I	L5_IT	8	L5_IT_Sample_I
Raw_count	Sample_I	L5_IT	11	L5_IT_Sample_I
Raw_count	Sample_I	L5_IT	5	L5_IT_Sample_I
Raw_count	Sample_I	L5_IT	7	L5_IT_Sample_I
Raw_count	Sample_I	L5_IT	7	L5_IT_Sample_I
Raw_count	Sample_I	L5_IT	6	L5_IT_Sample_I
Raw_count	Sample_I	L5_IT	3	L5_IT_Sample_I
Raw_count	Sample_I	L5_IT	7	L5_IT_Sample_I
Raw_count	Sample_I	L5_IT	26	L5_IT_Sample_I
Raw_count	Sample_I	L5_IT	11	L5_IT_Sample_I
Raw_count	Sample_I	L5_IT	20	L5_IT_Sample_I
Raw_count	Sample_I	L5_IT	19	L5_IT_Sample_I
Raw_count	Sample_I	L5_IT	7	L5_IT_Sample_I
Raw_count	Sample_I	L5_IT	5	L5_IT_Sample_I
Raw_count	Sample_I	L5_IT	11	L5_IT_Sample_I
Raw_count	Sample_I	L5_IT	22	L5_IT_Sample_I
Raw_count	Sample_I	L5_IT	7	L5_IT_Sample_I
Raw_count	Sample_I	L5_IT	13	L5_IT_Sample_I
Raw_count	Sample_I	L5_IT	4	L5_IT_Sample_I
Raw_count	Sample_I	L5_IT	17	L5_IT_Sample_I
Raw_count	Sample_I	L5_IT	18	L5_IT_Sample_I
Raw_count	Sample_I	L5_IT	20	L5_IT_Sample_I
Raw_count	Sample_I	L5_IT	4	L5_IT_Sample_I
Raw_count	Sample_I	L5_IT	12	L5_IT_Sample_I
Raw_count	Sample_I	L5_IT	15	L5_IT_Sample_I
Raw_count	Sample_I	L5_IT	5	L5_IT_Sample_I
Raw_count	Sample_I	L5_IT	7	L5_IT_Sample_I
Raw_count	Sample_I	L5_IT	14	L5_IT_Sample_I
Raw_count	Sample_I	L5_IT	31	L5_IT_Sample_I
Raw_count	Sample_I	L5_IT	21	L5_IT_Sample_I
Raw_count	Sample_I	L5_IT	9	L5_IT_Sample_I
Raw_count	Sample_I	L5_IT	16	L5_IT_Sample_I
Raw_count	Sample_I	L5_IT	9	L5_IT_Sample_I
Raw_count	Sample_I	L5_IT	29	L5_IT_Sample_I
Raw_count	Sample_I	L5_IT	8	L5_IT_Sample_I
Raw_count	Sample_I	L5_IT	9	L5_IT_Sample_I
Raw_count	Sample_I	L5_IT	1	L5_IT_Sample_I
Raw_count	Sample_I	L5_IT	8	L5_IT_Sample_I
Raw_count	Sample_I	L5_IT	15	L5_IT_Sample_I
Raw_count	Sample_I	L5_IT	11	L5_IT_Sample_I
Raw_count	Sample_I	L5_IT	9	L5_IT_Sample_I
Raw_count	Sample_I	L5_IT	20	L5_IT_Sample_I
Raw_count	Sample_I	L5_IT	19	L5_IT_Sample_I
Raw_count	Sample_I	L5_IT	11	L5_IT_Sample_I
Raw_count	Sample_I	L5_IT	15	L5_IT_Sample_I
Raw_count	Sample_I	L5_IT	10	L5_IT_Sample_I
Raw_count	Sample_I	L5_IT	7	L5_IT_Sample_I
Raw_count	Sample_I	L5_IT	8	L5_IT_Sample_I
Raw_count	Sample_I	L5_IT	6	L5_IT_Sample_I
Raw_count	Sample_I	L5_IT	5	L5_IT_Sample_I
Raw_count	Sample_I	L5_IT	3	L5_IT_Sample_I
Raw_count	Sample_I	L5_IT	7	L5_IT_Sample_I
Raw_count	Sample_I	L5_IT	8	L5_IT_Sample_I
Raw_count	Sample_I	L5_IT	2	L5_IT_Sample_I
Raw_count	Sample_I	L5_IT	5	L5_IT_Sample_I
Raw_count	Sample_I	L5_IT	5	L5_IT_Sample_I
Raw_count	Sample_I	L5_IT	20	L5_IT_Sample_I
Raw_count	Sample_I	L5_IT	4	L5_IT_Sample_I
Raw_count	Sample_I	L5_IT	17	L5_IT_Sample_I
Raw_count	Sample_I	L5_IT	11	L5_IT_Sample_I
Raw_count	Sample_I	L5_IT	25	L5_IT_Sample_I
Raw_count	Sample_I	L5_IT	8	L5_IT_Sample_I
Raw_count	Sample_I	L5_IT	8	L5_IT_Sample_I
Raw_count	Sample_I	L5_IT	4	L5_IT_Sample_I
Raw_count	Sample_I	L5_IT	9	L5_IT_Sample_I
Raw_count	Sample_I	L5_IT	14	L5_IT_Sample_I
Raw_count	Sample_I	L5_IT	4	L5_IT_Sample_I
Raw_count	Sample_I	L5_IT	8	L5_IT_Sample_I
Raw_count	Sample_I	L5_IT	15	L5_IT_Sample_I
Raw_count	Sample_I	L5_IT	5	L5_IT_Sample_I
Raw_count	Sample_I	L5_IT	30	L5_IT_Sample_I
Raw_count	Sample_I	L5_IT	5	L5_IT_Sample_I
Raw_count	Sample_I	L5_IT	7	L5_IT_Sample_I
Raw_count	Sample_I	L5_IT	5	L5_IT_Sample_I
Raw_count	Sample_I	L5_IT	14	L5_IT_Sample_I
Raw_count	Sample_I	L5_IT	11	L5_IT_Sample_I
Raw_count	Sample_I	L5_IT	11	L5_IT_Sample_I
Raw_count	Sample_I	L5_IT	8	L5_IT_Sample_I
Raw_count	Sample_I	L5_IT	3	L5_IT_Sample_I
Raw_count	Sample_I	L5_IT	11	L5_IT_Sample_I
Raw_count	Sample_I	L5_IT	16	L5_IT_Sample_I
Raw_count	Sample_I	L5_IT	23	L5_IT_Sample_I
Raw_count	Sample_I	L5_IT	20	L5_IT_Sample_I
Raw_count	Sample_I	L5_IT	12	L5_IT_Sample_I
Raw_count	Sample_I	L5_IT	16	L5_IT_Sample_I
Raw_count	Sample_I	L5_IT	11	L5_IT_Sample_I
Raw_count	Sample_I	L5_IT	3	L5_IT_Sample_I
Raw_count	Sample_I	L5_IT	5	L5_IT_Sample_I
Raw_count	Sample_I	L5_IT	34	L5_IT_Sample_I
Raw_count	Sample_I	L5_IT	12	L5_IT_Sample_I
Raw_count	Sample_I	L5_IT	12	L5_IT_Sample_I
Raw_count	Sample_I	L5_IT	17	L5_IT_Sample_I
Raw_count	Sample_I	L5_IT	5	L5_IT_Sample_I
Raw_count	Sample_I	L5_IT	6	L5_IT_Sample_I
Raw_count	Sample_I	L5_IT	9	L5_IT_Sample_I
Raw_count	Sample_I	L5_IT	12	L5_IT_Sample_I
Raw_count	Sample_I	L5_IT	13	L5_IT_Sample_I
Raw_count	Sample_I	L5_IT	7	L5_IT_Sample_I
Raw_count	Sample_I	L5_IT	13	L5_IT_Sample_I
Raw_count	Sample_I	L5_IT	12	L5_IT_Sample_I
Raw_count	Sample_I	L5_IT	20	L5_IT_Sample_I
Raw_count	Sample_I	L5_IT	23	L5_IT_Sample_I
Raw_count	Sample_I	L5_IT	10	L5_IT_Sample_I
Raw_count	Sample_I	L5_IT	11	L5_IT_Sample_I
Raw_count	Sample_I	L5_IT	16	L5_IT_Sample_I
Raw_count	Sample_I	L5_IT	7	L5_IT_Sample_I
Raw_count	Sample_I	L5_IT	17	L5_IT_Sample_I
Raw_count	Sample_I	L5_IT	17	L5_IT_Sample_I
Raw_count	Sample_I	L5_IT	7	L5_IT_Sample_I
Raw_count	Sample_I	L5_IT	5	L5_IT_Sample_I
Raw_count	Sample_I	L5_IT	7	L5_IT_Sample_I
Raw_count	Sample_I	L5_IT	15	L5_IT_Sample_I
Raw_count	Sample_I	L5_IT	15	L5_IT_Sample_I
Raw_count	Sample_I	L5_IT	11	L5_IT_Sample_I
Raw_count	Sample_I	L5_IT	2	L5_IT_Sample_I
Raw_count	Sample_I	L5_IT	6	L5_IT_Sample_I
Raw_count	Sample_I	L5_IT	17	L5_IT_Sample_I
Raw_count	Sample_I	L5_IT	20	L5_IT_Sample_I
Raw_count	Sample_I	L5_IT	13	L5_IT_Sample_I
Raw_count	Sample_I	L5_IT	22	L5_IT_Sample_I
Raw_count	Sample_I	L5_IT	32	L5_IT_Sample_I
Raw_count	Sample_I	L5_IT	2	L5_IT_Sample_I
Raw_count	Sample_I	L5_IT	6	L5_IT_Sample_I
Raw_count	Sample_I	L5_IT	7	L5_IT_Sample_I
Raw_count	Sample_I	L5_IT	4	L5_IT_Sample_I
Raw_count	Sample_I	L5_IT	23	L5_IT_Sample_I
Raw_count	Sample_I	L5_IT	48	L5_IT_Sample_I
Raw_count	Sample_I	L5_IT	24	L5_IT_Sample_I
Raw_count	Sample_I	L5_IT	21	L5_IT_Sample_I
Raw_count	Sample_I	L5_IT	28	L5_IT_Sample_I
Raw_count	Sample_I	L5_IT	25	L5_IT_Sample_I
Raw_count	Sample_I	L5_IT	12	L5_IT_Sample_I
Raw_count	Sample_I	L5_IT	9	L5_IT_Sample_I
Raw_count	Sample_I	L5_IT	8	L5_IT_Sample_I
Raw_count	Sample_I	L5_IT	10	L5_IT_Sample_I
Raw_count	Sample_I	L5_IT	10	L5_IT_Sample_I
Raw_count	Sample_I	L5_IT	16	L5_IT_Sample_I
Raw_count	Sample_I	L5_IT	12	L5_IT_Sample_I
Raw_count	Sample_I	L5_IT	18	L5_IT_Sample_I
Raw_count	Sample_I	L5_IT	9	L5_IT_Sample_I
Raw_count	Sample_I	L5_IT	4	L5_IT_Sample_I
Raw_count	Sample_I	L5_IT	10	L5_IT_Sample_I
Raw_count	Sample_I	L5_IT	12	L5_IT_Sample_I
Raw_count	Sample_I	L5_IT	11	L5_IT_Sample_I
Raw_count	Sample_I	L5_IT	30	L5_IT_Sample_I
Raw_count	Sample_I	L5_IT	14	L5_IT_Sample_I
Raw_count	Sample_I	L5_IT	11	L5_IT_Sample_I
Raw_count	Sample_I	L5_IT	10	L5_IT_Sample_I
Raw_count	Sample_I	L5_IT	5	L5_IT_Sample_I
Raw_count	Sample_I	L5_IT	4	L5_IT_Sample_I
Raw_count	Sample_I	L5_IT	4	L5_IT_Sample_I
Raw_count	Sample_I	L5_IT	14	L5_IT_Sample_I
Raw_count	Sample_I	L5_IT	12	L5_IT_Sample_I
Raw_count	Sample_I	L5_IT	18	L5_IT_Sample_I
Raw_count	Sample_I	L5_IT	12	L5_IT_Sample_I
Raw_count	Sample_I	L5_IT	11	L5_IT_Sample_I
Raw_count	Sample_I	L5_IT	32	L5_IT_Sample_I
Raw_count	Sample_I	L5_IT	8	L5_IT_Sample_I
Raw_count	Sample_I	L5_IT	22	L5_IT_Sample_I
Raw_count	Sample_I	L5_IT	1	L5_IT_Sample_I
Raw_count	Sample_I	L5_IT	19	L5_IT_Sample_I
Raw_count	Sample_I	L5_IT	2	L5_IT_Sample_I
Raw_count	Sample_I	L5_IT	10	L5_IT_Sample_I
Raw_count	Sample_I	L5_IT	15	L5_IT_Sample_I
Raw_count	Sample_I	L5_IT	6	L5_IT_Sample_I
Raw_count	Sample_I	L5_IT	9	L5_IT_Sample_I
Raw_count	Sample_I	L5_IT	7	L5_IT_Sample_I
Raw_count	Sample_I	L5_IT	13	L5_IT_Sample_I
Raw_count	Sample_I	L5_IT	5	L5_IT_Sample_I
Raw_count	Sample_I	L5_IT	11	L5_IT_Sample_I
Raw_count	Sample_I	L5_IT	19	L5_IT_Sample_I
Raw_count	Sample_I	L5_IT	22	L5_IT_Sample_I
Raw_count	Sample_I	L5_IT	8	L5_IT_Sample_I
Raw_count	Sample_I	L5_IT	28	L5_IT_Sample_I
Raw_count	Sample_I	L5_IT	6	L5_IT_Sample_I
Raw_count	Sample_I	L5_IT	13	L5_IT_Sample_I
Raw_count	Sample_I	L5_IT	10	L5_IT_Sample_I
Raw_count	Sample_I	L5_IT	21	L5_IT_Sample_I
Raw_count	Sample_I	L5_IT	18	L5_IT_Sample_I
Raw_count	Sample_I	L5_IT	25	L5_IT_Sample_I
Raw_count	Sample_I	L5_IT	25	L5_IT_Sample_I
Raw_count	Sample_I	L5_IT	5	L5_IT_Sample_I
Raw_count	Sample_I	L5_IT	23	L5_IT_Sample_I
Raw_count	Sample_I	L5_IT	7	L5_IT_Sample_I
Raw_count	Sample_I	L5_IT	5	L5_IT_Sample_I
Raw_count	Sample_I	L5_IT	6	L5_IT_Sample_I
Raw_count	Sample_I	L5_IT	17	L5_IT_Sample_I
Raw_count	Sample_I	L5_IT	22	L5_IT_Sample_I
Raw_count	Sample_I	L5_IT	10	L5_IT_Sample_I
Raw_count	Sample_I	L5_IT	12	L5_IT_Sample_I
Raw_count	Sample_I	L5_IT	6	L5_IT_Sample_I
Raw_count	Sample_I	L5_IT	7	L5_IT_Sample_I
Raw_count	Sample_I	L5_IT	10	L5_IT_Sample_I
Raw_count	Sample_I	L5_IT	4	L5_IT_Sample_I
Raw_count	Sample_I	L5_IT	9	L5_IT_Sample_I
Raw_count	Sample_I	L5_IT	4	L5_IT_Sample_I
Raw_count	Sample_I	L5_IT	6	L5_IT_Sample_I
Raw_count	Sample_I	L5_IT	31	L5_IT_Sample_I
Raw_count	Sample_I	L5_IT	4	L5_IT_Sample_I
Raw_count	Sample_I	L5_IT	24	L5_IT_Sample_I
Raw_count	Sample_I	L5_IT	11	L5_IT_Sample_I
Raw_count	Sample_I	L5_IT	11	L5_IT_Sample_I
Raw_count	Sample_I	L5_IT	16	L5_IT_Sample_I
Raw_count	Sample_I	L5_IT	20	L5_IT_Sample_I
Raw_count	Sample_I	L5_IT	3	L5_IT_Sample_I
Raw_count	Sample_I	L5_IT	12	L5_IT_Sample_I
Raw_count	Sample_I	L5_IT	16	L5_IT_Sample_I
Raw_count	Sample_I	L5_IT	14	L5_IT_Sample_I
Raw_count	Sample_I	L5_IT	13	L5_IT_Sample_I
Raw_count	Sample_I	L5_IT	8	L5_IT_Sample_I
Raw_count	Sample_I	L5_IT	17	L5_IT_Sample_I
Raw_count	Sample_I	L5_IT	26	L5_IT_Sample_I
Raw_count	Sample_I	L5_IT	18	L5_IT_Sample_I
Raw_count	Sample_I	L5_IT	12	L5_IT_Sample_I
Raw_count	Sample_I	L5_IT	7	L5_IT_Sample_I
Raw_count	Sample_I	L5_IT	30	L5_IT_Sample_I
Raw_count	Sample_I	L5_IT	9	L5_IT_Sample_I
Raw_count	Sample_I	L5_IT	11	L5_IT_Sample_I
Raw_count	Sample_I	L5_IT	12	L5_IT_Sample_I
Raw_count	Sample_I	L5_IT	3	L5_IT_Sample_I
Raw_count	Sample_I	L5_IT	11	L5_IT_Sample_I
Raw_count	Sample_I	L5_IT	22	L5_IT_Sample_I
Raw_count	Sample_I	L5_IT	13	L5_IT_Sample_I
Raw_count	Sample_I	L5_IT	3	L5_IT_Sample_I
Raw_count	Sample_I	L5_IT	13	L5_IT_Sample_I
Raw_count	Sample_I	L5_IT	8	L5_IT_Sample_I
Raw_count	Sample_I	L5_IT	7	L5_IT_Sample_I
Raw_count	Sample_I	L5_IT	3	L5_IT_Sample_I
Raw_count	Sample_I	L5_IT	8	L5_IT_Sample_I
Raw_count	Sample_I	L5_IT	6	L5_IT_Sample_I
Raw_count	Sample_I	L5_IT	14	L5_IT_Sample_I
Raw_count	Sample_I	L5_IT	10	L5_IT_Sample_I
Raw_count	Sample_I	L5_IT	7	L5_IT_Sample_I
Raw_count	Sample_I	L5_IT	5	L5_IT_Sample_I
Raw_count	Sample_I	L5_IT	14	L5_IT_Sample_I
Raw_count	Sample_I	L5_IT	12	L5_IT_Sample_I
Raw_count	Sample_I	L5_IT	8	L5_IT_Sample_I
Raw_count	Sample_I	L5_IT	7	L5_IT_Sample_I
Raw_count	Sample_I	L5_IT	11	L5_IT_Sample_I
Raw_count	Sample_I	L5_IT	6	L5_IT_Sample_I
Raw_count	Sample_I	L5_IT	21	L5_IT_Sample_I
Raw_count	Sample_I	L5_IT	7	L5_IT_Sample_I
Raw_count	Sample_I	L5_IT	15	L5_IT_Sample_I
Raw_count	Sample_I	L5_IT	35	L5_IT_Sample_I
Raw_count	Sample_I	L5_IT	7	L5_IT_Sample_I
Raw_count	Sample_I	L5_IT	4	L5_IT_Sample_I
Raw_count	Sample_I	L5_IT	13	L5_IT_Sample_I
Raw_count	Sample_I	L5_IT	11	L5_IT_Sample_I
Raw_count	Sample_I	L5_IT	3	L5_IT_Sample_I
Raw_count	Sample_I	L5_IT	12	L5_IT_Sample_I
Raw_count	Sample_I	L5_IT	9	L5_IT_Sample_I
Raw_count	Sample_I	L5_IT	12	L5_IT_Sample_I
Raw_count	Sample_I	L5_IT	6	L5_IT_Sample_I
Raw_count	Sample_I	L5_IT	4	L5_IT_Sample_I
Raw_count	Sample_I	L5_IT	21	L5_IT_Sample_I
Raw_count	Sample_I	L5_IT	12	L5_IT_Sample_I
Raw_count	Sample_I	L5_IT	11	L5_IT_Sample_I
Raw_count	Sample_I	L5_IT	13	L5_IT_Sample_I
Raw_count	Sample_I	L5_IT	4	L5_IT_Sample_I
Raw_count	Sample_I	L5_IT	13	L5_IT_Sample_I
Raw_count	Sample_I	L5_IT	11	L5_IT_Sample_I
Raw_count	Sample_I	L5_IT	11	L5_IT_Sample_I
Raw_count	Sample_I	L5_IT	19	L5_IT_Sample_I
Raw_count	Sample_I	L5_IT	14	L5_IT_Sample_I
Raw_count	Sample_I	L5_IT	7	L5_IT_Sample_I
Raw_count	Sample_I	L5_IT	19	L5_IT_Sample_I
Raw_count	Sample_I	L5_IT	5	L5_IT_Sample_I
Raw_count	Sample_I	L5_IT	12	L5_IT_Sample_I
Raw_count	Sample_I	L5_IT	7	L5_IT_Sample_I
Raw_count	Sample_I	L5_IT	15	L5_IT_Sample_I
Raw_count	Sample_I	L5_IT	20	L5_IT_Sample_I
Raw_count	Sample_I	L5_IT	3	L5_IT_Sample_I
Raw_count	Sample_I	L5_IT	19	L5_IT_Sample_I
Raw_count	Sample_I	L5_IT	7	L5_IT_Sample_I
Raw_count	Sample_I	L5_IT	16	L5_IT_Sample_I
Raw_count	Sample_I	L5_IT	7	L5_IT_Sample_I
Raw_count	Sample_I	L5_IT	8	L5_IT_Sample_I
Raw_count	Sample_I	L5_IT	13	L5_IT_Sample_I
Raw_count	Sample_I	L5_IT	8	L5_IT_Sample_I
Raw_count	Sample_I	L5_IT	21	L5_IT_Sample_I
Raw_count	Sample_I	L5_IT	7	L5_IT_Sample_I
Raw_count	Sample_I	L5_IT	4	L5_IT_Sample_I
Raw_count	Sample_I	L5_IT	20	L5_IT_Sample_I
Raw_count	Sample_I	L5_IT	3	L5_IT_Sample_I
Raw_count	Sample_I	L5_IT	11	L5_IT_Sample_I
Raw_count	Sample_I	L5_IT	14	L5_IT_Sample_I
Raw_count	Sample_I	L5_IT	24	L5_IT_Sample_I
Raw_count	Sample_I	L5_IT	13	L5_IT_Sample_I
Raw_count	Sample_I	L5_IT	12	L5_IT_Sample_I
Raw_count	Sample_I	L5_IT	12	L5_IT_Sample_I
Raw_count	Sample_I	L5_IT	4	L5_IT_Sample_I
Raw_count	Sample_I	L5_IT	7	L5_IT_Sample_I
Raw_count	Sample_I	L5_IT	11	L5_IT_Sample_I
Raw_count	Sample_I	L5_IT	11	L5_IT_Sample_I
Raw_count	Sample_I	L5_IT	8	L5_IT_Sample_I
Raw_count	Sample_I	L5_IT	7	L5_IT_Sample_I
Raw_count	Sample_I	L5_IT	14	L5_IT_Sample_I
Raw_count	Sample_I	L5_IT	9	L5_IT_Sample_I
Raw_count	Sample_I	L5_IT	17	L5_IT_Sample_I
Raw_count	Sample_I	L5_IT	14	L5_IT_Sample_I
Raw_count	Sample_I	L5_IT	7	L5_IT_Sample_I
Raw_count	Sample_I	L5_IT	8	L5_IT_Sample_I
Raw_count	Sample_I	L5_IT	11	L5_IT_Sample_I
Raw_count	Sample_I	L5_IT	7	L5_IT_Sample_I
Raw_count	Sample_I	L5_IT	10	L5_IT_Sample_I
Raw_count	Sample_I	L5_IT	5	L5_IT_Sample_I
Raw_count	Sample_I	L5_IT	8	L5_IT_Sample_I
Raw_count	Sample_I	L5_IT	11	L5_IT_Sample_I
Raw_count	Sample_I	L5_IT	24	L5_IT_Sample_I
Raw_count	Sample_I	L5_IT	13	L5_IT_Sample_I
Raw_count	Sample_I	L5_IT	27	L5_IT_Sample_I
Raw_count	Sample_I	L5_IT	25	L5_IT_Sample_I
Raw_count	Sample_I	L5_IT	7	L5_IT_Sample_I
Raw_count	Sample_I	L5_IT	14	L5_IT_Sample_I
Raw_count	Sample_I	L5_IT	11	L5_IT_Sample_I
Raw_count	Sample_I	L5_IT	8	L5_IT_Sample_I
Raw_count	Sample_I	L5_IT	2	L5_IT_Sample_I
Raw_count	Sample_I	L5_IT	9	L5_IT_Sample_I
Raw_count	Sample_I	L5_IT	12	L5_IT_Sample_I
Raw_count	Sample_I	L5_IT	3	L5_IT_Sample_I
Raw_count	Sample_I	L5_IT	13	L5_IT_Sample_I
Raw_count	Sample_I	L5_IT	13	L5_IT_Sample_I
Raw_count	Sample_I	L5_IT	27	L5_IT_Sample_I
Raw_count	Sample_I	L5_IT	12	L5_IT_Sample_I
Raw_count	Sample_I	L5_IT	17	L5_IT_Sample_I
Raw_count	Sample_I	L5_IT	6	L5_IT_Sample_I
Raw_count	Sample_I	L5_IT	7	L5_IT_Sample_I
Raw_count	Sample_I	L5_IT	11	L5_IT_Sample_I
Raw_count	Sample_I	L5_IT	5	L5_IT_Sample_I
Raw_count	Sample_I	L5_IT	4	L5_IT_Sample_I
Raw_count	Sample_I	L5_IT	15	L5_IT_Sample_I
Raw_count	Sample_I	L5_IT	20	L5_IT_Sample_I
Raw_count	Sample_I	L5_IT	10	L5_IT_Sample_I
Raw_count	Sample_I	L5_IT	10	L5_IT_Sample_I
Raw_count	Sample_I	L5_IT	3	L5_IT_Sample_I
Raw_count	Sample_I	L5_IT	10	L5_IT_Sample_I
Raw_count	Sample_I	L5_IT	8	L5_IT_Sample_I
Raw_count	Sample_I	L5_IT	14	L5_IT_Sample_I
Raw_count	Sample_I	L5_IT	32	L5_IT_Sample_I
Raw_count	Sample_I	L5_IT	5	L5_IT_Sample_I
Raw_count	Sample_I	L5_IT	20	L5_IT_Sample_I
Raw_count	Sample_I	L5_IT	7	L5_IT_Sample_I
Raw_count	Sample_I	L5_IT	12	L5_IT_Sample_I
Raw_count	Sample_I	L5_IT	13	L5_IT_Sample_I
Raw_count	Sample_I	L5_IT	9	L5_IT_Sample_I
Raw_count	Sample_I	L5_IT	16	L5_IT_Sample_I
Raw_count	Sample_I	L5_IT	8	L5_IT_Sample_I
Raw_count	Sample_I	L5_IT	6	L5_IT_Sample_I
Raw_count	Sample_I	L5_IT	12	L5_IT_Sample_I
Raw_count	Sample_I	L5_IT	14	L5_IT_Sample_I
Raw_count	Sample_I	L5_IT	6	L5_IT_Sample_I
Raw_count	Sample_I	L5_IT	11	L5_IT_Sample_I
Raw_count	Sample_I	L5_IT	13	L5_IT_Sample_I
Raw_count	Sample_I	L5_IT	13	L5_IT_Sample_I
Raw_count	Sample_I	L5_IT	16	L5_IT_Sample_I
Raw_count	Sample_I	L5_IT	10	L5_IT_Sample_I
Raw_count	Sample_I	L5_IT	14	L5_IT_Sample_I
Raw_count	Sample_I	L5_IT	13	L5_IT_Sample_I
Raw_count	Sample_I	L5_IT	9	L5_IT_Sample_I
Raw_count	Sample_I	L5_IT	14	L5_IT_Sample_I
Raw_count	Sample_I	L5_IT	17	L5_IT_Sample_I
Raw_count	Sample_I	L5_IT	13	L5_IT_Sample_I
Raw_count	Sample_I	L5_IT	31	L5_IT_Sample_I
Raw_count	Sample_I	L5_IT	13	L5_IT_Sample_I
Raw_count	Sample_I	L5_IT	9	L5_IT_Sample_I
Raw_count	Sample_I	L5_IT	23	L5_IT_Sample_I
Raw_count	Sample_I	L5_IT	18	L5_IT_Sample_I
Raw_count	Sample_I	L5_IT	11	L5_IT_Sample_I
Raw_count	Sample_I	L5_IT	23	L5_IT_Sample_I
Raw_count	Sample_I	L5_IT	11	L5_IT_Sample_I
Raw_count	Sample_I	L5_IT	10	L5_IT_Sample_I
Raw_count	Sample_I	L5_IT	8	L5_IT_Sample_I
Raw_count	Sample_I	L5_IT	7	L5_IT_Sample_I
Raw_count	Sample_I	L5_IT	11	L5_IT_Sample_I
Raw_count	Sample_I	L5_IT	28	L5_IT_Sample_I
Raw_count	Sample_I	L5_IT	4	L5_IT_Sample_I
Raw_count	Sample_I	L5_IT	8	L5_IT_Sample_I
Raw_count	Sample_I	L5_IT	17	L5_IT_Sample_I
Raw_count	Sample_I	L5_IT	13	L5_IT_Sample_I
Raw_count	Sample_I	L5_IT	9	L5_IT_Sample_I
Raw_count	Sample_I	L5_IT	7	L5_IT_Sample_I
Raw_count	Sample_I	L5_IT	15	L5_IT_Sample_I
Raw_count	Sample_I	L5_IT	21	L5_IT_Sample_I
Raw_count	Sample_I	L5_IT	11	L5_IT_Sample_I
Raw_count	Sample_I	L5_IT	6	L5_IT_Sample_I
Raw_count	Sample_I	L5_IT	54	L5_IT_Sample_I
Raw_count	Sample_I	L5_IT	4	L5_IT_Sample_I
Raw_count	Sample_I	L5_IT	7	L5_IT_Sample_I
Raw_count	Sample_I	L5_IT	20	L5_IT_Sample_I
Raw_count	Sample_I	L5_IT	19	L5_IT_Sample_I
Raw_count	Sample_I	L5_IT	4	L5_IT_Sample_I
Raw_count	Sample_I	L5_IT	6	L5_IT_Sample_I
Raw_count	Sample_I	L5_IT	22	L5_IT_Sample_I
Raw_count	Sample_I	L5_IT	13	L5_IT_Sample_I
Raw_count	Sample_I	L5_IT	16	L5_IT_Sample_I
Raw_count	Sample_I	L5_IT	8	L5_IT_Sample_I
Raw_count	Sample_I	L5_IT	11	L5_IT_Sample_I
Raw_count	Sample_I	L5_IT	27	L5_IT_Sample_I
Raw_count	Sample_I	L5_IT	3	L5_IT_Sample_I
Raw_count	Sample_I	L5_IT	10	L5_IT_Sample_I
Raw_count	Sample_I	L5_IT	11	L5_IT_Sample_I
Raw_count	Sample_I	L5_IT	22	L5_IT_Sample_I
Raw_count	Sample_I	L5_IT	15	L5_IT_Sample_I
Raw_count	Sample_I	L5_IT	10	L5_IT_Sample_I
Raw_count	Sample_I	L5_IT	19	L5_IT_Sample_I
Raw_count	Sample_I	L5_IT	17	L5_IT_Sample_I
Raw_count	Sample_I	L5_IT	25	L5_IT_Sample_I
Raw_count	Sample_I	L5_IT	8	L5_IT_Sample_I
Raw_count	Sample_I	L5_IT	5	L5_IT_Sample_I
Raw_count	Sample_I	L5_IT	27	L5_IT_Sample_I
Raw_count	Sample_I	L5_IT	4	L5_IT_Sample_I
Raw_count	Sample_I	L5_IT	1	L5_IT_Sample_I
Raw_count	Sample_I	L5_IT	22	L5_IT_Sample_I
Raw_count	Sample_I	L5_IT	7	L5_IT_Sample_I
Raw_count	Sample_I	L5_IT	9	L5_IT_Sample_I
Raw_count	Sample_I	L5_IT	11	L5_IT_Sample_I
Raw_count	Sample_I	L5_IT	3	L5_IT_Sample_I
Raw_count	Sample_I	L5_IT	23	L5_IT_Sample_I
Raw_count	Sample_I	L5_IT	23	L5_IT_Sample_I
Raw_count	Sample_I	L5_IT	9	L5_IT_Sample_I
Raw_count	Sample_I	L5_IT	7	L5_IT_Sample_I
Raw_count	Sample_I	L5_IT	20	L5_IT_Sample_I
Raw_count	Sample_I	L5_IT	14	L5_IT_Sample_I
Raw_count	Sample_I	L5_IT	16	L5_IT_Sample_I
Raw_count	Sample_I	L5_IT	7	L5_IT_Sample_I
Raw_count	Sample_I	L5_IT	25	L5_IT_Sample_I
Raw_count	Sample_I	L5_IT	15	L5_IT_Sample_I
Raw_count	Sample_I	L5_IT	15	L5_IT_Sample_I
Raw_count	Sample_I	L5_IT	7	L5_IT_Sample_I
Raw_count	Sample_I	L5_IT	4	L5_IT_Sample_I
Raw_count	Sample_I	L5_IT	11	L5_IT_Sample_I
Raw_count	Sample_I	L5_IT	7	L5_IT_Sample_I
Raw_count	Sample_I	L5_IT	11	L5_IT_Sample_I
Raw_count	Sample_I	L5_IT	3	L5_IT_Sample_I
Raw_count	Sample_I	L5_IT	8	L5_IT_Sample_I
Raw_count	Sample_I	L5_IT	13	L5_IT_Sample_I
Raw_count	Sample_I	L5_IT	26	L5_IT_Sample_I
Raw_count	Sample_I	L5_IT	12	L5_IT_Sample_I
Raw_count	Sample_I	L5_IT	20	L5_IT_Sample_I
Raw_count	Sample_I	L5_IT	20	L5_IT_Sample_I
Raw_count	Sample_I	L5_IT	16	L5_IT_Sample_I
Raw_count	Sample_I	L5_IT	14	L5_IT_Sample_I
Raw_count	Sample_I	L5_IT	18	L5_IT_Sample_I
Raw_count	Sample_I	L5_IT	4	L5_IT_Sample_I
Raw_count	Sample_I	L5_IT	10	L5_IT_Sample_I
Raw_count	Sample_I	L5_IT	14	L5_IT_Sample_I
Raw_count	Sample_I	L5_IT	8	L5_IT_Sample_I
Raw_count	Sample_I	L5_IT	7	L5_IT_Sample_I
Raw_count	Sample_I	L5_IT	28	L5_IT_Sample_I
Raw_count	Sample_I	L5_IT	14	L5_IT_Sample_I
Raw_count	Sample_I	L5_IT	8	L5_IT_Sample_I
Raw_count	Sample_I	L5_IT	4	L5_IT_Sample_I
Raw_count	Sample_I	L5_IT	23	L5_IT_Sample_I
Raw_count	Sample_I	L5_IT	12	L5_IT_Sample_I
Raw_count	Sample_I	L5_IT	19	L5_IT_Sample_I
Raw_count	Sample_I	L5_IT	21	L5_IT_Sample_I
Raw_count	Sample_I	L5_IT	17	L5_IT_Sample_I
Raw_count	Sample_I	L5_IT	13	L5_IT_Sample_I
Raw_count	Sample_I	L5_IT	7	L5_IT_Sample_I
Raw_count	Sample_I	L5_IT	7	L5_IT_Sample_I
Raw_count	Sample_I	L5_IT	14	L5_IT_Sample_I
Raw_count	Sample_I	L5_IT	14	L5_IT_Sample_I
Raw_count	Sample_I	L5_IT	15	L5_IT_Sample_I
Raw_count	Sample_I	L5_IT	10	L5_IT_Sample_I
Raw_count	Sample_I	L5_IT	7	L5_IT_Sample_I
Raw_count	Sample_I	L5_IT	7	L5_IT_Sample_I
Raw_count	Sample_I	L5_IT	1	L5_IT_Sample_I
Raw_count	Sample_I	L5_IT	3	L5_IT_Sample_I
Raw_count	Sample_I	L5_IT	19	L5_IT_Sample_I
Raw_count	Sample_I	L5_IT	14	L5_IT_Sample_I
Raw_count	Sample_I	L5_IT	25	L5_IT_Sample_I
Raw_count	Sample_I	L5_IT	2	L5_IT_Sample_I
Raw_count	Sample_I	L5_IT	15	L5_IT_Sample_I
Raw_count	Sample_I	L5_IT	26	L5_IT_Sample_I
Raw_count	Sample_I	L5_IT	13	L5_IT_Sample_I
Raw_count	Sample_I	L5_IT	16	L5_IT_Sample_I
Raw_count	Sample_I	L5_IT	12	L5_IT_Sample_I
Raw_count	Sample_I	L5_IT	10	L5_IT_Sample_I
Raw_count	Sample_I	L5_IT	14	L5_IT_Sample_I
Raw_count	Sample_II	L5_IT	38	L5_IT_Sample_II
Raw_count	Sample_II	L5_IT	31	L5_IT_Sample_II
Raw_count	Sample_II	L5_IT	25	L5_IT_Sample_II
Raw_count	Sample_II	L5_IT	5	L5_IT_Sample_II
Raw_count	Sample_II	L5_IT	20	L5_IT_Sample_II
Raw_count	Sample_II	L5_IT	26	L5_IT_Sample_II
Raw_count	Sample_II	L5_IT	39	L5_IT_Sample_II
Raw_count	Sample_II	L5_IT	20	L5_IT_Sample_II
Raw_count	Sample_II	L5_IT	20	L5_IT_Sample_II
Raw_count	Sample_II	L5_IT	6	L5_IT_Sample_II
Raw_count	Sample_II	L5_IT	25	L5_IT_Sample_II
Raw_count	Sample_II	L5_IT	22	L5_IT_Sample_II
Raw_count	Sample_II	L5_IT	22	L5_IT_Sample_II
Raw_count	Sample_II	L5_IT	14	L5_IT_Sample_II
Raw_count	Sample_II	L5_IT	13	L5_IT_Sample_II
Raw_count	Sample_II	L5_IT	10	L5_IT_Sample_II
Raw_count	Sample_II	L5_IT	5	L5_IT_Sample_II
Raw_count	Sample_II	L5_IT	29	L5_IT_Sample_II
Raw_count	Sample_II	L5_IT	28	L5_IT_Sample_II
Raw_count	Sample_II	L5_IT	36	L5_IT_Sample_II
Raw_count	Sample_II	L5_IT	24	L5_IT_Sample_II
Raw_count	Sample_II	L5_IT	27	L5_IT_Sample_II
Raw_count	Sample_II	L5_IT	20	L5_IT_Sample_II
Raw_count	Sample_II	L5_IT	10	L5_IT_Sample_II
Raw_count	Sample_II	L5_IT	26	L5_IT_Sample_II
Raw_count	Sample_II	L5_IT	39	L5_IT_Sample_II
Raw_count	Sample_II	L5_IT	9	L5_IT_Sample_II
Raw_count	Sample_II	L5_IT	8	L5_IT_Sample_II
Raw_count	Sample_II	L5_IT	24	L5_IT_Sample_II
Raw_count	Sample_II	L5_IT	41	L5_IT_Sample_II
Raw_count	Sample_II	L5_IT	27	L5_IT_Sample_II
Raw_count	Sample_II	L5_IT	9	L5_IT_Sample_II
Raw_count	Sample_II	L5_IT	28	L5_IT_Sample_II
Raw_count	Sample_II	L5_IT	17	L5_IT_Sample_II
Raw_count	Sample_II	L5_IT	9	L5_IT_Sample_II
Raw_count	Sample_II	L5_IT	42	L5_IT_Sample_II
Raw_count	Sample_II	L5_IT	34	L5_IT_Sample_II
Raw_count	Sample_II	L5_IT	1	L5_IT_Sample_II
Raw_count	Sample_II	L5_IT	11	L5_IT_Sample_II
Raw_count	Sample_II	L5_IT	27	L5_IT_Sample_II
Raw_count	Sample_II	L5_IT	1	L5_IT_Sample_II
Raw_count	Sample_II	L5_IT	11	L5_IT_Sample_II
Raw_count	Sample_II	L5_IT	68	L5_IT_Sample_II
Raw_count	Sample_II	L5_IT	28	L5_IT_Sample_II
Raw_count	Sample_II	L5_IT	14	L5_IT_Sample_II
Raw_count	Sample_II	L5_IT	4	L5_IT_Sample_II
Raw_count	Sample_II	L5_IT	22	L5_IT_Sample_II
Raw_count	Sample_II	L5_IT	50	L5_IT_Sample_II
Raw_count	Sample_II	L5_IT	5	L5_IT_Sample_II
Raw_count	Sample_II	L5_IT	13	L5_IT_Sample_II
Raw_count	Sample_II	L5_IT	2	L5_IT_Sample_II
Raw_count	Sample_II	L5_IT	7	L5_IT_Sample_II
Raw_count	Sample_II	L5_IT	28	L5_IT_Sample_II
Raw_count	Sample_II	L5_IT	10	L5_IT_Sample_II
Raw_count	Sample_II	L5_IT	17	L5_IT_Sample_II
Raw_count	Sample_II	L5_IT	14	L5_IT_Sample_II
Raw_count	Sample_II	L5_IT	61	L5_IT_Sample_II
Raw_count	Sample_II	L5_IT	14	L5_IT_Sample_II
Raw_count	Sample_II	L5_IT	34	L5_IT_Sample_II
Raw_count	Sample_II	L5_IT	46	L5_IT_Sample_II
Raw_count	Sample_II	L5_IT	49	L5_IT_Sample_II
Raw_count	Sample_II	L5_IT	16	L5_IT_Sample_II
Raw_count	Sample_II	L5_IT	17	L5_IT_Sample_II
Raw_count	Sample_II	L5_IT	6	L5_IT_Sample_II
Raw_count	Sample_II	L5_IT	19	L5_IT_Sample_II
Raw_count	Sample_II	L5_IT	3	L5_IT_Sample_II
Raw_count	Sample_II	L5_IT	20	L5_IT_Sample_II
Raw_count	Sample_II	L5_IT	6	L5_IT_Sample_II
Raw_count	Sample_II	L5_IT	7	L5_IT_Sample_II
Raw_count	Sample_II	L5_IT	44	L5_IT_Sample_II
Raw_count	Sample_II	L5_IT	24	L5_IT_Sample_II
Raw_count	Sample_II	L5_IT	54	L5_IT_Sample_II
Raw_count	Sample_II	L5_IT	13	L5_IT_Sample_II
Raw_count	Sample_II	L5_IT	34	L5_IT_Sample_II
Raw_count	Sample_II	L5_IT	3	L5_IT_Sample_II
Raw_count	Sample_II	L5_IT	26	L5_IT_Sample_II
Raw_count	Sample_II	L5_IT	41	L5_IT_Sample_II
Raw_count	Sample_II	L5_IT	12	L5_IT_Sample_II
Raw_count	Sample_II	L5_IT	12	L5_IT_Sample_II
Raw_count	Sample_II	L5_IT	47	L5_IT_Sample_II
Raw_count	Sample_II	L5_IT	10	L5_IT_Sample_II
Raw_count	Sample_II	L5_IT	27	L5_IT_Sample_II
Raw_count	Sample_II	L5_IT	17	L5_IT_Sample_II
Raw_count	Sample_II	L5_IT	30	L5_IT_Sample_II
Raw_count	Sample_II	L5_IT	51	L5_IT_Sample_II
Raw_count	Sample_II	L5_IT	12	L5_IT_Sample_II
Raw_count	Sample_II	L5_IT	9	L5_IT_Sample_II
Raw_count	Sample_II	L5_IT	8	L5_IT_Sample_II
Raw_count	Sample_II	L5_IT	25	L5_IT_Sample_II
Raw_count	Sample_II	L5_IT	8	L5_IT_Sample_II
Raw_count	Sample_II	L5_IT	39	L5_IT_Sample_II
Raw_count	Sample_II	L5_IT	7	L5_IT_Sample_II
Raw_count	Sample_II	L5_IT	7	L5_IT_Sample_II
Raw_count	Sample_II	L5_IT	8	L5_IT_Sample_II
Raw_count	Sample_II	L5_IT	16	L5_IT_Sample_II
Raw_count	Sample_II	L5_IT	21	L5_IT_Sample_II
Raw_count	Sample_II	L5_IT	23	L5_IT_Sample_II
Raw_count	Sample_II	L5_IT	32	L5_IT_Sample_II
Raw_count	Sample_II	L5_IT	40	L5_IT_Sample_II
Raw_count	Sample_II	L5_IT	6	L5_IT_Sample_II
Raw_count	Sample_II	L5_IT	7	L5_IT_Sample_II
Raw_count	Sample_II	L5_IT	14	L5_IT_Sample_II
Raw_count	Sample_II	L5_IT	6	L5_IT_Sample_II
Raw_count	Sample_II	L5_IT	12	L5_IT_Sample_II
Raw_count	Sample_II	L5_IT	23	L5_IT_Sample_II
Raw_count	Sample_II	L5_IT	23	L5_IT_Sample_II
Raw_count	Sample_II	L5_IT	46	L5_IT_Sample_II
Raw_count	Sample_II	L5_IT	7	L5_IT_Sample_II
Raw_count	Sample_II	L5_IT	21	L5_IT_Sample_II
Raw_count	Sample_II	L5_IT	35	L5_IT_Sample_II
Raw_count	Sample_II	L5_IT	15	L5_IT_Sample_II
Raw_count	Sample_II	L5_IT	18	L5_IT_Sample_II
Raw_count	Sample_II	L5_IT	22	L5_IT_Sample_II
Raw_count	Sample_II	L5_IT	30	L5_IT_Sample_II
Raw_count	Sample_II	L5_IT	27	L5_IT_Sample_II
Raw_count	Sample_II	L5_IT	11	L5_IT_Sample_II
Raw_count	Sample_II	L5_IT	9	L5_IT_Sample_II
Raw_count	Sample_II	L5_IT	34	L5_IT_Sample_II
Raw_count	Sample_II	L5_IT	34	L5_IT_Sample_II
Raw_count	Sample_II	L5_IT	26	L5_IT_Sample_II
Raw_count	Sample_II	L5_IT	6	L5_IT_Sample_II
Raw_count	Sample_II	L5_IT	29	L5_IT_Sample_II
Raw_count	Sample_II	L5_IT	9	L5_IT_Sample_II
Raw_count	Sample_II	L5_IT	9	L5_IT_Sample_II
Raw_count	Sample_II	L5_IT	19	L5_IT_Sample_II
Raw_count	Sample_II	L5_IT	52	L5_IT_Sample_II
Raw_count	Sample_II	L5_IT	38	L5_IT_Sample_II
Raw_count	Sample_II	L5_IT	0	L5_IT_Sample_II
Raw_count	Sample_II	L5_IT	17	L5_IT_Sample_II
Raw_count	Sample_II	L5_IT	8	L5_IT_Sample_II
Raw_count	Sample_II	L5_IT	15	L5_IT_Sample_II
Raw_count	Sample_II	L5_IT	15	L5_IT_Sample_II
Raw_count	Sample_II	L5_IT	37	L5_IT_Sample_II
Raw_count	Sample_II	L5_IT	17	L5_IT_Sample_II
Raw_count	Sample_II	L5_IT	26	L5_IT_Sample_II
Raw_count	Sample_II	L5_IT	19	L5_IT_Sample_II
Raw_count	Sample_II	L5_IT	28	L5_IT_Sample_II
Raw_count	Sample_II	L5_IT	35	L5_IT_Sample_II
Raw_count	Sample_II	L5_IT	22	L5_IT_Sample_II
Raw_count	Sample_II	L5_IT	34	L5_IT_Sample_II
Raw_count	Sample_II	L5_IT	26	L5_IT_Sample_II
Raw_count	Sample_II	L5_IT	14	L5_IT_Sample_II
Raw_count	Sample_II	L5_IT	11	L5_IT_Sample_II
Raw_count	Sample_II	L5_IT	25	L5_IT_Sample_II
Raw_count	Sample_II	L5_IT	32	L5_IT_Sample_II
Raw_count	Sample_II	L5_IT	24	L5_IT_Sample_II
Raw_count	Sample_II	L5_IT	27	L5_IT_Sample_II
Raw_count	Sample_II	L5_IT	4	L5_IT_Sample_II
Raw_count	Sample_II	L5_IT	9	L5_IT_Sample_II
Raw_count	Sample_II	L5_IT	25	L5_IT_Sample_II
Raw_count	Sample_II	L5_IT	16	L5_IT_Sample_II
Raw_count	Sample_II	L5_IT	1	L5_IT_Sample_II
Raw_count	Sample_II	L5_IT	14	L5_IT_Sample_II
Raw_count	Sample_II	L5_IT	22	L5_IT_Sample_II
Raw_count	Sample_II	L5_IT	10	L5_IT_Sample_II
Raw_count	Sample_II	L5_IT	16	L5_IT_Sample_II
Raw_count	Sample_II	L5_IT	32	L5_IT_Sample_II
Raw_count	Sample_II	L5_IT	27	L5_IT_Sample_II
Raw_count	Sample_II	L5_IT	24	L5_IT_Sample_II
Raw_count	Sample_II	L5_IT	12	L5_IT_Sample_II
Raw_count	Sample_II	L5_IT	31	L5_IT_Sample_II
Raw_count	Sample_II	L5_IT	10	L5_IT_Sample_II
Raw_count	Sample_II	L5_IT	57	L5_IT_Sample_II
Raw_count	Sample_II	L5_IT	41	L5_IT_Sample_II
Raw_count	Sample_II	L5_IT	16	L5_IT_Sample_II
Raw_count	Sample_II	L5_IT	16	L5_IT_Sample_II
Raw_count	Sample_II	L5_IT	20	L5_IT_Sample_II
Raw_count	Sample_II	L5_IT	13	L5_IT_Sample_II
Raw_count	Sample_II	L5_IT	14	L5_IT_Sample_II
Raw_count	Sample_II	L5_IT	20	L5_IT_Sample_II
Raw_count	Sample_II	L5_IT	22	L5_IT_Sample_II
Raw_count	Sample_II	L5_IT	19	L5_IT_Sample_II
Raw_count	Sample_II	L5_IT	19	L5_IT_Sample_II
Raw_count	Sample_II	L5_IT	36	L5_IT_Sample_II
Raw_count	Sample_II	L5_IT	17	L5_IT_Sample_II
Raw_count	Sample_II	L5_IT	12	L5_IT_Sample_II
Raw_count	Sample_II	L5_IT	2	L5_IT_Sample_II
Raw_count	Sample_II	L5_IT	26	L5_IT_Sample_II
Raw_count	Sample_II	L5_IT	21	L5_IT_Sample_II
Raw_count	Sample_II	L5_IT	38	L5_IT_Sample_II
Raw_count	Sample_II	L5_IT	21	L5_IT_Sample_II
Raw_count	Sample_II	L5_IT	14	L5_IT_Sample_II
Raw_count	Sample_II	L5_IT	23	L5_IT_Sample_II
Raw_count	Sample_II	L5_IT	8	L5_IT_Sample_II
Raw_count	Sample_II	L5_IT	30	L5_IT_Sample_II
Raw_count	Sample_II	L5_IT	33	L5_IT_Sample_II
Raw_count	Sample_II	L5_IT	17	L5_IT_Sample_II
Raw_count	Sample_II	L5_IT	31	L5_IT_Sample_II
Raw_count	Sample_II	L5_IT	12	L5_IT_Sample_II
Raw_count	Sample_II	L5_IT	23	L5_IT_Sample_II
Raw_count	Sample_II	L5_IT	18	L5_IT_Sample_II
Raw_count	Sample_II	L5_IT	20	L5_IT_Sample_II
Raw_count	Sample_II	L5_IT	21	L5_IT_Sample_II
Raw_count	Sample_II	L5_IT	10	L5_IT_Sample_II
Raw_count	Sample_II	L5_IT	3	L5_IT_Sample_II
Raw_count	Sample_II	L5_IT	21	L5_IT_Sample_II
Raw_count	Sample_II	L5_IT	12	L5_IT_Sample_II
Raw_count	Sample_II	L5_IT	21	L5_IT_Sample_II
Raw_count	Sample_II	L5_IT	9	L5_IT_Sample_II
Raw_count	Sample_II	L5_IT	7	L5_IT_Sample_II
Raw_count	Sample_II	L5_IT	34	L5_IT_Sample_II
Raw_count	Sample_II	L5_IT	19	L5_IT_Sample_II
Raw_count	Sample_II	L5_IT	5	L5_IT_Sample_II
Raw_count	Sample_II	L5_IT	32	L5_IT_Sample_II
Raw_count	Sample_II	L5_IT	16	L5_IT_Sample_II
Raw_count	Sample_II	L5_IT	19	L5_IT_Sample_II
Raw_count	Sample_II	L5_IT	5	L5_IT_Sample_II
Raw_count	Sample_II	L5_IT	18	L5_IT_Sample_II
Raw_count	Sample_II	L5_IT	46	L5_IT_Sample_II
Raw_count	Sample_II	L5_IT	23	L5_IT_Sample_II
Raw_count	Sample_II	L5_IT	6	L5_IT_Sample_II
Raw_count	Sample_II	L5_IT	15	L5_IT_Sample_II
Raw_count	Sample_II	L5_IT	7	L5_IT_Sample_II
Raw_count	Sample_II	L5_IT	15	L5_IT_Sample_II
Raw_count	Sample_II	L5_IT	3	L5_IT_Sample_II
Raw_count	Sample_II	L5_IT	22	L5_IT_Sample_II
Raw_count	Sample_II	L5_IT	21	L5_IT_Sample_II
Raw_count	Sample_II	L5_IT	21	L5_IT_Sample_II
Raw_count	Sample_II	L5_IT	39	L5_IT_Sample_II
Raw_count	Sample_II	L5_IT	9	L5_IT_Sample_II
Raw_count	Sample_II	L5_IT	20	L5_IT_Sample_II
Raw_count	Sample_II	L5_IT	8	L5_IT_Sample_II
Raw_count	Sample_II	L5_IT	17	L5_IT_Sample_II
Raw_count	Sample_II	L5_IT	4	L5_IT_Sample_II
Raw_count	Sample_II	L5_IT	4	L5_IT_Sample_II
Raw_count	Sample_II	L5_IT	21	L5_IT_Sample_II
Raw_count	Sample_II	L5_IT	16	L5_IT_Sample_II
Raw_count	Sample_II	L5_IT	21	L5_IT_Sample_II
Raw_count	Sample_II	L5_IT	50	L5_IT_Sample_II
Raw_count	Sample_II	L5_IT	28	L5_IT_Sample_II
Raw_count	Sample_II	L5_IT	16	L5_IT_Sample_II
Raw_count	Sample_II	L5_IT	17	L5_IT_Sample_II
Raw_count	Sample_II	L5_IT	39	L5_IT_Sample_II
Raw_count	Sample_II	L5_IT	33	L5_IT_Sample_II
Raw_count	Sample_II	L5_IT	35	L5_IT_Sample_II
Raw_count	Sample_II	L5_IT	11	L5_IT_Sample_II
Raw_count	Sample_II	L5_IT	19	L5_IT_Sample_II
Raw_count	Sample_II	L5_IT	18	L5_IT_Sample_II
Raw_count	Sample_II	L5_IT	23	L5_IT_Sample_II
Raw_count	Sample_II	L5_IT	19	L5_IT_Sample_II
Raw_count	Sample_II	L5_IT	34	L5_IT_Sample_II
Raw_count	Sample_II	L5_IT	17	L5_IT_Sample_II
Raw_count	Sample_II	L5_IT	7	L5_IT_Sample_II
Raw_count	Sample_II	L5_IT	15	L5_IT_Sample_II
Raw_count	Sample_II	L5_IT	16	L5_IT_Sample_II
Raw_count	Sample_II	L5_IT	34	L5_IT_Sample_II
Raw_count	Sample_II	L5_IT	20	L5_IT_Sample_II
Raw_count	Sample_II	L5_IT	32	L5_IT_Sample_II
Raw_count	Sample_II	L5_IT	15	L5_IT_Sample_II
Raw_count	Sample_II	L5_IT	23	L5_IT_Sample_II
Raw_count	Sample_II	L5_IT	34	L5_IT_Sample_II
Raw_count	Sample_II	L5_IT	30	L5_IT_Sample_II
Raw_count	Sample_II	L5_IT	32	L5_IT_Sample_II
Raw_count	Sample_II	L5_IT	33	L5_IT_Sample_II
Raw_count	Sample_II	L5_IT	15	L5_IT_Sample_II
Raw_count	Sample_II	L5_IT	15	L5_IT_Sample_II
Raw_count	Sample_II	L5_IT	32	L5_IT_Sample_II
Raw_count	Sample_II	L5_IT	14	L5_IT_Sample_II
Raw_count	Sample_II	L5_IT	13	L5_IT_Sample_II
Raw_count	Sample_II	L5_IT	47	L5_IT_Sample_II
Raw_count	Sample_II	L5_IT	15	L5_IT_Sample_II
Raw_count	Sample_II	L5_IT	24	L5_IT_Sample_II
Raw_count	Sample_II	L5_IT	31	L5_IT_Sample_II
Raw_count	Sample_II	L5_IT	13	L5_IT_Sample_II
Raw_count	Sample_II	L5_IT	25	L5_IT_Sample_II
Raw_count	Sample_II	L5_IT	14	L5_IT_Sample_II
Raw_count	Sample_II	L5_IT	12	L5_IT_Sample_II
Raw_count	Sample_II	L5_IT	21	L5_IT_Sample_II
Raw_count	Sample_II	L5_IT	15	L5_IT_Sample_II
Raw_count	Sample_II	L5_IT	12	L5_IT_Sample_II
Raw_count	Sample_II	L5_IT	5	L5_IT_Sample_II
Raw_count	Sample_II	L5_IT	2	L5_IT_Sample_II
Raw_count	Sample_II	L5_IT	7	L5_IT_Sample_II
Raw_count	Sample_II	L5_IT	7	L5_IT_Sample_II
Raw_count	Sample_II	L5_IT	47	L5_IT_Sample_II
Raw_count	Sample_II	L5_IT	11	L5_IT_Sample_II
Raw_count	Sample_II	L5_IT	3	L5_IT_Sample_II
Raw_count	Sample_II	L5_IT	16	L5_IT_Sample_II
Raw_count	Sample_II	L5_IT	35	L5_IT_Sample_II
Raw_count	Sample_II	L5_IT	26	L5_IT_Sample_II
Raw_count	Sample_II	L5_IT	18	L5_IT_Sample_II
Raw_count	Sample_II	L5_IT	46	L5_IT_Sample_II
Raw_count	Sample_II	L5_IT	20	L5_IT_Sample_II
Raw_count	Sample_II	L5_IT	31	L5_IT_Sample_II
Raw_count	Sample_II	L5_IT	25	L5_IT_Sample_II
Raw_count	Sample_II	L5_IT	27	L5_IT_Sample_II
Raw_count	Sample_II	L5_IT	25	L5_IT_Sample_II
Raw_count	Sample_II	L5_IT	20	L5_IT_Sample_II
Raw_count	Sample_II	L5_IT	25	L5_IT_Sample_II
Raw_count	Sample_II	L5_IT	18	L5_IT_Sample_II
Raw_count	Sample_II	L5_IT	12	L5_IT_Sample_II
Raw_count	Sample_II	L5_IT	39	L5_IT_Sample_II
Raw_count	Sample_II	L5_IT	21	L5_IT_Sample_II
Raw_count	Sample_II	L5_IT	28	L5_IT_Sample_II
Raw_count	Sample_II	L5_IT	6	L5_IT_Sample_II
Raw_count	Sample_II	L5_IT	26	L5_IT_Sample_II
Raw_count	Sample_II	L5_IT	8	L5_IT_Sample_II
Raw_count	Sample_II	L5_IT	22	L5_IT_Sample_II
Raw_count	Sample_II	L5_IT	15	L5_IT_Sample_II
Raw_count	Sample_II	L5_IT	17	L5_IT_Sample_II
Raw_count	Sample_II	L5_IT	10	L5_IT_Sample_II
Raw_count	Sample_II	L5_IT	25	L5_IT_Sample_II
Raw_count	Sample_II	L5_IT	15	L5_IT_Sample_II
Raw_count	Sample_II	L5_IT	21	L5_IT_Sample_II
Raw_count	Sample_II	L5_IT	4	L5_IT_Sample_II
Raw_count	Sample_II	L5_IT	21	L5_IT_Sample_II
Raw_count	Sample_II	L5_IT	20	L5_IT_Sample_II
Raw_count	Sample_II	L5_IT	14	L5_IT_Sample_II
Raw_count	Sample_II	L5_IT	39	L5_IT_Sample_II
Raw_count	Sample_II	L5_IT	10	L5_IT_Sample_II
Raw_count	Sample_II	L5_IT	14	L5_IT_Sample_II
Raw_count	Sample_II	L5_IT	7	L5_IT_Sample_II
Raw_count	Sample_II	L5_IT	13	L5_IT_Sample_II
Raw_count	Sample_II	L5_IT	15	L5_IT_Sample_II
Raw_count	Sample_II	L5_IT	30	L5_IT_Sample_II
Raw_count	Sample_II	L5_IT	22	L5_IT_Sample_II
Raw_count	Sample_II	L5_IT	11	L5_IT_Sample_II
Raw_count	Sample_II	L5_IT	41	L5_IT_Sample_II
Raw_count	Sample_II	L5_IT	29	L5_IT_Sample_II
Raw_count	Sample_II	L5_IT	35	L5_IT_Sample_II
Raw_count	Sample_II	L5_IT	7	L5_IT_Sample_II
Raw_count	Sample_II	L5_IT	33	L5_IT_Sample_II
Raw_count	Sample_II	L5_IT	42	L5_IT_Sample_II
Raw_count	Sample_II	L5_IT	3	L5_IT_Sample_II
Raw_count	Sample_II	L5_IT	34	L5_IT_Sample_II
Raw_count	Sample_II	L5_IT	15	L5_IT_Sample_II
Raw_count	Sample_II	L5_IT	7	L5_IT_Sample_II
Raw_count	Sample_II	L5_IT	11	L5_IT_Sample_II
Raw_count	Sample_II	L5_IT	24	L5_IT_Sample_II
Raw_count	Sample_II	L5_IT	13	L5_IT_Sample_II
Raw_count	Sample_II	L5_IT	24	L5_IT_Sample_II
Raw_count	Sample_II	L5_IT	15	L5_IT_Sample_II
Raw_count	Sample_II	L5_IT	22	L5_IT_Sample_II
Raw_count	Sample_II	L5_IT	17	L5_IT_Sample_II
[truncated: 10,568 more rows]

## Sheet: Figure_2e
Group	Mean_difference
Raw_count	55.0849
CBTS	3.82191
CP10K	-4.01978
Raw_count	25.6779
CBTS	-15.8609
CP10K	-13.7469
Raw_count	-3.18149
CBTS	-35.1651
CP10K	-38.5223
Raw_count	123.427
CBTS	49.527
CP10K	32.0698
Raw_count	65.526
CBTS	11.2247
CP10K	14.4525
Raw_count	56.3991
CBTS	4.71187
CP10K	2.53945
Raw_count	5.862
CBTS	-29.0778
CP10K	-26.8634
Raw_count	-20.9411
CBTS	-47.1122
CP10K	-51.291
Raw_count	-55.3145
CBTS	-70.1069
CP10K	-62.733
Raw_count	14.0794
CBTS	-23.6016
CP10K	-27.9942
Raw_count	168.113
CBTS	79.3587
CP10K	6.37542
Raw_count	41.9421
CBTS	-5.01098
CP10K	2.72394
Raw_count	29.8006
CBTS	-13.1167
CP10K	-17.6383
Raw_count	18.9422
CBTS	-20.3378
CP10K	-25.5635
Raw_count	-0.698964
CBTS	-33.5481
CP10K	-36.2677
Raw_count	-32.9718
CBTS	-55.1603
CP10K	-31.9693
Raw_count	34.0564
CBTS	-10.3034
CP10K	-14.9293
Raw_count	138.322
CBTS	59.6484
CP10K	33.511
Raw_count	51.9306
CBTS	1.69922
CP10K	-4.48881
Raw_count	63.8467
CBTS	9.60812
CP10K	18.5508
Raw_count	212.798
CBTS	109.252
CP10K	75.1336
Raw_count	346.855
CBTS	198.931
CP10K	227.022
Raw_count	105.553
CBTS	37.5084
CP10K	34.5522
Raw_count	34.0564
CBTS	-10.2032
CP10K	-16.3374
Raw_count	34.0564
CBTS	-10.2486
CP10K	2.01665
Raw_count	-10.6291
CBTS	-40.2138
CP10K	-11.9606
Raw_count	55.6949
CBTS	4.62077
CP10K	2.61392
Raw_count	78.7419
CBTS	19.5725
CP10K	11.5874
Raw_count	78.7419
CBTS	19.5725
CP10K	42.6458
Raw_count	22.885
CBTS	-17.6914
CP10K	-12.5694
Raw_count	5.92111
CBTS	-29.0776
CP10K	-24.8483
Raw_count	-4.24543
CBTS	-35.9057
CP10K	-43.1881
Raw_count	13.4932
CBTS	-23.9566
CP10K	-24.5923
Raw_count	-77.6573
CBTS	-85.0534
CP10K	-86.2307
Raw_count	-45.7391
CBTS	-63.5811
CP10K	-47.3283
Raw_count	-1.2216
CBTS	-33.8776
CP10K	-36.7976
Raw_count	109.96
CBTS	40.6465
CP10K	34.948
Raw_count	65.9746
CBTS	11.0316
CP10K	-13.8209
Raw_count	173.078
CBTS	82.6802
CP10K	85.0044
Raw_count	38.8102
CBTS	-7.03093
CP10K	-1.97597
Raw_count	154.513
CBTS	70.3064
CP10K	69.702
Raw_count	68.2276
CBTS	12.5796
CP10K	7.54377
Raw_count	-40.4194
CBTS	-60.1425
CP10K	-48.8543
Raw_count	4.26609
CBTS	-30.2494
CP10K	-35.2378
Raw_count	257.484
CBTS	139.145
CP10K	174.349
Raw_count	-32.9718
CBTS	-55.1603
CP10K	-51.6603
Raw_count	-55.3145
CBTS	-70.1069
CP10K	-79.3828
Raw_count	123.427
CBTS	49.9271
CP10K	70.7627
Raw_count	152.396
CBTS	69.3478
CP10K	85.2591
Raw_count	56.3991
CBTS	4.62593
CP10K	-5.39207
Raw_count	-77.6573
CBTS	-85.0534
CP10K	-87.1088
Raw_count	47.5576
CBTS	-0.948026
CP10K	-4.74857
Raw_count	19.1612
CBTS	-20.285
CP10K	14.8258
Raw_count	78.7419
CBTS	19.5725
CP10K	-1.71216
Raw_count	55.3352
CBTS	3.91419
CP10K	-8.26594
Raw_count	34.0564
CBTS	-10.3206
CP10K	-32.274
Raw_count	71.7598
CBTS	15.0123
CP10K	23.6401
Raw_count	110.915
CBTS	41.2346
CP10K	27.8719
Raw_count	123.427
CBTS	49.4656
CP10K	27.2477
Raw_count	48.9516
CBTS	-0.356256
CP10K	5.2696
Raw_count	114.49
CBTS	43.487
CP10K	5.45226
Raw_count	41.8278
CBTS	-5.03287
CP10K	-7.13359
Raw_count	29.5879
CBTS	-13.2387
CP10K	-17.2632
Raw_count	27.0008
CBTS	-14.9947
CP10K	-9.45988
Raw_count	-10.6291
CBTS	-40.2138
CP10K	1.87938
Raw_count	63.1539
CBTS	9.23848
CP10K	20.9418
Raw_count	54.8049
CBTS	4.06153
CP10K	5.08857
Raw_count	66.7531
CBTS	11.6194
CP10K	10.1398
Raw_count	197.903
CBTS	99.2875
CP10K	107.149
Raw_count	11.7137
CBTS	-25.2672
CP10K	-13.6607
Raw_count	-22.816
CBTS	-48.3664
CP10K	-61.4935
Raw_count	123.427
CBTS	49.4656
CP10K	35.4092
Raw_count	-55.3145
CBTS	-70.1069
CP10K	-73.6026
Raw_count	64.5238
CBTS	10.1535
CP10K	5.86304
Raw_count	34.0564
CBTS	-10.3206
CP10K	-15.0469
Raw_count	53.6666
CBTS	2.99863
CP10K	4.49966
Raw_count	41.504
CBTS	-5.33844
CP10K	-10.6442
Raw_count	38.1187
CBTS	-7.55134
CP10K	5.86493
Raw_count	45.7824
CBTS	-2.28864
CP10K	-4.9088
Raw_count	-55.3145
CBTS	-70.1069
CP10K	-66.2624
Raw_count	24.8111
CBTS	-16.3723
CP10K	-14.2599
Raw_count	22.3993
CBTS	-18.0969
CP10K	-15.0154
Raw_count	145.77
CBTS	64.4122
CP10K	54.3046
Raw_count	212.798
CBTS	109.252
CP10K	86.6421
Raw_count	8.52185
CBTS	-27.4024
CP10K	-27.3788
Raw_count	6.45655
CBTS	-28.7324
CP10K	-30.9053
Raw_count	-32.9718
CBTS	-55.1143
CP10K	-59.656
Raw_count	93.637
CBTS	29.5369
CP10K	13.3693
Raw_count	80.8697
CBTS	21.0315
CP10K	21.5874
Raw_count	123.427
CBTS	49.4656
CP10K	66.186
Raw_count	97.4474
CBTS	32.2184
CP10K	36.3761
Raw_count	34.0564
CBTS	-10.3206
CP10K	-7.54311
Raw_count	28.9495
CBTS	-13.7218
CP10K	-18.8132
Raw_count	54.6805
CBTS	3.4762
CP10K	2.08134
Raw_count	4.26609
CBTS	-30.2494
CP10K	-36.2809
Raw_count	2.51372
CBTS	-31.3968
CP10K	-35.0227
Raw_count	123.427
CBTS	49.4656
CP10K	75.9204
Raw_count	89.9132
CBTS	27.2416
CP10K	51.1852
Raw_count	203.223
CBTS	102.846
CP10K	72.9476
Raw_count	123.427
CBTS	49.4656
CP10K	-17.5544
Raw_count	106.67
CBTS	38.3622
CP10K	52.7058
Raw_count	95.3393
CBTS	30.6986
CP10K	34.711
Raw_count	56.3991
CBTS	4.62593
CP10K	-41.8245
Raw_count	97.1418
CBTS	31.9292
CP10K	43.8477
Raw_count	100.54
CBTS	34.2755
CP10K	43.4898
Raw_count	77.3004
CBTS	18.6318
CP10K	24.957
Raw_count	64.5238
CBTS	10.0918
CP10K	-0.890643
Raw_count	-1.69197
CBTS	-34.2081
CP10K	-30.5338
Raw_count	64.9925
CBTS	10.5054
CP10K	6.6901
Raw_count	-23.3963
CBTS	-48.7396
CP10K	-50.0782
Raw_count	19.3148
CBTS	-20.0097
CP10K	-23.9867
Raw_count	-9.48329
CBTS	-39.4281
CP10K	-42.7298
Raw_count	78.7419
CBTS	19.5725
CP10K	6.08834
Raw_count	29.9941
CBTS	-12.9895
CP10K	-13.5277
Raw_count	128.392
CBTS	52.8916
CP10K	40.1153
Raw_count	212.798
CBTS	109.252
CP10K	-1.65168
Raw_count	59.4927
CBTS	6.77635
CP10K	8.79294
Raw_count	235.141
CBTS	124.198
CP10K	83.7712
Raw_count	78.7419
CBTS	19.5725
CP10K	0.432671
Raw_count	67.5705
CBTS	12.0992
CP10K	24.954
Raw_count	90.327
CBTS	27.3516
CP10K	25.7619
Raw_count	75.8527
CBTS	17.9684
CP10K	15.4757
Raw_count	51.453
CBTS	1.49838
CP10K	7.95873
Raw_count	155.926
CBTS	71.2061
CP10K	90.7305
Raw_count	212.798
CBTS	109.682
CP10K	101.604
Raw_count	54.368
CBTS	3.26715
CP10K	12.5475
Raw_count	-70.2097
CBTS	-80.0713
CP10K	-72.1176
Raw_count	168.113
CBTS	79.3587
CP10K	30.5942
Raw_count	-40.4194
CBTS	-60.1425
CP10K	-58.0887
Raw_count	28.7993
CBTS	-13.8375
CP10K	0.83019
Raw_count	23.7444
CBTS	-17.219
CP10K	2.39811
Raw_count	94.3818
CBTS	30.0351
CP10K	24.2552
Raw_count	346.855
CBTS	198.931
CP10K	95.4626
Raw_count	6.55765
CBTS	-28.6826
CP10K	-39.8103
Raw_count	177.05
CBTS	85.3374
CP10K	88.6425
Raw_count	17.8071
CBTS	-21.1247
CP10K	-28.5943
Raw_count	42.0141
CBTS	-4.82867
CP10K	1.92011
Raw_count	-10.6291
CBTS	-40.2138
CP10K	-56.3434
Raw_count	11.7137
CBTS	-25.2672
CP10K	-25.7953
Raw_count	61.7188
CBTS	8.2481
CP10K	-5.57015
Raw_count	436.226
CBTS	258.717
CP10K	346.62
Raw_count	9.23114
CBTS	-26.8946
CP10K	-24.0458
Raw_count	-35.003
CBTS	-56.446
CP10K	-52.4552
Raw_count	-55.3145
CBTS	-70.1069
CP10K	-63.3396
Raw_count	34.0564
CBTS	-10.3206
CP10K	-5.43188
Raw_count	212.798
CBTS	109.252
CP10K	397.638
Raw_count	-10.6291
CBTS	-40.2138
CP10K	-51.8287
Raw_count	-62.7621
CBTS	-75.0891
CP10K	-79.6256
Raw_count	-32.9718
CBTS	-55.1603
CP10K	-67.168
Raw_count	11.7137
CBTS	-25.2096
CP10K	-25.9475
Raw_count	39.0215
CBTS	-6.91428
CP10K	-4.34223
Raw_count	43.6319
CBTS	-3.83039
CP10K	7.12121
Raw_count	11.7137
CBTS	-25.2672
CP10K	-22.1357
Raw_count	-1.69197
CBTS	-34.2351
CP10K	-28.5865
Raw_count	109.463
CBTS	40.124
CP10K	23.823
Raw_count	40.0145
CBTS	-6.27719
CP10K	-9.94935
Raw_count	-8.14654
CBTS	-38.532
CP10K	-35.4293
Raw_count	11.7137
CBTS	-25.2343
CP10K	-26.5858
Raw_count	1106.51
CBTS	707.114
CP10K	541.769
Raw_count	-55.3145
CBTS	-70.1069
CP10K	-71.3901
Raw_count	-28.5033
CBTS	-52.171
CP10K	-48.702
Raw_count	73.3254
CBTS	16.0573
CP10K	25.7992
Raw_count	25.1193
CBTS	-16.2993
CP10K	-12.5413
Raw_count	27.6728
CBTS	-14.5535
CP10K	-19.6052
Raw_count	31.5739
CBTS	-11.891
CP10K	-20.293
Raw_count	-38.5575
CBTS	-58.897
CP10K	-63.4326
Raw_count	21.2891
CBTS	-18.7583
CP10K	-15.0277
Raw_count	15.6565
CBTS	-22.5735
CP10K	-9.61667
Raw_count	66.8257
CBTS	11.6927
CP10K	26.8
Raw_count	148.122
CBTS	66.0931
CP10K	65.6323
Raw_count	53.3524
CBTS	2.73148
CP10K	0.407213
Raw_count	39.7307
CBTS	-6.43326
CP10K	-14.7254
Raw_count	38.8102
CBTS	-7.07966
CP10K	-1.53671
Raw_count	106.67
CBTS	38.2557
CP10K	50.4695
Raw_count	34.3899
CBTS	-9.89888
CP10K	-12.9612
Raw_count	-55.3145
CBTS	-70.1069
CP10K	-72.7443
Raw_count	13.7448
CBTS	-23.9084
CP10K	-31.7911
Raw_count	34.0564
CBTS	-10.3206
CP10K	-26.6496
Raw_count	136.195
CBTS	58.0065
CP10K	25.3596
Raw_count	36.8492
CBTS	-8.41708
CP10K	-9.52702
Raw_count	88.672
CBTS	26.2154
CP10K	25.6891
Raw_count	123.427
CBTS	49.4656
CP10K	30.0272
Raw_count	197.903
CBTS	99.2875
CP10K	128.898
Raw_count	85.9882
CBTS	24.5236
CP10K	32.3575
Raw_count	16.6787
CBTS	-21.9457
CP10K	-24.6241
Raw_count	35.7114
CBTS	-9.0822
CP10K	-7.29654
Raw_count	47.1992
CBTS	-1.49287
CP10K	-4.61027
Raw_count	56.3991
CBTS	4.62593
CP10K	-6.94511
Raw_count	78.7419
CBTS	19.65
CP10K	39.1839
Raw_count	115.98
CBTS	44.4834
CP10K	52.2258
Raw_count	40.7592
CBTS	-5.79317
CP10K	-3.69618
Raw_count	112.256
CBTS	42.2112
CP10K	47.0535
Raw_count	-6.68623
CBTS	-37.4969
CP10K	-42.3039
Raw_count	-10.6291
CBTS	-40.2138
CP10K	-49.0493
Raw_count	94.9911
CBTS	30.4427
CP10K	34.0349
Raw_count	97.8928
CBTS	32.3838
CP10K	51.7145
Raw_count	57.8886
CBTS	5.66573
CP10K	19.0964
Raw_count	16.1822
CBTS	-22.214
CP10K	-27.154
Raw_count	48.9516
CBTS	-0.356256
CP10K	23.5539
Raw_count	46.9464
CBTS	-1.52275
CP10K	-5.73016
Raw_count	-47.1899
CBTS	-64.652
CP10K	-74.3189
Raw_count	-23.6623
CBTS	-48.8539
CP10K	-52.0662
Raw_count	19.1612
CBTS	-20.285
CP10K	-15.9314
Raw_count	46.6242
CBTS	-1.76201
CP10K	-11.3688
Raw_count	8.7994
CBTS	-27.1583
CP10K	-34.7488
Raw_count	-55.3145
CBTS	-70.1069
CP10K	-52.9099
Raw_count	160.665
CBTS	74.3766
CP10K	92.9856
Raw_count	75.7628
CBTS	17.6279
CP10K	3.69458
Raw_count	113.497
CBTS	42.9204
CP10K	44.919
Raw_count	28.0983
CBTS	-14.2712
CP10K	-9.78734
Raw_count	14.7803
CBTS	-23.1601
CP10K	-24.4378
Raw_count	45.2278
CBTS	-2.81744
CP10K	-3.00455
Raw_count	235.141
CBTS	124.198
CP10K	118.946
Raw_count	38.0284
CBTS	-7.46939
CP10K	-8.3529
Raw_count	-55.3145
CBTS	-70.1069
CP10K	-74.3255
Raw_count	-17.5038
CBTS	-44.708
CP10K	-59.5303
Raw_count	49.7355
CBTS	0.243963
CP10K	11.1423
Raw_count	27.6728
CBTS	-14.5159
CP10K	-19.8668
Raw_count	59.8747
CBTS	7.05346
CP10K	0.69745
Raw_count	70.9705
CBTS	14.4349
CP10K	18.2149
Raw_count	-10.6291
CBTS	-40.2138
CP10K	-62.9036
Raw_count	12.9214
CBTS	-24.3523
CP10K	-20.9904
Raw_count	-19.5662
CBTS	-46.1261
CP10K	-49.3828
Raw_count	59.5223
CBTS	6.82837
CP10K	1.95943
Raw_count	-28.5033
CBTS	-52.112
CP10K	-32.5083
Raw_count	0.0954447
CBTS	-32.9816
CP10K	-39.1077
Raw_count	78.7419
CBTS	19.5725
CP10K	18.1538
Raw_count	6.12798
CBTS	-28.9492
CP10K	-14.1637
Raw_count	-32.9718
CBTS	-55.1603
CP10K	-5.09643
Raw_count	81.3704
CBTS	21.3309
CP10K	14.1697
Raw_count	52.2099
CBTS	1.86264
CP10K	2.45711
Raw_count	41.2061
CBTS	-5.53773
CP10K	0.322459
Raw_count	52.7495
CBTS	2.45583
CP10K	4.9619
Raw_count	-18.0766
CBTS	-45.1397
CP10K	-40.7295
Raw_count	-1.69197
CBTS	-34.2351
CP10K	-44.0034
Raw_count	72.6828
CBTS	15.6519
CP10K	27.0943
Raw_count	164.921
CBTS	77.3535
CP10K	73.3804
Raw_count	66.5549
CBTS	11.4198
CP10K	24.6939
Raw_count	9.03254
CBTS	-27.0248
CP10K	-33.1749
Raw_count	-26.8783
CBTS	-51.0566
CP10K	-57.7127
Raw_count	7.65135
CBTS	-27.9242
CP10K	-27.4941
Raw_count	-55.3145
CBTS	-70.1069
CP10K	-74.9865
Raw_count	123.427
CBTS	49.4656
CP10K	59.1792
Raw_count	101.085
CBTS	34.5191
CP10K	30.3019
Raw_count	-1.69197
CBTS	-34.2351
CP10K	-28.1811
Raw_count	-67.5015
CBTS	-78.2108
CP10K	-73.7842
Raw_count	-70.2097
CBTS	-80.0713
CP10K	-83.3443
Raw_count	34.0564
CBTS	-10.3206
CP10K	7.64222
Raw_count	26.6088
CBTS	-15.3028
CP10K	-32.6471
Raw_count	92.4912
CBTS	28.8924
CP10K	26.337
Raw_count	136.303
CBTS	58.4094
CP10K	68.1291
Raw_count	50.0757
CBTS	0.699855
CP10K	-32.277
Raw_count	-55.3145
CBTS	-70.1069
CP10K	-57.2533
Raw_count	-10.6291
CBTS	-40.2138
CP10K	-3.44577
Raw_count	35.9992
CBTS	-8.94782
CP10K	-18.3431
Raw_count	56.972
CBTS	5.10871
CP10K	-4.75686
Raw_count	-5.66402
CBTS	-36.8635
CP10K	-39.5749
Raw_count	6.9743
CBTS	-28.2972
CP10K	-28.0083
Raw_count	58.1178
CBTS	5.84249
CP10K	5.33482
Raw_count	-55.3145
CBTS	-70.0806
CP10K	-67.8481
Raw_count	83.4456
CBTS	22.7987
CP10K	8.0906
Raw_count	41.112
CBTS	-5.55477
CP10K	-7.63688
Raw_count	7.98988
CBTS	-27.7583
CP10K	-29.147
Raw_count	19.6749
CBTS	-19.8563
CP10K	-23.8958
Raw_count	53.9166
CBTS	2.9652
CP10K	6.20905
Raw_count	70.6172
CBTS	14.1374
CP10K	16.7595
Raw_count	22.885
CBTS	-17.7517
CP10K	-7.75988
Raw_count	34.0564
CBTS	-10.3206
CP10K	-16.5623
Raw_count	24.4809
CBTS	-16.6897
CP10K	-15.5723
Raw_count	16.1822
CBTS	-22.2779
CP10K	-22.6459
Raw_count	36.8492
CBTS	-8.41708
CP10K	-17.6975
Raw_count	-55.3145
CBTS	-70.1069
CP10K	-64.8908
Raw_count	-18.0766
CBTS	-45.1959
CP10K	-60.6847
Raw_count	61.9848
CBTS	8.36257
CP10K	21.8889
Raw_count	19.1612
CBTS	-20.285
CP10K	-19.3945
Raw_count	-15.0976
CBTS	-43.2031
CP10K	-48.0332
Raw_count	85.1255
CBTS	23.9519
CP10K	20.6986
Raw_count	-3.18149
CBTS	-35.2316
CP10K	-18.945
Raw_count	39.0215
CBTS	-6.99917
CP10K	-5.42493
Raw_count	-7.74613
CBTS	-38.2484
CP10K	-38.4442
Raw_count	56.3991
CBTS	4.62593
CP10K	0.827056
Raw_count	-77.6573
CBTS	-85.0534
CP10K	-70.7929
Raw_count	22.885
CBTS	-17.7939
CP10K	-1.57627
Raw_count	-27.1792
CBTS	-51.2408
CP10K	-49.7627
Raw_count	-55.3145
CBTS	-70.1069
CP10K	-74.6987
Raw_count	4.26609
CBTS	-30.2494
CP10K	-36.2415
Raw_count	109.678
CBTS	40.3342
CP10K	45.474
Raw_count	145.77
CBTS	64.4122
CP10K	87.5126
Raw_count	141.302
CBTS	61.4229
CP10K	47.3715
Raw_count	-10.6291
CBTS	-40.2138
CP10K	-9.13727
Raw_count	48.9516
CBTS	-0.356256
CP10K	-22.6901
Raw_count	-10.6291
CBTS	-40.2138
CP10K	-46.1859
Raw_count	-30.0575
CBTS	-53.1982
CP10K	-57.1958
Raw_count	55.7608
CBTS	4.2906
CP10K	2.59132
Raw_count	-55.3145
CBTS	-70.1069
CP10K	-82.3093
Raw_count	48.9516
CBTS	-0.315349
CP10K	-10.7491
Raw_count	34.0564
CBTS	-10.3206
CP10K	-30.8329
Raw_count	48.9876
CBTS	0.0451235
CP10K	0.243335
Raw_count	145.77
CBTS	64.4122
CP10K	136.541
Raw_count	138.322
CBTS	59.43
CP10K	37.0382
Raw_count	-32.9718
CBTS	-55.1603
CP10K	-69.4862
Raw_count	11.7137
CBTS	-25.2442
CP10K	-32.8225
Raw_count	838.395
CBTS	527.756
CP10K	367.562
Raw_count	78.2588
CBTS	19.5397
CP10K	18.5683
Raw_count	75.949
CBTS	17.7721
CP10K	17.8989
Raw_count	63.8467
CBTS	10.0598
CP10K	90.1446
Raw_count	71.2943
CBTS	14.5903
CP10K	24.7465
Raw_count	51.2431
CBTS	1.22465
CP10K	-4.09489
Raw_count	242.589
CBTS	129.298
CP10K	167.172
Raw_count	212.798
CBTS	109.252
CP10K	77.7852
Raw_count	47.533
CBTS	-1.21838
CP10K	3.92896
Raw_count	48.2745
CBTS	-0.781421
CP10K	-6.89105
Raw_count	71.2943
CBTS	14.5903
CP10K	7.86328
Raw_count	29.5614
CBTS	-13.1188
CP10K	-10.0173
Raw_count	52.9992
CBTS	2.54356
CP10K	-6.5844
Raw_count	80.1833
CBTS	20.6446
CP10K	15.9231
Raw_count	120.746
CBTS	48.1096
CP10K	66.813
Raw_count	87.679
CBTS	25.5511
CP10K	35.3111
Raw_count	119.704
CBTS	47.05
CP10K	32.2597
Raw_count	75.3981
CBTS	17.5966
CP10K	15.1869
Raw_count	153.218
CBTS	69.3944
CP10K	45.5055
Raw_count	257.484
CBTS	139.145
CP10K	28.3939
Raw_count	95.7649
CBTS	30.9987
CP10K	12.2837
Raw_count	12.9783
CBTS	-24.3509
CP10K	-17.1746
Raw_count	4.26609
CBTS	-30.2494
CP10K	-44.5168
Raw_count	212.798
CBTS	109.252
CP10K	112.14
Raw_count	-10.6291
CBTS	-40.1962
CP10K	-41.5205
Raw_count	-77.6573
CBTS	-85.0534
CP10K	-66.9925
Raw_count	63.8467
CBTS	9.64026
CP10K	18.4932
Raw_count	11.8294
CBTS	-24.996
CP10K	-25.2538
Raw_count	70.9705
CBTS	14.4656
CP10K	2.54894
Raw_count	-18.7537
CBTS	-45.6184
CP10K	-48.3171
Raw_count	42.2639
CBTS	-4.72234
CP10K	-5.40741
Raw_count	11.7137
CBTS	-25.2672
CP10K	-27.9297
Raw_count	159.176
CBTS	73.3801
CP10K	100.501
Raw_count	302.169
CBTS	169.038
CP10K	137.655
Raw_count	42.2487
CBTS	-4.76206
CP10K	-4.8313
Raw_count	-55.3145
CBTS	-70.1069
CP10K	-85.3998
Raw_count	42.1423
CBTS	-4.74946
CP10K	-0.803237
Raw_count	78.7419
CBTS	19.8183
CP10K	35.142
Raw_count	34.0564
CBTS	-10.3206
CP10K	-28.3429
Raw_count	20.7715
CBTS	-19.1405
CP10K	-14.3675
Raw_count	78.7419
CBTS	19.5725
CP10K	-9.98526
Raw_count	47.8058
CBTS	-1.12275
CP10K	-0.63189
Raw_count	101.085
CBTS	34.5678
CP10K	34.299
Raw_count	34.0564
CBTS	-10.3206
CP10K	30.628
Raw_count	41.8278
CBTS	-5.12183
CP10K	-14.3067
Raw_count	69.8048
CBTS	13.5939
CP10K	32.0722
Raw_count	34.0564
CBTS	-10.3206
CP10K	-13.0383
Raw_count	23.2703
CBTS	-17.5012
CP10K	-15.5405
Raw_count	212.798
CBTS	109.252
CP10K	50.7236
Raw_count	43.9865
CBTS	-3.67771
CP10K	-7.30376
Raw_count	16.6787
CBTS	-21.9457
CP10K	-15.4067
Raw_count	27.3869
CBTS	-14.6176
CP10K	-15.01
Raw_count	34.0564
CBTS	-10.2872
CP10K	-11.1783
Raw_count	-17.5038
CBTS	-44.7996
CP10K	-52.6229
Raw_count	34.0564
CBTS	-10.2861
CP10K	-23.4963
Raw_count	-2.50444
CBTS	-34.7421
CP10K	-40.5152
Raw_count	67.0848
CBTS	11.7743
CP10K	3.55151
Raw_count	78.7419
CBTS	19.5725
CP10K	9.37073
Raw_count	96.6161
CBTS	31.5297
CP10K	18.0292
Raw_count	24.7036
CBTS	-16.4577
CP10K	-18.4739
Raw_count	11.7137
CBTS	-25.2672
CP10K	-25.9695
Raw_count	17.6413
CBTS	-21.2226
CP10K	-22.7417
Raw_count	120.236
CBTS	47.5683
CP10K	44.2214
Raw_count	212.798
CBTS	109.252
CP10K	57.7176
Raw_count	-55.3145
CBTS	-70.1069
CP10K	-46.6509
Raw_count	659.653
CBTS	408.183
CP10K	220.541
Raw_count	-32.9718
CBTS	-55.1603
CP10K	-57.3154
Raw_count	331.96
CBTS	188.967
CP10K	232.125
Raw_count	-40.4194
CBTS	-60.1152
CP10K	-60.6969
Raw_count	-16.2148
CBTS	-43.9288
CP10K	-47.0386
Raw_count	19.6577
CBTS	-19.8103
CP10K	-21.0655
Raw_count	51.9306
CBTS	1.7201
CP10K	2.71999
Raw_count	-47.1899
CBTS	-64.6718
CP10K	-63.0403
Raw_count	-55.3145
CBTS	-70.1069
CP10K	-86.059
Raw_count	7.98988
CBTS	-27.7583
CP10K	-32.7985
Raw_count	34.0564
CBTS	-10.2781
CP10K	-16.6751
Raw_count	1.55788
CBTS	-32.0611
CP10K	-29.8023
Raw_count	10.1178
CBTS	-26.2862
CP10K	-33.2577
Raw_count	-19.5662
CBTS	-46.1924
CP10K	-59.7321
Raw_count	69.8048
CBTS	13.5939
CP10K	24.0298
Raw_count	11.7137
CBTS	-25.2672
CP10K	2.22435
Raw_count	62.9705
CBTS	9.02198
CP10K	18.3074
Raw_count	45.2278
CBTS	-2.84735
CP10K	-8.64713
Raw_count	-10.6291
CBTS	-40.2138
CP10K	5.7261
Raw_count	-10.6291
CBTS	-40.1677
CP10K	-39.3581
Raw_count	47.462
CBTS	-1.3122
CP10K	-8.21817
Raw_count	-10.6291
CBTS	-40.2138
CP10K	-13.9949
Raw_count	65.9746
CBTS	11.0804
CP10K	15.2552
Raw_count	123.427
CBTS	49.4656
CP10K	18.7482
Raw_count	114.49
CBTS	43.487
CP10K	39.8822
Raw_count	18.5884
CBTS	-20.5805
CP10K	-27.1392
Raw_count	-0.698964
CBTS	-33.5708
CP10K	-46.9153
Raw_count	235.141
CBTS	124.198
CP10K	207.645
Raw_count	53.7813
CBTS	3.23485
CP10K	1.51443
Raw_count	-44.1432
CBTS	-62.6336
CP10K	-67.9907
Raw_count	74.1192
CBTS	16.5048
CP10K	20.5689
Raw_count	17.2993
CBTS	-21.4528
CP10K	-22.0254
Raw_count	-55.3145
CBTS	-70.1069
CP10K	-50.2569
Raw_count	6.12798
CBTS	-29.0038
CP10K	-18.7561
Raw_count	65.6564
CBTS	11.1726
CP10K	14.3936
Raw_count	6.72451
CBTS	-28.4765
CP10K	-29.4793
Raw_count	34.0564
CBTS	-10.2625
CP10K	-11.1631
Raw_count	50.0155
CBTS	0.399628
CP10K	-4.48516
Raw_count	-10.6291
CBTS	-40.2138
CP10K	-57.3611
Raw_count	-44.1432
CBTS	-62.6336
CP10K	-61.3573
Raw_count	-55.3145
CBTS	-70.1069
CP10K	-75.4629
Raw_count	78.7419
CBTS	19.5725
CP10K	-1.03236
Raw_count	7.6099
CBTS	-27.7781
CP10K	-27.298
Raw_count	-28.5033
CBTS	-52.171
CP10K	-71.8881
Raw_count	-17.5038
CBTS	-44.8127
CP10K	-53.2848
Raw_count	81.9337
CBTS	21.8148
CP10K	30.3508
Raw_count	69.8048
CBTS	13.5939
CP10K	20.3042
Raw_count	35.2022
CBTS	-9.41116
CP10K	-10.564
Raw_count	78.7419
CBTS	19.5725
CP10K	24.3201
Raw_count	3.58904
CBTS	-30.7023
CP10K	-38.4601
Raw_count	40.5835
CBTS	-5.81743
CP10K	-11.4157
Raw_count	-55.3145
CBTS	-70.1069
CP10K	-63.321
Raw_count	-10.6291
CBTS	-40.2138
CP10K	-35.7937
Raw_count	82.8042
CBTS	22.3585
CP10K	26.9181
Raw_count	212.798
CBTS	109.252
CP10K	75.5544
Raw_count	105.553
CBTS	37.5084
CP10K	29.3758
Raw_count	-2.42153
CBTS	-34.6329
CP10K	-33.9495
Raw_count	89.5747
CBTS	27.0919
CP10K	37.1449
Raw_count	-19.5662
CBTS	-46.1924
CP10K	-61.4528
Raw_count	156.941
CBTS	71.8855
CP10K	20.1
Raw_count	81.7714
CBTS	21.9724
CP10K	18.5556
Raw_count	93.637
CBTS	29.5369
CP10K	35.8955
Raw_count	20.307
CBTS	-19.5185
CP10K	-22.6745
Raw_count	65.843
CBTS	11.0634
CP10K	4.522
Raw_count	55.5054
CBTS	4.05369
CP10K	-6.30082
Raw_count	5.834
CBTS	-29.1776
CP10K	-28.5239
Raw_count	-20.5592
CBTS	-46.796
CP10K	-46.341
Raw_count	14.3948
CBTS	-23.3226
CP10K	-10.5981
Raw_count	103.766
CBTS	36.3798
CP10K	28.3747
Raw_count	26.352
CBTS	-15.4567
CP10K	-12.5183
Raw_count	-25.5242
CBTS	-50.1781
CP10K	-54.3481
Raw_count	34.0564
CBTS	-10.3206
CP10K	-28.8445
Raw_count	14.323
CBTS	-23.2786
CP10K	-24.9034
Raw_count	152.841
CBTS	69.3136
CP10K	66.369
Raw_count	-77.6573
CBTS	-85.0534
CP10K	-92.0183
Raw_count	0.542299
CBTS	-32.7405
CP10K	-35.5191
Raw_count	14.3422
CBTS	-23.3839
CP10K	-19.3144
Raw_count	28.607
CBTS	-13.8368
CP10K	-25.5113
Raw_count	53.6063
CBTS	2.79716
CP10K	-2.43831
Raw_count	-23.6623
CBTS	-48.8933
CP10K	-54.5106
Raw_count	32.6265
CBTS	-11.1284
CP10K	-9.98345
Raw_count	35.5215
CBTS	-9.22144
CP10K	-20.062
Raw_count	34.0564
CBTS	-10.3206
CP10K	-64.3108
Raw_count	31.8221
CBTS	-11.7881
CP10K	2.00673
Raw_count	7.24512
CBTS	-28.2565
CP10K	-39.8362
Raw_count	212.798
CBTS	109.252
CP10K	92.3964
Raw_count	145.77
CBTS	64.4122
CP10K	51.8141
Raw_count	13.7448
CBTS	-23.8658
CP10K	-21.8595
Raw_count	-4.53559
CBTS	-36.1195
CP10K	-36.3985
Raw_count	212.798
CBTS	109.252
CP10K	68.3243
Raw_count	78.7419
CBTS	19.5725
CP10K	-43.55
Raw_count	60.8677
CBTS	7.61524
CP10K	5.94964
Raw_count	34.0564
CBTS	-10.3206
CP10K	-32.958
Raw_count	-1.69197
CBTS	-34.2351
CP10K	-36.0681
Raw_count	-55.3145
CBTS	-70.1069
CP10K	-76.9779
Raw_count	-10.6291
CBTS	-40.2138
CP10K	-51.1178
Raw_count	75.2599
CBTS	17.4309
CP10K	18.2077
Raw_count	134.599
CBTS	56.9389
CP10K	18.6469
Raw_count	48.5792
CBTS	-0.452173
CP10K	-2.52145
Raw_count	34.0564
CBTS	-10.3206
CP10K	-13.2991
Raw_count	12.1352
CBTS	-24.9416
CP10K	-30.8897
Raw_count	69.8048
CBTS	13.5939
CP10K	30.2565
Raw_count	8.52185
CBTS	-27.4024
CP10K	-12.1521
Raw_count	302.169
CBTS	169.038
CP10K	268.449
Raw_count	45.2278
CBTS	-2.84735
CP10K	4.37345
Raw_count	19.1612
CBTS	-20.2106
CP10K	-17.5273
Raw_count	1.28706
CBTS	-32.2144
CP10K	-36.9846
Raw_count	34.0564
CBTS	-10.3206
CP10K	10.1344
Raw_count	34.0564
CBTS	-10.3206
CP10K	-36.1101
Raw_count	110.86
CBTS	41.1125
CP10K	66.8515
Raw_count	-55.3145
CBTS	-70.1069
CP10K	-66.7149
Raw_count	64.9925
CBTS	10.4269
CP10K	26.3129
Raw_count	56.3991
CBTS	4.71546
CP10K	-1.37527
Raw_count	71.8672
CBTS	14.9736
CP10K	42.2197
Raw_count	145.77
CBTS	64.4122
CP10K	0.246408
Raw_count	34.0564
CBTS	-10.3206
CP10K	-42.1566
Raw_count	311.106
CBTS	175.017
CP10K	175.677
Raw_count	97.8928
CBTS	32.4421
CP10K	25.2712
Raw_count	219.182
CBTS	113.522
CP10K	103.512
Raw_count	42.9935
CBTS	-4.2536
CP10K	-11.6272
Raw_count	-8.2772
CBTS	-38.5807
CP10K	-31.9091
Raw_count	22.885
CBTS	-17.7517
CP10K	-22.6498
Raw_count	82.3167
CBTS	21.9639
CP10K	28.7768
Raw_count	-10.6291
CBTS	-40.2138
CP10K	-67.3862
Raw_count	-13.2576
CBTS	-41.9301
CP10K	-29.5925
Raw_count	49.5992
CBTS	0.103768
CP10K	7.98307
Raw_count	10.82
CBTS	-25.8103
CP10K	-14.1413
Raw_count	48.9516
CBTS	-0.356256
CP10K	-25.5789
Raw_count	-5.04338
CBTS	-36.3915
CP10K	-34.4943
Raw_count	9.44701
CBTS	-26.7181
CP10K	-30.9051
Raw_count	46.7032
CBTS	-1.71191
CP10K	-4.48615
Raw_count	-10.6291
CBTS	-40.2138
CP10K	-22.713
Raw_count	102.453
CBTS	35.5193
CP10K	30.1875
Raw_count	96.7278
CBTS	32.1005
CP10K	32.261
Raw_count	69.4324
CBTS	13.3448
CP10K	24.5993
Raw_count	21.4279
CBTS	-18.7034
CP10K	-16.256
Raw_count	-77.6573
CBTS	-85.0534
CP10K	-86.7886
Raw_count	48.2611
CBTS	-0.583122
CP10K	-4.2937
Raw_count	52.8713
CBTS	2.29909
CP10K	-10.9341
Raw_count	168.113
CBTS	79.6352
CP10K	70.1236
Raw_count	123.427
CBTS	49.4656
CP10K	32.0724
Raw_count	34.6562
CBTS	-9.65251
CP10K	-13.665
Raw_count	105.553
CBTS	37.5084
CP10K	36.6747
Raw_count	78.7419
CBTS	19.5725
CP10K	70.7098
Raw_count	41.2061
CBTS	-5.4679
CP10K	-8.14356
Raw_count	80.9761
CBTS	21.1417
CP10K	44.3239
Raw_count	92.7061
CBTS	29.0382
CP10K	25.0151
Raw_count	34.0564
CBTS	-10.3206
CP10K	-16.6699
Raw_count	55.0849
CBTS	3.74672
CP10K	22.5399
Raw_count	56.3991
CBTS	4.62593
CP10K	-7.18509
Raw_count	51.0369
CBTS	1.08854
CP10K	-3.36907
Raw_count	145.77
CBTS	64.4122
CP10K	80.8925
Raw_count	128.392
CBTS	52.7871
CP10K	50.5023
Raw_count	87.9418
CBTS	25.7497
CP10K	26.0684
Raw_count	68.8118
CBTS	12.9296
CP10K	-9.61113
Raw_count	-10.6291
CBTS	-40.2138
CP10K	45.0259
Raw_count	27.6728
CBTS	-14.5911
CP10K	-13.466
Raw_count	34.0564
CBTS	-10.3206
CP10K	-44.2432
Raw_count	0.542299
CBTS	-32.6856
CP10K	-32.4132
Raw_count	92.1475
CBTS	28.6592
CP10K	39.3502
Raw_count	64.874
CBTS	10.3656
CP10K	15.7035
Raw_count	22.4382
CBTS	-18.0121
CP10K	-24.9492
Raw_count	6.74861
CBTS	-28.5887
CP10K	-29.4488
Raw_count	436.226
CBTS	258.717
CP10K	198.99
Raw_count	108.067
CBTS	39.3239
CP10K	30.9145
Raw_count	78.7419
CBTS	19.8318
CP10K	24.2596
Raw_count	34.0564
CBTS	-10.3206
CP10K	-6.04089
Raw_count	37.0354
CBTS	-8.27129
CP10K	-14.6794
Raw_count	152.026
CBTS	68.5972
CP10K	51.3533
Raw_count	-91.8754
CBTS	-94.5649
CP10K	-90.8751
Raw_count	-35.4543
CBTS	-56.821
CP10K	-53.3614
Raw_count	-15.0976
CBTS	-43.1797
CP10K	-31.2873
Raw_count	141.031
CBTS	61.3922
CP10K	69.3417
Raw_count	9.13566
CBTS	-26.9139
CP10K	-22.2119
Raw_count	48.9516
CBTS	-0.356256
CP10K	-9.02902
Raw_count	34.0564
CBTS	-10.3206
CP10K	-8.18089
Raw_count	15.151
CBTS	-22.913
CP10K	-16.2142
Raw_count	83.2104
CBTS	22.5618
CP10K	25.7373
Raw_count	34.0564
CBTS	-10.3206
CP10K	-22.075
Raw_count	46.5683
CBTS	-1.90225
CP10K	21.1127
Raw_count	27.8501
CBTS	-14.3993
CP10K	-17.8128
Raw_count	67.5705
CBTS	12.0992
CP10K	4.92225
Raw_count	15.9694
CBTS	-22.3861
CP10K	-20.2529
Raw_count	27.1817
CBTS	-14.9196
CP10K	-29.1886
Raw_count	-10.6291
CBTS	-40.2138
CP10K	11.1721
Raw_count	-5.04338
CBTS	-36.4771
CP10K	-32.9764
Raw_count	-32.9718
CBTS	-55.1603
CP10K	-51.4677
Raw_count	175.56
CBTS	84.3409
CP10K	58.8853
Raw_count	160.665
CBTS	74.3766
CP10K	85.6396
Raw_count	56.3991
CBTS	4.62593
CP10K	5.07252
Raw_count	-10.6291
CBTS	-40.2138
CP10K	-75.2751
Raw_count	-55.3145
CBTS	-70.1069
CP10K	-75.7497
Raw_count	-55.3145
CBTS	-70.1069
CP10K	-56.7338
Raw_count	-5.04338
CBTS	-36.4771
CP10K	-10.5407
Raw_count	51.9703
CBTS	2.17922
CP10K	0.254002
Raw_count	173.078
CBTS	82.6802
CP10K	72.3989
Raw_count	81.9337
CBTS	21.7077
CP10K	13.141
Raw_count	34.0564
CBTS	-10.2625
CP10K	-17.1186
Raw_count	11.7137
CBTS	-25.2672
CP10K	-50.7321
Raw_count	4.26609
CBTS	-30.2233
CP10K	-26.2005
Raw_count	145.77
CBTS	64.4122
CP10K	79.4646
Raw_count	77.9845
CBTS	19.2525
CP10K	16.9852
Raw_count	60.8677
CBTS	7.61524
CP10K	7.0372
Raw_count	-17.0127
CBTS	-44.4842
CP10K	-42.9134
Raw_count	-55.3145
CBTS	-70.1069
CP10K	-79.382
Raw_count	21.7898
CBTS	-18.4577
CP10K	-18.5743
Raw_count	61.6562
CBTS	8.29963
CP10K	4.21995
Raw_count	77.146
CBTS	18.5309
CP10K	20.3947
Raw_count	24.4809
CBTS	-16.5735
CP10K	-14.8137
Raw_count	48.9516
CBTS	-0.151382
CP10K	22.9631
Raw_count	300.226
CBTS	167.738
CP10K	179.64
Raw_count	55.5286
CBTS	4.12684
CP10K	-4.71023
Raw_count	168.113
CBTS	79.3587
CP10K	74.1564
Raw_count	19.7819
CBTS	-19.7875
CP10K	-18.0546
Raw_count	335.683
CBTS	191.458
CP10K	201.861
Raw_count	17.0334
CBTS	-21.7085
CP10K	-21.2113
Raw_count	56.3991
CBTS	4.69498
CP10K	15.5172
Raw_count	4.26609
CBTS	-30.2494
CP10K	-17.9862
Raw_count	24.8356
CBTS	-16.4482
CP10K	-22.4451
Raw_count	45.2278
CBTS	-2.84735
CP10K	-4.76018
Raw_count	34.0564
CBTS	-10.2881
CP10K	-25.7504
Raw_count	50.6333
CBTS	0.924064
CP10K	8.40676
Raw_count	41.2637
CBTS	-5.46162
CP10K	8.15156
Raw_count	90.327
CBTS	27.4097
CP10K	22.9579
Raw_count	115.98
CBTS	44.5823
CP10K	25.1453
Raw_count	-55.3145
CBTS	-70.1069
CP10K	-71.461
Raw_count	287.274
CBTS	159.074
CP10K	178.238
Raw_count	30.9206
CBTS	-12.3237
CP10K	-8.20728
Raw_count	27.1817
CBTS	-14.9196
CP10K	-19.6153
Raw_count	63.7303
CBTS	9.75195
CP10K	13.5883
Raw_count	-47.1899
CBTS	-64.6718
CP10K	-64.0277
Raw_count	11.7137
CBTS	-25.1981
CP10K	-25.9093
Raw_count	78.7419
CBTS	19.5725
CP10K	13.7972
Raw_count	58.1178
CBTS	5.82578
CP10K	13.1498
Raw_count	458.568
CBTS	273.664
CP10K	210.665
Raw_count	63.8467
CBTS	9.65312
CP10K	11.0807
Raw_count	-46.3774
CBTS	-64.1283
CP10K	-74.2346
Raw_count	68.4126
CBTS	13.0823
CP10K	16.8903
Raw_count	59.9269
CBTS	6.98591
CP10K	-5.44998
Raw_count	69.8048
CBTS	13.5939
CP10K	-23.1593
Raw_count	27.6728
CBTS	-14.5034
CP10K	-14.8655
Raw_count	570.282
CBTS	348.397
CP10K	162.626
Raw_count	32.9531
CBTS	-10.9437
CP10K	-8.50102
Raw_count	36.2907
CBTS	-8.43142
CP10K	-1.23708
Raw_count	66.5549
CBTS	11.5342
CP10K	1.59942
Raw_count	63.8467
CBTS	9.60812
CP10K	31.2467
Raw_count	32.7023
CBTS	-11.1519
CP10K	-4.01871
Raw_count	-18.0766
CBTS	-45.1959
CP10K	-50.3194
Raw_count	61.7188
CBTS	8.18464
CP10K	6.13632
Raw_count	144.051
CBTS	63.3398
CP10K	57.345
Raw_count	39.6421
CBTS	-6.51206
CP10K	-0.472939
Raw_count	-77.6573
CBTS	-85.0534
CP10K	-71.0783
Raw_count	-55.3145
CBTS	-70.1069
CP10K	-69.9813
Raw_count	145.77
CBTS	64.4122
CP10K	80.4071
Raw_count	34.0564
CBTS	-10.3206
CP10K	-1.99885
Raw_count	15.6565
CBTS	-22.6015
CP10K	-11.4246
Raw_count	43.9865
CBTS	-3.59529
CP10K	-16.6399
Raw_count	68.8118
CBTS	13.123
CP10K	15.5096
Raw_count	-55.3145
CBTS	-70.1069
CP10K	-63.3802
Raw_count	-23.3963
CBTS	-48.7276
CP10K	-53.9267
Raw_count	42.4349
CBTS	-4.679
CP10K	10.9591
Raw_count	26.396
CBTS	-15.3037
CP10K	-15.2693
Raw_count	95.6499
CBTS	30.9924
CP10K	39.1949
Raw_count	16.1822
CBTS	-22.2779
CP10K	-39.974
Raw_count	16.5708
CBTS	-21.9762
CP10K	-17.3954
Raw_count	36.8492
CBTS	-8.34653
CP10K	15.1934
Raw_count	26.6088
CBTS	-15.1319
CP10K	-14.6087
Raw_count	92.4912
CBTS	29.076
CP10K	89.4334
Raw_count	29.0913
CBTS	-13.583
CP10K	-25.2083
Raw_count	161.729
CBTS	75.2424
CP10K	129.404
Raw_count	19.1612
CBTS	-20.285
CP10K	-13.6911
Raw_count	78.7419
CBTS	19.5725
CP10K	24.3783
Raw_count	84.3275
CBTS	23.4041
CP10K	17.8665
Raw_count	69.3344
CBTS	13.3159
CP10K	15.9193
Raw_count	793.709
CBTS	497.862
CP10K	599.559
Raw_count	19.5322
CBTS	-19.6662
CP10K	-19.0524
Raw_count	108.532
CBTS	39.5012
CP10K	67.1128
Raw_count	-55.3145
CBTS	-70.1069
CP10K	-82.0143
Raw_count	78.7419
CBTS	19.6045
CP10K	32.2653
Raw_count	46.3834
CBTS	-1.93548
CP10K	-8.89456
Raw_count	12.4841
CBTS	-24.7358
CP10K	-21.2351
Raw_count	346.855
CBTS	198.931
CP10K	290.774
Raw_count	-18.0766
CBTS	-45.1959
CP10K	-41.9422
Raw_count	140.184
CBTS	60.6755
CP10K	67.2375
Raw_count	-77.6573
CBTS	-85.0534
CP10K	-91.3362
Raw_count	15.6565
CBTS	-22.5454
CP10K	-21.1023
Raw_count	-10.6291
CBTS	-40.2138
CP10K	-45.4055
Raw_count	74.9117
CBTS	17.1751
CP10K	29.1409
Raw_count	34.0564
CBTS	-10.3206
CP10K	-21.454
Raw_count	25.9318
CBTS	-15.7322
CP10K	-27.0723
Raw_count	-31.9079
CBTS	-54.4219
CP10K	-47.0387
Raw_count	436.226
CBTS	258.717
CP10K	172.923
Raw_count	76.4503
CBTS	18.0768
CP10K	18.6461
Raw_count	-77.6573
CBTS	-85.0073
CP10K	-84.0084
Raw_count	30.6191
CBTS	-12.6201
CP10K	-0.521549
Raw_count	63.8467
CBTS	9.60812
CP10K	-7.90642
Raw_count	67.5705
CBTS	12.0992
CP10K	24.9347
Raw_count	34.0564
CBTS	-10.3206
CP10K	-9.73536
Raw_count	-19.0076
CBTS	-45.7979
CP10K	-46.482
Raw_count	324.512
[truncated: 38,759 more rows]

## Sheet: Figure_2f
Group	Mean_difference
Raw_count	66.812
CBTS	12.1424
CP10K	5.75494
Raw_count	2.73627
CBTS	-31.2375
CP10K	-27.5909
Raw_count	21.6824
CBTS	-18.5984
CP10K	1.65019
Raw_count	52.0047
CBTS	1.76623
CP10K	-5.00791
Raw_count	168.982
CBTS	79.9404
CP10K	105.432
Raw_count	6.5573
CBTS	-28.6753
CP10K	-30.8845
Raw_count	179.046
CBTS	86.7823
CP10K	90.1031
Raw_count	61.7409
CBTS	8.48388
CP10K	3.2975
Raw_count	74.0889
CBTS	16.7826
CP10K	9.37277
Raw_count	87.6034
CBTS	25.7181
CP10K	13.2276
Raw_count	49.4346
CBTS	-0.0331336
CP10K	-7.84846
Raw_count	87.8867
CBTS	26.0988
CP10K	20.5834
Raw_count	112.155
CBTS	41.9863
CP10K	39.0921
Raw_count	157.775
CBTS	72.4428
CP10K	87.8352
Raw_count	3.22287
CBTS	-30.8829
CP10K	-38.4378
Raw_count	51.9294
CBTS	1.99118
CP10K	-1.91617
Raw_count	15.3895
CBTS	-22.7544
CP10K	-28.3095
Raw_count	69.7639
CBTS	14.1561
CP10K	8.50212
Raw_count	21.778
CBTS	-18.4708
CP10K	-17.5828
Raw_count	91.0164
CBTS	27.8179
CP10K	37.6717
Raw_count	53.4503
CBTS	3.19346
CP10K	-1.87163
Raw_count	50.5624
CBTS	0.744735
CP10K	-5.78366
Raw_count	41.9584
CBTS	-4.80086
CP10K	-9.11807
Raw_count	203.139
CBTS	103.267
CP10K	85.6806
Raw_count	52.3647
CBTS	2.03099
CP10K	-4.42072
Raw_count	34.7077
CBTS	-9.834
CP10K	-9.88271
Raw_count	39.8351
CBTS	-6.30334
CP10K	-9.74591
Raw_count	288.53
CBTS	159.914
CP10K	215.526
Raw_count	54.5875
CBTS	3.44694
CP10K	2.52981
Raw_count	535.776
CBTS	325.314
CP10K	325.748
Raw_count	99.7416
CBTS	33.7996
CP10K	25.0452
Raw_count	48.2173
CBTS	-0.553823
CP10K	-7.91687
Raw_count	64.2031
CBTS	10.1761
CP10K	3.87257
Raw_count	103.338
CBTS	36.251
CP10K	27.3825
Raw_count	28.5924
CBTS	-13.9061
CP10K	-13.8857
Raw_count	72.0644
CBTS	15.5781
CP10K	9.55876
Raw_count	123.448
CBTS	49.7592
CP10K	39.5638
Raw_count	39.4723
CBTS	-6.69759
CP10K	-11.4256
Raw_count	79.3215
CBTS	19.9602
CP10K	18.478
Raw_count	54.6968
CBTS	3.83052
CP10K	-1.89849
Raw_count	32.1316
CBTS	-11.5796
CP10K	-31.0328
Raw_count	17.7859
CBTS	-21.1417
CP10K	-26.7853
Raw_count	56.9935
CBTS	5.08144
CP10K	1.40775
Raw_count	79.3215
CBTS	19.9602
CP10K	-12.6174
Raw_count	303.473
CBTS	169.911
CP10K	283.831
Raw_count	56.2271
CBTS	4.54006
CP10K	-0.0955626
Raw_count	16.6554
CBTS	-21.951
CP10K	-24.9138
Raw_count	79.3215
CBTS	19.9602
CP10K	216.194
Raw_count	77.4553
CBTS	19.3353
CP10K	11.3806
Raw_count	67.2235
CBTS	12.0297
CP10K	4.16958
Raw_count	348.304
CBTS	199.901
CP10K	281.77
Raw_count	120.076
CBTS	47.2651
CP10K	25.1734
Raw_count	101.12
CBTS	35.1342
CP10K	34.2101
Raw_count	50.502
CBTS	0.750527
CP10K	-7.23976
Raw_count	-82.0679
CBTS	-88.004
CP10K	-86.3654
Raw_count	69.3614
CBTS	13.7706
CP10K	9.8741
Raw_count	12.0759
CBTS	-25.0249
CP10K	-44.9068
Raw_count	36.9062
CBTS	-8.07268
CP10K	-12.5053
Raw_count	60.8315
CBTS	8.01623
CP10K	8.33984
Raw_count	-10.3393
CBTS	-40.0199
CP10K	-42.7466
Raw_count	53.9048
CBTS	3.1056
CP10K	-2.47761
Raw_count	48.2851
CBTS	-0.80211
CP10K	-0.607477
Raw_count	0.485638
CBTS	-32.6459
CP10K	-41.2255
Raw_count	59.4057
CBTS	6.86425
CP10K	-0.689116
Raw_count	79.3215
CBTS	19.9602
CP10K	26.1312
Raw_count	62.4881
CBTS	9.07542
CP10K	4.67277
Raw_count	19.5477
CBTS	-19.9991
CP10K	-34.8728
Raw_count	-10.3393
CBTS	-40.0199
CP10K	-54.5948
Raw_count	23.2835
CBTS	-17.5273
CP10K	-17.4508
Raw_count	73.138
CBTS	15.8237
CP10K	32.8249
Raw_count	42.461
CBTS	-4.6265
CP10K	6.98936
Raw_count	225.154
CBTS	118.331
CP10K	129.767
Raw_count	348.304
CBTS	199.901
CP10K	255.744
Raw_count	393.134
CBTS	229.891
CP10K	201.417
Raw_count	168.982
CBTS	79.9404
CP10K	9.48665
Raw_count	35.9373
CBTS	-9.05337
CP10K	-13.1863
Raw_count	-28.2714
CBTS	-51.9568
CP10K	-46.9865
Raw_count	-70.1131
CBTS	-80.0066
CP10K	-82.7543
Raw_count	10.3517
CBTS	-26.1783
CP10K	-32.2276
Raw_count	65.5275
CBTS	10.9006
CP10K	6.59148
Raw_count	73.3441
CBTS	15.9616
CP10K	39.784
Raw_count	68.1139
CBTS	12.4627
CP10K	31.5163
Raw_count	27.5208
CBTS	-14.4542
CP10K	-18.8865
Raw_count	24.8846
CBTS	-16.4379
CP10K	-24.6954
Raw_count	54.2692
CBTS	3.33204
CP10K	0.395692
Raw_count	63.5236
CBTS	10.0441
CP10K	3.15029
Raw_count	101.737
CBTS	34.9553
CP10K	23.7856
Raw_count	64.4137
CBTS	10.6248
CP10K	4.73605
Raw_count	91.2763
CBTS	27.9576
CP10K	21.2191
Raw_count	27.7224
CBTS	-14.1521
CP10K	-17.9694
Raw_count	159.786
CBTS	73.816
CP10K	51.5942
Raw_count	77.3759
CBTS	19.0944
CP10K	12.4512
Raw_count	58.9699
CBTS	6.58158
CP10K	2.29527
Raw_count	51.0844
CBTS	1.25784
CP10K	-5.50491
Raw_count	115.186
CBTS	43.9523
CP10K	9.9258
Raw_count	21.6439
CBTS	-18.4547
CP10K	-22.853
Raw_count	71.0349
CBTS	14.8648
CP10K	12.284
Raw_count	65.1525
CBTS	11.1316
CP10K	4.73017
Raw_count	168.982
CBTS	79.9404
CP10K	13.2127
Raw_count	59.9224
CBTS	7.30027
CP10K	3.13706
Raw_count	36.5655
CBTS	-8.50384
CP10K	-11.0917
Raw_count	-32.7544
CBTS	-55.0149
CP10K	-69.9374
Raw_count	258.643
CBTS	139.92
CP10K	212.742
Raw_count	44.9606
CBTS	-2.5827
CP10K	-6.56267
Raw_count	258.643
CBTS	139.92
CP10K	184.862
Raw_count	45.8184
CBTS	-2.38169
CP10K	-9.4661
Raw_count	55.3119
CBTS	3.99772
CP10K	-1.69265
Raw_count	130.829
CBTS	54.4776
CP10K	45.296
Raw_count	42.5144
CBTS	-4.41472
CP10K	-9.39153
Raw_count	40.5286
CBTS	-5.58792
CP10K	-10.5196
Raw_count	57.059
CBTS	5.55528
CP10K	-0.0176024
Raw_count	46.7176
CBTS	-1.8324
CP10K	-8.03925
Raw_count	21.0553
CBTS	-18.9721
CP10K	-22.7007
Raw_count	30.396
CBTS	-12.7021
CP10K	-16.6412
Raw_count	180.19
CBTS	87.5822
CP10K	103.956
Raw_count	79.3215
CBTS	19.9602
CP10K	32.0573
Raw_count	124.152
CBTS	49.9503
CP10K	-2.43326
Raw_count	70.7483
CBTS	14.2867
CP10K	15.7659
Raw_count	34.6834
CBTS	-9.53808
CP10K	-14.6056
Raw_count	23.2835
CBTS	-17.5273
CP10K	-34.6782
Raw_count	30.1123
CBTS	-12.6248
CP10K	-17.6217
Raw_count	61.5838
CBTS	8.44806
CP10K	4.73023
Raw_count	-21.2735
CBTS	-47.295
CP10K	-51.6677
Raw_count	-55.1696
CBTS	-70.0099
CP10K	-77.8626
Raw_count	101.214
CBTS	34.8025
CP10K	26.5336
Raw_count	303.473
CBTS	169.911
CP10K	103.042
Raw_count	69.0718
CBTS	13.2786
CP10K	8.82257
Raw_count	106.22
CBTS	37.9826
CP10K	35.2407
Raw_count	-10.3393
CBTS	-40.0199
CP10K	-37.4755
Raw_count	37.2701
CBTS	-8.03042
CP10K	-13.1176
Raw_count	-10.3393
CBTS	-40.0199
CP10K	-26.4836
Raw_count	-3.90892
CBTS	-35.6324
CP10K	-40.4276
Raw_count	60.4455
CBTS	7.3944
CP10K	9.57163
Raw_count	75.2575
CBTS	17.3214
CP10K	11.3472
Raw_count	79.3215
CBTS	19.9602
CP10K	117.962
Raw_count	17.8873
CBTS	-21.1372
CP10K	-34.9242
Raw_count	33.0261
CBTS	-10.9848
CP10K	-12.3171
Raw_count	151.05
CBTS	67.9443
CP10K	66.7011
Raw_count	107.037
CBTS	38.9518
CP10K	30.0168
Raw_count	41.775
CBTS	-4.75693
CP10K	-8.3376
Raw_count	6.47213
CBTS	-28.7371
CP10K	-28.6794
Raw_count	93.1154
CBTS	29.188
CP10K	35.766
Raw_count	34.4911
CBTS	-10.0298
CP10K	3.87303
Raw_count	64.2517
CBTS	10.0782
CP10K	3.86685
Raw_count	64.378
CBTS	9.96355
CP10K	21.1024
Raw_count	-10.3393
CBTS	-40.0199
CP10K	24.1716
Raw_count	303.473
CBTS	170.327
CP10K	148.819
Raw_count	22.8867
CBTS	-17.429
CP10K	-21.1581
Raw_count	-10.3393
CBTS	-40.0199
CP10K	-62.4338
Raw_count	24.1179
CBTS	-16.8332
CP10K	-20.6258
Raw_count	53.5679
CBTS	2.80091
CP10K	-1.72539
Raw_count	66.133
CBTS	11.3155
CP10K	9.09511
Raw_count	61.8373
CBTS	8.63609
CP10K	3.36655
Raw_count	84.7428
CBTS	23.7499
CP10K	20.4775
Raw_count	93.7829
CBTS	29.6473
CP10K	12.7139
Raw_count	89.8698
CBTS	27.0167
CP10K	34.8689
Raw_count	53.0874
CBTS	2.48059
CP10K	-2.90728
Raw_count	58.7422
CBTS	6.50963
CP10K	3.73748
Raw_count	228.756
CBTS	120.153
CP10K	52.8148
Raw_count	43.4829
CBTS	-3.89257
CP10K	-6.8752
Raw_count	66.5654
CBTS	11.8883
CP10K	12.0595
Raw_count	50.0876
CBTS	0.598314
CP10K	-5.70447
Raw_count	303.473
CBTS	169.911
CP10K	120.194
Raw_count	57.7541
CBTS	5.93781
CP10K	-0.79472
Raw_count	101.737
CBTS	34.9553
CP10K	22.1637
Raw_count	-13.5578
CBTS	-42.142
CP10K	-49.8556
Raw_count	40.9003
CBTS	-5.43737
CP10K	-11.8267
Raw_count	64.2703
CBTS	10.0708
CP10K	6.8303
Raw_count	44.6984
CBTS	-3.10153
CP10K	-4.21798
Raw_count	46.4067
CBTS	-1.64655
CP10K	-9.40478
Raw_count	22.0896
CBTS	-18.0769
CP10K	-22.0754
Raw_count	51.5111
CBTS	1.4319
CP10K	-4.04879
Raw_count	64.4151
CBTS	10.0556
CP10K	3.39547
Raw_count	57.7654
CBTS	5.70846
CP10K	-1.34032
Raw_count	58.6444
CBTS	6.43477
CP10K	4.15732
Raw_count	14.1137
CBTS	-23.6284
CP10K	-27.8003
Raw_count	258.643
CBTS	139.92
CP10K	86.5433
Raw_count	62.2011
CBTS	8.72703
CP10K	5.91812
Raw_count	19.5477
CBTS	-20.0265
CP10K	-12.0781
Raw_count	60.4977
CBTS	7.41887
CP10K	2.01202
Raw_count	44.8366
CBTS	-3.06314
CP10K	1.322
Raw_count	61.3893
CBTS	7.96422
CP10K	-20.0888
Raw_count	61.3893
CBTS	7.96422
CP10K	-6.28755
Raw_count	-55.1696
CBTS	-70.0099
CP10K	-76.4401
Raw_count	52.2809
CBTS	1.88095
CP10K	-18.1194
Raw_count	142.084
CBTS	61.9463
CP10K	71.9713
Raw_count	29.9294
CBTS	-12.9348
CP10K	-19.4307
Raw_count	-55.1696
CBTS	-69.9174
CP10K	-75.4847
Raw_count	57.6535
CBTS	5.82703
CP10K	1.15388
Raw_count	36.5795
CBTS	-8.43892
CP10K	-12.1236
Raw_count	47.4794
CBTS	-1.30137
CP10K	3.75375
Raw_count	56.1387
CBTS	4.56962
CP10K	-2.58815
Raw_count	78.708
CBTS	19.7927
CP10K	11.5317
Raw_count	61.9727
CBTS	8.4631
CP10K	7.50347
Raw_count	124.152
CBTS	49.9503
CP10K	63.8784
Raw_count	59.992
CBTS	7.13052
CP10K	5.19015
Raw_count	54.6084
CBTS	3.73647
CP10K	-2.61149
Raw_count	56.9315
CBTS	5.1612
CP10K	0.659665
Raw_count	79.3215
CBTS	19.9602
CP10K	-15.7381
Raw_count	198.869
CBTS	99.9337
CP10K	63.4378
Raw_count	-4.36187
CBTS	-36.0212
CP10K	-38.0594
Raw_count	44.5711
CBTS	-3.06785
CP10K	-9.15289
Raw_count	74.0542
CBTS	16.5996
CP10K	11.6652
Raw_count	258.643
CBTS	139.92
CP10K	41.3769
Raw_count	-40.2262
CBTS	-59.931
CP10K	-77.7766
Raw_count	63.2502
CBTS	9.22812
CP10K	-11.694
Raw_count	51.0076
CBTS	1.02733
CP10K	-22.617
Raw_count	47.4794
CBTS	-1.23884
CP10K	-1.98063
Raw_count	38.793
CBTS	-7.06965
CP10K	-17.0681
Raw_count	19.5477
CBTS	-20.0265
CP10K	-54.4343
Raw_count	17.4865
CBTS	-21.3553
CP10K	-29.407
Raw_count	124.152
CBTS	49.9503
CP10K	4.1666
Raw_count	28.8873
CBTS	-13.7454
CP10K	-10.9724
Raw_count	94.2029
CBTS	29.9918
CP10K	26.935
Raw_count	90.0808
CBTS	27.1735
CP10K	38.8774
Raw_count	21.6824
CBTS	-18.5626
CP10K	-16.3372
Raw_count	48.8707
CBTS	-0.364079
CP10K	-3.47404
Raw_count	22.8674
CBTS	-17.4255
CP10K	-23.0346
Raw_count	-46.2036
CBTS	-64.0119
CP10K	-71.1689
Raw_count	168.982
CBTS	79.9404
CP10K	53.4954
Raw_count	19.5477
CBTS	-20.0265
CP10K	-27.9876
Raw_count	45.1125
CBTS	-2.56129
CP10K	-8.49048
Raw_count	24.5288
CBTS	-16.68
CP10K	-7.55534
Raw_count	39.5424
CBTS	-6.61423
CP10K	-15.4039
Raw_count	41.9628
CBTS	-5.00711
CP10K	-20.4241
Raw_count	7.51848
CBTS	-28.0461
CP10K	-30.9106
Raw_count	97.2536
CBTS	32.1189
CP10K	150.968
Raw_count	177.948
CBTS	85.9956
CP10K	71.4171
Raw_count	46.8741
CBTS	-1.57597
CP10K	-5.55457
Raw_count	56.9063
CBTS	5.06121
CP10K	4.22065
Raw_count	79.3215
CBTS	19.9602
CP10K	-11.2476
Raw_count	45.3251
CBTS	-2.74231
CP10K	-9.09619
Raw_count	44.0629
CBTS	-3.14739
CP10K	-8.62718
Raw_count	52.6777
CBTS	2.26149
CP10K	-1.77834
Raw_count	25.3213
CBTS	-16.0761
CP10K	-25.3537
Raw_count	20.4964
CBTS	-19.3471
CP10K	-21.9421
Raw_count	54.1563
CBTS	3.43909
CP10K	-0.707903
Raw_count	41.621
CBTS	-5.19023
CP10K	-6.89242
Raw_count	48.6654
CBTS	-0.455306
CP10K	-1.03387
Raw_count	45.3894
CBTS	-2.59344
CP10K	-1.69367
Raw_count	43.9291
CBTS	-3.68492
CP10K	-19.2935
Raw_count	70.5977
CBTS	14.2079
CP10K	5.58887
Raw_count	139.095
CBTS	59.947
CP10K	98.4846
Raw_count	68.7461
CBTS	12.9391
CP10K	10.0602
Raw_count	87.7272
CBTS	25.6075
CP10K	29.1671
Raw_count	151.05
CBTS	67.9443
CP10K	49.2399
Raw_count	50.7483
CBTS	0.879815
CP10K	11.1142
Raw_count	56.9063
CBTS	4.96521
CP10K	-8.39821
Raw_count	60.8356
CBTS	8.06466
CP10K	0.426798
Raw_count	14.1137
CBTS	-23.6403
CP10K	-47.755
Raw_count	70.2363
CBTS	14.0026
CP10K	12.2568
Raw_count	61.4791
CBTS	8.17511
CP10K	4.04529
Raw_count	35.4604
CBTS	-9.29839
CP10K	-11.459
Raw_count	9.90672
CBTS	-26.476
CP10K	-23.7437
Raw_count	45.6987
CBTS	-2.23957
CP10K	-8.71832
Raw_count	44.5029
CBTS	-3.17923
CP10K	-6.22505
Raw_count	70.1255
CBTS	14.0372
CP10K	13.6899
Raw_count	124.21
CBTS	50.38
CP10K	45.4272
Raw_count	47.4512
CBTS	-1.06314
CP10K	-6.39072
Raw_count	115.186
CBTS	43.9523
CP10K	-0.11176
Raw_count	111.925
CBTS	41.7712
CP10K	61.072
Raw_count	23.3514
CBTS	-17.4264
CP10K	-20.0487
Raw_count	68.1139
CBTS	12.4627
CP10K	-9.79427
Raw_count	65.6815
CBTS	11.253
CP10K	4.99734
Raw_count	30.096
CBTS	-12.97
CP10K	-8.23922
Raw_count	48.2368
CBTS	-0.339385
CP10K	-7.47224
Raw_count	130.556
CBTS	54.2346
CP10K	96.9935
Raw_count	79.3215
CBTS	19.9602
CP10K	38.6019
Raw_count	39.627
CBTS	-6.51026
CP10K	-6.04715
Raw_count	44.2927
CBTS	-3.41958
CP10K	-3.35266
Raw_count	65.4086
CBTS	10.7211
CP10K	1.34706
Raw_count	58.9702
CBTS	6.48065
CP10K	0.547843
Raw_count	57.1198
CBTS	5.14809
CP10K	-0.34865
Raw_count	143.365
CBTS	62.8032
CP10K	62.8011
Raw_count	34.4911
CBTS	-10.0298
CP10K	-41.9353
Raw_count	133.118
CBTS	55.9483
CP10K	43.9441
Raw_count	104.29
CBTS	36.7381
CP10K	22.5404
Raw_count	168.982
CBTS	79.9404
CP10K	170.119
Raw_count	-25.2827
CBTS	-50.0166
CP10K	-65.604
Raw_count	35.2418
CBTS	-9.21698
CP10K	-14.7564
Raw_count	31.1116
CBTS	-12.1096
CP10K	-19.5205
Raw_count	49.1387
CBTS	-0.162128
CP10K	-6.5979
Raw_count	64.378
CBTS	10.0087
CP10K	-1.82599
Raw_count	56.7794
CBTS	5.04873
CP10K	-1.31725
Raw_count	39.644
CBTS	-6.54301
CP10K	-8.86244
Raw_count	74.4905
CBTS	17.2617
CP10K	11.808
Raw_count	98.3641
CBTS	33.0878
CP10K	27.7444
Raw_count	79.3215
CBTS	20.0341
CP10K	66.6429
Raw_count	93.7584
CBTS	29.7128
CP10K	33.6123
Raw_count	774.192
CBTS	485.708
CP10K	222.495
Raw_count	43.3769
CBTS	-3.86339
CP10K	-8.22082
Raw_count	40.8955
CBTS	-5.58871
CP10K	-7.38844
Raw_count	-23.1479
CBTS	-48.5885
CP10K	-41.6611
Raw_count	79.3215
CBTS	19.9602
CP10K	12.8602
Raw_count	54.1003
CBTS	3.20877
CP10K	-2.65684
Raw_count	53.7041
CBTS	2.84567
CP10K	-9.70516
Raw_count	58.8276
CBTS	6.28788
CP10K	-8.01672
Raw_count	34.4911
CBTS	-10.0298
CP10K	-21.0919
Raw_count	44.3984
CBTS	-3.32327
CP10K	-8.08947
Raw_count	-55.1696
CBTS	-70.0099
CP10K	-84.8372
Raw_count	79.3215
CBTS	19.9602
CP10K	-3.736
Raw_count	-18.4902
CBTS	-45.4115
CP10K	-48.3296
Raw_count	139.095
CBTS	59.947
CP10K	40.5261
Raw_count	19.5136
CBTS	-19.6985
CP10K	-24.0869
Raw_count	88.3396
CBTS	26.1177
CP10K	25.1526
Raw_count	45.0785
CBTS	-2.57311
CP10K	-7.12719
Raw_count	45.3632
CBTS	-2.52508
CP10K	-6.93798
Raw_count	46.223
CBTS	-2.02377
CP10K	-7.16243
Raw_count	56.1355
CBTS	4.58771
CP10K	2.16423
Raw_count	23.6571
CBTS	-17.1747
CP10K	-22.5455
Raw_count	71.9752
CBTS	15.3075
CP10K	9.48988
Raw_count	37.9639
CBTS	-7.63858
CP10K	-7.19607
Raw_count	33.8453
CBTS	-10.0533
CP10K	-14.5395
Raw_count	38.839
CBTS	-6.75479
CP10K	-10.4495
Raw_count	168.982
CBTS	79.9404
CP10K	10.7458
Raw_count	140.38
CBTS	61.1421
CP10K	58.1956
Raw_count	79.3215
CBTS	19.9602
CP10K	72.0427
Raw_count	49.4346
CBTS	-0.0331336
CP10K	-44.915
Raw_count	189.903
CBTS	93.9357
CP10K	113.132
Raw_count	79.3215
CBTS	19.9602
CP10K	17.8118
Raw_count	-55.1696
CBTS	-70.0099
CP10K	-86.7622
Raw_count	32.6979
CBTS	-11.1356
CP10K	-8.95138
Raw_count	57.2369
CBTS	5.41367
CP10K	2.11414
Raw_count	44.9966
CBTS	-2.8952
CP10K	-13.2672
Raw_count	104.703
CBTS	37.1427
CP10K	32.3966
Raw_count	88.373
CBTS	26.3249
CP10K	18.8489
Raw_count	49.4346
CBTS	0.00534057
CP10K	-8.35525
Raw_count	66.157
CBTS	11.3458
CP10K	4.73476
Raw_count	34.2485
CBTS	-9.86925
CP10K	-16.6382
Raw_count	-0.376952
CBTS	-33.3326
CP10K	-10.1393
Raw_count	19.5477
CBTS	-20.0265
CP10K	-41.9815
Raw_count	37.9396
CBTS	-7.72289
CP10K	-11.7977
Raw_count	39.4723
CBTS	-6.67506
CP10K	-8.7106
Raw_count	56.9063
CBTS	4.96521
CP10K	41.2084
Raw_count	-55.1696
CBTS	-70.0099
CP10K	-72.9395
Raw_count	46.5111
CBTS	-1.57602
CP10K	-4.02638
Raw_count	198.869
CBTS	99.9337
CP10K	94.7175
Raw_count	79.3215
CBTS	19.9602
CP10K	10.3777
Raw_count	7.59289
CBTS	-27.8462
CP10K	-9.7255
Raw_count	39.8424
CBTS	-6.21374
CP10K	-11.8469
Raw_count	41.827
CBTS	-5.06658
CP10K	-6.92721
Raw_count	16.559
CBTS	-22.0258
CP10K	3.42891
Raw_count	89.0236
CBTS	26.5204
CP10K	16.6193
Raw_count	437.964
CBTS	259.881
CP10K	187.3
Raw_count	51.5553
CBTS	1.65297
CP10K	-2.25941
Raw_count	168.982
CBTS	79.9404
CP10K	86.9606
Raw_count	437.964
CBTS	259.881
CP10K	221.953
Raw_count	120.703
CBTS	47.7133
CP10K	65.1836
Raw_count	62.4289
CBTS	8.7154
CP10K	4.80718
Raw_count	49.4081
CBTS	0.13682
CP10K	-7.39537
Raw_count	334.51
CBTS	190.673
CP10K	157.108
Raw_count	43.3748
CBTS	-3.58152
CP10K	-7.7026
Raw_count	191.397
CBTS	94.9354
CP10K	95.815
Raw_count	69.3171
CBTS	13.8347
CP10K	8.15101
Raw_count	37.0929
CBTS	-8.2023
CP10K	-9.33246
Raw_count	51.7958
CBTS	1.6609
CP10K	0.452029
Raw_count	207.749
CBTS	106.703
CP10K	100.001
Raw_count	69.8835
CBTS	13.6834
CP10K	12.1499
Raw_count	54.4949
CBTS	3.60583
CP10K	-0.00179512
Raw_count	-10.3393
CBTS	-40.0199
CP10K	-80.4709
Raw_count	101.737
CBTS	34.9553
CP10K	68.5359
Raw_count	46.3331
CBTS	-1.96274
CP10K	-0.24913
Raw_count	12.0759
CBTS	-25.0249
CP10K	-28.2384
Raw_count	60.1085
CBTS	7.1859
CP10K	9.41701
Raw_count	77.9421
CBTS	19.1051
CP10K	3.31705
Raw_count	-31.4359
CBTS	-54.0497
CP10K	-36.7863
Raw_count	-10.3393
CBTS	-40.0199
CP10K	-33.6711
Raw_count	198.869
CBTS	99.9337
CP10K	95.9329
Raw_count	39.6146
CBTS	-6.56952
CP10K	-6.4207
Raw_count	34.4911
CBTS	-9.75206
CP10K	16.2735
Raw_count	-10.3393
CBTS	-40.0199
CP10K	-47.353
Raw_count	-10.3393
CBTS	-39.9861
CP10K	-43.1776
Raw_count	11.7311
CBTS	-25.2201
CP10K	-32.1258
Raw_count	69.0157
CBTS	13.13
CP10K	0.940703
Raw_count	67.0205
CBTS	11.7984
CP10K	7.33652
Raw_count	81.6707
CBTS	21.5873
CP10K	18.6196
Raw_count	77.9899
CBTS	19.1675
CP10K	15.9843
Raw_count	71.8498
CBTS	15.0102
CP10K	7.92825
Raw_count	79.3215
CBTS	19.9602
CP10K	-2.67512
Raw_count	294.507
CBTS	163.913
CP10K	144.656
Raw_count	98.787
CBTS	33.4945
CP10K	32.2761
Raw_count	-57.5291
CBTS	-71.5699
CP10K	-60.4757
Raw_count	21.0084
CBTS	-18.6618
CP10K	-22.4632
Raw_count	-10.3393
CBTS	-40.0199
CP10K	-58.7103
Raw_count	49.4346
CBTS	-0.0331336
CP10K	-4.96308
Raw_count	527.625
CBTS	319.861
CP10K	206.458
Raw_count	94.2649
CBTS	29.9569
CP10K	-0.732275
Raw_count	79.9808
CBTS	20.5213
CP10K	16.8505
Raw_count	51.8255
CBTS	1.96343
CP10K	-2.62878
Raw_count	82.1769
CBTS	22.0446
CP10K	11.0608
Raw_count	37.438
CBTS	-7.71757
CP10K	-10.8939
Raw_count	16.4632
CBTS	-22.0352
CP10K	-23.4347
Raw_count	35.5845
CBTS	-9.24385
CP10K	-2.65105
Raw_count	198.869
CBTS	99.9337
CP10K	26.3684
Raw_count	2.28902
CBTS	-31.5482
CP10K	-32.796
Raw_count	258.643
CBTS	139.92
CP10K	180.102
Raw_count	46.3607
CBTS	-1.87032
CP10K	-9.49854
Raw_count	57.3292
CBTS	5.37608
CP10K	-1.5206
Raw_count	-2.86753
CBTS	-35.0215
CP10K	-30.7217
Raw_count	75.212
CBTS	17.2713
CP10K	1.08052
Raw_count	45.7884
CBTS	-2.37858
CP10K	-5.79202
Raw_count	18.0018
CBTS	-21.0103
CP10K	-22.9969
Raw_count	23.8172
CBTS	-17.1703
CP10K	-28.9212
Raw_count	55.1821
CBTS	3.89896
CP10K	0.31356
Raw_count	258.643
CBTS	139.92
CP10K	33.9683
Raw_count	213.813
CBTS	109.93
CP10K	1.68106
Raw_count	52.7819
CBTS	2.33211
CP10K	-10.4341
Raw_count	72.061
CBTS	15.6074
CP10K	11.0418
Raw_count	-10.3393
CBTS	-40.0076
CP10K	-36.9872
Raw_count	32.0679
CBTS	-11.6362
CP10K	-19.844
Raw_count	12.0759
CBTS	-25.0249
CP10K	-54.3932
Raw_count	37.8007
CBTS	-7.7815
CP10K	-14.4448
Raw_count	-13.8554
CBTS	-42.3581
CP10K	-40.2533
Raw_count	31.1456
CBTS	-12.1969
CP10K	-8.22429
Raw_count	63.3732
CBTS	9.61831
CP10K	7.15375
Raw_count	23.5326
CBTS	-17.2979
CP10K	-27.9818
Raw_count	33.0132
CBTS	-11.0125
CP10K	-5.13931
Raw_count	51.544
CBTS	1.62065
CP10K	-5.05115
Raw_count	7.13699
CBTS	-28.2615
CP10K	-35.7191
Raw_count	80.8412
CBTS	20.9769
CP10K	1.66037
Raw_count	18.754
CBTS	-20.3919
CP10K	-24.5096
Raw_count	61.4656
CBTS	8.54427
CP10K	6.4662
Raw_count	115.186
CBTS	43.9523
CP10K	57.628
Raw_count	45.5363
CBTS	-2.51225
CP10K	-4.79803
Raw_count	68.1348
CBTS	13.0048
CP10K	5.78513
Raw_count	156.174
CBTS	71.3718
CP10K	66.3131
Raw_count	43.3078
CBTS	-4.00079
CP10K	-9.18227
Raw_count	-70.1131
CBTS	-80.0066
CP10K	-87.8405
Raw_count	26.886
CBTS	-15.0731
CP10K	-22.8176
Raw_count	348.304
CBTS	199.901
CP10K	275.361
Raw_count	97.2536
CBTS	31.9563
CP10K	-10.9593
Raw_count	52.8336
CBTS	2.47125
CP10K	-3.12084
Raw_count	258.643
CBTS	139.92
CP10K	47.2516
Raw_count	35.445
CBTS	-9.35315
CP10K	-14.2667
Raw_count	139.095
CBTS	59.947
CP10K	53.2737
Raw_count	67.3425
CBTS	12.0957
CP10K	-0.552447
Raw_count	43.6092
CBTS	-3.90007
CP10K	-7.8677
Raw_count	63.2106
CBTS	9.3785
CP10K	3.97489
Raw_count	-3.05822
CBTS	-35.0907
CP10K	-37.0516
Raw_count	66.8686
CBTS	11.6564
CP10K	6.13898
Raw_count	36.3805
CBTS	-8.58369
CP10K	-12.8671
Raw_count	72.6304
CBTS	15.5903
CP10K	-6.4093
Raw_count	4.6042
CBTS	-30.0232
CP10K	-30.7725
Raw_count	47.4482
CBTS	-0.856866
CP10K	-4.82768
Raw_count	-0.376952
CBTS	-33.3554
CP10K	-11.6498
Raw_count	29.4908
CBTS	-13.2516
CP10K	-17.823
Raw_count	34.4911
CBTS	-10.0298
CP10K	-34.7459
Raw_count	55.7775
CBTS	4.35409
CP10K	-0.836572
Raw_count	79.3215
CBTS	19.9602
CP10K	66.3005
Raw_count	527.625
CBTS	319.861
CP10K	459.098
Raw_count	-10.3393
CBTS	-40.0199
CP10K	-14.4915
Raw_count	71.985
CBTS	15.2841
CP10K	10.7091
Raw_count	71.8498
CBTS	14.9914
CP10K	8.13478
Raw_count	71.294
CBTS	14.9827
CP10K	7.46995
Raw_count	29.6005
CBTS	-13.2238
CP10K	-15.3315
Raw_count	42.583
CBTS	-4.47715
CP10K	-11.9061
Raw_count	62.2535
CBTS	8.65515
CP10K	7.92804
Raw_count	12.6781
CBTS	-24.4285
CP10K	-25.902
Raw_count	79.3215
CBTS	19.9602
CP10K	-31.9921
Raw_count	60.8785
CBTS	7.92753
CP10K	1.16869
Raw_count	348.304
CBTS	199.901
CP10K	253.905
Raw_count	62.9149
CBTS	9.19729
CP10K	0.589419
Raw_count	46.2268
CBTS	-1.83061
CP10K	-7.45307
Raw_count	26.4046
CBTS	-15.3396
CP10K	-17.4346
Raw_count	139.577
CBTS	60.3862
CP10K	67.2934
Raw_count	-10.3393
CBTS	-40.0199
CP10K	-50.9811
Raw_count	-2.18828
CBTS	-34.5305
CP10K	-35.7809
Raw_count	66.5128
CBTS	11.4897
CP10K	-10.0009
Raw_count	41.6575
CBTS	-4.84555
CP10K	-7.58723
Raw_count	56.4988
CBTS	4.97491
CP10K	3.08973
Raw_count	23.2835
CBTS	-17.5273
CP10K	-10.8585
Raw_count	79.3215
CBTS	19.9602
CP10K	83.8353
Raw_count	62.5101
CBTS	8.71397
CP10K	10.6521
Raw_count	79.3215
CBTS	19.9602
CP10K	-9.29802
Raw_count	73.2033
CBTS	16.3306
CP10K	8.8154
Raw_count	73.6287
CBTS	16.2997
CP10K	5.06998
Raw_count	40.3951
CBTS	-5.7102
CP10K	-11.0104
Raw_count	70.1152
CBTS	14.0005
CP10K	9.93167
Raw_count	53.9841
CBTS	3.33448
CP10K	-2.09371
Raw_count	89.009
CBTS	26.6811
CP10K	35.4917
Raw_count	33.8119
CBTS	-10.3944
CP10K	-14.3288
Raw_count	32.4763
CBTS	-11.3409
CP10K	-14.2015
Raw_count	-70.1131
CBTS	-80.0066
CP10K	-90.8895
Raw_count	34.4911
CBTS	-10.0298
CP10K	-61.328
Raw_count	19.5477
CBTS	-20.0265
CP10K	-50.2893
Raw_count	168.982
CBTS	79.9404
CP10K	51.2451
Raw_count	50.7625
CBTS	1.27801
CP10K	-1.18049
Raw_count	59.0034
CBTS	6.89157
CP10K	3.42892
Raw_count	10.2585
CBTS	-26.2284
CP10K	-28.5113
Raw_count	139.095
CBTS	59.947
CP10K	85.8033
Raw_count	124.152
CBTS	49.9503
CP10K	20.7075
Raw_count	12.0759
CBTS	-25.0249
CP10K	52.6133
Raw_count	188.427
CBTS	93.1917
CP10K	105.024
Raw_count	54.6721
CBTS	3.71515
CP10K	-1.89365
Raw_count	25.525
CBTS	-16.0072
CP10K	-30.9535
Raw_count	286.641
CBTS	158.804
CP10K	151.732
Raw_count	36.7784
CBTS	-8.29812
CP10K	-16.4156
Raw_count	-37.9272
CBTS	-58.4556
CP10K	-49.7864
Raw_count	-50.1885
CBTS	-66.6549
CP10K	-57.6394
Raw_count	99.3778
CBTS	33.7483
CP10K	28.2567
Raw_count	124.152
CBTS	50.1814
CP10K	151.263
Raw_count	58.5806
CBTS	6.59537
CP10K	1.86981
Raw_count	44.6854
CBTS	-3.06467
CP10K	-6.85857
Raw_count	49.9245
CBTS	0.43886
CP10K	-2.20918
Raw_count	97.9303
CBTS	32.4089
CP10K	28.2616
Raw_count	60.9818
CBTS	7.97083
CP10K	1.76099
Raw_count	7.92497
CBTS	-27.7523
CP10K	-33.2128
Raw_count	-55.1696
CBTS	-70.0099
CP10K	-32.7207
Raw_count	40.2855
CBTS	-6.01581
CP10K	-9.04903
Raw_count	19.5477
CBTS	-20.0265
CP10K	5.18478
Raw_count	42.6793
CBTS	-4.26588
CP10K	-9.81744
Raw_count	53.7041
CBTS	2.82306
CP10K	3.13748
Raw_count	64.0136
CBTS	9.83516
CP10K	8.73742
Raw_count	64.5691
CBTS	10.5624
CP10K	6.89599
Raw_count	34.8365
CBTS	-9.64194
CP10K	-11.8634
Raw_count	80.5497
CBTS	20.8124
CP10K	24.9497
Raw_count	44.7091
CBTS	-2.9756
CP10K	-6.88395
Raw_count	10.8962
CBTS	-25.766
CP10K	-21.4355
Raw_count	50.4652
CBTS	0.84345
CP10K	-4.02784
Raw_count	33.0662
CBTS	-10.8469
CP10K	-15.1446
Raw_count	94.2649
CBTS	29.9569
CP10K	16.0526
Raw_count	168.982
CBTS	79.9404
CP10K	51.3235
Raw_count	29.1874
CBTS	-13.4617
CP10K	-19.1257
Raw_count	124.152
CBTS	49.9503
CP10K	53.0976
Raw_count	79.3215
CBTS	19.9602
CP10K	-46.8837
Raw_count	-0.611912
CBTS	-33.4759
CP10K	-32.2537
Raw_count	99.2461
CBTS	33.3472
CP10K	22.4652
Raw_count	-85.0565
CBTS	-90.0033
CP10K	-95.1709
Raw_count	54.7548
CBTS	3.79387
CP10K	0.599324
Raw_count	140.059
CBTS	60.6557
CP10K	44.2955
Raw_count	-37.2375
CBTS	-58.0139
CP10K	-61.1205
Raw_count	74.386
CBTS	16.7245
CP10K	0.156887
Raw_count	-30.5852
CBTS	-53.5638
CP10K	-60.9319
Raw_count	41.8098
CBTS	-4.89989
CP10K	-8.01106
Raw_count	617.286
CBTS	379.841
CP10K	371.182
Raw_count	60.2267
CBTS	7.48804
CP10K	-0.695962
Raw_count	124.152
CBTS	49.9503
CP10K	26.4137
Raw_count	36.6828
CBTS	-8.34758
CP10K	-9.58525
Raw_count	45.1358
CBTS	-2.70561
CP10K	-6.57147
Raw_count	-10.3393
CBTS	-40.0199
CP10K	-63.5863
Raw_count	45.6558
CBTS	-2.49664
CP10K	-9.24156
Raw_count	16.0315
CBTS	-22.3787
CP10K	-28.0485
Raw_count	124.152
CBTS	49.9503
CP10K	15.4529
Raw_count	-10.3393
CBTS	-40.0199
CP10K	10.2368
Raw_count	-21.5468
CBTS	-47.5174
CP10K	-25.148
Raw_count	64.1773
CBTS	9.94225
CP10K	1.16329
Raw_count	56.9063
CBTS	4.99106
CP10K	11.6219
Raw_count	20.2621
CBTS	-19.436
CP10K	-21.0084
Raw_count	65.5501
CBTS	10.8167
CP10K	4.6057
Raw_count	49.5181
CBTS	0.098443
CP10K	-5.48376
Raw_count	19.5477
CBTS	-20.0265
CP10K	-15.3403
Raw_count	49.4346
CBTS	0.0010642
CP10K	-17.5116
Raw_count	84.3571
CBTS	23.6751
CP10K	19.0676
Raw_count	4.6042
CBTS	-30.0052
CP10K	-31.2025
Raw_count	437.964
CBTS	259.881
CP10K	212.429
Raw_count	72.6356
CBTS	15.7874
CP10K	12.2006
Raw_count	168.982
CBTS	79.9404
CP10K	79.4016
Raw_count	68.4334
CBTS	13.178
CP10K	7.81249
Raw_count	-37.2375
CBTS	-58.0139
CP10K	-57.4224
Raw_count	65.5275
CBTS	10.7325
CP10K	-10.9814
Raw_count	55.6623
CBTS	4.33141
CP10K	-3.6973
Raw_count	19.5477
CBTS	-20.0265
CP10K	-35.727
Raw_count	97.2536
CBTS	31.9563
CP10K	58.3797
Raw_count	24.5288
CBTS	-16.588
CP10K	-17.6586
Raw_count	121.407
CBTS	48.1328
CP10K	40.6813
Raw_count	26.8784
CBTS	-15.0562
CP10K	-19.7002
Raw_count	7.18841
CBTS	-28.2745
CP10K	-30.9321
Raw_count	22.6694
CBTS	-17.8542
CP10K	-25.9953
Raw_count	68.7732
CBTS	12.9447
CP10K	18.074
Raw_count	-10.3393
CBTS	-40.0199
CP10K	-82.2616
Raw_count	40.2625
CBTS	-5.70596
CP10K	-9.71614
Raw_count	101.737
CBTS	34.9553
CP10K	12.5971
Raw_count	40.9726
CBTS	-5.66242
CP10K	-8.40412
Raw_count	26.3401
CBTS	-15.4826
CP10K	-19.815
Raw_count	41.2157
CBTS	-5.50223
CP10K	-11.0549
Raw_count	71.6181
CBTS	15.022
CP10K	10.2418
Raw_count	-70.1131
CBTS	-80.0066
CP10K	-67.4173
Raw_count	76.3035
CBTS	18.2371
CP10K	12.4052
Raw_count	8.99933
CBTS	-27.0742
CP10K	-32.2678
Raw_count	71.8302
CBTS	15.0635
CP10K	8.10766
Raw_count	35.9333
CBTS	-8.75153
CP10K	-11.135
Raw_count	-10.3393
CBTS	-40.0199
CP10K	-49.2573
Raw_count	22.3014
CBTS	-17.8628
CP10K	-23.2616
Raw_count	45.8306
CBTS	-2.36986
CP10K	-8.96847
Raw_count	49.4346
CBTS	-0.0331336
CP10K	5.23712
Raw_count	55.2441
CBTS	4.01364
CP10K	0.63454
Raw_count	30.5015
CBTS	-12.5626
CP10K	-14.7846
Raw_count	38.1376
CBTS	-7.56866
CP10K	-9.18348
Raw_count	16.9963
CBTS	-21.7215
CP10K	-26.6721
Raw_count	348.304
CBTS	199.901
CP10K	322.874
Raw_count	79.3215
CBTS	19.9602
CP10K	2.14279
Raw_count	79.3215
CBTS	19.9602
CP10K	-2.60679
Raw_count	11.4313
CBTS	-25.1777
CP10K	-28.8304
Raw_count	60.6422
CBTS	7.49195
CP10K	6.64568
Raw_count	19.5477
CBTS	-20.0265
CP10K	14.0442
Raw_count	53.4684
CBTS	2.69638
CP10K	5.34616
Raw_count	42.9867
CBTS	-4.27958
CP10K	-8.78394
Raw_count	15.2781
CBTS	-22.8827
CP10K	-22.4485
Raw_count	23.7476
CBTS	-16.9602
CP10K	-21.4121
Raw_count	57.686
CBTS	5.58851
CP10K	2.97718
Raw_count	72.9389
CBTS	15.8367
CP10K	8.247
Raw_count	30.8218
CBTS	-12.099
CP10K	-18.4271
Raw_count	-10.3393
CBTS	-40.0199
CP10K	-60.3896
Raw_count	617.286
CBTS	379.841
CP10K	645.781
Raw_count	-10.3393
CBTS	-40.0199
CP10K	-24.1771
Raw_count	17.2747
CBTS	-21.2598
CP10K	-23.0504
Raw_count	-10.3393
CBTS	-40.0199
CP10K	-35.0849
Raw_count	58.6529
CBTS	6.43856
CP10K	6.41569
Raw_count	17.9449
CBTS	-20.9606
CP10K	-25.633
Raw_count	43.4572
CBTS	-4.03181
CP10K	13.94
Raw_count	68.9526
CBTS	13.1576
CP10K	5.03204
Raw_count	44.5897
CBTS	-3.0106
CP10K	-6.57864
Raw_count	54.0749
CBTS	3.22159
CP10K	1.26171
Raw_count	18.0898
CBTS	-20.9781
CP10K	-15.4084
Raw_count	51.5847
CBTS	1.49363
CP10K	-0.0713155
Raw_count	96.3997
CBTS	31.385
CP10K	48.6461
Raw_count	59.7676
CBTS	7.17866
CP10K	2.77295
Raw_count	38.9765
CBTS	-6.76287
CP10K	-11.8424
Raw_count	-10.3393
CBTS	-40.0199
CP10K	-52.3055
Raw_count	38.3139
CBTS	-7.319
CP10K	-8.2727
Raw_count	55.1198
CBTS	3.93733
CP10K	-4.34683
Raw_count	34.4911
CBTS	-10.0298
CP10K	14.698
Raw_count	-10.3393
CBTS	-40.0199
CP10K	-63.6887
Raw_count	217.261
CBTS	112.237
CP10K	122.414
Raw_count	59.5484
CBTS	6.83896
CP10K	3.50062
Raw_count	34.4911
CBTS	-10.0298
CP10K	-29.1985
Raw_count	11.4167
CBTS	-25.3814
CP10K	-30.1489
Raw_count	91.548
CBTS	28.2111
CP10K	40.3122
Raw_count	8.42695
CBTS	-27.4243
CP10K	-23.7986
Raw_count	53.1559
CBTS	2.51033
CP10K	-6.89636
Raw_count	-21.5468
CBTS	-47.5174
CP10K	-39.576
Raw_count	53.3375
CBTS	3.1173
CP10K	-0.288243
Raw_count	48.3103
CBTS	-0.449922
CP10K	-3.18355
Raw_count	105.461
CBTS	37.5368
CP10K	32.6679
Raw_count	73.7616
CBTS	16.6217
CP10K	12.8603
Raw_count	32.0458
CBTS	-11.6558
CP10K	-26.6149
Raw_count	79.3215
CBTS	19.9602
CP10K	-0.192034
Raw_count	-10.3393
CBTS	-40.0199
CP10K	-47.6032
Raw_count	45.7675
CBTS	-2.3794
CP10K	-2.49316
Raw_count	45.7219
CBTS	-2.42601
CP10K	-3.3106
Raw_count	-19.3053
CBTS	-46.0179
CP10K	-63.0837
Raw_count	45.3958
CBTS	-2.70257
CP10K	0.784668
Raw_count	70.7369
CBTS	14.2624
CP10K	3.40861
Raw_count	54.2676
CBTS	3.57824
CP10K	-0.216367
Raw_count	52.2914
CBTS	1.91029
CP10K	3.27202
Raw_count	79.3215
CBTS	19.9602
CP10K	-23.4834
Raw_count	258.643
CBTS	139.92
CP10K	372.12
Raw_count	119.861
CBTS	47.2145
CP10K	52.6727
Raw_count	106.718
CBTS	38.3111
CP10K	24.791
Raw_count	-10.3393
CBTS	-40.0199
CP10K	-25.2313
Raw_count	366.236
CBTS	211.897
CP10K	148.95
Raw_count	31.5024
CBTS	-12.0292
CP10K	-8.53885
Raw_count	46.929
CBTS	-1.47043
CP10K	-3.81144
Raw_count	37.1282
CBTS	-8.1939
CP10K	-11.5703
Raw_count	-42.9432
CBTS	-61.8308
CP10K	-70.0295
Raw_count	51.3628
CBTS	1.34396
CP10K	-9.64814
Raw_count	71.8449
CBTS	15.5758
CP10K	9.16481
Raw_count	76.5572
CBTS	18.8104
CP10K	10.7763
Raw_count	-43.962
CBTS	-62.4836
CP10K	-66.8631
Raw_count	26.6174
CBTS	-14.9678
CP10K	-18.1893
Raw_count	58.4768
CBTS	6.08653
CP10K	2.96635
Raw_count	61.3893
CBTS	7.96422
CP10K	-28.7101
Raw_count	15.2781
CBTS	-22.8714
CP10K	2.86762
Raw_count	205.967
CBTS	104.698
CP10K	92.8109
Raw_count	59.8661
CBTS	7.38307
CP10K	-0.695877
Raw_count	43.1895
CBTS	-4.07866
CP10K	-9.03344
Raw_count	527.625
[truncated: 57,602 more rows]

## Sheet: Figure_2g
Cell_type	Transcriptome_size
Astro	3683
Astro	9926
Astro	4094
Astro	6588
Astro	2107
Astro	6114
Astro	3122
Astro	4285
Astro	8901
Astro	4521
Astro	3328
Astro	2333
Astro	5968
Astro	4995
Astro	2999
Astro	3251
Astro	2302
Astro	5367
Astro	3685
Astro	5133
Astro	1970
Astro	2605
Astro	4549
Astro	2262
Astro	1773
Astro	2255
Astro	5581
Astro	4956
Astro	5480
Astro	5520
Astro	7041
Astro	5529
Astro	5556
Astro	4370
Astro	7104
Astro	3047
Astro	6849
Astro	3797
Astro	2163
Astro	3820
Astro	3806
Astro	1902
Astro	14486
Astro	2066
Astro	4455
Astro	4082
Astro	2950
Astro	2447
Astro	3821
Astro	4293
Astro	6853
Astro	2221
Astro	10039
Astro	3062
Astro	6039
Astro	8429
Astro	5802
Astro	2793
Astro	4405
Astro	2823
Astro	4201
Astro	8869
Astro	2709
Astro	2713
Astro	3756
Astro	4333
Astro	2415
Astro	6618
Astro	6287
Astro	5823
Astro	4825
Astro	4307
Astro	3714
Astro	2694
Astro	6801
Astro	3542
Astro	6653
Astro	1957
Astro	3823
Astro	2446
Astro	2306
Astro	5766
Astro	2372
Astro	1713
Astro	2625
Astro	2538
Astro	2314
Astro	5052
Astro	6638
Astro	3231
Astro	2334
Astro	7576
Astro	1909
Astro	5058
Astro	2148
Astro	2928
Astro	2297
Astro	5372
Astro	5656
Astro	4807
Astro	2427
Astro	6585
Astro	4938
Astro	5473
Astro	1879
Astro	2326
Astro	4203
Astro	1868
Astro	2981
Astro	2158
Astro	4928
Astro	1855
Astro	3547
Astro	7193
Astro	4779
Astro	4613
Astro	2292
Astro	3747
Astro	1895
Astro	3865
Astro	4703
Astro	2313
Astro	6662
Astro	3458
Astro	6613
Astro	3666
Astro	2227
Astro	6644
Astro	3376
Astro	2656
Astro	1805
Astro	4671
Astro	2000
Astro	6807
Astro	3201
Astro	5595
Astro	3931
Astro	3565
Astro	3580
Astro	2992
Astro	4780
Astro	4769
Astro	5664
Astro	4985
Astro	4485
Astro	4161
Astro	2946
Astro	3241
Astro	6508
Astro	3056
Astro	5917
Astro	2055
Astro	2929
Astro	3476
Astro	6152
Astro	4426
Astro	3261
Astro	2786
Astro	2927
Astro	3134
Astro	1978
Astro	4143
Astro	4569
Astro	2505
Astro	7206
Astro	4481
Astro	6140
Astro	6077
Astro	1900
Astro	2056
Astro	3361
Astro	3726
Astro	2324
Astro	4900
Astro	2760
Astro	5488
Astro	6393
Astro	3249
Astro	6560
Astro	2381
Astro	2238
Astro	2965
Astro	4728
Astro	4426
Astro	5784
Astro	4826
Astro	2339
Astro	2206
Astro	1823
Astro	6058
Astro	8035
Astro	3302
Astro	3328
Astro	3695
Astro	4267
Astro	8806
Astro	5404
Astro	3654
Astro	6378
Astro	4030
Astro	1795
Astro	3760
Astro	4889
Astro	3377
Astro	1837
Astro	2621
Astro	3391
Astro	4122
Astro	7574
Astro	2533
Astro	2419
Astro	2490
Astro	3182
Astro	2957
Astro	1745
Astro	4636
Astro	3368
Astro	5717
Astro	2007
Astro	2028
Astro	1888
Astro	2085
Astro	6974
Astro	2239
Astro	3465
Astro	4103
Astro	1701
Astro	4134
Astro	2794
Astro	4354
Astro	2953
Astro	3584
Astro	2007
Astro	4865
Astro	4961
Astro	3108
Astro	5217
Astro	3694
Astro	6583
Astro	3446
Astro	5403
Astro	2446
Astro	3787
Astro	4787
Astro	3482
Astro	3200
Astro	2164
Astro	3582
Astro	5378
Astro	1857
Astro	2545
Astro	3976
Astro	2621
Astro	2086
Astro	2942
Astro	5708
Astro	5316
Astro	1767
Astro	2440
Astro	4896
Astro	3564
Astro	4047
Astro	2523
Astro	3576
Astro	3954
Astro	1879
Astro	6569
Astro	4374
Astro	8525
Astro	3520
Astro	5038
Astro	2380
Astro	2053
Astro	7404
Astro	3302
Astro	2942
Astro	2275
Astro	3870
Astro	3104
Astro	5170
Astro	3898
Astro	3137
Astro	4990
Astro	4098
Astro	4792
Astro	5922
Astro	2426
Astro	3825
Astro	2140
Astro	4638
Astro	1832
Astro	2003
Astro	2501
Astro	5301
Astro	6830
Astro	2078
Astro	3601
Astro	2869
Astro	1838
Astro	1907
Astro	5772
Astro	2839
Astro	1981
Astro	3171
Astro	5637
Astro	3627
Astro	8012
Astro	2500
Astro	3305
Astro	2929
Astro	3309
Astro	3335
Astro	4298
Astro	6465
Astro	8191
Astro	3837
Astro	1988
Astro	2797
Astro	1626
Astro	4740
Astro	4920
Astro	1819
Astro	5477
Astro	3938
Astro	1933
Astro	2999
Astro	5281
Astro	4028
Astro	2975
Astro	5369
Astro	5924
Astro	2461
Astro	4751
Astro	3816
Astro	4410
Astro	2211
Astro	6359
Astro	2952
Astro	3222
Astro	2732
Astro	1931
Astro	5392
Astro	3869
Astro	4853
Astro	2443
Astro	4686
Astro	4074
Astro	1857
Astro	1854
Astro	5121
Astro	5979
Astro	4083
Astro	3976
Astro	2296
Astro	2271
Astro	2887
Astro	4458
Astro	2747
Astro	5601
Astro	2532
Astro	1843
Astro	3676
Astro	3695
Astro	3155
Astro	2104
Astro	3261
Astro	3899
Astro	4351
Astro	4679
Astro	5941
Astro	2232
Astro	4725
Astro	3957
Astro	4003
Astro	2435
Astro	4080
Astro	1957
Astro	2486
Astro	5533
Astro	6157
Astro	2497
Astro	3541
Astro	2528
Astro	3168
Astro	1726
Astro	4449
Astro	5182
Astro	5786
Astro	3642
Astro	4270
Astro	4048
Astro	4296
Astro	3785
Astro	5940
Astro	5425
Astro	3808
Astro	5941
Astro	3309
Astro	3385
Astro	3526
Astro	5551
Astro	3290
Astro	4117
Astro	6982
Astro	5410
Astro	2264
Astro	2206
Astro	3057
Astro	2402
Astro	2179
Astro	4163
Astro	6944
Astro	3568
Astro	3915
Astro	2111
Astro	4414
Astro	1817
Astro	3829
Astro	2195
Astro	5014
Astro	4399
Astro	3413
Astro	2236
Astro	5785
Astro	4033
Astro	2195
Astro	5292
Astro	2916
Astro	2438
Astro	4211
Astro	4177
Astro	2417
Astro	3054
Astro	2322
Astro	2474
Astro	2477
Astro	5979
Astro	4570
Astro	2150
Astro	3252
Astro	3516
Astro	5733
Astro	3607
Astro	2254
Astro	2184
Astro	2683
Astro	5448
Astro	5109
Astro	6574
Astro	7300
Astro	3062
Astro	4592
Astro	2160
Astro	5153
Astro	5297
Astro	3204
Astro	4717
Astro	6372
Astro	3019
Astro	4729
Astro	2165
L5 IT CTX	19443
L5 IT CTX	18981
L5 IT CTX	33714
L5 IT CTX	19462
L5 IT CTX	24102
L5 IT CTX	8972
L5 IT CTX	24606
L5 IT CTX	27835
L5 IT CTX	7589
L5 IT CTX	26111
L5 IT CTX	23547
L5 IT CTX	5782
L5 IT CTX	17997
L5 IT CTX	32041
L5 IT CTX	25160
L5 IT CTX	4711
L5 IT CTX	4602
L5 IT CTX	25465
L5 IT CTX	23706
L5 IT CTX	14595
L5 IT CTX	14967
L5 IT CTX	20359
L5 IT CTX	24190
L5 IT CTX	3913
L5 IT CTX	7060
L5 IT CTX	5562
L5 IT CTX	10677
L5 IT CTX	6933
L5 IT CTX	3725
L5 IT CTX	8339
L5 IT CTX	37180
L5 IT CTX	27726
L5 IT CTX	29172
L5 IT CTX	15671
L5 IT CTX	20538
L5 IT CTX	33142
L5 IT CTX	39410
L5 IT CTX	20440
L5 IT CTX	25446
L5 IT CTX	9556
L5 IT CTX	21930
L5 IT CTX	22265
L5 IT CTX	16571
L5 IT CTX	23036
L5 IT CTX	11843
L5 IT CTX	17712
L5 IT CTX	6401
L5 IT CTX	27285
L5 IT CTX	28614
L5 IT CTX	28179
L5 IT CTX	24602
L5 IT CTX	28268
L5 IT CTX	20231
L5 IT CTX	7500
L5 IT CTX	30145
L5 IT CTX	20521
L5 IT CTX	13216
L5 IT CTX	16984
L5 IT CTX	34678
L5 IT CTX	27639
L5 IT CTX	25304
L5 IT CTX	6165
L5 IT CTX	21036
L5 IT CTX	11478
L5 IT CTX	14534
L5 IT CTX	41038
L5 IT CTX	21514
L5 IT CTX	7797
L5 IT CTX	9416
L5 IT CTX	22316
L5 IT CTX	6265
L5 IT CTX	7593
L5 IT CTX	50539
L5 IT CTX	40732
L5 IT CTX	21450
L5 IT CTX	8110
L5 IT CTX	30203
L5 IT CTX	42048
L5 IT CTX	7890
L5 IT CTX	22999
L5 IT CTX	5856
L5 IT CTX	12327
L5 IT CTX	21743
L5 IT CTX	9527
L5 IT CTX	18229
L5 IT CTX	22134
L5 IT CTX	39218
L5 IT CTX	20377
L5 IT CTX	26730
L5 IT CTX	32517
L5 IT CTX	44436
L5 IT CTX	26955
L5 IT CTX	13789
L5 IT CTX	6838
L5 IT CTX	14689
L5 IT CTX	6011
L5 IT CTX	23666
L5 IT CTX	8017
L5 IT CTX	36566
L5 IT CTX	15632
L5 IT CTX	42127
L5 IT CTX	26427
L5 IT CTX	32617
L5 IT CTX	7263
L5 IT CTX	19280
L5 IT CTX	31912
L5 IT CTX	8507
L5 IT CTX	15768
L5 IT CTX	46586
L5 IT CTX	18583
L5 IT CTX	26391
L5 IT CTX	10823
L5 IT CTX	31927
L5 IT CTX	44807
L5 IT CTX	19506
L5 IT CTX	18802
L5 IT CTX	17846
L5 IT CTX	17321
L5 IT CTX	6897
L5 IT CTX	29757
L5 IT CTX	6723
L5 IT CTX	11549
L5 IT CTX	20063
L5 IT CTX	15229
L5 IT CTX	27316
L5 IT CTX	34672
L5 IT CTX	37189
L5 IT CTX	28104
L5 IT CTX	14161
L5 IT CTX	16110
L5 IT CTX	9654
L5 IT CTX	11547
L5 IT CTX	11746
L5 IT CTX	28250
L5 IT CTX	17812
L5 IT CTX	37050
L5 IT CTX	8073
L5 IT CTX	39957
L5 IT CTX	40456
L5 IT CTX	17399
L5 IT CTX	27009
L5 IT CTX	31402
L5 IT CTX	14976
L5 IT CTX	13445
L5 IT CTX	8571
L5 IT CTX	32629
L5 IT CTX	21459
L5 IT CTX	42075
L5 IT CTX	11107
L5 IT CTX	22676
L5 IT CTX	14591
L5 IT CTX	15523
L5 IT CTX	14861
L5 IT CTX	37253
L5 IT CTX	36409
L5 IT CTX	14564
L5 IT CTX	6936
L5 IT CTX	17430
L5 IT CTX	31094
L5 IT CTX	22986
L5 IT CTX	36826
L5 IT CTX	26008
L5 IT CTX	17807
L5 IT CTX	33345
L5 IT CTX	33439
L5 IT CTX	18876
L5 IT CTX	47524
L5 IT CTX	35452
L5 IT CTX	13698
L5 IT CTX	7131
L5 IT CTX	27702
L5 IT CTX	28408
L5 IT CTX	24343
L5 IT CTX	22623
L5 IT CTX	4381
L5 IT CTX	10955
L5 IT CTX	30317
L5 IT CTX	24472
L5 IT CTX	6756
L5 IT CTX	25480
L5 IT CTX	28800
L5 IT CTX	18014
L5 IT CTX	18704
L5 IT CTX	25873
L5 IT CTX	38576
L5 IT CTX	20445
L5 IT CTX	15247
L5 IT CTX	32760
L5 IT CTX	12291
L5 IT CTX	28022
L5 IT CTX	24310
L5 IT CTX	14261
L5 IT CTX	10079
L5 IT CTX	22729
L5 IT CTX	29155
L5 IT CTX	20300
L5 IT CTX	22738
L5 IT CTX	25563
L5 IT CTX	25441
L5 IT CTX	28996
L5 IT CTX	25752
L5 IT CTX	23107
L5 IT CTX	10560
L5 IT CTX	5069
L5 IT CTX	32899
L5 IT CTX	27404
L5 IT CTX	25463
L5 IT CTX	23797
L5 IT CTX	21452
L5 IT CTX	20911
L5 IT CTX	6479
L5 IT CTX	26124
L5 IT CTX	21284
L5 IT CTX	13118
L5 IT CTX	26398
L5 IT CTX	18567
L5 IT CTX	39194
L5 IT CTX	27022
L5 IT CTX	12562
L5 IT CTX	17364
L5 IT CTX	14213
L5 IT CTX	6891
L5 IT CTX	19702
L5 IT CTX	21635
L5 IT CTX	15684
L5 IT CTX	9078
L5 IT CTX	29029
L5 IT CTX	33230
L5 IT CTX	18513
L5 IT CTX	24221
L5 IT CTX	28759
L5 IT CTX	29463
L5 IT CTX	16423
L5 IT CTX	21130
L5 IT CTX	28083
L5 IT CTX	8868
L5 IT CTX	27248
L5 IT CTX	15900
L5 IT CTX	13501
L5 IT CTX	5708
L5 IT CTX	26288
L5 IT CTX	32691
L5 IT CTX	14848
L5 IT CTX	30262
L5 IT CTX	17311
L5 IT CTX	15199
L5 IT CTX	12202
L5 IT CTX	21604
L5 IT CTX	7322
L5 IT CTX	4407
L5 IT CTX	36097
L5 IT CTX	23069
L5 IT CTX	29928
L5 IT CTX	23929
L5 IT CTX	21496
L5 IT CTX	29696
L5 IT CTX	30963
L5 IT CTX	26838
L5 IT CTX	7090
L5 IT CTX	17863
L5 IT CTX	16732
L5 IT CTX	21216
L5 IT CTX	26397
L5 IT CTX	28729
L5 IT CTX	29789
L5 IT CTX	16976
L5 IT CTX	14924
L5 IT CTX	17522
L5 IT CTX	28991
L5 IT CTX	26760
L5 IT CTX	26706
L5 IT CTX	26170
L5 IT CTX	28019
L5 IT CTX	39682
L5 IT CTX	23772
L5 IT CTX	42792
L5 IT CTX	27244
L5 IT CTX	23780
L5 IT CTX	16403
L5 IT CTX	22724
L5 IT CTX	21623
L5 IT CTX	17902
L5 IT CTX	31748
L5 IT CTX	21449
L5 IT CTX	29757
L5 IT CTX	21097
L5 IT CTX	19259
L5 IT CTX	17162
L5 IT CTX	14142
L5 IT CTX	20191
L5 IT CTX	12875
L5 IT CTX	14611
L5 IT CTX	24154
L5 IT CTX	9392
L5 IT CTX	5587
L5 IT CTX	12145
L5 IT CTX	12300
L5 IT CTX	24138
L5 IT CTX	18498
L5 IT CTX	3929
L5 IT CTX	26373
L5 IT CTX	29348
L5 IT CTX	17597
L5 IT CTX	15734
L5 IT CTX	32878
L5 IT CTX	22979
L5 IT CTX	25149
L5 IT CTX	28994
L5 IT CTX	16753
L5 IT CTX	17255
L5 IT CTX	20262
L5 IT CTX	18477
L5 IT CTX	19871
L5 IT CTX	17257
L5 IT CTX	29607
L5 IT CTX	27075
L5 IT CTX	18473
L5 IT CTX	7926
L5 IT CTX	17820
L5 IT CTX	10681
L5 IT CTX	16909
L5 IT CTX	15039
L5 IT CTX	15435
L5 IT CTX	14874
L5 IT CTX	32756
L5 IT CTX	18528
L5 IT CTX	16297
L5 IT CTX	10284
L5 IT CTX	19105
L5 IT CTX	18455
L5 IT CTX	13901
L5 IT CTX	30792
L5 IT CTX	15757
L5 IT CTX	8780
L5 IT CTX	13356
L5 IT CTX	11017
L5 IT CTX	17982
L5 IT CTX	38882
L5 IT CTX	23777
L5 IT CTX	19481
L5 IT CTX	29142
L5 IT CTX	22639
L5 IT CTX	29254
L5 IT CTX	25381
L5 IT CTX	20996
L5 IT CTX	27445
L5 IT CTX	4820
L5 IT CTX	19938
L5 IT CTX	20084
L5 IT CTX	15108
L5 IT CTX	11572
L5 IT CTX	19387
L5 IT CTX	14441
L5 IT CTX	24502
L5 IT CTX	15168
L5 IT CTX	33399
L5 IT CTX	23441
L5 IT CTX	25831
L5 IT CTX	18917
L5 IT CTX	14822
L5 IT CTX	12979
L5 IT CTX	19846
L5 IT CTX	18534
L5 IT CTX	12244
L5 IT CTX	25780
L5 IT CTX	24005
L5 IT CTX	22769
L5 IT CTX	8213
L5 IT CTX	13493
L5 IT CTX	5929
L5 IT CTX	24255
L5 IT CTX	22261
L5 IT CTX	14830
L5 IT CTX	22934
L5 IT CTX	19388
L5 IT CTX	16984
L5 IT CTX	23464
L5 IT CTX	9349
L5 IT CTX	9260
L5 IT CTX	16009
L5 IT CTX	20801
L5 IT CTX	17089
L5 IT CTX	27454
L5 IT CTX	22745
L5 IT CTX	22946
L5 IT CTX	42003
L5 IT CTX	23026
L5 IT CTX	10759
L5 IT CTX	10341
L5 IT CTX	6539
L5 IT CTX	30590
L5 IT CTX	23192
L5 IT CTX	10783
L5 IT CTX	7193
L5 IT CTX	28138
L5 IT CTX	28566
L5 IT CTX	20358
L5 IT CTX	28386
L5 IT CTX	31535
L5 IT CTX	19479
L5 IT CTX	10437
L5 IT CTX	26921
L5 IT CTX	34841
L5 IT CTX	14616
L5 IT CTX	20649
L5 IT CTX	23220
L5 IT CTX	22840
L5 IT CTX	27050
L5 IT CTX	12374
L5 IT CTX	18583
L5 IT CTX	19883
L5 IT CTX	34606
L5 IT CTX	14171
L5 IT CTX	27276
L5 IT CTX	20874
L5 IT CTX	29903
L5 IT CTX	30426
L5 IT CTX	29961
L5 IT CTX	21217
L5 IT CTX	25996
L5 IT CTX	11466
L5 IT CTX	28024
L5 IT CTX	14853
L5 IT CTX	28478
L5 IT CTX	32809
L5 IT CTX	29349
L5 IT CTX	34050
L5 IT CTX	4470
L5 IT CTX	11995
L5 IT CTX	25563
L5 IT CTX	22554
L5 IT CTX	24017
L5 IT CTX	10121
L5 IT CTX	13609
L5 IT CTX	27614
L5 IT CTX	18564
L5 IT CTX	27852
L5 IT CTX	7302
L5 IT CTX	17803
L5 IT CTX	29159
L5 IT CTX	28265
L5 IT CTX	18129
L5 IT CTX	20203
L5 IT CTX	4263
L5 IT CTX	4656
L5 IT CTX	18011
L5 IT CTX	12989
L5 IT CTX	8506
L5 IT CTX	26527
L5 IT CTX	8230
L5 IT CTX	11460
L5 IT CTX	12269
L5 IT CTX	5624
L5 IT CTX	37221
L5 IT CTX	27518
L5 IT CTX	29129
L5 IT CTX	14809
L5 IT CTX	28800
L5 IT CTX	26788
L5 IT CTX	16009
L5 IT CTX	10044
L5 IT CTX	29230
L5 IT CTX	15202
L5 IT CTX	27954
L5 IT CTX	24010
L5 IT CTX	10582
L5 IT CTX	7781
L5 IT CTX	20131
L5 IT CTX	17969
L5 IT CTX	14406
L5 IT CTX	35763
L5 IT CTX	4299
L5 IT CTX	23314
L5 IT CTX	6268
L5 IT CTX	29369
L5 IT CTX	28496
L5 IT CTX	12520
L5 IT CTX	20830
L5 IT CTX	20561
L5 IT CTX	10915
L5 IT CTX	31348
L5 IT CTX	28433
L5 IT CTX	15452
L5 IT CTX	42374
L5 IT CTX	20461
L5 IT CTX	15973
L5 IT CTX	22538
L5 IT CTX	21418
L5 IT CTX	5056
L5 IT CTX	28396
L5 IT CTX	9376
L5 IT CTX	28676
L5 IT CTX	26910
L5 IT CTX	31010
L5 IT CTX	6355
L5 IT CTX	36379
L5 IT CTX	30707
L5 IT CTX	8763
L5 IT CTX	15578
L5 IT CTX	14509
L5 IT CTX	24166
L5 IT CTX	18174
L5 IT CTX	31849
L5 IT CTX	9246
L5 IT CTX	23093
L5 IT CTX	5894
L5 IT CTX	17975
L5 IT CTX	8034
L5 IT CTX	18584
L5 IT CTX	5818
L5 IT CTX	34140
L5 IT CTX	25414
L5 IT CTX	14222
L5 IT CTX	5196
L5 IT CTX	18111
L5 IT CTX	27598
L5 IT CTX	7951
L5 IT CTX	17192
L5 IT CTX	22812
L5 IT CTX	13255
L5 IT CTX	20760
L5 IT CTX	20698
L5 IT CTX	23055
L5 IT CTX	28870
L5 IT CTX	24455
L5 IT CTX	5665
L5 IT CTX	20098
L5 IT CTX	14357
L5 IT CTX	22764
L5 IT CTX	6961
L5 IT CTX	26560
L5 IT CTX	17960
L5 IT CTX	30704
L5 IT CTX	28232
L5 IT CTX	25253
L5 IT CTX	13409
L5 IT CTX	6364
L5 IT CTX	29106
L5 IT CTX	37978
L5 IT CTX	6560
L5 IT CTX	19749
L5 IT CTX	12644
L5 IT CTX	15752
L5 IT CTX	19101
L5 IT CTX	27504
L5 IT CTX	29784
L5 IT CTX	28440
L5 IT CTX	8646
L5 IT CTX	5061
L5 IT CTX	24195
L5 IT CTX	13458
L5 IT CTX	23248
L5 IT CTX	38389
L5 IT CTX	21517
L5 IT CTX	10490
L5 IT CTX	4238
L5 IT CTX	29259
L5 IT CTX	13875
L5 IT CTX	8009
L5 IT CTX	30895
L5 IT CTX	8459
L5 IT CTX	33822
L5 IT CTX	10119
L5 IT CTX	19217
L5 IT CTX	18918
L5 IT CTX	20287
L5 IT CTX	28814
L5 IT CTX	22903
L5 IT CTX	12353
L5 IT CTX	33194
L5 IT CTX	4628
L5 IT CTX	35157
L5 IT CTX	7997
L5 IT CTX	18370
L5 IT CTX	39354
L5 IT CTX	25591
L5 IT CTX	12665
L5 IT CTX	16612
L5 IT CTX	27502
L5 IT CTX	14979
L5 IT CTX	16592
L5 IT CTX	28870
L5 IT CTX	19904
L5 IT CTX	31681
L5 IT CTX	33852
L5 IT CTX	28614
L5 IT CTX	31446
L5 IT CTX	25959
L5 IT CTX	3837
L5 IT CTX	18465
L5 IT CTX	15928
L5 IT CTX	25377
L5 IT CTX	24778
L5 IT CTX	29005
L5 IT CTX	9033
L5 IT CTX	3684
L5 IT CTX	12896
L5 IT CTX	8172
L5 IT CTX	8201
L5 IT CTX	17544
L5 IT CTX	14183
L5 IT CTX	22702
L5 IT CTX	9684
L5 IT CTX	25930
L5 IT CTX	3999
L5 IT CTX	33186
L5 IT CTX	18498
L5 IT CTX	10580
L5 IT CTX	8007
L5 IT CTX	8705
L5 IT CTX	14571
L5 IT CTX	18213
L5 IT CTX	6163
L5 IT CTX	20075
L5 IT CTX	29079
L5 IT CTX	12894
L5 IT CTX	20736
L5 IT CTX	26089
L5 IT CTX	48585
L5 IT CTX	11223
L5 IT CTX	15123
L5 IT CTX	11276
L5 IT CTX	26416
L5 IT CTX	25293
L5 IT CTX	15675
L5 IT CTX	14252
L5 IT CTX	16498
L5 IT CTX	5880
L5 IT CTX	12351
L5 IT CTX	20543
L5 IT CTX	19808
L5 IT CTX	26511
L5 IT CTX	13926
L5 IT CTX	24629
L5 IT CTX	16209
L5 IT CTX	36740
L5 IT CTX	36263
L5 IT CTX	30261
L5 IT CTX	28329
L5 IT CTX	20093
L5 IT CTX	32327
L5 IT CTX	12113
L5 IT CTX	9509
L5 IT CTX	28806
L5 IT CTX	33650
L5 IT CTX	24584
L5 IT CTX	10461
L5 IT CTX	17061
L5 IT CTX	11476
L5 IT CTX	32885
L5 IT CTX	8127
L5 IT CTX	17658
L5 IT CTX	18156
L5 IT CTX	24825
L5 IT CTX	9527
L5 IT CTX	19776
L5 IT CTX	12123
L5 IT CTX	16922
L5 IT CTX	29107
L5 IT CTX	25315
L5 IT CTX	8480
L5 IT CTX	14063
L5 IT CTX	13795
L5 IT CTX	23085
L5 IT CTX	5975
L5 IT CTX	18016
L5 IT CTX	26699
L5 IT CTX	14981
L5 IT CTX	29058
L5 IT CTX	30994
L5 IT CTX	34556
L5 IT CTX	12145
L5 IT CTX	20111
L5 IT CTX	24664
L5 IT CTX	5756
L5 IT CTX	32990
L5 IT CTX	13275
L5 IT CTX	6614
L5 IT CTX	23824
L5 IT CTX	12592
L5 IT CTX	7138
L5 IT CTX	41241
L5 IT CTX	22176
L5 IT CTX	10993
L5 IT CTX	16629
L5 IT CTX	42988
L5 IT CTX	22929
L5 IT CTX	25673
L5 IT CTX	12222
L5 IT CTX	22538
L5 IT CTX	21645
L5 IT CTX	23072
L5 IT CTX	24310
L5 IT CTX	8622
L5 IT CTX	17296
L5 IT CTX	27624
L5 IT CTX	30643
L5 IT CTX	22582
L5 IT CTX	23425
L5 IT CTX	32877
L5 IT CTX	26080
L5 IT CTX	17477
L5 IT CTX	33407
L5 IT CTX	35071
L5 IT CTX	15217
L5 IT CTX	18797
L5 IT CTX	11167
L5 IT CTX	6145
L5 IT CTX	8095
L5 IT CTX	10912
L5 IT CTX	20526
L5 IT CTX	17030
L5 IT CTX	5007
L5 IT CTX	32630
L5 IT CTX	14915
L5 IT CTX	13779
L5 IT CTX	19948
L5 IT CTX	23621
L5 IT CTX	26317
L5 IT CTX	27773
L5 IT CTX	9136
L5 IT CTX	16280
L5 IT CTX	13689
L5 IT CTX	44508
L5 IT CTX	9553
L5 IT CTX	5280
L5 IT CTX	22303
L5 IT CTX	9518
L5 IT CTX	10209
L5 IT CTX	19522
L5 IT CTX	7366
L5 IT CTX	10440
L5 IT CTX	20759
L5 IT CTX	7671
L5 IT CTX	31362
L5 IT CTX	40028
L5 IT CTX	34624
L5 IT CTX	24885
L5 IT CTX	35287
L5 IT CTX	7737
L5 IT CTX	19237
L5 IT CTX	27750
L5 IT CTX	19785
L5 IT CTX	35507
L5 IT CTX	38659
L5 IT CTX	12160
L5 IT CTX	14390
L5 IT CTX	22869
L5 IT CTX	19955
L5 IT CTX	3307
L5 IT CTX	19965
L5 IT CTX	22954
L5 IT CTX	23976
L5 IT CTX	31898
L5 IT CTX	6585
L5 IT CTX	24445
L5 IT CTX	21371
L5 IT CTX	8036
L5 IT CTX	17235
L5 IT CTX	18895
L5 IT CTX	15293
L5 IT CTX	16501
L5 IT CTX	5309
L5 IT CTX	15535
L5 IT CTX	4722
L5 IT CTX	14833
L5 IT CTX	18600
L5 IT CTX	11487
L5 IT CTX	23424
L5 IT CTX	28862
L5 IT CTX	5577
L5 IT CTX	9306
L5 IT CTX	15226
L5 IT CTX	18090
L5 IT CTX	30262
L5 IT CTX	14793
L5 IT CTX	4752
L5 IT CTX	22268
L5 IT CTX	12485
L5 IT CTX	29764
L5 IT CTX	8136
L5 IT CTX	13889
L5 IT CTX	25749
L5 IT CTX	35780
L5 IT CTX	3802
L5 IT CTX	27728
L5 IT CTX	10604
L5 IT CTX	25616
L5 IT CTX	23644
L5 IT CTX	13382
L5 IT CTX	23867
L5 IT CTX	25000
L5 IT CTX	20970
L5 IT CTX	5635
L5 IT CTX	23911
L5 IT CTX	9750
L5 IT CTX	17970
L5 IT CTX	6370
L5 IT CTX	10467
L5 IT CTX	37123
L5 IT CTX	6382
L5 IT CTX	18831
L5 IT CTX	9575
L5 IT CTX	19573
L5 IT CTX	29264
L5 IT CTX	7381
L5 IT CTX	37968
L5 IT CTX	24990
L5 IT CTX	11864
L5 IT CTX	5588
L5 IT CTX	10235
L5 IT CTX	14931
L5 IT CTX	10844
L5 IT CTX	9925
L5 IT CTX	19804
L5 IT CTX	18870
L5 IT CTX	10955
L5 IT CTX	17163
L5 IT CTX	24491
L5 IT CTX	10410
L5 IT CTX	24594
L5 IT CTX	20116
L5 IT CTX	3944
L5 IT CTX	22857
L5 IT CTX	8892
L5 IT CTX	37654
L5 IT CTX	11763
L5 IT CTX	20590
L5 IT CTX	16360
L5 IT CTX	19279
L5 IT CTX	7349
L5 IT CTX	23251
L5 IT CTX	24634
L5 IT CTX	3567
L5 IT CTX	10735
L5 IT CTX	31251
L5 IT CTX	5266
L5 IT CTX	19630
L5 IT CTX	16378
L5 IT CTX	21751
L5 IT CTX	22390
L5 IT CTX	20559
L5 IT CTX	20169
L5 IT CTX	20335
L5 IT CTX	10639
L5 IT CTX	6031
L5 IT CTX	4581
L5 IT CTX	27906
L5 IT CTX	12185
L5 IT CTX	22245
L5 IT CTX	31210
L5 IT CTX	14875
L5 IT CTX	25023
L5 IT CTX	34873
L5 IT CTX	21625
L5 IT CTX	19002
L5 IT CTX	32990
L5 IT CTX	10288
L5 IT CTX	16939
L5 IT CTX	28400
L5 IT CTX	30175
L5 IT CTX	7297
L5 IT CTX	28228
L5 IT CTX	24831
L5 IT CTX	5338
L5 IT CTX	29193
L5 IT CTX	21230
L5 IT CTX	23403
L5 IT CTX	19346
L5 IT CTX	18446
L5 IT CTX	16290
L5 IT CTX	12692
L5 IT CTX	15746
L5 IT CTX	6889
L5 IT CTX	17766
L5 IT CTX	13810
L5 IT CTX	9292
L5 IT CTX	24733
L5 IT CTX	10434
L5 IT CTX	9971
L5 IT CTX	25150
L5 IT CTX	9101
L5 IT CTX	20238
L5 IT CTX	20532
L5 IT CTX	9604
L5 IT CTX	9587
L5 IT CTX	6082
L5 IT CTX	14514
L5 IT CTX	27264
L5 IT CTX	30862
L5 IT CTX	27339
L5 IT CTX	8750
L5 IT CTX	6190
L5 IT CTX	14955
L5 IT CTX	28050
L5 IT CTX	13966
L5 IT CTX	38736
L5 IT CTX	21615
L5 IT CTX	17907
L5 IT CTX	20476
L5 IT CTX	15900
L5 IT CTX	8670
L5 IT CTX	17627
L5 IT CTX	23693
L5 IT CTX	28023
L5 IT CTX	9930
L5 IT CTX	27162
L5 IT CTX	23079
L5 IT CTX	7608
L5 IT CTX	22329
L5 IT CTX	13910
L5 IT CTX	31747
L5 IT CTX	6783
L5 IT CTX	16347
L5 IT CTX	36028
L5 IT CTX	17827
L5 IT CTX	15811
L5 IT CTX	23085
L5 IT CTX	17575
L5 IT CTX	20567
L5 IT CTX	36098
L5 IT CTX	7446
L5 IT CTX	10470
L5 IT CTX	32918
L5 IT CTX	8876
L5 IT CTX	12437
L5 IT CTX	14326
L5 IT CTX	26717
L5 IT CTX	21340
L5 IT CTX	21115
L5 IT CTX	13799
L5 IT CTX	23968
L5 IT CTX	10603
L5 IT CTX	24589
L5 IT CTX	10693
L5 IT CTX	24294
L5 IT CTX	24653
L5 IT CTX	16623
L5 IT CTX	17863
L5 IT CTX	24262
L5 IT CTX	28946
L5 IT CTX	27651
L5 IT CTX	24422
L5 IT CTX	34570
L5 IT CTX	14374
L5 IT CTX	8662
L5 IT CTX	21464
L5 IT CTX	10181
L5 IT CTX	9696
L5 IT CTX	23801
L5 IT CTX	31251
L5 IT CTX	33842
L5 IT CTX	33378
L5 IT CTX	33591
L5 IT CTX	8551
L5 IT CTX	17037
L5 IT CTX	5301
L5 IT CTX	27686
L5 IT CTX	7103
L5 IT CTX	14813
L5 IT CTX	8882
L5 IT CTX	22874
L5 IT CTX	27471
L5 IT CTX	12599
L5 IT CTX	9677
L5 IT CTX	5514
L5 IT CTX	13771
L5 IT CTX	28502
L5 IT CTX	27283
L5 IT CTX	4936
L5 IT CTX	14764
L5 IT CTX	12420
L5 IT CTX	22517
L5 IT CTX	37026
L5 IT CTX	35320
L5 IT CTX	30841
L5 IT CTX	6940
L5 IT CTX	25829
L5 IT CTX	26495
L5 IT CTX	23174
L5 IT CTX	17688
L5 IT CTX	11686
L5 IT CTX	27579
L5 IT CTX	37193
L5 IT CTX	28137
L5 IT CTX	27625
L5 IT CTX	18239
L5 IT CTX	17012
L5 IT CTX	29593
L5 IT CTX	34282
L5 IT CTX	24519
L5 IT CTX	12059
L5 IT CTX	20732
L5 IT CTX	35835
L5 IT CTX	36702
L5 IT CTX	32591
L5 IT CTX	25104
L5 IT CTX	23729
L5 IT CTX	13577
L5 IT CTX	18138
L5 IT CTX	22303
L5 IT CTX	9338
L5 IT CTX	22390
L5 IT CTX	23488
L5 IT CTX	19551
L5 IT CTX	28339
L5 IT CTX	15005
L5 IT CTX	11631
L5 IT CTX	10369
L5 IT CTX	24263
L5 IT CTX	7580
L5 IT CTX	21003
L5 IT CTX	28377
L5 IT CTX	12065
L5 IT CTX	9449
L5 IT CTX	24312
L5 IT CTX	23385
L5 IT CTX	24377
L5 IT CTX	9938
L5 IT CTX	26543
L5 IT CTX	21689
L5 IT CTX	8220
L5 IT CTX	32995
L5 IT CTX	26670
L5 IT CTX	6105
L5 IT CTX	29710
L5 IT CTX	30220
L5 IT CTX	9403
L5 IT CTX	12048
L5 IT CTX	27538
L5 IT CTX	22879
L5 IT CTX	23738
L5 IT CTX	41182
L5 IT CTX	35076
L5 IT CTX	20007
L5 IT CTX	30330
L5 IT CTX	23007
L5 IT CTX	31775
L5 IT CTX	13540
L5 IT CTX	6123
L5 IT CTX	22628
L5 IT CTX	10775
L5 IT CTX	29642
L5 IT CTX	17057
L5 IT CTX	11321
L5 IT CTX	25958
L5 IT CTX	21562
L5 IT CTX	6973
L5 IT CTX	21835
L5 IT CTX	11634
L5 IT CTX	16771
L5 IT CTX	20293
L5 IT CTX	21329
L5 IT CTX	27224
L5 IT CTX	16195
L5 IT CTX	22653
L5 IT CTX	19885
L5 IT CTX	11977
L5 IT CTX	5046
L5 IT CTX	17421
L5 IT CTX	34296
L5 IT CTX	39887
L5 IT CTX	27148
L5 IT CTX	30643
L5 IT CTX	6247
L5 IT CTX	29949
L5 IT CTX	6928
L5 IT CTX	17877
L5 IT CTX	18751
L5 IT CTX	37684
L5 IT CTX	27133
L5 IT CTX	7643
L5 IT CTX	13126
L5 IT CTX	21571
L5 IT CTX	29867
L5 IT CTX	32733
L5 IT CTX	17853
L5 IT CTX	24368
L5 IT CTX	31944
L5 IT CTX	17597
L5 IT CTX	35008
L5 IT CTX	21024
L5 IT CTX	22161
L5 IT CTX	22708
L5 IT CTX	45285
L5 IT CTX	26227
L5 IT CTX	24840
L5 IT CTX	23683
L5 IT CTX	22777
L5 IT CTX	7603
L5 IT CTX	17123
L5 IT CTX	21199
L5 IT CTX	7148
L5 IT CTX	27092
L5 IT CTX	19760
L5 IT CTX	31248
L5 IT CTX	11070
L5 IT CTX	21609
L5 IT CTX	13207
L5 IT CTX	29573
L5 IT CTX	16525
L5 IT CTX	11457
L5 IT CTX	27510
L5 IT CTX	33689
L5 IT CTX	9652
L5 IT CTX	33982
L5 IT CTX	35830
L5 IT CTX	36693
L5 IT CTX	17601
L5 IT CTX	15734
L5 IT CTX	32588
L5 IT CTX	29508
L5 IT CTX	34524
L5 IT CTX	39656
L5 IT CTX	12462
L5 IT CTX	19139
L5 IT CTX	11781
L5 IT CTX	11192
L5 IT CTX	9936
L5 IT CTX	7402
L5 IT CTX	13813
L5 IT CTX	4703
L5 IT CTX	17015
L5 IT CTX	25792
L5 IT CTX	25493
L5 IT CTX	3717
L5 IT CTX	15987
L5 IT CTX	23425
L5 IT CTX	33843
L5 IT CTX	14482
L5 IT CTX	16221
L5 IT CTX	45508
L5 IT CTX	17568
L5 IT CTX	17705
L5 IT CTX	17798
L5 IT CTX	31930
L5 IT CTX	28680
L5 IT CTX	26586
L5 IT CTX	16370
L5 IT CTX	39636
L5 IT CTX	13571
L5 IT CTX	27199
L5 IT CTX	41585
L5 IT CTX	30464
L5 IT CTX	9742
L5 IT CTX	28047
L5 IT CTX	27525
L5 IT CTX	30748
L5 IT CTX	25010
L5 IT CTX	9553
L5 IT CTX	18491
L5 IT CTX	33482
L5 IT CTX	15991
L5 IT CTX	8125
L5 IT CTX	38839
L5 IT CTX	33975
L5 IT CTX	10703
L5 IT CTX	35232
L5 IT CTX	31561
L5 IT CTX	22560
L5 IT CTX	5559
L5 IT CTX	25572
L5 IT CTX	47938
L5 IT CTX	17789
L5 IT CTX	3771
L5 IT CTX	22543
L5 IT CTX	31104
L5 IT CTX	11055
L5 IT CTX	24963
L5 IT CTX	21182
L5 IT CTX	23075
L5 IT CTX	42320
L5 IT CTX	15147
L5 IT CTX	4337
L5 IT CTX	9852
L5 IT CTX	10873
L5 IT CTX	26659
L5 IT CTX	35510
L5 IT CTX	20979
L5 IT CTX	24507
L5 IT CTX	14445
L5 IT CTX	17840
L5 IT CTX	16952
L5 IT CTX	10921
L5 IT CTX	30003
L5 IT CTX	7498
L5 IT CTX	8450
L5 IT CTX	9886
L5 IT CTX	28892
L5 IT CTX	21950
L5 IT CTX	12179
L5 IT CTX	12690
L5 IT CTX	13931
L5 IT CTX	6938
L5 IT CTX	11857
L5 IT CTX	13739
L5 IT CTX	18066
L5 IT CTX	3524
L5 IT CTX	22760
L5 IT CTX	20443
L5 IT CTX	28926
L5 IT CTX	15886
L5 IT CTX	17749
L5 IT CTX	20160
L5 IT CTX	32584
L5 IT CTX	8680
L5 IT CTX	25532
L5 IT CTX	10639
L5 IT CTX	5580
L5 IT CTX	32385
L5 IT CTX	9068
L5 IT CTX	10048
L5 IT CTX	19167
L5 IT CTX	6924
L5 IT CTX	11950
L5 IT CTX	27342
L5 IT CTX	23035
L5 IT CTX	13051
L5 IT CTX	30143
L5 IT CTX	29460
L5 IT CTX	32178
L5 IT CTX	7036
L5 IT CTX	32357
L5 IT CTX	29379
L5 IT CTX	28297
L5 IT CTX	13883
L5 IT CTX	25766
L5 IT CTX	15640
L5 IT CTX	12396
L5 IT CTX	18348
L5 IT CTX	14296
L5 IT CTX	13649
L5 IT CTX	35690
L5 IT CTX	21454
L5 IT CTX	38173
L5 IT CTX	27533
L5 IT CTX	32628
L5 IT CTX	36704
L5 IT CTX	28572
L5 IT CTX	14645
L5 IT CTX	15693
L5 IT CTX	9849
L5 IT CTX	40514
L5 IT CTX	10973
L5 IT CTX	17329
L5 IT CTX	29522
L5 IT CTX	17068
L5 IT CTX	22653
L5 IT CTX	28095
L5 IT CTX	22676
L5 IT CTX	4344
L5 IT CTX	30976
L5 IT CTX	21214
L5 IT CTX	12140
L5 IT CTX	11581
L5 IT CTX	18029
L5 IT CTX	24419
L5 IT CTX	18518
L5 IT CTX	22436
L5 IT CTX	36319
L5 IT CTX	20966
L5 IT CTX	25302
L5 IT CTX	37156
L5 IT CTX	4549
L5 IT CTX	6496
L5 IT CTX	11378
L5 IT CTX	27522
L5 IT CTX	12491
L5 IT CTX	18478
L5 IT CTX	30009
L5 IT CTX	5058
L5 IT CTX	35331
L5 IT CTX	27518
L5 IT CTX	18420
L5 IT CTX	10580
L5 IT CTX	22318
L5 IT CTX	8601
L5 IT CTX	8915
L5 IT CTX	29135
L5 IT CTX	22255
L5 IT CTX	10290
L5 IT CTX	28804
L5 IT CTX	33309
L5 IT CTX	12170
L5 IT CTX	13911
L5 IT CTX	13821
L5 IT CTX	29950
L5 IT CTX	27867
L5 IT CTX	22957
L5 IT CTX	10849
L5 IT CTX	8194
L5 IT CTX	5563
L5 IT CTX	8098
L5 IT CTX	14907
L5 IT CTX	20474
L5 IT CTX	5052
L5 IT CTX	27962
L5 IT CTX	27688
L5 IT CTX	29656
L5 IT CTX	11631
L5 IT CTX	34094
L5 IT CTX	21280
L5 IT CTX	31610
L5 IT CTX	22321
L5 IT CTX	20436
L5 IT CTX	33087
L5 IT CTX	33823
L5 IT CTX	34160
L5 IT CTX	20142
L5 IT CTX	13162
L5 IT CTX	24786
L5 IT CTX	32558
L5 IT CTX	19298
L5 IT CTX	36891
L5 IT CTX	4523
L5 IT CTX	31538
L5 IT CTX	24296
L5 IT CTX	29213
L5 IT CTX	17313
L5 IT CTX	35431
L5 IT CTX	19572
L5 IT CTX	30441
L5 IT CTX	10494
L5 IT CTX	13162
L5 IT CTX	29974
L5 IT CTX	7976
L5 IT CTX	7924
L5 IT CTX	17423
L5 IT CTX	22670
L5 IT CTX	11245
L5 IT CTX	39612
L5 IT CTX	34402
L5 IT CTX	17094
L5 IT CTX	7121
L5 IT CTX	6768
L5 IT CTX	23406
L5 IT CTX	15835
L5 IT CTX	19431
L5 IT CTX	35916
L5 IT CTX	24645
L5 IT CTX	20408
L5 IT CTX	6233
L5 IT CTX	18117
L5 IT CTX	27050
L5 IT CTX	22792
L5 IT CTX	10806
L5 IT CTX	29098
L5 IT CTX	27233
L5 IT CTX	16511
L5 IT CTX	24066
L5 IT CTX	17088
L5 IT CTX	10629
L5 IT CTX	24228
L5 IT CTX	19628
L5 IT CTX	15204
L5 IT CTX	32270
L5 IT CTX	33151
L5 IT CTX	32650
L5 IT CTX	24935
L5 IT CTX	8152
L5 IT CTX	28009
L5 IT CTX	26975
L5 IT CTX	21115
L5 IT CTX	27143
L5 IT CTX	16741
L5 IT CTX	9385
L5 IT CTX	12187
L5 IT CTX	22968
L5 IT CTX	15355
L5 IT CTX	4841
L5 IT CTX	8397
L5 IT CTX	4679
L5 IT CTX	13063
L5 IT CTX	26929
L5 IT CTX	20201
L5 IT CTX	14959
L5 IT CTX	25236
L5 IT CTX	15135
L5 IT CTX	32856
L5 IT CTX	28021
L5 IT CTX	14628
L5 IT CTX	12263
L5 IT CTX	22271
L5 IT CTX	12670
L5 IT CTX	16482
L5 IT CTX	12102
L5 IT CTX	6501
L5 IT CTX	8750
L5 IT CTX	19436
L5 IT CTX	24969
L5 IT CTX	27982
L5 IT CTX	14878
L5 IT CTX	19044
L5 IT CTX	14844
L5 IT CTX	28744
L5 IT CTX	9348
L5 IT CTX	25951
L5 IT CTX	17782
L5 IT CTX	18875
L5 IT CTX	20806
L5 IT CTX	20165
L5 IT CTX	26087
L5 IT CTX	23690
L5 IT CTX	34558
L5 IT CTX	19857
L5 IT CTX	5698
L5 IT CTX	22214
L5 IT CTX	25251
L5 IT CTX	6301
L5 IT CTX	19633
L5 IT CTX	14936
L5 IT CTX	23662
L5 IT CTX	11735
L5 IT CTX	18070
L5 IT CTX	14092
L5 IT CTX	20298
L5 IT CTX	27021
L5 IT CTX	19009
L5 IT CTX	35021
L5 IT CTX	27730
L5 IT CTX	22364
L5 IT CTX	5272
L5 IT CTX	25392
L5 IT CTX	27257
L5 IT CTX	32002
L5 IT CTX	16512
L5 IT CTX	15565
L5 IT CTX	28649
L5 IT CTX	27653
L5 IT CTX	25387
L5 IT CTX	13030
L5 IT CTX	27063
L5 IT CTX	18121
L5 IT CTX	25201
L5 IT CTX	24178
L5 IT CTX	17063
L5 IT CTX	20601
L5 IT CTX	6437
L5 IT CTX	22848
L5 IT CTX	32148
L5 IT CTX	7661
L5 IT CTX	29464
L5 IT CTX	19759
L5 IT CTX	14374
L5 IT CTX	29891
L5 IT CTX	15049
L5 IT CTX	8694
L5 IT CTX	24639
L5 IT CTX	14543
L5 IT CTX	15678
L5 IT CTX	28227
L5 IT CTX	5506
L5 IT CTX	8625
L5 IT CTX	17345
L5 IT CTX	14870
L5 IT CTX	26003
L5 IT CTX	14712
L5 IT CTX	11309
L5 IT CTX	6112
L5 IT CTX	16473
L5 IT CTX	13203
L5 IT CTX	12529
L5 IT CTX	31258
L5 IT CTX	25989
L5 IT CTX	8594
L5 IT CTX	21850
L5 IT CTX	18462
L5 IT CTX	30570
L5 IT CTX	9879
L5 IT CTX	8185
L5 IT CTX	7153
L5 IT CTX	8930
L5 IT CTX	13525
L5 IT CTX	13011
L5 IT CTX	13666
L5 IT CTX	15530
L5 IT CTX	11084
L5 IT CTX	19490
L5 IT CTX	12088
L5 IT CTX	13867
L5 IT CTX	7717
L5 IT CTX	6996
L5 IT CTX	22655
L5 IT CTX	24722
L5 IT CTX	23295
L5 IT CTX	10549
L5 IT CTX	16391
L5 IT CTX	15291
L5 IT CTX	5649
L5 IT CTX	11144
L5 IT CTX	7543
L5 IT CTX	21986
L5 IT CTX	17324
L5 IT CTX	25020
L5 IT CTX	6040
L5 IT CTX	30670
L5 IT CTX	23307
L5 IT CTX	21303
L5 IT CTX	9717
L5 IT CTX	11586
L5 IT CTX	22304
L5 IT CTX	10470
L5 IT CTX	14676
L5 IT CTX	12104
L5 IT CTX	27828
L5 IT CTX	13002
L5 IT CTX	21603
L5 IT CTX	8893
L5 IT CTX	27606
L5 IT CTX	14371
L5 IT CTX	14568
L5 IT CTX	21547
L5 IT CTX	22955
L5 IT CTX	9387
L5 IT CTX	13482
L5 IT CTX	10032
L5 IT CTX	34816
L5 IT CTX	10000
L5 IT CTX	25652
L5 IT CTX	10975
L5 IT CTX	32850
L5 IT CTX	25821
L5 IT CTX	20657
L5 IT CTX	11474
L5 IT CTX	17433
L5 IT CTX	6688
L5 IT CTX	8485
L5 IT CTX	36933
L5 IT CTX	11504
L5 IT CTX	33811
L5 IT CTX	6497
L5 IT CTX	13197
L5 IT CTX	8931
L5 IT CTX	23178
L5 IT CTX	16999
L5 IT CTX	4745
L5 IT CTX	34299
L5 IT CTX	16887
[truncated: 319 more rows]
