# Supplementary material for: Transcriptome size matters for single-cell RNA-seq normalization and bulk deconvolution
Source: Nat Commun. 2025 Feb 1;16:1246. doi: 10.1038/s41467-025-56623-1 (PMC11787294; doi:10.1038/s41467-025-56623-1)
Supplement: Supplementary file 6 — Source Data [file 41467_2025_56623_MOESM6_ESM.zip › Source_data/Figure_3.xlsx]

## Sheet: Figure_3a_3b
Gene	rc_pv	rc_fc	rec_pv	rec_fc	cos_pv	cos_fc
Slc6a1	1.62335e-254	-8.12988	5.82051e-250	-6.02104	0.183436	-0.769375
Cd109	0.675068	1	0.675068	1	0.294222	0.415049
Ldha	8.68945e-99	1.01363	1.04224e-197	3.3396	2.24024e-13	1.9805
Aldoc	3.46647e-306	-5.66667	9.17284e-251	-3.43461	9.95813e-11	-0.779535
Drd1	5.06374e-09	4.10409	4.89552e-09	6.47401	0.149691	0.768614
Tank	3.17148e-25	-2.99557	5.00828e-09	-0.711262	0.0348746	0.817453
Rit2	1.00323e-209	3.34209	6.69377e-233	5.83404	0.000232282	0.999083
Prkag2	7.14414e-184	2.28804	1.21468e-254	4.54228	0.00923031	1.10012
Lpar3	0.984121	-2.49053	0.983996	0.597502	0.389012	0.448672
Serinc5	1.99608e-13	0.379066	1.7384e-15	2.61663	0.000966849	1.10664
Unc5c	1.07887e-179	1.71069	3.42773e-292	4.05472	8.09978e-09	1.19926
Cd3g	1	0	1	0	0.440953	0.302475
Id1	0.00024872	-6.70506	0.000261021	-4.72834	0.175146	0.461383
Braf	7.95894e-66	0.695712	3.07899e-226	2.9893	5.38935e-08	1.61619
Itgb8	1.71546e-10	-3.00157	1.35592e-05	-0.646677	0.0454919	0.576222
Adrb2	0.935035	1	0.935035	1	0.0302782	0.934232
Cbln2	2.57845e-154	6.45887	4.21643e-156	9.00271	0.586955	0.228046
Kcnq3	1.14489e-14	0.0630234	7.33091e-263	2.40032	1.76629e-12	1.58276
Zwint	3.12883e-256	2.70747	0	5.1251	1.01732e-39	3.00522
Pgd	1.54801e-05	-0.523807	2.77806e-06	1.87639	0.392355	0.941712
Col3a1	0.966732	-2.47283	0.966983	-0.402498	0.568769	0.0702701
Nckap1	5.38419e-52	0.572595	1.56018e-302	2.87466	1.14484e-05	1.45107
Wdr41	1.3776e-06	-0.931014	1.36078e-10	1.40127	0.310858	0.443126
Gnb1	9.95859e-156	1.68464	0	3.95769	4.55653e-20	1.32163
Prex1	1.64626e-64	-3.09171	2.21421e-19	-0.761659	0.914895	0.043539
Grid1	0.440086	-0.654176	1.92139e-89	1.72112	0.101212	0.46796
Gas2	0.000295161	-0.364017	0.000101271	2.03301	0.206987	0.751155
Calb2	0.843079	1	0.843079	1	0.155944	1.18287
Grip1	0.921911	-1.42679	6.2567e-18	0.842128	0.983643	0.0362465
Crhr2	0.98142	1	0.98142	1	0.492228	0.373758
Map3k5	1.04e-53	0.416429	3.96129e-116	2.77672	0.147764	1.15166
Grin2a	0	3.93883	0	6.42587	1.45206e-05	2.46712
Chrm2	3.56452e-144	3.9436	2.30594e-151	5.8729	0.333517	0.404022
Mecp2	1.18487e-51	0.237729	9.40845e-137	2.59035	0.000384131	1.01922
Fabp7	7.29671e-17	-5.34771	6.89306e-16	-3.16191	0.744171	-0.127829
Ip6k2	0.095855	-1.41712	2.30679e-08	0.870671	0.0588827	0.824404
Chrna7	1.60224e-22	0.730622	2.04223e-25	3.06233	0.0496088	0.474651
Slit2	1.43973e-129	3.86761	8.54929e-137	6.16797	0.0869681	0.805828
Sstr4	0.953571	1	0.953571	1	0.000424855	0.879225
Snap25	0	4.0677	0	6.50441	3.86656e-158	3.82435
Calca	0.990709	1	0.990709	1	0.0797317	1.1352
Hexb	9.35107e-07	-0.419559	1.2796e-07	2.04672	0.277653	0.275526
Trpv1	0.98142	1	0.98142	1	0.273793	0.659762
Lrrc7	0	3.82292	0	6.04004	1.91568e-07	1.75598
Slc17a7	0	4.03242	0	6.47107	6.5921e-36	3.13656
Tnik	3.53446e-204	-1.77213	8.52833e-35	0.586386	1.44207e-16	1.41728
Ifnar1	2.11577e-07	-0.671073	3.1581e-11	1.58722	0.0411373	0.697267
Ywhaq	6.22145e-129	1.3395	3.05756e-267	3.60965	5.52717e-13	1.40296
P2ry14	2.92575e-25	0.177442	4.93508e-33	2.36435	0.473346	0.283366
Nrg2	7.36343e-85	1.52006	5.1465e-113	3.77557	0.00145656	1.00628
Glp2r	0	5.15771	0	7.55861	0.186782	1.25299
Astn2	6.94689e-45	0.531838	2.61701e-274	2.88127	0.0582804	0.573803
Myl6	2.22178e-98	1.12359	6.93713e-174	3.42831	1.96619e-11	1.5087
Taldo1	7.94755e-07	-0.288085	6.69313e-08	1.95805	0.212799	0.683137
Gstm1	6.90492e-143	-7.06554	4.57412e-136	-4.7928	0.000251997	-0.917843
Prkcq	0.8522	1	0.8522	1	0.0204684	0.902495
Map2k1	1.06526e-94	0.899189	3.28963e-201	3.26284	1.9713e-06	1.48113
Nap1l5	6.70713e-220	2.40923	0	4.67897	4.78265e-45	2.17102
Cd81	1.52815e-35	-2.33152	0.888249	-0.102813	0.0737946	-0.386828
Mef2c	0	4.00499	0	6.42937	5.0632e-38	2.88598
Uggt2	6.92111e-39	0.155284	1.16432e-79	2.49461	0.00046893	0.837211
Camk2b	8.30277e-296	3.21393	0	5.63846	1.77936e-91	2.88435
Mef2a	5.5269e-90	0.905079	1.69438e-228	3.36611	7.15065e-08	2.07443
Bcl2	5.88185e-05	-0.85646	2.92674e-58	1.45957	0.293587	0.514499
Clstn1	0	3.05856	0	5.45512	6.79177e-109	3.14142
Fgf1	1.21614e-60	-5.27483	2.72992e-53	-2.93838	0.195987	0.577772
Ccl2	1	0	1	0	0.224146	0.422258
Wdr59	1.88022e-11	-0.0404278	4.7881e-13	2.35513	0.0126392	0.760144
Cfh	0.898078	1	0.898078	1	0.327263	0.0967617
Trio	3.04706e-110	1.20914	1.18092e-259	3.54272	1.29733e-10	1.50726
Sv2a	0	4.34127	0	6.8592	8.25544e-31	2.28544
Gnas	5.23454e-216	1.55927	0	3.86043	1.89995e-57	2.0186
Pde10a	2.12401e-101	0.812112	5.7056e-275	3.20322	2.38557e-08	2.43921
Atp1b1	0	2.08074	0	4.33614	2.09047e-76	2.73589
Pllp	0.928554	-0.763665	0.928554	0.551157	0.00445939	0.697084
Glp1r	1	0	1	0	0.00246827	1.20017
Man1a	1.79823e-26	0.782971	3.70177e-34	3.18148	0.195106	0.531134
Nkg7	1	0	1	0	0.132625	0.419312
Shprh	2.24613e-86	1.13753	1.63792e-122	3.47497	0.026073	0.866632
Wscd1	1.80995e-15	-5.4461	1.02834e-14	-3.17471	0.543363	0.170694
Ube2e1	1.76764e-52	0.346313	2.81724e-171	2.64832	0.235374	0.442778
Pik3ca	2.18291e-100	0.981359	3.15908e-215	3.2628	0.0324767	0.717512
Kirrel3	2.26553e-216	-2.97883	1.11319e-48	-0.520555	1.48374e-09	1.29933
Ube3c	2.34198e-20	-0.148539	9.3143e-136	2.21565	0.000963378	1.06648
Calm1	0	2.49093	0	4.7974	1.43788e-139	2.34492
Avp	0.910095	-1.07921	0.909929	1.40743	0.025543	0.890156
Cckar	1	0	1	0	0.0785791	0.819354
Chl1	5.5413e-17	-0.561312	1.86964e-44	1.74051	0.863116	0.210587
Fpr3	0.473049	0.694989	0.472135	3.8646	0.209753	0.505632
Chrm1	1.72033e-251	4.51673	5.59468e-265	6.96128	0.214363	0.626838
Nnat	0.802129	-2.06747	0.986949	0.227642	0.828768	-0.0942058
Gnai1	1.94647e-255	3.74026	7.75527e-288	6.02071	6.06754e-06	1.30776
Grm1	1.55349e-98	2.71606	4.60493e-108	4.95611	2.54282e-05	1.10893
Sirt1	7.39118e-05	-0.653833	1.1025e-05	1.59928	0.10411	0.621627
Map2k6	2.13472e-32	-2.19624	0.335423	0.177094	0.00926039	0.896017
Brwd1	2.64847e-49	0.238105	5.73147e-171	2.6933	1.32467e-06	1.20507
Atxn2	3.22956e-11	-0.248345	3.86895e-127	2.10349	1.47108e-09	1.63401
Lpin1	3.20784e-06	-0.883888	3.2572e-11	1.40505	0.654637	0.256255
Apba1	3.30366e-144	1.85216	1.27783e-209	4.21248	0.00515447	1.8436
Tenm4	0	3.86017	0	6.27919	2.18927e-10	2.34348
Anapc16	2.14605e-08	-0.743712	1.372e-44	1.5949	0.27843	0.543548
Cacna2d1	5.99207e-290	3.08058	0	5.56032	5.45858e-13	1.66735
Cacng3	3.04215e-236	4.63726	9.73703e-251	6.82495	3.32706e-18	2.00647
Aspa	0.121537	-6.15794	0.122781	-3.71424	0.583522	0.0677629
Atg4c	1.75368e-61	1.02345	9.42698e-80	3.2923	0.00033892	0.682453
Lpar6	0.0157228	-7.43349	0.0158013	-5.94423	0.350761	0.339376
Rock1	0.0198114	-0.814417	1.26318e-66	1.49456	0.0462833	0.650956
Slc6a3	1	0	1	0	0.62599	0.36967
Epha6	3.54769e-108	3.77563	2.00692e-117	5.96122	0.0154979	0.738123
Pik3r1	2.00023e-05	-0.637604	6.28717e-144	1.65288	2.65105e-08	0.927051
Itpr2	8.063e-80	-7.15711	4.3298e-77	-4.81811	0.226034	-0.362407
Tmsb4x	0	3.17306	0	5.67257	2.8129e-57	1.95751
Epn2	1.05175e-33	-0.0371549	7.01051e-107	2.30094	1.01666e-06	1.01599
Pfkm	0.000429536	-0.770099	5.25435e-61	1.52453	8.33533e-17	1.40791
Rtn4	3.85812e-262	2.10903	0	4.48188	6.40397e-32	1.94309
Ago2	1.55717e-66	0.704159	2.60282e-141	2.87096	0.117567	1.1941
Bcas1	0.850804	-3.07921	0.852296	-1.3741	0.134995	0.931064
Cd74	0.997326	-1.27861	0.997409	0.0574415	0.393473	0.477892
Abi1	2.72224e-05	-1.11616	7.22711e-67	1.20331	2.95002e-05	1.20137
Sox6	5.60811e-168	-7.92631	1.75499e-163	-5.66806	0.482472	0.376159
Pdgfra	0.978774	-2.93459	0.97883	-0.595409	3.00981e-05	0.563855
Mobp	0.000489614	-0.949271	0.000327408	1.40448	0.086236	-0.522348
Ngf	0.916534	1	0.916534	1	0.0840123	0.89359
Gabrb3	0	3.48568	0	5.85834	6.4743e-07	1.34368
P2rx4	1.43288e-13	0.0265832	3.48547e-16	2.55289	0.107768	0.587441
Sncb	0	3.86904	0	6.41249	6.29345e-38	2.33541
Nrsn1	5.51688e-308	4.0609	0	6.26095	2.16563e-15	1.52114
Reln	0.517228	-1.03784	0.505663	1.15049	0.783214	0.115322
Scg5	4.37221e-222	2.57031	1.21881e-306	4.8999	3.47912e-09	1.42304
Srgn	0.996197	-1.77479	0.995933	0.0325441	0.173244	0.503342
Kif5c	0	3.5926	0	5.93017	5.31627e-70	2.34509
Mbp	1.23118e-124	0.831099	4.56743e-168	3.17805	0.0806212	-0.304824
Itgax	0.997326	-1.91631	0.997423	0.181843	0.060168	0.642559
Gnaq	1.16403e-47	0.588826	2.47258e-306	2.87895	3.70857e-08	1.14872
Nrcam	1.36559e-43	-0.682222	3.36328e-197	1.68525	2.14351e-06	0.901419
Slc1a2	0	-3.10052	7.74224e-86	-0.821676	6.44936e-17	-0.787181
Adcy2	4.44022e-54	-1.5846	3.67454e-33	0.789103	0.187688	-0.390864
Taok3	4.95814e-86	0.885733	5.02091e-194	3.2773	1.11084e-06	1.55667
Pdgfd	0.000151089	-8.19682	0.000155295	-5.77983	0.532426	0.307246
Plppr1	1.36629e-11	2.19204	5.28456e-12	4.3059	0.00771671	0.755357
C2	0.0729039	-0.481743	0.0645611	1.80311	0.0154662	0.660666
Prkcb	0	3.96334	0	6.34239	8.51241e-65	2.86483
Gria4	0	3.89538	0	6.29087	0.000969231	0.666564
Scn2a	0	4.32925	0	6.72688	1.1556e-32	2.50583
Lilra5	1	0	1	0	0.0956842	0.757659
Mcu	0.55372	-1.19352	1.50334e-44	1.17591	0.0793217	0.769601
Jam3	6.33346e-26	0.0149821	1.20529e-37	2.44803	0.104586	0.676775
Dlgap2	0	4.02482	0	6.42879	3.36268e-13	2.00005
Slc2a13	4.56804e-292	3.68706	0	5.97718	7.54851e-05	0.969726
Cacnb4	0	3.88104	0	6.29608	3.33159e-21	1.32657
Nrgn	0	3.85535	0	6.33522	5.80365e-116	3.32875
Penk	1.25855e-11	4.20683	8.78705e-12	6.0612	0.00010271	2.57597
Myl9	0.521121	-4.62838	0.521484	-3.03759	0.133641	0.667239
Adgrg1	2.20254e-29	-7.68097	4.05205e-29	-5.821	0.67206	0.246566
Nf1	1.15219e-05	-0.308977	9.8302e-153	2.05258	3.33205e-06	0.819006
Htt	1.65976e-19	-0.399535	2.18934e-50	1.94585	0.000779371	0.245214
Dicer1	2.64346e-30	0.157592	1.11555e-50	2.46419	0.0175459	0.827776
Sbf2	1.33993e-35	0.225051	4.73117e-166	2.57501	0.000148388	0.787189
Cul1	8.43893e-28	-0.121525	4.65833e-94	2.1061	9.03998e-05	1.1941
Ndrg1	0.873332	-1.37167	0.873305	1.24143	0.792861	0.21919
Btrc	1.84477e-82	0.935059	3.94254e-137	3.28605	0.00490583	0.95794
Rora	3.64803e-215	-1.59049	5.00527e-22	0.78681	1.01673e-08	1.37965
Stmn3	0	3.77018	0	6.10663	1.17499e-21	2.21383
Des	0.944299	1	0.944299	1	0.34487	0.609136
Plpp3	0	-10.5716	0	-8.37581	8.59095e-13	-1.87047
Skil	4.50164e-143	3.01379	1.18331e-158	5.35218	2.53493e-08	1.27925
Nsg1	2.29417e-247	3.25074	8.87443e-294	5.58436	4.50514e-33	2.60594
Hdac4	5.20254e-10	-0.47621	3.65879e-98	1.87528	0.00016569	0.906118
Psen1	2.93728e-21	-0.226165	4.72965e-33	2.1179	1.4145e-06	1.49049
Ksr2	3.23759e-221	3.8961	4.42282e-241	6.09152	7.42197e-05	1.64476
Bcan	2.272e-262	-8.06541	1.2904e-255	-5.71976	1.44954e-10	-1.27435
Adra1d	0.764977	0.429712	0.764311	2.93572	0.0057898	1.188
Slc32a1	0.800671	0.798182	0.800091	2.76556	0.242448	1.22211
Ada	0.953571	1	0.953571	1	0.0420195	1.08557
Lpar1	1.3427e-30	2.61127	3.97379e-32	4.71528	0.289505	0.520327
Cdk6	0.00159185	1.87644	0.0014623	4.05482	0.070869	0.773112
P2ry12	0.383401	-1.49054	0.329665	0.649709	0.10332	0.435307
Gphn	3.26352e-181	-1.80846	1.8938e-25	0.525951	0.00398517	0.507383
Ptprz1	0	-10.5058	0	-8.1829	2.86745e-08	-1.45206
Cdk8	2.55685e-13	-0.69161	1.3034e-50	1.71459	0.0116292	1.05554
Ptpn1	2.31219e-71	0.927204	2.31024e-98	3.27121	2.76552e-06	0.979505
Dner	2.91172e-05	-1.9689	0.00115351	0.346781	0.0151593	1.05165
Fbxw7	1.02528e-285	3.22769	0	5.59876	0.00313186	2.35164
Rasal2	1.2645e-139	1.52688	5.22782e-286	3.86984	5.46957e-07	1.04496
Slc2a1	3.40154e-05	-3.15104	0.000948985	-0.851569	0.14401	0.64476
H2-Aa	0.950971	-1	0.950971	-1	0.0424883	0.690666
Adam10	1.18973e-38	-0.0286428	9.63063e-118	2.2864	0.00723482	0.609136
Mapkap1	6.19903e-32	-0.0561751	1.19885e-118	2.2915	0.0136026	0.925164
Hmgb1	5.1051e-82	0.909468	2.0088e-263	3.1827	5.53942e-07	0.380665
Il1rap	8.47013e-135	2.303	1.16046e-164	4.64102	0.543997	0.487146
Rasgrf2	1.39396e-14	0.880524	2.0296e-16	3.32584	0.0726195	0.762487
Dync1h1	2.96133e-72	0.80982	3.65469e-217	3.1957	3.7153e-38	2.29274
Phc3	2.02803e-25	-0.183903	1.387e-63	2.12971	0.00282615	0.627832
Slc38a9	1.13677e-24	-0.176235	6.9907e-94	2.12058	0.207159	0.334961
Slc6a11	1.47507e-185	-5.033	6.83168e-148	-2.75381	0.0281631	-0.920483
Ace2	0.990709	1	0.990709	1	0.0664746	0.38443
Dnm3	1.74749e-163	1.80307	2.60976e-273	4.17052	6.55885e-14	1.96868
Grn	0.0045781	-1.04344	0.000686594	1.254	0.646262	0.656442
Pou2f1	1.44792e-43	-2.35436	0.333543	-0.0274059	0.00100391	0.468476
Gad1	0.487008	-1.26644	0.461085	0.521917	0.00226272	1.52667
Terf2ip	6.89908e-45	1.02065	1.00934e-54	3.2932	0.000218136	1.43464
Itgav	1.9662e-08	-1.35367	4.81568e-23	0.884445	0.0407282	0.860675
Nr3c1	6.21114e-30	0.254677	1.09731e-206	2.52026	0.00113812	0.825454
Stxbp1	0	3.8863	0	6.29457	7.89596e-78	3.20885
Setx	5.27006e-38	-0.120412	9.45788e-87	2.20487	0.101057	0.701059
Ssh2	1.36849e-142	1.56024	4.43773e-277	3.91914	1.81474e-07	1.31846
Vtn	0.972133	1	0.972133	1	0.272259	-0.0530915
Gabra2	4.00429e-30	-1.51372	2.65673e-36	0.757214	0.750246	0.0606995
6330403K07Rik	0	3.56644	0	5.7193	2.13108e-05	1.09312
Ppp3ca	0	1.88358	0	4.21578	7.45068e-26	2.35475
Cop1	4.19442e-61	0.587377	3.0345e-128	2.88797	0.000718884	0.649454
S100b	4.10516e-54	-3.30639	7.13879e-27	-0.870955	0.170875	0.466396
Agtr2	0.925779	1	0.925779	1	0.239338	0.305355
Aplp2	2.64695e-141	1.40067	0	3.64245	6.36794e-31	1.84333
Crebbp	0.617494	-0.568749	2.18528e-128	1.75885	6.77192e-07	1.29859
Mc5r	1	0	1	0	0.00518846	1.046
Stmn2	0	4.60958	0	6.98166	1.10015e-11	3.00907
Mdga2	2.19512e-222	-1.44712	5.52191e-85	0.891597	0.396394	0.212133
Pcp4	0	5.2549	0	7.71143	1.838e-114	2.76136
Adcy1	0	4.11931	0	6.59641	1.64751e-18	2.28835
Ambra1	0.00695229	-0.458456	5.55579e-120	1.86368	9.54854e-05	1.13405
Esam	0.208117	0.452658	0.204009	2.81632	0.12813	0.459993
Chrm3	0	4.40775	0	6.8493	0.135147	0.525072
Syt1	0	4.57694	0	6.96221	1.44753e-98	3.35183
Daam1	0.0257865	-1.71391	3.28331e-07	0.581926	0.0467449	0.646289
Ntrk2	2.15496e-59	-0.710226	1.76883e-172	1.62292	0.139802	0.376878
Mapk14	8.16456e-71	0.61297	1.32496e-168	2.94712	0.021193	0.744913
Itch	1.08346e-07	-0.539673	2.94772e-84	1.75792	0.00222575	1.0028
Lrrtm3	1.45352e-261	3.87299	3.67633e-293	6.26232	0.187919	0.511104
Ndrg4	0	3.16622	0	5.55457	4.16996e-105	3.26898
Cntn1	1.51173e-13	0.134902	5.42821e-271	2.447	4.139e-06	1.1941
Zeb1	1.38835e-162	-3.32137	1.33499e-45	-0.915739	0.00792137	0.647271
Aplnr	0.98142	1	0.98142	1	0.320308	0.661604
Csf3r	0.993397	-3.09603	0.993397	-1.18037	0.916244	0.108707
Cd6	0.0600763	1.91665	0.0594936	5.40435	0.473871	0.459759
Nfkb1	1.43468e-05	-1.21505	4.27947e-18	1.17529	0.074881	0.59608
Ep300	2.95994e-21	-0.329808	1.54122e-41	2.02727	6.01747e-06	0.929825
Rab31	4.45031e-73	-3.1669	1.03102e-27	-0.87507	0.0237838	0.415707
Gsn	0.952083	-2.15017	0.982659	-0.0095061	0.386269	0.155625
Kcnq5	0	4.93818	0	7.35582	6.64053e-15	2.52242
Park7	1.89342e-66	0.701619	1.91671e-118	2.99318	1.2395e-05	1.3461
Cacna1d	1.60441e-143	1.65046	1.70112e-242	3.99974	5.46997e-06	1.58489
Atp8a1	1.24135e-137	1.39297	0	3.73667	2.23818e-05	1.24563
Ppp2r3a	9.25703e-08	-0.829765	1.74125e-54	1.55009	0.137003	0.388806
Ppp1r1b	3.45983e-08	-0.859058	3.52996e-14	1.55209	4.56377e-07	1.47075
Camk1d	1.25969e-40	0.538287	5.25383e-262	2.8959	2.59908e-08	1.75318
Atpif1	2.67323e-242	2.29871	0	4.65857	2.67959e-26	1.89181
Nfe2l2	3.58152e-15	-6.90799	6.27e-15	-4.57863	0.124378	0.465227
Gpr37l1	1.46546e-283	-10.0517	3.8309e-283	-8.79689	1.04294e-05	-1.60782
Ror1	0.00941399	-6.8914	0.00961588	-4.6557	0.128717	1.15847
Cpe	5.66098e-225	-1.60509	1.70746e-90	0.701432	5.18269e-22	0.788153
Creb5	0.0628091	-5.16187	0.065585	-2.68817	0.0242921	0.600675
Rab1a	7.26747e-90	0.997822	1.36922e-259	3.23587	4.59155e-09	1.48103
Prkar2b	1.00514e-93	3.62128	6.80745e-97	5.80204	0.0322064	0.777534
Smad2	1.60438e-17	-0.165459	2.69296e-22	2.25307	0.0101202	0.284938
Cr1l	0.000979399	-1.18297	7.88239e-07	1.14226	0.00539144	0.689919
Tjp1	2.25793e-149	-2.09629	3.20385e-09	0.268904	0.154447	0.495479
Kcnd2	2.48541e-165	1.39137	0	3.71752	0.00856752	0.938444
Clu	6.14326e-123	-4.25112	7.08635e-67	-1.97651	7.56063e-35	-1.55536
Tgfb2	5.55139e-07	-4.3292	2.16363e-06	-2.00791	0.150805	0.627515
Cd44	0.120111	-5.65097	0.122122	-3.2507	0.0506039	0.645662
Gnao1	3.3432e-239	-1.63781	1.03056e-58	0.699862	4.78157e-07	0.727622
Edn1	0.938993	-4.04736	0.939048	-1.71958	0.175298	0.484808
Htr2a	1.91842e-149	4.78196	9.06109e-153	7.22677	0.121464	0.755357
Syn2	1.0821e-134	1.25773	0	3.62053	9.29223e-18	1.2249
Hspa1a	0.267744	-0.380499	0.262422	1.98733	0.464317	0.854249
Mtmr3	1.6655e-46	0.101567	1.29653e-103	2.436	0.015095	1.03159
Usp15	2.77298e-79	0.844422	1.0446e-150	3.14886	7.74446e-06	1.01985
Calcr	0.990709	1	0.990709	1	0.0790675	0.457133
Vegfb	3.63439e-35	-0.0351882	1.07196e-82	2.22986	0.201873	0.901317
Gjb1	0.988049	-1.39862	0.988132	-0.0816884	0.460015	0.311055
Galr3	1	0	1	0	0.735988	0.509601
Ctxn1	0	4.03162	0	6.42253	4.10351e-23	1.32781
Ugt8a	0.401803	1	0.401803	1	0.304936	0.38286
Grin1	1.33901e-286	3.46473	0	5.87134	4.40095e-16	1.62174
Drd2	0.990709	1	0.990709	1	0.392002	0.503783
Dnm1	2.02185e-293	3.08948	0	5.57316	2.29427e-151	3.62726
Vip	0.397611	-1.55867	0.355012	0.836797	0.035409	0.283276
Map4k4	0.0780474	-1.12771	1.20206e-31	1.20661	0.0431037	0.356594
Slc10a6	0.990709	1	0.990709	1	0.00807487	0.536822
Rgs7	3.00222e-125	-1.61049	4.47184e-45	0.728327	5.78678e-08	1.02291
C3	0.972133	1	0.972133	1	0.310934	0.281082
Igf1r	2.46356e-53	0.488645	1.09773e-220	2.88622	0.0301891	0.973709
Cblb	1.73323e-24	-0.0854223	1.93321e-43	2.12954	0.00371024	0.667017
Cd3e	0.990709	1	0.990709	1	0.161087	0.497628
Galr1	0.953571	1	0.953571	1	0.0150266	0.659762
Lrp2	0.965577	-1.12757	0.965396	1.12098	0.2642	0.550242
Pcsk5	3.05905e-12	2.5106	1.85822e-12	5.03815	0.165368	0.912917
Ntrk1	1	0	1	0	0.112343	0.848324
Car8	3.07687e-21	-12.9453	3.11928e-21	-10.2568	0.0048486	0.734667
Rtn3	4.9663e-292	1.87435	0	4.14461	2.84939e-45	1.61552
Slc4a4	0	-6.15983	5.61905e-308	-3.81051	0.0973885	-0.276859
Cst3	0	-5.71504	5.80194e-304	-3.49935	1.4225e-22	-1.29942
Ube3a	1.10416e-189	1.74821	0	4.02834	8.6769e-05	1.21876
Cldn5	0.965577	-4.19946	0.965577	-0.859219	0.0328228	0.793099
Csnk2a1	2.63844e-59	0.394919	5.58059e-122	2.63278	1.40885e-05	0.993186
Fau	5.43531e-117	1.17179	8.52427e-308	3.43836	3.14373e-11	0.834349
Prnp	0.972133	1	0.972133	1	7.10471e-12	0.53107
Atp6v0a1	5.13842e-166	1.60216	0	3.97981	2.21137e-31	1.77647
Parn	0.000907408	-1.03251	3.4339e-07	1.22311	0.00139449	0.780991
Calm2	0	3.37321	0	5.72606	1.37505e-181	3.11252
Itm2c	4.01171e-25	0.325376	1.0592e-246	2.56332	0.173026	0.309576
Rbfox3	0	3.75562	0	6.19524	5.58569e-13	1.24905
Ybx1	3.59477e-28	-0.0476767	1.63914e-128	2.30262	7.49165e-05	0.557868
Grk3	8.22275e-54	-3.08685	3.43448e-16	-0.73122	0.0122623	0.821865
Calb1	0.00313569	-0.165103	0.00195059	2.31478	0.35852	0.577427
Pgm1	0.00389922	0.350228	0.00306789	2.63692	0.195766	0.55851
Dab1	3.75051e-22	-0.988526	1.6301e-68	1.40052	0.0318363	0.509981
Gad2	0.368595	-0.869228	0.354341	1.19595	0.00726478	0.941212
Ifng	1	0	1	0	0.425523	0.416491
Ret	0.8522	1	0.8522	1	0.00775579	0.911027
Gnai2	0.052021	-1.58834	3.01812e-17	0.681866	0.0195814	0.555269
Wac	2.20941e-52	0.513691	3.19504e-218	2.77879	5.77452e-15	1.0884
Lgr5	0.842983	-0.986778	0.841631	0.739838	0.0138282	0.824149
Tiam1	8.25514e-21	0.572422	2.66239e-23	3.0897	0.0051621	1.42627
Uqcr10	6.54897e-09	0.0607655	2.65979e-238	2.43888	4.62963e-06	1.52588
Cntn2	5.09297e-52	2.43878	1.40024e-55	4.65058	0.096193	0.621209
Phkb	2.79333e-33	-2.73227	7.73001e-06	-0.412505	0.491057	0.272487
Cacna1a	2.92529e-302	3.59009	0	5.95871	4.361e-34	2.79817
Atg13	2.52778e-81	1.21753	1.09622e-110	3.39527	0.000486023	0.726594
Malat1	0	-2.52089	2.97503e-08	-0.0605514	1.59746e-107	1.42995
Pirb	0.946995	0.390437	0.946815	1.40353	0.257132	0.428564
Gria2	0.283479	-0.0894439	0	2.22116	1.05934e-28	2.14519
Gabrg3	6.56564e-241	3.10039	3.09939e-293	5.58179	0.0632904	0.547736
Clasp2	6.60951e-30	-1.02066	2.3881e-98	1.30747	0.0158108	0.823261
Map2k5	4.33168e-16	-0.519343	2.95773e-50	1.8435	0.113138	1.03798
Myrf	0.747297	-0.539143	0.747125	2.32108	0.738913	0.0655145
Mag	0.903828	-1.32474	0.903026	1.40311	0.896001	-0.0728227
Htr3a	0.916534	1	0.916534	1	0.341975	0.758
Itpr1	0	3.64142	0	6.047	1.37199e-36	2.06857
Edn3	0.990709	1	0.990709	1	0.039603	0.697492
Gls	1.67045e-270	2.91536	0	5.28813	5.81714e-30	1.99937
Fpr2	1	0	1	0	0.622345	0.16288
Fbn1	2.03064e-05	1.24095	1.48542e-05	3.55885	0.0126109	0.860675
H2-Ab1	0.950971	-1	0.950971	-1	0.409145	0.506043
Pkn2	1.17764e-22	-0.245838	4.71012e-83	2.07037	0.149526	0.364829
Tnrc6b	0.918834	-0.398557	5.20795e-166	1.92601	6.7591e-09	1.26411
Gpi1	3.07639e-33	0.105046	1.94229e-132	2.44476	2.64078e-23	1.6784
Akt1	1.606e-42	0.677309	1.14704e-56	3.06544	0.000850709	1.06112
Map2k4	6.68276e-185	2.05666	8.36776e-289	4.39114	5.50439e-07	1.51338
Deptor	1.52212e-116	2.59442	3.94696e-144	5.02347	1.09964e-16	2.13568
Nrg1	0	2.74824	0	5.11586	6.90759e-08	1.49632
Mark3	0.0208873	-0.777369	7.05026e-103	1.58822	0.000651149	0.986699
Nell2	8.59919e-264	3.58757	7.16305e-306	5.86829	0.0222827	0.941333
Phlpp1	3.65165e-156	-2.82601	1.01196e-14	-0.476268	0.095843	0.365865
Raf1	1.48266e-12	-0.554368	6.37799e-34	1.66627	0.0879817	0.877953
Tenm2	4.25542e-282	3.58681	0	5.9827	1.3936e-05	1.5096
Rims2	3.19912e-95	1.09294	3.59537e-283	3.45103	0.000208532	1.40953
Cryab	4.02677e-54	0.752975	3.59126e-192	3.05922	0.651113	-0.00643431
Grb10	1.2397e-37	3.62987	4.55601e-38	5.99407	0.472102	0.502221
Snn	1.8351e-181	2.2179	4.18306e-242	4.56067	0.0648779	0.865476
Ednra	0.0658437	-7.12121	0.0662037	-5.0038	0.118353	1.20475
Hnrnpa2b1	0.00496684	-0.628151	1.82454e-145	1.63688	5.57529e-26	1.26799
Ms4a1	0.978774	-2.20778	0.978816	-0.815674	0.364753	0.292877
Tnrc6c	2.18804e-86	0.967041	7.2803e-262	3.37864	0.00010186	1.74886
Cab39l	1.27554e-56	0.594861	6.39177e-81	2.98873	0.0248611	0.492622
Stk3	3.99171e-09	-0.821362	4.63905e-25	1.52795	0.0523598	0.72565
Galr2	1	0	1	0	0.245652	0.707317
Tac1	0.972133	1	0.972133	1	0.36616	0.404778
Gucy1a2	1.44155e-147	2.03357	1.71151e-193	4.31158	0.00209824	0.990699
Cd84	0.977702	-2.32898	0.977465	-0.495732	0.0753244	0.417912
Rims1	0	4.39094	0	6.71586	3.95599e-15	1.18049
Dgkb	2.84616e-213	-1.62931	7.71442e-36	0.749244	0.000304101	1.09607
Apc	4.35123e-09	-0.653809	4.39292e-138	1.644	0.000955565	0.841083
Tfdp2	2.17919e-40	0.17412	4.82528e-61	2.49137	0.0267069	0.638283
Thrb	0.162389	-0.139529	1.84891e-177	2.25849	0.0349066	1.16273
Serinc3	3.01332e-71	0.554595	3.00125e-158	2.91374	0.000161823	0.835907
Pdyn	0.906912	-1.65741	0.906041	0.619945	0.00510049	1.04971
Mog	0.747297	0.912667	0.746688	2.95405	0.567257	0.365865
Pde8a	0.00155638	-6.07193	0.00170745	-3.45715	0.245566	0.245173
Stat2	8.38696e-15	-0.162983	3.67493e-19	2.20435	0.342623	0.865476
Rpia	1.6838e-18	0.963797	2.43276e-20	3.15999	0.00372347	1.34144
Invs	0.418813	-1.9414	0.0147324	0.514853	0.0918243	0.66628
Csnk1a1	1.27785e-38	0.501879	2.15421e-266	2.77903	2.42944e-09	1.21299
Oprk1	3.88025e-08	1	3.88025e-08	1	0.864744	-0.114533
Sv2b	0	4.16335	0	6.65875	3.86974e-15	1.67695
Olig2	1.2999e-09	-10.4158	1.31953e-09	-8.32992	0.365625	0.514809
Sulf2	4.43429e-133	3.82121	9.3762e-141	6.02584	4.69614e-13	1.38286
Alcam	2.33071e-21	0.31102	1.12453e-191	2.67012	8.34053e-05	0.874796
Atp1a2	0	-9.06237	0	-6.88046	5.17274e-07	-1.15336
Atp2b2	0	2.24287	0	4.55423	3.18604e-59	2.20578
Fzd3	2.87461e-127	1.65002	3.03897e-189	3.92454	0.0332906	0.548168
Synpr	0.0075922	-0.523191	0.00575367	1.36104	0.0162233	0.872171
Scd2	3.57021e-80	-2.13758	1.12226e-12	0.0932145	0.618409	-0.116214
Cul5	1.17718e-42	0.153288	1.5885e-106	2.45534	0.000198364	1.14735
Gpr37	0.0519746	-4.21638	0.0562143	-2.13902	0.0546259	-0.385846
Man2a1	1.96428e-113	2.15161	5.71495e-136	4.43982	0.076491	0.578763
Tbl1x	8.91997e-05	-0.807044	9.01375e-74	1.55799	0.119812	0.653874
Oprd1	9.09287e-23	5.04141	7.98449e-23	7.48009	0.266891	0.9938
Tmsb10	0	5.2759	0	7.77169	2.6999e-53	2.1769
Atr	7.85e-07	-0.992268	5.19773e-15	1.38737	0.0764998	0.649494
Ncam1	2.36348e-165	-1.53864	8.03661e-45	0.797049	0.105212	0.42327
Cacna1c	3.18758e-213	2.94419	3.0691e-253	5.33214	0.000138042	1.49366
Ttc3	4.37658e-305	2.07519	0	4.41647	1.48898e-75	2.69699
Ttr	0.950971	-1	0.950971	-1	0.724767	-1.22375
Fgfr2	4.91164e-136	-2.35274	0.638837	-0.00715881	0.843577	0.00840636
Adar	1.30698e-146	1.7635	4.27813e-216	4.11513	1.35009e-05	1.31696
Sall1	1.9386e-05	-7.60207	2.07358e-05	-5.22741	0.213913	0.472932
Pvalb	0.797785	-0.063766	0.795333	1.88064	0.0645931	1.03208
Sh3gl2	0	3.75847	0	6.12407	8.71654e-21	2.88499
Cyfip2	0	3.4966	0	5.95835	1.23605e-44	2.29652
Higd1b	0.953571	1	0.953571	1	0.0403329	0.793561
Crhr1	5.89233e-54	3.9997	6.66755e-55	6.16801	0.0157487	1.02417
Ptpro	0.739296	-0.998965	0.736938	0.890163	0.08471	0.683904
C5ar1	0.910095	-0.712245	0.910095	0.642404	0.0938476	0.947305
Plcb1	1.27801e-83	-0.93609	1.66495e-180	1.43165	5.55655e-27	2.14648
Ywhag	0	3.39982	0	5.7871	1.70358e-61	2.84841
Ntm	2.03059e-266	-1.34554	2.49481e-103	1.04036	0.00831533	0.848143
Tcf7l2	2.56377e-102	-9.69325	1.04455e-101	-7.29203	0.0262553	0.988841
Tbx21	0.972133	1	0.972133	1	0.161851	0.590758
Sorl1	1.58949e-147	1.59544	3.07711e-299	3.98553	3.2333e-21	2.06355
Sparc	0.000106728	-5.65144	0.0001198	-3.75511	0.344463	-0.294649
Sod1	2.98264e-37	0.0963319	2.79805e-77	2.5096	6.56368e-07	0.954272
Aldh1l1	1.94022e-44	-4.0723	7.42156e-32	-1.6482	0.497667	0.364514
Chrm5	1	0	1	0	0.00784313	0.749314
Tnf	0.935035	1	0.935035	1	0.37131	0.559383
Dmd	3.62332e-26	0.296021	1.16083e-304	2.64814	0.634596	-0.374376
Grik2	8.74745e-37	0.502175	6.68707e-245	2.82504	0.0441499	0.705709
Col1a1	0.109894	-1	0.109894	-1	0.140903	0.424712
Cox8a	3.30131e-10	0.0957639	4.83033e-272	2.46051	0.000238356	0.869597
Col1a2	0.546241	-6.99712	0.546438	-5.34356	0.236823	0.510572
Pcsk6	4.7787e-09	-7.98435	5.31219e-09	-5.63738	0.000432845	0.624035
Vipr2	0.988049	-2.37948	0.988119	-0.232366	0.151319	0.411904
Sptbn1	1.61543e-30	0.372469	2.20118e-275	2.69844	4.00805e-74	2.07211
Ube4b	2.27279e-53	0.297059	1.96796e-143	2.67358	3.4075e-06	1.65096
Psmd14	5.75612e-45	0.190097	2.0836e-111	2.52336	8.37584e-06	0.893145
Ms4a2	0.990709	1	0.990709	1	0.341813	0.850144
Syt11	1.21474e-224	1.40595	0	3.75196	6.9901e-17	1.54338
Vipr1	1.88746e-118	4.50782	1.11944e-120	6.74608	0.00153739	1.55761
Ctsd	0.935035	1	0.935035	1	0.0300801	0.398829
Smurf1	6.59494e-43	0.27249	1.15424e-81	2.66027	0.0349846	1.18464
Trpm7	1.57974e-18	-0.508617	2.21749e-76	1.85561	0.0312233	0.528966
Inpp5a	6.90784e-27	-0.113417	5.09577e-46	2.17237	0.000346796	1.56333
Tnrc6a	0.656063	-1.34901	1.07065e-21	0.948236	1.30361e-06	1.0386
Dgkg	2.8846e-81	3.14246	8.62227e-85	5.51062	0.471186	0.442026
Gab1	1.91855e-10	-4.61463	9.3487e-10	-2.4788	0.85719	-0.080163
Rbpj	7.51417e-38	0.779284	4.11369e-48	2.9853	0.00219751	0.69093
Lpar2	0.864181	-1.5698	0.864099	1.54099	0.0356042	0.75158
Atxn1	1.70409e-175	1.52924	0	3.88858	0.0165155	1.39154
Il10	0.102199	0.187814	0.098983	2.75806	0.413591	0.66803
Cntn5	5.43535e-208	3.2491	8.75621e-249	5.55448	0.000740304	1.45463
H6pd	0.0278816	1.49023	0.0274219	4.22656	0.0181793	0.845204
Acer3	0.00104586	-1.81357	4.60575e-14	0.564415	0.0109651	0.803309
Uvrag	2.84299e-103	1.27607	2.83903e-151	3.63984	0.189187	0.625256
Slc12a2	6.42926e-19	0.786765	4.6671e-21	3.14202	0.0151593	0.410155
Igfbp7	1.75104e-14	4.2644	1.32e-14	6.70783	0.220964	0.244648
Kalrn	8.42665e-267	1.72814	0	4.09117	7.12854e-48	3.25171
Tusc3	2.68185e-121	1.31133	1.28451e-228	3.53878	0.000417003	1.5329
Htr1a	3.46502e-10	1	3.46502e-10	1	0.212975	0.889244
Bace1	1.05501e-70	1.07257	7.97918e-99	3.30886	0.000478927	0.914428
Atp2b4	1.56473e-87	2.18155	3.21219e-108	4.55704	0.00892319	0.630941
Foxo3	1.11962e-38	0.0538855	1.067e-90	2.32352	0.125239	0.966071
Fyn	5.17837e-11	-0.634225	6.37402e-72	1.66489	1.65169e-05	1.3306
Gcg	0.990709	1	0.990709	1	0.222189	0.459759
Syn3	1.2038e-61	1.75076	1.33869e-74	3.9787	0.317266	0.681893
Creb1	6.93691e-44	0.0344083	3.32646e-91	2.34536	0.00137232	0.720167
Tardbp	6.03149e-74	0.70257	3.45827e-136	3.03706	1.55735e-11	1.11549
Nbea	5.5741e-239	1.96895	0	4.31074	9.30847e-14	1.4636
Hspa1b	0.641372	1	0.641372	1	0.37279	1.21486
Camk2d	5.66414e-44	-2.38376	6.94729e-11	0.0917881	1.99348e-05	1.57671
Trat1	0.0107412	-0.0394551	0.00933725	2.43128	0.169156	0.62621
Spock1	0	4.721	0	6.96554	7.07192e-09	1.80351
Agtr1b	0.972133	1	0.972133	1	0.478441	0.146164
Man1c1	7.81418e-24	1.31696	1.45599e-26	3.37477	0.514277	0.543548
Kat2b	3.07431e-11	-3.39666	5.76872e-08	-1.10733	0.456732	0.29572
Rgl1	1.29368e-31	-0.0303424	1.37739e-64	2.3104	0.0036299	0.942119
Rgs12	0.165988	-2.12795	0.78156	0.16017	0.641843	0.110683
Apela	1	0	1	0	0.0193272	0.789708
Mt1	0	-6.93532	0	-4.60574	0.0614249	-0.390864
Bsg	4.19196e-17	-0.19463	1.63548e-143	2.08834	0.000119509	0.778456
Cacna1b	2.04223e-232	3.92474	3.90279e-256	6.1064	9.62431e-11	1.47075
Pik3cb	3.07638e-18	0.24809	1.83658e-20	2.77274	0.368588	0.176397
Rapgef2	1.28186e-139	1.46301	4.26806e-281	3.77837	6.9739e-12	1.52936
Tagln	0.824901	1	0.824901	1	0.0347056	0.597996
St3gal6	0.0194734	0.150534	0.0167298	2.29406	0.072611	0.393407
Fxyd6	1.75398e-78	1.47475	5.45436e-85	3.4042	0.0946732	0.523163
Calm3	0	2.38264	0	4.69434	1.42909e-88	2.51122
Usp9x	5.87509e-106	1.13814	3.85979e-255	3.41661	1.5314e-09	1.25752
Rb1cc1	1.19392e-31	0.103925	7.04595e-161	2.45369	0.0651637	0.381726
Ift88	6.85986e-52	1.25668	1.49646e-61	3.58958	0.0126752	0.556669
Ryr2	0	4.2303	0	6.63336	9.98789e-15	1.53814
Emcn	0.785813	0.15768	0.784578	1.91906	0.83432	-0.0113406
Ctnna2	5.31401e-105	0.777542	0	3.08478	6.19993e-06	1.18464
Htr2c	0.335467	0.42602	0.332793	2.67476	0.0752635	0.690273
Ptgds	0.87193	-3.07106	0.873085	-0.948811	0.261325	-0.591883
Tspan7	6.06611e-186	-1.25872	1.08422e-144	1.02861	0.0700356	0.395357
Pcdh15	1.90395e-220	3.54651	5.75492e-259	5.85394	2.94144e-06	0.948091
Kcnj3	8.062e-240	2.84435	0	5.07853	7.01732e-06	0.969884
Homer1	3.49314e-261	2.68629	0	5.04997	2.51139e-21	2.08933
Cnr1	7.39178e-69	1.4831	1.61083e-90	3.87342	8.67498e-05	1.27935
B2m	5.74704e-34	0.508375	7.30893e-45	2.57259	0.0403329	0.894113
Bmpr2	6.0543e-67	0.616827	1.05914e-223	2.8901	1.23461e-08	1.20817
Slc39a11	4.59435e-16	0.18879	2.80994e-20	2.45772	0.297215	0.271695
Plp1	0.430306	-2.03512	0.115907	0.262977	0.0458891	-0.451115
Jun	9.35746e-14	-0.47957	1.19971e-20	1.63805	0.0176319	0.708672
Tle4	6.98489e-18	-2.36892	0.298813	-0.0916077	0.134884	1.1941
Cmip	6.4085e-43	0.2291	7.97514e-160	2.65352	6.33428e-17	1.87133
Gnal	6.60498e-110	3.47886	1.96779e-118	5.92237	1.8495e-11	1.73689
Mdh1	1.80551e-54	0.597536	8.72171e-230	2.89905	7.97728e-22	1.28721
Mid1	1.1302e-17	-3.31482	1.49578e-09	-1.00957	0.173663	0.575969
Ppp2r2c	0	4.28545	0	6.65028	6.99195e-43	1.94264
Eif4g3	1.95408e-14	-0.58079	8.56958e-179	1.75248	0.00038012	0.883996
Ryr3	5.10559e-20	0.013875	1.21941e-21	2.65395	0.165822	0.586236
Herc1	1.64127e-54	0.599491	9.4137e-253	2.95822	2.13622e-06	1.26555
Npy1r	1.43555e-40	3.77619	3.98413e-41	6.13056	0.181762	0.708672
Gria1	9.10164e-204	1.91074	0	4.33749	8.75405e-07	1.21986
Ctss	0.882501	-0.151531	0.882487	1.0889	0.037534	0.426806
Rptor	1.9201e-33	0.0296949	1.44189e-111	2.33833	0.0253719	0.811953
Jak1	2.9811e-63	0.599129	2.25089e-191	2.90126	2.47352e-07	1.51045
Casp3	0.16271	-0.785531	0.137947	1.54992	0.00305352	0.982815
Trip12	1.1649e-20	-0.124212	2.62249e-133	2.15739	5.85601e-10	1.46549
Olig1	6.29334e-22	-7.52168	1.19035e-21	-5.3218	0.142544	-0.414399
Sipa1l1	5.24679e-282	3.29687	0	5.64668	1.42472e-08	1.79007
Ahcyl1	1.91709e-101	-1.65942	4.66481e-35	0.670432	1.77053e-07	0.821147
Slc11a2	1.69665e-18	0.360125	2.18908e-22	2.53918	1.25436e-05	0.832349
Rgs6	1.74083e-26	-0.763218	7.73414e-106	1.62139	0.0459758	0.580985
Comt	2.17501e-15	-0.287834	5.17983e-120	2.06939	0.114035	1.06599
Pomc	0.00157516	0.194361	0.00127863	2.54747	0.415383	0.528216
Cxcl14	3.21765e-224	-8.33524	7.70766e-221	-6.45985	0.0695443	-0.739474
Sparcl1	0	-3.89791	1.73211e-147	-1.69757	0.039982	-0.113247
Akt3	2.49167e-80	0.91438	1.97918e-284	3.29314	0.000205967	1.09456
Prickle2	1.84946e-174	1.78684	3.47101e-306	4.06456	7.41934e-07	1.31901
Spg11	7.53235e-06	-0.691139	5.63105e-08	1.62595	0.340978	1.06857
Camk2a	0	3.62112	0	6.03997	6.35527e-21	1.5034
Slc13a3	1.01179e-08	-8.43706	1.0506e-08	-6.81766	0.36678	0.530065
Epb41l3	9.17898e-271	4.38032	1.4368e-293	6.80569	4.66568e-12	1.66199
Rock2	3.48585e-242	2.4206	0	4.83392	3.72507e-46	2.41422
Plxna4	6.09002e-233	3.00184	4.57023e-290	5.29124	0.0800334	1.01722
Il6	0.990709	1	0.990709	1	0.162409	0.659177
Trim33	2.885e-79	0.677082	7.85806e-157	2.98963	0.0184256	0.835204
Phc2	8.06441e-51	0.25997	2.28818e-106	2.60835	0.00710478	1.1464
Npy	0.000725311	-0.626786	0.000269506	1.53002	0.0905624	0.933661
Slc25a4	1.41324e-105	1.02115	0	3.28456	2.7246e-22	1.47669
Ctnna1	0.000240522	-1.13631	5.13667e-11	1.06	0.168696	0.439211
Avpr1a	1	0	1	0	0.471938	0.63951
Itm2b	8.84419e-10	-0.260547	5.22967e-173	1.95258	1.00188e-08	0.816252
Pbx1	5.22949e-181	-1.4611	7.40909e-74	0.818577	0.000159394	1.17644
Ednrb	4.91739e-110	-10.8317	9.33803e-110	-8.84544	0.897556	-0.0728937
Xcl1	1	0	1	0	0.0263739	0.709441
Pde4d	2.1226e-240	1.74307	0	4.06987	0.181831	0.857064
Traf3	1.35551e-29	-0.0843479	2.1664e-56	2.23598	0.109653	0.596858
Ube2k	4.75627e-48	0.452486	2.41052e-227	2.77861	8.54283e-07	1.70391
Pcp2	0.962849	1	0.962849	1	0.105075	0.905529
Atf6	2.12273e-94	1.16703	2.08101e-151	3.46973	0.0112467	0.844764
P2rx7	0.653895	-1.70923	0.571555	0.464106	0.529501	0.231662
Avpr1b	0.990709	1	0.990709	1	0.0360867	0.695436
Lsr	0.974847	-2.84535	0.974722	0.685951	0.350103	0.227707
Adam22	1.85437e-228	2.49962	0	4.76316	4.67404e-07	1.62601
Wwp2	2.02436e-17	-0.231472	6.25523e-25	2.12359	0.0214745	0.795905
Rasa1	3.74332e-29	-0.0491424	1.74648e-54	2.2444	0.00207481	0.908696
Mc4r	0.990709	1	0.990709	1	0.0261051	0.55417
Npy2r	0.962849	1	0.962849	1	0.0150729	1.35164
Prkar2a	2.60948e-61	0.409647	7.08154e-122	2.78096	0.0351363	1.06682
Atm	2.15971e-10	-0.420085	2.06874e-14	1.90751	0.0105536	1.01168
Rb1	2.89828e-39	-2.73343	1.07891e-05	-0.429343	0.471415	0.259687
Atp6v1h	1.37064e-70	0.705532	1.25096e-140	3.04489	0.000234714	1.14816
Gng7	0.139118	-3.78483	0.147449	-1.73693	0.256241	0.377189
Cdc27	2.079e-62	0.512327	1.13178e-116	2.81519	0.000960646	0.538991
Lrp6	2.76633e-28	-0.131228	3.78379e-63	2.19459	0.145576	0.144332
Serpine2	8.24091e-100	-3.25945	1.36601e-37	-0.955079	0.843452	0.0835078
Rbp4	1.73561e-09	5.62967	1.60752e-09	7.17171	0.357437	0.545942
Ppp2r2a	1.44891e-85	0.930409	2.15067e-152	3.26478	2.75997e-10	1.10236
Lgr4	1.4643e-20	-3.34394	5.62805e-10	-0.946856	0.0714932	0.646611
Ntrk3	1.27931e-97	1.57094	2.1946e-170	3.96459	0.887729	-0.0664289
Itm2a	0.00766236	1	0.00766236	1	0.116821	0.392512
Herc4	1.5685e-21	-0.294335	1.20555e-61	1.97068	0.0569734	1.16856
Dcn	1	0	1	0	0.202211	0.628245
Mapk10	7.88261e-84	0.696885	0	3.02753	7.73904e-16	1.759
Mmp2	0.990709	1	0.990709	1	0.474199	0.273533
Bcl2l1	5.37156e-46	0.21109	8.55656e-103	2.51054	1.71877e-05	0.904592
Grm8	9.49901e-286	4.63496	4.43313e-307	7.0076	0.174859	0.368128
Hspa8	1.60367e-31	0.354669	3.73264e-223	2.66209	5.88171e-61	1.81781
Spp1	0.962849	1	0.962849	1	0.110031	0.72203
Gap43	2.19794e-254	3.9626	1.9967e-284	6.22329	2.53153e-27	2.1941
Maged1	2.02118e-88	1.36983	8.09451e-123	3.57891	3.67799e-20	1.11294
Cd3d	0.990709	1	0.990709	1	0.106576	0.872171
Thy1	0	2.90929	0	5.28215	9.04154e-36	2.50904
Hspa4l	3.10233e-111	1.17609	9.0406e-274	3.50619	9.631e-09	1.24712
Kcna2	2.73187e-151	1.62269	6.84086e-307	4.01093	0.000118195	1.30731
Cast	2.384e-15	2.51915	1.05065e-15	4.9202	0.313579	0.376773
Tyrobp	0.988049	-2.2932	0.988049	-1.94256	0.0332027	0.5904
Atg2b	1.08834e-06	-0.352205	1.01387e-07	1.92385	0.0374901	1.07545
Bin1	4.20982e-104	1.53337	2.49605e-133	3.93562	5.25561e-09	1.24718
Wasf1	4.61357e-213	2.45997	4.82602e-300	4.82019	3.2213e-30	2.27741
Il1b	0.6084	1	0.6084	1	0.378054	0.531134
Mib1	3.70628e-44	0.297202	2.63207e-200	2.60298	7.32376e-08	1.33373
Irs2	9.50669e-26	0.245142	1.08936e-34	2.49634	0.00772402	1.42769
Ptpn4	9.43446e-09	-0.997988	1.10907e-83	1.37439	2.78112e-07	1.29785
Tkt	0.287582	-1.53837	2.48022e-07	0.749307	0.00128472	0.748113
Sptan1	1.41674e-119	1.23997	2.02763e-280	3.61618	3.29718e-56	2.48301
Arih1	3.23198e-28	0.332443	2.25424e-213	2.59095	0.0270142	0.662774
Gja1	0	-10.7954	0	-9.25025	3.47877e-08	-1.20171
Fos	1.04409e-68	2.04167	7.43461e-73	4.294	0.0220998	1.29007
Ms4a4a	1	0	1	0	0.434244	0.481381
Slc4a8	1.66672e-44	0.668917	1.3564e-57	2.99404	0.0775025	1.08189
Drd4	0.953571	1	0.953571	1	0.00781721	1.05051
Gabrb2	3.19136e-225	4.02027	1.24748e-244	6.44144	1.2977e-06	0.374615
Dynll2	1.64354e-287	2.53923	0	4.93261	3.47411e-83	2.34903
Dscaml1	1.26388e-35	1.94682	2.26163e-40	4.39572	0.220804	0.629036
Dgki	1.27074e-131	1.38315	8.20019e-275	3.78185	0.000531542	1.26121
Csf1	0.258392	-1.44248	0.141023	0.765746	0.140759	0.340647
Ptpn13	2.92047e-11	-4.04358	2.38204e-09	-1.5943	0.106599	0.568872
Sst	0.0629771	-0.28327	0.0580227	2.30598	0.199928	1.13638
Id2	2.88021e-147	-2.228	0.239751	0.0533032	0.101533	0.368128
Nrf1	9.55681e-10	-2.00858	0.0113794	0.34761	0.0538088	0.712641
Rgs5	0.103034	1.7947	0.101863	4.19687	0.0486119	0.656442
Pfkl	2.47542e-45	1.05357	3.72472e-55	3.25095	0.00142666	1.30372
Ptn	1.41521e-167	-1.92994	2.4019e-12	0.301299	0.0206046	0.275327
Prkacb	9.7879e-269	2.76411	0	5.12328	6.25393e-30	2.22805
Rps9	4.03167e-46	0.50784	8.15502e-251	2.83297	0.0551899	0.400102
Gdnf	0.997326	-0.862777	0.997451	0.402459	0.332535	0.304282
Gal	1	0	1	0	0.0510761	0.703773
Grik1	0.563546	-1.08644	0.529603	0.235542	0.406828	0.130834
Polr2f	1.44102e-26	0.0955878	6.36547e-41	2.38403	0.000114384	1.39397
Pak3	1.16787e-247	3.38629	8.21028e-292	5.72111	7.85638e-05	0.784775
Tspan5	1.04637e-229	1.96243	0	4.35368	1.9854e-07	1.57798
Adcy8	8.48279e-11	0.436095	6.32207e-13	2.81933	0.168778	0.593539
Trp53	0.00455115	-0.851504	0.00132801	1.31694	0.0690884	0.65723
Shtn1	6.02063e-97	4.03927	4.02225e-99	6.36843	0.000534067	0.953091
Foxo1	1.45321e-37	-3.17372	1.3456e-18	-0.815059	0.0655983	0.20578
Magi1	1.10178e-07	-0.019182	3.73516e-224	2.35453	6.29214e-07	1.5076
Dapk1	1.94819e-82	0.931025	5.55605e-156	3.26214	1.52048e-08	1.81772
Xpo1	7.89233e-14	-0.637188	2.20347e-35	1.63793	0.000639955	1.0637
Hc	0.965577	-1.70552	0.965563	0.266516	0.00659369	0.855776
Grm3	1.80314e-298	-3.56753	4.59538e-96	-1.21778	0.00949684	1.02417
Ftl1	9.16208e-10	-0.408729	4.61724e-247	1.87103	0.412227	0.64813
Pcsk1n	0	3.27083	0	5.52031	5.99872e-13	1.56391
Tubb5	2.56794e-222	2.70526	3.40158e-292	5.0869	2.09022e-06	1.33706
Lamp2	0.000141274	-2.10071	0.25669	0.145644	0.359661	0.352361
Cd9	0.0191485	-7.35849	0.0192482	-5.65471	0.501277	0.278491
Adcy9	6.32509e-95	1.00326	1.34245e-190	3.39415	7.10209e-07	1.42781
Ptk2	4.49821e-39	0.510212	3.6852e-275	2.83174	6.80512e-05	1.35148
Htr6	0.710455	-1.33051	0.702293	0.882673	0.230258	0.573067
Slc7a5	1.20357e-07	-0.754801	1.03007e-11	1.66252	0.583303	0.451595
Ndufa13	1	0	1	0	0.0128872	0.920722
Gpm6b	1.22156e-218	-1.4476	3.42739e-94	0.84865	2.23501e-05	0.592419
Nav3	0	3.0499	0	5.32155	6.34418e-07	1.46896
Sstr1	0.000755789	3.07219	0.000747835	5.62455	0.0384845	1.03363
Crh	0.309244	0.742216	0.305109	3.28125	0.418157	0.703773
Csf1r	0.937798	-2.23929	0.937798	-0.680427	0.538056	0.528966
Shc3	7.44356e-06	-1.97689	0.0045756	0.38245	0.00163952	0.950173
Megf11	3.47815e-19	3.03029	1.44281e-19	5.24229	0.736909	0.164834
C1qa	0.960234	-4.80628	0.960234	-3.9856	0.813401	0.0766411
Ncor2	5.89086e-65	0.515997	1.66108e-121	2.87235	2.33866e-08	1.39641
Mc2r	0.990709	1	0.990709	1	0.34087	0.351068
Scn8a	2.42248e-276	2.76549	0	5.10813	8.11198e-20	3.07902
Bche	0.891685	-1.35802	0.891616	1.30286	0.00196264	1.04896
Sema5a	3.18893e-46	3.12131	1.75227e-48	5.26573	0.179961	0.622433
Fth1	3.38254e-41	0.251975	0	2.59034	0.0367516	0.0871835
Kdm4a	1.30086e-11	0.121908	6.77572e-14	2.23196	0.000344688	1.3461
Psmd1	7.58465e-30	-0.270945	3.4238e-82	2.13309	0.00135422	1.1551
Agtr1a	0.692169	1	0.692169	1	0.166374	0.609136
Dscam	0	4.16338	0	6.49052	1.10036e-07	1.01023
Sorbs1	0.00381845	-0.994337	1.26032e-67	1.38571	0.00326595	0.99284
Axl	1.7477e-17	-9.07499	1.94239e-17	-7.35536	0.887855	0.0589391
Gpr17	0.953571	1	0.953571	1	0.540197	0.342621
Fgf2	0.795885	-1.90779	0.742805	0.55486	0.105749	0.416491
Adgrl2	3.37728e-121	1.61588	6.95645e-187	3.87496	7.0331e-06	1.45241
Ptprs	6.51041e-169	1.60775	0	3.98695	7.88223e-06	2.07692
Fus	1.20587e-11	-0.0488735	1.04348e-158	2.31248	4.13443e-37	1.71118
Tph2	0.210797	-6.1242	0.211715	-4.01023	0.00104384	0.922553
Ctnnb1	4.53188e-93	0.903483	2.80144e-149	3.2214	0.00471714	1.42693
Cckbr	1.53412e-88	3.384	4.32728e-93	5.84673	0.00037244	0.858049
Grin2b	0	2.49794	0	4.86432	3.96249e-27	2.27427
Foxj1	0.563216	-0.407075	0.555252	1.69092	2.39123e-05	0.874538
Elmo1	4.3798e-247	4.11256	2.827e-268	6.43151	3.99528e-09	1.76045
Crip1	0.965577	-1.81047	0.965507	0.539694	0.558332	0.189422
Cartpt	0.839843	-1.37184	0.839488	1.12509	0.205729	0.460744
Ndufs1	2.05836e-08	-0.870118	1.36764e-33	1.44515	0.00187384	0.818364
Samhd1	0.119136	-1.21248	0.0619845	1.01401	0.0104238	0.753102
Ube2g1	7.06139e-47	0.315966	1.12441e-164	2.67068	6.83405e-06	0.877839
Gabbr2	1.44415e-148	1.23853	0	3.54753	2.21147e-07	2.24385
Grm5	2.65674e-247	2.34454	0	4.66245	0.038088	1.20282
Cntn4	0	4.32614	0	6.89371	0.0131473	0.769008
Ldhb	0.00065243	-1.42052	3.38962e-25	0.819756	8.34791e-05	1.60009
Pros1	0.386668	-2.9276	0.462306	-0.397772	0.16506	0.442026
Dapk2	4.60864e-10	0.338847	7.00577e-11	2.69101	0.0309248	0.678399
Emp1	0.953571	1	0.953571	1	0.00715472	0.912328
Camk2g	1.25318e-22	-0.825327	5.05942e-138	1.47147	0.0140905	0.947938
Camk2n1	3.10415e-282	1.9724	0	4.30015	1.52283e-34	1.8341
Mt3	0	-2.60882	3.56423e-05	-0.218291	0.883954	-0.062538
Gabrb1	0	-2.23581	0.0425604	0.114497	0.518569	-0.118992
Pltp	0.947051	-0.596064	0.946843	1.59843	0.671828	0.350402
Abl1	5.4337e-09	-1.31153	1.76061e-15	1.19211	0.00855014	0.679958
Cab39	1.13812e-179	1.93246	4.59209e-296	4.18423	4.28814e-21	2.11587
Gsk3b	1.50073e-75	0.849999	0	3.14537	2.18145e-20	1.63639
Pten	5.33625e-143	1.57818	1.38525e-282	3.82558	1.67971e-18	1.22361
Fbln5	0.953571	1	0.953571	1	0.448453	0.237167
Slc1a3	0	-11.7048	0	-9.64422	1.86085e-06	-1.32946
Rgn	0.962849	1	0.962849	1	0.180531	0.364333
Ptprc	1	0	1	0	0.391033	0.583141
Atg5	3.5191e-19	-0.287212	1.30518e-31	2.02394	0.0367612	0.639724
Ppfia2	3.23544e-246	2.99847	1.3829e-301	5.40332	5.59592e-09	1.08076
Aldoa	3.33299e-107	1.10211	2.08786e-287	3.38284	1.77173e-36	2.39587
Arpp21	0	3.74451	0	6.08996	5.34562e-34	2.39596
Epb41l2	3.35487e-35	-3.90553	3.18647e-24	-1.58268	0.218251	0.48783
Acta2	0.920594	-2.14161	0.920636	-0.327976	0.0497137	0.844514
Insr	1.55161e-10	-0.745495	1.24268e-48	1.57346	0.069626	1.00145
Vcan	0.178207	-3.87272	0.189276	-1.53953	0.3492	0.399213
Fbxo33	1.85663e-116	1.41563	1.6055e-168	3.77637	0.00482699	0.970134
Gm2a	0.00143963	-2.03204	0.104316	0.171382	0.0349433	0.579183
Col4a5	0.00566054	-3.53777	0.0130751	-1.14988	0.521809	0.313004
Tbl1xr1	3.26559e-29	-0.12191	1.22798e-104	2.24401	0.00657362	0.808445
Rap1a	1.54318e-28	-0.143993	1.59118e-62	2.16017	0.202983	0.315023
Sec24b	2.39771e-55	0.397843	2.43966e-98	2.82399	0.0247655	0.964795
Pde3b	2.32921e-27	2.03273	1.65764e-28	4.45296	0.0261229	0.54994
Slc44a1	4.1277e-60	0.709838	5.99506e-90	2.97945	0.0158039	0.629314
Apoe	0	-9.1064	0	-7.04055	9.14116e-62	-1.58078
Ywhaz	0	2.956	0	5.2829	7.86188e-77	2.36604
Sstr2	6.02979e-120	6.95326	2.24373e-120	9.13564	0.290861	0.971706
Sox9	2.13644e-190	-6.10141	1.47527e-171	-3.72437	0.0695688	-0.459344
Mmp14	8.05659e-26	-9.52259	1.06936e-25	-6.86662	0.335485	0.161677
Atp2a2	3.72529e-171	1.21175	0	3.54925	7.12046e-47	2.08492
Apod	0.869002	-3.63762	0.869552	-1.3158	0.000575334	-1.16409
Lancl1	2.45897e-108	1.77529	1.0136e-138	4.11575	0.00331898	1.5096
Idnk	1.33343e-32	0.234627	5.33024e-50	2.49278	0.104302	0.98974
Slco3a1	9.32331e-67	2.46407	1.23804e-71	4.83425	0.114437	0.844514
Gfap	7.85409e-08	-11.3955	7.97049e-08	-9.09923	0.000884301	-1.15946
Prkce	1.08631e-291	2.39808	0	4.78913	7.71331e-43	1.61516
Atrn	3.9891e-75	0.820595	1.85472e-246	3.09916	1.30535e-06	1.38358
Msr1	0.953571	1	0.953571	1	0.396483	0.104664
Lepr	0.267759	1.98616	0.265744	3.77219	0.205519	0.369309
Rtn1	0	3.8472	0	6.22901	4.0442e-40	2.1561
Mfge8	4.47301e-222	-10.3961	1.85658e-221	-8.81255	1.43567e-05	-1.10613
Daam2	2.11795e-209	-9.41461	1.59788e-207	-7.21065	0.728554	-0.116689
Bace2	0.031908	1.77213	0.0307552	4.0065	0.245263	0.836547
Pink1	9.11882e-128	1.70466	3.58274e-179	4.00163	9.01401e-09	0.950173
Gbp2	0.902127	-1	0.902127	-1	0.208329	0.351978
Cd14	0.950971	-1	0.950971	-1	0.455159	0.493659
Ramp1	1.79993e-18	-1.88751	0.000605247	0.405947	0.161453	0.848602
Ctnnd2	0	-2.2442	0.131865	0.129686	0.028527	0.659762
Tcf4	7.8308e-154	-1.15405	1.49443e-137	1.17635	0.000187433	0.712424
Slc25a12	1.28823e-20	-0.112918	4.91946e-137	2.23786	0.017285	1.02924
Mllt11	0	3.45284	0	5.97566	0.00043554	1.22839
Ndufa4	1.41567e-13	0.130143	4.09709e-140	2.51026	1.95968e-08	1.1595
Hipk2	9.63843e-76	-2.85765	6.7291e-11	-0.473838	0.0185472	0.399418
Abca2	4.93e-55	0.577466	3.99271e-80	2.9451	0.125344	0.625438
Hsph1	2.47467e-203	2.23367	0	4.58342	3.56845e-16	1.5409
Dbi	1.30726e-100	-4.35286	1.13267e-66	-2.1194	0.0578794	0.251686
Vim	0.306569	-6.55857	0.306874	-4.75637	0.566214	-0.238861
Selenow	0	1.78222	0	4.08749	5.46276e-05	1.20953
Nlk	1.11617e-228	2.05737	0	4.37351	0.0156639	0.957059
Ntsr2	4.77711e-261	-9.48094	4.34627e-258	-7.06866	0.0150156	0.627995
Rictor	5.43662e-34	0.0258133	5.36839e-77	2.29551	0.101655	0.547208
Ndufa10	1.44907e-48	0.274265	2.74917e-120	2.52377	2.97352e-07	1.32358
Mapk8	9.24291e-168	1.89556	5.61493e-259	4.17809	1.84488e-05	1.022
Cacnb2	1.27377e-127	1.78475	2.32856e-159	4.12001	0.000123054	1.16647
Trim2	9.43037e-146	1.51196	1.88285e-281	3.87718	3.43689e-07	0.835907
Zfyve16	0.0051687	-1.20578	0.000546558	1.11116	0.00541355	0.848474
Pip5k1b	1.5785e-70	1.73104	3.0512e-81	4.16653	0.21505	0.864393
Maob	2.72404e-22	-5.96338	2.4561e-21	-3.55481	0.273304	0.541392
Ltbp1	2.54649e-16	-4.12512	4.48821e-14	-1.84919	0.0657697	0.725781
Add1	1.53106e-54	0.65129	8.15533e-284	2.98263	7.23624e-17	1.80112
Snca	0	3.47331	0	5.9425	4.59582e-45	2.98459
Meg3	0	4.34721	0	6.77968	3.13824e-84	3.52834
Iapp	1	0	1	0	0.287093	0.361755
Spag9	3.84668e-19	-0.737671	1.00066e-150	1.5862	2.56723e-11	1.1982
Hecw1	0	4.46894	0	6.90414	2.33656e-05	0.961039
Tlr4	0.772447	-3.68716	0.775348	-0.99456	0.123185	0.360789
Robo2	3.69651e-71	0.704227	5.1167e-284	3.02189	0.00236324	0.604429
Ranbp2	2.46681e-21	-0.250335	1.25846e-38	2.05114	1.564e-09	1.00805
Dync1i2	4.49916e-89	0.930783	8.97331e-218	3.30129	4.94398e-06	1.08947
Nup160	2.09233e-09	-0.49115	3.16746e-11	2.06328	0.0277692	0.90766
Dcc	0.288588	-0.438868	1.35629e-134	1.89166	0.441205	0.291521
Ifngr2	2.7609e-90	2.22601	4.25571e-103	4.64272	0.0148534	0.747741
Cnksr2	5.69921e-306	3.94285	0	6.47878	2.18672e-19	1.65838
Mc3r	1	0	1	0	0.468901	0.346102
Cdc6	0.732742	0.0632501	0.731245	2.26861	0.257199	0.104942
Cx3cr1	0.00524006	-0.155857	0.00396966	1.85633	0.548625	0.31737
Dlg4	1.62688e-110	1.22831	4.86472e-286	3.59599	2.00164e-12	1.54105
Mapk1	3.65124e-204	1.91169	0	4.22776	6.45332e-15	1.70867
Atg7	9.59356e-28	-0.000288907	7.07324e-37	2.46893	0.0290082	0.988984
Tspo	0.714854	-4.22069	0.716496	-1.52848	0.102748	0.82254
Egr1	3.63186e-262	3.13239	0	5.60679	9.82273e-28	2.52
Cyba	0.841754	-5.18566	0.841809	-3.20183	0.425585	0.554688
Chat	0.953571	1	0.953571	1	0.0553047	1.04407
Nfasc	3.54962e-117	1.32428	2.70863e-252	3.69483	0.00031001	1.15145
Pdgfrb	2.43131e-15	-5.35927	1.50797e-14	-3.072	0.673378	0.512921
Irf2	1.25847e-13	-0.373706	2.7826e-102	2.02799	0.3856	0.376475
Cox6c	3.78184e-21	0.329333	4.99299e-207	2.67501	4.72103e-06	0.872171
Pecam1	0.98855	-2.21802	0.984177	0.00608768	0.129602	0.962773
Prkg1	8.37842e-131	1.84685	5.99778e-184	4.1052	0.368645	0.250505
Mertk	0	-11.1505	0	-8.67067	0.400519	-0.140886
Vmp1	5.20223e-128	1.00702	0	3.34494	2.78901e-09	1.03305
Adgrl3	1.88562e-20	-0.484612	8.13247e-227	1.87723	1.06359e-05	1.41649
Nedd4l	1.10422e-49	0.601193	1.33109e-264	2.89559	5.59549e-06	1.50115
Efna5	4.97899e-292	3.53873	0	5.89942	0.110552	0.67625
Gab2	0.000775456	-1.3281	3.97529e-11	1.02148	6.44475e-05	1.53417
Man1a2	1.10871e-109	1.2673	3.99592e-220	3.62141	2.21651e-07	1.22141
Selplg	0.993397	-1.91212	0.993397	-0.595409	0.578682	0.199745
Pak1	1.22657e-257	2.77418	0	5.08356	2.36386e-17	2.0155
Lrrk2	3.42974e-44	0.437525	4.43815e-70	2.73715	0.000650642	0.509601
Ptpn11	1.02384e-97	1.32183	1.63657e-133	3.60002	0.00038058	0.927312
Egfr	8.0793e-86	-8.69882	5.94718e-85	-6.52509	0.383654	0.287208
Trem2	0.371887	3.81233	0.371317	4.26213	0.500297	0.199492
Tacr1	0.956311	-2.23302	0.956311	-0.279181	0.103185	0.622312
C1qb	0.988049	-2.04715	0.988049	-1.08169	0.034501	0.758
Gpr158	1.81141e-130	1.47887	1.04694e-268	3.85552	2.22287e-15	1.44008
Timp2	9.38045e-40	1.57252	2.81377e-54	3.94815	7.66413e-11	1.57959
Flt1	0.997757	-2.70161	0.998732	0.0186371	0.294491	0.344308
Dlk1	0.862754	-5.00532	0.862836	-3.40561	0.45279	0.586416
Bdnf	3.72508e-173	5.69508	2.61967e-177	7.99195	0.0465574	0.655306
Lep	0.990709	1	0.990709	1	0.487653	0.761139
Gpnmb	0.829838	-3.86194	0.830315	-1.73754	0.0106166	0.827971
Kdr	0.9073	1	0.9073	1	0.210836	0.517214
Opa1	8.81116e-84	0.734865	7.61922e-159	3.06939	0.000139833	0.933026
Ncor1	1.69838e-06	0.0216117	2.73355e-229	2.36999	2.84775e-06	1.19737
Ppp1r13b	1.07834e-122	2.0517	4.50417e-146	4.45041	0.00719811	1.12727
Sema6d	3.56898e-51	-1.61409	1.00253e-23	0.747203	0.0738803	0.411599
Jak2	9.59325e-65	1.35216	3.35045e-81	3.53383	9.46922e-05	0.848143
Sem1	1.63017e-73	0.708731	6.57522e-208	3.03828	2.25639e-06	1.17156
Slc8a1	2.20158e-291	4.01275	0	6.27859	7.27356e-21	1.76151
Ctbp2	0.70504	-3.59663	0.708908	-1.05484	0.253957	0.47528
Gcgr	1	0	1	0	0.019774	0.783166
Tnr	5.23853e-296	3.56521	0	5.72709	0.000753555	0.70782
Clip1	9.44044e-96	1.00611	1.84607e-196	3.36532	4.11259e-26	1.97171
Grm7	0	4.11653	0	6.53285	0.000343639	1.26661
Adora1	2.49143e-164	1.95118	1.64651e-265	4.18172	8.08194e-09	1.42683
Ptprg	0.239577	-0.362456	4.90062e-120	2.03291	0.0114582	0.762382
Rab6a	0	2.7151	0	5.11199	2.25586e-38	2.12463
Plcb4	0.955824	-1.12268	1.70646e-35	1.17964	0.0028617	1.40615
Ghr	9.18328e-76	-3.40383	2.9394e-34	-1.11708	0.0121669	0.586053
Slc5a7	0.953571	1	0.953571	1	0.916918	0.125712
Lpl	0.73382	-0.539361	0.729499	1.2533	0.4306	0.354563
Scg2	6.19402e-139	3.86757	2.59765e-149	6.09731	8.01062e-40	2.53659
Sil1	0.289796	-1.98631	0.0646849	0.391179	0.845988	0.0696166
Agt	0.413369	-4.02423	0.417468	-1.99711	0.681618	-0.199979
Syp	0	4.20291	0	6.61688	2.54893e-40	3.85241
Cd46	4.00036e-19	-0.579361	3.07315e-33	1.83812	0.00242525	0.925993
Sptbn4	4.1618e-102	3.78193	2.69905e-106	6.13132	5.69187e-19	2.78905
Cox7c	7.74211e-65	0.698655	1.2927e-296	3.02577	0.000232621	0.71816
Dync1li2	2.5129e-115	1.24787	1.14656e-221	3.54817	4.92598e-05	1.58977
Ndrg2	2.968e-269	-6.88458	1.2038e-250	-4.6212	0.023021	-0.388267
Lag3	0.743161	-3.2079	0.745922	-1.1165	0.128918	0.776593
Tmem119	0.984121	-2.2094	0.984121	-0.987461	0.00011725	0.6721
Ctsb	2.59117e-74	0.792166	2.97753e-253	3.0996	6.36531e-06	0.981438
Grid2	1.06484e-157	-1.52156	8.13626e-45	0.804421	0.938146	-0.0228238
Ckb	7.45488e-88	-1.28628	1.96444e-93	0.999929	4.13089e-09	0.762088
Ppargc1a	3.39155e-22	-2.17585	0.452131	0.198866	0.0299393	1.10173
Hsp90ab1	4.5869e-180	1.66593	0	4.01983	7.47301e-144	2.38964
Tnc	0.0484154	-7.19201	0.0486224	-5.64157	0.0282012	1.02904
Myo6	1.96787e-211	-4.93023	5.72158e-159	-2.54308	0.920248	-0.149856
Grb2	5.28976e-76	0.715251	1.34358e-162	2.96181	2.46397e-15	1.37836
Tnks	7.63891e-49	0.286832	2.02902e-80	2.59801	0.00104679	1.03938
Rhobtb1	7.31199e-19	3.96775	3.5549e-19	5.88902	0.442435	1.16856
Tcf12	0.000103404	-1.03278	2.07875e-63	1.36028	0.00100523	0.565906
Lynx1	5.61645e-218	2.54668	9.46735e-300	4.95581	3.02459e-10	2.08976
Pak2	1.9462e-05	-1.0676	2.20796e-21	1.28453	0.0792853	0.75069
Cst7	0.978774	-2.09412	0.97883	-0.595409	0.0327967	0.551803
Dnm1l	2.45292e-111	1.21546	1.04676e-225	3.50421	7.50169e-14	1.19758
Dock3	1.39756e-233	2.09351	0	4.4582	1.03649e-10	1.60914
Map1b	0	4.64754	0	7.12986	1.01028e-137	3.10871
Eif4a2	4.61778e-227	2.13171	0	4.46775	1.90114e-23	1.99921
Pde1a	8.41028e-274	4.94554	3.57312e-290	7.03713	0.000137864	1.01293
Psma1	2.40563e-43	0.162522	2.06272e-109	2.50199	5.35261e-05	1.13965
Smad3	3.72924e-84	1.56807	3.69649e-104	3.80561	0.355719	0.744488
Itga2	0.587323	-1.21861	0.580669	1.44637	0.242127	0.835907
Cd55	0.0532372	1	0.0532372	1	0.361447	0.302247
Vegfa	4.22782e-35	-4.22421	4.2102e-27	-1.95118	0.683216	-0.141086
Cacna2d3	0	3.56073	0	5.84027	0.00019803	1.39573
Maml2	5.42667e-251	-6.70122	9.06687e-233	-4.35751	0.954848	0.0633121
Cspg5	1.01951e-256	-3.28679	1.61119e-66	-0.997484	0.0404574	0.349553
Cacna1e	5.97457e-256	3.18408	0	5.57571	4.85759e-08	1.21097
Mapt	1.10064e-203	1.39366	0	3.72625	7.12011e-17	1.41867
C1qc	0.99337	-1.33967	0.993397	-1.23237	0.34157	0.184045
Cpb2	0.974847	-1.21358	0.974708	0.767634	0.314907	0.545006
Olfm1	0	4.01665	0	6.46887	8.50905e-17	2.00589
Wwp1	1.88556e-35	-0.0238589	1.7449e-96	2.27	0.105955	0.469585
Chchd10	0.00270947	-0.0630323	4.24964e-175	2.35057	0.022035	1.07211
Epha4	6.12995e-256	2.58447	0	5.00706	8.65956e-07	2.24959
Atp2b1	0	3.20353	0	5.52675	6.80464e-63	2.96521
Atp6v1a	3.94994e-301	2.56268	0	4.89767	2.0002e-07	1.46921
Mmp9	0.809697	1.03672	0.809156	2.6406	0.16477	1.1941
Frs2	2.30107e-28	-0.165434	1.53286e-52	2.15043	0.00382182	0.96528
Avpr2	0.98142	1	0.98142	1	0.185897	1.05165
Hip1	1.01196e-29	-2.79998	3.79634e-06	-0.443384	0.00565846	1.39501
Cxcl2	1	0	1	0	0.498947	0.609136
Il1rapl2	3.18926e-151	5.11405	6.82009e-159	7.49969	0.00777785	0.948829
Rpe	4.97997e-17	0.248122	2.62956e-19	2.79499	0.393649	0.453017
Dlg1	3.5612e-78	0.79665	1.48425e-258	3.17837	0.00276732	0.897641
Oprm1	1.69359e-30	2.46158	2.36982e-31	4.946	0.248951	0.348821
Zbtb20	0	-4.32988	3.3154e-245	-1.86274	0.00850749	0.417496
Adora2a	0.160794	-5.3823	0.162778	-3.12941	0.000901297	1.46778
Psme4	6.86759e-31	0.166454	1.42669e-173	2.5137	0.0543191	0.697363
Kidins220	8.45611e-07	0.0950141	5.21674e-221	2.36202	1.50092e-10	1.34128
Rnf144a	0.488399	-1.55962	0.000159063	0.826629	0.473543	0.504167
Ano6	2.98909e-27	0.143372	2.5702e-41	2.51447	0.583996	0.322832
Cox4i1	1	0	1	0	1.09155e-05	0.737869
Dock1	1.61664e-91	-3.60502	4.79162e-47	-1.37518	0.518156	0.398918
Tgfb1	0.280925	3.12967	0.279999	4.69499	0.163209	1.23474
Cpa3	0.972133	1	0.972133	1	0.823555	0.133216
Birc6	1.75448e-06	-0.226773	2.70999e-153	2.10041	2.29771e-05	0.766677
Fn1	0.962849	1	0.962849	1	0.00483339	1.10824
Robo1	1.04986e-44	0.942604	1.12364e-73	3.13876	0.442151	0.175836
Crp	0.28052	0.705276	0.276439	3.23939	0.20404	0.416491
Snrpn	0.000122334	0.936107	8.39211e-05	3.09182	2.36649e-55	2.26791
Ubr5	3.19427e-06	-0.671701	6.59785e-67	1.66284	0.000840527	0.918821
Dnajc1	0.583614	-0.67531	1.4434e-96	1.64413	0.315419	0.325682
Maoa	0.012631	-1.27378	1.16157e-05	0.960536	0.0685218	0.643625
Gba	0.0170622	-0.606333	0.0123957	1.74926	0.0705711	1.15166
Dnm2	0.000613948	-1.16653	7.34517e-23	1.193	0.912325	0.0541684
Rapgef1	9.56043e-52	0.337743	2.09142e-114	2.64131	0.004847	1.36046
Prickle1	2.25497e-292	2.71816	0	5.12099	0.000730367	1.3003
Stat3	9.20383e-05	-1.09642	1.55487e-09	1.15159	0.530092	0.549015
Sos1	2.29536e-25	-0.338211	7.48002e-61	1.95201	0.242619	0.652205
Psap	8.12113e-59	0.508421	0	2.78429	1.24841e-10	1.3036
Prkca	1.06182e-92	1.02166	2.48562e-253	3.36071	6.91088e-05	0.997589
Ngfr	0.960234	-5.36812	0.960234	-2.98063	0.621444	0.609136
Glul	0	-5.65412	0	-3.42074	2.489e-07	-0.577894
Slc18a2	0.7769	-0.258954	0.775535	2.02286	0.00038826	0.565148
Camk4	1.60533e-301	4.0044	0	6.51647	5.61668e-06	1.50629
Fbxw11	9.96354e-21	-0.19959	5.25563e-112	2.124	0.0406551	0.842809
Hdac9	0.0205095	-1.17468	1.76546e-47	1.26533	0.0379895	0.768335
Artn	0.584178	1	0.584178	1	0.373902	0.539874
Tgfbr1	3.15276e-16	0.0985382	2.42019e-21	2.15807	0.016861	0.711498
Sgk1	5.43907e-92	2.95521	2.2071e-98	5.44312	0.0637298	1.15129
Pard3	2.62961e-18	-2.70432	1.95904e-05	-0.394191	0.0873999	0.969032
Ptgs2	4.079e-09	5.35558	3.78037e-09	7.3091	0.638879	0.292663
S100a16	2.25964e-96	-9.6599	6.51604e-96	-7.71658	0.931515	-0.0814365
Sort1	1.78495e-48	0.521508	1.03899e-228	2.87147	4.51345e-06	1.29266
Lifr	0.572564	-1.70818	0.0001689	0.643472	0.373588	0.287208
Ago3	7.06799e-07	-0.502961	3.86175e-97	1.90029	0.000496359	1.58529
Rab7	2.10467e-98	1.0297	1.43067e-259	3.31009	1.311e-10	1.16055
Gria3	0	3.69208	0	6.03096	0.00029501	1.77906
Pfkp	5.85964e-20	-0.0185164	4.27894e-177	2.31375	2.44288e-12	1.42885
Abi2	1.34374e-173	1.78186	0	4.04043	3.46887e-13	1.105
Fa2h	0.806816	1	0.806816	1	0.213385	0.372436
Cyfip1	0.0714323	-1.68113	9.30814e-12	0.743811	0.0126676	0.835204
Sox5	6.53949e-22	-0.935139	2.99791e-72	1.3779	0.00153795	0.531627
Bmpr1a	0.0639326	-1.55455	8.3008e-15	0.743923	0.026428	0.866934
App	0	3.36841	0	5.69638	5.60729e-87	2.44645
Nos1	0.21224	1.17665	0.208818	2.9318	0.206434	0.716051
Gpm6a	0.000858431	-0.0115771	0	2.27707	4.92523e-06	1.12187
Hsp90aa1	2.19195e-192	2.20518	1.14647e-266	4.546	1.76291e-27	1.69206
Itga8	4.65322e-108	4.26903	1.48471e-110	7.12216	0.168023	0.609136
Auts2	0.000488593	0.00190632	3.63948e-276	2.35489	4.9173e-07	1.99479
H3f3b	1.41757e-14	0.106335	1.1362e-191	2.41186	0.017642	1.04524
Arhgef7	8.96605e-119	1.3704	5.48952e-185	3.74584	0.00126628	1.0421
Cck	0	4.55544	0	7.07486	7.04314e-36	3.16055
Aqp4	1.4864e-121	-10.5463	1.95303e-121	-9.45092	0.589847	-0.322477

## Sheet: Figure_3c
Case	Gene_number
CP10K	107
CosMx	1
CLTS	0
CP10K_CosMx	0
CP10K_CLTS	70
CosMx_CLTS	0
ALL_three	16

## Sheet: Figure_3d
Gene	rc_pv	rc_fc	rec_pv	rec_fc	cos_pv	cos_fc
Wdr41	1.3776e-06	-0.931014	1.36078e-10	1.40127	0.310858	0.443126
Tnik	3.53446e-204	-1.77213	8.52833e-35	0.586386	1.44207e-16	1.41728
Ifnar1	2.11577e-07	-0.671073	3.1581e-11	1.58722	0.0411373	0.697267
Cd81	1.52815e-35	-2.33152	0.888249	-0.102813	0.0737946	-0.386828
Bcl2	5.88185e-05	-0.85646	2.92674e-58	1.45957	0.293587	0.514499
Kirrel3	2.26553e-216	-2.97883	1.11319e-48	-0.520555	1.48374e-09	1.29933
Sirt1	7.39118e-05	-0.653833	1.1025e-05	1.59928	0.10411	0.621627
Map2k6	2.13472e-32	-2.19624	0.335423	0.177094	0.00926039	0.896017
Lpin1	3.20784e-06	-0.883888	3.2572e-11	1.40505	0.654637	0.256255
Anapc16	2.14605e-08	-0.743712	1.372e-44	1.5949	0.27843	0.543548
Rock1	0.0198114	-0.814417	1.26318e-66	1.49456	0.0462833	0.650956
Pik3r1	2.00023e-05	-0.637604	6.28717e-144	1.65288	2.65105e-08	0.927051
Pfkm	0.000429536	-0.770099	5.25435e-61	1.52453	8.33533e-17	1.40791
Abi1	2.72224e-05	-1.11616	7.22711e-67	1.20331	2.95002e-05	1.20137
Mobp	0.000489614	-0.949271	0.000327408	1.40448	0.086236	-0.522348
Nrcam	1.36559e-43	-0.682222	3.36328e-197	1.68525	2.14351e-06	0.901419
Adcy2	4.44022e-54	-1.5846	3.67454e-33	0.789103	0.187688	-0.390864
Rora	3.64803e-215	-1.59049	5.00527e-22	0.78681	1.01673e-08	1.37965
Gphn	3.26352e-181	-1.80846	1.8938e-25	0.525951	0.00398517	0.507383
Cdk8	2.55685e-13	-0.69161	1.3034e-50	1.71459	0.0116292	1.05554
Dner	2.91172e-05	-1.9689	0.00115351	0.346781	0.0151593	1.05165
Grn	0.0045781	-1.04344	0.000686594	1.254	0.646262	0.656442
Pou2f1	1.44792e-43	-2.35436	0.333543	-0.0274059	0.00100391	0.468476
Itgav	1.9662e-08	-1.35367	4.81568e-23	0.884445	0.0407282	0.860675
Gabra2	4.00429e-30	-1.51372	2.65673e-36	0.757214	0.750246	0.0606995
Mdga2	2.19512e-222	-1.44712	5.52191e-85	0.891597	0.396394	0.212133
Daam1	0.0257865	-1.71391	3.28331e-07	0.581926	0.0467449	0.646289
Ntrk2	2.15496e-59	-0.710226	1.76883e-172	1.62292	0.139802	0.376878
Nfkb1	1.43468e-05	-1.21505	4.27947e-18	1.17529	0.074881	0.59608
Ppp2r3a	9.25703e-08	-0.829765	1.74125e-54	1.55009	0.137003	0.388806
Ppp1r1b	3.45983e-08	-0.859058	3.52996e-14	1.55209	4.56377e-07	1.47075
Cpe	5.66098e-225	-1.60509	1.70746e-90	0.701432	5.18269e-22	0.788153
Cr1l	0.000979399	-1.18297	7.88239e-07	1.14226	0.00539144	0.689919
Tjp1	2.25793e-149	-2.09629	3.20385e-09	0.268904	0.154447	0.495479
Gnao1	3.3432e-239	-1.63781	1.03056e-58	0.699862	4.78157e-07	0.727622
Rgs7	3.00222e-125	-1.61049	4.47184e-45	0.728327	5.78678e-08	1.02291
Parn	0.000907408	-1.03251	3.4339e-07	1.22311	0.00139449	0.780991
Dab1	3.75051e-22	-0.988526	1.6301e-68	1.40052	0.0318363	0.509981
Phkb	2.79333e-33	-2.73227	7.73001e-06	-0.412505	0.491057	0.272487
Malat1	0	-2.52089	2.97503e-08	-0.0605514	1.59746e-107	1.42995
Clasp2	6.60951e-30	-1.02066	2.3881e-98	1.30747	0.0158108	0.823261
Mark3	0.0208873	-0.777369	7.05026e-103	1.58822	0.000651149	0.986699
Phlpp1	3.65165e-156	-2.82601	1.01196e-14	-0.476268	0.095843	0.365865
Hnrnpa2b1	0.00496684	-0.628151	1.82454e-145	1.63688	5.57529e-26	1.26799
Stk3	3.99171e-09	-0.821362	4.63905e-25	1.52795	0.0523598	0.72565
Dgkb	2.84616e-213	-1.62931	7.71442e-36	0.749244	0.000304101	1.09607
Apc	4.35123e-09	-0.653809	4.39292e-138	1.644	0.000955565	0.841083
Scd2	3.57021e-80	-2.13758	1.12226e-12	0.0932145	0.618409	-0.116214
Tbl1x	8.91997e-05	-0.807044	9.01375e-74	1.55799	0.119812	0.653874
Atr	7.85e-07	-0.992268	5.19773e-15	1.38737	0.0764998	0.649494
Ncam1	2.36348e-165	-1.53864	8.03661e-45	0.797049	0.105212	0.42327
Fgfr2	4.91164e-136	-2.35274	0.638837	-0.00715881	0.843577	0.00840636
Plcb1	1.27801e-83	-0.93609	1.66495e-180	1.43165	5.55655e-27	2.14648
Ntm	2.03059e-266	-1.34554	2.49481e-103	1.04036	0.00831533	0.848143
Acer3	0.00104586	-1.81357	4.60575e-14	0.564415	0.0109651	0.803309
Fyn	5.17837e-11	-0.634225	6.37402e-72	1.66489	1.65169e-05	1.3306
Camk2d	5.66414e-44	-2.38376	6.94729e-11	0.0917881	1.99348e-05	1.57671
Tspan7	6.06611e-186	-1.25872	1.08422e-144	1.02861	0.0700356	0.395357
Tle4	6.98489e-18	-2.36892	0.298813	-0.0916077	0.134884	1.1941
Ahcyl1	1.91709e-101	-1.65942	4.66481e-35	0.670432	1.77053e-07	0.821147
Rgs6	1.74083e-26	-0.763218	7.73414e-106	1.62139	0.0459758	0.580985
Spg11	7.53235e-06	-0.691139	5.63105e-08	1.62595	0.340978	1.06857
Npy	0.000725311	-0.626786	0.000269506	1.53002	0.0905624	0.933661
Ctnna1	0.000240522	-1.13631	5.13667e-11	1.06	0.168696	0.439211
Pbx1	5.22949e-181	-1.4611	7.40909e-74	0.818577	0.000159394	1.17644
Rb1	2.89828e-39	-2.73343	1.07891e-05	-0.429343	0.471415	0.259687
Ptpn4	9.43446e-09	-0.997988	1.10907e-83	1.37439	2.78112e-07	1.29785
Id2	2.88021e-147	-2.228	0.239751	0.0533032	0.101533	0.368128
Nrf1	9.55681e-10	-2.00858	0.0113794	0.34761	0.0538088	0.712641
Ptn	1.41521e-167	-1.92994	2.4019e-12	0.301299	0.0206046	0.275327
Trp53	0.00455115	-0.851504	0.00132801	1.31694	0.0690884	0.65723
Xpo1	7.89233e-14	-0.637188	2.20347e-35	1.63793	0.000639955	1.0637
Lamp2	0.000141274	-2.10071	0.25669	0.145644	0.359661	0.352361
Slc7a5	1.20357e-07	-0.754801	1.03007e-11	1.66252	0.583303	0.451595
Gpm6b	1.22156e-218	-1.4476	3.42739e-94	0.84865	2.23501e-05	0.592419
Shc3	7.44356e-06	-1.97689	0.0045756	0.38245	0.00163952	0.950173
Sorbs1	0.00381845	-0.994337	1.26032e-67	1.38571	0.00326595	0.99284
Ndufs1	2.05836e-08	-0.870118	1.36764e-33	1.44515	0.00187384	0.818364
Ldhb	0.00065243	-1.42052	3.38962e-25	0.819756	8.34791e-05	1.60009
Camk2g	1.25318e-22	-0.825327	5.05942e-138	1.47147	0.0140905	0.947938
Mt3	0	-2.60882	3.56423e-05	-0.218291	0.883954	-0.062538
Gabrb1	0	-2.23581	0.0425604	0.114497	0.518569	-0.118992
Abl1	5.4337e-09	-1.31153	1.76061e-15	1.19211	0.00855014	0.679958
Insr	1.55161e-10	-0.745495	1.24268e-48	1.57346	0.069626	1.00145
Gm2a	0.00143963	-2.03204	0.104316	0.171382	0.0349433	0.579183
Ramp1	1.79993e-18	-1.88751	0.000605247	0.405947	0.161453	0.848602
Ctnnd2	0	-2.2442	0.131865	0.129686	0.028527	0.659762
Tcf4	7.8308e-154	-1.15405	1.49443e-137	1.17635	0.000187433	0.712424
Hipk2	9.63843e-76	-2.85765	6.7291e-11	-0.473838	0.0185472	0.399418
Zfyve16	0.0051687	-1.20578	0.000546558	1.11116	0.00541355	0.848474
Spag9	3.84668e-19	-0.737671	1.00066e-150	1.5862	2.56723e-11	1.1982
Gab2	0.000775456	-1.3281	3.97529e-11	1.02148	6.44475e-05	1.53417
Sema6d	3.56898e-51	-1.61409	1.00253e-23	0.747203	0.0738803	0.411599
Grid2	1.06484e-157	-1.52156	8.13626e-45	0.804421	0.938146	-0.0228238
Ckb	7.45488e-88	-1.28628	1.96444e-93	0.999929	4.13089e-09	0.762088
Ppargc1a	3.39155e-22	-2.17585	0.452131	0.198866	0.0299393	1.10173
Tcf12	0.000103404	-1.03278	2.07875e-63	1.36028	0.00100523	0.565906
Pak2	1.9462e-05	-1.0676	2.20796e-21	1.28453	0.0792853	0.75069
Hip1	1.01196e-29	-2.79998	3.79634e-06	-0.443384	0.00565846	1.39501
Ubr5	3.19427e-06	-0.671701	6.59785e-67	1.66284	0.000840527	0.918821
Maoa	0.012631	-1.27378	1.16157e-05	0.960536	0.0685218	0.643625
Gba	0.0170622	-0.606333	0.0123957	1.74926	0.0705711	1.15166
Dnm2	0.000613948	-1.16653	7.34517e-23	1.193	0.912325	0.0541684
Stat3	9.20383e-05	-1.09642	1.55487e-09	1.15159	0.530092	0.549015
Hdac9	0.0205095	-1.17468	1.76546e-47	1.26533	0.0379895	0.768335
Pard3	2.62961e-18	-2.70432	1.95904e-05	-0.394191	0.0873999	0.969032
Sox5	6.53949e-22	-0.935139	2.99791e-72	1.3779	0.00153795	0.531627

## Sheet: Figure_3e
Case	Gene_number
CP10K	0
CosMx	68
CLTS	100
CP10K_CosMx	0
CP10K_CLTS	65
CosMx_CLTS	159
ALL_three	287

## Sheet: Figure_3f
Gene	rc_pv	rc_fc	rec_pv	rec_fc	cos_pv	cos_fc
Serinc5	1.99608e-13	0.379066	1.7384e-15	2.61663	0.000966849	1.10664
Kcnq3	1.14489e-14	0.0630234	7.33091e-263	2.40032	1.76629e-12	1.58276
Pgd	1.54801e-05	-0.523807	2.77806e-06	1.87639	0.392355	0.941712
Nckap1	5.38419e-52	0.572595	1.56018e-302	2.87466	1.14484e-05	1.45107
Wdr41	1.3776e-06	-0.931014	1.36078e-10	1.40127	0.310858	0.443126
Grid1	0.440086	-0.654176	1.92139e-89	1.72112	0.101212	0.46796
Gas2	0.000295161	-0.364017	0.000101271	2.03301	0.206987	0.751155
Grip1	0.921911	-1.42679	6.2567e-18	0.842128	0.983643	0.0362465
Map3k5	1.04e-53	0.416429	3.96129e-116	2.77672	0.147764	1.15166
Mecp2	1.18487e-51	0.237729	9.40845e-137	2.59035	0.000384131	1.01922
Ip6k2	0.095855	-1.41712	2.30679e-08	0.870671	0.0588827	0.824404
Hexb	9.35107e-07	-0.419559	1.2796e-07	2.04672	0.277653	0.275526
Tnik	3.53446e-204	-1.77213	8.52833e-35	0.586386	1.44207e-16	1.41728
Ifnar1	2.11577e-07	-0.671073	3.1581e-11	1.58722	0.0411373	0.697267
P2ry14	2.92575e-25	0.177442	4.93508e-33	2.36435	0.473346	0.283366
Astn2	6.94689e-45	0.531838	2.61701e-274	2.88127	0.0582804	0.573803
Taldo1	7.94755e-07	-0.288085	6.69313e-08	1.95805	0.212799	0.683137
Uggt2	6.92111e-39	0.155284	1.16432e-79	2.49461	0.00046893	0.837211
Bcl2	5.88185e-05	-0.85646	2.92674e-58	1.45957	0.293587	0.514499
Wdr59	1.88022e-11	-0.0404278	4.7881e-13	2.35513	0.0126392	0.760144
Ube2e1	1.76764e-52	0.346313	2.81724e-171	2.64832	0.235374	0.442778
Ube3c	2.34198e-20	-0.148539	9.3143e-136	2.21565	0.000963378	1.06648
Chl1	5.5413e-17	-0.561312	1.86964e-44	1.74051	0.863116	0.210587
Sirt1	7.39118e-05	-0.653833	1.1025e-05	1.59928	0.10411	0.621627
Brwd1	2.64847e-49	0.238105	5.73147e-171	2.6933	1.32467e-06	1.20507
Atxn2	3.22956e-11	-0.248345	3.86895e-127	2.10349	1.47108e-09	1.63401
Lpin1	3.20784e-06	-0.883888	3.2572e-11	1.40505	0.654637	0.256255
Anapc16	2.14605e-08	-0.743712	1.372e-44	1.5949	0.27843	0.543548
Rock1	0.0198114	-0.814417	1.26318e-66	1.49456	0.0462833	0.650956
Pik3r1	2.00023e-05	-0.637604	6.28717e-144	1.65288	2.65105e-08	0.927051
Epn2	1.05175e-33	-0.0371549	7.01051e-107	2.30094	1.01666e-06	1.01599
Pfkm	0.000429536	-0.770099	5.25435e-61	1.52453	8.33533e-17	1.40791
Abi1	2.72224e-05	-1.11616	7.22711e-67	1.20331	2.95002e-05	1.20137
Mobp	0.000489614	-0.949271	0.000327408	1.40448	0.086236	-0.522348
P2rx4	1.43288e-13	0.0265832	3.48547e-16	2.55289	0.107768	0.587441
Nrcam	1.36559e-43	-0.682222	3.36328e-197	1.68525	2.14351e-06	0.901419
Adcy2	4.44022e-54	-1.5846	3.67454e-33	0.789103	0.187688	-0.390864
Mcu	0.55372	-1.19352	1.50334e-44	1.17591	0.0793217	0.769601
Jam3	6.33346e-26	0.0149821	1.20529e-37	2.44803	0.104586	0.676775
Nf1	1.15219e-05	-0.308977	9.8302e-153	2.05258	3.33205e-06	0.819006
Htt	1.65976e-19	-0.399535	2.18934e-50	1.94585	0.000779371	0.245214
Dicer1	2.64346e-30	0.157592	1.11555e-50	2.46419	0.0175459	0.827776
Sbf2	1.33993e-35	0.225051	4.73117e-166	2.57501	0.000148388	0.787189
Cul1	8.43893e-28	-0.121525	4.65833e-94	2.1061	9.03998e-05	1.1941
Rora	3.64803e-215	-1.59049	5.00527e-22	0.78681	1.01673e-08	1.37965
Hdac4	5.20254e-10	-0.47621	3.65879e-98	1.87528	0.00016569	0.906118
Psen1	2.93728e-21	-0.226165	4.72965e-33	2.1179	1.4145e-06	1.49049
Cdk8	2.55685e-13	-0.69161	1.3034e-50	1.71459	0.0116292	1.05554
Adam10	1.18973e-38	-0.0286428	9.63063e-118	2.2864	0.00723482	0.609136
Mapkap1	6.19903e-32	-0.0561751	1.19885e-118	2.2915	0.0136026	0.925164
Phc3	2.02803e-25	-0.183903	1.387e-63	2.12971	0.00282615	0.627832
Slc38a9	1.13677e-24	-0.176235	6.9907e-94	2.12058	0.207159	0.334961
Grn	0.0045781	-1.04344	0.000686594	1.254	0.646262	0.656442
Itgav	1.9662e-08	-1.35367	4.81568e-23	0.884445	0.0407282	0.860675
Nr3c1	6.21114e-30	0.254677	1.09731e-206	2.52026	0.00113812	0.825454
Setx	5.27006e-38	-0.120412	9.45788e-87	2.20487	0.101057	0.701059
Gabra2	4.00429e-30	-1.51372	2.65673e-36	0.757214	0.750246	0.0606995
Crebbp	0.617494	-0.568749	2.18528e-128	1.75885	6.77192e-07	1.29859
Mdga2	2.19512e-222	-1.44712	5.52191e-85	0.891597	0.396394	0.212133
Ambra1	0.00695229	-0.458456	5.55579e-120	1.86368	9.54854e-05	1.13405
Ntrk2	2.15496e-59	-0.710226	1.76883e-172	1.62292	0.139802	0.376878
Itch	1.08346e-07	-0.539673	2.94772e-84	1.75792	0.00222575	1.0028
Cntn1	1.51173e-13	0.134902	5.42821e-271	2.447	4.139e-06	1.1941
Nfkb1	1.43468e-05	-1.21505	4.27947e-18	1.17529	0.074881	0.59608
Ep300	2.95994e-21	-0.329808	1.54122e-41	2.02727	6.01747e-06	0.929825
Ppp2r3a	9.25703e-08	-0.829765	1.74125e-54	1.55009	0.137003	0.388806
Ppp1r1b	3.45983e-08	-0.859058	3.52996e-14	1.55209	4.56377e-07	1.47075
Camk1d	1.25969e-40	0.538287	5.25383e-262	2.8959	2.59908e-08	1.75318
Cpe	5.66098e-225	-1.60509	1.70746e-90	0.701432	5.18269e-22	0.788153
Smad2	1.60438e-17	-0.165459	2.69296e-22	2.25307	0.0101202	0.284938
Cr1l	0.000979399	-1.18297	7.88239e-07	1.14226	0.00539144	0.689919
Gnao1	3.3432e-239	-1.63781	1.03056e-58	0.699862	4.78157e-07	0.727622
Mtmr3	1.6655e-46	0.101567	1.29653e-103	2.436	0.015095	1.03159
Vegfb	3.63439e-35	-0.0351882	1.07196e-82	2.22986	0.201873	0.901317
Map4k4	0.0780474	-1.12771	1.20206e-31	1.20661	0.0431037	0.356594
Rgs7	3.00222e-125	-1.61049	4.47184e-45	0.728327	5.78678e-08	1.02291
Igf1r	2.46356e-53	0.488645	1.09773e-220	2.88622	0.0301891	0.973709
Cblb	1.73323e-24	-0.0854223	1.93321e-43	2.12954	0.00371024	0.667017
Csnk2a1	2.63844e-59	0.394919	5.58059e-122	2.63278	1.40885e-05	0.993186
Parn	0.000907408	-1.03251	3.4339e-07	1.22311	0.00139449	0.780991
Itm2c	4.01171e-25	0.325376	1.0592e-246	2.56332	0.173026	0.309576
Ybx1	3.59477e-28	-0.0476767	1.63914e-128	2.30262	7.49165e-05	0.557868
Calb1	0.00313569	-0.165103	0.00195059	2.31478	0.35852	0.577427
Pgm1	0.00389922	0.350228	0.00306789	2.63692	0.195766	0.55851
Dab1	3.75051e-22	-0.988526	1.6301e-68	1.40052	0.0318363	0.509981
Gnai2	0.052021	-1.58834	3.01812e-17	0.681866	0.0195814	0.555269
Wac	2.20941e-52	0.513691	3.19504e-218	2.77879	5.77452e-15	1.0884
Tiam1	8.25514e-21	0.572422	2.66239e-23	3.0897	0.0051621	1.42627
Uqcr10	6.54897e-09	0.0607655	2.65979e-238	2.43888	4.62963e-06	1.52588
Gria2	0.283479	-0.0894439	0	2.22116	1.05934e-28	2.14519
Clasp2	6.60951e-30	-1.02066	2.3881e-98	1.30747	0.0158108	0.823261
Map2k5	4.33168e-16	-0.519343	2.95773e-50	1.8435	0.113138	1.03798
Pkn2	1.17764e-22	-0.245838	4.71012e-83	2.07037	0.149526	0.364829
Tnrc6b	0.918834	-0.398557	5.20795e-166	1.92601	6.7591e-09	1.26411
Gpi1	3.07639e-33	0.105046	1.94229e-132	2.44476	2.64078e-23	1.6784
Mark3	0.0208873	-0.777369	7.05026e-103	1.58822	0.000651149	0.986699
Raf1	1.48266e-12	-0.554368	6.37799e-34	1.66627	0.0879817	0.877953
Hnrnpa2b1	0.00496684	-0.628151	1.82454e-145	1.63688	5.57529e-26	1.26799
Stk3	3.99171e-09	-0.821362	4.63905e-25	1.52795	0.0523598	0.72565
Dgkb	2.84616e-213	-1.62931	7.71442e-36	0.749244	0.000304101	1.09607
Apc	4.35123e-09	-0.653809	4.39292e-138	1.644	0.000955565	0.841083
Tfdp2	2.17919e-40	0.17412	4.82528e-61	2.49137	0.0267069	0.638283
Thrb	0.162389	-0.139529	1.84891e-177	2.25849	0.0349066	1.16273
Serinc3	3.01332e-71	0.554595	3.00125e-158	2.91374	0.000161823	0.835907
Stat2	8.38696e-15	-0.162983	3.67493e-19	2.20435	0.342623	0.865476
Csnk1a1	1.27785e-38	0.501879	2.15421e-266	2.77903	2.42944e-09	1.21299
Alcam	2.33071e-21	0.31102	1.12453e-191	2.67012	8.34053e-05	0.874796
Synpr	0.0075922	-0.523191	0.00575367	1.36104	0.0162233	0.872171
Cul5	1.17718e-42	0.153288	1.5885e-106	2.45534	0.000198364	1.14735
Tbl1x	8.91997e-05	-0.807044	9.01375e-74	1.55799	0.119812	0.653874
Atr	7.85e-07	-0.992268	5.19773e-15	1.38737	0.0764998	0.649494
Ncam1	2.36348e-165	-1.53864	8.03661e-45	0.797049	0.105212	0.42327
Plcb1	1.27801e-83	-0.93609	1.66495e-180	1.43165	5.55655e-27	2.14648
Ntm	2.03059e-266	-1.34554	2.49481e-103	1.04036	0.00831533	0.848143
Sod1	2.98264e-37	0.0963319	2.79805e-77	2.5096	6.56368e-07	0.954272
Dmd	3.62332e-26	0.296021	1.16083e-304	2.64814	0.634596	-0.374376
Grik2	8.74745e-37	0.502175	6.68707e-245	2.82504	0.0441499	0.705709
Cox8a	3.30131e-10	0.0957639	4.83033e-272	2.46051	0.000238356	0.869597
Sptbn1	1.61543e-30	0.372469	2.20118e-275	2.69844	4.00805e-74	2.07211
Ube4b	2.27279e-53	0.297059	1.96796e-143	2.67358	3.4075e-06	1.65096
Psmd14	5.75612e-45	0.190097	2.0836e-111	2.52336	8.37584e-06	0.893145
Smurf1	6.59494e-43	0.27249	1.15424e-81	2.66027	0.0349846	1.18464
Trpm7	1.57974e-18	-0.508617	2.21749e-76	1.85561	0.0312233	0.528966
Inpp5a	6.90784e-27	-0.113417	5.09577e-46	2.17237	0.000346796	1.56333
Tnrc6a	0.656063	-1.34901	1.07065e-21	0.948236	1.30361e-06	1.0386
Foxo3	1.11962e-38	0.0538855	1.067e-90	2.32352	0.125239	0.966071
Fyn	5.17837e-11	-0.634225	6.37402e-72	1.66489	1.65169e-05	1.3306
Creb1	6.93691e-44	0.0344083	3.32646e-91	2.34536	0.00137232	0.720167
Trat1	0.0107412	-0.0394551	0.00933725	2.43128	0.169156	0.62621
Rgl1	1.29368e-31	-0.0303424	1.37739e-64	2.3104	0.0036299	0.942119
Bsg	4.19196e-17	-0.19463	1.63548e-143	2.08834	0.000119509	0.778456
Pik3cb	3.07638e-18	0.24809	1.83658e-20	2.77274	0.368588	0.176397
St3gal6	0.0194734	0.150534	0.0167298	2.29406	0.072611	0.393407
Rb1cc1	1.19392e-31	0.103925	7.04595e-161	2.45369	0.0651637	0.381726
Tspan7	6.06611e-186	-1.25872	1.08422e-144	1.02861	0.0700356	0.395357
B2m	5.74704e-34	0.508375	7.30893e-45	2.57259	0.0403329	0.894113
Slc39a11	4.59435e-16	0.18879	2.80994e-20	2.45772	0.297215	0.271695
Jun	9.35746e-14	-0.47957	1.19971e-20	1.63805	0.0176319	0.708672
Cmip	6.4085e-43	0.2291	7.97514e-160	2.65352	6.33428e-17	1.87133
Eif4g3	1.95408e-14	-0.58079	8.56958e-179	1.75248	0.00038012	0.883996
Ryr3	5.10559e-20	0.013875	1.21941e-21	2.65395	0.165822	0.586236
Rptor	1.9201e-33	0.0296949	1.44189e-111	2.33833	0.0253719	0.811953
Trip12	1.1649e-20	-0.124212	2.62249e-133	2.15739	5.85601e-10	1.46549
Ahcyl1	1.91709e-101	-1.65942	4.66481e-35	0.670432	1.77053e-07	0.821147
Slc11a2	1.69665e-18	0.360125	2.18908e-22	2.53918	1.25436e-05	0.832349
Rgs6	1.74083e-26	-0.763218	7.73414e-106	1.62139	0.0459758	0.580985
Comt	2.17501e-15	-0.287834	5.17983e-120	2.06939	0.114035	1.06599
Pomc	0.00157516	0.194361	0.00127863	2.54747	0.415383	0.528216
Spg11	7.53235e-06	-0.691139	5.63105e-08	1.62595	0.340978	1.06857
Phc2	8.06441e-51	0.25997	2.28818e-106	2.60835	0.00710478	1.1464
Npy	0.000725311	-0.626786	0.000269506	1.53002	0.0905624	0.933661
Ctnna1	0.000240522	-1.13631	5.13667e-11	1.06	0.168696	0.439211
Itm2b	8.84419e-10	-0.260547	5.22967e-173	1.95258	1.00188e-08	0.816252
Pbx1	5.22949e-181	-1.4611	7.40909e-74	0.818577	0.000159394	1.17644
Traf3	1.35551e-29	-0.0843479	2.1664e-56	2.23598	0.109653	0.596858
Ube2k	4.75627e-48	0.452486	2.41052e-227	2.77861	8.54283e-07	1.70391
Wwp2	2.02436e-17	-0.231472	6.25523e-25	2.12359	0.0214745	0.795905
Rasa1	3.74332e-29	-0.0491424	1.74648e-54	2.2444	0.00207481	0.908696
Prkar2a	2.60948e-61	0.409647	7.08154e-122	2.78096	0.0351363	1.06682
Atm	2.15971e-10	-0.420085	2.06874e-14	1.90751	0.0105536	1.01168
Cdc27	2.079e-62	0.512327	1.13178e-116	2.81519	0.000960646	0.538991
Lrp6	2.76633e-28	-0.131228	3.78379e-63	2.19459	0.145576	0.144332
Herc4	1.5685e-21	-0.294335	1.20555e-61	1.97068	0.0569734	1.16856
Bcl2l1	5.37156e-46	0.21109	8.55656e-103	2.51054	1.71877e-05	0.904592
Hspa8	1.60367e-31	0.354669	3.73264e-223	2.66209	5.88171e-61	1.81781
Atg2b	1.08834e-06	-0.352205	1.01387e-07	1.92385	0.0374901	1.07545
Mib1	3.70628e-44	0.297202	2.63207e-200	2.60298	7.32376e-08	1.33373
Irs2	9.50669e-26	0.245142	1.08936e-34	2.49634	0.00772402	1.42769
Ptpn4	9.43446e-09	-0.997988	1.10907e-83	1.37439	2.78112e-07	1.29785
Tkt	0.287582	-1.53837	2.48022e-07	0.749307	0.00128472	0.748113
Arih1	3.23198e-28	0.332443	2.25424e-213	2.59095	0.0270142	0.662774
Rps9	4.03167e-46	0.50784	8.15502e-251	2.83297	0.0551899	0.400102
Polr2f	1.44102e-26	0.0955878	6.36547e-41	2.38403	0.000114384	1.39397
Adcy8	8.48279e-11	0.436095	6.32207e-13	2.81933	0.168778	0.593539
Trp53	0.00455115	-0.851504	0.00132801	1.31694	0.0690884	0.65723
Magi1	1.10178e-07	-0.019182	3.73516e-224	2.35453	6.29214e-07	1.5076
Xpo1	7.89233e-14	-0.637188	2.20347e-35	1.63793	0.000639955	1.0637
Ftl1	9.16208e-10	-0.408729	4.61724e-247	1.87103	0.412227	0.64813
Ptk2	4.49821e-39	0.510212	3.6852e-275	2.83174	6.80512e-05	1.35148
Slc7a5	1.20357e-07	-0.754801	1.03007e-11	1.66252	0.583303	0.451595
Gpm6b	1.22156e-218	-1.4476	3.42739e-94	0.84865	2.23501e-05	0.592419
Ncor2	5.89086e-65	0.515997	1.66108e-121	2.87235	2.33866e-08	1.39641
Fth1	3.38254e-41	0.251975	0	2.59034	0.0367516	0.0871835
Kdm4a	1.30086e-11	0.121908	6.77572e-14	2.23196	0.000344688	1.3461
Psmd1	7.58465e-30	-0.270945	3.4238e-82	2.13309	0.00135422	1.1551
Sorbs1	0.00381845	-0.994337	1.26032e-67	1.38571	0.00326595	0.99284
Fus	1.20587e-11	-0.0488735	1.04348e-158	2.31248	4.13443e-37	1.71118
Ndufs1	2.05836e-08	-0.870118	1.36764e-33	1.44515	0.00187384	0.818364
Ube2g1	7.06139e-47	0.315966	1.12441e-164	2.67068	6.83405e-06	0.877839
Ldhb	0.00065243	-1.42052	3.38962e-25	0.819756	8.34791e-05	1.60009
Dapk2	4.60864e-10	0.338847	7.00577e-11	2.69101	0.0309248	0.678399
Camk2g	1.25318e-22	-0.825327	5.05942e-138	1.47147	0.0140905	0.947938
Abl1	5.4337e-09	-1.31153	1.76061e-15	1.19211	0.00855014	0.679958
Atg5	3.5191e-19	-0.287212	1.30518e-31	2.02394	0.0367612	0.639724
Insr	1.55161e-10	-0.745495	1.24268e-48	1.57346	0.069626	1.00145
Tbl1xr1	3.26559e-29	-0.12191	1.22798e-104	2.24401	0.00657362	0.808445
Rap1a	1.54318e-28	-0.143993	1.59118e-62	2.16017	0.202983	0.315023
Sec24b	2.39771e-55	0.397843	2.43966e-98	2.82399	0.0247655	0.964795
Idnk	1.33343e-32	0.234627	5.33024e-50	2.49278	0.104302	0.98974
Tcf4	7.8308e-154	-1.15405	1.49443e-137	1.17635	0.000187433	0.712424
Slc25a12	1.28823e-20	-0.112918	4.91946e-137	2.23786	0.017285	1.02924
Ndufa4	1.41567e-13	0.130143	4.09709e-140	2.51026	1.95968e-08	1.1595
Abca2	4.93e-55	0.577466	3.99271e-80	2.9451	0.125344	0.625438
Rictor	5.43662e-34	0.0258133	5.36839e-77	2.29551	0.101655	0.547208
Ndufa10	1.44907e-48	0.274265	2.74917e-120	2.52377	2.97352e-07	1.32358
Zfyve16	0.0051687	-1.20578	0.000546558	1.11116	0.00541355	0.848474
Spag9	3.84668e-19	-0.737671	1.00066e-150	1.5862	2.56723e-11	1.1982
Ranbp2	2.46681e-21	-0.250335	1.25846e-38	2.05114	1.564e-09	1.00805
Nup160	2.09233e-09	-0.49115	3.16746e-11	2.06328	0.0277692	0.90766
Dcc	0.288588	-0.438868	1.35629e-134	1.89166	0.441205	0.291521
Cx3cr1	0.00524006	-0.155857	0.00396966	1.85633	0.548625	0.31737
Atg7	9.59356e-28	-0.000288907	7.07324e-37	2.46893	0.0290082	0.988984
Irf2	1.25847e-13	-0.373706	2.7826e-102	2.02799	0.3856	0.376475
Cox6c	3.78184e-21	0.329333	4.99299e-207	2.67501	4.72103e-06	0.872171
Adgrl3	1.88562e-20	-0.484612	8.13247e-227	1.87723	1.06359e-05	1.41649
Gab2	0.000775456	-1.3281	3.97529e-11	1.02148	6.44475e-05	1.53417
Lrrk2	3.42974e-44	0.437525	4.43815e-70	2.73715	0.000650642	0.509601
Ncor1	1.69838e-06	0.0216117	2.73355e-229	2.36999	2.84775e-06	1.19737
Sema6d	3.56898e-51	-1.61409	1.00253e-23	0.747203	0.0738803	0.411599
Ptprg	0.239577	-0.362456	4.90062e-120	2.03291	0.0114582	0.762382
Plcb4	0.955824	-1.12268	1.70646e-35	1.17964	0.0028617	1.40615
Cd46	4.00036e-19	-0.579361	3.07315e-33	1.83812	0.00242525	0.925993
Grid2	1.06484e-157	-1.52156	8.13626e-45	0.804421	0.938146	-0.0228238
Ckb	7.45488e-88	-1.28628	1.96444e-93	0.999929	4.13089e-09	0.762088
Tnks	7.63891e-49	0.286832	2.02902e-80	2.59801	0.00104679	1.03938
Tcf12	0.000103404	-1.03278	2.07875e-63	1.36028	0.00100523	0.565906
Pak2	1.9462e-05	-1.0676	2.20796e-21	1.28453	0.0792853	0.75069
Psma1	2.40563e-43	0.162522	2.06272e-109	2.50199	5.35261e-05	1.13965
Wwp1	1.88556e-35	-0.0238589	1.7449e-96	2.27	0.105955	0.469585
Chchd10	0.00270947	-0.0630323	4.24964e-175	2.35057	0.022035	1.07211
Frs2	2.30107e-28	-0.165434	1.53286e-52	2.15043	0.00382182	0.96528
Rpe	4.97997e-17	0.248122	2.62956e-19	2.79499	0.393649	0.453017
Psme4	6.86759e-31	0.166454	1.42669e-173	2.5137	0.0543191	0.697363
Kidins220	8.45611e-07	0.0950141	5.21674e-221	2.36202	1.50092e-10	1.34128
Rnf144a	0.488399	-1.55962	0.000159063	0.826629	0.473543	0.504167
Ano6	2.98909e-27	0.143372	2.5702e-41	2.51447	0.583996	0.322832
Birc6	1.75448e-06	-0.226773	2.70999e-153	2.10041	2.29771e-05	0.766677
Ubr5	3.19427e-06	-0.671701	6.59785e-67	1.66284	0.000840527	0.918821
Dnajc1	0.583614	-0.67531	1.4434e-96	1.64413	0.315419	0.325682
Maoa	0.012631	-1.27378	1.16157e-05	0.960536	0.0685218	0.643625
Gba	0.0170622	-0.606333	0.0123957	1.74926	0.0705711	1.15166
Dnm2	0.000613948	-1.16653	7.34517e-23	1.193	0.912325	0.0541684
Rapgef1	9.56043e-52	0.337743	2.09142e-114	2.64131	0.004847	1.36046
Stat3	9.20383e-05	-1.09642	1.55487e-09	1.15159	0.530092	0.549015
Sos1	2.29536e-25	-0.338211	7.48002e-61	1.95201	0.242619	0.652205
Psap	8.12113e-59	0.508421	0	2.78429	1.24841e-10	1.3036
Fbxw11	9.96354e-21	-0.19959	5.25563e-112	2.124	0.0406551	0.842809
Hdac9	0.0205095	-1.17468	1.76546e-47	1.26533	0.0379895	0.768335
Tgfbr1	3.15276e-16	0.0985382	2.42019e-21	2.15807	0.016861	0.711498
Sort1	1.78495e-48	0.521508	1.03899e-228	2.87147	4.51345e-06	1.29266
Lifr	0.572564	-1.70818	0.0001689	0.643472	0.373588	0.287208
Ago3	7.06799e-07	-0.502961	3.86175e-97	1.90029	0.000496359	1.58529
Pfkp	5.85964e-20	-0.0185164	4.27894e-177	2.31375	2.44288e-12	1.42885
Cyfip1	0.0714323	-1.68113	9.30814e-12	0.743811	0.0126676	0.835204
Sox5	6.53949e-22	-0.935139	2.99791e-72	1.3779	0.00153795	0.531627
Bmpr1a	0.0639326	-1.55455	8.3008e-15	0.743923	0.026428	0.866934
Gpm6a	0.000858431	-0.0115771	0	2.27707	4.92523e-06	1.12187
Auts2	0.000488593	0.00190632	3.63948e-276	2.35489	4.9173e-07	1.99479
H3f3b	1.41757e-14	0.106335	1.1362e-191	2.41186	0.017642	1.04524

## Sheet: Figure_3g_Plcb1
Expression_value	Cell_type	Condition
1	L5.IT	CosMx
0	L5.IT	CosMx
2	L5.IT	CosMx
5	L5.IT	CosMx
0	L5.IT	CosMx
1	L5.IT	CosMx
2	L5.IT	CosMx
1	L5.IT	CosMx
0	L5.IT	CosMx
0	L5.IT	CosMx
1	L5.IT	CosMx
1	L5.IT	CosMx
0	L5.IT	CosMx
1	L5.IT	CosMx
1	L5.IT	CosMx
0	L5.IT	CosMx
4	L5.IT	CosMx
1	L5.IT	CosMx
0	L5.IT	CosMx
3	L5.IT	CosMx
2	L5.IT	CosMx
0	L5.IT	CosMx
2	L5.IT	CosMx
1	L5.IT	CosMx
0	L5.IT	CosMx
1	L5.IT	CosMx
0	L5.IT	CosMx
0	L5.IT	CosMx
1	L5.IT	CosMx
1	L5.IT	CosMx
0	L5.IT	CosMx
1	L5.IT	CosMx
0	L5.IT	CosMx
1	L5.IT	CosMx
1	L5.IT	CosMx
0	L5.IT	CosMx
1	L5.IT	CosMx
0	L5.IT	CosMx
2	L5.IT	CosMx
0	L5.IT	CosMx
4	L5.IT	CosMx
1	L5.IT	CosMx
0	L5.IT	CosMx
0	L5.IT	CosMx
1	L5.IT	CosMx
1	L5.IT	CosMx
0	L5.IT	CosMx
0	L5.IT	CosMx
0	L5.IT	CosMx
0	L5.IT	CosMx
1	L5.IT	CosMx
1	L5.IT	CosMx
0	L5.IT	CosMx
0	L5.IT	CosMx
1	L5.IT	CosMx
1	L5.IT	CosMx
1	L5.IT	CosMx
0	L5.IT	CosMx
1	L5.IT	CosMx
0	L5.IT	CosMx
0	L5.IT	CosMx
2	L5.IT	CosMx
0	L5.IT	CosMx
1	L5.IT	CosMx
0	L5.IT	CosMx
0	L5.IT	CosMx
1	L5.IT	CosMx
0	L5.IT	CosMx
0	L5.IT	CosMx
1	L5.IT	CosMx
0	L5.IT	CosMx
0	L5.IT	CosMx
6	L5.IT	CosMx
0	L5.IT	CosMx
0	L5.IT	CosMx
0	L5.IT	CosMx
0	L5.IT	CosMx
1	L5.IT	CosMx
2	L5.IT	CosMx
2	L5.IT	CosMx
2	L5.IT	CosMx
1	L5.IT	CosMx
0	L5.IT	CosMx
2	L5.IT	CosMx
1	L5.IT	CosMx
3	L5.IT	CosMx
1	L5.IT	CosMx
1	L5.IT	CosMx
2	L5.IT	CosMx
1	L5.IT	CosMx
1	L5.IT	CosMx
3	L5.IT	CosMx
0	L5.IT	CosMx
0	L5.IT	CosMx
1	L5.IT	CosMx
1	L5.IT	CosMx
0	L5.IT	CosMx
0	L5.IT	CosMx
1	L5.IT	CosMx
1	L5.IT	CosMx
0	L5.IT	CosMx
2	L5.IT	CosMx
0	L5.IT	CosMx
0	L5.IT	CosMx
1	L5.IT	CosMx
0	L5.IT	CosMx
1	L5.IT	CosMx
0	L5.IT	CosMx
0	L5.IT	CosMx
6	L5.IT	CosMx
0	L5.IT	CosMx
0	L5.IT	CosMx
2	L5.IT	CosMx
0	L5.IT	CosMx
1	L5.IT	CosMx
1	L5.IT	CosMx
3	L5.IT	CosMx
0	L5.IT	CosMx
2	L5.IT	CosMx
1	L5.IT	CosMx
2	L5.IT	CosMx
0	L5.IT	CosMx
0	L5.IT	CosMx
2	L5.IT	CosMx
1	L5.IT	CosMx
2	L5.IT	CosMx
1	L5.IT	CosMx
0	L5.IT	CosMx
0	L5.IT	CosMx
0	L5.IT	CosMx
1	L5.IT	CosMx
0	L5.IT	CosMx
2	L5.IT	CosMx
0	L5.IT	CosMx
5	L5.IT	CosMx
3	L5.IT	CosMx
0	L5.IT	CosMx
2	L5.IT	CosMx
4	L5.IT	CosMx
0	L5.IT	CosMx
0	L5.IT	CosMx
0	L5.IT	CosMx
2	L5.IT	CosMx
0	L5.IT	CosMx
1	L5.IT	CosMx
1	L5.IT	CosMx
1	L5.IT	CosMx
1	L5.IT	CosMx
1	L5.IT	CosMx
3	L5.IT	CosMx
3	L5.IT	CosMx
1	L5.IT	CosMx
1	L5.IT	CosMx
2	L5.IT	CosMx
0	L5.IT	CosMx
1	L5.IT	CosMx
1	L5.IT	CosMx
3	L5.IT	CosMx
2	L5.IT	CosMx
0	L5.IT	CosMx
4	L5.IT	CosMx
1	L5.IT	CosMx
2	L5.IT	CosMx
2	L5.IT	CosMx
1	L5.IT	CosMx
2	L5.IT	CosMx
0	L5.IT	CosMx
2	L5.IT	CosMx
0	L5.IT	CosMx
0	L5.IT	CosMx
0	L5.IT	CosMx
0	L5.IT	CosMx
1	L5.IT	CosMx
2	L5.IT	CosMx
0	L5.IT	CosMx
0	L5.IT	CosMx
0	L5.IT	CosMx
1	L5.IT	CosMx
0	L5.IT	CosMx
2	L5.IT	CosMx
2	L5.IT	CosMx
0	L5.IT	CosMx
0	L5.IT	CosMx
0	L5.IT	CosMx
0	L5.IT	CosMx
1	L5.IT	CosMx
0	L5.IT	CosMx
2	L5.IT	CosMx
4	L5.IT	CosMx
0	L5.IT	CosMx
0	L5.IT	CosMx
0	L5.IT	CosMx
0	L5.IT	CosMx
0	L5.IT	CosMx
2	L5.IT	CosMx
0	L5.IT	CosMx
2	L5.IT	CosMx
0	L5.IT	CosMx
1	L5.IT	CosMx
1	L5.IT	CosMx
0	L5.IT	CosMx
1	L5.IT	CosMx
0	L5.IT	CosMx
1	L5.IT	CosMx
0	L5.IT	CosMx
0	L5.IT	CosMx
0	L5.IT	CosMx
0	L5.IT	CosMx
1	L5.IT	CosMx
1	L5.IT	CosMx
0	L5.IT	CosMx
2	L5.IT	CosMx
2	L5.IT	CosMx
0	L5.IT	CosMx
0	L5.IT	CosMx
0	L5.IT	CosMx
2	L5.IT	CosMx
0	L5.IT	CosMx
1	L5.IT	CosMx
0	L5.IT	CosMx
0	L5.IT	CosMx
0	L5.IT	CosMx
0	L5.IT	CosMx
0	L5.IT	CosMx
0	L5.IT	CosMx
1	L5.IT	CosMx
2	L5.IT	CosMx
1	L5.IT	CosMx
1	L5.IT	CosMx
1	L5.IT	CosMx
1	L5.IT	CosMx
0	L5.IT	CosMx
3	L5.IT	CosMx
0	L5.IT	CosMx
2	L5.IT	CosMx
0	L5.IT	CosMx
4	L5.IT	CosMx
3	L5.IT	CosMx
0	L5.IT	CosMx
1	L5.IT	CosMx
0	L5.IT	CosMx
3	L5.IT	CosMx
2	L5.IT	CosMx
4	L5.IT	CosMx
4	L5.IT	CosMx
0	L5.IT	CosMx
1	L5.IT	CosMx
3	L5.IT	CosMx
0	L5.IT	CosMx
0	L5.IT	CosMx
0	L5.IT	CosMx
0	L5.IT	CosMx
2	L5.IT	CosMx
1	L5.IT	CosMx
0	L5.IT	CosMx
3	L5.IT	CosMx
1	L5.IT	CosMx
1	L5.IT	CosMx
0	L5.IT	CosMx
0	L5.IT	CosMx
0	L5.IT	CosMx
0	L5.IT	CosMx
2	L5.IT	CosMx
1	L5.IT	CosMx
0	L5.IT	CosMx
3	L5.IT	CosMx
1	L5.IT	CosMx
2	L5.IT	CosMx
0	L5.IT	CosMx
0	L5.IT	CosMx
2	L5.IT	CosMx
0	L5.IT	CosMx
0	L5.IT	CosMx
3	L5.IT	CosMx
1	L5.IT	CosMx
0	L5.IT	CosMx
0	L5.IT	CosMx
2	L5.IT	CosMx
1	L5.IT	CosMx
2	L5.IT	CosMx
1	L5.IT	CosMx
0	L5.IT	CosMx
3	L5.IT	CosMx
0	L5.IT	CosMx
0	L5.IT	CosMx
0	L5.IT	CosMx
0	L5.IT	CosMx
0	L5.IT	CosMx
0	L5.IT	CosMx
0	L5.IT	CosMx
0	L5.IT	CosMx
0	L5.IT	CosMx
0	L5.IT	CosMx
0	L5.IT	CosMx
0	L5.IT	CosMx
0	L5.IT	CosMx
1	L5.IT	CosMx
0	L5.IT	CosMx
1	L5.IT	CosMx
0	L5.IT	CosMx
0	L5.IT	CosMx
0	L5.IT	CosMx
2	L5.IT	CosMx
0	L5.IT	CosMx
0	L5.IT	CosMx
1	L5.IT	CosMx
0	L5.IT	CosMx
1	L5.IT	CosMx
0	L5.IT	CosMx
0	L5.IT	CosMx
1	L5.IT	CosMx
2	L5.IT	CosMx
0	L5.IT	CosMx
1	L5.IT	CosMx
0	L5.IT	CosMx
0	L5.IT	CosMx
2	L5.IT	CosMx
2	L5.IT	CosMx
2	L5.IT	CosMx
1	L5.IT	CosMx
0	L5.IT	CosMx
0	L5.IT	CosMx
1	L5.IT	CosMx
0	L5.IT	CosMx
0	L5.IT	CosMx
2	L5.IT	CosMx
2	L5.IT	CosMx
0	L5.IT	CosMx
0	L5.IT	CosMx
2	L5.IT	CosMx
0	L5.IT	CosMx
0	L5.IT	CosMx
2	L5.IT	CosMx
0	L5.IT	CosMx
2	L5.IT	CosMx
1	L5.IT	CosMx
0	L5.IT	CosMx
3	L5.IT	CosMx
3	L5.IT	CosMx
0	L5.IT	CosMx
2	L5.IT	CosMx
1	L5.IT	CosMx
1	L5.IT	CosMx
0	L5.IT	CosMx
1	L5.IT	CosMx
1	L5.IT	CosMx
2	L5.IT	CosMx
1	L5.IT	CosMx
1	L5.IT	CosMx
0	L5.IT	CosMx
0	L5.IT	CosMx
0	L5.IT	CosMx
0	L5.IT	CosMx
0	L5.IT	CosMx
0	L5.IT	CosMx
0	L5.IT	CosMx
0	L5.IT	CosMx
0	L5.IT	CosMx
0	L5.IT	CosMx
0	L5.IT	CosMx
0	L5.IT	CosMx
1	L5.IT	CosMx
0	L5.IT	CosMx
1	L5.IT	CosMx
0	L5.IT	CosMx
0	L5.IT	CosMx
0	L5.IT	CosMx
0	L5.IT	CosMx
0	L5.IT	CosMx
0	L5.IT	CosMx
1	L5.IT	CosMx
0	L5.IT	CosMx
0	L5.IT	CosMx
0	L5.IT	CosMx
0	L5.IT	CosMx
0	L5.IT	CosMx
0	L5.IT	CosMx
0	L5.IT	CosMx
0	L5.IT	CosMx
0	L5.IT	CosMx
0	L5.IT	CosMx
0	L5.IT	CosMx
0	L5.IT	CosMx
0	L5.IT	CosMx
0	L5.IT	CosMx
0	L5.IT	CosMx
0	L5.IT	CosMx
0	L5.IT	CosMx
0	L5.IT	CosMx
0	L5.IT	CosMx
0	L5.IT	CosMx
0	L5.IT	CosMx
2	L5.IT	CosMx
4	L5.IT	CosMx
1	L5.IT	CosMx
2	L5.IT	CosMx
3	L5.IT	CosMx
2	L5.IT	CosMx
0	L5.IT	CosMx
1	L5.IT	CosMx
0	L5.IT	CosMx
1	L5.IT	CosMx
0	L5.IT	CosMx
0	L5.IT	CosMx
0	L5.IT	CosMx
1	L5.IT	CosMx
0	L5.IT	CosMx
0	L5.IT	CosMx
0	L5.IT	CosMx
0	L5.IT	CosMx
0	L5.IT	CosMx
0	L5.IT	CosMx
0	L5.IT	CosMx
0	L5.IT	CosMx
1	L5.IT	CosMx
2	L5.IT	CosMx
0	L5.IT	CosMx
0	L5.IT	CosMx
0	L5.IT	CosMx
0	L5.IT	CosMx
0	L5.IT	CosMx
1	L5.IT	CosMx
0	L5.IT	CosMx
1	L5.IT	CosMx
0	L5.IT	CosMx
1	L5.IT	CosMx
1	L5.IT	CosMx
0	L5.IT	CosMx
2	L5.IT	CosMx
0	L5.IT	CosMx
1	L5.IT	CosMx
0	L5.IT	CosMx
0	L5.IT	CosMx
0	L5.IT	CosMx
2	L5.IT	CosMx
0	L5.IT	CosMx
0	L5.IT	CosMx
0	L5.IT	CosMx
0	L5.IT	CosMx
1	L5.IT	CosMx
0	L5.IT	CosMx
1	L5.IT	CosMx
0	L5.IT	CosMx
1	L5.IT	CosMx
0	L5.IT	CosMx
0	L5.IT	CosMx
2	L5.IT	CosMx
1	L5.IT	CosMx
0	L5.IT	CosMx
1	L5.IT	CosMx
0	L5.IT	CosMx
1	L5.IT	CosMx
1	L5.IT	CosMx
2	L5.IT	CosMx
0	L5.IT	CosMx
0	L5.IT	CosMx
0	L5.IT	CosMx
0	L5.IT	CosMx
1	L5.IT	CosMx
0	L5.IT	CosMx
1	L5.IT	CosMx
0	L5.IT	CosMx
0	L5.IT	CosMx
1	L5.IT	CosMx
0	L5.IT	CosMx
1	L5.IT	CosMx
0	L5.IT	CosMx
0	L5.IT	CosMx
2	L5.IT	CosMx
0	L5.IT	CosMx
1	L5.IT	CosMx
2	L5.IT	CosMx
0	L5.IT	CosMx
0	L5.IT	CosMx
0	L5.IT	CosMx
0	L5.IT	CosMx
0	L5.IT	CosMx
0	L5.IT	CosMx
1	L5.IT	CosMx
0	L5.IT	CosMx
0	L5.IT	CosMx
2	L5.IT	CosMx
1	L5.IT	CosMx
0	L5.IT	CosMx
0	L5.IT	CosMx
2	L5.IT	CosMx
0	L5.IT	CosMx
0	L5.IT	CosMx
1	L5.IT	CosMx
0	L5.IT	CosMx
0	L5.IT	CosMx
0	L5.IT	CosMx
0	L5.IT	CosMx
0	L5.IT	CosMx
0	L5.IT	CosMx
0	L5.IT	CosMx
1	L5.IT	CosMx
1	L5.IT	CosMx
0	L5.IT	CosMx
1	L5.IT	CosMx
3	L5.IT	CosMx
1	L5.IT	CosMx
0	L5.IT	CosMx
1	L5.IT	CosMx
1	L5.IT	CosMx
0	L5.IT	CosMx
2	L5.IT	CosMx
1	L5.IT	CosMx
2	L5.IT	CosMx
1	L5.IT	CosMx
0	L5.IT	CosMx
0	L5.IT	CosMx
2	L5.IT	CosMx
0	L5.IT	CosMx
0	L5.IT	CosMx
0	L5.IT	CosMx
1	L5.IT	CosMx
1	L5.IT	CosMx
2	L5.IT	CosMx
0	L5.IT	CosMx
0	L5.IT	CosMx
1	L5.IT	CosMx
1	L5.IT	CosMx
1	L5.IT	CosMx
0	L5.IT	CosMx
0	L5.IT	CosMx
0	L5.IT	CosMx
1	L5.IT	CosMx
0	L5.IT	CosMx
0	L5.IT	CosMx
0	L5.IT	CosMx
0	L5.IT	CosMx
2	L5.IT	CosMx
0	L5.IT	CosMx
0	L5.IT	CosMx
1	L5.IT	CosMx
0	L5.IT	CosMx
0	L5.IT	CosMx
0	L5.IT	CosMx
0	L5.IT	CosMx
0	L5.IT	CosMx
0	L5.IT	CosMx
0	L5.IT	CosMx
1	L5.IT	CosMx
0	L5.IT	CosMx
0	L5.IT	CosMx
0	L5.IT	CosMx
3	L5.IT	CosMx
0	L5.IT	CosMx
0	L5.IT	CosMx
2	L5.IT	CosMx
0	L5.IT	CosMx
0	L5.IT	CosMx
0	L5.IT	CosMx
0	L5.IT	CosMx
0	L5.IT	CosMx
0	L5.IT	CosMx
0	L5.IT	CosMx
0	L5.IT	CosMx
2	L5.IT	CosMx
1	L5.IT	CosMx
0	L5.IT	CosMx
1	L5.IT	CosMx
0	L5.IT	CosMx
1	L5.IT	CosMx
1	L5.IT	CosMx
0	L5.IT	CosMx
0	L5.IT	CosMx
0	L5.IT	CosMx
0	L5.IT	CosMx
3	L5.IT	CosMx
1	L5.IT	CosMx
0	L5.IT	CosMx
0	L5.IT	CosMx
0	L5.IT	CosMx
0	L5.IT	CosMx
0	L5.IT	CosMx
1	L5.IT	CosMx
2	L5.IT	CosMx
1	L5.IT	CosMx
3	L5.IT	CosMx
0	L5.IT	CosMx
0	L5.IT	CosMx
2	L5.IT	CosMx
2	L5.IT	CosMx
0	L5.IT	CosMx
0	L5.IT	CosMx
1	L5.IT	CosMx
0	L5.IT	CosMx
0	L5.IT	CosMx
0	L5.IT	CosMx
0	L5.IT	CosMx
0	L5.IT	CosMx
3	L5.IT	CosMx
0	L5.IT	CosMx
1	L5.IT	CosMx
0	L5.IT	CosMx
0	L5.IT	CosMx
0	L5.IT	CosMx
0	L5.IT	CosMx
1	L5.IT	CosMx
0	L5.IT	CosMx
0	L5.IT	CosMx
0	L5.IT	CosMx
0	L5.IT	CosMx
1	L5.IT	CosMx
0	L5.IT	CosMx
0	L5.IT	CosMx
2	L5.IT	CosMx
0	L5.IT	CosMx
0	L5.IT	CosMx
0	L5.IT	CosMx
0	L5.IT	CosMx
0	L5.IT	CosMx
0	L5.IT	CosMx
0	L5.IT	CosMx
1	L5.IT	CosMx
0	L5.IT	CosMx
0	L5.IT	CosMx
0	L5.IT	CosMx
0	L5.IT	CosMx
1	L5.IT	CosMx
0	L5.IT	CosMx
0	L5.IT	CosMx
1	L5.IT	CosMx
0	L5.IT	CosMx
1	L5.IT	CosMx
0	L5.IT	CosMx
0	L5.IT	CosMx
1	L5.IT	CosMx
0	L5.IT	CosMx
0	L5.IT	CosMx
0	L5.IT	CosMx
0	L5.IT	CosMx
0	L5.IT	CosMx
0	L5.IT	CosMx
0	L5.IT	CosMx
0	L5.IT	CosMx
0	L5.IT	CosMx
0	L5.IT	CosMx
0	L5.IT	CosMx
0	L5.IT	CosMx
0	L5.IT	CosMx
0	L5.IT	CosMx
0	L5.IT	CosMx
0	L5.IT	CosMx
0	L5.IT	CosMx
1	L5.IT	CosMx
0	L5.IT	CosMx
0	L5.IT	CosMx
0	L5.IT	CosMx
0	Astro	CosMx
1	Astro	CosMx
0	Astro	CosMx
0	Astro	CosMx
1	Astro	CosMx
0	Astro	CosMx
0	Astro	CosMx
0	Astro	CosMx
0	Astro	CosMx
1	Astro	CosMx
0	Astro	CosMx
0	Astro	CosMx
1	Astro	CosMx
0	Astro	CosMx
2	Astro	CosMx
0	Astro	CosMx
0	Astro	CosMx
0	Astro	CosMx
0	Astro	CosMx
0	Astro	CosMx
0	Astro	CosMx
1	Astro	CosMx
0	Astro	CosMx
1	Astro	CosMx
1	Astro	CosMx
0	Astro	CosMx
0	Astro	CosMx
0	Astro	CosMx
0	Astro	CosMx
0	Astro	CosMx
0	Astro	CosMx
0	Astro	CosMx
0	Astro	CosMx
0	Astro	CosMx
1	Astro	CosMx
0	Astro	CosMx
0	Astro	CosMx
0	Astro	CosMx
0	Astro	CosMx
0	Astro	CosMx
0	Astro	CosMx
0	Astro	CosMx
0	Astro	CosMx
0	Astro	CosMx
0	Astro	CosMx
0	Astro	CosMx
0	Astro	CosMx
0	Astro	CosMx
0	Astro	CosMx
1	Astro	CosMx
0	Astro	CosMx
0	Astro	CosMx
1	Astro	CosMx
0	Astro	CosMx
0	Astro	CosMx
0	Astro	CosMx
0	Astro	CosMx
0	Astro	CosMx
0	Astro	CosMx
0	Astro	CosMx
0	Astro	CosMx
0	Astro	CosMx
0	Astro	CosMx
0	Astro	CosMx
0	Astro	CosMx
0	Astro	CosMx
0	Astro	CosMx
0	Astro	CosMx
1	Astro	CosMx
0	Astro	CosMx
0	Astro	CosMx
0	Astro	CosMx
0	Astro	CosMx
0	Astro	CosMx
0	Astro	CosMx
0	Astro	CosMx
0	Astro	CosMx
0	Astro	CosMx
0	Astro	CosMx
0	Astro	CosMx
0	Astro	CosMx
0	Astro	CosMx
0	Astro	CosMx
0	Astro	CosMx
0	Astro	CosMx
0	Astro	CosMx
0	Astro	CosMx
0	Astro	CosMx
0	Astro	CosMx
0	Astro	CosMx
0	Astro	CosMx
0	Astro	CosMx
1	Astro	CosMx
0	Astro	CosMx
0	Astro	CosMx
0	Astro	CosMx
0	Astro	CosMx
0	Astro	CosMx
1	Astro	CosMx
0	Astro	CosMx
0	Astro	CosMx
2	Astro	CosMx
0	Astro	CosMx
0	Astro	CosMx
1	Astro	CosMx
0	Astro	CosMx
0	Astro	CosMx
0	Astro	CosMx
0	Astro	CosMx
0	Astro	CosMx
0	Astro	CosMx
0	Astro	CosMx
0	Astro	CosMx
1	Astro	CosMx
0	Astro	CosMx
0	Astro	CosMx
0	Astro	CosMx
0	Astro	CosMx
0	Astro	CosMx
0	Astro	CosMx
0	Astro	CosMx
0	Astro	CosMx
1	Astro	CosMx
0	Astro	CosMx
0	Astro	CosMx
0	Astro	CosMx
1	Astro	CosMx
0	Astro	CosMx
2	Astro	CosMx
0	Astro	CosMx
0	Astro	CosMx
0	Astro	CosMx
0	Astro	CosMx
0	Astro	CosMx
0	Astro	CosMx
0	Astro	CosMx
1	Astro	CosMx
1	Astro	CosMx
0	Astro	CosMx
0	Astro	CosMx
0	Astro	CosMx
0	Astro	CosMx
0	Astro	CosMx
0	Astro	CosMx
0	Astro	CosMx
0	Astro	CosMx
0	Astro	CosMx
0	Astro	CosMx
0	Astro	CosMx
0	Astro	CosMx
0	Astro	CosMx
0	Astro	CosMx
0	Astro	CosMx
0	Astro	CosMx
0	Astro	CosMx
0	Astro	CosMx
0	Astro	CosMx
4	Astro	CosMx
0	Astro	CosMx
0	Astro	CosMx
0	Astro	CosMx
0	Astro	CosMx
0	Astro	CosMx
0	Astro	CosMx
0	Astro	CosMx
0	Astro	CosMx
0	Astro	CosMx
0	Astro	CosMx
0	Astro	CosMx
0	Astro	CosMx
0	Astro	CosMx
0	Astro	CosMx
0	Astro	CosMx
0	Astro	CosMx
0	Astro	CosMx
0	Astro	CosMx
0	Astro	CosMx
0	Astro	CosMx
0	Astro	CosMx
0	Astro	CosMx
0	Astro	CosMx
0	Astro	CosMx
0	Astro	CosMx
0	Astro	CosMx
0	Astro	CosMx
0	Astro	CosMx
0	Astro	CosMx
0	Astro	CosMx
2	Astro	CosMx
1	Astro	CosMx
0	Astro	CosMx
0	Astro	CosMx
0	Astro	CosMx
0	Astro	CosMx
0	Astro	CosMx
0	Astro	CosMx
0	Astro	CosMx
0	Astro	CosMx
0	Astro	CosMx
0	Astro	CosMx
0	Astro	CosMx
0	Astro	CosMx
0	Astro	CosMx
0	Astro	CosMx
0	Astro	CosMx
0	Astro	CosMx
0	Astro	CosMx
0	Astro	CosMx
0	Astro	CosMx
1	Astro	CosMx
0	Astro	CosMx
0	Astro	CosMx
0	Astro	CosMx
0	Astro	CosMx
0	Astro	CosMx
0	Astro	CosMx
0	Astro	CosMx
0	Astro	CosMx
0	Astro	CosMx
0	Astro	CosMx
0	Astro	CosMx
0	Astro	CosMx
1	Astro	CosMx
0	Astro	CosMx
0	Astro	CosMx
0	Astro	CosMx
0	Astro	CosMx
0	Astro	CosMx
0	Astro	CosMx
0	Astro	CosMx
0	Astro	CosMx
0	Astro	CosMx
0	Astro	CosMx
0	Astro	CosMx
0	Astro	CosMx
1	Astro	CosMx
0	Astro	CosMx
0	Astro	CosMx
0	Astro	CosMx
0	Astro	CosMx
0	Astro	CosMx
0	Astro	CosMx
0	Astro	CosMx
0	Astro	CosMx
0	Astro	CosMx
0	Astro	CosMx
0	Astro	CosMx
0	Astro	CosMx
0	Astro	CosMx
0	Astro	CosMx
1	Astro	CosMx
0	Astro	CosMx
0	Astro	CosMx
1	Astro	CosMx
1	Astro	CosMx
0	Astro	CosMx
0	Astro	CosMx
0	Astro	CosMx
0	Astro	CosMx
0	Astro	CosMx
0	Astro	CosMx
0	Astro	CosMx
0	Astro	CosMx
0	Astro	CosMx
0	Astro	CosMx
0	Astro	CosMx
0	Astro	CosMx
0	Astro	CosMx
0	Astro	CosMx
0	Astro	CosMx
0	Astro	CosMx
0	Astro	CosMx
0	Astro	CosMx
0	Astro	CosMx
0	Astro	CosMx
0	Astro	CosMx
0	Astro	CosMx
0	Astro	CosMx
0	Astro	CosMx
0	Astro	CosMx
0	Astro	CosMx
0	Astro	CosMx
1	Astro	CosMx
0	Astro	CosMx
0	Astro	CosMx
0	Astro	CosMx
1	Astro	CosMx
0	Astro	CosMx
0	Astro	CosMx
0	Astro	CosMx
0	Astro	CosMx
1	Astro	CosMx
0	Astro	CosMx
0	Astro	CosMx
0	Astro	CosMx
0	Astro	CosMx
0	Astro	CosMx
1	Astro	CosMx
0	Astro	CosMx
0	Astro	CosMx
0	Astro	CosMx
0	Astro	CosMx
0	Astro	CosMx
0	Astro	CosMx
0	Astro	CosMx
0	Astro	CosMx
0	Astro	CosMx
0	Astro	CosMx
0	Astro	CosMx
0	Astro	CosMx
0	Astro	CosMx
0	Astro	CosMx
0	Astro	CosMx
0	Astro	CosMx
0	Astro	CosMx
0	Astro	CosMx
0	Astro	CosMx
0	Astro	CosMx
0	Astro	CosMx
0	Astro	CosMx
0	Astro	CosMx
0	Astro	CosMx
0	Astro	CosMx
0	Astro	CosMx
0	Astro	CosMx
0	Astro	CosMx
0	Astro	CosMx
0	Astro	CosMx
3	Astro	CosMx
0	Astro	CosMx
2	Astro	CosMx
0	Astro	CosMx
1	Astro	CosMx
0	Astro	CosMx
0	Astro	CosMx
0	Astro	CosMx
0	Astro	CosMx
0	Astro	CosMx
0	Astro	CosMx
0	Astro	CosMx
0	Astro	CosMx
0	Astro	CosMx
0	Astro	CosMx
0	Astro	CosMx
0	Astro	CosMx
0	Astro	CosMx
0	Astro	CosMx
1	Astro	CosMx
0	Astro	CosMx
0	Astro	CosMx
0	Astro	CosMx
0	Astro	CosMx
1	Astro	CosMx
1	Astro	CosMx
0	Astro	CosMx
0	Astro	CosMx
0	Astro	CosMx
0	Astro	CosMx
0	Astro	CosMx
0	Astro	CosMx
0	Astro	CosMx
1	Astro	CosMx
0	Astro	CosMx
0	Astro	CosMx
0	Astro	CosMx
0	Astro	CosMx
0	Astro	CosMx
0	Astro	CosMx
0	Astro	CosMx
0	Astro	CosMx
0	Astro	CosMx
0	Astro	CosMx
0	Astro	CosMx
0	Astro	CosMx
2	Astro	CosMx
0	Astro	CosMx
0	Astro	CosMx
0	Astro	CosMx
0	Astro	CosMx
0	Astro	CosMx
0	Astro	CosMx
1	Astro	CosMx
0	Astro	CosMx
0	Astro	CosMx
0	Astro	CosMx
0	Astro	CosMx
0	Astro	CosMx
0	Astro	CosMx
0	Astro	CosMx
0	Astro	CosMx
0	Astro	CosMx
1	Astro	CosMx
1	Astro	CosMx
0	Astro	CosMx
0	Astro	CosMx
0	Astro	CosMx
0	Astro	CosMx
0	Astro	CosMx
0	Astro	CosMx
0	Astro	CosMx
4	Astro	CosMx
0	Astro	CosMx
0	Astro	CosMx
0	Astro	CosMx
0	Astro	CosMx
0	Astro	CosMx
0	Astro	CosMx
0	Astro	CosMx
0	Astro	CosMx
1	Astro	CosMx
0	Astro	CosMx
0	Astro	CosMx
0	Astro	CosMx
0	Astro	CosMx
0	Astro	CosMx
0	Astro	CosMx
0	Astro	CosMx
0	Astro	CosMx
0	Astro	CosMx
0	Astro	CosMx
0	Astro	CosMx
0	Astro	CosMx
0	Astro	CosMx
0	Astro	CosMx
0	Astro	CosMx
0	Astro	CosMx
0	Astro	CosMx
0	Astro	CosMx
1	Astro	CosMx
0	Astro	CosMx
0	Astro	CosMx
0	Astro	CosMx
2	Astro	CosMx
0	Astro	CosMx
0	Astro	CosMx
0	Astro	CosMx
0	Astro	CosMx
0	Astro	CosMx
1	Astro	CosMx
0	Astro	CosMx
0	Astro	CosMx
0	Astro	CosMx
0	Astro	CosMx
0	Astro	CosMx
0	Astro	CosMx
0	Astro	CosMx
0	Astro	CosMx
1	Astro	CosMx
3	Astro	CosMx
0	Astro	CosMx
0	Astro	CosMx
0	Astro	CosMx
0	Astro	CosMx
0	Astro	CosMx
0	Astro	CosMx
0	Astro	CosMx
0	Astro	CosMx
0	Astro	CosMx
0	Astro	CosMx
0	Astro	CosMx
0	Astro	CosMx
0	Astro	CosMx
0	Astro	CosMx
1	Astro	CosMx
0	Astro	CosMx
0	Astro	CosMx
0	Astro	CosMx
0	Astro	CosMx
1	Astro	CosMx
4	Astro	CosMx
0	Astro	CosMx
1	Astro	CosMx
0	Astro	CosMx
0	Astro	CosMx
0	Astro	CosMx
0	Astro	CosMx
0	Astro	CosMx
1	Astro	CosMx
0	Astro	CosMx
0	Astro	CosMx
0	Astro	CosMx
0	Astro	CosMx
0	Astro	CosMx
1	Astro	CosMx
0	Astro	CosMx
0	Astro	CosMx
0	Astro	CosMx
0	Astro	CosMx
0	Astro	CosMx
0	Astro	CosMx
1	Astro	CosMx
0	Astro	CosMx
0	Astro	CosMx
0	Astro	CosMx
0	Astro	CosMx
0	Astro	CosMx
0	Astro	CosMx
2	Astro	CosMx
0	Astro	CosMx
0	Astro	CosMx
0	Astro	CosMx
0	Astro	CosMx
0	Astro	CosMx
0	Astro	CosMx
1	Astro	CosMx
0	Astro	CosMx
0	Astro	CosMx
0	Astro	CosMx
0	Astro	CosMx
0	Astro	CosMx
0	Astro	CosMx
0	Astro	CosMx
1	Astro	CosMx
0	Astro	CosMx
0	Astro	CosMx
1	Astro	CosMx
0	Astro	CosMx
0	Astro	CosMx
0	Astro	CosMx
0	Astro	CosMx
0	Astro	CosMx
0	Astro	CosMx
1	Astro	CosMx
0	Astro	CosMx
0	Astro	CosMx
0	Astro	CosMx
0	Astro	CosMx
0	Astro	CosMx
0	Astro	CosMx
1	Astro	CosMx
0	Astro	CosMx
1	Astro	CosMx
0	Astro	CosMx
0	Astro	CosMx
1	Astro	CosMx
1	Astro	CosMx
0	Astro	CosMx
0	Astro	CosMx
0	Astro	CosMx
0	Astro	CosMx
0	Astro	CosMx
0	Astro	CosMx
0	Astro	CosMx
0	Astro	CosMx
0	Astro	CosMx
0	Astro	CosMx
0	Astro	CosMx
0	Astro	CosMx
1	Astro	CosMx
0	Astro	CosMx
3	Astro	CosMx
0	Astro	CosMx
0	Astro	CosMx
0	Astro	CosMx
0	Astro	CosMx
0	Astro	CosMx
2	Astro	CosMx
0	Astro	CosMx
1	Astro	CosMx
0	Astro	CosMx
0	Astro	CosMx
0	Astro	CosMx
0	Astro	CosMx
0	Astro	CosMx
0	Astro	CosMx
2	Astro	CosMx
0	Astro	CosMx
0	Astro	CosMx
0	Astro	CosMx
1	Astro	CosMx
0	Astro	CosMx
0	Astro	CosMx
0	Astro	CosMx
0	Astro	CosMx
1	Astro	CosMx
0	Astro	CosMx
0	Astro	CosMx
0	Astro	CosMx
0	Astro	CosMx
0	Astro	CosMx
0	Astro	CosMx
0	Astro	CosMx
0	Astro	CosMx
0	Astro	CosMx
0	Astro	CosMx
0	Astro	CosMx
1	Astro	CosMx
0	Astro	CosMx
0	Astro	CosMx
0	Astro	CosMx
0	Astro	CosMx
2	Astro	CosMx
0	Astro	CosMx
0	Astro	CosMx
0	Astro	CosMx
0	Astro	CosMx
0	Astro	CosMx
0	Astro	CosMx
0	Astro	CosMx
0	Astro	CosMx
0	Astro	CosMx
0	Astro	CosMx
1	Astro	CosMx
0	Astro	CosMx
0	Astro	CosMx
0	Astro	CosMx
0	Astro	CosMx
0	Astro	CosMx
0	Astro	CosMx
0	Astro	CosMx
0	Astro	CosMx
0	Astro	CosMx
0	Astro	CosMx
0	Astro	CosMx
0	Astro	CosMx
0	Astro	CosMx
0	Astro	CosMx
0	Astro	CosMx
1	Astro	CosMx
0	Astro	CosMx
0	Astro	CosMx
0	Astro	CosMx
0	Astro	CosMx
0	Astro	CosMx
0	Astro	CosMx
0	Astro	CosMx
0	Astro	CosMx
0	Astro	CosMx
0	Astro	CosMx
0	Astro	CosMx
0	Astro	CosMx
0	Astro	CosMx
0	Astro	CosMx
0	Astro	CosMx
0	Astro	CosMx
0	Astro	CosMx
0	Astro	CosMx
0	Astro	CosMx
0	Astro	CosMx
0	Astro	CosMx
0	Astro	CosMx
0	Astro	CosMx
0	Astro	CosMx
0	Astro	CosMx
0	Astro	CosMx
0	Astro	CosMx
0	Astro	CosMx
1	Astro	CosMx
0	Astro	CosMx
0	Astro	CosMx
2	Astro	CosMx
1	Astro	CosMx
0	Astro	CosMx
0	Astro	CosMx
0	Astro	CosMx
0	Astro	CosMx
0	Astro	CosMx
0	Astro	CosMx
0	Astro	CosMx
1	Astro	CosMx
0	Astro	CosMx
0	Astro	CosMx
0	Astro	CosMx
0	Astro	CosMx
0	Astro	CosMx
0	Astro	CosMx
1	Astro	CosMx
2	Astro	CosMx
0	Astro	CosMx
0	Astro	CosMx
0	Astro	CosMx
0	Astro	CosMx
1	Astro	CosMx
0	Astro	CosMx
0	Astro	CosMx
1	Astro	CosMx
0	Astro	CosMx
0	Astro	CosMx
0	Astro	CosMx
0	Astro	CosMx
0	Astro	CosMx
0	Astro	CosMx
0	Astro	CosMx
1	Astro	CosMx
0	Astro	CosMx
0	Astro	CosMx
0	Astro	CosMx
0	Astro	CosMx
0	Astro	CosMx
0	Astro	CosMx
0	Astro	CosMx
1	Astro	CosMx
0	Astro	CosMx
0	Astro	CosMx
0	Astro	CosMx
0	Astro	CosMx
0	Astro	CosMx
0	Astro	CosMx
0	Astro	CosMx
0	Astro	CosMx
0	Astro	CosMx
0	Astro	CosMx
0	Astro	CosMx
0	Astro	CosMx
0	Astro	CosMx
0	Astro	CosMx
0	Astro	CosMx
0	Astro	CosMx
0	Astro	CosMx
0	Astro	CosMx
0	Astro	CosMx
0	Astro	CosMx
0	Astro	CosMx
0	Astro	CosMx
0	Astro	CosMx
0	Astro	CosMx
0	Astro	CosMx
1	Astro	CosMx
0	Astro	CosMx
0	Astro	CosMx
0	Astro	CosMx
0	Astro	CosMx
2	Astro	CosMx
0	Astro	CosMx
1	Astro	CosMx
0	Astro	CosMx
0	Astro	CosMx
0	Astro	CosMx
0	Astro	CosMx
0	Astro	CosMx
0	Astro	CosMx
0	Astro	CosMx
0	Astro	CosMx
0	Astro	CosMx
1	Astro	CosMx
0	Astro	CosMx
0	Astro	CosMx
0	Astro	CosMx
0	Astro	CosMx
0	Astro	CosMx
0	Astro	CosMx
0	Astro	CosMx
0	Astro	CosMx
0	Astro	CosMx
0	Astro	CosMx
0	Astro	CosMx
1	Astro	CosMx
0	Astro	CosMx
0	Astro	CosMx
0	Astro	CosMx
1	Astro	CosMx
0	Astro	CosMx
0	Astro	CosMx
0	Astro	CosMx
0	Astro	CosMx
0	Astro	CosMx
0	Astro	CosMx
0	Astro	CosMx
0	Astro	CosMx
0	Astro	CosMx
0	Astro	CosMx
0	Astro	CosMx
0	Astro	CosMx
1	Astro	CosMx
0	Astro	CosMx
0	Astro	CosMx
0	Astro	CosMx
1	Astro	CosMx
0	Astro	CosMx
0	Astro	CosMx
0	Astro	CosMx
0	Astro	CosMx
0	Astro	CosMx
2	Astro	CosMx
0	Astro	CosMx
0	Astro	CosMx
0	Astro	CosMx
0	Astro	CosMx
0	Astro	CosMx
0	Astro	CosMx
0	Astro	CosMx
0	Astro	CosMx
0	Astro	CosMx
0	Astro	CosMx
0	Astro	CosMx
0	Astro	CosMx
0	Astro	CosMx
0	Astro	CosMx
0	Astro	CosMx
0	Astro	CosMx
0	Astro	CosMx
2	Astro	CosMx
0	Astro	CosMx
0	Astro	CosMx
0	Astro	CosMx
0	Astro	CosMx
0	Astro	CosMx
0	Astro	CosMx
0	Astro	CosMx
0	Astro	CosMx
0	Astro	CosMx
0	Astro	CosMx
0	Astro	CosMx
0	Astro	CosMx
0	Astro	CosMx
0	Astro	CosMx
1	Astro	CosMx
2	Astro	CosMx
1	Astro	CosMx
1	Astro	CosMx
0	Astro	CosMx
0	Astro	CosMx
0	Astro	CosMx
0	Astro	CosMx
0	Astro	CosMx
0	Astro	CosMx
0	Astro	CosMx
0	Astro	CosMx
0	Astro	CosMx
0	Astro	CosMx
0	Astro	CosMx
0	Astro	CosMx
0	Astro	CosMx
0	Astro	CosMx
0	Astro	CosMx
0	Astro	CosMx
0	Astro	CosMx
0	Astro	CosMx
0	Astro	CosMx
0	Astro	CosMx
0	Astro	CosMx
0	Astro	CosMx
1	Astro	CosMx
0	Astro	CosMx
0	Astro	CosMx
0	Astro	CosMx
0	Astro	CosMx
0	Astro	CosMx
1	Astro	CosMx
1	Astro	CosMx
0	Astro	CosMx
0	Astro	CosMx
0	Astro	CosMx
0	Astro	CosMx
0	Astro	CosMx
0	Astro	CosMx
0	Astro	CosMx
0	Astro	CosMx
0	Astro	CosMx
0	Astro	CosMx
0	Astro	CosMx
0	Astro	CosMx
0	Astro	CosMx
0	Astro	CosMx
0	Astro	CosMx
0	Astro	CosMx
0	Astro	CosMx
0	Astro	CosMx
0	Astro	CosMx
0	Astro	CosMx
0	Astro	CosMx
0	Astro	CosMx
0	Astro	CosMx
0	Astro	CosMx
1	Astro	CosMx
0	Astro	CosMx
0	Astro	CosMx
0	Astro	CosMx
0	Astro	CosMx
0	Astro	CosMx
2	Astro	CosMx
0	Astro	CosMx
0	Astro	CosMx
0	Astro	CosMx
0	Astro	CosMx
0	Astro	CosMx
0	Astro	CosMx
0	Astro	CosMx
0	Astro	CosMx
2	Astro	CosMx
0	Astro	CosMx
0	Astro	CosMx
0	Astro	CosMx
0	Astro	CosMx
0	Astro	CosMx
0	Astro	CosMx
0	Astro	CosMx
0	Astro	CosMx
0	Astro	CosMx
0	Astro	CosMx
0	Astro	CosMx
0	Astro	CosMx
0	Astro	CosMx
0	Astro	CosMx
0	Astro	CosMx
0	Astro	CosMx
0	Astro	CosMx
0	Astro	CosMx
0	Astro	CosMx
0	Astro	CosMx
0	Astro	CosMx
0	Astro	CosMx
0	Astro	CosMx
0	Astro	CosMx
0	Astro	CosMx
0	Astro	CosMx
0	Astro	CosMx
1	Astro	CosMx
0	Astro	CosMx
0	Astro	CosMx
0	Astro	CosMx
0	Astro	CosMx
0	Astro	CosMx
0	Astro	CosMx
0	Astro	CosMx
2	Astro	CosMx
0	Astro	CosMx
0	Astro	CosMx
0	Astro	CosMx
0	Astro	CosMx
0	Astro	CosMx
0	Astro	CosMx
0	Astro	CosMx
0	Astro	CosMx
0	Astro	CosMx
0	Astro	CosMx
1	Astro	CosMx
1	Astro	CosMx
0	Astro	CosMx
0	Astro	CosMx
0	Astro	CosMx
0	Astro	CosMx
0	Astro	CosMx
0	Astro	CosMx
0	Astro	CosMx
0	Astro	CosMx
0	Astro	CosMx
0	Astro	CosMx
0	Astro	CosMx
0	Astro	CosMx
0	Astro	CosMx
1	Astro	CosMx
0	Astro	CosMx
0	Astro	CosMx
0	Astro	CosMx
0	Astro	CosMx
0	Astro	CosMx
0	Astro	CosMx
0	Astro	CosMx
0	Astro	CosMx
0	Astro	CosMx
0	Astro	CosMx
0	Astro	CosMx
0	Astro	CosMx
0	Astro	CosMx
0	Astro	CosMx
0	Astro	CosMx
0	Astro	CosMx
0	Astro	CosMx
0	Astro	CosMx
0	Astro	CosMx
0	Astro	CosMx
0	Astro	CosMx
0	Astro	CosMx
0	Astro	CosMx
0	Astro	CosMx
0	Astro	CosMx
1	Astro	CosMx
0	Astro	CosMx
0	Astro	CosMx
0	Astro	CosMx
0	Astro	CosMx
0	Astro	CosMx
0	Astro	CosMx
0	Astro	CosMx
0	Astro	CosMx
0	Astro	CosMx
0	Astro	CosMx
1	Astro	CosMx
0	Astro	CosMx
0	Astro	CosMx
0	Astro	CosMx
1	Astro	CosMx
0	Astro	CosMx
0	Astro	CosMx
0	Astro	CosMx
0	Astro	CosMx
0	Astro	CosMx
0	Astro	CosMx
0	Astro	CosMx
0	Astro	CosMx
1	Astro	CosMx
0	Astro	CosMx
16	L5.IT	CP10K
20	L5.IT	CP10K
7	L5.IT	CP10K
8	L5.IT	CP10K
15	L5.IT	CP10K
7	L5.IT	CP10K
9	L5.IT	CP10K
18	L5.IT	CP10K
5	L5.IT	CP10K
11	L5.IT	CP10K
4	L5.IT	CP10K
0	L5.IT	CP10K
7	L5.IT	CP10K
14	L5.IT	CP10K
8	L5.IT	CP10K
0	L5.IT	CP10K
9	L5.IT	CP10K
9	L5.IT	CP10K
7	L5.IT	CP10K
8	L5.IT	CP10K
10	L5.IT	CP10K
15	L5.IT	CP10K
9	L5.IT	CP10K
5	L5.IT	CP10K
17	L5.IT	CP10K
2	L5.IT	CP10K
5	L5.IT	CP10K
12	L5.IT	CP10K
0	L5.IT	CP10K
22	L5.IT	CP10K
10	L5.IT	CP10K
11	L5.IT	CP10K
9	L5.IT	CP10K
3	L5.IT	CP10K
10	L5.IT	CP10K
8	L5.IT	CP10K
10	L5.IT	CP10K
10	L5.IT	CP10K
8	L5.IT	CP10K
6	L5.IT	CP10K
11	L5.IT	CP10K
10	L5.IT	CP10K
13	L5.IT	CP10K
6	L5.IT	CP10K
11	L5.IT	CP10K
6	L5.IT	CP10K
8	L5.IT	CP10K
11	L5.IT	CP10K
10	L5.IT	CP10K
13	L5.IT	CP10K
10	L5.IT	CP10K
10	L5.IT	CP10K
10	L5.IT	CP10K
13	L5.IT	CP10K
9	L5.IT	CP10K
19	L5.IT	CP10K
7	L5.IT	CP10K
5	L5.IT	CP10K
7	L5.IT	CP10K
15	L5.IT	CP10K
11	L5.IT	CP10K
15	L5.IT	CP10K
13	L5.IT	CP10K
15	L5.IT	CP10K
6	L5.IT	CP10K
10	L5.IT	CP10K
16	L5.IT	CP10K
1	L5.IT	CP10K
12	L5.IT	CP10K
12	L5.IT	CP10K
2	L5.IT	CP10K
14	L5.IT	CP10K
13	L5.IT	CP10K
7	L5.IT	CP10K
7	L5.IT	CP10K
5	L5.IT	CP10K
7	L5.IT	CP10K
12	L5.IT	CP10K
6	L5.IT	CP10K
6	L5.IT	CP10K
3	L5.IT	CP10K
6	L5.IT	CP10K
13	L5.IT	CP10K
10	L5.IT	CP10K
9	L5.IT	CP10K
6	L5.IT	CP10K
16	L5.IT	CP10K
7	L5.IT	CP10K
13	L5.IT	CP10K
14	L5.IT	CP10K
11	L5.IT	CP10K
6	L5.IT	CP10K
12	L5.IT	CP10K
9	L5.IT	CP10K
13	L5.IT	CP10K
5	L5.IT	CP10K
8	L5.IT	CP10K
9	L5.IT	CP10K
12	L5.IT	CP10K
15	L5.IT	CP10K
13	L5.IT	CP10K
5	L5.IT	CP10K
10	L5.IT	CP10K
4	L5.IT	CP10K
13	L5.IT	CP10K
13	L5.IT	CP10K
14	L5.IT	CP10K
8	L5.IT	CP10K
10	L5.IT	CP10K
5	L5.IT	CP10K
10	L5.IT	CP10K
16	L5.IT	CP10K
9	L5.IT	CP10K
11	L5.IT	CP10K
6	L5.IT	CP10K
5	L5.IT	CP10K
4	L5.IT	CP10K
14	L5.IT	CP10K
12	L5.IT	CP10K
13	L5.IT	CP10K
10	L5.IT	CP10K
6	L5.IT	CP10K
4	L5.IT	CP10K
11	L5.IT	CP10K
8	L5.IT	CP10K
7	L5.IT	CP10K
9	L5.IT	CP10K
14	L5.IT	CP10K
4	L5.IT	CP10K
4	L5.IT	CP10K
15	L5.IT	CP10K
5	L5.IT	CP10K
10	L5.IT	CP10K
8	L5.IT	CP10K
13	L5.IT	CP10K
12	L5.IT	CP10K
9	L5.IT	CP10K
5	L5.IT	CP10K
9	L5.IT	CP10K
9	L5.IT	CP10K
7	L5.IT	CP10K
7	L5.IT	CP10K
18	L5.IT	CP10K
8	L5.IT	CP10K
11	L5.IT	CP10K
10	L5.IT	CP10K
16	L5.IT	CP10K
6	L5.IT	CP10K
5	L5.IT	CP10K
13	L5.IT	CP10K
6	L5.IT	CP10K
6	L5.IT	CP10K
13	L5.IT	CP10K
14	L5.IT	CP10K
10	L5.IT	CP10K
12	L5.IT	CP10K
12	L5.IT	CP10K
9	L5.IT	CP10K
5	L5.IT	CP10K
16	L5.IT	CP10K
5	L5.IT	CP10K
10	L5.IT	CP10K
11	L5.IT	CP10K
8	L5.IT	CP10K
10	L5.IT	CP10K
12	L5.IT	CP10K
7	L5.IT	CP10K
7	L5.IT	CP10K
10	L5.IT	CP10K
15	L5.IT	CP10K
9	L5.IT	CP10K
11	L5.IT	CP10K
10	L5.IT	CP10K
12	L5.IT	CP10K
9	L5.IT	CP10K
8	L5.IT	CP10K
8	L5.IT	CP10K
7	L5.IT	CP10K
1	L5.IT	CP10K
5	L5.IT	CP10K
8	L5.IT	CP10K
6	L5.IT	CP10K
9	L5.IT	CP10K
12	L5.IT	CP10K
7	L5.IT	CP10K
12	L5.IT	CP10K
8	L5.IT	CP10K
9	L5.IT	CP10K
8	L5.IT	CP10K
20	L5.IT	CP10K
17	L5.IT	CP10K
11	L5.IT	CP10K
16	L5.IT	CP10K
9	L5.IT	CP10K
4	L5.IT	CP10K
7	L5.IT	CP10K
9	L5.IT	CP10K
9	L5.IT	CP10K
7	L5.IT	CP10K
7	L5.IT	CP10K
14	L5.IT	CP10K
7	L5.IT	CP10K
11	L5.IT	CP10K
4	L5.IT	CP10K
8	L5.IT	CP10K
8	L5.IT	CP10K
15	L5.IT	CP10K
9	L5.IT	CP10K
7	L5.IT	CP10K
11	L5.IT	CP10K
12	L5.IT	CP10K
11	L5.IT	CP10K
16	L5.IT	CP10K
13	L5.IT	CP10K
12	L5.IT	CP10K
6	L5.IT	CP10K
6	L5.IT	CP10K
7	L5.IT	CP10K
16	L5.IT	CP10K
12	L5.IT	CP10K
7	L5.IT	CP10K
4	L5.IT	CP10K
11	L5.IT	CP10K
10	L5.IT	CP10K
6	L5.IT	CP10K
8	L5.IT	CP10K
12	L5.IT	CP10K
6	L5.IT	CP10K
3	L5.IT	CP10K
13	L5.IT	CP10K
6	L5.IT	CP10K
6	L5.IT	CP10K
3	L5.IT	CP10K
9	L5.IT	CP10K
8	L5.IT	CP10K
7	L5.IT	CP10K
6	L5.IT	CP10K
4	L5.IT	CP10K
11	L5.IT	CP10K
5	L5.IT	CP10K
8	L5.IT	CP10K
6	L5.IT	CP10K
14	L5.IT	CP10K
13	L5.IT	CP10K
5	L5.IT	CP10K
13	L5.IT	CP10K
7	L5.IT	CP10K
8	L5.IT	CP10K
5	L5.IT	CP10K
9	L5.IT	CP10K
4	L5.IT	CP10K
9	L5.IT	CP10K
17	L5.IT	CP10K
12	L5.IT	CP10K
8	L5.IT	CP10K
13	L5.IT	CP10K
11	L5.IT	CP10K
13	L5.IT	CP10K
16	L5.IT	CP10K
11	L5.IT	CP10K
11	L5.IT	CP10K
11	L5.IT	CP10K
7	L5.IT	CP10K
12	L5.IT	CP10K
6	L5.IT	CP10K
4	L5.IT	CP10K
10	L5.IT	CP10K
9	L5.IT	CP10K
12	L5.IT	CP10K
7	L5.IT	CP10K
12	L5.IT	CP10K
6	L5.IT	CP10K
8	L5.IT	CP10K
9	L5.IT	CP10K
13	L5.IT	CP10K
7	L5.IT	CP10K
12	L5.IT	CP10K
6	L5.IT	CP10K
9	L5.IT	CP10K
14	L5.IT	CP10K
6	L5.IT	CP10K
7	L5.IT	CP10K
15	L5.IT	CP10K
7	L5.IT	CP10K
8	L5.IT	CP10K
15	L5.IT	CP10K
7	L5.IT	CP10K
15	L5.IT	CP10K
10	L5.IT	CP10K
6	L5.IT	CP10K
16	L5.IT	CP10K
10	L5.IT	CP10K
5	L5.IT	CP10K
5	L5.IT	CP10K
4	L5.IT	CP10K
6	L5.IT	CP10K
6	L5.IT	CP10K
19	L5.IT	CP10K
6	L5.IT	CP10K
8	L5.IT	CP10K
6	L5.IT	CP10K
12	L5.IT	CP10K
15	L5.IT	CP10K
11	L5.IT	CP10K
14	L5.IT	CP10K
9	L5.IT	CP10K
12	L5.IT	CP10K
9	L5.IT	CP10K
16	L5.IT	CP10K
14	L5.IT	CP10K
10	L5.IT	CP10K
14	L5.IT	CP10K
9	L5.IT	CP10K
7	L5.IT	CP10K
13	L5.IT	CP10K
8	L5.IT	CP10K
15	L5.IT	CP10K
8	L5.IT	CP10K
15	L5.IT	CP10K
7	L5.IT	CP10K
13	L5.IT	CP10K
10	L5.IT	CP10K
11	L5.IT	CP10K
7	L5.IT	CP10K
8	L5.IT	CP10K
8	L5.IT	CP10K
13	L5.IT	CP10K
4	L5.IT	CP10K
11	L5.IT	CP10K
11	L5.IT	CP10K
10	L5.IT	CP10K
13	L5.IT	CP10K
6	L5.IT	CP10K
16	L5.IT	CP10K
5	L5.IT	CP10K
12	L5.IT	CP10K
8	L5.IT	CP10K
8	L5.IT	CP10K
9	L5.IT	CP10K
6	L5.IT	CP10K
14	L5.IT	CP10K
13	L5.IT	CP10K
12	L5.IT	CP10K
3	L5.IT	CP10K
16	L5.IT	CP10K
15	L5.IT	CP10K
6	L5.IT	CP10K
17	L5.IT	CP10K
7	L5.IT	CP10K
5	L5.IT	CP10K
10	L5.IT	CP10K
12	L5.IT	CP10K
9	L5.IT	CP10K
10	L5.IT	CP10K
10	L5.IT	CP10K
[truncated: 4,281 more rows]

## Sheet: Figure_3g_Rora
Expression_value	Cell_type	Condition
0	L5.IT	CosMx
0	L5.IT	CosMx
0	L5.IT	CosMx
0	L5.IT	CosMx
1	L5.IT	CosMx
0	L5.IT	CosMx
0	L5.IT	CosMx
1	L5.IT	CosMx
0	L5.IT	CosMx
0	L5.IT	CosMx
0	L5.IT	CosMx
0	L5.IT	CosMx
0	L5.IT	CosMx
0	L5.IT	CosMx
0	L5.IT	CosMx
0	L5.IT	CosMx
0	L5.IT	CosMx
0	L5.IT	CosMx
0	L5.IT	CosMx
1	L5.IT	CosMx
1	L5.IT	CosMx
0	L5.IT	CosMx
0	L5.IT	CosMx
0	L5.IT	CosMx
0	L5.IT	CosMx
1	L5.IT	CosMx
0	L5.IT	CosMx
0	L5.IT	CosMx
1	L5.IT	CosMx
0	L5.IT	CosMx
0	L5.IT	CosMx
0	L5.IT	CosMx
0	L5.IT	CosMx
0	L5.IT	CosMx
0	L5.IT	CosMx
0	L5.IT	CosMx
0	L5.IT	CosMx
0	L5.IT	CosMx
0	L5.IT	CosMx
0	L5.IT	CosMx
0	L5.IT	CosMx
2	L5.IT	CosMx
2	L5.IT	CosMx
1	L5.IT	CosMx
1	L5.IT	CosMx
0	L5.IT	CosMx
0	L5.IT	CosMx
0	L5.IT	CosMx
1	L5.IT	CosMx
0	L5.IT	CosMx
0	L5.IT	CosMx
0	L5.IT	CosMx
0	L5.IT	CosMx
0	L5.IT	CosMx
1	L5.IT	CosMx
2	L5.IT	CosMx
0	L5.IT	CosMx
1	L5.IT	CosMx
0	L5.IT	CosMx
0	L5.IT	CosMx
1	L5.IT	CosMx
0	L5.IT	CosMx
0	L5.IT	CosMx
0	L5.IT	CosMx
0	L5.IT	CosMx
0	L5.IT	CosMx
0	L5.IT	CosMx
1	L5.IT	CosMx
0	L5.IT	CosMx
0	L5.IT	CosMx
0	L5.IT	CosMx
0	L5.IT	CosMx
0	L5.IT	CosMx
0	L5.IT	CosMx
0	L5.IT	CosMx
1	L5.IT	CosMx
0	L5.IT	CosMx
0	L5.IT	CosMx
0	L5.IT	CosMx
0	L5.IT	CosMx
0	L5.IT	CosMx
0	L5.IT	CosMx
0	L5.IT	CosMx
0	L5.IT	CosMx
2	L5.IT	CosMx
1	L5.IT	CosMx
0	L5.IT	CosMx
1	L5.IT	CosMx
0	L5.IT	CosMx
0	L5.IT	CosMx
1	L5.IT	CosMx
0	L5.IT	CosMx
0	L5.IT	CosMx
1	L5.IT	CosMx
0	L5.IT	CosMx
1	L5.IT	CosMx
1	L5.IT	CosMx
1	L5.IT	CosMx
0	L5.IT	CosMx
0	L5.IT	CosMx
0	L5.IT	CosMx
0	L5.IT	CosMx
0	L5.IT	CosMx
2	L5.IT	CosMx
0	L5.IT	CosMx
0	L5.IT	CosMx
0	L5.IT	CosMx
0	L5.IT	CosMx
0	L5.IT	CosMx
0	L5.IT	CosMx
0	L5.IT	CosMx
0	L5.IT	CosMx
0	L5.IT	CosMx
2	L5.IT	CosMx
0	L5.IT	CosMx
0	L5.IT	CosMx
0	L5.IT	CosMx
1	L5.IT	CosMx
1	L5.IT	CosMx
0	L5.IT	CosMx
0	L5.IT	CosMx
0	L5.IT	CosMx
0	L5.IT	CosMx
0	L5.IT	CosMx
0	L5.IT	CosMx
0	L5.IT	CosMx
0	L5.IT	CosMx
0	L5.IT	CosMx
0	L5.IT	CosMx
0	L5.IT	CosMx
0	L5.IT	CosMx
0	L5.IT	CosMx
0	L5.IT	CosMx
0	L5.IT	CosMx
0	L5.IT	CosMx
0	L5.IT	CosMx
0	L5.IT	CosMx
0	L5.IT	CosMx
1	L5.IT	CosMx
0	L5.IT	CosMx
1	L5.IT	CosMx
1	L5.IT	CosMx
1	L5.IT	CosMx
0	L5.IT	CosMx
1	L5.IT	CosMx
0	L5.IT	CosMx
1	L5.IT	CosMx
1	L5.IT	CosMx
0	L5.IT	CosMx
0	L5.IT	CosMx
0	L5.IT	CosMx
0	L5.IT	CosMx
0	L5.IT	CosMx
0	L5.IT	CosMx
1	L5.IT	CosMx
0	L5.IT	CosMx
0	L5.IT	CosMx
0	L5.IT	CosMx
1	L5.IT	CosMx
2	L5.IT	CosMx
0	L5.IT	CosMx
0	L5.IT	CosMx
0	L5.IT	CosMx
0	L5.IT	CosMx
1	L5.IT	CosMx
1	L5.IT	CosMx
0	L5.IT	CosMx
1	L5.IT	CosMx
0	L5.IT	CosMx
0	L5.IT	CosMx
0	L5.IT	CosMx
0	L5.IT	CosMx
0	L5.IT	CosMx
0	L5.IT	CosMx
0	L5.IT	CosMx
0	L5.IT	CosMx
0	L5.IT	CosMx
0	L5.IT	CosMx
0	L5.IT	CosMx
0	L5.IT	CosMx
0	L5.IT	CosMx
0	L5.IT	CosMx
0	L5.IT	CosMx
0	L5.IT	CosMx
2	L5.IT	CosMx
0	L5.IT	CosMx
0	L5.IT	CosMx
0	L5.IT	CosMx
2	L5.IT	CosMx
0	L5.IT	CosMx
0	L5.IT	CosMx
0	L5.IT	CosMx
0	L5.IT	CosMx
0	L5.IT	CosMx
0	L5.IT	CosMx
0	L5.IT	CosMx
0	L5.IT	CosMx
0	L5.IT	CosMx
0	L5.IT	CosMx
0	L5.IT	CosMx
0	L5.IT	CosMx
0	L5.IT	CosMx
0	L5.IT	CosMx
1	L5.IT	CosMx
0	L5.IT	CosMx
0	L5.IT	CosMx
0	L5.IT	CosMx
1	L5.IT	CosMx
0	L5.IT	CosMx
0	L5.IT	CosMx
0	L5.IT	CosMx
0	L5.IT	CosMx
0	L5.IT	CosMx
0	L5.IT	CosMx
1	L5.IT	CosMx
0	L5.IT	CosMx
0	L5.IT	CosMx
0	L5.IT	CosMx
0	L5.IT	CosMx
0	L5.IT	CosMx
0	L5.IT	CosMx
0	L5.IT	CosMx
0	L5.IT	CosMx
0	L5.IT	CosMx
1	L5.IT	CosMx
0	L5.IT	CosMx
1	L5.IT	CosMx
1	L5.IT	CosMx
0	L5.IT	CosMx
0	L5.IT	CosMx
0	L5.IT	CosMx
2	L5.IT	CosMx
0	L5.IT	CosMx
0	L5.IT	CosMx
0	L5.IT	CosMx
0	L5.IT	CosMx
0	L5.IT	CosMx
1	L5.IT	CosMx
1	L5.IT	CosMx
0	L5.IT	CosMx
0	L5.IT	CosMx
0	L5.IT	CosMx
0	L5.IT	CosMx
0	L5.IT	CosMx
0	L5.IT	CosMx
1	L5.IT	CosMx
1	L5.IT	CosMx
1	L5.IT	CosMx
0	L5.IT	CosMx
0	L5.IT	CosMx
0	L5.IT	CosMx
0	L5.IT	CosMx
0	L5.IT	CosMx
0	L5.IT	CosMx
1	L5.IT	CosMx
0	L5.IT	CosMx
1	L5.IT	CosMx
1	L5.IT	CosMx
1	L5.IT	CosMx
0	L5.IT	CosMx
1	L5.IT	CosMx
0	L5.IT	CosMx
1	L5.IT	CosMx
0	L5.IT	CosMx
0	L5.IT	CosMx
0	L5.IT	CosMx
1	L5.IT	CosMx
0	L5.IT	CosMx
0	L5.IT	CosMx
0	L5.IT	CosMx
0	L5.IT	CosMx
0	L5.IT	CosMx
0	L5.IT	CosMx
0	L5.IT	CosMx
0	L5.IT	CosMx
0	L5.IT	CosMx
0	L5.IT	CosMx
0	L5.IT	CosMx
1	L5.IT	CosMx
0	L5.IT	CosMx
0	L5.IT	CosMx
2	L5.IT	CosMx
0	L5.IT	CosMx
1	L5.IT	CosMx
1	L5.IT	CosMx
0	L5.IT	CosMx
2	L5.IT	CosMx
0	L5.IT	CosMx
0	L5.IT	CosMx
1	L5.IT	CosMx
1	L5.IT	CosMx
0	L5.IT	CosMx
0	L5.IT	CosMx
0	L5.IT	CosMx
0	L5.IT	CosMx
1	L5.IT	CosMx
1	L5.IT	CosMx
0	L5.IT	CosMx
0	L5.IT	CosMx
0	L5.IT	CosMx
1	L5.IT	CosMx
1	L5.IT	CosMx
0	L5.IT	CosMx
0	L5.IT	CosMx
1	L5.IT	CosMx
1	L5.IT	CosMx
1	L5.IT	CosMx
0	L5.IT	CosMx
1	L5.IT	CosMx
0	L5.IT	CosMx
0	L5.IT	CosMx
1	L5.IT	CosMx
0	L5.IT	CosMx
0	L5.IT	CosMx
1	L5.IT	CosMx
0	L5.IT	CosMx
0	L5.IT	CosMx
0	L5.IT	CosMx
0	L5.IT	CosMx
1	L5.IT	CosMx
2	L5.IT	CosMx
0	L5.IT	CosMx
0	L5.IT	CosMx
0	L5.IT	CosMx
0	L5.IT	CosMx
1	L5.IT	CosMx
1	L5.IT	CosMx
0	L5.IT	CosMx
0	L5.IT	CosMx
0	L5.IT	CosMx
0	L5.IT	CosMx
0	L5.IT	CosMx
0	L5.IT	CosMx
0	L5.IT	CosMx
0	L5.IT	CosMx
0	L5.IT	CosMx
0	L5.IT	CosMx
2	L5.IT	CosMx
0	L5.IT	CosMx
0	L5.IT	CosMx
1	L5.IT	CosMx
0	L5.IT	CosMx
0	L5.IT	CosMx
0	L5.IT	CosMx
1	L5.IT	CosMx
0	L5.IT	CosMx
1	L5.IT	CosMx
0	L5.IT	CosMx
0	L5.IT	CosMx
1	L5.IT	CosMx
1	L5.IT	CosMx
1	L5.IT	CosMx
0	L5.IT	CosMx
0	L5.IT	CosMx
0	L5.IT	CosMx
0	L5.IT	CosMx
0	L5.IT	CosMx
2	L5.IT	CosMx
1	L5.IT	CosMx
1	L5.IT	CosMx
1	L5.IT	CosMx
1	L5.IT	CosMx
0	L5.IT	CosMx
0	L5.IT	CosMx
2	L5.IT	CosMx
0	L5.IT	CosMx
0	L5.IT	CosMx
1	L5.IT	CosMx
0	L5.IT	CosMx
1	L5.IT	CosMx
2	L5.IT	CosMx
1	L5.IT	CosMx
1	L5.IT	CosMx
0	L5.IT	CosMx
2	L5.IT	CosMx
0	L5.IT	CosMx
1	L5.IT	CosMx
0	L5.IT	CosMx
0	L5.IT	CosMx
0	L5.IT	CosMx
0	L5.IT	CosMx
0	L5.IT	CosMx
0	L5.IT	CosMx
1	L5.IT	CosMx
0	L5.IT	CosMx
2	L5.IT	CosMx
0	L5.IT	CosMx
2	L5.IT	CosMx
1	L5.IT	CosMx
0	L5.IT	CosMx
0	L5.IT	CosMx
0	L5.IT	CosMx
1	L5.IT	CosMx
0	L5.IT	CosMx
0	L5.IT	CosMx
0	L5.IT	CosMx
1	L5.IT	CosMx
0	L5.IT	CosMx
0	L5.IT	CosMx
1	L5.IT	CosMx
0	L5.IT	CosMx
0	L5.IT	CosMx
2	L5.IT	CosMx
0	L5.IT	CosMx
0	L5.IT	CosMx
1	L5.IT	CosMx
0	L5.IT	CosMx
0	L5.IT	CosMx
0	L5.IT	CosMx
0	L5.IT	CosMx
0	L5.IT	CosMx
0	L5.IT	CosMx
0	L5.IT	CosMx
0	L5.IT	CosMx
0	L5.IT	CosMx
0	L5.IT	CosMx
1	L5.IT	CosMx
0	L5.IT	CosMx
0	L5.IT	CosMx
0	L5.IT	CosMx
0	L5.IT	CosMx
1	L5.IT	CosMx
1	L5.IT	CosMx
0	L5.IT	CosMx
0	L5.IT	CosMx
0	L5.IT	CosMx
0	L5.IT	CosMx
0	L5.IT	CosMx
0	L5.IT	CosMx
1	L5.IT	CosMx
1	L5.IT	CosMx
1	L5.IT	CosMx
0	L5.IT	CosMx
0	L5.IT	CosMx
1	L5.IT	CosMx
0	L5.IT	CosMx
0	L5.IT	CosMx
0	L5.IT	CosMx
0	L5.IT	CosMx
0	L5.IT	CosMx
0	L5.IT	CosMx
1	L5.IT	CosMx
0	L5.IT	CosMx
0	L5.IT	CosMx
1	L5.IT	CosMx
0	L5.IT	CosMx
0	L5.IT	CosMx
0	L5.IT	CosMx
0	L5.IT	CosMx
0	L5.IT	CosMx
1	L5.IT	CosMx
2	L5.IT	CosMx
1	L5.IT	CosMx
0	L5.IT	CosMx
0	L5.IT	CosMx
0	L5.IT	CosMx
0	L5.IT	CosMx
1	L5.IT	CosMx
1	L5.IT	CosMx
0	L5.IT	CosMx
0	L5.IT	CosMx
0	L5.IT	CosMx
0	L5.IT	CosMx
0	L5.IT	CosMx
0	L5.IT	CosMx
0	L5.IT	CosMx
0	L5.IT	CosMx
0	L5.IT	CosMx
1	L5.IT	CosMx
0	L5.IT	CosMx
0	L5.IT	CosMx
0	L5.IT	CosMx
0	L5.IT	CosMx
0	L5.IT	CosMx
0	L5.IT	CosMx
0	L5.IT	CosMx
2	L5.IT	CosMx
0	L5.IT	CosMx
0	L5.IT	CosMx
0	L5.IT	CosMx
0	L5.IT	CosMx
0	L5.IT	CosMx
0	L5.IT	CosMx
0	L5.IT	CosMx
0	L5.IT	CosMx
0	L5.IT	CosMx
0	L5.IT	CosMx
0	L5.IT	CosMx
0	L5.IT	CosMx
1	L5.IT	CosMx
0	L5.IT	CosMx
0	L5.IT	CosMx
0	L5.IT	CosMx
0	L5.IT	CosMx
1	L5.IT	CosMx
1	L5.IT	CosMx
1	L5.IT	CosMx
0	L5.IT	CosMx
0	L5.IT	CosMx
1	L5.IT	CosMx
0	L5.IT	CosMx
1	L5.IT	CosMx
1	L5.IT	CosMx
0	L5.IT	CosMx
1	L5.IT	CosMx
2	L5.IT	CosMx
0	L5.IT	CosMx
0	L5.IT	CosMx
1	L5.IT	CosMx
0	L5.IT	CosMx
1	L5.IT	CosMx
0	L5.IT	CosMx
0	L5.IT	CosMx
0	L5.IT	CosMx
0	L5.IT	CosMx
0	L5.IT	CosMx
0	L5.IT	CosMx
0	L5.IT	CosMx
0	L5.IT	CosMx
1	L5.IT	CosMx
0	L5.IT	CosMx
0	L5.IT	CosMx
2	L5.IT	CosMx
0	L5.IT	CosMx
1	L5.IT	CosMx
4	L5.IT	CosMx
4	L5.IT	CosMx
0	L5.IT	CosMx
0	L5.IT	CosMx
1	L5.IT	CosMx
0	L5.IT	CosMx
0	L5.IT	CosMx
1	L5.IT	CosMx
0	L5.IT	CosMx
0	L5.IT	CosMx
2	L5.IT	CosMx
0	L5.IT	CosMx
1	L5.IT	CosMx
0	L5.IT	CosMx
0	L5.IT	CosMx
1	L5.IT	CosMx
1	L5.IT	CosMx
3	L5.IT	CosMx
3	L5.IT	CosMx
1	L5.IT	CosMx
1	L5.IT	CosMx
0	L5.IT	CosMx
1	L5.IT	CosMx
0	L5.IT	CosMx
1	L5.IT	CosMx
0	L5.IT	CosMx
1	L5.IT	CosMx
0	L5.IT	CosMx
0	L5.IT	CosMx
1	L5.IT	CosMx
0	L5.IT	CosMx
1	L5.IT	CosMx
0	L5.IT	CosMx
4	L5.IT	CosMx
0	L5.IT	CosMx
0	L5.IT	CosMx
0	L5.IT	CosMx
2	L5.IT	CosMx
2	L5.IT	CosMx
0	L5.IT	CosMx
0	L5.IT	CosMx
1	L5.IT	CosMx
3	L5.IT	CosMx
1	L5.IT	CosMx
0	L5.IT	CosMx
1	L5.IT	CosMx
0	L5.IT	CosMx
0	L5.IT	CosMx
0	L5.IT	CosMx
0	L5.IT	CosMx
0	L5.IT	CosMx
1	L5.IT	CosMx
1	L5.IT	CosMx
1	L5.IT	CosMx
0	L5.IT	CosMx
0	L5.IT	CosMx
0	L5.IT	CosMx
1	L5.IT	CosMx
0	L5.IT	CosMx
0	L5.IT	CosMx
1	L5.IT	CosMx
0	L5.IT	CosMx
0	L5.IT	CosMx
0	L5.IT	CosMx
0	L5.IT	CosMx
0	L5.IT	CosMx
0	L5.IT	CosMx
0	L5.IT	CosMx
0	L5.IT	CosMx
0	L5.IT	CosMx
0	L5.IT	CosMx
0	L5.IT	CosMx
0	L5.IT	CosMx
0	L5.IT	CosMx
0	L5.IT	CosMx
0	L5.IT	CosMx
1	L5.IT	CosMx
0	L5.IT	CosMx
0	L5.IT	CosMx
1	L5.IT	CosMx
0	L5.IT	CosMx
0	L5.IT	CosMx
0	L5.IT	CosMx
0	L5.IT	CosMx
0	L5.IT	CosMx
0	L5.IT	CosMx
1	L5.IT	CosMx
0	L5.IT	CosMx
0	L5.IT	CosMx
0	L5.IT	CosMx
0	L5.IT	CosMx
0	L5.IT	CosMx
0	L5.IT	CosMx
0	L5.IT	CosMx
0	L5.IT	CosMx
0	L5.IT	CosMx
1	L5.IT	CosMx
0	L5.IT	CosMx
2	L5.IT	CosMx
1	L5.IT	CosMx
1	L5.IT	CosMx
0	L5.IT	CosMx
0	L5.IT	CosMx
0	L5.IT	CosMx
0	L5.IT	CosMx
2	L5.IT	CosMx
0	L5.IT	CosMx
0	L5.IT	CosMx
0	L5.IT	CosMx
1	L5.IT	CosMx
1	L5.IT	CosMx
1	L5.IT	CosMx
0	L5.IT	CosMx
0	L5.IT	CosMx
0	L5.IT	CosMx
0	L5.IT	CosMx
1	L5.IT	CosMx
1	L5.IT	CosMx
0	L5.IT	CosMx
0	L5.IT	CosMx
1	L5.IT	CosMx
0	L5.IT	CosMx
1	L5.IT	CosMx
0	L5.IT	CosMx
0	L5.IT	CosMx
0	L5.IT	CosMx
0	Astro	CosMx
0	Astro	CosMx
0	Astro	CosMx
0	Astro	CosMx
0	Astro	CosMx
0	Astro	CosMx
0	Astro	CosMx
0	Astro	CosMx
0	Astro	CosMx
0	Astro	CosMx
0	Astro	CosMx
0	Astro	CosMx
0	Astro	CosMx
0	Astro	CosMx
0	Astro	CosMx
0	Astro	CosMx
0	Astro	CosMx
0	Astro	CosMx
0	Astro	CosMx
1	Astro	CosMx
0	Astro	CosMx
0	Astro	CosMx
0	Astro	CosMx
0	Astro	CosMx
0	Astro	CosMx
0	Astro	CosMx
1	Astro	CosMx
0	Astro	CosMx
0	Astro	CosMx
0	Astro	CosMx
0	Astro	CosMx
0	Astro	CosMx
0	Astro	CosMx
0	Astro	CosMx
0	Astro	CosMx
0	Astro	CosMx
0	Astro	CosMx
0	Astro	CosMx
0	Astro	CosMx
0	Astro	CosMx
0	Astro	CosMx
0	Astro	CosMx
0	Astro	CosMx
0	Astro	CosMx
0	Astro	CosMx
0	Astro	CosMx
0	Astro	CosMx
0	Astro	CosMx
0	Astro	CosMx
0	Astro	CosMx
0	Astro	CosMx
0	Astro	CosMx
0	Astro	CosMx
0	Astro	CosMx
0	Astro	CosMx
0	Astro	CosMx
0	Astro	CosMx
0	Astro	CosMx
0	Astro	CosMx
0	Astro	CosMx
0	Astro	CosMx
0	Astro	CosMx
0	Astro	CosMx
0	Astro	CosMx
0	Astro	CosMx
0	Astro	CosMx
0	Astro	CosMx
0	Astro	CosMx
0	Astro	CosMx
1	Astro	CosMx
0	Astro	CosMx
0	Astro	CosMx
0	Astro	CosMx
0	Astro	CosMx
0	Astro	CosMx
0	Astro	CosMx
0	Astro	CosMx
0	Astro	CosMx
0	Astro	CosMx
0	Astro	CosMx
0	Astro	CosMx
1	Astro	CosMx
0	Astro	CosMx
0	Astro	CosMx
0	Astro	CosMx
0	Astro	CosMx
0	Astro	CosMx
0	Astro	CosMx
0	Astro	CosMx
0	Astro	CosMx
0	Astro	CosMx
0	Astro	CosMx
1	Astro	CosMx
0	Astro	CosMx
0	Astro	CosMx
0	Astro	CosMx
0	Astro	CosMx
1	Astro	CosMx
0	Astro	CosMx
0	Astro	CosMx
0	Astro	CosMx
0	Astro	CosMx
0	Astro	CosMx
0	Astro	CosMx
0	Astro	CosMx
0	Astro	CosMx
0	Astro	CosMx
0	Astro	CosMx
2	Astro	CosMx
0	Astro	CosMx
0	Astro	CosMx
0	Astro	CosMx
0	Astro	CosMx
0	Astro	CosMx
0	Astro	CosMx
0	Astro	CosMx
0	Astro	CosMx
0	Astro	CosMx
1	Astro	CosMx
0	Astro	CosMx
0	Astro	CosMx
0	Astro	CosMx
0	Astro	CosMx
0	Astro	CosMx
0	Astro	CosMx
0	Astro	CosMx
0	Astro	CosMx
0	Astro	CosMx
1	Astro	CosMx
0	Astro	CosMx
0	Astro	CosMx
0	Astro	CosMx
0	Astro	CosMx
0	Astro	CosMx
0	Astro	CosMx
0	Astro	CosMx
0	Astro	CosMx
0	Astro	CosMx
0	Astro	CosMx
0	Astro	CosMx
0	Astro	CosMx
0	Astro	CosMx
0	Astro	CosMx
0	Astro	CosMx
1	Astro	CosMx
0	Astro	CosMx
0	Astro	CosMx
0	Astro	CosMx
0	Astro	CosMx
0	Astro	CosMx
0	Astro	CosMx
1	Astro	CosMx
0	Astro	CosMx
1	Astro	CosMx
0	Astro	CosMx
0	Astro	CosMx
0	Astro	CosMx
1	Astro	CosMx
0	Astro	CosMx
0	Astro	CosMx
0	Astro	CosMx
0	Astro	CosMx
0	Astro	CosMx
0	Astro	CosMx
0	Astro	CosMx
1	Astro	CosMx
0	Astro	CosMx
0	Astro	CosMx
0	Astro	CosMx
1	Astro	CosMx
0	Astro	CosMx
0	Astro	CosMx
0	Astro	CosMx
0	Astro	CosMx
0	Astro	CosMx
1	Astro	CosMx
0	Astro	CosMx
0	Astro	CosMx
0	Astro	CosMx
0	Astro	CosMx
0	Astro	CosMx
0	Astro	CosMx
0	Astro	CosMx
0	Astro	CosMx
0	Astro	CosMx
0	Astro	CosMx
0	Astro	CosMx
1	Astro	CosMx
0	Astro	CosMx
0	Astro	CosMx
0	Astro	CosMx
0	Astro	CosMx
0	Astro	CosMx
0	Astro	CosMx
0	Astro	CosMx
0	Astro	CosMx
0	Astro	CosMx
0	Astro	CosMx
0	Astro	CosMx
0	Astro	CosMx
0	Astro	CosMx
2	Astro	CosMx
0	Astro	CosMx
0	Astro	CosMx
1	Astro	CosMx
0	Astro	CosMx
1	Astro	CosMx
0	Astro	CosMx
0	Astro	CosMx
0	Astro	CosMx
0	Astro	CosMx
0	Astro	CosMx
1	Astro	CosMx
0	Astro	CosMx
0	Astro	CosMx
0	Astro	CosMx
0	Astro	CosMx
0	Astro	CosMx
0	Astro	CosMx
0	Astro	CosMx
0	Astro	CosMx
0	Astro	CosMx
0	Astro	CosMx
0	Astro	CosMx
1	Astro	CosMx
0	Astro	CosMx
0	Astro	CosMx
1	Astro	CosMx
0	Astro	CosMx
0	Astro	CosMx
1	Astro	CosMx
1	Astro	CosMx
0	Astro	CosMx
0	Astro	CosMx
0	Astro	CosMx
1	Astro	CosMx
0	Astro	CosMx
0	Astro	CosMx
0	Astro	CosMx
0	Astro	CosMx
0	Astro	CosMx
0	Astro	CosMx
0	Astro	CosMx
0	Astro	CosMx
0	Astro	CosMx
0	Astro	CosMx
0	Astro	CosMx
1	Astro	CosMx
0	Astro	CosMx
0	Astro	CosMx
0	Astro	CosMx
0	Astro	CosMx
0	Astro	CosMx
0	Astro	CosMx
1	Astro	CosMx
0	Astro	CosMx
0	Astro	CosMx
0	Astro	CosMx
0	Astro	CosMx
0	Astro	CosMx
0	Astro	CosMx
0	Astro	CosMx
0	Astro	CosMx
0	Astro	CosMx
0	Astro	CosMx
0	Astro	CosMx
0	Astro	CosMx
0	Astro	CosMx
1	Astro	CosMx
0	Astro	CosMx
0	Astro	CosMx
0	Astro	CosMx
0	Astro	CosMx
0	Astro	CosMx
0	Astro	CosMx
1	Astro	CosMx
0	Astro	CosMx
0	Astro	CosMx
0	Astro	CosMx
0	Astro	CosMx
1	Astro	CosMx
0	Astro	CosMx
0	Astro	CosMx
0	Astro	CosMx
0	Astro	CosMx
1	Astro	CosMx
0	Astro	CosMx
0	Astro	CosMx
0	Astro	CosMx
0	Astro	CosMx
0	Astro	CosMx
0	Astro	CosMx
0	Astro	CosMx
0	Astro	CosMx
0	Astro	CosMx
0	Astro	CosMx
0	Astro	CosMx
0	Astro	CosMx
1	Astro	CosMx
0	Astro	CosMx
0	Astro	CosMx
2	Astro	CosMx
0	Astro	CosMx
0	Astro	CosMx
0	Astro	CosMx
0	Astro	CosMx
0	Astro	CosMx
0	Astro	CosMx
0	Astro	CosMx
0	Astro	CosMx
0	Astro	CosMx
0	Astro	CosMx
0	Astro	CosMx
0	Astro	CosMx
0	Astro	CosMx
0	Astro	CosMx
0	Astro	CosMx
0	Astro	CosMx
0	Astro	CosMx
0	Astro	CosMx
0	Astro	CosMx
0	Astro	CosMx
0	Astro	CosMx
0	Astro	CosMx
0	Astro	CosMx
0	Astro	CosMx
0	Astro	CosMx
0	Astro	CosMx
0	Astro	CosMx
0	Astro	CosMx
0	Astro	CosMx
0	Astro	CosMx
0	Astro	CosMx
0	Astro	CosMx
0	Astro	CosMx
0	Astro	CosMx
0	Astro	CosMx
0	Astro	CosMx
0	Astro	CosMx
0	Astro	CosMx
0	Astro	CosMx
0	Astro	CosMx
0	Astro	CosMx
1	Astro	CosMx
0	Astro	CosMx
0	Astro	CosMx
0	Astro	CosMx
0	Astro	CosMx
0	Astro	CosMx
0	Astro	CosMx
0	Astro	CosMx
0	Astro	CosMx
0	Astro	CosMx
0	Astro	CosMx
0	Astro	CosMx
0	Astro	CosMx
0	Astro	CosMx
0	Astro	CosMx
0	Astro	CosMx
0	Astro	CosMx
0	Astro	CosMx
0	Astro	CosMx
0	Astro	CosMx
0	Astro	CosMx
0	Astro	CosMx
0	Astro	CosMx
0	Astro	CosMx
0	Astro	CosMx
0	Astro	CosMx
0	Astro	CosMx
1	Astro	CosMx
1	Astro	CosMx
0	Astro	CosMx
0	Astro	CosMx
0	Astro	CosMx
0	Astro	CosMx
0	Astro	CosMx
0	Astro	CosMx
0	Astro	CosMx
0	Astro	CosMx
0	Astro	CosMx
0	Astro	CosMx
0	Astro	CosMx
0	Astro	CosMx
0	Astro	CosMx
0	Astro	CosMx
0	Astro	CosMx
1	Astro	CosMx
0	Astro	CosMx
0	Astro	CosMx
0	Astro	CosMx
1	Astro	CosMx
0	Astro	CosMx
0	Astro	CosMx
0	Astro	CosMx
0	Astro	CosMx
0	Astro	CosMx
0	Astro	CosMx
1	Astro	CosMx
0	Astro	CosMx
0	Astro	CosMx
0	Astro	CosMx
0	Astro	CosMx
1	Astro	CosMx
0	Astro	CosMx
0	Astro	CosMx
0	Astro	CosMx
0	Astro	CosMx
0	Astro	CosMx
0	Astro	CosMx
0	Astro	CosMx
0	Astro	CosMx
0	Astro	CosMx
0	Astro	CosMx
0	Astro	CosMx
0	Astro	CosMx
0	Astro	CosMx
0	Astro	CosMx
0	Astro	CosMx
0	Astro	CosMx
0	Astro	CosMx
0	Astro	CosMx
0	Astro	CosMx
0	Astro	CosMx
0	Astro	CosMx
0	Astro	CosMx
0	Astro	CosMx
0	Astro	CosMx
0	Astro	CosMx
0	Astro	CosMx
0	Astro	CosMx
0	Astro	CosMx
0	Astro	CosMx
0	Astro	CosMx
1	Astro	CosMx
0	Astro	CosMx
0	Astro	CosMx
0	Astro	CosMx
0	Astro	CosMx
1	Astro	CosMx
0	Astro	CosMx
0	Astro	CosMx
0	Astro	CosMx
0	Astro	CosMx
0	Astro	CosMx
0	Astro	CosMx
0	Astro	CosMx
1	Astro	CosMx
2	Astro	CosMx
1	Astro	CosMx
0	Astro	CosMx
0	Astro	CosMx
0	Astro	CosMx
0	Astro	CosMx
1	Astro	CosMx
1	Astro	CosMx
0	Astro	CosMx
0	Astro	CosMx
0	Astro	CosMx
0	Astro	CosMx
0	Astro	CosMx
0	Astro	CosMx
2	Astro	CosMx
0	Astro	CosMx
1	Astro	CosMx
0	Astro	CosMx
0	Astro	CosMx
0	Astro	CosMx
0	Astro	CosMx
0	Astro	CosMx
0	Astro	CosMx
0	Astro	CosMx
0	Astro	CosMx
0	Astro	CosMx
0	Astro	CosMx
0	Astro	CosMx
0	Astro	CosMx
0	Astro	CosMx
1	Astro	CosMx
0	Astro	CosMx
0	Astro	CosMx
0	Astro	CosMx
0	Astro	CosMx
0	Astro	CosMx
0	Astro	CosMx
0	Astro	CosMx
0	Astro	CosMx
0	Astro	CosMx
0	Astro	CosMx
0	Astro	CosMx
0	Astro	CosMx
0	Astro	CosMx
0	Astro	CosMx
0	Astro	CosMx
0	Astro	CosMx
0	Astro	CosMx
0	Astro	CosMx
0	Astro	CosMx
0	Astro	CosMx
0	Astro	CosMx
0	Astro	CosMx
0	Astro	CosMx
1	Astro	CosMx
0	Astro	CosMx
0	Astro	CosMx
0	Astro	CosMx
0	Astro	CosMx
0	Astro	CosMx
0	Astro	CosMx
0	Astro	CosMx
0	Astro	CosMx
0	Astro	CosMx
0	Astro	CosMx
1	Astro	CosMx
0	Astro	CosMx
0	Astro	CosMx
0	Astro	CosMx
0	Astro	CosMx
0	Astro	CosMx
0	Astro	CosMx
2	Astro	CosMx
0	Astro	CosMx
0	Astro	CosMx
0	Astro	CosMx
1	Astro	CosMx
0	Astro	CosMx
0	Astro	CosMx
0	Astro	CosMx
0	Astro	CosMx
1	Astro	CosMx
0	Astro	CosMx
0	Astro	CosMx
0	Astro	CosMx
1	Astro	CosMx
0	Astro	CosMx
0	Astro	CosMx
0	Astro	CosMx
0	Astro	CosMx
0	Astro	CosMx
0	Astro	CosMx
0	Astro	CosMx
2	Astro	CosMx
0	Astro	CosMx
1	Astro	CosMx
0	Astro	CosMx
0	Astro	CosMx
0	Astro	CosMx
0	Astro	CosMx
1	Astro	CosMx
0	Astro	CosMx
0	Astro	CosMx
0	Astro	CosMx
0	Astro	CosMx
0	Astro	CosMx
0	Astro	CosMx
0	Astro	CosMx
1	Astro	CosMx
0	Astro	CosMx
0	Astro	CosMx
0	Astro	CosMx
0	Astro	CosMx
0	Astro	CosMx
0	Astro	CosMx
2	Astro	CosMx
1	Astro	CosMx
0	Astro	CosMx
0	Astro	CosMx
0	Astro	CosMx
0	Astro	CosMx
0	Astro	CosMx
0	Astro	CosMx
0	Astro	CosMx
0	Astro	CosMx
0	Astro	CosMx
0	Astro	CosMx
0	Astro	CosMx
0	Astro	CosMx
0	Astro	CosMx
0	Astro	CosMx
0	Astro	CosMx
0	Astro	CosMx
0	Astro	CosMx
0	Astro	CosMx
0	Astro	CosMx
0	Astro	CosMx
0	Astro	CosMx
0	Astro	CosMx
0	Astro	CosMx
0	Astro	CosMx
0	Astro	CosMx
0	Astro	CosMx
0	Astro	CosMx
1	Astro	CosMx
0	Astro	CosMx
0	Astro	CosMx
0	Astro	CosMx
0	Astro	CosMx
0	Astro	CosMx
0	Astro	CosMx
0	Astro	CosMx
0	Astro	CosMx
0	Astro	CosMx
0	Astro	CosMx
0	Astro	CosMx
0	Astro	CosMx
1	Astro	CosMx
0	Astro	CosMx
1	Astro	CosMx
0	Astro	CosMx
0	Astro	CosMx
0	Astro	CosMx
0	Astro	CosMx
0	Astro	CosMx
0	Astro	CosMx
0	Astro	CosMx
0	Astro	CosMx
1	Astro	CosMx
0	Astro	CosMx
0	Astro	CosMx
1	Astro	CosMx
0	Astro	CosMx
0	Astro	CosMx
0	Astro	CosMx
0	Astro	CosMx
0	Astro	CosMx
1	Astro	CosMx
0	Astro	CosMx
0	Astro	CosMx
1	Astro	CosMx
0	Astro	CosMx
0	Astro	CosMx
1	Astro	CosMx
0	Astro	CosMx
0	Astro	CosMx
0	Astro	CosMx
0	Astro	CosMx
0	Astro	CosMx
0	Astro	CosMx
0	Astro	CosMx
1	Astro	CosMx
0	Astro	CosMx
0	Astro	CosMx
0	Astro	CosMx
0	Astro	CosMx
0	Astro	CosMx
0	Astro	CosMx
0	Astro	CosMx
0	Astro	CosMx
0	Astro	CosMx
0	Astro	CosMx
1	Astro	CosMx
0	Astro	CosMx
0	Astro	CosMx
1	Astro	CosMx
0	Astro	CosMx
0	Astro	CosMx
0	Astro	CosMx
1	Astro	CosMx
0	Astro	CosMx
0	Astro	CosMx
0	Astro	CosMx
1	Astro	CosMx
0	Astro	CosMx
0	Astro	CosMx
0	Astro	CosMx
0	Astro	CosMx
1	Astro	CosMx
0	Astro	CosMx
0	Astro	CosMx
0	Astro	CosMx
0	Astro	CosMx
0	Astro	CosMx
0	Astro	CosMx
0	Astro	CosMx
0	Astro	CosMx
0	Astro	CosMx
0	Astro	CosMx
0	Astro	CosMx
0	Astro	CosMx
0	Astro	CosMx
1	Astro	CosMx
0	Astro	CosMx
0	Astro	CosMx
0	Astro	CosMx
0	Astro	CosMx
0	Astro	CosMx
0	Astro	CosMx
0	Astro	CosMx
1	Astro	CosMx
0	Astro	CosMx
1	Astro	CosMx
0	Astro	CosMx
0	Astro	CosMx
0	Astro	CosMx
0	Astro	CosMx
0	Astro	CosMx
0	Astro	CosMx
1	Astro	CosMx
1	Astro	CosMx
0	Astro	CosMx
0	Astro	CosMx
0	Astro	CosMx
0	Astro	CosMx
1	Astro	CosMx
0	Astro	CosMx
0	Astro	CosMx
0	Astro	CosMx
1	Astro	CosMx
0	Astro	CosMx
0	Astro	CosMx
0	Astro	CosMx
0	Astro	CosMx
0	Astro	CosMx
0	Astro	CosMx
0	Astro	CosMx
0	Astro	CosMx
0	Astro	CosMx
0	Astro	CosMx
1	Astro	CosMx
1	Astro	CosMx
0	Astro	CosMx
0	Astro	CosMx
0	Astro	CosMx
1	Astro	CosMx
0	Astro	CosMx
0	Astro	CosMx
0	Astro	CosMx
0	Astro	CosMx
0	Astro	CosMx
0	Astro	CosMx
0	Astro	CosMx
0	Astro	CosMx
1	Astro	CosMx
0	Astro	CosMx
0	Astro	CosMx
0	Astro	CosMx
0	Astro	CosMx
0	Astro	CosMx
1	Astro	CosMx
0	Astro	CosMx
0	Astro	CosMx
0	Astro	CosMx
0	Astro	CosMx
0	Astro	CosMx
0	Astro	CosMx
0	Astro	CosMx
0	Astro	CosMx
0	Astro	CosMx
0	Astro	CosMx
0	Astro	CosMx
0	Astro	CosMx
0	Astro	CosMx
0	Astro	CosMx
0	Astro	CosMx
0	Astro	CosMx
0	Astro	CosMx
0	Astro	CosMx
0	Astro	CosMx
0	Astro	CosMx
0	Astro	CosMx
0	Astro	CosMx
0	Astro	CosMx
0	Astro	CosMx
0	Astro	CosMx
1	Astro	CosMx
0	Astro	CosMx
0	Astro	CosMx
0	Astro	CosMx
0	Astro	CosMx
0	Astro	CosMx
0	Astro	CosMx
0	Astro	CosMx
0	Astro	CosMx
0	Astro	CosMx
0	Astro	CosMx
0	Astro	CosMx
0	Astro	CosMx
0	Astro	CosMx
0	Astro	CosMx
0	Astro	CosMx
0	Astro	CosMx
0	Astro	CosMx
0	Astro	CosMx
0	Astro	CosMx
0	Astro	CosMx
0	Astro	CosMx
0	Astro	CosMx
0	Astro	CosMx
0	Astro	CosMx
1	Astro	CosMx
0	Astro	CosMx
0	Astro	CosMx
0	Astro	CosMx
0	Astro	CosMx
0	Astro	CosMx
0	Astro	CosMx
0	Astro	CosMx
0	Astro	CosMx
0	Astro	CosMx
0	Astro	CosMx
1	Astro	CosMx
0	Astro	CosMx
0	Astro	CosMx
0	Astro	CosMx
0	Astro	CosMx
1	Astro	CosMx
0	Astro	CosMx
0	Astro	CosMx
0	Astro	CosMx
0	Astro	CosMx
0	Astro	CosMx
0	Astro	CosMx
0	Astro	CosMx
1	Astro	CosMx
0	Astro	CosMx
0	Astro	CosMx
0	Astro	CosMx
0	Astro	CosMx
1	Astro	CosMx
0	Astro	CosMx
0	Astro	CosMx
0	Astro	CosMx
0	Astro	CosMx
0	Astro	CosMx
0	Astro	CosMx
0	Astro	CosMx
0	Astro	CosMx
0	Astro	CosMx
1	Astro	CosMx
0	Astro	CosMx
0	Astro	CosMx
0	Astro	CosMx
0	Astro	CosMx
1	Astro	CosMx
2	Astro	CosMx
0	Astro	CosMx
0	Astro	CosMx
0	Astro	CosMx
0	Astro	CosMx
1	Astro	CosMx
1	Astro	CosMx
0	Astro	CosMx
0	Astro	CosMx
1	Astro	CosMx
1	Astro	CosMx
0	Astro	CosMx
0	Astro	CosMx
0	Astro	CosMx
0	Astro	CosMx
0	Astro	CosMx
1	Astro	CosMx
0	Astro	CosMx
0	Astro	CosMx
0	Astro	CosMx
0	Astro	CosMx
0	Astro	CosMx
1	Astro	CosMx
1	Astro	CosMx
0	Astro	CosMx
2	Astro	CosMx
0	Astro	CosMx
0	Astro	CosMx
0	Astro	CosMx
0	Astro	CosMx
0	Astro	CosMx
0	Astro	CosMx
3	Astro	CosMx
0	Astro	CosMx
0	Astro	CosMx
0	Astro	CosMx
1	Astro	CosMx
1	Astro	CosMx
0	Astro	CosMx
0	Astro	CosMx
0	Astro	CosMx
0	Astro	CosMx
1	Astro	CosMx
0	Astro	CosMx
1	Astro	CosMx
0	Astro	CosMx
0	Astro	CosMx
1	Astro	CosMx
0	Astro	CosMx
0	Astro	CosMx
1	Astro	CosMx
0	Astro	CosMx
0	Astro	CosMx
1	Astro	CosMx
0	Astro	CosMx
0	Astro	CosMx
0	Astro	CosMx
0	Astro	CosMx
0	Astro	CosMx
1	Astro	CosMx
0	Astro	CosMx
0	Astro	CosMx
1	Astro	CosMx
0	Astro	CosMx
1	Astro	CosMx
0	Astro	CosMx
0	Astro	CosMx
0	Astro	CosMx
0	Astro	CosMx
0	Astro	CosMx
0	Astro	CosMx
0	Astro	CosMx
0	Astro	CosMx
0	Astro	CosMx
1	Astro	CosMx
1	Astro	CosMx
0	Astro	CosMx
0	Astro	CosMx
0	Astro	CosMx
0	Astro	CosMx
0	Astro	CosMx
0	Astro	CosMx
0	Astro	CosMx
0	Astro	CosMx
0	Astro	CosMx
0	Astro	CosMx
0	Astro	CosMx
0	Astro	CosMx
0	Astro	CosMx
0	Astro	CosMx
0	Astro	CosMx
0	Astro	CosMx
1	Astro	CosMx
0	Astro	CosMx
0	Astro	CosMx
0	Astro	CosMx
0	Astro	CosMx
0	Astro	CosMx
0	Astro	CosMx
0	Astro	CosMx
0	Astro	CosMx
0	Astro	CosMx
0	Astro	CosMx
0	Astro	CosMx
0	Astro	CosMx
0	Astro	CosMx
0	Astro	CosMx
0	Astro	CosMx
0	Astro	CosMx
0	Astro	CosMx
0	Astro	CosMx
0	Astro	CosMx
0	Astro	CosMx
0	Astro	CosMx
0	Astro	CosMx
0	Astro	CosMx
0	Astro	CosMx
0	Astro	CosMx
0	Astro	CosMx
0	Astro	CosMx
0	Astro	CosMx
0	Astro	CosMx
0	Astro	CosMx
0	Astro	CosMx
0	Astro	CosMx
0	Astro	CosMx
0	Astro	CosMx
0	Astro	CosMx
0	Astro	CosMx
0	Astro	CosMx
0	Astro	CosMx
0	Astro	CosMx
0	Astro	CosMx
0	Astro	CosMx
0	Astro	CosMx
0	Astro	CosMx
0	Astro	CosMx
0	Astro	CosMx
0	Astro	CosMx
0	Astro	CosMx
0	Astro	CosMx
0	Astro	CosMx
2	Astro	CosMx
0	Astro	CosMx
0	Astro	CosMx
0	Astro	CosMx
0	Astro	CosMx
0	Astro	CosMx
0	Astro	CosMx
0	Astro	CosMx
0	Astro	CosMx
1	Astro	CosMx
0	Astro	CosMx
1	Astro	CosMx
0	Astro	CosMx
0	Astro	CosMx
0	Astro	CosMx
0	Astro	CosMx
0	Astro	CosMx
9	L5.IT	CP10K
6	L5.IT	CP10K
3	L5.IT	CP10K
4	L5.IT	CP10K
4	L5.IT	CP10K
1	L5.IT	CP10K
9	L5.IT	CP10K
6	L5.IT	CP10K
4	L5.IT	CP10K
5	L5.IT	CP10K
11	L5.IT	CP10K
7	L5.IT	CP10K
5	L5.IT	CP10K
9	L5.IT	CP10K
6	L5.IT	CP10K
11	L5.IT	CP10K
20	L5.IT	CP10K
18	L5.IT	CP10K
13	L5.IT	CP10K
19	L5.IT	CP10K
11	L5.IT	CP10K
14	L5.IT	CP10K
2	L5.IT	CP10K
5	L5.IT	CP10K
6	L5.IT	CP10K
2	L5.IT	CP10K
7	L5.IT	CP10K
4	L5.IT	CP10K
5	L5.IT	CP10K
8	L5.IT	CP10K
2	L5.IT	CP10K
3	L5.IT	CP10K
3	L5.IT	CP10K
0	L5.IT	CP10K
17	L5.IT	CP10K
3	L5.IT	CP10K
6	L5.IT	CP10K
5	L5.IT	CP10K
7	L5.IT	CP10K
2	L5.IT	CP10K
9	L5.IT	CP10K
3	L5.IT	CP10K
13	L5.IT	CP10K
9	L5.IT	CP10K
3	L5.IT	CP10K
3	L5.IT	CP10K
8	L5.IT	CP10K
5	L5.IT	CP10K
4	L5.IT	CP10K
6	L5.IT	CP10K
15	L5.IT	CP10K
17	L5.IT	CP10K
4	L5.IT	CP10K
5	L5.IT	CP10K
4	L5.IT	CP10K
2	L5.IT	CP10K
2	L5.IT	CP10K
6	L5.IT	CP10K
3	L5.IT	CP10K
8	L5.IT	CP10K
14	L5.IT	CP10K
3	L5.IT	CP10K
4	L5.IT	CP10K
12	L5.IT	CP10K
13	L5.IT	CP10K
8	L5.IT	CP10K
1	L5.IT	CP10K
10	L5.IT	CP10K
3	L5.IT	CP10K
3	L5.IT	CP10K
10	L5.IT	CP10K
5	L5.IT	CP10K
17	L5.IT	CP10K
1	L5.IT	CP10K
0	L5.IT	CP10K
4	L5.IT	CP10K
3	L5.IT	CP10K
11	L5.IT	CP10K
1	L5.IT	CP10K
4	L5.IT	CP10K
20	L5.IT	CP10K
2	L5.IT	CP10K
2	L5.IT	CP10K
0	L5.IT	CP10K
12	L5.IT	CP10K
9	L5.IT	CP10K
5	L5.IT	CP10K
5	L5.IT	CP10K
5	L5.IT	CP10K
2	L5.IT	CP10K
6	L5.IT	CP10K
7	L5.IT	CP10K
1	L5.IT	CP10K
3	L5.IT	CP10K
10	L5.IT	CP10K
12	L5.IT	CP10K
3	L5.IT	CP10K
0	L5.IT	CP10K
9	L5.IT	CP10K
19	L5.IT	CP10K
7	L5.IT	CP10K
4	L5.IT	CP10K
12	L5.IT	CP10K
3	L5.IT	CP10K
5	L5.IT	CP10K
8	L5.IT	CP10K
7	L5.IT	CP10K
13	L5.IT	CP10K
14	L5.IT	CP10K
1	L5.IT	CP10K
13	L5.IT	CP10K
0	L5.IT	CP10K
3	L5.IT	CP10K
12	L5.IT	CP10K
1	L5.IT	CP10K
1	L5.IT	CP10K
1	L5.IT	CP10K
5	L5.IT	CP10K
6	L5.IT	CP10K
5	L5.IT	CP10K
4	L5.IT	CP10K
17	L5.IT	CP10K
0	L5.IT	CP10K
3	L5.IT	CP10K
3	L5.IT	CP10K
10	L5.IT	CP10K
4	L5.IT	CP10K
12	L5.IT	CP10K
10	L5.IT	CP10K
2	L5.IT	CP10K
3	L5.IT	CP10K
3	L5.IT	CP10K
6	L5.IT	CP10K
5	L5.IT	CP10K
11	L5.IT	CP10K
9	L5.IT	CP10K
7	L5.IT	CP10K
19	L5.IT	CP10K
14	L5.IT	CP10K
18	L5.IT	CP10K
13	L5.IT	CP10K
5	L5.IT	CP10K
17	L5.IT	CP10K
8	L5.IT	CP10K
1	L5.IT	CP10K
8	L5.IT	CP10K
2	L5.IT	CP10K
5	L5.IT	CP10K
12	L5.IT	CP10K
1	L5.IT	CP10K
3	L5.IT	CP10K
12	L5.IT	CP10K
5	L5.IT	CP10K
2	L5.IT	CP10K
13	L5.IT	CP10K
6	L5.IT	CP10K
3	L5.IT	CP10K
9	L5.IT	CP10K
15	L5.IT	CP10K
7	L5.IT	CP10K
3	L5.IT	CP10K
3	L5.IT	CP10K
8	L5.IT	CP10K
16	L5.IT	CP10K
10	L5.IT	CP10K
12	L5.IT	CP10K
13	L5.IT	CP10K
4	L5.IT	CP10K
14	L5.IT	CP10K
4	L5.IT	CP10K
4	L5.IT	CP10K
11	L5.IT	CP10K
6	L5.IT	CP10K
12	L5.IT	CP10K
0	L5.IT	CP10K
3	L5.IT	CP10K
9	L5.IT	CP10K
11	L5.IT	CP10K
7	L5.IT	CP10K
4	L5.IT	CP10K
4	L5.IT	CP10K
3	L5.IT	CP10K
6	L5.IT	CP10K
16	L5.IT	CP10K
2	L5.IT	CP10K
12	L5.IT	CP10K
27	L5.IT	CP10K
2	L5.IT	CP10K
2	L5.IT	CP10K
11	L5.IT	CP10K
5	L5.IT	CP10K
18	L5.IT	CP10K
4	L5.IT	CP10K
4	L5.IT	CP10K
4	L5.IT	CP10K
2	L5.IT	CP10K
6	L5.IT	CP10K
18	L5.IT	CP10K
2	L5.IT	CP10K
11	L5.IT	CP10K
5	L5.IT	CP10K
3	L5.IT	CP10K
7	L5.IT	CP10K
10	L5.IT	CP10K
3	L5.IT	CP10K
4	L5.IT	CP10K
20	L5.IT	CP10K
6	L5.IT	CP10K
7	L5.IT	CP10K
11	L5.IT	CP10K
3	L5.IT	CP10K
0	L5.IT	CP10K
17	L5.IT	CP10K
8	L5.IT	CP10K
9	L5.IT	CP10K
2	L5.IT	CP10K
10	L5.IT	CP10K
4	L5.IT	CP10K
4	L5.IT	CP10K
8	L5.IT	CP10K
11	L5.IT	CP10K
10	L5.IT	CP10K
13	L5.IT	CP10K
6	L5.IT	CP10K
17	L5.IT	CP10K
10	L5.IT	CP10K
6	L5.IT	CP10K
4	L5.IT	CP10K
5	L5.IT	CP10K
2	L5.IT	CP10K
3	L5.IT	CP10K
7	L5.IT	CP10K
8	L5.IT	CP10K
3	L5.IT	CP10K
3	L5.IT	CP10K
6	L5.IT	CP10K
14	L5.IT	CP10K
2	L5.IT	CP10K
5	L5.IT	CP10K
7	L5.IT	CP10K
14	L5.IT	CP10K
13	L5.IT	CP10K
4	L5.IT	CP10K
7	L5.IT	CP10K
5	L5.IT	CP10K
2	L5.IT	CP10K
24	L5.IT	CP10K
5	L5.IT	CP10K
10	L5.IT	CP10K
2	L5.IT	CP10K
5	L5.IT	CP10K
12	L5.IT	CP10K
14	L5.IT	CP10K
1	L5.IT	CP10K
5	L5.IT	CP10K
7	L5.IT	CP10K
15	L5.IT	CP10K
18	L5.IT	CP10K
10	L5.IT	CP10K
16	L5.IT	CP10K
11	L5.IT	CP10K
16	L5.IT	CP10K
11	L5.IT	CP10K
3	L5.IT	CP10K
8	L5.IT	CP10K
8	L5.IT	CP10K
6	L5.IT	CP10K
5	L5.IT	CP10K
6	L5.IT	CP10K
4	L5.IT	CP10K
2	L5.IT	CP10K
15	L5.IT	CP10K
13	L5.IT	CP10K
2	L5.IT	CP10K
12	L5.IT	CP10K
2	L5.IT	CP10K
8	L5.IT	CP10K
9	L5.IT	CP10K
13	L5.IT	CP10K
5	L5.IT	CP10K
2	L5.IT	CP10K
15	L5.IT	CP10K
23	L5.IT	CP10K
6	L5.IT	CP10K
9	L5.IT	CP10K
0	L5.IT	CP10K
3	L5.IT	CP10K
2	L5.IT	CP10K
4	L5.IT	CP10K
5	L5.IT	CP10K
5	L5.IT	CP10K
1	L5.IT	CP10K
9	L5.IT	CP10K
18	L5.IT	CP10K
5	L5.IT	CP10K
3	L5.IT	CP10K
0	L5.IT	CP10K
9	L5.IT	CP10K
3	L5.IT	CP10K
13	L5.IT	CP10K
13	L5.IT	CP10K
2	L5.IT	CP10K
6	L5.IT	CP10K
10	L5.IT	CP10K
11	L5.IT	CP10K
4	L5.IT	CP10K
2	L5.IT	CP10K
14	L5.IT	CP10K
11	L5.IT	CP10K
7	L5.IT	CP10K
12	L5.IT	CP10K
9	L5.IT	CP10K
2	L5.IT	CP10K
2	L5.IT	CP10K
5	L5.IT	CP10K
3	L5.IT	CP10K
6	L5.IT	CP10K
1	L5.IT	CP10K
11	L5.IT	CP10K
2	L5.IT	CP10K
4	L5.IT	CP10K
6	L5.IT	CP10K
1	L5.IT	CP10K
13	L5.IT	CP10K
6	L5.IT	CP10K
2	L5.IT	CP10K
6	L5.IT	CP10K
3	L5.IT	CP10K
4	L5.IT	CP10K
4	L5.IT	CP10K
5	L5.IT	CP10K
13	L5.IT	CP10K
10	L5.IT	CP10K
0	L5.IT	CP10K
2	L5.IT	CP10K
19	L5.IT	CP10K
13	L5.IT	CP10K
10	L5.IT	CP10K
6	L5.IT	CP10K
14	L5.IT	CP10K
12	L5.IT	CP10K
10	L5.IT	CP10K
11	L5.IT	CP10K
6	L5.IT	CP10K
2	L5.IT	CP10K
7	L5.IT	CP10K
6	L5.IT	CP10K
6	L5.IT	CP10K
4	L5.IT	CP10K
1	L5.IT	CP10K
10	L5.IT	CP10K
6	L5.IT	CP10K
12	L5.IT	CP10K
3	L5.IT	CP10K
5	L5.IT	CP10K
[truncated: 4,281 more rows]

## Sheet: Figure_3g_Tnik
Expression_value	Cell_type	Condition
0	L5.IT	CosMx
0	L5.IT	CosMx
2	L5.IT	CosMx
1	L5.IT	CosMx
0	L5.IT	CosMx
3	L5.IT	CosMx
2	L5.IT	CosMx
2	L5.IT	CosMx
4	L5.IT	CosMx
2	L5.IT	CosMx
0	L5.IT	CosMx
1	L5.IT	CosMx
2	L5.IT	CosMx
1	L5.IT	CosMx
0	L5.IT	CosMx
1	L5.IT	CosMx
1	L5.IT	CosMx
1	L5.IT	CosMx
0	L5.IT	CosMx
1	L5.IT	CosMx
1	L5.IT	CosMx
0	L5.IT	CosMx
1	L5.IT	CosMx
1	L5.IT	CosMx
0	L5.IT	CosMx
0	L5.IT	CosMx
1	L5.IT	CosMx
0	L5.IT	CosMx
1	L5.IT	CosMx
0	L5.IT	CosMx
2	L5.IT	CosMx
1	L5.IT	CosMx
1	L5.IT	CosMx
0	L5.IT	CosMx
0	L5.IT	CosMx
0	L5.IT	CosMx
0	L5.IT	CosMx
1	L5.IT	CosMx
0	L5.IT	CosMx
4	L5.IT	CosMx
1	L5.IT	CosMx
1	L5.IT	CosMx
2	L5.IT	CosMx
0	L5.IT	CosMx
1	L5.IT	CosMx
1	L5.IT	CosMx
0	L5.IT	CosMx
1	L5.IT	CosMx
0	L5.IT	CosMx
0	L5.IT	CosMx
1	L5.IT	CosMx
0	L5.IT	CosMx
0	L5.IT	CosMx
1	L5.IT	CosMx
3	L5.IT	CosMx
1	L5.IT	CosMx
0	L5.IT	CosMx
2	L5.IT	CosMx
2	L5.IT	CosMx
1	L5.IT	CosMx
0	L5.IT	CosMx
1	L5.IT	CosMx
1	L5.IT	CosMx
0	L5.IT	CosMx
0	L5.IT	CosMx
0	L5.IT	CosMx
0	L5.IT	CosMx
0	L5.IT	CosMx
0	L5.IT	CosMx
0	L5.IT	CosMx
0	L5.IT	CosMx
1	L5.IT	CosMx
0	L5.IT	CosMx
1	L5.IT	CosMx
2	L5.IT	CosMx
1	L5.IT	CosMx
0	L5.IT	CosMx
1	L5.IT	CosMx
0	L5.IT	CosMx
1	L5.IT	CosMx
0	L5.IT	CosMx
3	L5.IT	CosMx
2	L5.IT	CosMx
1	L5.IT	CosMx
0	L5.IT	CosMx
3	L5.IT	CosMx
2	L5.IT	CosMx
3	L5.IT	CosMx
2	L5.IT	CosMx
0	L5.IT	CosMx
0	L5.IT	CosMx
0	L5.IT	CosMx
0	L5.IT	CosMx
0	L5.IT	CosMx
1	L5.IT	CosMx
2	L5.IT	CosMx
2	L5.IT	CosMx
0	L5.IT	CosMx
2	L5.IT	CosMx
0	L5.IT	CosMx
0	L5.IT	CosMx
0	L5.IT	CosMx
1	L5.IT	CosMx
1	L5.IT	CosMx
0	L5.IT	CosMx
2	L5.IT	CosMx
3	L5.IT	CosMx
0	L5.IT	CosMx
0	L5.IT	CosMx
5	L5.IT	CosMx
2	L5.IT	CosMx
3	L5.IT	CosMx
0	L5.IT	CosMx
0	L5.IT	CosMx
2	L5.IT	CosMx
1	L5.IT	CosMx
0	L5.IT	CosMx
2	L5.IT	CosMx
2	L5.IT	CosMx
0	L5.IT	CosMx
1	L5.IT	CosMx
4	L5.IT	CosMx
0	L5.IT	CosMx
0	L5.IT	CosMx
0	L5.IT	CosMx
2	L5.IT	CosMx
0	L5.IT	CosMx
4	L5.IT	CosMx
0	L5.IT	CosMx
5	L5.IT	CosMx
1	L5.IT	CosMx
0	L5.IT	CosMx
0	L5.IT	CosMx
1	L5.IT	CosMx
4	L5.IT	CosMx
1	L5.IT	CosMx
3	L5.IT	CosMx
0	L5.IT	CosMx
2	L5.IT	CosMx
0	L5.IT	CosMx
0	L5.IT	CosMx
0	L5.IT	CosMx
2	L5.IT	CosMx
1	L5.IT	CosMx
2	L5.IT	CosMx
4	L5.IT	CosMx
0	L5.IT	CosMx
3	L5.IT	CosMx
0	L5.IT	CosMx
1	L5.IT	CosMx
0	L5.IT	CosMx
0	L5.IT	CosMx
1	L5.IT	CosMx
2	L5.IT	CosMx
1	L5.IT	CosMx
0	L5.IT	CosMx
0	L5.IT	CosMx
2	L5.IT	CosMx
0	L5.IT	CosMx
2	L5.IT	CosMx
3	L5.IT	CosMx
1	L5.IT	CosMx
1	L5.IT	CosMx
1	L5.IT	CosMx
0	L5.IT	CosMx
1	L5.IT	CosMx
1	L5.IT	CosMx
1	L5.IT	CosMx
2	L5.IT	CosMx
0	L5.IT	CosMx
3	L5.IT	CosMx
0	L5.IT	CosMx
1	L5.IT	CosMx
2	L5.IT	CosMx
1	L5.IT	CosMx
0	L5.IT	CosMx
1	L5.IT	CosMx
0	L5.IT	CosMx
2	L5.IT	CosMx
0	L5.IT	CosMx
3	L5.IT	CosMx
1	L5.IT	CosMx
0	L5.IT	CosMx
0	L5.IT	CosMx
0	L5.IT	CosMx
0	L5.IT	CosMx
0	L5.IT	CosMx
1	L5.IT	CosMx
0	L5.IT	CosMx
0	L5.IT	CosMx
0	L5.IT	CosMx
0	L5.IT	CosMx
0	L5.IT	CosMx
1	L5.IT	CosMx
2	L5.IT	CosMx
0	L5.IT	CosMx
1	L5.IT	CosMx
0	L5.IT	CosMx
2	L5.IT	CosMx
0	L5.IT	CosMx
0	L5.IT	CosMx
2	L5.IT	CosMx
2	L5.IT	CosMx
1	L5.IT	CosMx
1	L5.IT	CosMx
1	L5.IT	CosMx
1	L5.IT	CosMx
0	L5.IT	CosMx
1	L5.IT	CosMx
0	L5.IT	CosMx
0	L5.IT	CosMx
0	L5.IT	CosMx
0	L5.IT	CosMx
0	L5.IT	CosMx
0	L5.IT	CosMx
1	L5.IT	CosMx
0	L5.IT	CosMx
2	L5.IT	CosMx
0	L5.IT	CosMx
0	L5.IT	CosMx
5	L5.IT	CosMx
1	L5.IT	CosMx
0	L5.IT	CosMx
0	L5.IT	CosMx
1	L5.IT	CosMx
0	L5.IT	CosMx
1	L5.IT	CosMx
1	L5.IT	CosMx
0	L5.IT	CosMx
0	L5.IT	CosMx
1	L5.IT	CosMx
0	L5.IT	CosMx
0	L5.IT	CosMx
0	L5.IT	CosMx
1	L5.IT	CosMx
1	L5.IT	CosMx
1	L5.IT	CosMx
0	L5.IT	CosMx
1	L5.IT	CosMx
0	L5.IT	CosMx
0	L5.IT	CosMx
1	L5.IT	CosMx
4	L5.IT	CosMx
0	L5.IT	CosMx
4	L5.IT	CosMx
0	L5.IT	CosMx
1	L5.IT	CosMx
0	L5.IT	CosMx
0	L5.IT	CosMx
1	L5.IT	CosMx
0	L5.IT	CosMx
0	L5.IT	CosMx
0	L5.IT	CosMx
1	L5.IT	CosMx
0	L5.IT	CosMx
0	L5.IT	CosMx
0	L5.IT	CosMx
0	L5.IT	CosMx
0	L5.IT	CosMx
0	L5.IT	CosMx
0	L5.IT	CosMx
1	L5.IT	CosMx
0	L5.IT	CosMx
1	L5.IT	CosMx
0	L5.IT	CosMx
1	L5.IT	CosMx
1	L5.IT	CosMx
3	L5.IT	CosMx
0	L5.IT	CosMx
0	L5.IT	CosMx
0	L5.IT	CosMx
0	L5.IT	CosMx
0	L5.IT	CosMx
0	L5.IT	CosMx
1	L5.IT	CosMx
0	L5.IT	CosMx
0	L5.IT	CosMx
1	L5.IT	CosMx
0	L5.IT	CosMx
0	L5.IT	CosMx
0	L5.IT	CosMx
0	L5.IT	CosMx
1	L5.IT	CosMx
0	L5.IT	CosMx
0	L5.IT	CosMx
3	L5.IT	CosMx
3	L5.IT	CosMx
0	L5.IT	CosMx
1	L5.IT	CosMx
0	L5.IT	CosMx
0	L5.IT	CosMx
0	L5.IT	CosMx
1	L5.IT	CosMx
0	L5.IT	CosMx
0	L5.IT	CosMx
1	L5.IT	CosMx
2	L5.IT	CosMx
0	L5.IT	CosMx
0	L5.IT	CosMx
0	L5.IT	CosMx
0	L5.IT	CosMx
0	L5.IT	CosMx
2	L5.IT	CosMx
2	L5.IT	CosMx
0	L5.IT	CosMx
0	L5.IT	CosMx
0	L5.IT	CosMx
0	L5.IT	CosMx
1	L5.IT	CosMx
1	L5.IT	CosMx
0	L5.IT	CosMx
1	L5.IT	CosMx
0	L5.IT	CosMx
1	L5.IT	CosMx
0	L5.IT	CosMx
0	L5.IT	CosMx
1	L5.IT	CosMx
0	L5.IT	CosMx
1	L5.IT	CosMx
1	L5.IT	CosMx
0	L5.IT	CosMx
1	L5.IT	CosMx
0	L5.IT	CosMx
1	L5.IT	CosMx
0	L5.IT	CosMx
3	L5.IT	CosMx
0	L5.IT	CosMx
0	L5.IT	CosMx
1	L5.IT	CosMx
0	L5.IT	CosMx
0	L5.IT	CosMx
0	L5.IT	CosMx
1	L5.IT	CosMx
0	L5.IT	CosMx
0	L5.IT	CosMx
2	L5.IT	CosMx
0	L5.IT	CosMx
1	L5.IT	CosMx
0	L5.IT	CosMx
0	L5.IT	CosMx
0	L5.IT	CosMx
0	L5.IT	CosMx
1	L5.IT	CosMx
0	L5.IT	CosMx
0	L5.IT	CosMx
0	L5.IT	CosMx
1	L5.IT	CosMx
0	L5.IT	CosMx
1	L5.IT	CosMx
0	L5.IT	CosMx
1	L5.IT	CosMx
0	L5.IT	CosMx
1	L5.IT	CosMx
0	L5.IT	CosMx
0	L5.IT	CosMx
0	L5.IT	CosMx
2	L5.IT	CosMx
1	L5.IT	CosMx
4	L5.IT	CosMx
2	L5.IT	CosMx
1	L5.IT	CosMx
0	L5.IT	CosMx
0	L5.IT	CosMx
0	L5.IT	CosMx
0	L5.IT	CosMx
0	L5.IT	CosMx
0	L5.IT	CosMx
1	L5.IT	CosMx
0	L5.IT	CosMx
0	L5.IT	CosMx
1	L5.IT	CosMx
3	L5.IT	CosMx
0	L5.IT	CosMx
0	L5.IT	CosMx
2	L5.IT	CosMx
1	L5.IT	CosMx
0	L5.IT	CosMx
2	L5.IT	CosMx
1	L5.IT	CosMx
1	L5.IT	CosMx
1	L5.IT	CosMx
1	L5.IT	CosMx
0	L5.IT	CosMx
0	L5.IT	CosMx
0	L5.IT	CosMx
1	L5.IT	CosMx
0	L5.IT	CosMx
0	L5.IT	CosMx
0	L5.IT	CosMx
0	L5.IT	CosMx
0	L5.IT	CosMx
0	L5.IT	CosMx
2	L5.IT	CosMx
0	L5.IT	CosMx
0	L5.IT	CosMx
0	L5.IT	CosMx
1	L5.IT	CosMx
0	L5.IT	CosMx
1	L5.IT	CosMx
0	L5.IT	CosMx
0	L5.IT	CosMx
1	L5.IT	CosMx
2	L5.IT	CosMx
1	L5.IT	CosMx
0	L5.IT	CosMx
0	L5.IT	CosMx
0	L5.IT	CosMx
0	L5.IT	CosMx
0	L5.IT	CosMx
0	L5.IT	CosMx
3	L5.IT	CosMx
0	L5.IT	CosMx
0	L5.IT	CosMx
0	L5.IT	CosMx
0	L5.IT	CosMx
0	L5.IT	CosMx
1	L5.IT	CosMx
0	L5.IT	CosMx
0	L5.IT	CosMx
0	L5.IT	CosMx
1	L5.IT	CosMx
1	L5.IT	CosMx
2	L5.IT	CosMx
0	L5.IT	CosMx
0	L5.IT	CosMx
0	L5.IT	CosMx
0	L5.IT	CosMx
1	L5.IT	CosMx
1	L5.IT	CosMx
0	L5.IT	CosMx
0	L5.IT	CosMx
0	L5.IT	CosMx
0	L5.IT	CosMx
0	L5.IT	CosMx
0	L5.IT	CosMx
0	L5.IT	CosMx
0	L5.IT	CosMx
0	L5.IT	CosMx
0	L5.IT	CosMx
0	L5.IT	CosMx
0	L5.IT	CosMx
1	L5.IT	CosMx
0	L5.IT	CosMx
0	L5.IT	CosMx
0	L5.IT	CosMx
4	L5.IT	CosMx
0	L5.IT	CosMx
1	L5.IT	CosMx
1	L5.IT	CosMx
0	L5.IT	CosMx
0	L5.IT	CosMx
2	L5.IT	CosMx
0	L5.IT	CosMx
0	L5.IT	CosMx
0	L5.IT	CosMx
0	L5.IT	CosMx
1	L5.IT	CosMx
0	L5.IT	CosMx
1	L5.IT	CosMx
0	L5.IT	CosMx
0	L5.IT	CosMx
0	L5.IT	CosMx
0	L5.IT	CosMx
0	L5.IT	CosMx
2	L5.IT	CosMx
0	L5.IT	CosMx
2	L5.IT	CosMx
1	L5.IT	CosMx
0	L5.IT	CosMx
1	L5.IT	CosMx
0	L5.IT	CosMx
2	L5.IT	CosMx
0	L5.IT	CosMx
0	L5.IT	CosMx
1	L5.IT	CosMx
0	L5.IT	CosMx
0	L5.IT	CosMx
0	L5.IT	CosMx
0	L5.IT	CosMx
0	L5.IT	CosMx
2	L5.IT	CosMx
1	L5.IT	CosMx
1	L5.IT	CosMx
2	L5.IT	CosMx
0	L5.IT	CosMx
0	L5.IT	CosMx
0	L5.IT	CosMx
0	L5.IT	CosMx
0	L5.IT	CosMx
0	L5.IT	CosMx
0	L5.IT	CosMx
0	L5.IT	CosMx
1	L5.IT	CosMx
4	L5.IT	CosMx
1	L5.IT	CosMx
7	L5.IT	CosMx
0	L5.IT	CosMx
0	L5.IT	CosMx
0	L5.IT	CosMx
0	L5.IT	CosMx
1	L5.IT	CosMx
0	L5.IT	CosMx
0	L5.IT	CosMx
0	L5.IT	CosMx
0	L5.IT	CosMx
0	L5.IT	CosMx
2	L5.IT	CosMx
3	L5.IT	CosMx
0	L5.IT	CosMx
2	L5.IT	CosMx
1	L5.IT	CosMx
0	L5.IT	CosMx
0	L5.IT	CosMx
1	L5.IT	CosMx
2	L5.IT	CosMx
0	L5.IT	CosMx
0	L5.IT	CosMx
2	L5.IT	CosMx
0	L5.IT	CosMx
0	L5.IT	CosMx
1	L5.IT	CosMx
2	L5.IT	CosMx
0	L5.IT	CosMx
0	L5.IT	CosMx
0	L5.IT	CosMx
0	L5.IT	CosMx
1	L5.IT	CosMx
0	L5.IT	CosMx
4	L5.IT	CosMx
0	L5.IT	CosMx
0	L5.IT	CosMx
0	L5.IT	CosMx
1	L5.IT	CosMx
1	L5.IT	CosMx
0	L5.IT	CosMx
0	L5.IT	CosMx
0	L5.IT	CosMx
0	L5.IT	CosMx
0	L5.IT	CosMx
0	L5.IT	CosMx
2	L5.IT	CosMx
0	L5.IT	CosMx
3	L5.IT	CosMx
1	L5.IT	CosMx
0	L5.IT	CosMx
0	L5.IT	CosMx
0	L5.IT	CosMx
0	L5.IT	CosMx
1	L5.IT	CosMx
0	L5.IT	CosMx
0	L5.IT	CosMx
1	L5.IT	CosMx
0	L5.IT	CosMx
1	L5.IT	CosMx
0	L5.IT	CosMx
0	L5.IT	CosMx
0	L5.IT	CosMx
2	L5.IT	CosMx
2	L5.IT	CosMx
0	L5.IT	CosMx
0	L5.IT	CosMx
0	L5.IT	CosMx
3	L5.IT	CosMx
1	L5.IT	CosMx
1	L5.IT	CosMx
2	L5.IT	CosMx
2	L5.IT	CosMx
0	L5.IT	CosMx
0	L5.IT	CosMx
0	L5.IT	CosMx
0	L5.IT	CosMx
1	L5.IT	CosMx
0	L5.IT	CosMx
0	L5.IT	CosMx
2	L5.IT	CosMx
0	L5.IT	CosMx
0	L5.IT	CosMx
0	L5.IT	CosMx
0	L5.IT	CosMx
2	L5.IT	CosMx
1	L5.IT	CosMx
0	L5.IT	CosMx
0	L5.IT	CosMx
1	L5.IT	CosMx
1	L5.IT	CosMx
2	L5.IT	CosMx
3	L5.IT	CosMx
1	L5.IT	CosMx
2	L5.IT	CosMx
0	L5.IT	CosMx
0	L5.IT	CosMx
0	L5.IT	CosMx
1	L5.IT	CosMx
2	L5.IT	CosMx
1	L5.IT	CosMx
2	L5.IT	CosMx
1	L5.IT	CosMx
1	L5.IT	CosMx
0	L5.IT	CosMx
0	L5.IT	CosMx
0	L5.IT	CosMx
1	L5.IT	CosMx
0	L5.IT	CosMx
2	L5.IT	CosMx
0	L5.IT	CosMx
1	L5.IT	CosMx
1	L5.IT	CosMx
2	L5.IT	CosMx
0	L5.IT	CosMx
0	L5.IT	CosMx
1	L5.IT	CosMx
1	L5.IT	CosMx
0	L5.IT	CosMx
0	L5.IT	CosMx
4	L5.IT	CosMx
0	L5.IT	CosMx
0	L5.IT	CosMx
0	L5.IT	CosMx
2	L5.IT	CosMx
0	L5.IT	CosMx
0	L5.IT	CosMx
0	L5.IT	CosMx
0	L5.IT	CosMx
0	L5.IT	CosMx
0	L5.IT	CosMx
1	L5.IT	CosMx
0	L5.IT	CosMx
0	L5.IT	CosMx
0	L5.IT	CosMx
1	L5.IT	CosMx
0	L5.IT	CosMx
0	L5.IT	CosMx
1	L5.IT	CosMx
0	L5.IT	CosMx
0	L5.IT	CosMx
1	L5.IT	CosMx
1	L5.IT	CosMx
0	L5.IT	CosMx
0	L5.IT	CosMx
0	L5.IT	CosMx
1	L5.IT	CosMx
1	L5.IT	CosMx
1	L5.IT	CosMx
0	L5.IT	CosMx
0	L5.IT	CosMx
2	L5.IT	CosMx
1	L5.IT	CosMx
0	L5.IT	CosMx
1	L5.IT	CosMx
0	L5.IT	CosMx
0	L5.IT	CosMx
0	Astro	CosMx
0	Astro	CosMx
0	Astro	CosMx
0	Astro	CosMx
0	Astro	CosMx
0	Astro	CosMx
1	Astro	CosMx
0	Astro	CosMx
1	Astro	CosMx
0	Astro	CosMx
0	Astro	CosMx
0	Astro	CosMx
0	Astro	CosMx
0	Astro	CosMx
2	Astro	CosMx
0	Astro	CosMx
1	Astro	CosMx
1	Astro	CosMx
0	Astro	CosMx
0	Astro	CosMx
0	Astro	CosMx
0	Astro	CosMx
1	Astro	CosMx
0	Astro	CosMx
0	Astro	CosMx
0	Astro	CosMx
1	Astro	CosMx
0	Astro	CosMx
0	Astro	CosMx
2	Astro	CosMx
0	Astro	CosMx
1	Astro	CosMx
0	Astro	CosMx
0	Astro	CosMx
0	Astro	CosMx
1	Astro	CosMx
0	Astro	CosMx
0	Astro	CosMx
5	Astro	CosMx
1	Astro	CosMx
2	Astro	CosMx
0	Astro	CosMx
0	Astro	CosMx
0	Astro	CosMx
0	Astro	CosMx
0	Astro	CosMx
0	Astro	CosMx
0	Astro	CosMx
1	Astro	CosMx
1	Astro	CosMx
0	Astro	CosMx
0	Astro	CosMx
0	Astro	CosMx
0	Astro	CosMx
0	Astro	CosMx
0	Astro	CosMx
0	Astro	CosMx
1	Astro	CosMx
3	Astro	CosMx
1	Astro	CosMx
0	Astro	CosMx
0	Astro	CosMx
0	Astro	CosMx
0	Astro	CosMx
0	Astro	CosMx
2	Astro	CosMx
1	Astro	CosMx
1	Astro	CosMx
0	Astro	CosMx
0	Astro	CosMx
0	Astro	CosMx
0	Astro	CosMx
0	Astro	CosMx
0	Astro	CosMx
0	Astro	CosMx
0	Astro	CosMx
1	Astro	CosMx
0	Astro	CosMx
0	Astro	CosMx
0	Astro	CosMx
0	Astro	CosMx
1	Astro	CosMx
1	Astro	CosMx
1	Astro	CosMx
1	Astro	CosMx
0	Astro	CosMx
0	Astro	CosMx
0	Astro	CosMx
0	Astro	CosMx
0	Astro	CosMx
1	Astro	CosMx
0	Astro	CosMx
0	Astro	CosMx
0	Astro	CosMx
0	Astro	CosMx
1	Astro	CosMx
1	Astro	CosMx
0	Astro	CosMx
0	Astro	CosMx
3	Astro	CosMx
0	Astro	CosMx
0	Astro	CosMx
0	Astro	CosMx
0	Astro	CosMx
0	Astro	CosMx
0	Astro	CosMx
0	Astro	CosMx
0	Astro	CosMx
0	Astro	CosMx
1	Astro	CosMx
0	Astro	CosMx
1	Astro	CosMx
2	Astro	CosMx
1	Astro	CosMx
0	Astro	CosMx
0	Astro	CosMx
0	Astro	CosMx
0	Astro	CosMx
1	Astro	CosMx
1	Astro	CosMx
0	Astro	CosMx
2	Astro	CosMx
0	Astro	CosMx
0	Astro	CosMx
0	Astro	CosMx
0	Astro	CosMx
1	Astro	CosMx
0	Astro	CosMx
1	Astro	CosMx
0	Astro	CosMx
0	Astro	CosMx
0	Astro	CosMx
0	Astro	CosMx
0	Astro	CosMx
0	Astro	CosMx
0	Astro	CosMx
0	Astro	CosMx
1	Astro	CosMx
1	Astro	CosMx
0	Astro	CosMx
0	Astro	CosMx
0	Astro	CosMx
1	Astro	CosMx
0	Astro	CosMx
0	Astro	CosMx
0	Astro	CosMx
0	Astro	CosMx
0	Astro	CosMx
1	Astro	CosMx
1	Astro	CosMx
0	Astro	CosMx
0	Astro	CosMx
0	Astro	CosMx
1	Astro	CosMx
0	Astro	CosMx
0	Astro	CosMx
0	Astro	CosMx
0	Astro	CosMx
0	Astro	CosMx
0	Astro	CosMx
0	Astro	CosMx
0	Astro	CosMx
0	Astro	CosMx
0	Astro	CosMx
0	Astro	CosMx
0	Astro	CosMx
0	Astro	CosMx
0	Astro	CosMx
0	Astro	CosMx
0	Astro	CosMx
0	Astro	CosMx
0	Astro	CosMx
1	Astro	CosMx
0	Astro	CosMx
0	Astro	CosMx
0	Astro	CosMx
0	Astro	CosMx
0	Astro	CosMx
0	Astro	CosMx
1	Astro	CosMx
0	Astro	CosMx
0	Astro	CosMx
1	Astro	CosMx
0	Astro	CosMx
0	Astro	CosMx
0	Astro	CosMx
0	Astro	CosMx
0	Astro	CosMx
2	Astro	CosMx
0	Astro	CosMx
0	Astro	CosMx
0	Astro	CosMx
0	Astro	CosMx
1	Astro	CosMx
1	Astro	CosMx
0	Astro	CosMx
0	Astro	CosMx
1	Astro	CosMx
3	Astro	CosMx
0	Astro	CosMx
0	Astro	CosMx
1	Astro	CosMx
0	Astro	CosMx
0	Astro	CosMx
0	Astro	CosMx
2	Astro	CosMx
0	Astro	CosMx
0	Astro	CosMx
0	Astro	CosMx
0	Astro	CosMx
0	Astro	CosMx
0	Astro	CosMx
0	Astro	CosMx
0	Astro	CosMx
0	Astro	CosMx
1	Astro	CosMx
0	Astro	CosMx
1	Astro	CosMx
0	Astro	CosMx
0	Astro	CosMx
0	Astro	CosMx
0	Astro	CosMx
1	Astro	CosMx
0	Astro	CosMx
0	Astro	CosMx
0	Astro	CosMx
0	Astro	CosMx
0	Astro	CosMx
0	Astro	CosMx
0	Astro	CosMx
0	Astro	CosMx
0	Astro	CosMx
0	Astro	CosMx
1	Astro	CosMx
0	Astro	CosMx
0	Astro	CosMx
0	Astro	CosMx
0	Astro	CosMx
0	Astro	CosMx
0	Astro	CosMx
0	Astro	CosMx
0	Astro	CosMx
0	Astro	CosMx
0	Astro	CosMx
0	Astro	CosMx
1	Astro	CosMx
0	Astro	CosMx
0	Astro	CosMx
0	Astro	CosMx
1	Astro	CosMx
1	Astro	CosMx
0	Astro	CosMx
0	Astro	CosMx
0	Astro	CosMx
1	Astro	CosMx
0	Astro	CosMx
1	Astro	CosMx
0	Astro	CosMx
0	Astro	CosMx
0	Astro	CosMx
0	Astro	CosMx
0	Astro	CosMx
1	Astro	CosMx
0	Astro	CosMx
1	Astro	CosMx
0	Astro	CosMx
0	Astro	CosMx
0	Astro	CosMx
0	Astro	CosMx
0	Astro	CosMx
0	Astro	CosMx
0	Astro	CosMx
0	Astro	CosMx
0	Astro	CosMx
0	Astro	CosMx
0	Astro	CosMx
0	Astro	CosMx
0	Astro	CosMx
1	Astro	CosMx
0	Astro	CosMx
0	Astro	CosMx
0	Astro	CosMx
0	Astro	CosMx
0	Astro	CosMx
0	Astro	CosMx
0	Astro	CosMx
1	Astro	CosMx
0	Astro	CosMx
0	Astro	CosMx
0	Astro	CosMx
0	Astro	CosMx
0	Astro	CosMx
0	Astro	CosMx
0	Astro	CosMx
0	Astro	CosMx
1	Astro	CosMx
0	Astro	CosMx
0	Astro	CosMx
1	Astro	CosMx
1	Astro	CosMx
0	Astro	CosMx
0	Astro	CosMx
2	Astro	CosMx
0	Astro	CosMx
0	Astro	CosMx
0	Astro	CosMx
1	Astro	CosMx
0	Astro	CosMx
0	Astro	CosMx
0	Astro	CosMx
0	Astro	CosMx
1	Astro	CosMx
0	Astro	CosMx
2	Astro	CosMx
0	Astro	CosMx
0	Astro	CosMx
0	Astro	CosMx
0	Astro	CosMx
0	Astro	CosMx
0	Astro	CosMx
0	Astro	CosMx
0	Astro	CosMx
1	Astro	CosMx
0	Astro	CosMx
0	Astro	CosMx
0	Astro	CosMx
0	Astro	CosMx
0	Astro	CosMx
1	Astro	CosMx
2	Astro	CosMx
0	Astro	CosMx
0	Astro	CosMx
0	Astro	CosMx
0	Astro	CosMx
0	Astro	CosMx
0	Astro	CosMx
1	Astro	CosMx
0	Astro	CosMx
0	Astro	CosMx
0	Astro	CosMx
0	Astro	CosMx
0	Astro	CosMx
0	Astro	CosMx
0	Astro	CosMx
0	Astro	CosMx
0	Astro	CosMx
0	Astro	CosMx
0	Astro	CosMx
0	Astro	CosMx
0	Astro	CosMx
0	Astro	CosMx
0	Astro	CosMx
0	Astro	CosMx
0	Astro	CosMx
0	Astro	CosMx
0	Astro	CosMx
0	Astro	CosMx
0	Astro	CosMx
1	Astro	CosMx
1	Astro	CosMx
0	Astro	CosMx
2	Astro	CosMx
0	Astro	CosMx
0	Astro	CosMx
0	Astro	CosMx
0	Astro	CosMx
0	Astro	CosMx
0	Astro	CosMx
0	Astro	CosMx
2	Astro	CosMx
0	Astro	CosMx
0	Astro	CosMx
0	Astro	CosMx
0	Astro	CosMx
1	Astro	CosMx
0	Astro	CosMx
0	Astro	CosMx
0	Astro	CosMx
0	Astro	CosMx
0	Astro	CosMx
0	Astro	CosMx
2	Astro	CosMx
0	Astro	CosMx
0	Astro	CosMx
1	Astro	CosMx
0	Astro	CosMx
1	Astro	CosMx
1	Astro	CosMx
0	Astro	CosMx
0	Astro	CosMx
1	Astro	CosMx
0	Astro	CosMx
0	Astro	CosMx
0	Astro	CosMx
0	Astro	CosMx
0	Astro	CosMx
0	Astro	CosMx
0	Astro	CosMx
0	Astro	CosMx
0	Astro	CosMx
0	Astro	CosMx
0	Astro	CosMx
0	Astro	CosMx
0	Astro	CosMx
0	Astro	CosMx
1	Astro	CosMx
1	Astro	CosMx
0	Astro	CosMx
0	Astro	CosMx
1	Astro	CosMx
0	Astro	CosMx
0	Astro	CosMx
1	Astro	CosMx
0	Astro	CosMx
0	Astro	CosMx
2	Astro	CosMx
1	Astro	CosMx
0	Astro	CosMx
1	Astro	CosMx
0	Astro	CosMx
0	Astro	CosMx
2	Astro	CosMx
0	Astro	CosMx
0	Astro	CosMx
1	Astro	CosMx
0	Astro	CosMx
1	Astro	CosMx
0	Astro	CosMx
0	Astro	CosMx
1	Astro	CosMx
0	Astro	CosMx
0	Astro	CosMx
0	Astro	CosMx
0	Astro	CosMx
0	Astro	CosMx
0	Astro	CosMx
0	Astro	CosMx
0	Astro	CosMx
0	Astro	CosMx
0	Astro	CosMx
0	Astro	CosMx
1	Astro	CosMx
0	Astro	CosMx
0	Astro	CosMx
0	Astro	CosMx
0	Astro	CosMx
1	Astro	CosMx
0	Astro	CosMx
0	Astro	CosMx
0	Astro	CosMx
1	Astro	CosMx
0	Astro	CosMx
0	Astro	CosMx
0	Astro	CosMx
0	Astro	CosMx
1	Astro	CosMx
2	Astro	CosMx
1	Astro	CosMx
0	Astro	CosMx
1	Astro	CosMx
0	Astro	CosMx
1	Astro	CosMx
0	Astro	CosMx
1	Astro	CosMx
1	Astro	CosMx
0	Astro	CosMx
1	Astro	CosMx
0	Astro	CosMx
0	Astro	CosMx
0	Astro	CosMx
1	Astro	CosMx
0	Astro	CosMx
0	Astro	CosMx
1	Astro	CosMx
0	Astro	CosMx
0	Astro	CosMx
0	Astro	CosMx
0	Astro	CosMx
0	Astro	CosMx
0	Astro	CosMx
0	Astro	CosMx
0	Astro	CosMx
1	Astro	CosMx
0	Astro	CosMx
0	Astro	CosMx
0	Astro	CosMx
1	Astro	CosMx
0	Astro	CosMx
1	Astro	CosMx
0	Astro	CosMx
0	Astro	CosMx
0	Astro	CosMx
0	Astro	CosMx
0	Astro	CosMx
0	Astro	CosMx
0	Astro	CosMx
0	Astro	CosMx
0	Astro	CosMx
0	Astro	CosMx
0	Astro	CosMx
0	Astro	CosMx
0	Astro	CosMx
1	Astro	CosMx
1	Astro	CosMx
0	Astro	CosMx
0	Astro	CosMx
0	Astro	CosMx
0	Astro	CosMx
0	Astro	CosMx
0	Astro	CosMx
0	Astro	CosMx
0	Astro	CosMx
0	Astro	CosMx
0	Astro	CosMx
0	Astro	CosMx
0	Astro	CosMx
2	Astro	CosMx
0	Astro	CosMx
1	Astro	CosMx
0	Astro	CosMx
1	Astro	CosMx
0	Astro	CosMx
0	Astro	CosMx
0	Astro	CosMx
0	Astro	CosMx
0	Astro	CosMx
0	Astro	CosMx
0	Astro	CosMx
0	Astro	CosMx
0	Astro	CosMx
0	Astro	CosMx
0	Astro	CosMx
0	Astro	CosMx
1	Astro	CosMx
0	Astro	CosMx
0	Astro	CosMx
0	Astro	CosMx
0	Astro	CosMx
1	Astro	CosMx
0	Astro	CosMx
0	Astro	CosMx
0	Astro	CosMx
0	Astro	CosMx
0	Astro	CosMx
0	Astro	CosMx
0	Astro	CosMx
0	Astro	CosMx
0	Astro	CosMx
0	Astro	CosMx
0	Astro	CosMx
0	Astro	CosMx
0	Astro	CosMx
0	Astro	CosMx
0	Astro	CosMx
0	Astro	CosMx
0	Astro	CosMx
0	Astro	CosMx
0	Astro	CosMx
0	Astro	CosMx
1	Astro	CosMx
0	Astro	CosMx
0	Astro	CosMx
1	Astro	CosMx
2	Astro	CosMx
0	Astro	CosMx
0	Astro	CosMx
1	Astro	CosMx
0	Astro	CosMx
0	Astro	CosMx
0	Astro	CosMx
0	Astro	CosMx
0	Astro	CosMx
0	Astro	CosMx
1	Astro	CosMx
1	Astro	CosMx
0	Astro	CosMx
0	Astro	CosMx
0	Astro	CosMx
0	Astro	CosMx
1	Astro	CosMx
0	Astro	CosMx
1	Astro	CosMx
1	Astro	CosMx
0	Astro	CosMx
0	Astro	CosMx
0	Astro	CosMx
1	Astro	CosMx
0	Astro	CosMx
0	Astro	CosMx
0	Astro	CosMx
0	Astro	CosMx
0	Astro	CosMx
0	Astro	CosMx
0	Astro	CosMx
0	Astro	CosMx
2	Astro	CosMx
0	Astro	CosMx
0	Astro	CosMx
0	Astro	CosMx
0	Astro	CosMx
0	Astro	CosMx
0	Astro	CosMx
0	Astro	CosMx
0	Astro	CosMx
0	Astro	CosMx
0	Astro	CosMx
0	Astro	CosMx
1	Astro	CosMx
0	Astro	CosMx
0	Astro	CosMx
0	Astro	CosMx
1	Astro	CosMx
0	Astro	CosMx
0	Astro	CosMx
0	Astro	CosMx
1	Astro	CosMx
0	Astro	CosMx
0	Astro	CosMx
0	Astro	CosMx
0	Astro	CosMx
1	Astro	CosMx
0	Astro	CosMx
0	Astro	CosMx
0	Astro	CosMx
0	Astro	CosMx
0	Astro	CosMx
0	Astro	CosMx
0	Astro	CosMx
0	Astro	CosMx
0	Astro	CosMx
0	Astro	CosMx
0	Astro	CosMx
0	Astro	CosMx
0	Astro	CosMx
0	Astro	CosMx
0	Astro	CosMx
0	Astro	CosMx
0	Astro	CosMx
0	Astro	CosMx
0	Astro	CosMx
1	Astro	CosMx
1	Astro	CosMx
0	Astro	CosMx
2	Astro	CosMx
0	Astro	CosMx
1	Astro	CosMx
0	Astro	CosMx
1	Astro	CosMx
0	Astro	CosMx
0	Astro	CosMx
0	Astro	CosMx
0	Astro	CosMx
0	Astro	CosMx
0	Astro	CosMx
0	Astro	CosMx
0	Astro	CosMx
0	Astro	CosMx
0	Astro	CosMx
0	Astro	CosMx
1	Astro	CosMx
0	Astro	CosMx
1	Astro	CosMx
0	Astro	CosMx
0	Astro	CosMx
0	Astro	CosMx
0	Astro	CosMx
1	Astro	CosMx
0	Astro	CosMx
0	Astro	CosMx
0	Astro	CosMx
0	Astro	CosMx
0	Astro	CosMx
0	Astro	CosMx
2	Astro	CosMx
0	Astro	CosMx
2	Astro	CosMx
0	Astro	CosMx
0	Astro	CosMx
0	Astro	CosMx
0	Astro	CosMx
0	Astro	CosMx
0	Astro	CosMx
1	Astro	CosMx
0	Astro	CosMx
1	Astro	CosMx
0	Astro	CosMx
0	Astro	CosMx
0	Astro	CosMx
0	Astro	CosMx
0	Astro	CosMx
1	Astro	CosMx
0	Astro	CosMx
0	Astro	CosMx
0	Astro	CosMx
0	Astro	CosMx
0	Astro	CosMx
0	Astro	CosMx
0	Astro	CosMx
0	Astro	CosMx
1	Astro	CosMx
0	Astro	CosMx
0	Astro	CosMx
0	Astro	CosMx
0	Astro	CosMx
0	Astro	CosMx
0	Astro	CosMx
0	Astro	CosMx
0	Astro	CosMx
1	Astro	CosMx
1	Astro	CosMx
0	Astro	CosMx
0	Astro	CosMx
0	Astro	CosMx
0	Astro	CosMx
0	Astro	CosMx
0	Astro	CosMx
0	Astro	CosMx
0	Astro	CosMx
0	Astro	CosMx
0	Astro	CosMx
0	Astro	CosMx
1	Astro	CosMx
0	Astro	CosMx
0	Astro	CosMx
0	Astro	CosMx
2	Astro	CosMx
0	Astro	CosMx
0	Astro	CosMx
0	Astro	CosMx
0	Astro	CosMx
1	Astro	CosMx
1	Astro	CosMx
0	Astro	CosMx
0	Astro	CosMx
0	Astro	CosMx
0	Astro	CosMx
0	Astro	CosMx
0	Astro	CosMx
0	Astro	CosMx
0	Astro	CosMx
0	Astro	CosMx
1	Astro	CosMx
0	Astro	CosMx
0	Astro	CosMx
1	Astro	CosMx
0	Astro	CosMx
0	Astro	CosMx
0	Astro	CosMx
1	Astro	CosMx
0	Astro	CosMx
0	Astro	CosMx
0	Astro	CosMx
0	Astro	CosMx
1	Astro	CosMx
2	Astro	CosMx
0	Astro	CosMx
0	Astro	CosMx
0	Astro	CosMx
0	Astro	CosMx
0	Astro	CosMx
0	Astro	CosMx
0	Astro	CosMx
2	Astro	CosMx
0	Astro	CosMx
0	Astro	CosMx
2	Astro	CosMx
0	Astro	CosMx
0	Astro	CosMx
0	Astro	CosMx
0	Astro	CosMx
0	Astro	CosMx
0	Astro	CosMx
0	Astro	CosMx
0	Astro	CosMx
0	Astro	CosMx
0	Astro	CosMx
0	Astro	CosMx
0	Astro	CosMx
0	Astro	CosMx
0	Astro	CosMx
0	Astro	CosMx
0	Astro	CosMx
1	Astro	CosMx
0	Astro	CosMx
1	Astro	CosMx
0	Astro	CosMx
0	Astro	CosMx
0	Astro	CosMx
0	Astro	CosMx
0	Astro	CosMx
0	Astro	CosMx
1	Astro	CosMx
1	Astro	CosMx
0	Astro	CosMx
0	Astro	CosMx
0	Astro	CosMx
0	Astro	CosMx
1	Astro	CosMx
0	Astro	CosMx
0	Astro	CosMx
1	Astro	CosMx
1	Astro	CosMx
0	Astro	CosMx
0	Astro	CosMx
0	Astro	CosMx
0	Astro	CosMx
0	Astro	CosMx
0	Astro	CosMx
0	Astro	CosMx
0	Astro	CosMx
0	Astro	CosMx
0	Astro	CosMx
2	Astro	CosMx
1	Astro	CosMx
0	Astro	CosMx
0	Astro	CosMx
3	Astro	CosMx
0	Astro	CosMx
0	Astro	CosMx
0	Astro	CosMx
2	Astro	CosMx
0	Astro	CosMx
1	Astro	CosMx
0	Astro	CosMx
0	Astro	CosMx
1	Astro	CosMx
0	Astro	CosMx
1	Astro	CosMx
0	Astro	CosMx
1	Astro	CosMx
0	Astro	CosMx
0	Astro	CosMx
0	Astro	CosMx
0	Astro	CosMx
0	Astro	CosMx
0	Astro	CosMx
0	Astro	CosMx
0	Astro	CosMx
0	Astro	CosMx
1	Astro	CosMx
1	Astro	CosMx
2	Astro	CosMx
0	Astro	CosMx
0	Astro	CosMx
1	Astro	CosMx
0	Astro	CosMx
0	Astro	CosMx
2	Astro	CosMx
0	Astro	CosMx
0	Astro	CosMx
1	Astro	CosMx
0	Astro	CosMx
0	Astro	CosMx
0	Astro	CosMx
0	Astro	CosMx
1	Astro	CosMx
0	Astro	CosMx
1	Astro	CosMx
0	Astro	CosMx
0	Astro	CosMx
1	Astro	CosMx
0	Astro	CosMx
0	Astro	CosMx
0	Astro	CosMx
2	Astro	CosMx
0	Astro	CosMx
0	Astro	CosMx
0	Astro	CosMx
1	Astro	CosMx
0	Astro	CosMx
0	Astro	CosMx
2	Astro	CosMx
1	Astro	CosMx
0	Astro	CosMx
0	Astro	CosMx
0	Astro	CosMx
0	Astro	CosMx
1	Astro	CosMx
0	Astro	CosMx
0	Astro	CosMx
0	Astro	CosMx
0	Astro	CosMx
0	Astro	CosMx
1	Astro	CosMx
0	Astro	CosMx
0	Astro	CosMx
0	Astro	CosMx
0	Astro	CosMx
0	Astro	CosMx
0	Astro	CosMx
1	Astro	CosMx
0	Astro	CosMx
0	Astro	CosMx
0	Astro	CosMx
0	Astro	CosMx
1	Astro	CosMx
0	Astro	CosMx
0	Astro	CosMx
0	Astro	CosMx
1	Astro	CosMx
1	Astro	CosMx
0	Astro	CosMx
1	Astro	CosMx
0	Astro	CosMx
1	Astro	CosMx
1	Astro	CosMx
0	Astro	CosMx
0	Astro	CosMx
0	Astro	CosMx
0	Astro	CosMx
0	Astro	CosMx
0	Astro	CosMx
0	Astro	CosMx
1	Astro	CosMx
0	Astro	CosMx
0	Astro	CosMx
0	Astro	CosMx
1	Astro	CosMx
0	Astro	CosMx
0	Astro	CosMx
0	Astro	CosMx
0	Astro	CosMx
0	Astro	CosMx
0	Astro	CosMx
0	Astro	CosMx
0	Astro	CosMx
0	Astro	CosMx
0	Astro	CosMx
0	Astro	CosMx
0	Astro	CosMx
0	Astro	CosMx
0	Astro	CosMx
0	Astro	CosMx
0	Astro	CosMx
1	Astro	CosMx
0	Astro	CosMx
1	Astro	CosMx
0	Astro	CosMx
0	Astro	CosMx
0	Astro	CosMx
0	Astro	CosMx
0	Astro	CosMx
1	Astro	CosMx
3	Astro	CosMx
0	Astro	CosMx
0	Astro	CosMx
0	Astro	CosMx
0	Astro	CosMx
0	Astro	CosMx
1	Astro	CosMx
0	Astro	CosMx
0	Astro	CosMx
0	Astro	CosMx
0	Astro	CosMx
0	Astro	CosMx
0	Astro	CosMx
0	Astro	CosMx
0	Astro	CosMx
0	Astro	CosMx
1	Astro	CosMx
1	Astro	CosMx
0	Astro	CosMx
0	Astro	CosMx
0	Astro	CosMx
0	Astro	CosMx
0	Astro	CosMx
0	Astro	CosMx
0	Astro	CosMx
0	Astro	CosMx
0	Astro	CosMx
0	Astro	CosMx
0	Astro	CosMx
0	Astro	CosMx
0	Astro	CosMx
0	Astro	CosMx
0	Astro	CosMx
0	Astro	CosMx
0	Astro	CosMx
1	Astro	CosMx
0	Astro	CosMx
0	Astro	CosMx
0	Astro	CosMx
1	Astro	CosMx
0	Astro	CosMx
0	Astro	CosMx
0	Astro	CosMx
0	Astro	CosMx
1	Astro	CosMx
0	Astro	CosMx
0	Astro	CosMx
0	Astro	CosMx
0	Astro	CosMx
0	Astro	CosMx
3	L5.IT	CP10K
2	L5.IT	CP10K
3	L5.IT	CP10K
4	L5.IT	CP10K
4	L5.IT	CP10K
3	L5.IT	CP10K
3	L5.IT	CP10K
4	L5.IT	CP10K
4	L5.IT	CP10K
4	L5.IT	CP10K
6	L5.IT	CP10K
9	L5.IT	CP10K
2	L5.IT	CP10K
2	L5.IT	CP10K
3	L5.IT	CP10K
0	L5.IT	CP10K
4	L5.IT	CP10K
4	L5.IT	CP10K
3	L5.IT	CP10K
8	L5.IT	CP10K
2	L5.IT	CP10K
4	L5.IT	CP10K
3	L5.IT	CP10K
0	L5.IT	CP10K
7	L5.IT	CP10K
0	L5.IT	CP10K
2	L5.IT	CP10K
1	L5.IT	CP10K
0	L5.IT	CP10K
8	L5.IT	CP10K
4	L5.IT	CP10K
3	L5.IT	CP10K
5	L5.IT	CP10K
3	L5.IT	CP10K
3	L5.IT	CP10K
3	L5.IT	CP10K
3	L5.IT	CP10K
2	L5.IT	CP10K
3	L5.IT	CP10K
3	L5.IT	CP10K
4	L5.IT	CP10K
2	L5.IT	CP10K
5	L5.IT	CP10K
3	L5.IT	CP10K
3	L5.IT	CP10K
3	L5.IT	CP10K
5	L5.IT	CP10K
3	L5.IT	CP10K
3	L5.IT	CP10K
3	L5.IT	CP10K
2	L5.IT	CP10K
3	L5.IT	CP10K
1	L5.IT	CP10K
3	L5.IT	CP10K
2	L5.IT	CP10K
5	L5.IT	CP10K
5	L5.IT	CP10K
4	L5.IT	CP10K
3	L5.IT	CP10K
2	L5.IT	CP10K
3	L5.IT	CP10K
3	L5.IT	CP10K
1	L5.IT	CP10K
3	L5.IT	CP10K
3	L5.IT	CP10K
5	L5.IT	CP10K
5	L5.IT	CP10K
3	L5.IT	CP10K
7	L5.IT	CP10K
3	L5.IT	CP10K
0	L5.IT	CP10K
0	L5.IT	CP10K
4	L5.IT	CP10K
3	L5.IT	CP10K
3	L5.IT	CP10K
1	L5.IT	CP10K
4	L5.IT	CP10K
5	L5.IT	CP10K
3	L5.IT	CP10K
4	L5.IT	CP10K
5	L5.IT	CP10K
4	L5.IT	CP10K
5	L5.IT	CP10K
4	L5.IT	CP10K
5	L5.IT	CP10K
2	L5.IT	CP10K
4	L5.IT	CP10K
2	L5.IT	CP10K
4	L5.IT	CP10K
4	L5.IT	CP10K
4	L5.IT	CP10K
6	L5.IT	CP10K
2	L5.IT	CP10K
0	L5.IT	CP10K
4	L5.IT	CP10K
5	L5.IT	CP10K
5	L5.IT	CP10K
4	L5.IT	CP10K
3	L5.IT	CP10K
2	L5.IT	CP10K
3	L5.IT	CP10K
3	L5.IT	CP10K
4	L5.IT	CP10K
1	L5.IT	CP10K
3	L5.IT	CP10K
3	L5.IT	CP10K
4	L5.IT	CP10K
1	L5.IT	CP10K
3	L5.IT	CP10K
2	L5.IT	CP10K
3	L5.IT	CP10K
4	L5.IT	CP10K
5	L5.IT	CP10K
6	L5.IT	CP10K
3	L5.IT	CP10K
2	L5.IT	CP10K
2	L5.IT	CP10K
3	L5.IT	CP10K
0	L5.IT	CP10K
1	L5.IT	CP10K
1	L5.IT	CP10K
3	L5.IT	CP10K
4	L5.IT	CP10K
3	L5.IT	CP10K
2	L5.IT	CP10K
1	L5.IT	CP10K
2	L5.IT	CP10K
3	L5.IT	CP10K
5	L5.IT	CP10K
1	L5.IT	CP10K
5	L5.IT	CP10K
3	L5.IT	CP10K
3	L5.IT	CP10K
2	L5.IT	CP10K
2	L5.IT	CP10K
4	L5.IT	CP10K
2	L5.IT	CP10K
4	L5.IT	CP10K
2	L5.IT	CP10K
2	L5.IT	CP10K
5	L5.IT	CP10K
4	L5.IT	CP10K
3	L5.IT	CP10K
2	L5.IT	CP10K
1	L5.IT	CP10K
6	L5.IT	CP10K
2	L5.IT	CP10K
3	L5.IT	CP10K
2	L5.IT	CP10K
6	L5.IT	CP10K
4	L5.IT	CP10K
3	L5.IT	CP10K
5	L5.IT	CP10K
3	L5.IT	CP10K
5	L5.IT	CP10K
3	L5.IT	CP10K
1	L5.IT	CP10K
5	L5.IT	CP10K
5	L5.IT	CP10K
2	L5.IT	CP10K
4	L5.IT	CP10K
4	L5.IT	CP10K
5	L5.IT	CP10K
2	L5.IT	CP10K
3	L5.IT	CP10K
2	L5.IT	CP10K
4	L5.IT	CP10K
4	L5.IT	CP10K
1	L5.IT	CP10K
7	L5.IT	CP10K
2	L5.IT	CP10K
4	L5.IT	CP10K
3	L5.IT	CP10K
7	L5.IT	CP10K
2	L5.IT	CP10K
8	L5.IT	CP10K
4	L5.IT	CP10K
4	L5.IT	CP10K
0	L5.IT	CP10K
2	L5.IT	CP10K
6	L5.IT	CP10K
2	L5.IT	CP10K
2	L5.IT	CP10K
3	L5.IT	CP10K
4	L5.IT	CP10K
2	L5.IT	CP10K
3	L5.IT	CP10K
5	L5.IT	CP10K
3	L5.IT	CP10K
6	L5.IT	CP10K
4	L5.IT	CP10K
3	L5.IT	CP10K
6	L5.IT	CP10K
1	L5.IT	CP10K
3	L5.IT	CP10K
1	L5.IT	CP10K
2	L5.IT	CP10K
5	L5.IT	CP10K
3	L5.IT	CP10K
2	L5.IT	CP10K
3	L5.IT	CP10K
2	L5.IT	CP10K
6	L5.IT	CP10K
0	L5.IT	CP10K
4	L5.IT	CP10K
3	L5.IT	CP10K
4	L5.IT	CP10K
4	L5.IT	CP10K
3	L5.IT	CP10K
4	L5.IT	CP10K
0	L5.IT	CP10K
2	L5.IT	CP10K
4	L5.IT	CP10K
5	L5.IT	CP10K
2	L5.IT	CP10K
2	L5.IT	CP10K
3	L5.IT	CP10K
3	L5.IT	CP10K
2	L5.IT	CP10K
3	L5.IT	CP10K
2	L5.IT	CP10K
0	L5.IT	CP10K
4	L5.IT	CP10K
2	L5.IT	CP10K
4	L5.IT	CP10K
2	L5.IT	CP10K
3	L5.IT	CP10K
5	L5.IT	CP10K
4	L5.IT	CP10K
2	L5.IT	CP10K
6	L5.IT	CP10K
4	L5.IT	CP10K
2	L5.IT	CP10K
3	L5.IT	CP10K
2	L5.IT	CP10K
0	L5.IT	CP10K
5	L5.IT	CP10K
2	L5.IT	CP10K
4	L5.IT	CP10K
7	L5.IT	CP10K
6	L5.IT	CP10K
3	L5.IT	CP10K
3	L5.IT	CP10K
4	L5.IT	CP10K
2	L5.IT	CP10K
3	L5.IT	CP10K
4	L5.IT	CP10K
5	L5.IT	CP10K
1	L5.IT	CP10K
5	L5.IT	CP10K
2	L5.IT	CP10K
1	L5.IT	CP10K
3	L5.IT	CP10K
3	L5.IT	CP10K
3	L5.IT	CP10K
5	L5.IT	CP10K
4	L5.IT	CP10K
5	L5.IT	CP10K
3	L5.IT	CP10K
4	L5.IT	CP10K
4	L5.IT	CP10K
8	L5.IT	CP10K
5	L5.IT	CP10K
4	L5.IT	CP10K
3	L5.IT	CP10K
4	L5.IT	CP10K
1	L5.IT	CP10K
8	L5.IT	CP10K
4	L5.IT	CP10K
2	L5.IT	CP10K
1	L5.IT	CP10K
5	L5.IT	CP10K
4	L5.IT	CP10K
3	L5.IT	CP10K
5	L5.IT	CP10K
4	L5.IT	CP10K
4	L5.IT	CP10K
3	L5.IT	CP10K
3	L5.IT	CP10K
0	L5.IT	CP10K
4	L5.IT	CP10K
4	L5.IT	CP10K
3	L5.IT	CP10K
4	L5.IT	CP10K
3	L5.IT	CP10K
1	L5.IT	CP10K
7	L5.IT	CP10K
5	L5.IT	CP10K
5	L5.IT	CP10K
2	L5.IT	CP10K
4	L5.IT	CP10K
3	L5.IT	CP10K
4	L5.IT	CP10K
3	L5.IT	CP10K
2	L5.IT	CP10K
2	L5.IT	CP10K
6	L5.IT	CP10K
4	L5.IT	CP10K
2	L5.IT	CP10K
8	L5.IT	CP10K
3	L5.IT	CP10K
3	L5.IT	CP10K
3	L5.IT	CP10K
3	L5.IT	CP10K
2	L5.IT	CP10K
2	L5.IT	CP10K
3	L5.IT	CP10K
4	L5.IT	CP10K
3	L5.IT	CP10K
3	L5.IT	CP10K
2	L5.IT	CP10K
4	L5.IT	CP10K
1	L5.IT	CP10K
3	L5.IT	CP10K
4	L5.IT	CP10K
4	L5.IT	CP10K
5	L5.IT	CP10K
0	L5.IT	CP10K
3	L5.IT	CP10K
2	L5.IT	CP10K
4	L5.IT	CP10K
2	L5.IT	CP10K
3	L5.IT	CP10K
6	L5.IT	CP10K
2	L5.IT	CP10K
3	L5.IT	CP10K
2	L5.IT	CP10K
3	L5.IT	CP10K
3	L5.IT	CP10K
4	L5.IT	CP10K
2	L5.IT	CP10K
3	L5.IT	CP10K
1	L5.IT	CP10K
2	L5.IT	CP10K
4	L5.IT	CP10K
3	L5.IT	CP10K
4	L5.IT	CP10K
4	L5.IT	CP10K
4	L5.IT	CP10K
3	L5.IT	CP10K
2	L5.IT	CP10K
3	L5.IT	CP10K
5	L5.IT	CP10K
4	L5.IT	CP10K
2	L5.IT	CP10K
3	L5.IT	CP10K
0	L5.IT	CP10K
3	L5.IT	CP10K
2	L5.IT	CP10K
1	L5.IT	CP10K
4	L5.IT	CP10K
4	L5.IT	CP10K
4	L5.IT	CP10K
5	L5.IT	CP10K
1	L5.IT	CP10K
[truncated: 4,281 more rows]
