# Supplementary material for: Transcriptome size matters for single-cell RNA-seq normalization and bulk deconvolution
Source: Nat Commun. 2025 Feb 1;16:1246. doi: 10.1038/s41467-025-56623-1 (PMC11787294; doi:10.1038/s41467-025-56623-1)
Supplement: Supplementary file 6 — Source Data [file 41467_2025_56623_MOESM6_ESM.zip › Source_data/Figure_4.xlsx]

## Sheet: Figure_4a
Methods	Cell_type	fraction	sampleID
BayesPrism (T1,2)	Astro	0.019537	sp_1_rct
BayesPrism (T1,2)	L5.6.NP	0.129285	sp_1_rct
BayesPrism (T1,2)	L5.ET	0.395914	sp_1_rct
BayesPrism (T1,2)	L6b	0.262837	sp_1_rct
BayesPrism (T1,2)	Lamp5	0.167998	sp_1_rct
BayesPrism (T1,2)	Oligo	0.0244294	sp_1_rct
BayesPrism (T1,2)	Astro	0.0191468	sp_2_rct
BayesPrism (T1,2)	L5.6.NP	0.1245	sp_2_rct
BayesPrism (T1,2)	L5.ET	0.405037	sp_2_rct
BayesPrism (T1,2)	L6b	0.26481	sp_2_rct
BayesPrism (T1,2)	Lamp5	0.162152	sp_2_rct
BayesPrism (T1,2)	Oligo	0.0243536	sp_2_rct
BayesPrism (T1,2)	Astro	0.0190338	sp_3_rct
BayesPrism (T1,2)	L5.6.NP	0.126675	sp_3_rct
BayesPrism (T1,2)	L5.ET	0.41352	sp_3_rct
BayesPrism (T1,2)	L6b	0.265922	sp_3_rct
BayesPrism (T1,2)	Lamp5	0.148227	sp_3_rct
BayesPrism (T1,2)	Oligo	0.0266232	sp_3_rct
BayesPrism (T1,2)	Astro	0.0187466	sp_4_rct
BayesPrism (T1,2)	L5.6.NP	0.12527	sp_4_rct
BayesPrism (T1,2)	L5.ET	0.405003	sp_4_rct
BayesPrism (T1,2)	L6b	0.26616	sp_4_rct
BayesPrism (T1,2)	Lamp5	0.159561	sp_4_rct
BayesPrism (T1,2)	Oligo	0.0252602	sp_4_rct
BayesPrism (T1,2)	Astro	0.0193334	sp_5_rct
BayesPrism (T1,2)	L5.6.NP	0.125448	sp_5_rct
BayesPrism (T1,2)	L5.ET	0.419861	sp_5_rct
BayesPrism (T1,2)	L6b	0.25653	sp_5_rct
BayesPrism (T1,2)	Lamp5	0.154058	sp_5_rct
BayesPrism (T1,2)	Oligo	0.0247684	sp_5_rct
BayesPrism (T1,2)	Astro	0.0185741	sp_6_rct
BayesPrism (T1,2)	L5.6.NP	0.140737	sp_6_rct
BayesPrism (T1,2)	L5.ET	0.373579	sp_6_rct
BayesPrism (T1,2)	L6b	0.269029	sp_6_rct
BayesPrism (T1,2)	Lamp5	0.170999	sp_6_rct
BayesPrism (T1,2)	Oligo	0.0270822	sp_6_rct
BayesPrism (T1,2)	Astro	0.0172688	sp_7_rct
BayesPrism (T1,2)	L5.6.NP	0.130298	sp_7_rct
BayesPrism (T1,2)	L5.ET	0.403534	sp_7_rct
BayesPrism (T1,2)	L6b	0.247627	sp_7_rct
BayesPrism (T1,2)	Lamp5	0.17554	sp_7_rct
BayesPrism (T1,2)	Oligo	0.0257321	sp_7_rct
BayesPrism (T1,2)	Astro	0.0188369	sp_8_rct
BayesPrism (T1,2)	L5.6.NP	0.136324	sp_8_rct
BayesPrism (T1,2)	L5.ET	0.406284	sp_8_rct
BayesPrism (T1,2)	L6b	0.250923	sp_8_rct
BayesPrism (T1,2)	Lamp5	0.160896	sp_8_rct
BayesPrism (T1,2)	Oligo	0.0267365	sp_8_rct
BayesPrism (T1,2)	Astro	0.0182512	sp_9_rct
BayesPrism (T1,2)	L5.6.NP	0.131883	sp_9_rct
BayesPrism (T1,2)	L5.ET	0.40229	sp_9_rct
BayesPrism (T1,2)	L6b	0.267031	sp_9_rct
BayesPrism (T1,2)	Lamp5	0.154654	sp_9_rct
BayesPrism (T1,2)	Oligo	0.0258916	sp_9_rct
BayesPrism (T1,2)	Astro	0.0182925	sp_10_rct
BayesPrism (T1,2)	L5.6.NP	0.133803	sp_10_rct
BayesPrism (T1,2)	L5.ET	0.392055	sp_10_rct
BayesPrism (T1,2)	L6b	0.26726	sp_10_rct
BayesPrism (T1,2)	Lamp5	0.165676	sp_10_rct
BayesPrism (T1,2)	Oligo	0.0229134	sp_10_rct
BayesPrism (T1,2)	Astro	0.0187066	sp_11_rct
BayesPrism (T1,2)	L5.6.NP	0.135251	sp_11_rct
BayesPrism (T1,2)	L5.ET	0.407282	sp_11_rct
BayesPrism (T1,2)	L6b	0.248953	sp_11_rct
BayesPrism (T1,2)	Lamp5	0.164635	sp_11_rct
BayesPrism (T1,2)	Oligo	0.0251736	sp_11_rct
BayesPrism (T1,2)	Astro	0.0173208	sp_12_rct
BayesPrism (T1,2)	L5.6.NP	0.12482	sp_12_rct
BayesPrism (T1,2)	L5.ET	0.409909	sp_12_rct
BayesPrism (T1,2)	L6b	0.263281	sp_12_rct
BayesPrism (T1,2)	Lamp5	0.157844	sp_12_rct
BayesPrism (T1,2)	Oligo	0.026825	sp_12_rct
BayesPrism (T1,2)	Astro	0.0191395	sp_13_rct
BayesPrism (T1,2)	L5.6.NP	0.132091	sp_13_rct
BayesPrism (T1,2)	L5.ET	0.405143	sp_13_rct
BayesPrism (T1,2)	L6b	0.25753	sp_13_rct
BayesPrism (T1,2)	Lamp5	0.159417	sp_13_rct
BayesPrism (T1,2)	Oligo	0.0266794	sp_13_rct
BayesPrism (T1,2)	Astro	0.018219	sp_14_rct
BayesPrism (T1,2)	L5.6.NP	0.127349	sp_14_rct
BayesPrism (T1,2)	L5.ET	0.405862	sp_14_rct
BayesPrism (T1,2)	L6b	0.257192	sp_14_rct
BayesPrism (T1,2)	Lamp5	0.164995	sp_14_rct
BayesPrism (T1,2)	Oligo	0.0263842	sp_14_rct
BayesPrism (T1,2)	Astro	0.0193692	sp_15_rct
BayesPrism (T1,2)	L5.6.NP	0.136144	sp_15_rct
BayesPrism (T1,2)	L5.ET	0.390558	sp_15_rct
BayesPrism (T1,2)	L6b	0.258613	sp_15_rct
BayesPrism (T1,2)	Lamp5	0.172296	sp_15_rct
BayesPrism (T1,2)	Oligo	0.0230214	sp_15_rct
BayesPrism (T1,2)	Astro	0.0189105	sp_16_rct
BayesPrism (T1,2)	L5.6.NP	0.130437	sp_16_rct
BayesPrism (T1,2)	L5.ET	0.410444	sp_16_rct
BayesPrism (T1,2)	L6b	0.253515	sp_16_rct
BayesPrism (T1,2)	Lamp5	0.163244	sp_16_rct
BayesPrism (T1,2)	Oligo	0.02345	sp_16_rct
BayesPrism (T1,2)	Astro	0.0184371	sp_17_rct
BayesPrism (T1,2)	L5.6.NP	0.134072	sp_17_rct
BayesPrism (T1,2)	L5.ET	0.401705	sp_17_rct
BayesPrism (T1,2)	L6b	0.25214	sp_17_rct
BayesPrism (T1,2)	Lamp5	0.167841	sp_17_rct
BayesPrism (T1,2)	Oligo	0.0258052	sp_17_rct
BayesPrism (T1,2)	Astro	0.0194747	sp_18_rct
BayesPrism (T1,2)	L5.6.NP	0.130868	sp_18_rct
BayesPrism (T1,2)	L5.ET	0.396261	sp_18_rct
BayesPrism (T1,2)	L6b	0.275082	sp_18_rct
BayesPrism (T1,2)	Lamp5	0.150731	sp_18_rct
BayesPrism (T1,2)	Oligo	0.0275828	sp_18_rct
BayesPrism (T1,2)	Astro	0.0196746	sp_19_rct
BayesPrism (T1,2)	L5.6.NP	0.134509	sp_19_rct
BayesPrism (T1,2)	L5.ET	0.398011	sp_19_rct
BayesPrism (T1,2)	L6b	0.254275	sp_19_rct
BayesPrism (T1,2)	Lamp5	0.168687	sp_19_rct
BayesPrism (T1,2)	Oligo	0.0248435	sp_19_rct
BayesPrism (T1,2)	Astro	0.0174362	sp_20_rct
BayesPrism (T1,2)	L5.6.NP	0.128425	sp_20_rct
BayesPrism (T1,2)	L5.ET	0.391106	sp_20_rct
BayesPrism (T1,2)	L6b	0.26454	sp_20_rct
BayesPrism (T1,2)	Lamp5	0.173655	sp_20_rct
BayesPrism (T1,2)	Oligo	0.0248386	sp_20_rct
BayesPrism (T1,2)	Astro	0.0198452	sp_21_rct
BayesPrism (T1,2)	L5.6.NP	0.137755	sp_21_rct
BayesPrism (T1,2)	L5.ET	0.40946	sp_21_rct
BayesPrism (T1,2)	L6b	0.257756	sp_21_rct
BayesPrism (T1,2)	Lamp5	0.151102	sp_21_rct
BayesPrism (T1,2)	Oligo	0.0240818	sp_21_rct
BayesPrism (T1,2)	Astro	0.0176706	sp_22_rct
BayesPrism (T1,2)	L5.6.NP	0.12428	sp_22_rct
BayesPrism (T1,2)	L5.ET	0.414424	sp_22_rct
BayesPrism (T1,2)	L6b	0.258114	sp_22_rct
BayesPrism (T1,2)	Lamp5	0.159728	sp_22_rct
BayesPrism (T1,2)	Oligo	0.0257837	sp_22_rct
BayesPrism (T1,2)	Astro	0.0166178	sp_23_rct
BayesPrism (T1,2)	L5.6.NP	0.130892	sp_23_rct
BayesPrism (T1,2)	L5.ET	0.406213	sp_23_rct
BayesPrism (T1,2)	L6b	0.268808	sp_23_rct
BayesPrism (T1,2)	Lamp5	0.152776	sp_23_rct
BayesPrism (T1,2)	Oligo	0.0246929	sp_23_rct
BayesPrism (T1,2)	Astro	0.0182331	sp_24_rct
BayesPrism (T1,2)	L5.6.NP	0.13059	sp_24_rct
BayesPrism (T1,2)	L5.ET	0.402982	sp_24_rct
BayesPrism (T1,2)	L6b	0.262365	sp_24_rct
BayesPrism (T1,2)	Lamp5	0.161018	sp_24_rct
BayesPrism (T1,2)	Oligo	0.0248124	sp_24_rct
BayesPrism (T1,2)	Astro	0.0173232	sp_25_rct
BayesPrism (T1,2)	L5.6.NP	0.130436	sp_25_rct
BayesPrism (T1,2)	L5.ET	0.393966	sp_25_rct
BayesPrism (T1,2)	L6b	0.266781	sp_25_rct
BayesPrism (T1,2)	Lamp5	0.167016	sp_25_rct
BayesPrism (T1,2)	Oligo	0.0244767	sp_25_rct
BayesPrism (T1,2)	Astro	0.0191306	sp_26_rct
BayesPrism (T1,2)	L5.6.NP	0.125516	sp_26_rct
BayesPrism (T1,2)	L5.ET	0.399547	sp_26_rct
BayesPrism (T1,2)	L6b	0.262955	sp_26_rct
BayesPrism (T1,2)	Lamp5	0.165895	sp_26_rct
BayesPrism (T1,2)	Oligo	0.026957	sp_26_rct
BayesPrism (T1,2)	Astro	0.0198748	sp_27_rct
BayesPrism (T1,2)	L5.6.NP	0.136894	sp_27_rct
BayesPrism (T1,2)	L5.ET	0.394981	sp_27_rct
BayesPrism (T1,2)	L6b	0.262578	sp_27_rct
BayesPrism (T1,2)	Lamp5	0.160012	sp_27_rct
BayesPrism (T1,2)	Oligo	0.02566	sp_27_rct
BayesPrism (T1,2)	Astro	0.018253	sp_28_rct
BayesPrism (T1,2)	L5.6.NP	0.128458	sp_28_rct
BayesPrism (T1,2)	L5.ET	0.413395	sp_28_rct
BayesPrism (T1,2)	L6b	0.254596	sp_28_rct
BayesPrism (T1,2)	Lamp5	0.160258	sp_28_rct
BayesPrism (T1,2)	Oligo	0.0250392	sp_28_rct
BayesPrism (T1,2)	Astro	0.0199709	sp_29_rct
BayesPrism (T1,2)	L5.6.NP	0.133411	sp_29_rct
BayesPrism (T1,2)	L5.ET	0.410337	sp_29_rct
BayesPrism (T1,2)	L6b	0.248333	sp_29_rct
BayesPrism (T1,2)	Lamp5	0.161605	sp_29_rct
BayesPrism (T1,2)	Oligo	0.0263428	sp_29_rct
BayesPrism (T1,2)	Astro	0.0178639	sp_30_rct
BayesPrism (T1,2)	L5.6.NP	0.134209	sp_30_rct
BayesPrism (T1,2)	L5.ET	0.402551	sp_30_rct
BayesPrism (T1,2)	L6b	0.259663	sp_30_rct
BayesPrism (T1,2)	Lamp5	0.159599	sp_30_rct
BayesPrism (T1,2)	Oligo	0.0261131	sp_30_rct
BayesPrism (T1,2)	Astro	0.0193901	sp_31_rct
BayesPrism (T1,2)	L5.6.NP	0.120942	sp_31_rct
BayesPrism (T1,2)	L5.ET	0.404041	sp_31_rct
BayesPrism (T1,2)	L6b	0.262724	sp_31_rct
BayesPrism (T1,2)	Lamp5	0.165994	sp_31_rct
BayesPrism (T1,2)	Oligo	0.0269086	sp_31_rct
BayesPrism (T1,2)	Astro	0.0208135	sp_32_rct
BayesPrism (T1,2)	L5.6.NP	0.130316	sp_32_rct
BayesPrism (T1,2)	L5.ET	0.402074	sp_32_rct
BayesPrism (T1,2)	L6b	0.264469	sp_32_rct
BayesPrism (T1,2)	Lamp5	0.157962	sp_32_rct
BayesPrism (T1,2)	Oligo	0.0243644	sp_32_rct
BayesPrism (T1,2)	Astro	0.0177868	sp_33_rct
BayesPrism (T1,2)	L5.6.NP	0.127856	sp_33_rct
BayesPrism (T1,2)	L5.ET	0.424269	sp_33_rct
BayesPrism (T1,2)	L6b	0.256337	sp_33_rct
BayesPrism (T1,2)	Lamp5	0.152966	sp_33_rct
BayesPrism (T1,2)	Oligo	0.0207855	sp_33_rct
BayesPrism (T1,2)	Astro	0.019496	sp_34_rct
BayesPrism (T1,2)	L5.6.NP	0.133808	sp_34_rct
BayesPrism (T1,2)	L5.ET	0.385415	sp_34_rct
BayesPrism (T1,2)	L6b	0.266584	sp_34_rct
BayesPrism (T1,2)	Lamp5	0.168808	sp_34_rct
BayesPrism (T1,2)	Oligo	0.0258892	sp_34_rct
BayesPrism (T1,2)	Astro	0.018293	sp_35_rct
BayesPrism (T1,2)	L5.6.NP	0.127839	sp_35_rct
BayesPrism (T1,2)	L5.ET	0.417583	sp_35_rct
BayesPrism (T1,2)	L6b	0.247996	sp_35_rct
BayesPrism (T1,2)	Lamp5	0.163969	sp_35_rct
BayesPrism (T1,2)	Oligo	0.0243209	sp_35_rct
BayesPrism (T1,2)	Astro	0.0185188	sp_36_rct
BayesPrism (T1,2)	L5.6.NP	0.132678	sp_36_rct
BayesPrism (T1,2)	L5.ET	0.415153	sp_36_rct
BayesPrism (T1,2)	L6b	0.250618	sp_36_rct
BayesPrism (T1,2)	Lamp5	0.157705	sp_36_rct
BayesPrism (T1,2)	Oligo	0.0253277	sp_36_rct
BayesPrism (T1,2)	Astro	0.0173501	sp_37_rct
BayesPrism (T1,2)	L5.6.NP	0.132742	sp_37_rct
BayesPrism (T1,2)	L5.ET	0.399921	sp_37_rct
BayesPrism (T1,2)	L6b	0.249093	sp_37_rct
BayesPrism (T1,2)	Lamp5	0.174233	sp_37_rct
BayesPrism (T1,2)	Oligo	0.0266606	sp_37_rct
BayesPrism (T1,2)	Astro	0.0198187	sp_38_rct
BayesPrism (T1,2)	L5.6.NP	0.130417	sp_38_rct
BayesPrism (T1,2)	L5.ET	0.405039	sp_38_rct
BayesPrism (T1,2)	L6b	0.252822	sp_38_rct
BayesPrism (T1,2)	Lamp5	0.168717	sp_38_rct
BayesPrism (T1,2)	Oligo	0.0231866	sp_38_rct
BayesPrism (T1,2)	Astro	0.0179461	sp_39_rct
BayesPrism (T1,2)	L5.6.NP	0.13346	sp_39_rct
BayesPrism (T1,2)	L5.ET	0.403779	sp_39_rct
BayesPrism (T1,2)	L6b	0.248441	sp_39_rct
BayesPrism (T1,2)	Lamp5	0.172095	sp_39_rct
BayesPrism (T1,2)	Oligo	0.0242792	sp_39_rct
BayesPrism (T1,2)	Astro	0.0187696	sp_40_rct
BayesPrism (T1,2)	L5.6.NP	0.132906	sp_40_rct
BayesPrism (T1,2)	L5.ET	0.397011	sp_40_rct
BayesPrism (T1,2)	L6b	0.264452	sp_40_rct
BayesPrism (T1,2)	Lamp5	0.161283	sp_40_rct
BayesPrism (T1,2)	Oligo	0.025579	sp_40_rct
BayesPrism (T1,2)	Astro	0.0187476	sp_41_rct
BayesPrism (T1,2)	L5.6.NP	0.132982	sp_41_rct
BayesPrism (T1,2)	L5.ET	0.399484	sp_41_rct
BayesPrism (T1,2)	L6b	0.265342	sp_41_rct
BayesPrism (T1,2)	Lamp5	0.157873	sp_41_rct
BayesPrism (T1,2)	Oligo	0.0255725	sp_41_rct
BayesPrism (T1,2)	Astro	0.0179991	sp_42_rct
BayesPrism (T1,2)	L5.6.NP	0.134806	sp_42_rct
BayesPrism (T1,2)	L5.ET	0.416606	sp_42_rct
BayesPrism (T1,2)	L6b	0.245169	sp_42_rct
BayesPrism (T1,2)	Lamp5	0.162376	sp_42_rct
BayesPrism (T1,2)	Oligo	0.0230451	sp_42_rct
BayesPrism (T1,2)	Astro	0.0207155	sp_43_rct
BayesPrism (T1,2)	L5.6.NP	0.132848	sp_43_rct
BayesPrism (T1,2)	L5.ET	0.412997	sp_43_rct
BayesPrism (T1,2)	L6b	0.244109	sp_43_rct
BayesPrism (T1,2)	Lamp5	0.164243	sp_43_rct
BayesPrism (T1,2)	Oligo	0.0250878	sp_43_rct
BayesPrism (T1,2)	Astro	0.0172408	sp_44_rct
BayesPrism (T1,2)	L5.6.NP	0.12984	sp_44_rct
BayesPrism (T1,2)	L5.ET	0.405501	sp_44_rct
BayesPrism (T1,2)	L6b	0.260839	sp_44_rct
BayesPrism (T1,2)	Lamp5	0.161686	sp_44_rct
BayesPrism (T1,2)	Oligo	0.0248925	sp_44_rct
BayesPrism (T1,2)	Astro	0.0193931	sp_45_rct
BayesPrism (T1,2)	L5.6.NP	0.12318	sp_45_rct
BayesPrism (T1,2)	L5.ET	0.413928	sp_45_rct
BayesPrism (T1,2)	L6b	0.262139	sp_45_rct
BayesPrism (T1,2)	Lamp5	0.156609	sp_45_rct
BayesPrism (T1,2)	Oligo	0.0247507	sp_45_rct
BayesPrism (T1,2)	Astro	0.0186731	sp_46_rct
BayesPrism (T1,2)	L5.6.NP	0.129463	sp_46_rct
BayesPrism (T1,2)	L5.ET	0.395631	sp_46_rct
BayesPrism (T1,2)	L6b	0.262558	sp_46_rct
BayesPrism (T1,2)	Lamp5	0.16693	sp_46_rct
BayesPrism (T1,2)	Oligo	0.026745	sp_46_rct
BayesPrism (T1,2)	Astro	0.0172342	sp_47_rct
BayesPrism (T1,2)	L5.6.NP	0.12826	sp_47_rct
BayesPrism (T1,2)	L5.ET	0.41742	sp_47_rct
BayesPrism (T1,2)	L6b	0.253632	sp_47_rct
BayesPrism (T1,2)	Lamp5	0.156006	sp_47_rct
BayesPrism (T1,2)	Oligo	0.0274486	sp_47_rct
BayesPrism (T1,2)	Astro	0.0204681	sp_48_rct
BayesPrism (T1,2)	L5.6.NP	0.124909	sp_48_rct
BayesPrism (T1,2)	L5.ET	0.406378	sp_48_rct
BayesPrism (T1,2)	L6b	0.262272	sp_48_rct
BayesPrism (T1,2)	Lamp5	0.159615	sp_48_rct
BayesPrism (T1,2)	Oligo	0.0263584	sp_48_rct
BayesPrism (T1,2)	Astro	0.0179886	sp_49_rct
BayesPrism (T1,2)	L5.6.NP	0.126956	sp_49_rct
BayesPrism (T1,2)	L5.ET	0.409588	sp_49_rct
BayesPrism (T1,2)	L6b	0.262513	sp_49_rct
BayesPrism (T1,2)	Lamp5	0.157614	sp_49_rct
BayesPrism (T1,2)	Oligo	0.0253411	sp_49_rct
BayesPrism (T1,2)	Astro	0.0183932	sp_50_rct
BayesPrism (T1,2)	L5.6.NP	0.131966	sp_50_rct
BayesPrism (T1,2)	L5.ET	0.38514	sp_50_rct
BayesPrism (T1,2)	L6b	0.268856	sp_50_rct
BayesPrism (T1,2)	Lamp5	0.166712	sp_50_rct
BayesPrism (T1,2)	Oligo	0.0289323	sp_50_rct
BayesPrism (T1,2)	Astro	0.0188458	sp_51_rct
BayesPrism (T1,2)	L5.6.NP	0.12727	sp_51_rct
BayesPrism (T1,2)	L5.ET	0.414586	sp_51_rct
BayesPrism (T1,2)	L6b	0.261869	sp_51_rct
BayesPrism (T1,2)	Lamp5	0.152687	sp_51_rct
BayesPrism (T1,2)	Oligo	0.0247414	sp_51_rct
BayesPrism (T1,2)	Astro	0.018004	sp_52_rct
BayesPrism (T1,2)	L5.6.NP	0.129398	sp_52_rct
BayesPrism (T1,2)	L5.ET	0.389167	sp_52_rct
BayesPrism (T1,2)	L6b	0.2637	sp_52_rct
BayesPrism (T1,2)	Lamp5	0.175076	sp_52_rct
BayesPrism (T1,2)	Oligo	0.0246549	sp_52_rct
BayesPrism (T1,2)	Astro	0.0194187	sp_53_rct
BayesPrism (T1,2)	L5.6.NP	0.132336	sp_53_rct
BayesPrism (T1,2)	L5.ET	0.402242	sp_53_rct
BayesPrism (T1,2)	L6b	0.265313	sp_53_rct
BayesPrism (T1,2)	Lamp5	0.155194	sp_53_rct
BayesPrism (T1,2)	Oligo	0.0254965	sp_53_rct
BayesPrism (T1,2)	Astro	0.0196678	sp_54_rct
BayesPrism (T1,2)	L5.6.NP	0.125881	sp_54_rct
BayesPrism (T1,2)	L5.ET	0.402031	sp_54_rct
BayesPrism (T1,2)	L6b	0.262211	sp_54_rct
BayesPrism (T1,2)	Lamp5	0.164472	sp_54_rct
BayesPrism (T1,2)	Oligo	0.0257371	sp_54_rct
BayesPrism (T1,2)	Astro	0.0189507	sp_55_rct
BayesPrism (T1,2)	L5.6.NP	0.127014	sp_55_rct
BayesPrism (T1,2)	L5.ET	0.412534	sp_55_rct
BayesPrism (T1,2)	L6b	0.254988	sp_55_rct
BayesPrism (T1,2)	Lamp5	0.161726	sp_55_rct
BayesPrism (T1,2)	Oligo	0.0247868	sp_55_rct
BayesPrism (T1,2)	Astro	0.0205089	sp_56_rct
BayesPrism (T1,2)	L5.6.NP	0.130545	sp_56_rct
BayesPrism (T1,2)	L5.ET	0.414895	sp_56_rct
BayesPrism (T1,2)	L6b	0.25048	sp_56_rct
BayesPrism (T1,2)	Lamp5	0.157603	sp_56_rct
BayesPrism (T1,2)	Oligo	0.0259669	sp_56_rct
BayesPrism (T1,2)	Astro	0.0199633	sp_57_rct
BayesPrism (T1,2)	L5.6.NP	0.132505	sp_57_rct
BayesPrism (T1,2)	L5.ET	0.392973	sp_57_rct
BayesPrism (T1,2)	L6b	0.262298	sp_57_rct
BayesPrism (T1,2)	Lamp5	0.166715	sp_57_rct
BayesPrism (T1,2)	Oligo	0.0255457	sp_57_rct
BayesPrism (T1,2)	Astro	0.0188185	sp_58_rct
BayesPrism (T1,2)	L5.6.NP	0.13116	sp_58_rct
BayesPrism (T1,2)	L5.ET	0.410052	sp_58_rct
BayesPrism (T1,2)	L6b	0.254295	sp_58_rct
BayesPrism (T1,2)	Lamp5	0.160644	sp_58_rct
BayesPrism (T1,2)	Oligo	0.0250312	sp_58_rct
BayesPrism (T1,2)	Astro	0.0169157	sp_59_rct
BayesPrism (T1,2)	L5.6.NP	0.132004	sp_59_rct
BayesPrism (T1,2)	L5.ET	0.399702	sp_59_rct
BayesPrism (T1,2)	L6b	0.262098	sp_59_rct
BayesPrism (T1,2)	Lamp5	0.167489	sp_59_rct
BayesPrism (T1,2)	Oligo	0.0217904	sp_59_rct
BayesPrism (T1,2)	Astro	0.0174939	sp_60_rct
BayesPrism (T1,2)	L5.6.NP	0.128258	sp_60_rct
BayesPrism (T1,2)	L5.ET	0.411079	sp_60_rct
BayesPrism (T1,2)	L6b	0.260001	sp_60_rct
BayesPrism (T1,2)	Lamp5	0.157404	sp_60_rct
BayesPrism (T1,2)	Oligo	0.0257639	sp_60_rct
BayesPrism (T1,2)	Astro	0.0178638	sp_61_rct
BayesPrism (T1,2)	L5.6.NP	0.13179	sp_61_rct
BayesPrism (T1,2)	L5.ET	0.405228	sp_61_rct
BayesPrism (T1,2)	L6b	0.247872	sp_61_rct
BayesPrism (T1,2)	Lamp5	0.167021	sp_61_rct
BayesPrism (T1,2)	Oligo	0.0302244	sp_61_rct
BayesPrism (T1,2)	Astro	0.0197427	sp_62_rct
BayesPrism (T1,2)	L5.6.NP	0.127372	sp_62_rct
BayesPrism (T1,2)	L5.ET	0.412356	sp_62_rct
BayesPrism (T1,2)	L6b	0.251451	sp_62_rct
BayesPrism (T1,2)	Lamp5	0.162946	sp_62_rct
BayesPrism (T1,2)	Oligo	0.0261324	sp_62_rct
BayesPrism (T1,2)	Astro	0.0179128	sp_63_rct
BayesPrism (T1,2)	L5.6.NP	0.132862	sp_63_rct
BayesPrism (T1,2)	L5.ET	0.400387	sp_63_rct
BayesPrism (T1,2)	L6b	0.264958	sp_63_rct
BayesPrism (T1,2)	Lamp5	0.159494	sp_63_rct
BayesPrism (T1,2)	Oligo	0.0243857	sp_63_rct
BayesPrism (T1,2)	Astro	0.0167076	sp_64_rct
BayesPrism (T1,2)	L5.6.NP	0.128455	sp_64_rct
BayesPrism (T1,2)	L5.ET	0.400578	sp_64_rct
BayesPrism (T1,2)	L6b	0.260924	sp_64_rct
BayesPrism (T1,2)	Lamp5	0.166109	sp_64_rct
BayesPrism (T1,2)	Oligo	0.0272258	sp_64_rct
BayesPrism (T1,2)	Astro	0.0178589	sp_65_rct
BayesPrism (T1,2)	L5.6.NP	0.145784	sp_65_rct
BayesPrism (T1,2)	L5.ET	0.400462	sp_65_rct
BayesPrism (T1,2)	L6b	0.247004	sp_65_rct
BayesPrism (T1,2)	Lamp5	0.16503	sp_65_rct
BayesPrism (T1,2)	Oligo	0.0238614	sp_65_rct
BayesPrism (T1,2)	Astro	0.0177478	sp_66_rct
BayesPrism (T1,2)	L5.6.NP	0.133451	sp_66_rct
BayesPrism (T1,2)	L5.ET	0.402983	sp_66_rct
BayesPrism (T1,2)	L6b	0.25518	sp_66_rct
BayesPrism (T1,2)	Lamp5	0.16337	sp_66_rct
BayesPrism (T1,2)	Oligo	0.027268	sp_66_rct
BayesPrism (T1,2)	Astro	0.0175031	sp_67_rct
BayesPrism (T1,2)	L5.6.NP	0.131034	sp_67_rct
BayesPrism (T1,2)	L5.ET	0.398484	sp_67_rct
BayesPrism (T1,2)	L6b	0.256804	sp_67_rct
BayesPrism (T1,2)	Lamp5	0.172459	sp_67_rct
BayesPrism (T1,2)	Oligo	0.023717	sp_67_rct
BayesPrism (T1,2)	Astro	0.0199217	sp_68_rct
BayesPrism (T1,2)	L5.6.NP	0.129729	sp_68_rct
BayesPrism (T1,2)	L5.ET	0.405658	sp_68_rct
BayesPrism (T1,2)	L6b	0.26194	sp_68_rct
BayesPrism (T1,2)	Lamp5	0.158221	sp_68_rct
BayesPrism (T1,2)	Oligo	0.0245303	sp_68_rct
BayesPrism (T1,2)	Astro	0.0185939	sp_69_rct
BayesPrism (T1,2)	L5.6.NP	0.12738	sp_69_rct
BayesPrism (T1,2)	L5.ET	0.399324	sp_69_rct
BayesPrism (T1,2)	L6b	0.266927	sp_69_rct
BayesPrism (T1,2)	Lamp5	0.161985	sp_69_rct
BayesPrism (T1,2)	Oligo	0.0257912	sp_69_rct
BayesPrism (T1,2)	Astro	0.0193438	sp_70_rct
BayesPrism (T1,2)	L5.6.NP	0.126139	sp_70_rct
BayesPrism (T1,2)	L5.ET	0.397227	sp_70_rct
BayesPrism (T1,2)	L6b	0.267389	sp_70_rct
BayesPrism (T1,2)	Lamp5	0.164051	sp_70_rct
BayesPrism (T1,2)	Oligo	0.0258496	sp_70_rct
BayesPrism (T1,2)	Astro	0.0177112	sp_71_rct
BayesPrism (T1,2)	L5.6.NP	0.13239	sp_71_rct
BayesPrism (T1,2)	L5.ET	0.413907	sp_71_rct
BayesPrism (T1,2)	L6b	0.240874	sp_71_rct
BayesPrism (T1,2)	Lamp5	0.169945	sp_71_rct
BayesPrism (T1,2)	Oligo	0.0251731	sp_71_rct
BayesPrism (T1,2)	Astro	0.0176076	sp_72_rct
BayesPrism (T1,2)	L5.6.NP	0.12717	sp_72_rct
BayesPrism (T1,2)	L5.ET	0.413423	sp_72_rct
BayesPrism (T1,2)	L6b	0.262817	sp_72_rct
BayesPrism (T1,2)	Lamp5	0.151782	sp_72_rct
BayesPrism (T1,2)	Oligo	0.0271999	sp_72_rct
BayesPrism (T1,2)	Astro	0.0194888	sp_73_rct
BayesPrism (T1,2)	L5.6.NP	0.130292	sp_73_rct
BayesPrism (T1,2)	L5.ET	0.411615	sp_73_rct
BayesPrism (T1,2)	L6b	0.255333	sp_73_rct
BayesPrism (T1,2)	Lamp5	0.157209	sp_73_rct
BayesPrism (T1,2)	Oligo	0.0260614	sp_73_rct
BayesPrism (T1,2)	Astro	0.0183527	sp_74_rct
BayesPrism (T1,2)	L5.6.NP	0.130875	sp_74_rct
BayesPrism (T1,2)	L5.ET	0.399188	sp_74_rct
BayesPrism (T1,2)	L6b	0.263765	sp_74_rct
BayesPrism (T1,2)	Lamp5	0.163024	sp_74_rct
BayesPrism (T1,2)	Oligo	0.0247945	sp_74_rct
BayesPrism (T1,2)	Astro	0.0176816	sp_75_rct
BayesPrism (T1,2)	L5.6.NP	0.123987	sp_75_rct
BayesPrism (T1,2)	L5.ET	0.419941	sp_75_rct
BayesPrism (T1,2)	L6b	0.253416	sp_75_rct
BayesPrism (T1,2)	Lamp5	0.15887	sp_75_rct
BayesPrism (T1,2)	Oligo	0.0261055	sp_75_rct
BayesPrism (T1,2)	Astro	0.0182717	sp_76_rct
BayesPrism (T1,2)	L5.6.NP	0.130228	sp_76_rct
BayesPrism (T1,2)	L5.ET	0.41725	sp_76_rct
BayesPrism (T1,2)	L6b	0.253749	sp_76_rct
BayesPrism (T1,2)	Lamp5	0.156309	sp_76_rct
BayesPrism (T1,2)	Oligo	0.024192	sp_76_rct
BayesPrism (T1,2)	Astro	0.0201829	sp_77_rct
BayesPrism (T1,2)	L5.6.NP	0.12995	sp_77_rct
BayesPrism (T1,2)	L5.ET	0.396412	sp_77_rct
BayesPrism (T1,2)	L6b	0.265483	sp_77_rct
BayesPrism (T1,2)	Lamp5	0.161723	sp_77_rct
BayesPrism (T1,2)	Oligo	0.0262496	sp_77_rct
BayesPrism (T1,2)	Astro	0.0192128	sp_78_rct
BayesPrism (T1,2)	L5.6.NP	0.131659	sp_78_rct
BayesPrism (T1,2)	L5.ET	0.404811	sp_78_rct
BayesPrism (T1,2)	L6b	0.251863	sp_78_rct
BayesPrism (T1,2)	Lamp5	0.165205	sp_78_rct
BayesPrism (T1,2)	Oligo	0.0272489	sp_78_rct
BayesPrism (T1,2)	Astro	0.021414	sp_79_rct
BayesPrism (T1,2)	L5.6.NP	0.131423	sp_79_rct
BayesPrism (T1,2)	L5.ET	0.410204	sp_79_rct
BayesPrism (T1,2)	L6b	0.248572	sp_79_rct
BayesPrism (T1,2)	Lamp5	0.163299	sp_79_rct
BayesPrism (T1,2)	Oligo	0.0250883	sp_79_rct
BayesPrism (T1,2)	Astro	0.0204516	sp_80_rct
BayesPrism (T1,2)	L5.6.NP	0.136562	sp_80_rct
BayesPrism (T1,2)	L5.ET	0.404968	sp_80_rct
BayesPrism (T1,2)	L6b	0.25561	sp_80_rct
BayesPrism (T1,2)	Lamp5	0.158308	sp_80_rct
BayesPrism (T1,2)	Oligo	0.0241016	sp_80_rct
BayesPrism (T1,2)	Astro	0.0202948	sp_81_rct
BayesPrism (T1,2)	L5.6.NP	0.131036	sp_81_rct
BayesPrism (T1,2)	L5.ET	0.399208	sp_81_rct
BayesPrism (T1,2)	L6b	0.257832	sp_81_rct
BayesPrism (T1,2)	Lamp5	0.166493	sp_81_rct
BayesPrism (T1,2)	Oligo	0.025136	sp_81_rct
BayesPrism (T1,2)	Astro	0.0204507	sp_82_rct
BayesPrism (T1,2)	L5.6.NP	0.128593	sp_82_rct
BayesPrism (T1,2)	L5.ET	0.402115	sp_82_rct
BayesPrism (T1,2)	L6b	0.271126	sp_82_rct
BayesPrism (T1,2)	Lamp5	0.152284	sp_82_rct
BayesPrism (T1,2)	Oligo	0.0254318	sp_82_rct
BayesPrism (T1,2)	Astro	0.0187894	sp_83_rct
BayesPrism (T1,2)	L5.6.NP	0.135997	sp_83_rct
BayesPrism (T1,2)	L5.ET	0.402097	sp_83_rct
BayesPrism (T1,2)	L6b	0.24564	sp_83_rct
BayesPrism (T1,2)	Lamp5	0.173655	sp_83_rct
BayesPrism (T1,2)	Oligo	0.0238214	sp_83_rct
BayesPrism (T1,2)	Astro	0.0201098	sp_84_rct
BayesPrism (T1,2)	L5.6.NP	0.12846	sp_84_rct
BayesPrism (T1,2)	L5.ET	0.412003	sp_84_rct
BayesPrism (T1,2)	L6b	0.252987	sp_84_rct
BayesPrism (T1,2)	Lamp5	0.16008	sp_84_rct
BayesPrism (T1,2)	Oligo	0.0263593	sp_84_rct
BayesPrism (T1,2)	Astro	0.0181761	sp_85_rct
BayesPrism (T1,2)	L5.6.NP	0.138815	sp_85_rct
BayesPrism (T1,2)	L5.ET	0.393238	sp_85_rct
BayesPrism (T1,2)	L6b	0.259267	sp_85_rct
BayesPrism (T1,2)	Lamp5	0.165146	sp_85_rct
BayesPrism (T1,2)	Oligo	0.0253583	sp_85_rct
BayesPrism (T1,2)	Astro	0.0210079	sp_86_rct
BayesPrism (T1,2)	L5.6.NP	0.123942	sp_86_rct
BayesPrism (T1,2)	L5.ET	0.419514	sp_86_rct
BayesPrism (T1,2)	L6b	0.251314	sp_86_rct
BayesPrism (T1,2)	Lamp5	0.160516	sp_86_rct
BayesPrism (T1,2)	Oligo	0.0237063	sp_86_rct
BayesPrism (T1,2)	Astro	0.0198709	sp_87_rct
BayesPrism (T1,2)	L5.6.NP	0.131837	sp_87_rct
BayesPrism (T1,2)	L5.ET	0.41094	sp_87_rct
BayesPrism (T1,2)	L6b	0.250646	sp_87_rct
BayesPrism (T1,2)	Lamp5	0.160603	sp_87_rct
BayesPrism (T1,2)	Oligo	0.0261022	sp_87_rct
BayesPrism (T1,2)	Astro	0.0194999	sp_88_rct
BayesPrism (T1,2)	L5.6.NP	0.130928	sp_88_rct
BayesPrism (T1,2)	L5.ET	0.412098	sp_88_rct
BayesPrism (T1,2)	L6b	0.252702	sp_88_rct
BayesPrism (T1,2)	Lamp5	0.158204	sp_88_rct
BayesPrism (T1,2)	Oligo	0.0265685	sp_88_rct
BayesPrism (T1,2)	Astro	0.019704	sp_89_rct
BayesPrism (T1,2)	L5.6.NP	0.130235	sp_89_rct
BayesPrism (T1,2)	L5.ET	0.397502	sp_89_rct
BayesPrism (T1,2)	L6b	0.26001	sp_89_rct
BayesPrism (T1,2)	Lamp5	0.166331	sp_89_rct
BayesPrism (T1,2)	Oligo	0.0262184	sp_89_rct
BayesPrism (T1,2)	Astro	0.0184781	sp_90_rct
BayesPrism (T1,2)	L5.6.NP	0.125236	sp_90_rct
BayesPrism (T1,2)	L5.ET	0.411447	sp_90_rct
BayesPrism (T1,2)	L6b	0.259238	sp_90_rct
BayesPrism (T1,2)	Lamp5	0.157853	sp_90_rct
BayesPrism (T1,2)	Oligo	0.0277474	sp_90_rct
BayesPrism (T1,2)	Astro	0.0166377	sp_91_rct
BayesPrism (T1,2)	L5.6.NP	0.134515	sp_91_rct
BayesPrism (T1,2)	L5.ET	0.413734	sp_91_rct
BayesPrism (T1,2)	L6b	0.261281	sp_91_rct
BayesPrism (T1,2)	Lamp5	0.148972	sp_91_rct
BayesPrism (T1,2)	Oligo	0.0248606	sp_91_rct
BayesPrism (T1,2)	Astro	0.0182927	sp_92_rct
BayesPrism (T1,2)	L5.6.NP	0.131232	sp_92_rct
BayesPrism (T1,2)	L5.ET	0.406986	sp_92_rct
BayesPrism (T1,2)	L6b	0.254783	sp_92_rct
BayesPrism (T1,2)	Lamp5	0.161047	sp_92_rct
BayesPrism (T1,2)	Oligo	0.0276603	sp_92_rct
BayesPrism (T1,2)	Astro	0.0185678	sp_93_rct
BayesPrism (T1,2)	L5.6.NP	0.126389	sp_93_rct
BayesPrism (T1,2)	L5.ET	0.417741	sp_93_rct
BayesPrism (T1,2)	L6b	0.245807	sp_93_rct
BayesPrism (T1,2)	Lamp5	0.166319	sp_93_rct
BayesPrism (T1,2)	Oligo	0.0251762	sp_93_rct
BayesPrism (T1,2)	Astro	0.0174476	sp_94_rct
BayesPrism (T1,2)	L5.6.NP	0.134511	sp_94_rct
BayesPrism (T1,2)	L5.ET	0.41442	sp_94_rct
BayesPrism (T1,2)	L6b	0.249385	sp_94_rct
BayesPrism (T1,2)	Lamp5	0.159179	sp_94_rct
BayesPrism (T1,2)	Oligo	0.0250582	sp_94_rct
BayesPrism (T1,2)	Astro	0.0187718	sp_95_rct
BayesPrism (T1,2)	L5.6.NP	0.131898	sp_95_rct
BayesPrism (T1,2)	L5.ET	0.400213	sp_95_rct
BayesPrism (T1,2)	L6b	0.255658	sp_95_rct
BayesPrism (T1,2)	Lamp5	0.166913	sp_95_rct
BayesPrism (T1,2)	Oligo	0.0265456	sp_95_rct
BayesPrism (T1,2)	Astro	0.0171552	sp_96_rct
BayesPrism (T1,2)	L5.6.NP	0.133725	sp_96_rct
BayesPrism (T1,2)	L5.ET	0.407702	sp_96_rct
BayesPrism (T1,2)	L6b	0.258381	sp_96_rct
BayesPrism (T1,2)	Lamp5	0.157821	sp_96_rct
BayesPrism (T1,2)	Oligo	0.0252158	sp_96_rct
BayesPrism (T1,2)	Astro	0.0181708	sp_97_rct
BayesPrism (T1,2)	L5.6.NP	0.129097	sp_97_rct
BayesPrism (T1,2)	L5.ET	0.398591	sp_97_rct
BayesPrism (T1,2)	L6b	0.253089	sp_97_rct
BayesPrism (T1,2)	Lamp5	0.176126	sp_97_rct
BayesPrism (T1,2)	Oligo	0.0249262	sp_97_rct
BayesPrism (T1,2)	Astro	0.016532	sp_98_rct
BayesPrism (T1,2)	L5.6.NP	0.139681	sp_98_rct
BayesPrism (T1,2)	L5.ET	0.40313	sp_98_rct
BayesPrism (T1,2)	L6b	0.250049	sp_98_rct
BayesPrism (T1,2)	Lamp5	0.166478	sp_98_rct
BayesPrism (T1,2)	Oligo	0.0241295	sp_98_rct
BayesPrism (T1,2)	Astro	0.0194668	sp_99_rct
BayesPrism (T1,2)	L5.6.NP	0.13843	sp_99_rct
BayesPrism (T1,2)	L5.ET	0.393094	sp_99_rct
BayesPrism (T1,2)	L6b	0.261797	sp_99_rct
BayesPrism (T1,2)	Lamp5	0.163036	sp_99_rct
BayesPrism (T1,2)	Oligo	0.0241757	sp_99_rct
BayesPrism (T1,2)	Astro	0.020546	sp_100_rct
BayesPrism (T1,2)	L5.6.NP	0.129764	sp_100_rct
BayesPrism (T1,2)	L5.ET	0.395004	sp_100_rct
BayesPrism (T1,2)	L6b	0.268105	sp_100_rct
BayesPrism (T1,2)	Lamp5	0.160707	sp_100_rct
BayesPrism (T1,2)	Oligo	0.0258738	sp_100_rct
ReDeconv	Astro	0.171177	sp_1_rct
ReDeconv	L5.6.NP	0.166234	sp_1_rct
ReDeconv	L5.ET	0.162854	sp_1_rct
ReDeconv	L6b	0.168574	sp_1_rct
ReDeconv	Lamp5	0.171194	sp_1_rct
ReDeconv	Oligo	0.159967	sp_1_rct
ReDeconv	Astro	0.168382	sp_2_rct
ReDeconv	L5.6.NP	0.162795	sp_2_rct
ReDeconv	L5.ET	0.168171	sp_2_rct
ReDeconv	L6b	0.171823	sp_2_rct
ReDeconv	Lamp5	0.166784	sp_2_rct
ReDeconv	Oligo	0.162046	sp_2_rct
ReDeconv	Astro	0.169426	sp_3_rct
ReDeconv	L5.6.NP	0.159989	sp_3_rct
ReDeconv	L5.ET	0.172863	sp_3_rct
ReDeconv	L6b	0.170155	sp_3_rct
ReDeconv	Lamp5	0.152501	sp_3_rct
ReDeconv	Oligo	0.175066	sp_3_rct
ReDeconv	Astro	0.168564	sp_4_rct
ReDeconv	L5.6.NP	0.159756	sp_4_rct
ReDeconv	L5.ET	0.166942	sp_4_rct
ReDeconv	L6b	0.173867	sp_4_rct
ReDeconv	Lamp5	0.16202	sp_4_rct
ReDeconv	Oligo	0.168851	sp_4_rct
ReDeconv	Astro	0.170811	sp_5_rct
ReDeconv	L5.6.NP	0.165144	sp_5_rct
ReDeconv	L5.ET	0.174178	sp_5_rct
ReDeconv	L6b	0.166335	sp_5_rct
ReDeconv	Lamp5	0.159692	sp_5_rct
ReDeconv	Oligo	0.163839	sp_5_rct
ReDeconv	Astro	0.162609	sp_6_rct
ReDeconv	L5.6.NP	0.171566	sp_6_rct
ReDeconv	L5.ET	0.150801	sp_6_rct
ReDeconv	L6b	0.170392	sp_6_rct
ReDeconv	Lamp5	0.17314	sp_6_rct
ReDeconv	Oligo	0.171491	sp_6_rct
ReDeconv	Astro	0.160998	sp_7_rct
ReDeconv	L5.6.NP	0.165265	sp_7_rct
ReDeconv	L5.ET	0.166723	sp_7_rct
ReDeconv	L6b	0.159357	sp_7_rct
ReDeconv	Lamp5	0.180703	sp_7_rct
ReDeconv	Oligo	0.166954	sp_7_rct
ReDeconv	Astro	0.164442	sp_8_rct
ReDeconv	L5.6.NP	0.169414	sp_8_rct
ReDeconv	L5.ET	0.167509	sp_8_rct
ReDeconv	L6b	0.160568	sp_8_rct
ReDeconv	Lamp5	0.161826	sp_8_rct
ReDeconv	Oligo	0.176241	sp_8_rct
ReDeconv	Astro	0.16713	sp_9_rct
ReDeconv	L5.6.NP	0.166931	sp_9_rct
ReDeconv	L5.ET	0.165966	sp_9_rct
ReDeconv	L6b	0.175253	sp_9_rct
ReDeconv	Lamp5	0.155697	sp_9_rct
ReDeconv	Oligo	0.169023	sp_9_rct
ReDeconv	Astro	0.164296	sp_10_rct
ReDeconv	L5.6.NP	0.173966	sp_10_rct
ReDeconv	L5.ET	0.161382	sp_10_rct
ReDeconv	L6b	0.171698	sp_10_rct
ReDeconv	Lamp5	0.173814	sp_10_rct
ReDeconv	Oligo	0.154844	sp_10_rct
ReDeconv	Astro	0.169487	sp_11_rct
ReDeconv	L5.6.NP	0.170876	sp_11_rct
ReDeconv	L5.ET	0.165412	sp_11_rct
ReDeconv	L6b	0.161414	sp_11_rct
ReDeconv	Lamp5	0.17163	sp_11_rct
ReDeconv	Oligo	0.16118	sp_11_rct
ReDeconv	Astro	0.160659	sp_12_rct
ReDeconv	L5.6.NP	0.159076	sp_12_rct
ReDeconv	L5.ET	0.168918	sp_12_rct
ReDeconv	L6b	0.172345	sp_12_rct
ReDeconv	Lamp5	0.165749	sp_12_rct
ReDeconv	Oligo	0.173254	sp_12_rct
ReDeconv	Astro	0.169976	sp_13_rct
ReDeconv	L5.6.NP	0.167981	sp_13_rct
ReDeconv	L5.ET	0.165971	sp_13_rct
ReDeconv	L6b	0.16368	sp_13_rct
ReDeconv	Lamp5	0.164454	sp_13_rct
ReDeconv	Oligo	0.167938	sp_13_rct
ReDeconv	Astro	0.164347	sp_14_rct
ReDeconv	L5.6.NP	0.162615	sp_14_rct
ReDeconv	L5.ET	0.168357	sp_14_rct
ReDeconv	L6b	0.162476	sp_14_rct
ReDeconv	Lamp5	0.171658	sp_14_rct
ReDeconv	Oligo	0.170547	sp_14_rct
ReDeconv	Astro	0.167807	sp_15_rct
ReDeconv	L5.6.NP	0.170817	sp_15_rct
ReDeconv	L5.ET	0.160025	sp_15_rct
ReDeconv	L6b	0.166784	sp_15_rct
ReDeconv	Lamp5	0.179862	sp_15_rct
ReDeconv	Oligo	0.154704	sp_15_rct
ReDeconv	Astro	0.173747	sp_16_rct
ReDeconv	L5.6.NP	0.166764	sp_16_rct
ReDeconv	L5.ET	0.169301	sp_16_rct
ReDeconv	L6b	0.165909	sp_16_rct
ReDeconv	Lamp5	0.166232	sp_16_rct
ReDeconv	Oligo	0.158047	sp_16_rct
ReDeconv	Astro	0.167015	sp_17_rct
ReDeconv	L5.6.NP	0.168768	sp_17_rct
ReDeconv	L5.ET	0.16432	sp_17_rct
ReDeconv	L6b	0.163164	sp_17_rct
ReDeconv	Lamp5	0.168942	sp_17_rct
ReDeconv	Oligo	0.167791	sp_17_rct
ReDeconv	Astro	0.168324	sp_18_rct
ReDeconv	L5.6.NP	0.167702	sp_18_rct
ReDeconv	L5.ET	0.159297	sp_18_rct
ReDeconv	L6b	0.17425	sp_18_rct
ReDeconv	Lamp5	0.15717	sp_18_rct
ReDeconv	Oligo	0.173257	sp_18_rct
ReDeconv	Astro	0.172156	sp_19_rct
ReDeconv	L5.6.NP	0.165773	sp_19_rct
ReDeconv	L5.ET	0.161389	sp_19_rct
ReDeconv	L6b	0.163023	sp_19_rct
ReDeconv	Lamp5	0.173786	sp_19_rct
ReDeconv	Oligo	0.163873	sp_19_rct
ReDeconv	Astro	0.159042	sp_20_rct
ReDeconv	L5.6.NP	0.167553	sp_20_rct
ReDeconv	L5.ET	0.160288	sp_20_rct
ReDeconv	L6b	0.169894	sp_20_rct
ReDeconv	Lamp5	0.178869	sp_20_rct
ReDeconv	Oligo	0.164355	sp_20_rct
ReDeconv	Astro	0.172483	sp_21_rct
ReDeconv	L5.6.NP	0.170891	sp_21_rct
ReDeconv	L5.ET	0.168421	sp_21_rct
ReDeconv	L6b	0.169129	sp_21_rct
ReDeconv	Lamp5	0.15451	sp_21_rct
ReDeconv	Oligo	0.164566	sp_21_rct
ReDeconv	Astro	0.161792	sp_22_rct
ReDeconv	L5.6.NP	0.162763	sp_22_rct
ReDeconv	L5.ET	0.172311	sp_22_rct
ReDeconv	L6b	0.171539	sp_22_rct
ReDeconv	Lamp5	0.163135	sp_22_rct
ReDeconv	Oligo	0.16846	sp_22_rct
ReDeconv	Astro	0.157296	sp_23_rct
ReDeconv	L5.6.NP	0.169332	sp_23_rct
ReDeconv	L5.ET	0.169188	sp_23_rct
ReDeconv	L6b	0.175686	sp_23_rct
ReDeconv	Lamp5	0.160516	sp_23_rct
ReDeconv	Oligo	0.167982	sp_23_rct
ReDeconv	Astro	0.165144	sp_24_rct
ReDeconv	L5.6.NP	0.166792	sp_24_rct
ReDeconv	L5.ET	0.165852	sp_24_rct
ReDeconv	L6b	0.167437	sp_24_rct
ReDeconv	Lamp5	0.169468	sp_24_rct
ReDeconv	Oligo	0.165306	sp_24_rct
ReDeconv	Astro	0.161016	sp_25_rct
ReDeconv	L5.6.NP	0.168937	sp_25_rct
ReDeconv	L5.ET	0.162198	sp_25_rct
ReDeconv	L6b	0.173468	sp_25_rct
ReDeconv	Lamp5	0.169953	sp_25_rct
ReDeconv	Oligo	0.164427	sp_25_rct
ReDeconv	Astro	0.169008	sp_26_rct
ReDeconv	L5.6.NP	0.163072	sp_26_rct
ReDeconv	L5.ET	0.16221	sp_26_rct
ReDeconv	L6b	0.168971	sp_26_rct
ReDeconv	Lamp5	0.168038	sp_26_rct
ReDeconv	Oligo	0.168702	sp_26_rct
ReDeconv	Astro	0.172414	sp_27_rct
ReDeconv	L5.6.NP	0.168268	sp_27_rct
ReDeconv	L5.ET	0.160353	sp_27_rct
ReDeconv	L6b	0.168156	sp_27_rct
ReDeconv	Lamp5	0.163234	sp_27_rct
ReDeconv	Oligo	0.167575	sp_27_rct
ReDeconv	Astro	0.168899	sp_28_rct
ReDeconv	L5.6.NP	0.165892	sp_28_rct
ReDeconv	L5.ET	0.170388	sp_28_rct
ReDeconv	L6b	0.1674	sp_28_rct
ReDeconv	Lamp5	0.161666	sp_28_rct
ReDeconv	Oligo	0.165755	sp_28_rct
ReDeconv	Astro	0.170056	sp_29_rct
ReDeconv	L5.6.NP	0.169327	sp_29_rct
ReDeconv	L5.ET	0.167178	sp_29_rct
ReDeconv	L6b	0.158847	sp_29_rct
ReDeconv	Lamp5	0.166518	sp_29_rct
ReDeconv	Oligo	0.168074	sp_29_rct
ReDeconv	Astro	0.158252	sp_30_rct
ReDeconv	L5.6.NP	0.169569	sp_30_rct
ReDeconv	L5.ET	0.164857	sp_30_rct
ReDeconv	L6b	0.168759	sp_30_rct
ReDeconv	Lamp5	0.16559	sp_30_rct
ReDeconv	Oligo	0.172973	sp_30_rct
ReDeconv	Astro	0.169516	sp_31_rct
ReDeconv	L5.6.NP	0.155329	sp_31_rct
ReDeconv	L5.ET	0.162548	sp_31_rct
ReDeconv	L6b	0.168853	sp_31_rct
ReDeconv	Lamp5	0.170969	sp_31_rct
ReDeconv	Oligo	0.172785	sp_31_rct
ReDeconv	Astro	0.175533	sp_32_rct
ReDeconv	L5.6.NP	0.162889	sp_32_rct
ReDeconv	L5.ET	0.165904	sp_32_rct
ReDeconv	L6b	0.170512	sp_32_rct
ReDeconv	Lamp5	0.160663	sp_32_rct
ReDeconv	Oligo	0.164499	sp_32_rct
ReDeconv	Astro	0.163195	sp_33_rct
ReDeconv	L5.6.NP	0.169689	sp_33_rct
ReDeconv	L5.ET	0.182369	sp_33_rct
ReDeconv	L6b	0.175036	sp_33_rct
ReDeconv	Lamp5	0.159921	sp_33_rct
ReDeconv	Oligo	0.14979	sp_33_rct
ReDeconv	Astro	0.171828	sp_34_rct
ReDeconv	L5.6.NP	0.164836	sp_34_rct
ReDeconv	L5.ET	0.157253	sp_34_rct
ReDeconv	L6b	0.169178	sp_34_rct
ReDeconv	Lamp5	0.170014	sp_34_rct
ReDeconv	Oligo	0.16689	sp_34_rct
ReDeconv	Astro	0.165016	sp_35_rct
ReDeconv	L5.6.NP	0.166871	sp_35_rct
ReDeconv	L5.ET	0.173289	sp_35_rct
ReDeconv	L6b	0.161863	sp_35_rct
ReDeconv	Lamp5	0.169489	sp_35_rct
ReDeconv	Oligo	0.163473	sp_35_rct
ReDeconv	Astro	0.164993	sp_36_rct
ReDeconv	L5.6.NP	0.171075	sp_36_rct
ReDeconv	L5.ET	0.171577	sp_36_rct
ReDeconv	L6b	0.163506	sp_36_rct
ReDeconv	Lamp5	0.163876	sp_36_rct
ReDeconv	Oligo	0.164973	sp_36_rct
ReDeconv	Astro	0.15533	sp_37_rct
ReDeconv	L5.6.NP	0.16729	sp_37_rct
ReDeconv	L5.ET	0.164883	sp_37_rct
ReDeconv	L6b	0.159591	sp_37_rct
ReDeconv	Lamp5	0.180781	sp_37_rct
ReDeconv	Oligo	0.172124	sp_37_rct
ReDeconv	Astro	0.171725	sp_38_rct
ReDeconv	L5.6.NP	0.163727	sp_38_rct
ReDeconv	L5.ET	0.165964	sp_38_rct
ReDeconv	L6b	0.165583	sp_38_rct
ReDeconv	Lamp5	0.174956	sp_38_rct
ReDeconv	Oligo	0.158045	sp_38_rct
ReDeconv	Astro	0.162954	sp_39_rct
ReDeconv	L5.6.NP	0.174424	sp_39_rct
ReDeconv	L5.ET	0.163992	sp_39_rct
ReDeconv	L6b	0.162878	sp_39_rct
ReDeconv	Lamp5	0.172377	sp_39_rct
ReDeconv	Oligo	0.163375	sp_39_rct
ReDeconv	Astro	0.165684	sp_40_rct
ReDeconv	L5.6.NP	0.167135	sp_40_rct
ReDeconv	L5.ET	0.161728	sp_40_rct
ReDeconv	L6b	0.170804	sp_40_rct
ReDeconv	Lamp5	0.165385	sp_40_rct
ReDeconv	Oligo	0.169263	sp_40_rct
ReDeconv	Astro	0.166095	sp_41_rct
ReDeconv	L5.6.NP	0.165984	sp_41_rct
ReDeconv	L5.ET	0.163016	sp_41_rct
ReDeconv	L6b	0.170272	sp_41_rct
ReDeconv	Lamp5	0.165441	sp_41_rct
ReDeconv	Oligo	0.169191	sp_41_rct
ReDeconv	Astro	0.163987	sp_42_rct
ReDeconv	L5.6.NP	0.172224	sp_42_rct
ReDeconv	L5.ET	0.174278	sp_42_rct
ReDeconv	L6b	0.160579	sp_42_rct
ReDeconv	Lamp5	0.170546	sp_42_rct
ReDeconv	Oligo	0.158386	sp_42_rct
ReDeconv	Astro	0.177178	sp_43_rct
ReDeconv	L5.6.NP	0.165853	sp_43_rct
ReDeconv	L5.ET	0.169531	sp_43_rct
ReDeconv	L6b	0.157401	sp_43_rct
ReDeconv	Lamp5	0.166822	sp_43_rct
ReDeconv	Oligo	0.163215	sp_43_rct
ReDeconv	Astro	0.157196	sp_44_rct
ReDeconv	L5.6.NP	0.166867	sp_44_rct
ReDeconv	L5.ET	0.169436	sp_44_rct
ReDeconv	L6b	0.17058	sp_44_rct
ReDeconv	Lamp5	0.169417	sp_44_rct
ReDeconv	Oligo	0.166505	sp_44_rct
ReDeconv	Astro	0.171982	sp_45_rct
ReDeconv	L5.6.NP	0.163406	sp_45_rct
ReDeconv	L5.ET	0.169585	sp_45_rct
ReDeconv	L6b	0.171589	sp_45_rct
ReDeconv	Lamp5	0.160946	sp_45_rct
ReDeconv	Oligo	0.162492	sp_45_rct
ReDeconv	Astro	0.162329	sp_46_rct
ReDeconv	L5.6.NP	0.164417	sp_46_rct
ReDeconv	L5.ET	0.161927	sp_46_rct
ReDeconv	L6b	0.168721	sp_46_rct
ReDeconv	Lamp5	0.170011	sp_46_rct
ReDeconv	Oligo	0.172595	sp_46_rct
ReDeconv	Astro	0.157443	sp_47_rct
ReDeconv	L5.6.NP	0.164707	sp_47_rct
ReDeconv	L5.ET	0.170973	sp_47_rct
ReDeconv	L6b	0.165504	sp_47_rct
ReDeconv	Lamp5	0.162793	sp_47_rct
ReDeconv	Oligo	0.178579	sp_47_rct
ReDeconv	Astro	0.178656	sp_48_rct
ReDeconv	L5.6.NP	0.158775	sp_48_rct
ReDeconv	L5.ET	0.16629	sp_48_rct
ReDeconv	L6b	0.168521	sp_48_rct
ReDeconv	Lamp5	0.158674	sp_48_rct
ReDeconv	Oligo	0.169083	sp_48_rct
ReDeconv	Astro	0.160833	sp_49_rct
ReDeconv	L5.6.NP	0.164381	sp_49_rct
ReDeconv	L5.ET	0.169847	sp_49_rct
ReDeconv	L6b	0.172775	sp_49_rct
ReDeconv	Lamp5	0.162854	sp_49_rct
ReDeconv	Oligo	0.16931	sp_49_rct
ReDeconv	Astro	0.162899	sp_50_rct
ReDeconv	L5.6.NP	0.163571	sp_50_rct
ReDeconv	L5.ET	0.158028	sp_50_rct
ReDeconv	L6b	0.169581	sp_50_rct
ReDeconv	Lamp5	0.168167	sp_50_rct
ReDeconv	Oligo	0.177754	sp_50_rct
ReDeconv	Astro	0.167431	sp_51_rct
ReDeconv	L5.6.NP	0.164763	sp_51_rct
ReDeconv	L5.ET	0.170678	sp_51_rct
ReDeconv	L6b	0.17633	sp_51_rct
ReDeconv	Lamp5	0.155478	sp_51_rct
ReDeconv	Oligo	0.16532	sp_51_rct
ReDeconv	Astro	0.163421	sp_52_rct
ReDeconv	L5.6.NP	0.16405	sp_52_rct
ReDeconv	L5.ET	0.158083	sp_52_rct
ReDeconv	L6b	0.170211	sp_52_rct
ReDeconv	Lamp5	0.18088	sp_52_rct
ReDeconv	Oligo	0.163355	sp_52_rct
ReDeconv	Astro	0.170352	sp_53_rct
ReDeconv	L5.6.NP	0.168322	sp_53_rct
ReDeconv	L5.ET	0.167697	sp_53_rct
ReDeconv	L6b	0.171097	sp_53_rct
ReDeconv	Lamp5	0.157251	sp_53_rct
ReDeconv	Oligo	0.165281	sp_53_rct
ReDeconv	Astro	0.168293	sp_54_rct
ReDeconv	L5.6.NP	0.16095	sp_54_rct
ReDeconv	L5.ET	0.161595	sp_54_rct
ReDeconv	L6b	0.168097	sp_54_rct
ReDeconv	Lamp5	0.170827	sp_54_rct
ReDeconv	Oligo	0.170239	sp_54_rct
ReDeconv	Astro	0.171166	sp_55_rct
ReDeconv	L5.6.NP	0.163416	sp_55_rct
ReDeconv	L5.ET	0.172216	sp_55_rct
ReDeconv	L6b	0.16653	sp_55_rct
ReDeconv	Lamp5	0.163824	sp_55_rct
ReDeconv	Oligo	0.162848	sp_55_rct
ReDeconv	Astro	0.176971	sp_56_rct
ReDeconv	L5.6.NP	0.163646	sp_56_rct
ReDeconv	L5.ET	0.168617	sp_56_rct
ReDeconv	L6b	0.161888	sp_56_rct
ReDeconv	Lamp5	0.161583	sp_56_rct
ReDeconv	Oligo	0.167295	sp_56_rct
ReDeconv	Astro	0.171974	sp_57_rct
ReDeconv	L5.6.NP	0.163688	sp_57_rct
ReDeconv	L5.ET	0.158417	sp_57_rct
ReDeconv	L6b	0.167752	sp_57_rct
ReDeconv	Lamp5	0.169413	sp_57_rct
ReDeconv	Oligo	0.168756	sp_57_rct
ReDeconv	Astro	0.166579	sp_58_rct
ReDeconv	L5.6.NP	0.167651	sp_58_rct
ReDeconv	L5.ET	0.170336	sp_58_rct
ReDeconv	L6b	0.169355	sp_58_rct
ReDeconv	Lamp5	0.158959	sp_58_rct
ReDeconv	Oligo	0.16712	sp_58_rct
ReDeconv	Astro	0.159523	sp_59_rct
ReDeconv	L5.6.NP	0.173333	sp_59_rct
ReDeconv	L5.ET	0.166958	sp_59_rct
ReDeconv	L6b	0.173258	sp_59_rct
ReDeconv	Lamp5	0.174474	sp_59_rct
ReDeconv	Oligo	0.152454	sp_59_rct
ReDeconv	Astro	0.161901	sp_60_rct
ReDeconv	L5.6.NP	0.166799	sp_60_rct
ReDeconv	L5.ET	0.17012	sp_60_rct
ReDeconv	L6b	0.17032	sp_60_rct
ReDeconv	Lamp5	0.161781	sp_60_rct
ReDeconv	Oligo	0.169078	sp_60_rct
ReDeconv	Astro	0.158854	sp_61_rct
ReDeconv	L5.6.NP	0.1665	sp_61_rct
ReDeconv	L5.ET	0.162232	sp_61_rct
ReDeconv	L6b	0.159866	sp_61_rct
ReDeconv	Lamp5	0.168519	sp_61_rct
ReDeconv	Oligo	0.184029	sp_61_rct
ReDeconv	Astro	0.173295	sp_62_rct
ReDeconv	L5.6.NP	0.162049	sp_62_rct
ReDeconv	L5.ET	0.168423	sp_62_rct
ReDeconv	L6b	0.161582	sp_62_rct
ReDeconv	Lamp5	0.165142	sp_62_rct
ReDeconv	Oligo	0.169508	sp_62_rct
ReDeconv	Astro	0.16142	sp_63_rct
ReDeconv	L5.6.NP	0.171321	sp_63_rct
ReDeconv	L5.ET	0.164201	sp_63_rct
ReDeconv	L6b	0.172012	sp_63_rct
ReDeconv	Lamp5	0.168528	sp_63_rct
ReDeconv	Oligo	0.162519	sp_63_rct
ReDeconv	Astro	0.154091	sp_64_rct
ReDeconv	L5.6.NP	0.167019	sp_64_rct
ReDeconv	L5.ET	0.164564	sp_64_rct
ReDeconv	L6b	0.16887	sp_64_rct
ReDeconv	Lamp5	0.169512	sp_64_rct
ReDeconv	Oligo	0.175944	sp_64_rct
ReDeconv	Astro	0.159844	sp_65_rct
ReDeconv	L5.6.NP	0.179786	sp_65_rct
ReDeconv	L5.ET	0.166006	sp_65_rct
ReDeconv	L6b	0.16129	sp_65_rct
ReDeconv	Lamp5	0.175643	sp_65_rct
ReDeconv	Oligo	0.157432	sp_65_rct
ReDeconv	Astro	0.16177	sp_66_rct
ReDeconv	L5.6.NP	0.165077	sp_66_rct
ReDeconv	L5.ET	0.166886	sp_66_rct
ReDeconv	L6b	0.16472	sp_66_rct
ReDeconv	Lamp5	0.165701	sp_66_rct
ReDeconv	Oligo	0.175846	sp_66_rct
ReDeconv	Astro	0.160093	sp_67_rct
ReDeconv	L5.6.NP	0.168655	sp_67_rct
ReDeconv	L5.ET	0.165792	sp_67_rct
ReDeconv	L6b	0.166465	sp_67_rct
ReDeconv	Lamp5	0.179499	sp_67_rct
ReDeconv	Oligo	0.159496	sp_67_rct
ReDeconv	Astro	0.174586	sp_68_rct
ReDeconv	L5.6.NP	0.165901	sp_68_rct
ReDeconv	L5.ET	0.166442	sp_68_rct
ReDeconv	L6b	0.167055	sp_68_rct
ReDeconv	Lamp5	0.167245	sp_68_rct
ReDeconv	Oligo	0.158772	sp_68_rct
ReDeconv	Astro	0.164807	sp_69_rct
ReDeconv	L5.6.NP	0.161802	sp_69_rct
ReDeconv	L5.ET	0.163183	sp_69_rct
ReDeconv	L6b	0.173812	sp_69_rct
ReDeconv	Lamp5	0.165686	sp_69_rct
ReDeconv	Oligo	0.17071	sp_69_rct
ReDeconv	Astro	0.169747	sp_70_rct
ReDeconv	L5.6.NP	0.159537	sp_70_rct
ReDeconv	L5.ET	0.164416	sp_70_rct
ReDeconv	L6b	0.174403	sp_70_rct
ReDeconv	Lamp5	0.164721	sp_70_rct
ReDeconv	Oligo	0.167175	sp_70_rct
ReDeconv	Astro	0.162744	sp_71_rct
ReDeconv	L5.6.NP	0.167359	sp_71_rct
ReDeconv	L5.ET	0.171626	sp_71_rct
ReDeconv	L6b	0.157454	sp_71_rct
ReDeconv	Lamp5	0.17151	sp_71_rct
ReDeconv	Oligo	0.169307	sp_71_rct
ReDeconv	Astro	0.157766	sp_72_rct
ReDeconv	L5.6.NP	0.164043	sp_72_rct
ReDeconv	L5.ET	0.172517	sp_72_rct
ReDeconv	L6b	0.174099	sp_72_rct
ReDeconv	Lamp5	0.154507	sp_72_rct
ReDeconv	Oligo	0.177069	sp_72_rct
ReDeconv	Astro	0.169604	sp_73_rct
ReDeconv	L5.6.NP	0.163266	sp_73_rct
ReDeconv	L5.ET	0.166339	sp_73_rct
ReDeconv	L6b	0.166098	sp_73_rct
ReDeconv	Lamp5	0.164641	sp_73_rct
ReDeconv	Oligo	0.170053	sp_73_rct
ReDeconv	Astro	0.164834	sp_74_rct
ReDeconv	L5.6.NP	0.167183	sp_74_rct
ReDeconv	L5.ET	0.165379	sp_74_rct
ReDeconv	L6b	0.169268	sp_74_rct
ReDeconv	Lamp5	0.170317	sp_74_rct
ReDeconv	Oligo	0.163019	sp_74_rct
ReDeconv	Astro	0.160392	sp_75_rct
ReDeconv	L5.6.NP	0.160603	sp_75_rct
ReDeconv	L5.ET	0.174932	sp_75_rct
ReDeconv	L6b	0.166874	sp_75_rct
ReDeconv	Lamp5	0.163038	sp_75_rct
ReDeconv	Oligo	0.174162	sp_75_rct
ReDeconv	Astro	0.169091	sp_76_rct
ReDeconv	L5.6.NP	0.167561	sp_76_rct
ReDeconv	L5.ET	0.174217	sp_76_rct
ReDeconv	L6b	0.166307	sp_76_rct
ReDeconv	Lamp5	0.161067	sp_76_rct
ReDeconv	Oligo	0.161758	sp_76_rct
ReDeconv	Astro	0.169657	sp_77_rct
ReDeconv	L5.6.NP	0.16323	sp_77_rct
ReDeconv	L5.ET	0.161986	sp_77_rct
ReDeconv	L6b	0.169739	sp_77_rct
ReDeconv	Lamp5	0.164364	sp_77_rct
ReDeconv	Oligo	0.171025	sp_77_rct
ReDeconv	Astro	0.168664	sp_78_rct
ReDeconv	L5.6.NP	0.166573	sp_78_rct
ReDeconv	L5.ET	0.166492	sp_78_rct
ReDeconv	L6b	0.163542	sp_78_rct
ReDeconv	Lamp5	0.165475	sp_78_rct
ReDeconv	Oligo	0.169254	sp_78_rct
ReDeconv	Astro	0.180751	sp_79_rct
ReDeconv	L5.6.NP	0.164329	sp_79_rct
ReDeconv	L5.ET	0.166677	sp_79_rct
ReDeconv	L6b	0.15576	sp_79_rct
ReDeconv	Lamp5	0.168594	sp_79_rct
ReDeconv	Oligo	0.163889	sp_79_rct
ReDeconv	Astro	0.172204	sp_80_rct
ReDeconv	L5.6.NP	0.169495	sp_80_rct
ReDeconv	L5.ET	0.167081	sp_80_rct
ReDeconv	L6b	0.166731	sp_80_rct
ReDeconv	Lamp5	0.16222	sp_80_rct
ReDeconv	Oligo	0.162268	sp_80_rct
ReDeconv	Astro	0.172866	sp_81_rct
ReDeconv	L5.6.NP	0.163171	sp_81_rct
ReDeconv	L5.ET	0.160541	sp_81_rct
ReDeconv	L6b	0.165923	sp_81_rct
ReDeconv	Lamp5	0.175809	sp_81_rct
ReDeconv	Oligo	0.161691	sp_81_rct
ReDeconv	Astro	0.176309	sp_82_rct
ReDeconv	L5.6.NP	0.164094	sp_82_rct
ReDeconv	L5.ET	0.161325	sp_82_rct
ReDeconv	L6b	0.174752	sp_82_rct
ReDeconv	Lamp5	0.158311	sp_82_rct
ReDeconv	Oligo	0.165209	sp_82_rct
ReDeconv	Astro	0.166927	sp_83_rct
ReDeconv	L5.6.NP	0.170035	sp_83_rct
ReDeconv	L5.ET	0.165789	sp_83_rct
ReDeconv	L6b	0.160258	sp_83_rct
ReDeconv	Lamp5	0.179479	sp_83_rct
ReDeconv	Oligo	0.157512	sp_83_rct
ReDeconv	Astro	0.174602	sp_84_rct
ReDeconv	L5.6.NP	0.165984	sp_84_rct
ReDeconv	L5.ET	0.1655	sp_84_rct
ReDeconv	L6b	0.161872	sp_84_rct
ReDeconv	Lamp5	0.161975	sp_84_rct
ReDeconv	Oligo	0.170067	sp_84_rct
ReDeconv	Astro	0.161096	sp_85_rct
ReDeconv	L5.6.NP	0.175373	sp_85_rct
ReDeconv	L5.ET	0.162135	sp_85_rct
ReDeconv	L6b	0.16841	sp_85_rct
ReDeconv	Lamp5	0.166657	sp_85_rct
ReDeconv	Oligo	0.166329	sp_85_rct
ReDeconv	Astro	0.18058	sp_86_rct
ReDeconv	L5.6.NP	0.162216	sp_86_rct
ReDeconv	L5.ET	0.173423	sp_86_rct
ReDeconv	L6b	0.163533	sp_86_rct
ReDeconv	Lamp5	0.160989	sp_86_rct
ReDeconv	Oligo	0.159259	sp_86_rct
ReDeconv	Astro	0.174949	sp_87_rct
ReDeconv	L5.6.NP	0.168405	sp_87_rct
ReDeconv	L5.ET	0.166322	sp_87_rct
ReDeconv	L6b	0.161862	sp_87_rct
ReDeconv	Lamp5	0.160845	sp_87_rct
ReDeconv	Oligo	0.167617	sp_87_rct
ReDeconv	Astro	0.168085	sp_88_rct
ReDeconv	L5.6.NP	0.166167	sp_88_rct
ReDeconv	L5.ET	0.16767	sp_88_rct
ReDeconv	L6b	0.163343	sp_88_rct
ReDeconv	Lamp5	0.16232	sp_88_rct
ReDeconv	Oligo	0.172415	sp_88_rct
ReDeconv	Astro	0.171578	sp_89_rct
ReDeconv	L5.6.NP	0.166264	sp_89_rct
ReDeconv	L5.ET	0.162103	sp_89_rct
ReDeconv	L6b	0.163442	sp_89_rct
ReDeconv	Lamp5	0.168728	sp_89_rct
ReDeconv	Oligo	0.167885	sp_89_rct
ReDeconv	Astro	0.160716	sp_90_rct
ReDeconv	L5.6.NP	0.159677	sp_90_rct
ReDeconv	L5.ET	0.167341	sp_90_rct
ReDeconv	L6b	0.169879	sp_90_rct
ReDeconv	Lamp5	0.164081	sp_90_rct
ReDeconv	Oligo	0.178307	sp_90_rct
ReDeconv	Astro	0.156218	sp_91_rct
ReDeconv	L5.6.NP	0.173645	sp_91_rct
ReDeconv	L5.ET	0.171016	sp_91_rct
ReDeconv	L6b	0.172141	sp_91_rct
ReDeconv	Lamp5	0.157209	sp_91_rct
ReDeconv	Oligo	0.16977	sp_91_rct
ReDeconv	Astro	0.158499	sp_92_rct
ReDeconv	L5.6.NP	0.164962	sp_92_rct
ReDeconv	L5.ET	0.169105	sp_92_rct
ReDeconv	L6b	0.164763	sp_92_rct
ReDeconv	Lamp5	0.167253	sp_92_rct
ReDeconv	Oligo	0.175418	sp_92_rct
ReDeconv	Astro	0.166067	sp_93_rct
ReDeconv	L5.6.NP	0.160779	sp_93_rct
ReDeconv	L5.ET	0.173873	sp_93_rct
ReDeconv	L6b	0.157821	sp_93_rct
ReDeconv	Lamp5	0.173503	sp_93_rct
ReDeconv	Oligo	0.167956	sp_93_rct
ReDeconv	Astro	0.160718	sp_94_rct
ReDeconv	L5.6.NP	0.172641	sp_94_rct
ReDeconv	L5.ET	0.172651	sp_94_rct
ReDeconv	L6b	0.161053	sp_94_rct
ReDeconv	Lamp5	0.16716	sp_94_rct
ReDeconv	Oligo	0.165777	sp_94_rct
ReDeconv	Astro	0.165409	sp_95_rct
ReDeconv	L5.6.NP	0.166258	sp_95_rct
ReDeconv	L5.ET	0.163405	sp_95_rct
ReDeconv	L6b	0.162844	sp_95_rct
ReDeconv	Lamp5	0.17004	sp_95_rct
ReDeconv	Oligo	0.172044	sp_95_rct
ReDeconv	Astro	0.158397	sp_96_rct
ReDeconv	L5.6.NP	0.171781	sp_96_rct
ReDeconv	L5.ET	0.169849	sp_96_rct
ReDeconv	L6b	0.168802	sp_96_rct
ReDeconv	Lamp5	0.163623	sp_96_rct
ReDeconv	Oligo	0.167548	sp_96_rct
ReDeconv	Astro	0.166364	sp_97_rct
ReDeconv	L5.6.NP	0.16316	sp_97_rct
ReDeconv	L5.ET	0.160817	sp_97_rct
ReDeconv	L6b	0.163913	sp_97_rct
ReDeconv	Lamp5	0.179926	sp_97_rct
ReDeconv	Oligo	0.165819	sp_97_rct
ReDeconv	Astro	0.151712	sp_98_rct
ReDeconv	L5.6.NP	0.174146	sp_98_rct
ReDeconv	L5.ET	0.169896	sp_98_rct
ReDeconv	L6b	0.163444	sp_98_rct
ReDeconv	Lamp5	0.174533	sp_98_rct
ReDeconv	Oligo	0.166269	sp_98_rct
ReDeconv	Astro	0.173082	sp_99_rct
ReDeconv	L5.6.NP	0.172925	sp_99_rct
ReDeconv	L5.ET	0.160755	sp_99_rct
ReDeconv	L6b	0.166812	sp_99_rct
ReDeconv	Lamp5	0.164305	sp_99_rct
ReDeconv	Oligo	0.162122	sp_99_rct
ReDeconv	Astro	0.175678	sp_100_rct
ReDeconv	L5.6.NP	0.163871	sp_100_rct
ReDeconv	L5.ET	0.159255	sp_100_rct
ReDeconv	L6b	0.172845	sp_100_rct
ReDeconv	Lamp5	0.162276	sp_100_rct
ReDeconv	Oligo	0.166075	sp_100_rct
MuSiC (T2)	Astro	0.0265224	sp_1_rct
MuSiC (T2)	L5.6.NP	0.11165	sp_1_rct
MuSiC (T2)	L5.ET	0.101559	sp_1_rct
MuSiC (T2)	L6b	0.327376	sp_1_rct
MuSiC (T2)	Lamp5	0.207691	sp_1_rct
MuSiC (T2)	Oligo	0.2252	sp_1_rct
MuSiC (T2)	Astro	0.0296129	sp_2_rct
MuSiC (T2)	L5.6.NP	0.0887163	sp_2_rct
MuSiC (T2)	L5.ET	0.0893949	sp_2_rct
MuSiC (T2)	L6b	0.349436	sp_2_rct
MuSiC (T2)	Lamp5	0.221797	sp_2_rct
MuSiC (T2)	Oligo	0.221043	sp_2_rct
MuSiC (T2)	Astro	0.016608	sp_3_rct
MuSiC (T2)	L5.6.NP	0.105386	sp_3_rct
MuSiC (T2)	L5.ET	0.0808558	sp_3_rct
MuSiC (T2)	L6b	0.35262	sp_3_rct
MuSiC (T2)	Lamp5	0.212535	sp_3_rct
MuSiC (T2)	Oligo	0.231995	sp_3_rct
MuSiC (T2)	Astro	0.0215797	sp_4_rct
MuSiC (T2)	L5.6.NP	0.102416	sp_4_rct
MuSiC (T2)	L5.ET	0.102636	sp_4_rct
MuSiC (T2)	L6b	0.328299	sp_4_rct
MuSiC (T2)	Lamp5	0.226992	sp_4_rct
MuSiC (T2)	Oligo	0.218076	sp_4_rct
MuSiC (T2)	Astro	0.0232823	sp_5_rct
MuSiC (T2)	L5.6.NP	0.0916486	sp_5_rct
MuSiC (T2)	L5.ET	0.0746583	sp_5_rct
MuSiC (T2)	L6b	0.359565	sp_5_rct
MuSiC (T2)	Lamp5	0.215159	sp_5_rct
MuSiC (T2)	Oligo	0.235687	sp_5_rct
MuSiC (T2)	Astro	0.0241775	sp_6_rct
MuSiC (T2)	L5.6.NP	0.1096	sp_6_rct
MuSiC (T2)	L5.ET	0.0784879	sp_6_rct
MuSiC (T2)	L6b	0.341476	sp_6_rct
MuSiC (T2)	Lamp5	0.21906	sp_6_rct
MuSiC (T2)	Oligo	0.227198	sp_6_rct
MuSiC (T2)	Astro	0.0346298	sp_7_rct
MuSiC (T2)	L5.6.NP	0.0941309	sp_7_rct
MuSiC (T2)	L5.ET	0.107016	sp_7_rct
MuSiC (T2)	L6b	0.316751	sp_7_rct
MuSiC (T2)	Lamp5	0.227982	sp_7_rct
MuSiC (T2)	Oligo	0.219491	sp_7_rct
MuSiC (T2)	Astro	0.0216154	sp_8_rct
MuSiC (T2)	L5.6.NP	0.0994804	sp_8_rct
MuSiC (T2)	L5.ET	0.0950018	sp_8_rct
MuSiC (T2)	L6b	0.341182	sp_8_rct
MuSiC (T2)	Lamp5	0.222719	sp_8_rct
MuSiC (T2)	Oligo	0.220002	sp_8_rct
MuSiC (T2)	Astro	0.0277136	sp_9_rct
MuSiC (T2)	L5.6.NP	0.0999027	sp_9_rct
MuSiC (T2)	L5.ET	0.119861	sp_9_rct
MuSiC (T2)	L6b	0.326843	sp_9_rct
MuSiC (T2)	Lamp5	0.214344	sp_9_rct
MuSiC (T2)	Oligo	0.211336	sp_9_rct
MuSiC (T2)	Astro	0.0205702	sp_10_rct
MuSiC (T2)	L5.6.NP	0.104062	sp_10_rct
MuSiC (T2)	L5.ET	0.0888962	sp_10_rct
MuSiC (T2)	L6b	0.359124	sp_10_rct
MuSiC (T2)	Lamp5	0.229799	sp_10_rct
MuSiC (T2)	Oligo	0.197549	sp_10_rct
MuSiC (T2)	Astro	0.0175087	sp_11_rct
MuSiC (T2)	L5.6.NP	0.114835	sp_11_rct
MuSiC (T2)	L5.ET	0.0741698	sp_11_rct
MuSiC (T2)	L6b	0.350229	sp_11_rct
MuSiC (T2)	Lamp5	0.230297	sp_11_rct
MuSiC (T2)	Oligo	0.21296	sp_11_rct
MuSiC (T2)	Astro	0.0324501	sp_12_rct
MuSiC (T2)	L5.6.NP	0.0916872	sp_12_rct
MuSiC (T2)	L5.ET	0.13604	sp_12_rct
MuSiC (T2)	L6b	0.309681	sp_12_rct
MuSiC (T2)	Lamp5	0.192614	sp_12_rct
MuSiC (T2)	Oligo	0.237528	sp_12_rct
MuSiC (T2)	Astro	0.033803	sp_13_rct
MuSiC (T2)	L5.6.NP	0.0953014	sp_13_rct
MuSiC (T2)	L5.ET	0.107078	sp_13_rct
MuSiC (T2)	L6b	0.324973	sp_13_rct
MuSiC (T2)	Lamp5	0.206296	sp_13_rct
MuSiC (T2)	Oligo	0.232548	sp_13_rct
MuSiC (T2)	Astro	0.0205253	sp_14_rct
MuSiC (T2)	L5.6.NP	0.101262	sp_14_rct
MuSiC (T2)	L5.ET	0.0762617	sp_14_rct
MuSiC (T2)	L6b	0.344321	sp_14_rct
MuSiC (T2)	Lamp5	0.23682	sp_14_rct
MuSiC (T2)	Oligo	0.220811	sp_14_rct
MuSiC (T2)	Astro	0.024417	sp_15_rct
MuSiC (T2)	L5.6.NP	0.111199	sp_15_rct
MuSiC (T2)	L5.ET	0.0758455	sp_15_rct
MuSiC (T2)	L6b	0.344551	sp_15_rct
MuSiC (T2)	Lamp5	0.229407	sp_15_rct
MuSiC (T2)	Oligo	0.214581	sp_15_rct
MuSiC (T2)	Astro	0.0252443	sp_16_rct
MuSiC (T2)	L5.6.NP	0.112599	sp_16_rct
MuSiC (T2)	L5.ET	0.0800087	sp_16_rct
MuSiC (T2)	L6b	0.342002	sp_16_rct
MuSiC (T2)	Lamp5	0.216458	sp_16_rct
MuSiC (T2)	Oligo	0.223688	sp_16_rct
MuSiC (T2)	Astro	0.0250739	sp_17_rct
MuSiC (T2)	L5.6.NP	0.110645	sp_17_rct
MuSiC (T2)	L5.ET	0.114445	sp_17_rct
MuSiC (T2)	L6b	0.310676	sp_17_rct
MuSiC (T2)	Lamp5	0.207424	sp_17_rct
MuSiC (T2)	Oligo	0.231737	sp_17_rct
MuSiC (T2)	Astro	0.0163082	sp_18_rct
MuSiC (T2)	L5.6.NP	0.106486	sp_18_rct
MuSiC (T2)	L5.ET	0.0744037	sp_18_rct
MuSiC (T2)	L6b	0.376096	sp_18_rct
MuSiC (T2)	Lamp5	0.212356	sp_18_rct
MuSiC (T2)	Oligo	0.21435	sp_18_rct
MuSiC (T2)	Astro	0.0255799	sp_19_rct
MuSiC (T2)	L5.6.NP	0.0910221	sp_19_rct
MuSiC (T2)	L5.ET	0.0692897	sp_19_rct
MuSiC (T2)	L6b	0.35078	sp_19_rct
MuSiC (T2)	Lamp5	0.255351	sp_19_rct
MuSiC (T2)	Oligo	0.207977	sp_19_rct
MuSiC (T2)	Astro	0.0142589	sp_20_rct
MuSiC (T2)	L5.6.NP	0.100498	sp_20_rct
MuSiC (T2)	L5.ET	0.0854722	sp_20_rct
MuSiC (T2)	L6b	0.355956	sp_20_rct
MuSiC (T2)	Lamp5	0.239642	sp_20_rct
MuSiC (T2)	Oligo	0.204173	sp_20_rct
MuSiC (T2)	Astro	0.0198125	sp_21_rct
MuSiC (T2)	L5.6.NP	0.103986	sp_21_rct
MuSiC (T2)	L5.ET	0.0955299	sp_21_rct
MuSiC (T2)	L6b	0.345123	sp_21_rct
MuSiC (T2)	Lamp5	0.228384	sp_21_rct
MuSiC (T2)	Oligo	0.207164	sp_21_rct
MuSiC (T2)	Astro	0.0260245	sp_22_rct
MuSiC (T2)	L5.6.NP	0.0825749	sp_22_rct
MuSiC (T2)	L5.ET	0.0808099	sp_22_rct
MuSiC (T2)	L6b	0.341516	sp_22_rct
MuSiC (T2)	Lamp5	0.240352	sp_22_rct
MuSiC (T2)	Oligo	0.228723	sp_22_rct
MuSiC (T2)	Astro	0.0223164	sp_23_rct
MuSiC (T2)	L5.6.NP	0.100539	sp_23_rct
MuSiC (T2)	L5.ET	0.0797545	sp_23_rct
MuSiC (T2)	L6b	0.365086	sp_23_rct
MuSiC (T2)	Lamp5	0.204169	sp_23_rct
MuSiC (T2)	Oligo	0.228135	sp_23_rct
MuSiC (T2)	Astro	0.0244169	sp_24_rct
MuSiC (T2)	L5.6.NP	0.0796774	sp_24_rct
MuSiC (T2)	L5.ET	0.116222	sp_24_rct
MuSiC (T2)	L6b	0.333417	sp_24_rct
MuSiC (T2)	Lamp5	0.231589	sp_24_rct
MuSiC (T2)	Oligo	0.214678	sp_24_rct
MuSiC (T2)	Astro	0.0235763	sp_25_rct
MuSiC (T2)	L5.6.NP	0.111745	sp_25_rct
MuSiC (T2)	L5.ET	0.0778271	sp_25_rct
MuSiC (T2)	L6b	0.345434	sp_25_rct
MuSiC (T2)	Lamp5	0.21411	sp_25_rct
MuSiC (T2)	Oligo	0.227307	sp_25_rct
MuSiC (T2)	Astro	0.0130303	sp_26_rct
MuSiC (T2)	L5.6.NP	0.0907513	sp_26_rct
MuSiC (T2)	L5.ET	0.0706868	sp_26_rct
MuSiC (T2)	L6b	0.345832	sp_26_rct
MuSiC (T2)	Lamp5	0.242869	sp_26_rct
MuSiC (T2)	Oligo	0.23683	sp_26_rct
MuSiC (T2)	Astro	0.0228252	sp_27_rct
MuSiC (T2)	L5.6.NP	0.0919311	sp_27_rct
MuSiC (T2)	L5.ET	0.105394	sp_27_rct
MuSiC (T2)	L6b	0.340912	sp_27_rct
MuSiC (T2)	Lamp5	0.206196	sp_27_rct
MuSiC (T2)	Oligo	0.232741	sp_27_rct
MuSiC (T2)	Astro	0.0265212	sp_28_rct
MuSiC (T2)	L5.6.NP	0.103307	sp_28_rct
MuSiC (T2)	L5.ET	0.100141	sp_28_rct
MuSiC (T2)	L6b	0.340728	sp_28_rct
MuSiC (T2)	Lamp5	0.223684	sp_28_rct
MuSiC (T2)	Oligo	0.205618	sp_28_rct
MuSiC (T2)	Astro	0.0226495	sp_29_rct
MuSiC (T2)	L5.6.NP	0.10573	sp_29_rct
MuSiC (T2)	L5.ET	0.0786095	sp_29_rct
MuSiC (T2)	L6b	0.341204	sp_29_rct
MuSiC (T2)	Lamp5	0.233155	sp_29_rct
MuSiC (T2)	Oligo	0.218652	sp_29_rct
MuSiC (T2)	Astro	0.0111559	sp_30_rct
MuSiC (T2)	L5.6.NP	0.0960435	sp_30_rct
MuSiC (T2)	L5.ET	0.1016	sp_30_rct
MuSiC (T2)	L6b	0.327974	sp_30_rct
MuSiC (T2)	Lamp5	0.240299	sp_30_rct
MuSiC (T2)	Oligo	0.222928	sp_30_rct
MuSiC (T2)	Astro	0.0275618	sp_31_rct
MuSiC (T2)	L5.6.NP	0.0714739	sp_31_rct
MuSiC (T2)	L5.ET	0.081023	sp_31_rct
MuSiC (T2)	L6b	0.341826	sp_31_rct
MuSiC (T2)	Lamp5	0.231926	sp_31_rct
MuSiC (T2)	Oligo	0.246189	sp_31_rct
MuSiC (T2)	Astro	0.0318335	sp_32_rct
MuSiC (T2)	L5.6.NP	0.0903624	sp_32_rct
MuSiC (T2)	L5.ET	0.0976461	sp_32_rct
MuSiC (T2)	L6b	0.339188	sp_32_rct
MuSiC (T2)	Lamp5	0.211976	sp_32_rct
MuSiC (T2)	Oligo	0.228995	sp_32_rct
MuSiC (T2)	Astro	0.00753438	sp_33_rct
MuSiC (T2)	L5.6.NP	0.0898802	sp_33_rct
MuSiC (T2)	L5.ET	0.141919	sp_33_rct
MuSiC (T2)	L6b	0.343342	sp_33_rct
MuSiC (T2)	Lamp5	0.226128	sp_33_rct
MuSiC (T2)	Oligo	0.191196	sp_33_rct
MuSiC (T2)	Astro	0.0299494	sp_34_rct
MuSiC (T2)	L5.6.NP	0.104038	sp_34_rct
MuSiC (T2)	L5.ET	0.0827171	sp_34_rct
MuSiC (T2)	L6b	0.329383	sp_34_rct
MuSiC (T2)	Lamp5	0.218448	sp_34_rct
MuSiC (T2)	Oligo	0.235464	sp_34_rct
MuSiC (T2)	Astro	0.0208831	sp_35_rct
MuSiC (T2)	L5.6.NP	0.0884062	sp_35_rct
MuSiC (T2)	L5.ET	0.0998294	sp_35_rct
MuSiC (T2)	L6b	0.344395	sp_35_rct
MuSiC (T2)	Lamp5	0.21476	sp_35_rct
MuSiC (T2)	Oligo	0.231726	sp_35_rct
MuSiC (T2)	Astro	0.0241408	sp_36_rct
MuSiC (T2)	L5.6.NP	0.108664	sp_36_rct
MuSiC (T2)	L5.ET	0.0875569	sp_36_rct
MuSiC (T2)	L6b	0.349181	sp_36_rct
MuSiC (T2)	Lamp5	0.210205	sp_36_rct
MuSiC (T2)	Oligo	0.220252	sp_36_rct
MuSiC (T2)	Astro	0.0257725	sp_37_rct
MuSiC (T2)	L5.6.NP	0.104314	sp_37_rct
MuSiC (T2)	L5.ET	0.0995823	sp_37_rct
MuSiC (T2)	L6b	0.309961	sp_37_rct
MuSiC (T2)	Lamp5	0.226603	sp_37_rct
MuSiC (T2)	Oligo	0.233766	sp_37_rct
MuSiC (T2)	Astro	5.88484e-05	sp_38_rct
MuSiC (T2)	L5.6.NP	0.0919635	sp_38_rct
MuSiC (T2)	L5.ET	0.114344	sp_38_rct
MuSiC (T2)	L6b	0.332336	sp_38_rct
MuSiC (T2)	Lamp5	0.23138	sp_38_rct
MuSiC (T2)	Oligo	0.229919	sp_38_rct
MuSiC (T2)	Astro	0.0265263	sp_39_rct
MuSiC (T2)	L5.6.NP	0.0971574	sp_39_rct
MuSiC (T2)	L5.ET	0.0772795	sp_39_rct
MuSiC (T2)	L6b	0.331655	sp_39_rct
MuSiC (T2)	Lamp5	0.253147	sp_39_rct
MuSiC (T2)	Oligo	0.214235	sp_39_rct
MuSiC (T2)	Astro	0.021125	sp_40_rct
MuSiC (T2)	L5.6.NP	0.114993	sp_40_rct
MuSiC (T2)	L5.ET	0.0780778	sp_40_rct
MuSiC (T2)	L6b	0.35065	sp_40_rct
MuSiC (T2)	Lamp5	0.209999	sp_40_rct
MuSiC (T2)	Oligo	0.225155	sp_40_rct
MuSiC (T2)	Astro	0.0126673	sp_41_rct
MuSiC (T2)	L5.6.NP	0.0883987	sp_41_rct
MuSiC (T2)	L5.ET	0.101588	sp_41_rct
MuSiC (T2)	L6b	0.340198	sp_41_rct
MuSiC (T2)	Lamp5	0.224964	sp_41_rct
MuSiC (T2)	Oligo	0.232184	sp_41_rct
MuSiC (T2)	Astro	0.0252373	sp_42_rct
MuSiC (T2)	L5.6.NP	0.10476	sp_42_rct
MuSiC (T2)	L5.ET	0.0922873	sp_42_rct
MuSiC (T2)	L6b	0.339946	sp_42_rct
MuSiC (T2)	Lamp5	0.240208	sp_42_rct
MuSiC (T2)	Oligo	0.197561	sp_42_rct
MuSiC (T2)	Astro	0.0246461	sp_43_rct
MuSiC (T2)	L5.6.NP	0.106958	sp_43_rct
MuSiC (T2)	L5.ET	0.0862793	sp_43_rct
MuSiC (T2)	L6b	0.315499	sp_43_rct
MuSiC (T2)	Lamp5	0.24319	sp_43_rct
MuSiC (T2)	Oligo	0.223427	sp_43_rct
MuSiC (T2)	Astro	0.0192699	sp_44_rct
MuSiC (T2)	L5.6.NP	0.0805316	sp_44_rct
MuSiC (T2)	L5.ET	0.0964523	sp_44_rct
MuSiC (T2)	L6b	0.346446	sp_44_rct
MuSiC (T2)	Lamp5	0.242465	sp_44_rct
MuSiC (T2)	Oligo	0.214835	sp_44_rct
MuSiC (T2)	Astro	0.0272224	sp_45_rct
MuSiC (T2)	L5.6.NP	0.0951371	sp_45_rct
MuSiC (T2)	L5.ET	0.106391	sp_45_rct
MuSiC (T2)	L6b	0.345536	sp_45_rct
MuSiC (T2)	Lamp5	0.206288	sp_45_rct
MuSiC (T2)	Oligo	0.219425	sp_45_rct
MuSiC (T2)	Astro	0.0169554	sp_46_rct
MuSiC (T2)	L5.6.NP	0.104878	sp_46_rct
MuSiC (T2)	L5.ET	0.113137	sp_46_rct
MuSiC (T2)	L6b	0.331603	sp_46_rct
MuSiC (T2)	Lamp5	0.204927	sp_46_rct
MuSiC (T2)	Oligo	0.2285	sp_46_rct
MuSiC (T2)	Astro	0.0315781	sp_47_rct
MuSiC (T2)	L5.6.NP	0.104889	sp_47_rct
MuSiC (T2)	L5.ET	0.0887568	sp_47_rct
MuSiC (T2)	L6b	0.334076	sp_47_rct
MuSiC (T2)	Lamp5	0.218434	sp_47_rct
MuSiC (T2)	Oligo	0.222266	sp_47_rct
MuSiC (T2)	Astro	0.0194928	sp_48_rct
MuSiC (T2)	L5.6.NP	0.102739	sp_48_rct
MuSiC (T2)	L5.ET	0.0782095	sp_48_rct
MuSiC (T2)	L6b	0.355711	sp_48_rct
MuSiC (T2)	Lamp5	0.204547	sp_48_rct
MuSiC (T2)	Oligo	0.2393	sp_48_rct
MuSiC (T2)	Astro	0.0202473	sp_49_rct
MuSiC (T2)	L5.6.NP	0.0883013	sp_49_rct
MuSiC (T2)	L5.ET	0.109083	sp_49_rct
MuSiC (T2)	L6b	0.345493	sp_49_rct
MuSiC (T2)	Lamp5	0.212913	sp_49_rct
MuSiC (T2)	Oligo	0.223962	sp_49_rct
MuSiC (T2)	Astro	0.012549	sp_50_rct
MuSiC (T2)	L5.6.NP	0.0826582	sp_50_rct
MuSiC (T2)	L5.ET	0.0685691	sp_50_rct
MuSiC (T2)	L6b	0.347505	sp_50_rct
MuSiC (T2)	Lamp5	0.23349	sp_50_rct
MuSiC (T2)	Oligo	0.25523	sp_50_rct
MuSiC (T2)	Astro	0.0155724	sp_51_rct
MuSiC (T2)	L5.6.NP	0.106759	sp_51_rct
MuSiC (T2)	L5.ET	0.101232	sp_51_rct
MuSiC (T2)	L6b	0.359722	sp_51_rct
MuSiC (T2)	Lamp5	0.223567	sp_51_rct
MuSiC (T2)	Oligo	0.193147	sp_51_rct
MuSiC (T2)	Astro	0.0126202	sp_52_rct
MuSiC (T2)	L5.6.NP	0.107496	sp_52_rct
MuSiC (T2)	L5.ET	0.100232	sp_52_rct
MuSiC (T2)	L6b	0.332086	sp_52_rct
MuSiC (T2)	Lamp5	0.226585	sp_52_rct
MuSiC (T2)	Oligo	0.220981	sp_52_rct
MuSiC (T2)	Astro	0.0251141	sp_53_rct
MuSiC (T2)	L5.6.NP	0.092527	sp_53_rct
MuSiC (T2)	L5.ET	0.0896502	sp_53_rct
MuSiC (T2)	L6b	0.339871	sp_53_rct
MuSiC (T2)	Lamp5	0.2153	sp_53_rct
MuSiC (T2)	Oligo	0.237538	sp_53_rct
MuSiC (T2)	Astro	0.0208347	sp_54_rct
MuSiC (T2)	L5.6.NP	0.071305	sp_54_rct
MuSiC (T2)	L5.ET	0.0949205	sp_54_rct
MuSiC (T2)	L6b	0.341524	sp_54_rct
MuSiC (T2)	Lamp5	0.234682	sp_54_rct
MuSiC (T2)	Oligo	0.236734	sp_54_rct
MuSiC (T2)	Astro	0.0146648	sp_55_rct
MuSiC (T2)	L5.6.NP	0.110286	sp_55_rct
MuSiC (T2)	L5.ET	0.127848	sp_55_rct
MuSiC (T2)	L6b	0.328427	sp_55_rct
MuSiC (T2)	Lamp5	0.212931	sp_55_rct
MuSiC (T2)	Oligo	0.205844	sp_55_rct
MuSiC (T2)	Astro	0.038043	sp_56_rct
MuSiC (T2)	L5.6.NP	0.104536	sp_56_rct
MuSiC (T2)	L5.ET	0.128456	sp_56_rct
MuSiC (T2)	L6b	0.302167	sp_56_rct
MuSiC (T2)	Lamp5	0.190273	sp_56_rct
MuSiC (T2)	Oligo	0.236526	sp_56_rct
MuSiC (T2)	Astro	0.0233267	sp_57_rct
MuSiC (T2)	L5.6.NP	0.105914	sp_57_rct
MuSiC (T2)	L5.ET	0.0884558	sp_57_rct
MuSiC (T2)	L6b	0.336241	sp_57_rct
MuSiC (T2)	Lamp5	0.211285	sp_57_rct
MuSiC (T2)	Oligo	0.234777	sp_57_rct
MuSiC (T2)	Astro	0.0194233	sp_58_rct
MuSiC (T2)	L5.6.NP	0.0961598	sp_58_rct
MuSiC (T2)	L5.ET	0.0759233	sp_58_rct
MuSiC (T2)	L6b	0.347573	sp_58_rct
MuSiC (T2)	Lamp5	0.217609	sp_58_rct
MuSiC (T2)	Oligo	0.243312	sp_58_rct
MuSiC (T2)	Astro	0.0156054	sp_59_rct
MuSiC (T2)	L5.6.NP	0.105828	sp_59_rct
MuSiC (T2)	L5.ET	0.070584	sp_59_rct
MuSiC (T2)	L6b	0.369953	sp_59_rct
MuSiC (T2)	Lamp5	0.232617	sp_59_rct
MuSiC (T2)	Oligo	0.205412	sp_59_rct
MuSiC (T2)	Astro	0	sp_60_rct
MuSiC (T2)	L5.6.NP	0.113048	sp_60_rct
MuSiC (T2)	L5.ET	0.09516	sp_60_rct
MuSiC (T2)	L6b	0.359257	sp_60_rct
MuSiC (T2)	Lamp5	0.208005	sp_60_rct
MuSiC (T2)	Oligo	0.22453	sp_60_rct
MuSiC (T2)	Astro	0.0253216	sp_61_rct
MuSiC (T2)	L5.6.NP	0.0749931	sp_61_rct
MuSiC (T2)	L5.ET	0.0823297	sp_61_rct
MuSiC (T2)	L6b	0.32636	sp_61_rct
MuSiC (T2)	Lamp5	0.233191	sp_61_rct
MuSiC (T2)	Oligo	0.257804	sp_61_rct
MuSiC (T2)	Astro	0.0126294	sp_62_rct
MuSiC (T2)	L5.6.NP	0.0896798	sp_62_rct
MuSiC (T2)	L5.ET	0.0905949	sp_62_rct
MuSiC (T2)	L6b	0.360166	sp_62_rct
MuSiC (T2)	Lamp5	0.210861	sp_62_rct
MuSiC (T2)	Oligo	0.236069	sp_62_rct
MuSiC (T2)	Astro	0.0303613	sp_63_rct
MuSiC (T2)	L5.6.NP	0.101055	sp_63_rct
MuSiC (T2)	L5.ET	0.0908012	sp_63_rct
MuSiC (T2)	L6b	0.34766	sp_63_rct
MuSiC (T2)	Lamp5	0.201773	sp_63_rct
MuSiC (T2)	Oligo	0.22835	sp_63_rct
MuSiC (T2)	Astro	0.0353815	sp_64_rct
MuSiC (T2)	L5.6.NP	0.0909024	sp_64_rct
MuSiC (T2)	L5.ET	0.0858379	sp_64_rct
MuSiC (T2)	L6b	0.339981	sp_64_rct
MuSiC (T2)	Lamp5	0.214823	sp_64_rct
MuSiC (T2)	Oligo	0.233074	sp_64_rct
MuSiC (T2)	Astro	0.00584558	sp_65_rct
MuSiC (T2)	L5.6.NP	0.130422	sp_65_rct
MuSiC (T2)	L5.ET	0.0752142	sp_65_rct
MuSiC (T2)	L6b	0.344554	sp_65_rct
MuSiC (T2)	Lamp5	0.241253	sp_65_rct
MuSiC (T2)	Oligo	0.202711	sp_65_rct
MuSiC (T2)	Astro	0	sp_66_rct
MuSiC (T2)	L5.6.NP	0.0947903	sp_66_rct
MuSiC (T2)	L5.ET	0.0930856	sp_66_rct
MuSiC (T2)	L6b	0.346935	sp_66_rct
MuSiC (T2)	Lamp5	0.217682	sp_66_rct
MuSiC (T2)	Oligo	0.247508	sp_66_rct
MuSiC (T2)	Astro	0.00944243	sp_67_rct
MuSiC (T2)	L5.6.NP	0.10175	sp_67_rct
MuSiC (T2)	L5.ET	0.0793812	sp_67_rct
MuSiC (T2)	L6b	0.337504	sp_67_rct
MuSiC (T2)	Lamp5	0.240222	sp_67_rct
MuSiC (T2)	Oligo	0.2317	sp_67_rct
MuSiC (T2)	Astro	0.0210553	sp_68_rct
MuSiC (T2)	L5.6.NP	0.106736	sp_68_rct
MuSiC (T2)	L5.ET	0.075766	sp_68_rct
MuSiC (T2)	L6b	0.353576	sp_68_rct
MuSiC (T2)	Lamp5	0.218088	sp_68_rct
MuSiC (T2)	Oligo	0.22478	sp_68_rct
MuSiC (T2)	Astro	0.0223321	sp_69_rct
MuSiC (T2)	L5.6.NP	0.0886338	sp_69_rct
MuSiC (T2)	L5.ET	0.106472	sp_69_rct
MuSiC (T2)	L6b	0.325159	sp_69_rct
MuSiC (T2)	Lamp5	0.230693	sp_69_rct
MuSiC (T2)	Oligo	0.22671	sp_69_rct
MuSiC (T2)	Astro	0.0320394	sp_70_rct
MuSiC (T2)	L5.6.NP	0.0993176	sp_70_rct
MuSiC (T2)	L5.ET	0.0984237	sp_70_rct
MuSiC (T2)	L6b	0.333358	sp_70_rct
MuSiC (T2)	Lamp5	0.214374	sp_70_rct
MuSiC (T2)	Oligo	0.222487	sp_70_rct
MuSiC (T2)	Astro	0	sp_71_rct
MuSiC (T2)	L5.6.NP	0.0871678	sp_71_rct
MuSiC (T2)	L5.ET	0.107408	sp_71_rct
MuSiC (T2)	L6b	0.344826	sp_71_rct
MuSiC (T2)	Lamp5	0.244168	sp_71_rct
MuSiC (T2)	Oligo	0.216429	sp_71_rct
MuSiC (T2)	Astro	0.0420784	sp_72_rct
MuSiC (T2)	L5.6.NP	0.0985722	sp_72_rct
MuSiC (T2)	L5.ET	0.125749	sp_72_rct
MuSiC (T2)	L6b	0.31752	sp_72_rct
MuSiC (T2)	Lamp5	0.174528	sp_72_rct
MuSiC (T2)	Oligo	0.241552	sp_72_rct
MuSiC (T2)	Astro	0.0275415	sp_73_rct
MuSiC (T2)	L5.6.NP	0.0811096	sp_73_rct
MuSiC (T2)	L5.ET	0.10834	sp_73_rct
MuSiC (T2)	L6b	0.347175	sp_73_rct
MuSiC (T2)	Lamp5	0.220872	sp_73_rct
MuSiC (T2)	Oligo	0.214962	sp_73_rct
MuSiC (T2)	Astro	0.0403685	sp_74_rct
MuSiC (T2)	L5.6.NP	0.0898248	sp_74_rct
MuSiC (T2)	L5.ET	0.0925636	sp_74_rct
MuSiC (T2)	L6b	0.324826	sp_74_rct
MuSiC (T2)	Lamp5	0.221321	sp_74_rct
MuSiC (T2)	Oligo	0.231096	sp_74_rct
MuSiC (T2)	Astro	0.00167384	sp_75_rct
MuSiC (T2)	L5.6.NP	0.0914836	sp_75_rct
MuSiC (T2)	L5.ET	0.124774	sp_75_rct
MuSiC (T2)	L6b	0.335777	sp_75_rct
MuSiC (T2)	Lamp5	0.21839	sp_75_rct
MuSiC (T2)	Oligo	0.227901	sp_75_rct
MuSiC (T2)	Astro	0.0279228	sp_76_rct
MuSiC (T2)	L5.6.NP	0.10362	sp_76_rct
MuSiC (T2)	L5.ET	0.135344	sp_76_rct
MuSiC (T2)	L6b	0.319167	sp_76_rct
MuSiC (T2)	Lamp5	0.206852	sp_76_rct
MuSiC (T2)	Oligo	0.207094	sp_76_rct
MuSiC (T2)	Astro	0.0175022	sp_77_rct
MuSiC (T2)	L5.6.NP	0.104411	sp_77_rct
MuSiC (T2)	L5.ET	0.0798797	sp_77_rct
MuSiC (T2)	L6b	0.343716	sp_77_rct
MuSiC (T2)	Lamp5	0.228922	sp_77_rct
MuSiC (T2)	Oligo	0.225569	sp_77_rct
MuSiC (T2)	Astro	0.0198342	sp_78_rct
MuSiC (T2)	L5.6.NP	0.10945	sp_78_rct
MuSiC (T2)	L5.ET	0.0922309	sp_78_rct
MuSiC (T2)	L6b	0.329263	sp_78_rct
MuSiC (T2)	Lamp5	0.218654	sp_78_rct
MuSiC (T2)	Oligo	0.230568	sp_78_rct
MuSiC (T2)	Astro	0.0306398	sp_79_rct
MuSiC (T2)	L5.6.NP	0.10756	sp_79_rct
MuSiC (T2)	L5.ET	0.0737614	sp_79_rct
MuSiC (T2)	L6b	0.350018	sp_79_rct
MuSiC (T2)	Lamp5	0.209239	sp_79_rct
MuSiC (T2)	Oligo	0.228782	sp_79_rct
MuSiC (T2)	Astro	0.0180309	sp_80_rct
MuSiC (T2)	L5.6.NP	0.099565	sp_80_rct
MuSiC (T2)	L5.ET	0.112849	sp_80_rct
MuSiC (T2)	L6b	0.324896	sp_80_rct
MuSiC (T2)	Lamp5	0.243668	sp_80_rct
MuSiC (T2)	Oligo	0.200991	sp_80_rct
MuSiC (T2)	Astro	0.0226134	sp_81_rct
MuSiC (T2)	L5.6.NP	0.0876616	sp_81_rct
MuSiC (T2)	L5.ET	0.10766	sp_81_rct
MuSiC (T2)	L6b	0.331028	sp_81_rct
MuSiC (T2)	Lamp5	0.22423	sp_81_rct
MuSiC (T2)	Oligo	0.226807	sp_81_rct
MuSiC (T2)	Astro	0.0251228	sp_82_rct
MuSiC (T2)	L5.6.NP	0.094646	sp_82_rct
MuSiC (T2)	L5.ET	0.0989027	sp_82_rct
MuSiC (T2)	L6b	0.335244	sp_82_rct
MuSiC (T2)	Lamp5	0.206497	sp_82_rct
MuSiC (T2)	Oligo	0.239587	sp_82_rct
MuSiC (T2)	Astro	0.0294967	sp_83_rct
MuSiC (T2)	L5.6.NP	0.0743118	sp_83_rct
MuSiC (T2)	L5.ET	0.0691334	sp_83_rct
MuSiC (T2)	L6b	0.360797	sp_83_rct
MuSiC (T2)	Lamp5	0.250699	sp_83_rct
MuSiC (T2)	Oligo	0.215562	sp_83_rct
MuSiC (T2)	Astro	0.0284013	sp_84_rct
MuSiC (T2)	L5.6.NP	0.083392	sp_84_rct
MuSiC (T2)	L5.ET	0.0950617	sp_84_rct
MuSiC (T2)	L6b	0.330514	sp_84_rct
MuSiC (T2)	Lamp5	0.233776	sp_84_rct
MuSiC (T2)	Oligo	0.228854	sp_84_rct
MuSiC (T2)	Astro	0.0238885	sp_85_rct
MuSiC (T2)	L5.6.NP	0.0944723	sp_85_rct
MuSiC (T2)	L5.ET	0.0921097	sp_85_rct
MuSiC (T2)	L6b	0.345845	sp_85_rct
MuSiC (T2)	Lamp5	0.222683	sp_85_rct
MuSiC (T2)	Oligo	0.221001	sp_85_rct
MuSiC (T2)	Astro	0.0142015	sp_86_rct
MuSiC (T2)	L5.6.NP	0.0964732	sp_86_rct
MuSiC (T2)	L5.ET	0.0865009	sp_86_rct
MuSiC (T2)	L6b	0.354459	sp_86_rct
MuSiC (T2)	Lamp5	0.227236	sp_86_rct
MuSiC (T2)	Oligo	0.221129	sp_86_rct
MuSiC (T2)	Astro	0.0121394	sp_87_rct
MuSiC (T2)	L5.6.NP	0.0923731	sp_87_rct
MuSiC (T2)	L5.ET	0.100644	sp_87_rct
MuSiC (T2)	L6b	0.320842	sp_87_rct
MuSiC (T2)	Lamp5	0.247624	sp_87_rct
MuSiC (T2)	Oligo	0.226378	sp_87_rct
MuSiC (T2)	Astro	0.0133978	sp_88_rct
MuSiC (T2)	L5.6.NP	0.0939646	sp_88_rct
MuSiC (T2)	L5.ET	0.110906	sp_88_rct
MuSiC (T2)	L6b	0.331976	sp_88_rct
MuSiC (T2)	Lamp5	0.214394	sp_88_rct
MuSiC (T2)	Oligo	0.235362	sp_88_rct
MuSiC (T2)	Astro	0.0265913	sp_89_rct
MuSiC (T2)	L5.6.NP	0.10525	sp_89_rct
MuSiC (T2)	L5.ET	0.071649	sp_89_rct
MuSiC (T2)	L6b	0.356193	sp_89_rct
MuSiC (T2)	Lamp5	0.227349	sp_89_rct
MuSiC (T2)	Oligo	0.212968	sp_89_rct
MuSiC (T2)	Astro	0.0143101	sp_90_rct
MuSiC (T2)	L5.6.NP	0.0867466	sp_90_rct
MuSiC (T2)	L5.ET	0.093731	sp_90_rct
MuSiC (T2)	L6b	0.350265	sp_90_rct
MuSiC (T2)	Lamp5	0.214155	sp_90_rct
MuSiC (T2)	Oligo	0.240792	sp_90_rct
MuSiC (T2)	Astro	0.00304254	sp_91_rct
MuSiC (T2)	L5.6.NP	0.121867	sp_91_rct
MuSiC (T2)	L5.ET	0.0846668	sp_91_rct
MuSiC (T2)	L6b	0.36601	sp_91_rct
MuSiC (T2)	Lamp5	0.209505	sp_91_rct
MuSiC (T2)	Oligo	0.214908	sp_91_rct
MuSiC (T2)	Astro	0.0353536	sp_92_rct
MuSiC (T2)	L5.6.NP	0.100295	sp_92_rct
MuSiC (T2)	L5.ET	0.0737331	sp_92_rct
MuSiC (T2)	L6b	0.329257	sp_92_rct
MuSiC (T2)	Lamp5	0.234726	sp_92_rct
MuSiC (T2)	Oligo	0.226635	sp_92_rct
MuSiC (T2)	Astro	0.0237598	sp_93_rct
MuSiC (T2)	L5.6.NP	0.0936783	sp_93_rct
MuSiC (T2)	L5.ET	0.104248	sp_93_rct
MuSiC (T2)	L6b	0.336596	sp_93_rct
MuSiC (T2)	Lamp5	0.229226	sp_93_rct
MuSiC (T2)	Oligo	0.212491	sp_93_rct
MuSiC (T2)	Astro	0.0250297	sp_94_rct
MuSiC (T2)	L5.6.NP	0.101724	sp_94_rct
MuSiC (T2)	L5.ET	0.143003	sp_94_rct
MuSiC (T2)	L6b	0.308154	sp_94_rct
MuSiC (T2)	Lamp5	0.200236	sp_94_rct
MuSiC (T2)	Oligo	0.221853	sp_94_rct
MuSiC (T2)	Astro	0.0318298	sp_95_rct
MuSiC (T2)	L5.6.NP	0.0969635	sp_95_rct
MuSiC (T2)	L5.ET	0.105292	sp_95_rct
MuSiC (T2)	L6b	0.303975	sp_95_rct
MuSiC (T2)	Lamp5	0.230631	sp_95_rct
MuSiC (T2)	Oligo	0.23131	sp_95_rct
MuSiC (T2)	Astro	0.0208706	sp_96_rct
MuSiC (T2)	L5.6.NP	0.0991411	sp_96_rct
MuSiC (T2)	L5.ET	0.0934325	sp_96_rct
MuSiC (T2)	L6b	0.352106	sp_96_rct
MuSiC (T2)	Lamp5	0.222356	sp_96_rct
MuSiC (T2)	Oligo	0.212094	sp_96_rct
MuSiC (T2)	Astro	0.0473422	sp_97_rct
MuSiC (T2)	L5.6.NP	0.0962681	sp_97_rct
MuSiC (T2)	L5.ET	0.0753272	sp_97_rct
MuSiC (T2)	L6b	0.350064	sp_97_rct
MuSiC (T2)	Lamp5	0.212911	sp_97_rct
MuSiC (T2)	Oligo	0.218088	sp_97_rct
MuSiC (T2)	Astro	0.0202835	sp_98_rct
MuSiC (T2)	L5.6.NP	0.118248	sp_98_rct
MuSiC (T2)	L5.ET	0.0765539	sp_98_rct
MuSiC (T2)	L6b	0.339104	sp_98_rct
MuSiC (T2)	Lamp5	0.249891	sp_98_rct
MuSiC (T2)	Oligo	0.195919	sp_98_rct
MuSiC (T2)	Astro	0.0239651	sp_99_rct
MuSiC (T2)	L5.6.NP	0.104506	sp_99_rct
MuSiC (T2)	L5.ET	0.080695	sp_99_rct
MuSiC (T2)	L6b	0.351956	sp_99_rct
MuSiC (T2)	Lamp5	0.226472	sp_99_rct
MuSiC (T2)	Oligo	0.212406	sp_99_rct
MuSiC (T2)	Astro	0.0193268	sp_100_rct
MuSiC (T2)	L5.6.NP	0.102589	sp_100_rct
MuSiC (T2)	L5.ET	0.092316	sp_100_rct
MuSiC (T2)	L6b	0.340204	sp_100_rct
MuSiC (T2)	Lamp5	0.201905	sp_100_rct
MuSiC (T2)	Oligo	0.243659	sp_100_rct
CIBERSORTx (T1,2)	Astro	0.0299405	sp_1_rct
CIBERSORTx (T1,2)	L5.6.NP	0.176735	sp_1_rct
CIBERSORTx (T1,2)	L5.ET	0.231506	sp_1_rct
CIBERSORTx (T1,2)	L6b	0.324191	sp_1_rct
CIBERSORTx (T1,2)	Lamp5	0.196967	sp_1_rct
CIBERSORTx (T1,2)	Oligo	0.0406604	sp_1_rct
CIBERSORTx (T1,2)	Astro	0.0270032	sp_2_rct
CIBERSORTx (T1,2)	L5.6.NP	0.180911	sp_2_rct
CIBERSORTx (T1,2)	L5.ET	0.2347	sp_2_rct
CIBERSORTx (T1,2)	L6b	0.331317	sp_2_rct
CIBERSORTx (T1,2)	Lamp5	0.187716	sp_2_rct
CIBERSORTx (T1,2)	Oligo	0.038352	sp_2_rct
CIBERSORTx (T1,2)	Astro	0.029065	sp_3_rct
CIBERSORTx (T1,2)	L5.6.NP	0.172479	sp_3_rct
CIBERSORTx (T1,2)	L5.ET	0.23856	sp_3_rct
CIBERSORTx (T1,2)	L6b	0.335957	sp_3_rct
CIBERSORTx (T1,2)	Lamp5	0.179918	sp_3_rct
CIBERSORTx (T1,2)	Oligo	0.0440208	sp_3_rct
CIBERSORTx (T1,2)	Astro	0.0370296	sp_4_rct
CIBERSORTx (T1,2)	L5.6.NP	0.160713	sp_4_rct
CIBERSORTx (T1,2)	L5.ET	0.229309	sp_4_rct
CIBERSORTx (T1,2)	L6b	0.328347	sp_4_rct
CIBERSORTx (T1,2)	Lamp5	0.203084	sp_4_rct
CIBERSORTx (T1,2)	Oligo	0.0415177	sp_4_rct
CIBERSORTx (T1,2)	Astro	0.0288499	sp_5_rct
CIBERSORTx (T1,2)	L5.6.NP	0.178795	sp_5_rct
CIBERSORTx (T1,2)	L5.ET	0.239222	sp_5_rct
CIBERSORTx (T1,2)	L6b	0.324485	sp_5_rct
CIBERSORTx (T1,2)	Lamp5	0.188281	sp_5_rct
CIBERSORTx (T1,2)	Oligo	0.0403667	sp_5_rct
CIBERSORTx (T1,2)	Astro	0.0292197	sp_6_rct
CIBERSORTx (T1,2)	L5.6.NP	0.180535	sp_6_rct
CIBERSORTx (T1,2)	L5.ET	0.216516	sp_6_rct
CIBERSORTx (T1,2)	L6b	0.325837	sp_6_rct
CIBERSORTx (T1,2)	Lamp5	0.201836	sp_6_rct
CIBERSORTx (T1,2)	Oligo	0.0460564	sp_6_rct
CIBERSORTx (T1,2)	Astro	0.0265744	sp_7_rct
CIBERSORTx (T1,2)	L5.6.NP	0.190152	sp_7_rct
CIBERSORTx (T1,2)	L5.ET	0.227548	sp_7_rct
CIBERSORTx (T1,2)	L6b	0.31099	sp_7_rct
CIBERSORTx (T1,2)	Lamp5	0.202993	sp_7_rct
CIBERSORTx (T1,2)	Oligo	0.0417439	sp_7_rct
CIBERSORTx (T1,2)	Astro	0.0281101	sp_8_rct
CIBERSORTx (T1,2)	L5.6.NP	0.181853	sp_8_rct
CIBERSORTx (T1,2)	L5.ET	0.241058	sp_8_rct
CIBERSORTx (T1,2)	L6b	0.307222	sp_8_rct
CIBERSORTx (T1,2)	Lamp5	0.199066	sp_8_rct
CIBERSORTx (T1,2)	Oligo	0.0426902	sp_8_rct
CIBERSORTx (T1,2)	Astro	0.0371287	sp_9_rct
CIBERSORTx (T1,2)	L5.6.NP	0.154641	sp_9_rct
CIBERSORTx (T1,2)	L5.ET	0.234512	sp_9_rct
CIBERSORTx (T1,2)	L6b	0.341064	sp_9_rct
CIBERSORTx (T1,2)	Lamp5	0.187584	sp_9_rct
CIBERSORTx (T1,2)	Oligo	0.0450697	sp_9_rct
CIBERSORTx (T1,2)	Astro	0.0353232	sp_10_rct
CIBERSORTx (T1,2)	L5.6.NP	0.167712	sp_10_rct
CIBERSORTx (T1,2)	L5.ET	0.229396	sp_10_rct
CIBERSORTx (T1,2)	L6b	0.33283	sp_10_rct
CIBERSORTx (T1,2)	Lamp5	0.197025	sp_10_rct
CIBERSORTx (T1,2)	Oligo	0.0377134	sp_10_rct
CIBERSORTx (T1,2)	Astro	0.0304996	sp_11_rct
CIBERSORTx (T1,2)	L5.6.NP	0.17977	sp_11_rct
CIBERSORTx (T1,2)	L5.ET	0.243786	sp_11_rct
CIBERSORTx (T1,2)	L6b	0.303695	sp_11_rct
CIBERSORTx (T1,2)	Lamp5	0.200777	sp_11_rct
CIBERSORTx (T1,2)	Oligo	0.0414737	sp_11_rct
CIBERSORTx (T1,2)	Astro	0.0248368	sp_12_rct
CIBERSORTx (T1,2)	L5.6.NP	0.169621	sp_12_rct
CIBERSORTx (T1,2)	L5.ET	0.235213	sp_12_rct
CIBERSORTx (T1,2)	L6b	0.330237	sp_12_rct
CIBERSORTx (T1,2)	Lamp5	0.197443	sp_12_rct
CIBERSORTx (T1,2)	Oligo	0.0426503	sp_12_rct
CIBERSORTx (T1,2)	Astro	0.0284434	sp_13_rct
CIBERSORTx (T1,2)	L5.6.NP	0.184419	sp_13_rct
CIBERSORTx (T1,2)	L5.ET	0.226752	sp_13_rct
CIBERSORTx (T1,2)	L6b	0.324105	sp_13_rct
CIBERSORTx (T1,2)	Lamp5	0.193334	sp_13_rct
CIBERSORTx (T1,2)	Oligo	0.0429469	sp_13_rct
CIBERSORTx (T1,2)	Astro	0.0292222	sp_14_rct
CIBERSORTx (T1,2)	L5.6.NP	0.170652	sp_14_rct
CIBERSORTx (T1,2)	L5.ET	0.235425	sp_14_rct
CIBERSORTx (T1,2)	L6b	0.325666	sp_14_rct
CIBERSORTx (T1,2)	Lamp5	0.19497	sp_14_rct
CIBERSORTx (T1,2)	Oligo	0.0440644	sp_14_rct
CIBERSORTx (T1,2)	Astro	0.0275223	sp_15_rct
CIBERSORTx (T1,2)	L5.6.NP	0.173328	sp_15_rct
CIBERSORTx (T1,2)	L5.ET	0.231724	sp_15_rct
CIBERSORTx (T1,2)	L6b	0.321853	sp_15_rct
CIBERSORTx (T1,2)	Lamp5	0.207504	sp_15_rct
CIBERSORTx (T1,2)	Oligo	0.0380692	sp_15_rct
CIBERSORTx (T1,2)	Astro	0.0276672	sp_16_rct
CIBERSORTx (T1,2)	L5.6.NP	0.177933	sp_16_rct
CIBERSORTx (T1,2)	L5.ET	0.235889	sp_16_rct
CIBERSORTx (T1,2)	L6b	0.321849	sp_16_rct
CIBERSORTx (T1,2)	Lamp5	0.197959	sp_16_rct
CIBERSORTx (T1,2)	Oligo	0.0387035	sp_16_rct
CIBERSORTx (T1,2)	Astro	0.0283527	sp_17_rct
CIBERSORTx (T1,2)	L5.6.NP	0.177267	sp_17_rct
CIBERSORTx (T1,2)	L5.ET	0.235461	sp_17_rct
CIBERSORTx (T1,2)	L6b	0.320886	sp_17_rct
CIBERSORTx (T1,2)	Lamp5	0.196753	sp_17_rct
CIBERSORTx (T1,2)	Oligo	0.0412818	sp_17_rct
CIBERSORTx (T1,2)	Astro	0.0301573	sp_18_rct
CIBERSORTx (T1,2)	L5.6.NP	0.17215	sp_18_rct
CIBERSORTx (T1,2)	L5.ET	0.231332	sp_18_rct
CIBERSORTx (T1,2)	L6b	0.341915	sp_18_rct
CIBERSORTx (T1,2)	Lamp5	0.179999	sp_18_rct
CIBERSORTx (T1,2)	Oligo	0.0444469	sp_18_rct
CIBERSORTx (T1,2)	Astro	0.0283877	sp_19_rct
CIBERSORTx (T1,2)	L5.6.NP	0.173203	sp_19_rct
CIBERSORTx (T1,2)	L5.ET	0.225581	sp_19_rct
CIBERSORTx (T1,2)	L6b	0.324677	sp_19_rct
CIBERSORTx (T1,2)	Lamp5	0.206954	sp_19_rct
CIBERSORTx (T1,2)	Oligo	0.0411969	sp_19_rct
CIBERSORTx (T1,2)	Astro	0.028596	sp_20_rct
CIBERSORTx (T1,2)	L5.6.NP	0.163376	sp_20_rct
CIBERSORTx (T1,2)	L5.ET	0.240354	sp_20_rct
CIBERSORTx (T1,2)	L6b	0.326614	sp_20_rct
CIBERSORTx (T1,2)	Lamp5	0.198681	sp_20_rct
CIBERSORTx (T1,2)	Oligo	0.0423789	sp_20_rct
CIBERSORTx (T1,2)	Astro	0.0276186	sp_21_rct
CIBERSORTx (T1,2)	L5.6.NP	0.17471	sp_21_rct
CIBERSORTx (T1,2)	L5.ET	0.248507	sp_21_rct
CIBERSORTx (T1,2)	L6b	0.323769	sp_21_rct
CIBERSORTx (T1,2)	Lamp5	0.185758	sp_21_rct
CIBERSORTx (T1,2)	Oligo	0.0396383	sp_21_rct
CIBERSORTx (T1,2)	Astro	0.0273623	sp_22_rct
CIBERSORTx (T1,2)	L5.6.NP	0.176339	sp_22_rct
CIBERSORTx (T1,2)	L5.ET	0.241397	sp_22_rct
CIBERSORTx (T1,2)	L6b	0.325653	sp_22_rct
CIBERSORTx (T1,2)	Lamp5	0.187828	sp_22_rct
CIBERSORTx (T1,2)	Oligo	0.0414215	sp_22_rct
CIBERSORTx (T1,2)	Astro	0.0252622	sp_23_rct
CIBERSORTx (T1,2)	L5.6.NP	0.178349	sp_23_rct
CIBERSORTx (T1,2)	L5.ET	0.232659	sp_23_rct
CIBERSORTx (T1,2)	L6b	0.337678	sp_23_rct
CIBERSORTx (T1,2)	Lamp5	0.185257	sp_23_rct
CIBERSORTx (T1,2)	Oligo	0.0407945	sp_23_rct
CIBERSORTx (T1,2)	Astro	0.027172	sp_24_rct
CIBERSORTx (T1,2)	L5.6.NP	0.180985	sp_24_rct
CIBERSORTx (T1,2)	L5.ET	0.234711	sp_24_rct
CIBERSORTx (T1,2)	L6b	0.326099	sp_24_rct
CIBERSORTx (T1,2)	Lamp5	0.189917	sp_24_rct
CIBERSORTx (T1,2)	Oligo	0.0411161	sp_24_rct
CIBERSORTx (T1,2)	Astro	0.0268496	sp_25_rct
CIBERSORTx (T1,2)	L5.6.NP	0.166393	sp_25_rct
CIBERSORTx (T1,2)	L5.ET	0.228495	sp_25_rct
CIBERSORTx (T1,2)	L6b	0.346578	sp_25_rct
CIBERSORTx (T1,2)	Lamp5	0.192212	sp_25_rct
CIBERSORTx (T1,2)	Oligo	0.0394719	sp_25_rct
CIBERSORTx (T1,2)	Astro	0.0291865	sp_26_rct
CIBERSORTx (T1,2)	L5.6.NP	0.176506	sp_26_rct
CIBERSORTx (T1,2)	L5.ET	0.237626	sp_26_rct
CIBERSORTx (T1,2)	L6b	0.319063	sp_26_rct
CIBERSORTx (T1,2)	Lamp5	0.194743	sp_26_rct
CIBERSORTx (T1,2)	Oligo	0.0428754	sp_26_rct
CIBERSORTx (T1,2)	Astro	0.0287714	sp_27_rct
CIBERSORTx (T1,2)	L5.6.NP	0.185707	sp_27_rct
CIBERSORTx (T1,2)	L5.ET	0.221163	sp_27_rct
CIBERSORTx (T1,2)	L6b	0.335394	sp_27_rct
CIBERSORTx (T1,2)	Lamp5	0.188001	sp_27_rct
CIBERSORTx (T1,2)	Oligo	0.0409624	sp_27_rct
CIBERSORTx (T1,2)	Astro	0.0280421	sp_28_rct
CIBERSORTx (T1,2)	L5.6.NP	0.172253	sp_28_rct
CIBERSORTx (T1,2)	L5.ET	0.236313	sp_28_rct
CIBERSORTx (T1,2)	L6b	0.335204	sp_28_rct
CIBERSORTx (T1,2)	Lamp5	0.186007	sp_28_rct
CIBERSORTx (T1,2)	Oligo	0.0421807	sp_28_rct
CIBERSORTx (T1,2)	Astro	0.0355713	sp_29_rct
CIBERSORTx (T1,2)	L5.6.NP	0.169309	sp_29_rct
CIBERSORTx (T1,2)	L5.ET	0.247165	sp_29_rct
CIBERSORTx (T1,2)	L6b	0.315948	sp_29_rct
CIBERSORTx (T1,2)	Lamp5	0.191688	sp_29_rct
CIBERSORTx (T1,2)	Oligo	0.0403187	sp_29_rct
CIBERSORTx (T1,2)	Astro	0.0352045	sp_30_rct
CIBERSORTx (T1,2)	L5.6.NP	0.178038	sp_30_rct
CIBERSORTx (T1,2)	L5.ET	0.226173	sp_30_rct
CIBERSORTx (T1,2)	L6b	0.327705	sp_30_rct
CIBERSORTx (T1,2)	Lamp5	0.191441	sp_30_rct
CIBERSORTx (T1,2)	Oligo	0.0414394	sp_30_rct
CIBERSORTx (T1,2)	Astro	0.0307982	sp_31_rct
CIBERSORTx (T1,2)	L5.6.NP	0.155913	sp_31_rct
CIBERSORTx (T1,2)	L5.ET	0.243969	sp_31_rct
CIBERSORTx (T1,2)	L6b	0.321655	sp_31_rct
CIBERSORTx (T1,2)	Lamp5	0.203155	sp_31_rct
CIBERSORTx (T1,2)	Oligo	0.044511	sp_31_rct
CIBERSORTx (T1,2)	Astro	0.0306568	sp_32_rct
CIBERSORTx (T1,2)	L5.6.NP	0.17285	sp_32_rct
CIBERSORTx (T1,2)	L5.ET	0.238002	sp_32_rct
CIBERSORTx (T1,2)	L6b	0.329759	sp_32_rct
CIBERSORTx (T1,2)	Lamp5	0.189075	sp_32_rct
CIBERSORTx (T1,2)	Oligo	0.0396565	sp_32_rct
CIBERSORTx (T1,2)	Astro	0.0276686	sp_33_rct
CIBERSORTx (T1,2)	L5.6.NP	0.172028	sp_33_rct
CIBERSORTx (T1,2)	L5.ET	0.24226	sp_33_rct
CIBERSORTx (T1,2)	L6b	0.329837	sp_33_rct
CIBERSORTx (T1,2)	Lamp5	0.190344	sp_33_rct
CIBERSORTx (T1,2)	Oligo	0.0378624	sp_33_rct
CIBERSORTx (T1,2)	Astro	0.0367619	sp_34_rct
[truncated: 401 more rows]

## Sheet: Figure_4b
Methods	Cell_type	Ground_Truth	Prediction	sampleID
CIBERSORTx (T1,2)	Astro	0.254545	0.043204	sp_1_rct
CIBERSORTx (T1,2)	L5.6.NP	0.031016	0.0446404	sp_1_rct
CIBERSORTx (T1,2)	L5.ET	0.0342246	0.0420284	sp_1_rct
CIBERSORTx (T1,2)	L6b	0.365775	0.742494	sp_1_rct
CIBERSORTx (T1,2)	Lamp5	0.0406417	0.0584239	sp_1_rct
CIBERSORTx (T1,2)	Oligo	0.273797	0.0692096	sp_1_rct
CIBERSORTx (T1,2)	Astro	0.254545	0.0479148	sp_2_rct
CIBERSORTx (T1,2)	L5.6.NP	0.031016	0.041599	sp_2_rct
CIBERSORTx (T1,2)	L5.ET	0.0342246	0.0433795	sp_2_rct
CIBERSORTx (T1,2)	L6b	0.365775	0.717452	sp_2_rct
CIBERSORTx (T1,2)	Lamp5	0.0406417	0.0731744	sp_2_rct
CIBERSORTx (T1,2)	Oligo	0.273797	0.0764807	sp_2_rct
CIBERSORTx (T1,2)	Astro	0.254545	0.0582049	sp_3_rct
CIBERSORTx (T1,2)	L5.6.NP	0.031016	0.0201183	sp_3_rct
CIBERSORTx (T1,2)	L5.ET	0.0342246	0.0382575	sp_3_rct
CIBERSORTx (T1,2)	L6b	0.365775	0.731353	sp_3_rct
CIBERSORTx (T1,2)	Lamp5	0.0406417	0.0711046	sp_3_rct
CIBERSORTx (T1,2)	Oligo	0.273797	0.0809618	sp_3_rct
CIBERSORTx (T1,2)	Astro	0.254545	0.0498955	sp_4_rct
CIBERSORTx (T1,2)	L5.6.NP	0.031016	0.0386016	sp_4_rct
CIBERSORTx (T1,2)	L5.ET	0.0342246	0.0466692	sp_4_rct
CIBERSORTx (T1,2)	L6b	0.365775	0.724563	sp_4_rct
CIBERSORTx (T1,2)	Lamp5	0.0406417	0.0611171	sp_4_rct
CIBERSORTx (T1,2)	Oligo	0.273797	0.0791532	sp_4_rct
CIBERSORTx (T1,2)	Astro	0.254545	0.0562901	sp_5_rct
CIBERSORTx (T1,2)	L5.6.NP	0.031016	0.0272368	sp_5_rct
CIBERSORTx (T1,2)	L5.ET	0.0342246	0.0253495	sp_5_rct
CIBERSORTx (T1,2)	L6b	0.365775	0.737342	sp_5_rct
CIBERSORTx (T1,2)	Lamp5	0.0406417	0.0757439	sp_5_rct
CIBERSORTx (T1,2)	Oligo	0.273797	0.0780379	sp_5_rct
CIBERSORTx (T1,2)	Astro	0.254545	0.0430216	sp_6_rct
CIBERSORTx (T1,2)	L5.6.NP	0.031016	0.0460871	sp_6_rct
CIBERSORTx (T1,2)	L5.ET	0.0342246	0.042452	sp_6_rct
CIBERSORTx (T1,2)	L6b	0.365775	0.732915	sp_6_rct
CIBERSORTx (T1,2)	Lamp5	0.0406417	0.0669789	sp_6_rct
CIBERSORTx (T1,2)	Oligo	0.273797	0.0685457	sp_6_rct
CIBERSORTx (T1,2)	Astro	0.254545	0.0492493	sp_7_rct
CIBERSORTx (T1,2)	L5.6.NP	0.031016	0.0388681	sp_7_rct
CIBERSORTx (T1,2)	L5.ET	0.0342246	0.0375654	sp_7_rct
CIBERSORTx (T1,2)	L6b	0.365775	0.733492	sp_7_rct
CIBERSORTx (T1,2)	Lamp5	0.0406417	0.0655403	sp_7_rct
CIBERSORTx (T1,2)	Oligo	0.273797	0.075285	sp_7_rct
CIBERSORTx (T1,2)	Astro	0.254545	0.0479077	sp_8_rct
CIBERSORTx (T1,2)	L5.6.NP	0.031016	0.045854	sp_8_rct
CIBERSORTx (T1,2)	L5.ET	0.0342246	0.0409527	sp_8_rct
CIBERSORTx (T1,2)	L6b	0.365775	0.723079	sp_8_rct
CIBERSORTx (T1,2)	Lamp5	0.0406417	0.0667985	sp_8_rct
CIBERSORTx (T1,2)	Oligo	0.273797	0.0754086	sp_8_rct
CIBERSORTx (T1,2)	Astro	0.254545	0.0566986	sp_9_rct
CIBERSORTx (T1,2)	L5.6.NP	0.031016	0.0295905	sp_9_rct
CIBERSORTx (T1,2)	L5.ET	0.0342246	0.0320248	sp_9_rct
CIBERSORTx (T1,2)	L6b	0.365775	0.732314	sp_9_rct
CIBERSORTx (T1,2)	Lamp5	0.0406417	0.0733861	sp_9_rct
CIBERSORTx (T1,2)	Oligo	0.273797	0.0759857	sp_9_rct
CIBERSORTx (T1,2)	Astro	0.254545	0.0445389	sp_10_rct
CIBERSORTx (T1,2)	L5.6.NP	0.031016	0.0496964	sp_10_rct
CIBERSORTx (T1,2)	L5.ET	0.0342246	0.0498928	sp_10_rct
CIBERSORTx (T1,2)	L6b	0.365775	0.71679	sp_10_rct
CIBERSORTx (T1,2)	Lamp5	0.0406417	0.068773	sp_10_rct
CIBERSORTx (T1,2)	Oligo	0.273797	0.0703085	sp_10_rct
CIBERSORTx (T1,2)	Astro	0.254545	0.0476225	sp_11_rct
CIBERSORTx (T1,2)	L5.6.NP	0.031016	0.038155	sp_11_rct
CIBERSORTx (T1,2)	L5.ET	0.0342246	0.0349216	sp_11_rct
CIBERSORTx (T1,2)	L6b	0.365775	0.739793	sp_11_rct
CIBERSORTx (T1,2)	Lamp5	0.0406417	0.0674146	sp_11_rct
CIBERSORTx (T1,2)	Oligo	0.273797	0.0720937	sp_11_rct
CIBERSORTx (T1,2)	Astro	0.254545	0.0583532	sp_12_rct
CIBERSORTx (T1,2)	L5.6.NP	0.031016	0.0236709	sp_12_rct
CIBERSORTx (T1,2)	L5.ET	0.0342246	0.035561	sp_12_rct
CIBERSORTx (T1,2)	L6b	0.365775	0.730558	sp_12_rct
CIBERSORTx (T1,2)	Lamp5	0.0406417	0.0738613	sp_12_rct
CIBERSORTx (T1,2)	Oligo	0.273797	0.0779954	sp_12_rct
CIBERSORTx (T1,2)	Astro	0.254545	0.0593339	sp_13_rct
CIBERSORTx (T1,2)	L5.6.NP	0.031016	0.0239234	sp_13_rct
CIBERSORTx (T1,2)	L5.ET	0.0342246	0.0399167	sp_13_rct
CIBERSORTx (T1,2)	L6b	0.365775	0.728164	sp_13_rct
CIBERSORTx (T1,2)	Lamp5	0.0406417	0.0721299	sp_13_rct
CIBERSORTx (T1,2)	Oligo	0.273797	0.076532	sp_13_rct
CIBERSORTx (T1,2)	Astro	0.254545	0.044018	sp_14_rct
CIBERSORTx (T1,2)	L5.6.NP	0.031016	0.0540534	sp_14_rct
CIBERSORTx (T1,2)	L5.ET	0.0342246	0.0450239	sp_14_rct
CIBERSORTx (T1,2)	L6b	0.365775	0.717901	sp_14_rct
CIBERSORTx (T1,2)	Lamp5	0.0406417	0.0661804	sp_14_rct
CIBERSORTx (T1,2)	Oligo	0.273797	0.0728233	sp_14_rct
CIBERSORTx (T1,2)	Astro	0.254545	0.0481181	sp_15_rct
CIBERSORTx (T1,2)	L5.6.NP	0.031016	0.0485135	sp_15_rct
CIBERSORTx (T1,2)	L5.ET	0.0342246	0.0466186	sp_15_rct
CIBERSORTx (T1,2)	L6b	0.365775	0.713883	sp_15_rct
CIBERSORTx (T1,2)	Lamp5	0.0406417	0.066542	sp_15_rct
CIBERSORTx (T1,2)	Oligo	0.273797	0.0763252	sp_15_rct
CIBERSORTx (T1,2)	Astro	0.254545	0.0481223	sp_16_rct
CIBERSORTx (T1,2)	L5.6.NP	0.031016	0.039214	sp_16_rct
CIBERSORTx (T1,2)	L5.ET	0.0342246	0.0415063	sp_16_rct
CIBERSORTx (T1,2)	L6b	0.365775	0.726309	sp_16_rct
CIBERSORTx (T1,2)	Lamp5	0.0406417	0.0659323	sp_16_rct
CIBERSORTx (T1,2)	Oligo	0.273797	0.0789164	sp_16_rct
CIBERSORTx (T1,2)	Astro	0.254545	0.0489744	sp_17_rct
CIBERSORTx (T1,2)	L5.6.NP	0.031016	0.0421449	sp_17_rct
CIBERSORTx (T1,2)	L5.ET	0.0342246	0.0475792	sp_17_rct
CIBERSORTx (T1,2)	L6b	0.365775	0.713961	sp_17_rct
CIBERSORTx (T1,2)	Lamp5	0.0406417	0.0693572	sp_17_rct
CIBERSORTx (T1,2)	Oligo	0.273797	0.0779832	sp_17_rct
CIBERSORTx (T1,2)	Astro	0.254545	0.0429787	sp_18_rct
CIBERSORTx (T1,2)	L5.6.NP	0.031016	0.0461157	sp_18_rct
CIBERSORTx (T1,2)	L5.ET	0.0342246	0.0409829	sp_18_rct
CIBERSORTx (T1,2)	L6b	0.365775	0.735301	sp_18_rct
CIBERSORTx (T1,2)	Lamp5	0.0406417	0.0601662	sp_18_rct
CIBERSORTx (T1,2)	Oligo	0.273797	0.0744555	sp_18_rct
CIBERSORTx (T1,2)	Astro	0.254545	0.0577841	sp_19_rct
CIBERSORTx (T1,2)	L5.6.NP	0.031016	0.0328921	sp_19_rct
CIBERSORTx (T1,2)	L5.ET	0.0342246	0.0308286	sp_19_rct
CIBERSORTx (T1,2)	L6b	0.365775	0.731193	sp_19_rct
CIBERSORTx (T1,2)	Lamp5	0.0406417	0.0723381	sp_19_rct
CIBERSORTx (T1,2)	Oligo	0.273797	0.0749636	sp_19_rct
CIBERSORTx (T1,2)	Astro	0.254545	0.0557115	sp_20_rct
CIBERSORTx (T1,2)	L5.6.NP	0.031016	0.0308986	sp_20_rct
CIBERSORTx (T1,2)	L5.ET	0.0342246	0.0300987	sp_20_rct
CIBERSORTx (T1,2)	L6b	0.365775	0.734936	sp_20_rct
CIBERSORTx (T1,2)	Lamp5	0.0406417	0.0670183	sp_20_rct
CIBERSORTx (T1,2)	Oligo	0.273797	0.0813366	sp_20_rct
CIBERSORTx (T1,2)	Astro	0.254545	0.0483574	sp_21_rct
CIBERSORTx (T1,2)	L5.6.NP	0.031016	0.0437788	sp_21_rct
CIBERSORTx (T1,2)	L5.ET	0.0342246	0.0424081	sp_21_rct
CIBERSORTx (T1,2)	L6b	0.365775	0.720094	sp_21_rct
CIBERSORTx (T1,2)	Lamp5	0.0406417	0.0678161	sp_21_rct
CIBERSORTx (T1,2)	Oligo	0.273797	0.0775458	sp_21_rct
CIBERSORTx (T1,2)	Astro	0.254545	0.0567406	sp_22_rct
CIBERSORTx (T1,2)	L5.6.NP	0.031016	0.0332809	sp_22_rct
CIBERSORTx (T1,2)	L5.ET	0.0342246	0.03513	sp_22_rct
CIBERSORTx (T1,2)	L6b	0.365775	0.722813	sp_22_rct
CIBERSORTx (T1,2)	Lamp5	0.0406417	0.0731208	sp_22_rct
CIBERSORTx (T1,2)	Oligo	0.273797	0.0789147	sp_22_rct
CIBERSORTx (T1,2)	Astro	0.254545	0.0579807	sp_23_rct
CIBERSORTx (T1,2)	L5.6.NP	0.031016	0.0302876	sp_23_rct
CIBERSORTx (T1,2)	L5.ET	0.0342246	0.0323761	sp_23_rct
CIBERSORTx (T1,2)	L6b	0.365775	0.726652	sp_23_rct
CIBERSORTx (T1,2)	Lamp5	0.0406417	0.074134	sp_23_rct
CIBERSORTx (T1,2)	Oligo	0.273797	0.0785696	sp_23_rct
CIBERSORTx (T1,2)	Astro	0.254545	0.058709	sp_24_rct
CIBERSORTx (T1,2)	L5.6.NP	0.031016	0.0299634	sp_24_rct
CIBERSORTx (T1,2)	L5.ET	0.0342246	0.0331409	sp_24_rct
CIBERSORTx (T1,2)	L6b	0.365775	0.719842	sp_24_rct
CIBERSORTx (T1,2)	Lamp5	0.0406417	0.0741223	sp_24_rct
CIBERSORTx (T1,2)	Oligo	0.273797	0.0842228	sp_24_rct
CIBERSORTx (T1,2)	Astro	0.254545	0.0465942	sp_25_rct
CIBERSORTx (T1,2)	L5.6.NP	0.031016	0.0494874	sp_25_rct
CIBERSORTx (T1,2)	L5.ET	0.0342246	0.0493345	sp_25_rct
CIBERSORTx (T1,2)	L6b	0.365775	0.714381	sp_25_rct
CIBERSORTx (T1,2)	Lamp5	0.0406417	0.0692854	sp_25_rct
CIBERSORTx (T1,2)	Oligo	0.273797	0.0709172	sp_25_rct
CIBERSORTx (T1,2)	Astro	0.254545	0.0567369	sp_26_rct
CIBERSORTx (T1,2)	L5.6.NP	0.031016	0.0323254	sp_26_rct
CIBERSORTx (T1,2)	L5.ET	0.0342246	0.0320339	sp_26_rct
CIBERSORTx (T1,2)	L6b	0.365775	0.725998	sp_26_rct
CIBERSORTx (T1,2)	Lamp5	0.0406417	0.0703592	sp_26_rct
CIBERSORTx (T1,2)	Oligo	0.273797	0.0825465	sp_26_rct
CIBERSORTx (T1,2)	Astro	0.254545	0.0580558	sp_27_rct
CIBERSORTx (T1,2)	L5.6.NP	0.031016	0.0317532	sp_27_rct
CIBERSORTx (T1,2)	L5.ET	0.0342246	0.0317398	sp_27_rct
CIBERSORTx (T1,2)	L6b	0.365775	0.730074	sp_27_rct
CIBERSORTx (T1,2)	Lamp5	0.0406417	0.0708162	sp_27_rct
CIBERSORTx (T1,2)	Oligo	0.273797	0.0775608	sp_27_rct
CIBERSORTx (T1,2)	Astro	0.254545	0.0434737	sp_28_rct
CIBERSORTx (T1,2)	L5.6.NP	0.031016	0.0441249	sp_28_rct
CIBERSORTx (T1,2)	L5.ET	0.0342246	0.0436702	sp_28_rct
CIBERSORTx (T1,2)	L6b	0.365775	0.734884	sp_28_rct
CIBERSORTx (T1,2)	Lamp5	0.0406417	0.0647246	sp_28_rct
CIBERSORTx (T1,2)	Oligo	0.273797	0.0691226	sp_28_rct
CIBERSORTx (T1,2)	Astro	0.254545	0.0469778	sp_29_rct
CIBERSORTx (T1,2)	L5.6.NP	0.031016	0.0351436	sp_29_rct
CIBERSORTx (T1,2)	L5.ET	0.0342246	0.0443751	sp_29_rct
CIBERSORTx (T1,2)	L6b	0.365775	0.728423	sp_29_rct
CIBERSORTx (T1,2)	Lamp5	0.0406417	0.068016	sp_29_rct
CIBERSORTx (T1,2)	Oligo	0.273797	0.0770646	sp_29_rct
CIBERSORTx (T1,2)	Astro	0.254545	0.0573295	sp_30_rct
CIBERSORTx (T1,2)	L5.6.NP	0.031016	0.0306742	sp_30_rct
CIBERSORTx (T1,2)	L5.ET	0.0342246	0.042747	sp_30_rct
CIBERSORTx (T1,2)	L6b	0.365775	0.711413	sp_30_rct
CIBERSORTx (T1,2)	Lamp5	0.0406417	0.0763382	sp_30_rct
CIBERSORTx (T1,2)	Oligo	0.273797	0.0814982	sp_30_rct
CIBERSORTx (T1,2)	Astro	0.254545	0.0483254	sp_31_rct
CIBERSORTx (T1,2)	L5.6.NP	0.031016	0.0311808	sp_31_rct
CIBERSORTx (T1,2)	L5.ET	0.0342246	0.0458804	sp_31_rct
CIBERSORTx (T1,2)	L6b	0.365775	0.727542	sp_31_rct
CIBERSORTx (T1,2)	Lamp5	0.0406417	0.070727	sp_31_rct
CIBERSORTx (T1,2)	Oligo	0.273797	0.0763441	sp_31_rct
CIBERSORTx (T1,2)	Astro	0.254545	0.0577303	sp_32_rct
CIBERSORTx (T1,2)	L5.6.NP	0.031016	0.02982	sp_32_rct
CIBERSORTx (T1,2)	L5.ET	0.0342246	0.0296746	sp_32_rct
CIBERSORTx (T1,2)	L6b	0.365775	0.73629	sp_32_rct
CIBERSORTx (T1,2)	Lamp5	0.0406417	0.0682131	sp_32_rct
CIBERSORTx (T1,2)	Oligo	0.273797	0.0782719	sp_32_rct
CIBERSORTx (T1,2)	Astro	0.254545	0.0444887	sp_33_rct
CIBERSORTx (T1,2)	L5.6.NP	0.031016	0.0477036	sp_33_rct
CIBERSORTx (T1,2)	L5.ET	0.0342246	0.0417452	sp_33_rct
CIBERSORTx (T1,2)	L6b	0.365775	0.724113	sp_33_rct
CIBERSORTx (T1,2)	Lamp5	0.0406417	0.0703345	sp_33_rct
CIBERSORTx (T1,2)	Oligo	0.273797	0.0716146	sp_33_rct
CIBERSORTx (T1,2)	Astro	0.254545	0.044792	sp_34_rct
CIBERSORTx (T1,2)	L5.6.NP	0.031016	0.0483288	sp_34_rct
CIBERSORTx (T1,2)	L5.ET	0.0342246	0.0403146	sp_34_rct
CIBERSORTx (T1,2)	L6b	0.365775	0.737581	sp_34_rct
CIBERSORTx (T1,2)	Lamp5	0.0406417	0.0607172	sp_34_rct
CIBERSORTx (T1,2)	Oligo	0.273797	0.068266	sp_34_rct
CIBERSORTx (T1,2)	Astro	0.254545	0.0508993	sp_35_rct
CIBERSORTx (T1,2)	L5.6.NP	0.031016	0.0488306	sp_35_rct
CIBERSORTx (T1,2)	L5.ET	0.0342246	0.0391369	sp_35_rct
CIBERSORTx (T1,2)	L6b	0.365775	0.714185	sp_35_rct
CIBERSORTx (T1,2)	Lamp5	0.0406417	0.0691076	sp_35_rct
CIBERSORTx (T1,2)	Oligo	0.273797	0.0778405	sp_35_rct
CIBERSORTx (T1,2)	Astro	0.254545	0.0572353	sp_36_rct
CIBERSORTx (T1,2)	L5.6.NP	0.031016	0.0260552	sp_36_rct
CIBERSORTx (T1,2)	L5.ET	0.0342246	0.0252012	sp_36_rct
CIBERSORTx (T1,2)	L6b	0.365775	0.73336	sp_36_rct
CIBERSORTx (T1,2)	Lamp5	0.0406417	0.0776191	sp_36_rct
CIBERSORTx (T1,2)	Oligo	0.273797	0.0805292	sp_36_rct
CIBERSORTx (T1,2)	Astro	0.254545	0.0475004	sp_37_rct
CIBERSORTx (T1,2)	L5.6.NP	0.031016	0.0384593	sp_37_rct
CIBERSORTx (T1,2)	L5.ET	0.0342246	0.0380643	sp_37_rct
CIBERSORTx (T1,2)	L6b	0.365775	0.730009	sp_37_rct
CIBERSORTx (T1,2)	Lamp5	0.0406417	0.068696	sp_37_rct
CIBERSORTx (T1,2)	Oligo	0.273797	0.0772711	sp_37_rct
CIBERSORTx (T1,2)	Astro	0.254545	0.0473069	sp_38_rct
CIBERSORTx (T1,2)	L5.6.NP	0.031016	0.0451101	sp_38_rct
CIBERSORTx (T1,2)	L5.ET	0.0342246	0.0409907	sp_38_rct
CIBERSORTx (T1,2)	L6b	0.365775	0.719214	sp_38_rct
CIBERSORTx (T1,2)	Lamp5	0.0406417	0.0723073	sp_38_rct
CIBERSORTx (T1,2)	Oligo	0.273797	0.075071	sp_38_rct
CIBERSORTx (T1,2)	Astro	0.254545	0.0457458	sp_39_rct
CIBERSORTx (T1,2)	L5.6.NP	0.031016	0.0475727	sp_39_rct
CIBERSORTx (T1,2)	L5.ET	0.0342246	0.0445955	sp_39_rct
CIBERSORTx (T1,2)	L6b	0.365775	0.730856	sp_39_rct
CIBERSORTx (T1,2)	Lamp5	0.0406417	0.0631158	sp_39_rct
CIBERSORTx (T1,2)	Oligo	0.273797	0.0681138	sp_39_rct
CIBERSORTx (T1,2)	Astro	0.254545	0.048233	sp_40_rct
CIBERSORTx (T1,2)	L5.6.NP	0.031016	0.0386758	sp_40_rct
CIBERSORTx (T1,2)	L5.ET	0.0342246	0.0402865	sp_40_rct
CIBERSORTx (T1,2)	L6b	0.365775	0.732307	sp_40_rct
CIBERSORTx (T1,2)	Lamp5	0.0406417	0.0642021	sp_40_rct
CIBERSORTx (T1,2)	Oligo	0.273797	0.076296	sp_40_rct
CIBERSORTx (T1,2)	Astro	0.254545	0.0448196	sp_41_rct
CIBERSORTx (T1,2)	L5.6.NP	0.031016	0.0455311	sp_41_rct
CIBERSORTx (T1,2)	L5.ET	0.0342246	0.0403317	sp_41_rct
CIBERSORTx (T1,2)	L6b	0.365775	0.736959	sp_41_rct
CIBERSORTx (T1,2)	Lamp5	0.0406417	0.0605243	sp_41_rct
CIBERSORTx (T1,2)	Oligo	0.273797	0.0718346	sp_41_rct
CIBERSORTx (T1,2)	Astro	0.254545	0.0438757	sp_42_rct
CIBERSORTx (T1,2)	L5.6.NP	0.031016	0.0508679	sp_42_rct
CIBERSORTx (T1,2)	L5.ET	0.0342246	0.0396905	sp_42_rct
CIBERSORTx (T1,2)	L6b	0.365775	0.728982	sp_42_rct
CIBERSORTx (T1,2)	Lamp5	0.0406417	0.0659056	sp_42_rct
CIBERSORTx (T1,2)	Oligo	0.273797	0.0706782	sp_42_rct
CIBERSORTx (T1,2)	Astro	0.254545	0.0573646	sp_43_rct
CIBERSORTx (T1,2)	L5.6.NP	0.031016	0.0287962	sp_43_rct
CIBERSORTx (T1,2)	L5.ET	0.0342246	0.0263015	sp_43_rct
CIBERSORTx (T1,2)	L6b	0.365775	0.736134	sp_43_rct
CIBERSORTx (T1,2)	Lamp5	0.0406417	0.0745889	sp_43_rct
CIBERSORTx (T1,2)	Oligo	0.273797	0.0768145	sp_43_rct
CIBERSORTx (T1,2)	Astro	0.254545	0.0501396	sp_44_rct
CIBERSORTx (T1,2)	L5.6.NP	0.031016	0.0411988	sp_44_rct
CIBERSORTx (T1,2)	L5.ET	0.0342246	0.0369478	sp_44_rct
CIBERSORTx (T1,2)	L6b	0.365775	0.722411	sp_44_rct
CIBERSORTx (T1,2)	Lamp5	0.0406417	0.0737454	sp_44_rct
CIBERSORTx (T1,2)	Oligo	0.273797	0.0755573	sp_44_rct
CIBERSORTx (T1,2)	Astro	0.254545	0.0587191	sp_45_rct
CIBERSORTx (T1,2)	L5.6.NP	0.031016	0.0242816	sp_45_rct
CIBERSORTx (T1,2)	L5.ET	0.0342246	0.0336846	sp_45_rct
CIBERSORTx (T1,2)	L6b	0.365775	0.730785	sp_45_rct
CIBERSORTx (T1,2)	Lamp5	0.0406417	0.0755283	sp_45_rct
CIBERSORTx (T1,2)	Oligo	0.273797	0.0770012	sp_45_rct
CIBERSORTx (T1,2)	Astro	0.254545	0.0568937	sp_46_rct
CIBERSORTx (T1,2)	L5.6.NP	0.031016	0.0179056	sp_46_rct
CIBERSORTx (T1,2)	L5.ET	0.0342246	0.0417623	sp_46_rct
CIBERSORTx (T1,2)	L6b	0.365775	0.730924	sp_46_rct
CIBERSORTx (T1,2)	Lamp5	0.0406417	0.0743082	sp_46_rct
CIBERSORTx (T1,2)	Oligo	0.273797	0.0782058	sp_46_rct
CIBERSORTx (T1,2)	Astro	0.254545	0.0573984	sp_47_rct
CIBERSORTx (T1,2)	L5.6.NP	0.031016	0.0366561	sp_47_rct
CIBERSORTx (T1,2)	L5.ET	0.0342246	0.0284126	sp_47_rct
CIBERSORTx (T1,2)	L6b	0.365775	0.72609	sp_47_rct
CIBERSORTx (T1,2)	Lamp5	0.0406417	0.073406	sp_47_rct
CIBERSORTx (T1,2)	Oligo	0.273797	0.0780368	sp_47_rct
CIBERSORTx (T1,2)	Astro	0.254545	0.0434698	sp_48_rct
CIBERSORTx (T1,2)	L5.6.NP	0.031016	0.0414044	sp_48_rct
CIBERSORTx (T1,2)	L5.ET	0.0342246	0.0473798	sp_48_rct
CIBERSORTx (T1,2)	L6b	0.365775	0.728203	sp_48_rct
CIBERSORTx (T1,2)	Lamp5	0.0406417	0.0696128	sp_48_rct
CIBERSORTx (T1,2)	Oligo	0.273797	0.0699302	sp_48_rct
CIBERSORTx (T1,2)	Astro	0.254545	0.0435634	sp_49_rct
CIBERSORTx (T1,2)	L5.6.NP	0.031016	0.044235	sp_49_rct
CIBERSORTx (T1,2)	L5.ET	0.0342246	0.0430638	sp_49_rct
CIBERSORTx (T1,2)	L6b	0.365775	0.733009	sp_49_rct
CIBERSORTx (T1,2)	Lamp5	0.0406417	0.0660051	sp_49_rct
CIBERSORTx (T1,2)	Oligo	0.273797	0.0701241	sp_49_rct
CIBERSORTx (T1,2)	Astro	0.254545	0.0582457	sp_50_rct
CIBERSORTx (T1,2)	L5.6.NP	0.031016	0.0218935	sp_50_rct
CIBERSORTx (T1,2)	L5.ET	0.0342246	0.0308834	sp_50_rct
CIBERSORTx (T1,2)	L6b	0.365775	0.737043	sp_50_rct
CIBERSORTx (T1,2)	Lamp5	0.0406417	0.0702966	sp_50_rct
CIBERSORTx (T1,2)	Oligo	0.273797	0.081638	sp_50_rct
CIBERSORTx (T1,2)	Astro	0.254545	0.0452348	sp_51_rct
CIBERSORTx (T1,2)	L5.6.NP	0.031016	0.0478227	sp_51_rct
CIBERSORTx (T1,2)	L5.ET	0.0342246	0.0488667	sp_51_rct
CIBERSORTx (T1,2)	L6b	0.365775	0.728045	sp_51_rct
CIBERSORTx (T1,2)	Lamp5	0.0406417	0.0577043	sp_51_rct
CIBERSORTx (T1,2)	Oligo	0.273797	0.0723267	sp_51_rct
CIBERSORTx (T1,2)	Astro	0.254545	0.0566421	sp_52_rct
CIBERSORTx (T1,2)	L5.6.NP	0.031016	0.0301072	sp_52_rct
CIBERSORTx (T1,2)	L5.ET	0.0342246	0.0331062	sp_52_rct
CIBERSORTx (T1,2)	L6b	0.365775	0.73075	sp_52_rct
CIBERSORTx (T1,2)	Lamp5	0.0406417	0.0702819	sp_52_rct
CIBERSORTx (T1,2)	Oligo	0.273797	0.0791123	sp_52_rct
CIBERSORTx (T1,2)	Astro	0.254545	0.0568173	sp_53_rct
CIBERSORTx (T1,2)	L5.6.NP	0.031016	0.0244863	sp_53_rct
CIBERSORTx (T1,2)	L5.ET	0.0342246	0.034119	sp_53_rct
CIBERSORTx (T1,2)	L6b	0.365775	0.731179	sp_53_rct
CIBERSORTx (T1,2)	Lamp5	0.0406417	0.0750213	sp_53_rct
CIBERSORTx (T1,2)	Oligo	0.273797	0.0783771	sp_53_rct
CIBERSORTx (T1,2)	Astro	0.254545	0.0475471	sp_54_rct
CIBERSORTx (T1,2)	L5.6.NP	0.031016	0.0386729	sp_54_rct
CIBERSORTx (T1,2)	L5.ET	0.0342246	0.0393481	sp_54_rct
CIBERSORTx (T1,2)	L6b	0.365775	0.730857	sp_54_rct
CIBERSORTx (T1,2)	Lamp5	0.0406417	0.0666526	sp_54_rct
CIBERSORTx (T1,2)	Oligo	0.273797	0.0769226	sp_54_rct
CIBERSORTx (T1,2)	Astro	0.254545	0.0566325	sp_55_rct
CIBERSORTx (T1,2)	L5.6.NP	0.031016	0.0274384	sp_55_rct
CIBERSORTx (T1,2)	L5.ET	0.0342246	0.0267848	sp_55_rct
CIBERSORTx (T1,2)	L6b	0.365775	0.739727	sp_55_rct
CIBERSORTx (T1,2)	Lamp5	0.0406417	0.0715324	sp_55_rct
CIBERSORTx (T1,2)	Oligo	0.273797	0.0778848	sp_55_rct
CIBERSORTx (T1,2)	Astro	0.254545	0.0560623	sp_56_rct
CIBERSORTx (T1,2)	L5.6.NP	0.031016	0.0290991	sp_56_rct
CIBERSORTx (T1,2)	L5.ET	0.0342246	0.0332305	sp_56_rct
CIBERSORTx (T1,2)	L6b	0.365775	0.737007	sp_56_rct
CIBERSORTx (T1,2)	Lamp5	0.0406417	0.0707781	sp_56_rct
CIBERSORTx (T1,2)	Oligo	0.273797	0.0738225	sp_56_rct
CIBERSORTx (T1,2)	Astro	0.254545	0.0482476	sp_57_rct
CIBERSORTx (T1,2)	L5.6.NP	0.031016	0.0434195	sp_57_rct
CIBERSORTx (T1,2)	L5.ET	0.0342246	0.0373997	sp_57_rct
CIBERSORTx (T1,2)	L6b	0.365775	0.727359	sp_57_rct
CIBERSORTx (T1,2)	Lamp5	0.0406417	0.0655795	sp_57_rct
CIBERSORTx (T1,2)	Oligo	0.273797	0.077995	sp_57_rct
CIBERSORTx (T1,2)	Astro	0.254545	0.0495683	sp_58_rct
CIBERSORTx (T1,2)	L5.6.NP	0.031016	0.0476466	sp_58_rct
CIBERSORTx (T1,2)	L5.ET	0.0342246	0.0399457	sp_58_rct
CIBERSORTx (T1,2)	L6b	0.365775	0.713565	sp_58_rct
CIBERSORTx (T1,2)	Lamp5	0.0406417	0.0691574	sp_58_rct
CIBERSORTx (T1,2)	Oligo	0.273797	0.0801171	sp_58_rct
CIBERSORTx (T1,2)	Astro	0.254545	0.0490612	sp_59_rct
CIBERSORTx (T1,2)	L5.6.NP	0.031016	0.0438195	sp_59_rct
CIBERSORTx (T1,2)	L5.ET	0.0342246	0.0481255	sp_59_rct
CIBERSORTx (T1,2)	L6b	0.365775	0.716961	sp_59_rct
CIBERSORTx (T1,2)	Lamp5	0.0406417	0.0652799	sp_59_rct
CIBERSORTx (T1,2)	Oligo	0.273797	0.0767528	sp_59_rct
CIBERSORTx (T1,2)	Astro	0.254545	0.0498751	sp_60_rct
CIBERSORTx (T1,2)	L5.6.NP	0.031016	0.0374692	sp_60_rct
CIBERSORTx (T1,2)	L5.ET	0.0342246	0.0425375	sp_60_rct
CIBERSORTx (T1,2)	L6b	0.365775	0.723657	sp_60_rct
CIBERSORTx (T1,2)	Lamp5	0.0406417	0.069888	sp_60_rct
CIBERSORTx (T1,2)	Oligo	0.273797	0.0765736	sp_60_rct
CIBERSORTx (T1,2)	Astro	0.254545	0.0429513	sp_61_rct
CIBERSORTx (T1,2)	L5.6.NP	0.031016	0.0486757	sp_61_rct
CIBERSORTx (T1,2)	L5.ET	0.0342246	0.042779	sp_61_rct
CIBERSORTx (T1,2)	L6b	0.365775	0.732111	sp_61_rct
CIBERSORTx (T1,2)	Lamp5	0.0406417	0.0634613	sp_61_rct
CIBERSORTx (T1,2)	Oligo	0.273797	0.0700214	sp_61_rct
CIBERSORTx (T1,2)	Astro	0.254545	0.0584773	sp_62_rct
CIBERSORTx (T1,2)	L5.6.NP	0.031016	0.0324701	sp_62_rct
CIBERSORTx (T1,2)	L5.ET	0.0342246	0.0300762	sp_62_rct
CIBERSORTx (T1,2)	L6b	0.365775	0.730674	sp_62_rct
CIBERSORTx (T1,2)	Lamp5	0.0406417	0.073313	sp_62_rct
CIBERSORTx (T1,2)	Oligo	0.273797	0.0749891	sp_62_rct
CIBERSORTx (T1,2)	Astro	0.254545	0.0434148	sp_63_rct
CIBERSORTx (T1,2)	L5.6.NP	0.031016	0.0467671	sp_63_rct
CIBERSORTx (T1,2)	L5.ET	0.0342246	0.0459155	sp_63_rct
CIBERSORTx (T1,2)	L6b	0.365775	0.726506	sp_63_rct
CIBERSORTx (T1,2)	Lamp5	0.0406417	0.066203	sp_63_rct
CIBERSORTx (T1,2)	Oligo	0.273797	0.0711939	sp_63_rct
CIBERSORTx (T1,2)	Astro	0.254545	0.0422641	sp_64_rct
CIBERSORTx (T1,2)	L5.6.NP	0.031016	0.0535705	sp_64_rct
CIBERSORTx (T1,2)	L5.ET	0.0342246	0.0430975	sp_64_rct
CIBERSORTx (T1,2)	L6b	0.365775	0.726474	sp_64_rct
CIBERSORTx (T1,2)	Lamp5	0.0406417	0.0621766	sp_64_rct
CIBERSORTx (T1,2)	Oligo	0.273797	0.0724169	sp_64_rct
CIBERSORTx (T1,2)	Astro	0.254545	0.0547173	sp_65_rct
CIBERSORTx (T1,2)	L5.6.NP	0.031016	0.029742	sp_65_rct
CIBERSORTx (T1,2)	L5.ET	0.0342246	0.0286339	sp_65_rct
CIBERSORTx (T1,2)	L6b	0.365775	0.733716	sp_65_rct
CIBERSORTx (T1,2)	Lamp5	0.0406417	0.0765755	sp_65_rct
CIBERSORTx (T1,2)	Oligo	0.273797	0.0766158	sp_65_rct
CIBERSORTx (T1,2)	Astro	0.254545	0.0474937	sp_66_rct
CIBERSORTx (T1,2)	L5.6.NP	0.031016	0.0434563	sp_66_rct
CIBERSORTx (T1,2)	L5.ET	0.0342246	0.0384816	sp_66_rct
CIBERSORTx (T1,2)	L6b	0.365775	0.724809	sp_66_rct
CIBERSORTx (T1,2)	Lamp5	0.0406417	0.0679582	sp_66_rct
CIBERSORTx (T1,2)	Oligo	0.273797	0.077801	sp_66_rct
CIBERSORTx (T1,2)	Astro	0.254545	0.0476825	sp_67_rct
CIBERSORTx (T1,2)	L5.6.NP	0.031016	0.0362993	sp_67_rct
CIBERSORTx (T1,2)	L5.ET	0.0342246	0.0395247	sp_67_rct
CIBERSORTx (T1,2)	L6b	0.365775	0.739124	sp_67_rct
CIBERSORTx (T1,2)	Lamp5	0.0406417	0.0619525	sp_67_rct
CIBERSORTx (T1,2)	Oligo	0.273797	0.0754171	sp_67_rct
CIBERSORTx (T1,2)	Astro	0.254545	0.0439034	sp_68_rct
CIBERSORTx (T1,2)	L5.6.NP	0.031016	0.0539566	sp_68_rct
CIBERSORTx (T1,2)	L5.ET	0.0342246	0.0432664	sp_68_rct
CIBERSORTx (T1,2)	L6b	0.365775	0.715522	sp_68_rct
CIBERSORTx (T1,2)	Lamp5	0.0406417	0.068113	sp_68_rct
CIBERSORTx (T1,2)	Oligo	0.273797	0.0752381	sp_68_rct
CIBERSORTx (T1,2)	Astro	0.254545	0.0482464	sp_69_rct
CIBERSORTx (T1,2)	L5.6.NP	0.031016	0.0369524	sp_69_rct
CIBERSORTx (T1,2)	L5.ET	0.0342246	0.0474396	sp_69_rct
CIBERSORTx (T1,2)	L6b	0.365775	0.723144	sp_69_rct
CIBERSORTx (T1,2)	Lamp5	0.0406417	0.065831	sp_69_rct
CIBERSORTx (T1,2)	Oligo	0.273797	0.0783868	sp_69_rct
CIBERSORTx (T1,2)	Astro	0.254545	0.0448724	sp_70_rct
CIBERSORTx (T1,2)	L5.6.NP	0.031016	0.0468589	sp_70_rct
CIBERSORTx (T1,2)	L5.ET	0.0342246	0.0476088	sp_70_rct
CIBERSORTx (T1,2)	L6b	0.365775	0.731083	sp_70_rct
CIBERSORTx (T1,2)	Lamp5	0.0406417	0.0620274	sp_70_rct
CIBERSORTx (T1,2)	Oligo	0.273797	0.0675495	sp_70_rct
CIBERSORTx (T1,2)	Astro	0.254545	0.0458328	sp_71_rct
CIBERSORTx (T1,2)	L5.6.NP	0.031016	0.0400645	sp_71_rct
CIBERSORTx (T1,2)	L5.ET	0.0342246	0.0488261	sp_71_rct
CIBERSORTx (T1,2)	L6b	0.365775	0.728198	sp_71_rct
CIBERSORTx (T1,2)	Lamp5	0.0406417	0.0619581	sp_71_rct
CIBERSORTx (T1,2)	Oligo	0.273797	0.0751206	sp_71_rct
CIBERSORTx (T1,2)	Astro	0.254545	0.0579789	sp_72_rct
CIBERSORTx (T1,2)	L5.6.NP	0.031016	0.0245785	sp_72_rct
CIBERSORTx (T1,2)	L5.ET	0.0342246	0.035834	sp_72_rct
CIBERSORTx (T1,2)	L6b	0.365775	0.737	sp_72_rct
CIBERSORTx (T1,2)	Lamp5	0.0406417	0.0661071	sp_72_rct
CIBERSORTx (T1,2)	Oligo	0.273797	0.0785017	sp_72_rct
CIBERSORTx (T1,2)	Astro	0.254545	0.0440568	sp_73_rct
CIBERSORTx (T1,2)	L5.6.NP	0.031016	0.0371187	sp_73_rct
CIBERSORTx (T1,2)	L5.ET	0.0342246	0.0534203	sp_73_rct
CIBERSORTx (T1,2)	L6b	0.365775	0.734718	sp_73_rct
CIBERSORTx (T1,2)	Lamp5	0.0406417	0.060522	sp_73_rct
CIBERSORTx (T1,2)	Oligo	0.273797	0.0701645	sp_73_rct
CIBERSORTx (T1,2)	Astro	0.254545	0.0444539	sp_74_rct
CIBERSORTx (T1,2)	L5.6.NP	0.031016	0.052656	sp_74_rct
CIBERSORTx (T1,2)	L5.ET	0.0342246	0.0379773	sp_74_rct
CIBERSORTx (T1,2)	L6b	0.365775	0.731221	sp_74_rct
CIBERSORTx (T1,2)	Lamp5	0.0406417	0.0606419	sp_74_rct
CIBERSORTx (T1,2)	Oligo	0.273797	0.0730495	sp_74_rct
CIBERSORTx (T1,2)	Astro	0.254545	0.0474872	sp_75_rct
CIBERSORTx (T1,2)	L5.6.NP	0.031016	0.0423509	sp_75_rct
CIBERSORTx (T1,2)	L5.ET	0.0342246	0.0425968	sp_75_rct
CIBERSORTx (T1,2)	L6b	0.365775	0.711698	sp_75_rct
CIBERSORTx (T1,2)	Lamp5	0.0406417	0.077236	sp_75_rct
CIBERSORTx (T1,2)	Oligo	0.273797	0.0786316	sp_75_rct
CIBERSORTx (T1,2)	Astro	0.254545	0.0574605	sp_76_rct
CIBERSORTx (T1,2)	L5.6.NP	0.031016	0.031962	sp_76_rct
CIBERSORTx (T1,2)	L5.ET	0.0342246	0.0259074	sp_76_rct
CIBERSORTx (T1,2)	L6b	0.365775	0.722685	sp_76_rct
CIBERSORTx (T1,2)	Lamp5	0.0406417	0.0785088	sp_76_rct
CIBERSORTx (T1,2)	Oligo	0.273797	0.0834761	sp_76_rct
CIBERSORTx (T1,2)	Astro	0.254545	0.0572167	sp_77_rct
CIBERSORTx (T1,2)	L5.6.NP	0.031016	0.0302191	sp_77_rct
CIBERSORTx (T1,2)	L5.ET	0.0342246	0.0289246	sp_77_rct
CIBERSORTx (T1,2)	L6b	0.365775	0.730132	sp_77_rct
CIBERSORTx (T1,2)	Lamp5	0.0406417	0.0741466	sp_77_rct
CIBERSORTx (T1,2)	Oligo	0.273797	0.079361	sp_77_rct
CIBERSORTx (T1,2)	Astro	0.254545	0.0458788	sp_78_rct
CIBERSORTx (T1,2)	L5.6.NP	0.031016	0.0556854	sp_78_rct
CIBERSORTx (T1,2)	L5.ET	0.0342246	0.0475442	sp_78_rct
CIBERSORTx (T1,2)	L6b	0.365775	0.710452	sp_78_rct
CIBERSORTx (T1,2)	Lamp5	0.0406417	0.0706427	sp_78_rct
CIBERSORTx (T1,2)	Oligo	0.273797	0.0697964	sp_78_rct
CIBERSORTx (T1,2)	Astro	0.254545	0.0477782	sp_79_rct
CIBERSORTx (T1,2)	L5.6.NP	0.031016	0.0398622	sp_79_rct
CIBERSORTx (T1,2)	L5.ET	0.0342246	0.0422859	sp_79_rct
CIBERSORTx (T1,2)	L6b	0.365775	0.7211	sp_79_rct
CIBERSORTx (T1,2)	Lamp5	0.0406417	0.0710817	sp_79_rct
CIBERSORTx (T1,2)	Oligo	0.273797	0.0778922	sp_79_rct
CIBERSORTx (T1,2)	Astro	0.254545	0.0446879	sp_80_rct
CIBERSORTx (T1,2)	L5.6.NP	0.031016	0.046251	sp_80_rct
CIBERSORTx (T1,2)	L5.ET	0.0342246	0.051832	sp_80_rct
CIBERSORTx (T1,2)	L6b	0.365775	0.725617	sp_80_rct
CIBERSORTx (T1,2)	Lamp5	0.0406417	0.0629985	sp_80_rct
CIBERSORTx (T1,2)	Oligo	0.273797	0.0686134	sp_80_rct
CIBERSORTx (T1,2)	Astro	0.254545	0.0433715	sp_81_rct
CIBERSORTx (T1,2)	L5.6.NP	0.031016	0.0534973	sp_81_rct
CIBERSORTx (T1,2)	L5.ET	0.0342246	0.0492951	sp_81_rct
CIBERSORTx (T1,2)	L6b	0.365775	0.71594	sp_81_rct
CIBERSORTx (T1,2)	Lamp5	0.0406417	0.0683544	sp_81_rct
CIBERSORTx (T1,2)	Oligo	0.273797	0.0695414	sp_81_rct
CIBERSORTx (T1,2)	Astro	0.254545	0.0486218	sp_82_rct
CIBERSORTx (T1,2)	L5.6.NP	0.031016	0.0385099	sp_82_rct
CIBERSORTx (T1,2)	L5.ET	0.0342246	0.0398892	sp_82_rct
CIBERSORTx (T1,2)	L6b	0.365775	0.725345	sp_82_rct
CIBERSORTx (T1,2)	Lamp5	0.0406417	0.0711388	sp_82_rct
CIBERSORTx (T1,2)	Oligo	0.273797	0.0764953	sp_82_rct
CIBERSORTx (T1,2)	Astro	0.254545	0.0547295	sp_83_rct
CIBERSORTx (T1,2)	L5.6.NP	0.031016	0.0249662	sp_83_rct
CIBERSORTx (T1,2)	L5.ET	0.0342246	0.0355659	sp_83_rct
CIBERSORTx (T1,2)	L6b	0.365775	0.734124	sp_83_rct
CIBERSORTx (T1,2)	Lamp5	0.0406417	0.0720884	sp_83_rct
CIBERSORTx (T1,2)	Oligo	0.273797	0.0785258	sp_83_rct
CIBERSORTx (T1,2)	Astro	0.254545	0.0571872	sp_84_rct
CIBERSORTx (T1,2)	L5.6.NP	0.031016	0.0245136	sp_84_rct
CIBERSORTx (T1,2)	L5.ET	0.0342246	0.0342558	sp_84_rct
CIBERSORTx (T1,2)	L6b	0.365775	0.726103	sp_84_rct
CIBERSORTx (T1,2)	Lamp5	0.0406417	0.0775171	sp_84_rct
CIBERSORTx (T1,2)	Oligo	0.273797	0.0804236	sp_84_rct
CIBERSORTx (T1,2)	Astro	0.254545	0.0426879	sp_85_rct
CIBERSORTx (T1,2)	L5.6.NP	0.031016	0.0458065	sp_85_rct
CIBERSORTx (T1,2)	L5.ET	0.0342246	0.0455812	sp_85_rct
CIBERSORTx (T1,2)	L6b	0.365775	0.724657	sp_85_rct
CIBERSORTx (T1,2)	Lamp5	0.0406417	0.0664429	sp_85_rct
CIBERSORTx (T1,2)	Oligo	0.273797	0.0748242	sp_85_rct
CIBERSORTx (T1,2)	Astro	0.254545	0.0444288	sp_86_rct
CIBERSORTx (T1,2)	L5.6.NP	0.031016	0.0458763	sp_86_rct
CIBERSORTx (T1,2)	L5.ET	0.0342246	0.0526344	sp_86_rct
CIBERSORTx (T1,2)	L6b	0.365775	0.723658	sp_86_rct
CIBERSORTx (T1,2)	Lamp5	0.0406417	0.0611707	sp_86_rct
CIBERSORTx (T1,2)	Oligo	0.273797	0.0722322	sp_86_rct
CIBERSORTx (T1,2)	Astro	0.254545	0.0582065	sp_87_rct
CIBERSORTx (T1,2)	L5.6.NP	0.031016	0.0272363	sp_87_rct
CIBERSORTx (T1,2)	L5.ET	0.0342246	0.0267212	sp_87_rct
CIBERSORTx (T1,2)	L6b	0.365775	0.726305	sp_87_rct
CIBERSORTx (T1,2)	Lamp5	0.0406417	0.0783166	sp_87_rct
CIBERSORTx (T1,2)	Oligo	0.273797	0.0832142	sp_87_rct
CIBERSORTx (T1,2)	Astro	0.254545	0.0581406	sp_88_rct
CIBERSORTx (T1,2)	L5.6.NP	0.031016	0.0318492	sp_88_rct
CIBERSORTx (T1,2)	L5.ET	0.0342246	0.0311869	sp_88_rct
CIBERSORTx (T1,2)	L6b	0.365775	0.730507	sp_88_rct
CIBERSORTx (T1,2)	Lamp5	0.0406417	0.069525	sp_88_rct
CIBERSORTx (T1,2)	Oligo	0.273797	0.0787911	sp_88_rct
CIBERSORTx (T1,2)	Astro	0.254545	0.0454538	sp_89_rct
CIBERSORTx (T1,2)	L5.6.NP	0.031016	0.0428865	sp_89_rct
CIBERSORTx (T1,2)	L5.ET	0.0342246	0.0516761	sp_89_rct
CIBERSORTx (T1,2)	L6b	0.365775	0.722263	sp_89_rct
CIBERSORTx (T1,2)	Lamp5	0.0406417	0.0660925	sp_89_rct
CIBERSORTx (T1,2)	Oligo	0.273797	0.0716286	sp_89_rct
CIBERSORTx (T1,2)	Astro	0.254545	0.0589344	sp_90_rct
CIBERSORTx (T1,2)	L5.6.NP	0.031016	0.0333758	sp_90_rct
CIBERSORTx (T1,2)	L5.ET	0.0342246	0.0297704	sp_90_rct
CIBERSORTx (T1,2)	L6b	0.365775	0.715697	sp_90_rct
CIBERSORTx (T1,2)	Lamp5	0.0406417	0.0770993	sp_90_rct
CIBERSORTx (T1,2)	Oligo	0.273797	0.0851236	sp_90_rct
CIBERSORTx (T1,2)	Astro	0.254545	0.0462049	sp_91_rct
CIBERSORTx (T1,2)	L5.6.NP	0.031016	0.0500119	sp_91_rct
CIBERSORTx (T1,2)	L5.ET	0.0342246	0.0473457	sp_91_rct
CIBERSORTx (T1,2)	L6b	0.365775	0.710916	sp_91_rct
CIBERSORTx (T1,2)	Lamp5	0.0406417	0.0737101	sp_91_rct
CIBERSORTx (T1,2)	Oligo	0.273797	0.0718109	sp_91_rct
CIBERSORTx (T1,2)	Astro	0.254545	0.0497303	sp_92_rct
CIBERSORTx (T1,2)	L5.6.NP	0.031016	0.0340855	sp_92_rct
CIBERSORTx (T1,2)	L5.ET	0.0342246	0.0366534	sp_92_rct
CIBERSORTx (T1,2)	L6b	0.365775	0.72941	sp_92_rct
CIBERSORTx (T1,2)	Lamp5	0.0406417	0.0702657	sp_92_rct
CIBERSORTx (T1,2)	Oligo	0.273797	0.0798554	sp_92_rct
CIBERSORTx (T1,2)	Astro	0.254545	0.0582935	sp_93_rct
CIBERSORTx (T1,2)	L5.6.NP	0.031016	0.0179358	sp_93_rct
CIBERSORTx (T1,2)	L5.ET	0.0342246	0.0369124	sp_93_rct
CIBERSORTx (T1,2)	L6b	0.365775	0.734069	sp_93_rct
CIBERSORTx (T1,2)	Lamp5	0.0406417	0.0722127	sp_93_rct
CIBERSORTx (T1,2)	Oligo	0.273797	0.0805763	sp_93_rct
CIBERSORTx (T1,2)	Astro	0.254545	0.0560104	sp_94_rct
CIBERSORTx (T1,2)	L5.6.NP	0.031016	0.0256794	sp_94_rct
CIBERSORTx (T1,2)	L5.ET	0.0342246	0.0325412	sp_94_rct
CIBERSORTx (T1,2)	L6b	0.365775	0.733826	sp_94_rct
CIBERSORTx (T1,2)	Lamp5	0.0406417	0.070935	sp_94_rct
CIBERSORTx (T1,2)	Oligo	0.273797	0.0810082	sp_94_rct
CIBERSORTx (T1,2)	Astro	0.254545	0.0482002	sp_95_rct
CIBERSORTx (T1,2)	L5.6.NP	0.031016	0.0414807	sp_95_rct
CIBERSORTx (T1,2)	L5.ET	0.0342246	0.0450794	sp_95_rct
CIBERSORTx (T1,2)	L6b	0.365775	0.727954	sp_95_rct
CIBERSORTx (T1,2)	Lamp5	0.0406417	0.0641723	sp_95_rct
CIBERSORTx (T1,2)	Oligo	0.273797	0.0731139	sp_95_rct
CIBERSORTx (T1,2)	Astro	0.254545	0.047366	sp_96_rct
CIBERSORTx (T1,2)	L5.6.NP	0.031016	0.03902	sp_96_rct
CIBERSORTx (T1,2)	L5.ET	0.0342246	0.0322634	sp_96_rct
CIBERSORTx (T1,2)	L6b	0.365775	0.735045	sp_96_rct
CIBERSORTx (T1,2)	Lamp5	0.0406417	0.0687223	sp_96_rct
CIBERSORTx (T1,2)	Oligo	0.273797	0.0775829	sp_96_rct
CIBERSORTx (T1,2)	Astro	0.254545	0.0483032	sp_97_rct
CIBERSORTx (T1,2)	L5.6.NP	0.031016	0.0393852	sp_97_rct
CIBERSORTx (T1,2)	L5.ET	0.0342246	0.044547	sp_97_rct
CIBERSORTx (T1,2)	L6b	0.365775	0.721216	sp_97_rct
CIBERSORTx (T1,2)	Lamp5	0.0406417	0.0686623	sp_97_rct
CIBERSORTx (T1,2)	Oligo	0.273797	0.0778862	sp_97_rct
CIBERSORTx (T1,2)	Astro	0.254545	0.0436053	sp_98_rct
CIBERSORTx (T1,2)	L5.6.NP	0.031016	0.0469497	sp_98_rct
CIBERSORTx (T1,2)	L5.ET	0.0342246	0.0527844	sp_98_rct
CIBERSORTx (T1,2)	L6b	0.365775	0.717941	sp_98_rct
CIBERSORTx (T1,2)	Lamp5	0.0406417	0.0616868	sp_98_rct
CIBERSORTx (T1,2)	Oligo	0.273797	0.0770332	sp_98_rct
CIBERSORTx (T1,2)	Astro	0.254545	0.0561042	sp_99_rct
CIBERSORTx (T1,2)	L5.6.NP	0.031016	0.0315651	sp_99_rct
CIBERSORTx (T1,2)	L5.ET	0.0342246	0.0259875	sp_99_rct
CIBERSORTx (T1,2)	L6b	0.365775	0.732797	sp_99_rct
CIBERSORTx (T1,2)	Lamp5	0.0406417	0.0728934	sp_99_rct
CIBERSORTx (T1,2)	Oligo	0.273797	0.0806522	sp_99_rct
CIBERSORTx (T1,2)	Astro	0.254545	0.0445246	sp_100_rct
CIBERSORTx (T1,2)	L5.6.NP	0.031016	0.0574636	sp_100_rct
CIBERSORTx (T1,2)	L5.ET	0.0342246	0.0454933	sp_100_rct
CIBERSORTx (T1,2)	L6b	0.365775	0.715523	sp_100_rct
CIBERSORTx (T1,2)	Lamp5	0.0406417	0.062498	sp_100_rct
CIBERSORTx (T1,2)	Oligo	0.273797	0.0744976	sp_100_rct
BayesPrism (T1,2)	Astro	0.254545	0.0434867	sp_1_rct
BayesPrism (T1,2)	L5.6.NP	0.031016	0.0119739	sp_1_rct
BayesPrism (T1,2)	L5.ET	0.0342246	0.127004	sp_1_rct
BayesPrism (T1,2)	L6b	0.365775	0.706904	sp_1_rct
BayesPrism (T1,2)	Lamp5	0.0406417	0.0493329	sp_1_rct
BayesPrism (T1,2)	Oligo	0.273797	0.0612988	sp_1_rct
BayesPrism (T1,2)	Astro	0.254545	0.0424296	sp_2_rct
BayesPrism (T1,2)	L5.6.NP	0.031016	0.0137414	sp_2_rct
BayesPrism (T1,2)	L5.ET	0.0342246	0.132988	sp_2_rct
BayesPrism (T1,2)	L6b	0.365775	0.690785	sp_2_rct
BayesPrism (T1,2)	Lamp5	0.0406417	0.0558473	sp_2_rct
BayesPrism (T1,2)	Oligo	0.273797	0.0642083	sp_2_rct
BayesPrism (T1,2)	Astro	0.254545	0.0425309	sp_3_rct
BayesPrism (T1,2)	L5.6.NP	0.031016	0.00830653	sp_3_rct
BayesPrism (T1,2)	L5.ET	0.0342246	0.126914	sp_3_rct
BayesPrism (T1,2)	L6b	0.365775	0.702138	sp_3_rct
BayesPrism (T1,2)	Lamp5	0.0406417	0.0538405	sp_3_rct
BayesPrism (T1,2)	Oligo	0.273797	0.0662699	sp_3_rct
BayesPrism (T1,2)	Astro	0.254545	0.0446034	sp_4_rct
BayesPrism (T1,2)	L5.6.NP	0.031016	0.0105449	sp_4_rct
BayesPrism (T1,2)	L5.ET	0.0342246	0.135101	sp_4_rct
BayesPrism (T1,2)	L6b	0.365775	0.697786	sp_4_rct
BayesPrism (T1,2)	Lamp5	0.0406417	0.0468863	sp_4_rct
BayesPrism (T1,2)	Oligo	0.273797	0.0650779	sp_4_rct
BayesPrism (T1,2)	Astro	0.254545	0.0420581	sp_5_rct
BayesPrism (T1,2)	L5.6.NP	0.031016	0.0107056	sp_5_rct
BayesPrism (T1,2)	L5.ET	0.0342246	0.125543	sp_5_rct
BayesPrism (T1,2)	L6b	0.365775	0.696646	sp_5_rct
BayesPrism (T1,2)	Lamp5	0.0406417	0.0617616	sp_5_rct
BayesPrism (T1,2)	Oligo	0.273797	0.0632857	sp_5_rct
BayesPrism (T1,2)	Astro	0.254545	0.0411616	sp_6_rct
BayesPrism (T1,2)	L5.6.NP	0.031016	0.0138752	sp_6_rct
BayesPrism (T1,2)	L5.ET	0.0342246	0.119257	sp_6_rct
BayesPrism (T1,2)	L6b	0.365775	0.706046	sp_6_rct
BayesPrism (T1,2)	Lamp5	0.0406417	0.0575692	sp_6_rct
BayesPrism (T1,2)	Oligo	0.273797	0.0620905	sp_6_rct
BayesPrism (T1,2)	Astro	0.254545	0.0431262	sp_7_rct
BayesPrism (T1,2)	L5.6.NP	0.031016	0.011392	sp_7_rct
BayesPrism (T1,2)	L5.ET	0.0342246	0.12763	sp_7_rct
BayesPrism (T1,2)	L6b	0.365775	0.697979	sp_7_rct
BayesPrism (T1,2)	Lamp5	0.0406417	0.0564938	sp_7_rct
BayesPrism (T1,2)	Oligo	0.273797	0.0633785	sp_7_rct
BayesPrism (T1,2)	Astro	0.254545	0.0430002	sp_8_rct
BayesPrism (T1,2)	L5.6.NP	0.031016	0.0134764	sp_8_rct
BayesPrism (T1,2)	L5.ET	0.0342246	0.129837	sp_8_rct
BayesPrism (T1,2)	L6b	0.365775	0.692195	sp_8_rct
BayesPrism (T1,2)	Lamp5	0.0406417	0.0565244	sp_8_rct
BayesPrism (T1,2)	Oligo	0.273797	0.0649665	sp_8_rct
BayesPrism (T1,2)	Astro	0.254545	0.0427079	sp_9_rct
BayesPrism (T1,2)	L5.6.NP	0.031016	0.0100134	sp_9_rct
BayesPrism (T1,2)	L5.ET	0.0342246	0.134072	sp_9_rct
BayesPrism (T1,2)	L6b	0.365775	0.697395	sp_9_rct
BayesPrism (T1,2)	Lamp5	0.0406417	0.055811	sp_9_rct
BayesPrism (T1,2)	Oligo	0.273797	0.0600012	sp_9_rct
BayesPrism (T1,2)	Astro	0.254545	0.0432228	sp_10_rct
BayesPrism (T1,2)	L5.6.NP	0.031016	0.00920285	sp_10_rct
BayesPrism (T1,2)	L5.ET	0.0342246	0.132138	sp_10_rct
BayesPrism (T1,2)	L6b	0.365775	0.697288	sp_10_rct
BayesPrism (T1,2)	Lamp5	0.0406417	0.0543623	sp_10_rct
BayesPrism (T1,2)	Oligo	0.273797	0.0637861	sp_10_rct
BayesPrism (T1,2)	Astro	0.254545	0.0418543	sp_11_rct
BayesPrism (T1,2)	L5.6.NP	0.031016	0.011572	sp_11_rct
BayesPrism (T1,2)	L5.ET	0.0342246	0.122261	sp_11_rct
BayesPrism (T1,2)	L6b	0.365775	0.706723	sp_11_rct
BayesPrism (T1,2)	Lamp5	0.0406417	0.058256	sp_11_rct
BayesPrism (T1,2)	Oligo	0.273797	0.0593334	sp_11_rct
BayesPrism (T1,2)	Astro	0.254545	0.0427811	sp_12_rct
BayesPrism (T1,2)	L5.6.NP	0.031016	0.0110092	sp_12_rct
BayesPrism (T1,2)	L5.ET	0.0342246	0.120788	sp_12_rct
BayesPrism (T1,2)	L6b	0.365775	0.703285	sp_12_rct
BayesPrism (T1,2)	Lamp5	0.0406417	0.0591652	sp_12_rct
BayesPrism (T1,2)	Oligo	0.273797	0.0629706	sp_12_rct
BayesPrism (T1,2)	Astro	0.254545	0.0440515	sp_13_rct
BayesPrism (T1,2)	L5.6.NP	0.031016	0.0105966	sp_13_rct
BayesPrism (T1,2)	L5.ET	0.0342246	0.135262	sp_13_rct
BayesPrism (T1,2)	L6b	0.365775	0.693442	sp_13_rct
BayesPrism (T1,2)	Lamp5	0.0406417	0.0550569	sp_13_rct
BayesPrism (T1,2)	Oligo	0.273797	0.0615915	sp_13_rct
BayesPrism (T1,2)	Astro	0.254545	0.043331	sp_14_rct
BayesPrism (T1,2)	L5.6.NP	0.031016	0.0132711	sp_14_rct
BayesPrism (T1,2)	L5.ET	0.0342246	0.124964	sp_14_rct
BayesPrism (T1,2)	L6b	0.365775	0.696243	sp_14_rct
BayesPrism (T1,2)	Lamp5	0.0406417	0.0575738	sp_14_rct
BayesPrism (T1,2)	Oligo	0.273797	0.0646173	sp_14_rct
BayesPrism (T1,2)	Astro	0.254545	0.0427728	sp_15_rct
BayesPrism (T1,2)	L5.6.NP	0.031016	0.0152107	sp_15_rct
BayesPrism (T1,2)	L5.ET	0.0342246	0.138938	sp_15_rct
BayesPrism (T1,2)	L6b	0.365775	0.687143	sp_15_rct
BayesPrism (T1,2)	Lamp5	0.0406417	0.0526729	sp_15_rct
BayesPrism (T1,2)	Oligo	0.273797	0.0632625	sp_15_rct
BayesPrism (T1,2)	Astro	0.254545	0.0416917	sp_16_rct
BayesPrism (T1,2)	L5.6.NP	0.031016	0.0150636	sp_16_rct
BayesPrism (T1,2)	L5.ET	0.0342246	0.135086	sp_16_rct
BayesPrism (T1,2)	L6b	0.365775	0.688836	sp_16_rct
BayesPrism (T1,2)	Lamp5	0.0406417	0.0537117	sp_16_rct
BayesPrism (T1,2)	Oligo	0.273797	0.0656102	sp_16_rct
BayesPrism (T1,2)	Astro	0.254545	0.0439972	sp_17_rct
BayesPrism (T1,2)	L5.6.NP	0.031016	0.0105524	sp_17_rct
BayesPrism (T1,2)	L5.ET	0.0342246	0.131104	sp_17_rct
BayesPrism (T1,2)	L6b	0.365775	0.695717	sp_17_rct
BayesPrism (T1,2)	Lamp5	0.0406417	0.0532106	sp_17_rct
BayesPrism (T1,2)	Oligo	0.273797	0.0654184	sp_17_rct
BayesPrism (T1,2)	Astro	0.254545	0.0427539	sp_18_rct
BayesPrism (T1,2)	L5.6.NP	0.031016	0.00821609	sp_18_rct
BayesPrism (T1,2)	L5.ET	0.0342246	0.129989	sp_18_rct
BayesPrism (T1,2)	L6b	0.365775	0.700424	sp_18_rct
BayesPrism (T1,2)	Lamp5	0.0406417	0.0532331	sp_18_rct
BayesPrism (T1,2)	Oligo	0.273797	0.0653832	sp_18_rct
BayesPrism (T1,2)	Astro	0.254545	0.0436597	sp_19_rct
BayesPrism (T1,2)	L5.6.NP	0.031016	0.0137136	sp_19_rct
BayesPrism (T1,2)	L5.ET	0.0342246	0.136418	sp_19_rct
BayesPrism (T1,2)	L6b	0.365775	0.689476	sp_19_rct
BayesPrism (T1,2)	Lamp5	0.0406417	0.0551575	sp_19_rct
BayesPrism (T1,2)	Oligo	0.273797	0.061575	sp_19_rct
BayesPrism (T1,2)	Astro	0.254545	0.0425509	sp_20_rct
BayesPrism (T1,2)	L5.6.NP	0.031016	0.0112951	sp_20_rct
BayesPrism (T1,2)	L5.ET	0.0342246	0.123295	sp_20_rct
BayesPrism (T1,2)	L6b	0.365775	0.704614	sp_20_rct
BayesPrism (T1,2)	Lamp5	0.0406417	0.0529841	sp_20_rct
BayesPrism (T1,2)	Oligo	0.273797	0.0652613	sp_20_rct
BayesPrism (T1,2)	Astro	0.254545	0.0430554	sp_21_rct
BayesPrism (T1,2)	L5.6.NP	0.031016	0.0171239	sp_21_rct
BayesPrism (T1,2)	L5.ET	0.0342246	0.122116	sp_21_rct
BayesPrism (T1,2)	L6b	0.365775	0.697763	sp_21_rct
BayesPrism (T1,2)	Lamp5	0.0406417	0.0554869	sp_21_rct
BayesPrism (T1,2)	Oligo	0.273797	0.0644552	sp_21_rct
BayesPrism (T1,2)	Astro	0.254545	0.0429492	sp_22_rct
BayesPrism (T1,2)	L5.6.NP	0.031016	0.0111407	sp_22_rct
BayesPrism (T1,2)	L5.ET	0.0342246	0.13305	sp_22_rct
BayesPrism (T1,2)	L6b	0.365775	0.695216	sp_22_rct
BayesPrism (T1,2)	Lamp5	0.0406417	0.0562998	sp_22_rct
BayesPrism (T1,2)	Oligo	0.273797	0.0613436	sp_22_rct
BayesPrism (T1,2)	Astro	0.254545	0.0437683	sp_23_rct
BayesPrism (T1,2)	L5.6.NP	0.031016	0.0137867	sp_23_rct
BayesPrism (T1,2)	L5.ET	0.0342246	0.127653	sp_23_rct
BayesPrism (T1,2)	L6b	0.365775	0.691433	sp_23_rct
BayesPrism (T1,2)	Lamp5	0.0406417	0.0606954	sp_23_rct
BayesPrism (T1,2)	Oligo	0.273797	0.0626633	sp_23_rct
BayesPrism (T1,2)	Astro	0.254545	0.043921	sp_24_rct
BayesPrism (T1,2)	L5.6.NP	0.031016	0.0101218	sp_24_rct
BayesPrism (T1,2)	L5.ET	0.0342246	0.13109	sp_24_rct
BayesPrism (T1,2)	L6b	0.365775	0.69136	sp_24_rct
BayesPrism (T1,2)	Lamp5	0.0406417	0.0568121	sp_24_rct
BayesPrism (T1,2)	Oligo	0.273797	0.0666949	sp_24_rct
BayesPrism (T1,2)	Astro	0.254545	0.0453896	sp_25_rct
BayesPrism (T1,2)	L5.6.NP	0.031016	0.0117696	sp_25_rct
BayesPrism (T1,2)	L5.ET	0.0342246	0.130777	sp_25_rct
BayesPrism (T1,2)	L6b	0.365775	0.689142	sp_25_rct
BayesPrism (T1,2)	Lamp5	0.0406417	0.0590755	sp_25_rct
BayesPrism (T1,2)	Oligo	0.273797	0.0638462	sp_25_rct
BayesPrism (T1,2)	Astro	0.254545	0.0422441	sp_26_rct
BayesPrism (T1,2)	L5.6.NP	0.031016	0.0124941	sp_26_rct
BayesPrism (T1,2)	L5.ET	0.0342246	0.122486	sp_26_rct
BayesPrism (T1,2)	L6b	0.365775	0.703822	sp_26_rct
BayesPrism (T1,2)	Lamp5	0.0406417	0.0527531	sp_26_rct
BayesPrism (T1,2)	Oligo	0.273797	0.0662005	sp_26_rct
BayesPrism (T1,2)	Astro	0.254545	0.0429136	sp_27_rct
BayesPrism (T1,2)	L5.6.NP	0.031016	0.0125501	sp_27_rct
BayesPrism (T1,2)	L5.ET	0.0342246	0.130044	sp_27_rct
BayesPrism (T1,2)	L6b	0.365775	0.69589	sp_27_rct
BayesPrism (T1,2)	Lamp5	0.0406417	0.0564623	sp_27_rct
BayesPrism (T1,2)	Oligo	0.273797	0.0621398	sp_27_rct
BayesPrism (T1,2)	Astro	0.254545	0.0423287	sp_28_rct
BayesPrism (T1,2)	L5.6.NP	0.031016	0.01142	sp_28_rct
BayesPrism (T1,2)	L5.ET	0.0342246	0.129321	sp_28_rct
BayesPrism (T1,2)	L6b	0.365775	0.703232	sp_28_rct
BayesPrism (T1,2)	Lamp5	0.0406417	0.0530005	sp_28_rct
BayesPrism (T1,2)	Oligo	0.273797	0.0606976	sp_28_rct
BayesPrism (T1,2)	Astro	0.254545	0.0418	sp_29_rct
BayesPrism (T1,2)	L5.6.NP	0.031016	0.00808049	sp_29_rct
BayesPrism (T1,2)	L5.ET	0.0342246	0.131432	sp_29_rct
BayesPrism (T1,2)	L6b	0.365775	0.699454	sp_29_rct
BayesPrism (T1,2)	Lamp5	0.0406417	0.0536699	sp_29_rct
BayesPrism (T1,2)	Oligo	0.273797	0.0655638	sp_29_rct
BayesPrism (T1,2)	Astro	0.254545	0.0424518	sp_30_rct
BayesPrism (T1,2)	L5.6.NP	0.031016	0.0114503	sp_30_rct
BayesPrism (T1,2)	L5.ET	0.0342246	0.138188	sp_30_rct
BayesPrism (T1,2)	L6b	0.365775	0.682611	sp_30_rct
BayesPrism (T1,2)	Lamp5	0.0406417	0.0588238	sp_30_rct
BayesPrism (T1,2)	Oligo	0.273797	0.0664755	sp_30_rct
BayesPrism (T1,2)	Astro	0.254545	0.0434139	sp_31_rct
BayesPrism (T1,2)	L5.6.NP	0.031016	0.00642538	sp_31_rct
BayesPrism (T1,2)	L5.ET	0.0342246	0.12993	sp_31_rct
BayesPrism (T1,2)	L6b	0.365775	0.697086	sp_31_rct
BayesPrism (T1,2)	Lamp5	0.0406417	0.0585616	sp_31_rct
BayesPrism (T1,2)	Oligo	0.273797	0.0645826	sp_31_rct
BayesPrism (T1,2)	Astro	0.254545	0.0438594	sp_32_rct
BayesPrism (T1,2)	L5.6.NP	0.031016	0.0140283	sp_32_rct
BayesPrism (T1,2)	L5.ET	0.0342246	0.132705	sp_32_rct
BayesPrism (T1,2)	L6b	0.365775	0.693705	sp_32_rct
BayesPrism (T1,2)	Lamp5	0.0406417	0.0525828	sp_32_rct
BayesPrism (T1,2)	Oligo	0.273797	0.0631199	sp_32_rct
BayesPrism (T1,2)	Astro	0.254545	0.0423885	sp_33_rct
BayesPrism (T1,2)	L5.6.NP	0.031016	0.0110434	sp_33_rct
BayesPrism (T1,2)	L5.ET	0.0342246	0.130319	sp_33_rct
BayesPrism (T1,2)	L6b	0.365775	0.691024	sp_33_rct
BayesPrism (T1,2)	Lamp5	0.0406417	0.0597123	sp_33_rct
BayesPrism (T1,2)	Oligo	0.273797	0.0655136	sp_33_rct
BayesPrism (T1,2)	Astro	0.254545	0.0444946	sp_34_rct
BayesPrism (T1,2)	L5.6.NP	0.031016	0.00894134	sp_34_rct
BayesPrism (T1,2)	L5.ET	0.0342246	0.124296	sp_34_rct
BayesPrism (T1,2)	L6b	0.365775	0.710622	sp_34_rct
BayesPrism (T1,2)	Lamp5	0.0406417	0.0503836	sp_34_rct
BayesPrism (T1,2)	Oligo	0.273797	0.0612623	sp_34_rct
BayesPrism (T1,2)	Astro	0.254545	0.0447823	sp_35_rct
BayesPrism (T1,2)	L5.6.NP	0.031016	0.0136531	sp_35_rct
BayesPrism (T1,2)	L5.ET	0.0342246	0.131256	sp_35_rct
BayesPrism (T1,2)	L6b	0.365775	0.691465	sp_35_rct
BayesPrism (T1,2)	Lamp5	0.0406417	0.0534103	sp_35_rct
BayesPrism (T1,2)	Oligo	0.273797	0.0654331	sp_35_rct
BayesPrism (T1,2)	Astro	0.254545	0.0433888	sp_36_rct
BayesPrism (T1,2)	L5.6.NP	0.031016	0.0115054	sp_36_rct
BayesPrism (T1,2)	L5.ET	0.0342246	0.118545	sp_36_rct
BayesPrism (T1,2)	L6b	0.365775	0.704914	sp_36_rct
BayesPrism (T1,2)	Lamp5	0.0406417	0.0585434	sp_36_rct
BayesPrism (T1,2)	Oligo	0.273797	0.0631037	sp_36_rct
BayesPrism (T1,2)	Astro	0.254545	0.0428231	sp_37_rct
BayesPrism (T1,2)	L5.6.NP	0.031016	0.00919177	sp_37_rct
BayesPrism (T1,2)	L5.ET	0.0342246	0.13405	sp_37_rct
BayesPrism (T1,2)	L6b	0.365775	0.697174	sp_37_rct
BayesPrism (T1,2)	Lamp5	0.0406417	0.0533113	sp_37_rct
BayesPrism (T1,2)	Oligo	0.273797	0.0634503	sp_37_rct
BayesPrism (T1,2)	Astro	0.254545	0.0417945	sp_38_rct
BayesPrism (T1,2)	L5.6.NP	0.031016	0.0116609	sp_38_rct
BayesPrism (T1,2)	L5.ET	0.0342246	0.130219	sp_38_rct
BayesPrism (T1,2)	L6b	0.365775	0.697767	sp_38_rct
BayesPrism (T1,2)	Lamp5	0.0406417	0.0569684	sp_38_rct
BayesPrism (T1,2)	Oligo	0.273797	0.0615905	sp_38_rct
BayesPrism (T1,2)	Astro	0.254545	0.0449299	sp_39_rct
BayesPrism (T1,2)	L5.6.NP	0.031016	0.0109964	sp_39_rct
BayesPrism (T1,2)	L5.ET	0.0342246	0.126134	sp_39_rct
BayesPrism (T1,2)	L6b	0.365775	0.698905	sp_39_rct
BayesPrism (T1,2)	Lamp5	0.0406417	0.0556741	sp_39_rct
BayesPrism (T1,2)	Oligo	0.273797	0.0633602	sp_39_rct
BayesPrism (T1,2)	Astro	0.254545	0.0434495	sp_40_rct
BayesPrism (T1,2)	L5.6.NP	0.031016	0.0160385	sp_40_rct
BayesPrism (T1,2)	L5.ET	0.0342246	0.127104	sp_40_rct
BayesPrism (T1,2)	L6b	0.365775	0.695534	sp_40_rct
BayesPrism (T1,2)	Lamp5	0.0406417	0.051538	sp_40_rct
BayesPrism (T1,2)	Oligo	0.273797	0.0663366	sp_40_rct
BayesPrism (T1,2)	Astro	0.254545	0.0441185	sp_41_rct
BayesPrism (T1,2)	L5.6.NP	0.031016	0.0105883	sp_41_rct
BayesPrism (T1,2)	L5.ET	0.0342246	0.126451	sp_41_rct
BayesPrism (T1,2)	L6b	0.365775	0.702502	sp_41_rct
BayesPrism (T1,2)	Lamp5	0.0406417	0.0535634	sp_41_rct
BayesPrism (T1,2)	Oligo	0.273797	0.0627773	sp_41_rct
BayesPrism (T1,2)	Astro	0.254545	0.0439859	sp_42_rct
BayesPrism (T1,2)	L5.6.NP	0.031016	0.0102688	sp_42_rct
BayesPrism (T1,2)	L5.ET	0.0342246	0.123341	sp_42_rct
BayesPrism (T1,2)	L6b	0.365775	0.708314	sp_42_rct
BayesPrism (T1,2)	Lamp5	0.0406417	0.0539611	sp_42_rct
BayesPrism (T1,2)	Oligo	0.273797	0.0601301	sp_42_rct
BayesPrism (T1,2)	Astro	0.254545	0.0433091	sp_43_rct
BayesPrism (T1,2)	L5.6.NP	0.031016	0.0115539	sp_43_rct
BayesPrism (T1,2)	L5.ET	0.0342246	0.127767	sp_43_rct
BayesPrism (T1,2)	L6b	0.365775	0.697614	sp_43_rct
BayesPrism (T1,2)	Lamp5	0.0406417	0.0565712	sp_43_rct
BayesPrism (T1,2)	Oligo	0.273797	0.063185	sp_43_rct
BayesPrism (T1,2)	Astro	0.254545	0.0441649	sp_44_rct
BayesPrism (T1,2)	L5.6.NP	0.031016	0.0127587	sp_44_rct
BayesPrism (T1,2)	L5.ET	0.0342246	0.118419	sp_44_rct
BayesPrism (T1,2)	L6b	0.365775	0.700289	sp_44_rct
BayesPrism (T1,2)	Lamp5	0.0406417	0.0618129	sp_44_rct
BayesPrism (T1,2)	Oligo	0.273797	0.062556	sp_44_rct
BayesPrism (T1,2)	Astro	0.254545	0.0434523	sp_45_rct
BayesPrism (T1,2)	L5.6.NP	0.031016	0.0109003	sp_45_rct
BayesPrism (T1,2)	L5.ET	0.0342246	0.128962	sp_45_rct
BayesPrism (T1,2)	L6b	0.365775	0.698544	sp_45_rct
BayesPrism (T1,2)	Lamp5	0.0406417	0.0579358	sp_45_rct
BayesPrism (T1,2)	Oligo	0.273797	0.060206	sp_45_rct
BayesPrism (T1,2)	Astro	0.254545	0.0426828	sp_46_rct
BayesPrism (T1,2)	L5.6.NP	0.031016	0.0131956	sp_46_rct
BayesPrism (T1,2)	L5.ET	0.0342246	0.134222	sp_46_rct
BayesPrism (T1,2)	L6b	0.365775	0.69445	sp_46_rct
BayesPrism (T1,2)	Lamp5	0.0406417	0.053101	sp_46_rct
BayesPrism (T1,2)	Oligo	0.273797	0.0623482	sp_46_rct
BayesPrism (T1,2)	Astro	0.254545	0.042889	sp_47_rct
BayesPrism (T1,2)	L5.6.NP	0.031016	0.0169881	sp_47_rct
BayesPrism (T1,2)	L5.ET	0.0342246	0.131584	sp_47_rct
BayesPrism (T1,2)	L6b	0.365775	0.689034	sp_47_rct
BayesPrism (T1,2)	Lamp5	0.0406417	0.0562405	sp_47_rct
BayesPrism (T1,2)	Oligo	0.273797	0.0632644	sp_47_rct
BayesPrism (T1,2)	Astro	0.254545	0.0419115	sp_48_rct
BayesPrism (T1,2)	L5.6.NP	0.031016	0.0105874	sp_48_rct
BayesPrism (T1,2)	L5.ET	0.0342246	0.132302	sp_48_rct
BayesPrism (T1,2)	L6b	0.365775	0.693017	sp_48_rct
BayesPrism (T1,2)	Lamp5	0.0406417	0.0581904	sp_48_rct
BayesPrism (T1,2)	Oligo	0.273797	0.0639913	sp_48_rct
BayesPrism (T1,2)	Astro	0.254545	0.0437067	sp_49_rct
BayesPrism (T1,2)	L5.6.NP	0.031016	0.0101532	sp_49_rct
BayesPrism (T1,2)	L5.ET	0.0342246	0.120657	sp_49_rct
BayesPrism (T1,2)	L6b	0.365775	0.708771	sp_49_rct
BayesPrism (T1,2)	Lamp5	0.0406417	0.0544612	sp_49_rct
BayesPrism (T1,2)	Oligo	0.273797	0.062251	sp_49_rct
BayesPrism (T1,2)	Astro	0.254545	0.0437519	sp_50_rct
BayesPrism (T1,2)	L5.6.NP	0.031016	0.0147661	sp_50_rct
BayesPrism (T1,2)	L5.ET	0.0342246	0.120449	sp_50_rct
BayesPrism (T1,2)	L6b	0.365775	0.701209	sp_50_rct
BayesPrism (T1,2)	Lamp5	0.0406417	0.0535332	sp_50_rct
BayesPrism (T1,2)	Oligo	0.273797	0.066291	sp_50_rct
BayesPrism (T1,2)	Astro	0.254545	0.0446017	sp_51_rct
BayesPrism (T1,2)	L5.6.NP	0.031016	0.00998769	sp_51_rct
BayesPrism (T1,2)	L5.ET	0.0342246	0.129481	sp_51_rct
BayesPrism (T1,2)	L6b	0.365775	0.702329	sp_51_rct
BayesPrism (T1,2)	Lamp5	0.0406417	0.0500645	sp_51_rct
BayesPrism (T1,2)	Oligo	0.273797	0.0635363	sp_51_rct
BayesPrism (T1,2)	Astro	0.254545	0.0411654	sp_52_rct
BayesPrism (T1,2)	L5.6.NP	0.031016	0.0127007	sp_52_rct
BayesPrism (T1,2)	L5.ET	0.0342246	0.128327	sp_52_rct
BayesPrism (T1,2)	L6b	0.365775	0.699177	sp_52_rct
BayesPrism (T1,2)	Lamp5	0.0406417	0.055517	sp_52_rct
BayesPrism (T1,2)	Oligo	0.273797	0.0631137	sp_52_rct
BayesPrism (T1,2)	Astro	0.254545	0.0414325	sp_53_rct
BayesPrism (T1,2)	L5.6.NP	0.031016	0.0108247	sp_53_rct
BayesPrism (T1,2)	L5.ET	0.0342246	0.127581	sp_53_rct
BayesPrism (T1,2)	L6b	0.365775	0.701437	sp_53_rct
BayesPrism (T1,2)	Lamp5	0.0406417	0.057243	sp_53_rct
BayesPrism (T1,2)	Oligo	0.273797	0.0614824	sp_53_rct
BayesPrism (T1,2)	Astro	0.254545	0.0427604	sp_54_rct
BayesPrism (T1,2)	L5.6.NP	0.031016	0.0131121	sp_54_rct
BayesPrism (T1,2)	L5.ET	0.0342246	0.125309	sp_54_rct
BayesPrism (T1,2)	L6b	0.365775	0.699644	sp_54_rct
BayesPrism (T1,2)	Lamp5	0.0406417	0.0536204	sp_54_rct
BayesPrism (T1,2)	Oligo	0.273797	0.0655541	sp_54_rct
BayesPrism (T1,2)	Astro	0.254545	0.042305	sp_55_rct
BayesPrism (T1,2)	L5.6.NP	0.031016	0.0131272	sp_55_rct
BayesPrism (T1,2)	L5.ET	0.0342246	0.12042	sp_55_rct
BayesPrism (T1,2)	L6b	0.365775	0.705406	sp_55_rct
BayesPrism (T1,2)	Lamp5	0.0406417	0.0567088	sp_55_rct
BayesPrism (T1,2)	Oligo	0.273797	0.0620328	sp_55_rct
BayesPrism (T1,2)	Astro	0.254545	0.0426571	sp_56_rct
BayesPrism (T1,2)	L5.6.NP	0.031016	0.0135122	sp_56_rct
BayesPrism (T1,2)	L5.ET	0.0342246	0.128233	sp_56_rct
BayesPrism (T1,2)	L6b	0.365775	0.702963	sp_56_rct
BayesPrism (T1,2)	Lamp5	0.0406417	0.0540349	sp_56_rct
BayesPrism (T1,2)	Oligo	0.273797	0.0586002	sp_56_rct
BayesPrism (T1,2)	Astro	0.254545	0.0426894	sp_57_rct
BayesPrism (T1,2)	L5.6.NP	0.031016	0.0138566	sp_57_rct
BayesPrism (T1,2)	L5.ET	0.0342246	0.124031	sp_57_rct
BayesPrism (T1,2)	L6b	0.365775	0.698123	sp_57_rct
BayesPrism (T1,2)	Lamp5	0.0406417	0.0566049	sp_57_rct
BayesPrism (T1,2)	Oligo	0.273797	0.064695	sp_57_rct
BayesPrism (T1,2)	Astro	0.254545	0.0445305	sp_58_rct
BayesPrism (T1,2)	L5.6.NP	0.031016	0.0150398	sp_58_rct
BayesPrism (T1,2)	L5.ET	0.0342246	0.135172	sp_58_rct
BayesPrism (T1,2)	L6b	0.365775	0.683701	sp_58_rct
BayesPrism (T1,2)	Lamp5	0.0406417	0.054905	sp_58_rct
BayesPrism (T1,2)	Oligo	0.273797	0.0666518	sp_58_rct
BayesPrism (T1,2)	Astro	0.254545	0.0431925	sp_59_rct
BayesPrism (T1,2)	L5.6.NP	0.031016	0.0108163	sp_59_rct
BayesPrism (T1,2)	L5.ET	0.0342246	0.13985	sp_59_rct
BayesPrism (T1,2)	L6b	0.365775	0.689819	sp_59_rct
BayesPrism (T1,2)	Lamp5	0.0406417	0.0526295	sp_59_rct
BayesPrism (T1,2)	Oligo	0.273797	0.0636925	sp_59_rct
BayesPrism (T1,2)	Astro	0.254545	0.0421592	sp_60_rct
BayesPrism (T1,2)	L5.6.NP	0.031016	0.00979753	sp_60_rct
BayesPrism (T1,2)	L5.ET	0.0342246	0.129101	sp_60_rct
BayesPrism (T1,2)	L6b	0.365775	0.699862	sp_60_rct
BayesPrism (T1,2)	Lamp5	0.0406417	0.0549311	sp_60_rct
BayesPrism (T1,2)	Oligo	0.273797	0.0641491	sp_60_rct
BayesPrism (T1,2)	Astro	0.254545	0.0442351	sp_61_rct
BayesPrism (T1,2)	L5.6.NP	0.031016	0.0108212	sp_61_rct
BayesPrism (T1,2)	L5.ET	0.0342246	0.127624	sp_61_rct
BayesPrism (T1,2)	L6b	0.365775	0.701663	sp_61_rct
BayesPrism (T1,2)	Lamp5	0.0406417	0.0512994	sp_61_rct
BayesPrism (T1,2)	Oligo	0.273797	0.0643574	sp_61_rct
BayesPrism (T1,2)	Astro	0.254545	0.043626	sp_62_rct
BayesPrism (T1,2)	L5.6.NP	0.031016	0.0137363	sp_62_rct
BayesPrism (T1,2)	L5.ET	0.0342246	0.129629	sp_62_rct
BayesPrism (T1,2)	L6b	0.365775	0.700047	sp_62_rct
BayesPrism (T1,2)	Lamp5	0.0406417	0.0536267	sp_62_rct
BayesPrism (T1,2)	Oligo	0.273797	0.059334	sp_62_rct
BayesPrism (T1,2)	Astro	0.254545	0.0427993	sp_63_rct
BayesPrism (T1,2)	L5.6.NP	0.031016	0.0129856	sp_63_rct
BayesPrism (T1,2)	L5.ET	0.0342246	0.121959	sp_63_rct
BayesPrism (T1,2)	L6b	0.365775	0.70157	sp_63_rct
BayesPrism (T1,2)	Lamp5	0.0406417	0.056249	sp_63_rct
BayesPrism (T1,2)	Oligo	0.273797	0.0644373	sp_63_rct
BayesPrism (T1,2)	Astro	0.254545	0.0407917	sp_64_rct
BayesPrism (T1,2)	L5.6.NP	0.031016	0.0132537	sp_64_rct
BayesPrism (T1,2)	L5.ET	0.0342246	0.131136	sp_64_rct
BayesPrism (T1,2)	L6b	0.365775	0.693189	sp_64_rct
BayesPrism (T1,2)	Lamp5	0.0406417	0.0576879	sp_64_rct
BayesPrism (T1,2)	Oligo	0.273797	0.0639423	sp_64_rct
BayesPrism (T1,2)	Astro	0.254545	0.0424156	sp_65_rct
BayesPrism (T1,2)	L5.6.NP	0.031016	0.0108996	sp_65_rct
BayesPrism (T1,2)	L5.ET	0.0342246	0.127261	sp_65_rct
BayesPrism (T1,2)	L6b	0.365775	0.701201	sp_65_rct
BayesPrism (T1,2)	Lamp5	0.0406417	0.0577553	sp_65_rct
BayesPrism (T1,2)	Oligo	0.273797	0.0604672	sp_65_rct
BayesPrism (T1,2)	Astro	0.254545	0.0417065	sp_66_rct
BayesPrism (T1,2)	L5.6.NP	0.031016	0.0119043	sp_66_rct
BayesPrism (T1,2)	L5.ET	0.0342246	0.128494	sp_66_rct
BayesPrism (T1,2)	L6b	0.365775	0.696516	sp_66_rct
BayesPrism (T1,2)	Lamp5	0.0406417	0.055696	sp_66_rct
BayesPrism (T1,2)	Oligo	0.273797	0.0656836	sp_66_rct
BayesPrism (T1,2)	Astro	0.254545	0.0429823	sp_67_rct
BayesPrism (T1,2)	L5.6.NP	0.031016	0.0101837	sp_67_rct
BayesPrism (T1,2)	L5.ET	0.0342246	0.122611	sp_67_rct
BayesPrism (T1,2)	L6b	0.365775	0.708252	sp_67_rct
BayesPrism (T1,2)	Lamp5	0.0406417	0.0536572	sp_67_rct
BayesPrism (T1,2)	Oligo	0.273797	0.0623142	sp_67_rct
BayesPrism (T1,2)	Astro	0.254545	0.042352	sp_68_rct
BayesPrism (T1,2)	L5.6.NP	0.031016	0.012518	sp_68_rct
BayesPrism (T1,2)	L5.ET	0.0342246	0.122872	sp_68_rct
BayesPrism (T1,2)	L6b	0.365775	0.697033	sp_68_rct
BayesPrism (T1,2)	Lamp5	0.0406417	0.0581529	sp_68_rct
BayesPrism (T1,2)	Oligo	0.273797	0.067072	sp_68_rct
BayesPrism (T1,2)	Astro	0.254545	0.04303	sp_69_rct
BayesPrism (T1,2)	L5.6.NP	0.031016	0.0108214	sp_69_rct
BayesPrism (T1,2)	L5.ET	0.0342246	0.131278	sp_69_rct
BayesPrism (T1,2)	L6b	0.365775	0.692807	sp_69_rct
BayesPrism (T1,2)	Lamp5	0.0406417	0.0560874	sp_69_rct
BayesPrism (T1,2)	Oligo	0.273797	0.0659762	sp_69_rct
BayesPrism (T1,2)	Astro	0.254545	0.0439281	sp_70_rct
BayesPrism (T1,2)	L5.6.NP	0.031016	0.0118166	sp_70_rct
BayesPrism (T1,2)	L5.ET	0.0342246	0.127243	sp_70_rct
BayesPrism (T1,2)	L6b	0.365775	0.706035	sp_70_rct
BayesPrism (T1,2)	Lamp5	0.0406417	0.0491053	sp_70_rct
BayesPrism (T1,2)	Oligo	0.273797	0.0618723	sp_70_rct
BayesPrism (T1,2)	Astro	0.254545	0.0431875	sp_71_rct
BayesPrism (T1,2)	L5.6.NP	0.031016	0.0072348	sp_71_rct
BayesPrism (T1,2)	L5.ET	0.0342246	0.135366	sp_71_rct
BayesPrism (T1,2)	L6b	0.365775	0.698234	sp_71_rct
BayesPrism (T1,2)	Lamp5	0.0406417	0.0531721	sp_71_rct
BayesPrism (T1,2)	Oligo	0.273797	0.0628062	sp_71_rct
BayesPrism (T1,2)	Astro	0.254545	0.0432315	sp_72_rct
BayesPrism (T1,2)	L5.6.NP	0.031016	0.0120612	sp_72_rct
BayesPrism (T1,2)	L5.ET	0.0342246	0.130141	sp_72_rct
BayesPrism (T1,2)	L6b	0.365775	0.70218	sp_72_rct
BayesPrism (T1,2)	Lamp5	0.0406417	0.0512764	sp_72_rct
BayesPrism (T1,2)	Oligo	0.273797	0.0611089	sp_72_rct
BayesPrism (T1,2)	Astro	0.254545	0.0451188	sp_73_rct
BayesPrism (T1,2)	L5.6.NP	0.031016	0.00889352	sp_73_rct
BayesPrism (T1,2)	L5.ET	0.0342246	0.132187	sp_73_rct
BayesPrism (T1,2)	L6b	0.365775	0.700644	sp_73_rct
BayesPrism (T1,2)	Lamp5	0.0406417	0.0511511	sp_73_rct
BayesPrism (T1,2)	Oligo	0.273797	0.0620053	sp_73_rct
BayesPrism (T1,2)	Astro	0.254545	0.0428724	sp_74_rct
BayesPrism (T1,2)	L5.6.NP	0.031016	0.0126054	sp_74_rct
BayesPrism (T1,2)	L5.ET	0.0342246	0.120124	sp_74_rct
BayesPrism (T1,2)	L6b	0.365775	0.706129	sp_74_rct
BayesPrism (T1,2)	Lamp5	0.0406417	0.0519653	sp_74_rct
BayesPrism (T1,2)	Oligo	0.273797	0.0663043	sp_74_rct
BayesPrism (T1,2)	Astro	0.254545	0.0410902	sp_75_rct
BayesPrism (T1,2)	L5.6.NP	0.031016	0.0154161	sp_75_rct
BayesPrism (T1,2)	L5.ET	0.0342246	0.128102	sp_75_rct
BayesPrism (T1,2)	L6b	0.365775	0.689687	sp_75_rct
BayesPrism (T1,2)	Lamp5	0.0406417	0.0596015	sp_75_rct
BayesPrism (T1,2)	Oligo	0.273797	0.0661031	sp_75_rct
BayesPrism (T1,2)	Astro	0.254545	0.0432342	sp_76_rct
BayesPrism (T1,2)	L5.6.NP	0.031016	0.0143883	sp_76_rct
BayesPrism (T1,2)	L5.ET	0.0342246	0.12255	sp_76_rct
BayesPrism (T1,2)	L6b	0.365775	0.695116	sp_76_rct
BayesPrism (T1,2)	Lamp5	0.0406417	0.0582459	sp_76_rct
BayesPrism (T1,2)	Oligo	0.273797	0.0664661	sp_76_rct
BayesPrism (T1,2)	Astro	0.254545	0.0431577	sp_77_rct
BayesPrism (T1,2)	L5.6.NP	0.031016	0.0120347	sp_77_rct
BayesPrism (T1,2)	L5.ET	0.0342246	0.133125	sp_77_rct
BayesPrism (T1,2)	L6b	0.365775	0.690954	sp_77_rct
BayesPrism (T1,2)	Lamp5	0.0406417	0.0578196	sp_77_rct
BayesPrism (T1,2)	Oligo	0.273797	0.0629083	sp_77_rct
BayesPrism (T1,2)	Astro	0.254545	0.0448686	sp_78_rct
BayesPrism (T1,2)	L5.6.NP	0.031016	0.0129801	sp_78_rct
BayesPrism (T1,2)	L5.ET	0.0342246	0.129868	sp_78_rct
BayesPrism (T1,2)	L6b	0.365775	0.688692	sp_78_rct
BayesPrism (T1,2)	Lamp5	0.0406417	0.0603787	sp_78_rct
BayesPrism (T1,2)	Oligo	0.273797	0.0632129	sp_78_rct
BayesPrism (T1,2)	Astro	0.254545	0.0422218	sp_79_rct
BayesPrism (T1,2)	L5.6.NP	0.031016	0.00848297	sp_79_rct
BayesPrism (T1,2)	L5.ET	0.0342246	0.131253	sp_79_rct
BayesPrism (T1,2)	L6b	0.365775	0.698372	sp_79_rct
BayesPrism (T1,2)	Lamp5	0.0406417	0.0563824	sp_79_rct
BayesPrism (T1,2)	Oligo	0.273797	0.0632881	sp_79_rct
BayesPrism (T1,2)	Astro	0.254545	0.0446717	sp_80_rct
BayesPrism (T1,2)	L5.6.NP	0.031016	0.0097141	sp_80_rct
BayesPrism (T1,2)	L5.ET	0.0342246	0.138028	sp_80_rct
BayesPrism (T1,2)	L6b	0.365775	0.691132	sp_80_rct
BayesPrism (T1,2)	Lamp5	0.0406417	0.0566156	sp_80_rct
BayesPrism (T1,2)	Oligo	0.273797	0.0598381	sp_80_rct
BayesPrism (T1,2)	Astro	0.254545	0.0418909	sp_81_rct
BayesPrism (T1,2)	L5.6.NP	0.031016	0.0128799	sp_81_rct
BayesPrism (T1,2)	L5.ET	0.0342246	0.139035	sp_81_rct
BayesPrism (T1,2)	L6b	0.365775	0.688963	sp_81_rct
BayesPrism (T1,2)	Lamp5	0.0406417	0.0581423	sp_81_rct
BayesPrism (T1,2)	Oligo	0.273797	0.0590893	sp_81_rct
BayesPrism (T1,2)	Astro	0.254545	0.0440797	sp_82_rct
BayesPrism (T1,2)	L5.6.NP	0.031016	0.0096277	sp_82_rct
BayesPrism (T1,2)	L5.ET	0.0342246	0.125475	sp_82_rct
BayesPrism (T1,2)	L6b	0.365775	0.701162	sp_82_rct
BayesPrism (T1,2)	Lamp5	0.0406417	0.0575997	sp_82_rct
BayesPrism (T1,2)	Oligo	0.273797	0.0620555	sp_82_rct
BayesPrism (T1,2)	Astro	0.254545	0.0411181	sp_83_rct
BayesPrism (T1,2)	L5.6.NP	0.031016	0.00983022	sp_83_rct
BayesPrism (T1,2)	L5.ET	0.0342246	0.135145	sp_83_rct
BayesPrism (T1,2)	L6b	0.365775	0.698558	sp_83_rct
BayesPrism (T1,2)	Lamp5	0.0406417	0.0549062	sp_83_rct
BayesPrism (T1,2)	Oligo	0.273797	0.0604426	sp_83_rct
BayesPrism (T1,2)	Astro	0.254545	0.0424292	sp_84_rct
BayesPrism (T1,2)	L5.6.NP	0.031016	0.00923824	sp_84_rct
BayesPrism (T1,2)	L5.ET	0.0342246	0.12524	sp_84_rct
BayesPrism (T1,2)	L6b	0.365775	0.698357	sp_84_rct
BayesPrism (T1,2)	Lamp5	0.0406417	0.0599679	sp_84_rct
BayesPrism (T1,2)	Oligo	0.273797	0.0647684	sp_84_rct
BayesPrism (T1,2)	Astro	0.254545	0.0411819	sp_85_rct
BayesPrism (T1,2)	L5.6.NP	0.031016	0.00922098	sp_85_rct
BayesPrism (T1,2)	L5.ET	0.0342246	0.135587	sp_85_rct
BayesPrism (T1,2)	L6b	0.365775	0.69869	sp_85_rct
BayesPrism (T1,2)	Lamp5	0.0406417	0.0527954	sp_85_rct
BayesPrism (T1,2)	Oligo	0.273797	0.0625243	sp_85_rct
BayesPrism (T1,2)	Astro	0.254545	0.0430391	sp_86_rct
BayesPrism (T1,2)	L5.6.NP	0.031016	0.00950492	sp_86_rct
BayesPrism (T1,2)	L5.ET	0.0342246	0.137311	sp_86_rct
BayesPrism (T1,2)	L6b	0.365775	0.691505	sp_86_rct
BayesPrism (T1,2)	Lamp5	0.0406417	0.0532221	sp_86_rct
BayesPrism (T1,2)	Oligo	0.273797	0.065418	sp_86_rct
BayesPrism (T1,2)	Astro	0.254545	0.0435385	sp_87_rct
BayesPrism (T1,2)	L5.6.NP	0.031016	0.0130479	sp_87_rct
BayesPrism (T1,2)	L5.ET	0.0342246	0.116369	sp_87_rct
BayesPrism (T1,2)	L6b	0.365775	0.696915	sp_87_rct
BayesPrism (T1,2)	Lamp5	0.0406417	0.0645547	sp_87_rct
BayesPrism (T1,2)	Oligo	0.273797	0.0655745	sp_87_rct
BayesPrism (T1,2)	Astro	0.254545	0.0434145	sp_88_rct
BayesPrism (T1,2)	L5.6.NP	0.031016	0.0115162	sp_88_rct
BayesPrism (T1,2)	L5.ET	0.0342246	0.126399	sp_88_rct
BayesPrism (T1,2)	L6b	0.365775	0.700491	sp_88_rct
BayesPrism (T1,2)	Lamp5	0.0406417	0.0557281	sp_88_rct
BayesPrism (T1,2)	Oligo	0.273797	0.0624518	sp_88_rct
BayesPrism (T1,2)	Astro	0.254545	0.0438067	sp_89_rct
BayesPrism (T1,2)	L5.6.NP	0.031016	0.0079241	sp_89_rct
BayesPrism (T1,2)	L5.ET	0.0342246	0.130646	sp_89_rct
BayesPrism (T1,2)	L6b	0.365775	0.697888	sp_89_rct
BayesPrism (T1,2)	Lamp5	0.0406417	0.0577542	sp_89_rct
BayesPrism (T1,2)	Oligo	0.273797	0.0619808	sp_89_rct
BayesPrism (T1,2)	Astro	0.254545	0.0435624	sp_90_rct
BayesPrism (T1,2)	L5.6.NP	0.031016	0.0110153	sp_90_rct
BayesPrism (T1,2)	L5.ET	0.0342246	0.126982	sp_90_rct
BayesPrism (T1,2)	L6b	0.365775	0.694648	sp_90_rct
BayesPrism (T1,2)	Lamp5	0.0406417	0.0579961	sp_90_rct
BayesPrism (T1,2)	Oligo	0.273797	0.0657965	sp_90_rct
BayesPrism (T1,2)	Astro	0.254545	0.0428164	sp_91_rct
BayesPrism (T1,2)	L5.6.NP	0.031016	0.0101869	sp_91_rct
BayesPrism (T1,2)	L5.ET	0.0342246	0.13091	sp_91_rct
BayesPrism (T1,2)	L6b	0.365775	0.6933	sp_91_rct
BayesPrism (T1,2)	Lamp5	0.0406417	0.0573053	sp_91_rct
BayesPrism (T1,2)	Oligo	0.273797	0.065482	sp_91_rct
BayesPrism (T1,2)	Astro	0.254545	0.0439966	sp_92_rct
BayesPrism (T1,2)	L5.6.NP	0.031016	0.0071341	sp_92_rct
BayesPrism (T1,2)	L5.ET	0.0342246	0.133706	sp_92_rct
BayesPrism (T1,2)	L6b	0.365775	0.689298	sp_92_rct
BayesPrism (T1,2)	Lamp5	0.0406417	0.0583719	sp_92_rct
BayesPrism (T1,2)	Oligo	0.273797	0.0674939	sp_92_rct
BayesPrism (T1,2)	Astro	0.254545	0.0422122	sp_93_rct
BayesPrism (T1,2)	L5.6.NP	0.031016	0.00880218	sp_93_rct
BayesPrism (T1,2)	L5.ET	0.0342246	0.128962	sp_93_rct
BayesPrism (T1,2)	L6b	0.365775	0.705025	sp_93_rct
BayesPrism (T1,2)	Lamp5	0.0406417	0.0503931	sp_93_rct
BayesPrism (T1,2)	Oligo	0.273797	0.0646061	sp_93_rct
BayesPrism (T1,2)	Astro	0.254545	0.0427181	sp_94_rct
BayesPrism (T1,2)	L5.6.NP	0.031016	0.0124865	sp_94_rct
BayesPrism (T1,2)	L5.ET	0.0342246	0.126743	sp_94_rct
BayesPrism (T1,2)	L6b	0.365775	0.695567	sp_94_rct
BayesPrism (T1,2)	Lamp5	0.0406417	0.05705	sp_94_rct
BayesPrism (T1,2)	Oligo	0.273797	0.0654345	sp_94_rct
BayesPrism (T1,2)	Astro	0.254545	0.0430764	sp_95_rct
BayesPrism (T1,2)	L5.6.NP	0.031016	0.0126322	sp_95_rct
BayesPrism (T1,2)	L5.ET	0.0342246	0.137097	sp_95_rct
BayesPrism (T1,2)	L6b	0.365775	0.693398	sp_95_rct
BayesPrism (T1,2)	Lamp5	0.0406417	0.0520502	sp_95_rct
BayesPrism (T1,2)	Oligo	0.273797	0.061746	sp_95_rct
BayesPrism (T1,2)	Astro	0.254545	0.0415256	sp_96_rct
BayesPrism (T1,2)	L5.6.NP	0.031016	0.00853335	sp_96_rct
BayesPrism (T1,2)	L5.ET	0.0342246	0.120147	sp_96_rct
BayesPrism (T1,2)	L6b	0.365775	0.710023	sp_96_rct
BayesPrism (T1,2)	Lamp5	0.0406417	0.0578214	sp_96_rct
BayesPrism (T1,2)	Oligo	0.273797	0.0619499	sp_96_rct
BayesPrism (T1,2)	Astro	0.254545	0.0429305	sp_97_rct
BayesPrism (T1,2)	L5.6.NP	0.031016	0.0122494	sp_97_rct
BayesPrism (T1,2)	L5.ET	0.0342246	0.13525	sp_97_rct
BayesPrism (T1,2)	L6b	0.365775	0.689272	sp_97_rct
BayesPrism (T1,2)	Lamp5	0.0406417	0.0545872	sp_97_rct
BayesPrism (T1,2)	Oligo	0.273797	0.0657113	sp_97_rct
BayesPrism (T1,2)	Astro	0.254545	0.0427358	sp_98_rct
BayesPrism (T1,2)	L5.6.NP	0.031016	0.0118296	sp_98_rct
BayesPrism (T1,2)	L5.ET	0.0342246	0.141686	sp_98_rct
BayesPrism (T1,2)	L6b	0.365775	0.685179	sp_98_rct
BayesPrism (T1,2)	Lamp5	0.0406417	0.0539743	sp_98_rct
BayesPrism (T1,2)	Oligo	0.273797	0.0645951	sp_98_rct
BayesPrism (T1,2)	Astro	0.254545	0.04207	sp_99_rct
BayesPrism (T1,2)	L5.6.NP	0.031016	0.0139142	sp_99_rct
BayesPrism (T1,2)	L5.ET	0.0342246	0.121587	sp_99_rct
BayesPrism (T1,2)	L6b	0.365775	0.700997	sp_99_rct
BayesPrism (T1,2)	Lamp5	0.0406417	0.0566881	sp_99_rct
BayesPrism (T1,2)	Oligo	0.273797	0.0647431	sp_99_rct
BayesPrism (T1,2)	Astro	0.254545	0.0430703	sp_100_rct
BayesPrism (T1,2)	L5.6.NP	0.031016	0.0165295	sp_100_rct
BayesPrism (T1,2)	L5.ET	0.0342246	0.128429	sp_100_rct
BayesPrism (T1,2)	L6b	0.365775	0.694713	sp_100_rct
BayesPrism (T1,2)	Lamp5	0.0406417	0.0540309	sp_100_rct
BayesPrism (T1,2)	Oligo	0.273797	0.0632282	sp_100_rct
ReDeconv	Astro	0.254545	0.259805	sp_1_rct
ReDeconv	L5.6.NP	0.031016	0.0309931	sp_1_rct
ReDeconv	L5.ET	0.0342246	0.0330817	sp_1_rct
ReDeconv	L6b	0.365775	0.372674	sp_1_rct
ReDeconv	Lamp5	0.0406417	0.0371933	sp_1_rct
ReDeconv	Oligo	0.273797	0.266254	sp_1_rct
ReDeconv	Astro	0.254545	0.251181	sp_2_rct
ReDeconv	L5.6.NP	0.031016	0.0323091	sp_2_rct
ReDeconv	L5.ET	0.0342246	0.035206	sp_2_rct
ReDeconv	L6b	0.365775	0.362904	sp_2_rct
ReDeconv	Lamp5	0.0406417	0.0415933	sp_2_rct
ReDeconv	Oligo	0.273797	0.276807	sp_2_rct
ReDeconv	Astro	0.254545	0.252963	sp_3_rct
ReDeconv	L5.6.NP	0.031016	0.0287805	sp_3_rct
ReDeconv	L5.ET	0.0342246	0.0336624	sp_3_rct
ReDeconv	L6b	0.365775	0.367821	sp_3_rct
ReDeconv	Lamp5	0.0406417	0.0378107	sp_3_rct
ReDeconv	Oligo	0.273797	0.278962	sp_3_rct
ReDeconv	Astro	0.254545	0.260003	sp_4_rct
ReDeconv	L5.6.NP	0.031016	0.0287917	sp_4_rct
ReDeconv	L5.ET	0.0342246	0.0361474	sp_4_rct
ReDeconv	L6b	0.365775	0.364567	sp_4_rct
ReDeconv	Lamp5	0.0406417	0.0316427	sp_4_rct
ReDeconv	Oligo	0.273797	0.278848	sp_4_rct
ReDeconv	Astro	0.254545	0.252257	sp_5_rct
ReDeconv	L5.6.NP	0.031016	0.0298259	sp_5_rct
ReDeconv	L5.ET	0.0342246	0.0322594	sp_5_rct
ReDeconv	L6b	0.365775	0.366377	sp_5_rct
ReDeconv	Lamp5	0.0406417	0.0436973	sp_5_rct
ReDeconv	Oligo	0.273797	0.275584	sp_5_rct
ReDeconv	Astro	0.254545	0.247959	sp_6_rct
ReDeconv	L5.6.NP	0.031016	0.0322989	sp_6_rct
ReDeconv	L5.ET	0.0342246	0.0314646	sp_6_rct
ReDeconv	L6b	0.365775	0.373178	sp_6_rct
ReDeconv	Lamp5	0.0406417	0.043416	sp_6_rct
ReDeconv	Oligo	0.273797	0.271683	sp_6_rct
ReDeconv	Astro	0.254545	0.254855	sp_7_rct
ReDeconv	L5.6.NP	0.031016	0.0295249	sp_7_rct
ReDeconv	L5.ET	0.0342246	0.0332949	sp_7_rct
ReDeconv	L6b	0.365775	0.367992	sp_7_rct
ReDeconv	Lamp5	0.0406417	0.0402234	sp_7_rct
ReDeconv	Oligo	0.273797	0.27411	sp_7_rct
ReDeconv	Astro	0.254545	0.255089	sp_8_rct
ReDeconv	L5.6.NP	0.031016	0.0312042	sp_8_rct
ReDeconv	L5.ET	0.0342246	0.0341729	sp_8_rct
ReDeconv	L6b	0.365775	0.361364	sp_8_rct
ReDeconv	Lamp5	0.0406417	0.0410035	sp_8_rct
ReDeconv	Oligo	0.273797	0.277167	sp_8_rct
ReDeconv	Astro	0.254545	0.255664	sp_9_rct
ReDeconv	L5.6.NP	0.031016	0.0312948	sp_9_rct
ReDeconv	L5.ET	0.0342246	0.0359152	sp_9_rct
ReDeconv	L6b	0.365775	0.372041	sp_9_rct
ReDeconv	Lamp5	0.0406417	0.0397512	sp_9_rct
ReDeconv	Oligo	0.273797	0.265333	sp_9_rct
ReDeconv	Astro	0.254545	0.254125	sp_10_rct
ReDeconv	L5.6.NP	0.031016	0.0287538	sp_10_rct
ReDeconv	L5.ET	0.0342246	0.0343172	sp_10_rct
ReDeconv	L6b	0.365775	0.366665	sp_10_rct
ReDeconv	Lamp5	0.0406417	0.0409981	sp_10_rct
ReDeconv	Oligo	0.273797	0.275141	sp_10_rct
ReDeconv	Astro	0.254545	0.256098	sp_11_rct
ReDeconv	L5.6.NP	0.031016	0.0309534	sp_11_rct
ReDeconv	L5.ET	0.0342246	0.0317297	sp_11_rct
ReDeconv	L6b	0.365775	0.377851	sp_11_rct
ReDeconv	Lamp5	0.0406417	0.0429819	sp_11_rct
ReDeconv	Oligo	0.273797	0.260386	sp_11_rct
ReDeconv	Astro	0.254545	0.253519	sp_12_rct
ReDeconv	L5.6.NP	0.031016	0.0303862	sp_12_rct
ReDeconv	L5.ET	0.0342246	0.0319269	sp_12_rct
ReDeconv	L6b	0.365775	0.367782	sp_12_rct
ReDeconv	Lamp5	0.0406417	0.042885	sp_12_rct
ReDeconv	Oligo	0.273797	0.273501	sp_12_rct
ReDeconv	Astro	0.254545	0.260648	sp_13_rct
ReDeconv	L5.6.NP	0.031016	0.0291871	sp_13_rct
ReDeconv	L5.ET	0.0342246	0.03603	sp_13_rct
ReDeconv	L6b	0.365775	0.364799	sp_13_rct
ReDeconv	Lamp5	0.0406417	0.0407852	sp_13_rct
ReDeconv	Oligo	0.273797	0.268551	sp_13_rct
ReDeconv	Astro	0.254545	0.251406	sp_14_rct
ReDeconv	L5.6.NP	0.031016	0.0318229	sp_14_rct
ReDeconv	L5.ET	0.0342246	0.0326214	sp_14_rct
ReDeconv	L6b	0.365775	0.365082	sp_14_rct
ReDeconv	Lamp5	0.0406417	0.0412834	sp_14_rct
ReDeconv	Oligo	0.273797	0.277784	sp_14_rct
ReDeconv	Astro	0.254545	0.255972	sp_15_rct
ReDeconv	L5.6.NP	0.031016	0.0337337	sp_15_rct
ReDeconv	L5.ET	0.0342246	0.0368769	sp_15_rct
ReDeconv	L6b	0.365775	0.360775	sp_15_rct
ReDeconv	Lamp5	0.0406417	0.0380396	sp_15_rct
ReDeconv	Oligo	0.273797	0.274603	sp_15_rct
ReDeconv	Astro	0.254545	0.249509	sp_16_rct
ReDeconv	L5.6.NP	0.031016	0.032846	sp_16_rct
ReDeconv	L5.ET	0.0342246	0.0355072	sp_16_rct
ReDeconv	L6b	0.365775	0.362146	sp_16_rct
ReDeconv	Lamp5	0.0406417	0.0397057	sp_16_rct
ReDeconv	Oligo	0.273797	0.280286	sp_16_rct
ReDeconv	Astro	0.254545	0.259301	sp_17_rct
ReDeconv	L5.6.NP	0.031016	0.029267	sp_17_rct
ReDeconv	L5.ET	0.0342246	0.0341769	sp_17_rct
ReDeconv	L6b	0.365775	0.361113	sp_17_rct
ReDeconv	Lamp5	0.0406417	0.0393358	sp_17_rct
ReDeconv	Oligo	0.273797	0.276806	sp_17_rct
ReDeconv	Astro	0.254545	0.253192	sp_18_rct
ReDeconv	L5.6.NP	0.031016	0.0286523	sp_18_rct
ReDeconv	L5.ET	0.0342246	0.0345283	sp_18_rct
ReDeconv	L6b	0.365775	0.366133	sp_18_rct
ReDeconv	Lamp5	0.0406417	0.0368715	sp_18_rct
ReDeconv	Oligo	0.273797	0.280622	sp_18_rct
ReDeconv	Astro	0.254545	0.256121	sp_19_rct
ReDeconv	L5.6.NP	0.031016	0.0323947	sp_19_rct
ReDeconv	L5.ET	0.0342246	0.0363661	sp_19_rct
ReDeconv	L6b	0.365775	0.364605	sp_19_rct
ReDeconv	Lamp5	0.0406417	0.0405361	sp_19_rct
ReDeconv	Oligo	0.273797	0.269977	sp_19_rct
ReDeconv	Astro	0.254545	0.251991	sp_20_rct
ReDeconv	L5.6.NP	0.031016	0.0314228	sp_20_rct
ReDeconv	L5.ET	0.0342246	0.0322422	sp_20_rct
ReDeconv	L6b	0.365775	0.36595	sp_20_rct
ReDeconv	Lamp5	0.0406417	0.039552	sp_20_rct
ReDeconv	Oligo	0.273797	0.278842	sp_20_rct
ReDeconv	Astro	0.254545	0.254243	sp_21_rct
ReDeconv	L5.6.NP	0.031016	0.033612	sp_21_rct
ReDeconv	L5.ET	0.0342246	0.0310374	sp_21_rct
ReDeconv	L6b	0.365775	0.36488	sp_21_rct
ReDeconv	Lamp5	0.0406417	0.0409808	sp_21_rct
ReDeconv	Oligo	0.273797	0.275246	sp_21_rct
ReDeconv	Astro	0.254545	0.256474	sp_22_rct
ReDeconv	L5.6.NP	0.031016	0.0298853	sp_22_rct
ReDeconv	L5.ET	0.0342246	0.0355432	sp_22_rct
ReDeconv	L6b	0.365775	0.366865	sp_22_rct
ReDeconv	Lamp5	0.0406417	0.0411677	sp_22_rct
ReDeconv	Oligo	0.273797	0.270065	sp_22_rct
ReDeconv	Astro	0.254545	0.256227	sp_23_rct
ReDeconv	L5.6.NP	0.031016	0.0337565	sp_23_rct
ReDeconv	L5.ET	0.0342246	0.0339409	sp_23_rct
ReDeconv	L6b	0.365775	0.361581	sp_23_rct
ReDeconv	Lamp5	0.0406417	0.0429954	sp_23_rct
ReDeconv	Oligo	0.273797	0.271499	sp_23_rct
ReDeconv	Astro	0.254545	0.253379	sp_24_rct
ReDeconv	L5.6.NP	0.031016	0.0296974	sp_24_rct
ReDeconv	L5.ET	0.0342246	0.0340611	sp_24_rct
ReDeconv	L6b	0.365775	0.358305	sp_24_rct
ReDeconv	Lamp5	0.0406417	0.0406519	sp_24_rct
ReDeconv	Oligo	0.273797	0.283906	sp_24_rct
ReDeconv	Astro	0.254545	0.262276	sp_25_rct
ReDeconv	L5.6.NP	0.031016	0.0330573	sp_25_rct
ReDeconv	L5.ET	0.0342246	0.0336496	sp_25_rct
ReDeconv	L6b	0.365775	0.355915	sp_25_rct
ReDeconv	Lamp5	0.0406417	0.0429228	sp_25_rct
ReDeconv	Oligo	0.273797	0.27218	sp_25_rct
ReDeconv	Astro	0.254545	0.248629	sp_26_rct
ReDeconv	L5.6.NP	0.031016	0.0319606	sp_26_rct
ReDeconv	L5.ET	0.0342246	0.0303045	sp_26_rct
ReDeconv	L6b	0.365775	0.370696	sp_26_rct
ReDeconv	Lamp5	0.0406417	0.0383902	sp_26_rct
ReDeconv	Oligo	0.273797	0.28002	sp_26_rct
ReDeconv	Astro	0.254545	0.254205	sp_27_rct
ReDeconv	L5.6.NP	0.031016	0.0313708	sp_27_rct
ReDeconv	L5.ET	0.0342246	0.0330172	sp_27_rct
ReDeconv	L6b	0.365775	0.366988	sp_27_rct
ReDeconv	Lamp5	0.0406417	0.0424982	sp_27_rct
ReDeconv	Oligo	0.273797	0.271921	sp_27_rct
ReDeconv	Astro	0.254545	0.257089	sp_28_rct
ReDeconv	L5.6.NP	0.031016	0.0323239	sp_28_rct
ReDeconv	L5.ET	0.0342246	0.0340219	sp_28_rct
ReDeconv	L6b	0.365775	0.373268	sp_28_rct
ReDeconv	Lamp5	0.0406417	0.038249	sp_28_rct
ReDeconv	Oligo	0.273797	0.265049	sp_28_rct
ReDeconv	Astro	0.254545	0.248974	sp_29_rct
ReDeconv	L5.6.NP	0.031016	0.0290492	sp_29_rct
ReDeconv	L5.ET	0.0342246	0.0345008	sp_29_rct
ReDeconv	L6b	0.365775	0.366579	sp_29_rct
ReDeconv	Lamp5	0.0406417	0.0395661	sp_29_rct
ReDeconv	Oligo	0.273797	0.28133	sp_29_rct
ReDeconv	Astro	0.254545	0.250559	sp_30_rct
ReDeconv	L5.6.NP	0.031016	0.0303678	sp_30_rct
ReDeconv	L5.ET	0.0342246	0.0365222	sp_30_rct
ReDeconv	L6b	0.365775	0.356628	sp_30_rct
ReDeconv	Lamp5	0.0406417	0.0442901	sp_30_rct
ReDeconv	Oligo	0.273797	0.281632	sp_30_rct
ReDeconv	Astro	0.254545	0.254572	sp_31_rct
ReDeconv	L5.6.NP	0.031016	0.026134	sp_31_rct
ReDeconv	L5.ET	0.0342246	0.035462	sp_31_rct
ReDeconv	L6b	0.365775	0.364191	sp_31_rct
ReDeconv	Lamp5	0.0406417	0.0447555	sp_31_rct
ReDeconv	Oligo	0.273797	0.274886	sp_31_rct
ReDeconv	Astro	0.254545	0.259955	sp_32_rct
ReDeconv	L5.6.NP	0.031016	0.0319208	sp_32_rct
ReDeconv	L5.ET	0.0342246	0.0359032	sp_32_rct
ReDeconv	L6b	0.365775	0.363163	sp_32_rct
ReDeconv	Lamp5	0.0406417	0.0384202	sp_32_rct
ReDeconv	Oligo	0.273797	0.270638	sp_32_rct
ReDeconv	Astro	0.254545	0.248451	sp_33_rct
ReDeconv	L5.6.NP	0.031016	0.032266	sp_33_rct
ReDeconv	L5.ET	0.0342246	0.0331851	sp_33_rct
ReDeconv	L6b	0.365775	0.36192	sp_33_rct
ReDeconv	Lamp5	0.0406417	0.0446901	sp_33_rct
ReDeconv	Oligo	0.273797	0.279488	sp_33_rct
ReDeconv	Astro	0.254545	0.261681	sp_34_rct
ReDeconv	L5.6.NP	0.031016	0.0280742	sp_34_rct
ReDeconv	L5.ET	0.0342246	0.0334276	sp_34_rct
ReDeconv	L6b	0.365775	0.374813	sp_34_rct
ReDeconv	Lamp5	0.0406417	0.0376929	sp_34_rct
ReDeconv	Oligo	0.273797	0.264311	sp_34_rct
ReDeconv	Astro	0.254545	0.258122	sp_35_rct
ReDeconv	L5.6.NP	0.031016	0.0318405	sp_35_rct
ReDeconv	L5.ET	0.0342246	0.033861	sp_35_rct
ReDeconv	L6b	0.365775	0.359141	sp_35_rct
ReDeconv	Lamp5	0.0406417	0.0398258	sp_35_rct
ReDeconv	Oligo	0.273797	0.277211	sp_35_rct
ReDeconv	Astro	0.254545	0.255812	sp_36_rct
ReDeconv	L5.6.NP	0.031016	0.0307081	sp_36_rct
ReDeconv	L5.ET	0.0342246	0.0294036	sp_36_rct
ReDeconv	L6b	0.365775	0.367589	sp_36_rct
ReDeconv	Lamp5	0.0406417	0.0430829	sp_36_rct
ReDeconv	Oligo	0.273797	0.273404	sp_36_rct
ReDeconv	Astro	0.254545	0.253503	sp_37_rct
ReDeconv	L5.6.NP	0.031016	0.0292587	sp_37_rct
ReDeconv	L5.ET	0.0342246	0.0345929	sp_37_rct
ReDeconv	L6b	0.365775	0.366522	sp_37_rct
ReDeconv	Lamp5	0.0406417	0.0380701	sp_37_rct
ReDeconv	Oligo	0.273797	0.278054	sp_37_rct
ReDeconv	Astro	0.254545	0.249589	sp_38_rct
ReDeconv	L5.6.NP	0.031016	0.0323759	sp_38_rct
ReDeconv	L5.ET	0.0342246	0.0344077	sp_38_rct
ReDeconv	L6b	0.365775	0.370138	sp_38_rct
ReDeconv	Lamp5	0.0406417	0.0428252	sp_38_rct
ReDeconv	Oligo	0.273797	0.270664	sp_38_rct
ReDeconv	Astro	0.254545	0.260663	sp_39_rct
ReDeconv	L5.6.NP	0.031016	0.0312041	sp_39_rct
ReDeconv	L5.ET	0.0342246	0.0319402	sp_39_rct
ReDeconv	L6b	0.365775	0.365129	sp_39_rct
ReDeconv	Lamp5	0.0406417	0.0405373	sp_39_rct
ReDeconv	Oligo	0.273797	0.270527	sp_39_rct
ReDeconv	Astro	0.254545	0.252434	sp_40_rct
ReDeconv	L5.6.NP	0.031016	0.0332281	sp_40_rct
ReDeconv	L5.ET	0.0342246	0.0334617	sp_40_rct
ReDeconv	L6b	0.365775	0.364989	sp_40_rct
ReDeconv	Lamp5	0.0406417	0.0375651	sp_40_rct
ReDeconv	Oligo	0.273797	0.278322	sp_40_rct
ReDeconv	Astro	0.254545	0.25817	sp_41_rct
ReDeconv	L5.6.NP	0.031016	0.0293863	sp_41_rct
ReDeconv	L5.ET	0.0342246	0.0326506	sp_41_rct
ReDeconv	L6b	0.365775	0.369601	sp_41_rct
ReDeconv	Lamp5	0.0406417	0.0383568	sp_41_rct
ReDeconv	Oligo	0.273797	0.271836	sp_41_rct
ReDeconv	Astro	0.254545	0.261756	sp_42_rct
ReDeconv	L5.6.NP	0.031016	0.0295378	sp_42_rct
ReDeconv	L5.ET	0.0342246	0.0324301	sp_42_rct
ReDeconv	L6b	0.365775	0.374474	sp_42_rct
ReDeconv	Lamp5	0.0406417	0.0384158	sp_42_rct
ReDeconv	Oligo	0.273797	0.263386	sp_42_rct
ReDeconv	Astro	0.254545	0.255778	sp_43_rct
ReDeconv	L5.6.NP	0.031016	0.0299769	sp_43_rct
ReDeconv	L5.ET	0.0342246	0.0330936	sp_43_rct
ReDeconv	L6b	0.365775	0.367765	sp_43_rct
ReDeconv	Lamp5	0.0406417	0.0415119	sp_43_rct
ReDeconv	Oligo	0.273797	0.271875	sp_43_rct
ReDeconv	Astro	0.254545	0.262009	sp_44_rct
ReDeconv	L5.6.NP	0.031016	0.0329386	sp_44_rct
ReDeconv	L5.ET	0.0342246	0.0303509	sp_44_rct
ReDeconv	L6b	0.365775	0.3627	sp_44_rct
ReDeconv	Lamp5	0.0406417	0.0456556	sp_44_rct
ReDeconv	Oligo	0.273797	0.266346	sp_44_rct
ReDeconv	Astro	0.254545	0.259194	sp_45_rct
ReDeconv	L5.6.NP	0.031016	0.0289554	sp_45_rct
ReDeconv	L5.ET	0.0342246	0.0344578	sp_45_rct
ReDeconv	L6b	0.365775	0.369282	sp_45_rct
ReDeconv	Lamp5	0.0406417	0.0405095	sp_45_rct
ReDeconv	Oligo	0.273797	0.2676	sp_45_rct
ReDeconv	Astro	0.254545	0.252592	sp_46_rct
ReDeconv	L5.6.NP	0.031016	0.031332	sp_46_rct
ReDeconv	L5.ET	0.0342246	0.0345086	sp_46_rct
ReDeconv	L6b	0.365775	0.366066	sp_46_rct
ReDeconv	Lamp5	0.0406417	0.0405317	sp_46_rct
ReDeconv	Oligo	0.273797	0.27497	sp_46_rct
ReDeconv	Astro	0.254545	0.253524	sp_47_rct
ReDeconv	L5.6.NP	0.031016	0.0362562	sp_47_rct
ReDeconv	L5.ET	0.0342246	0.0340696	sp_47_rct
ReDeconv	L6b	0.365775	0.360929	sp_47_rct
ReDeconv	Lamp5	0.0406417	0.0412256	sp_47_rct
ReDeconv	Oligo	0.273797	0.273996	sp_47_rct
ReDeconv	Astro	0.254545	0.249167	sp_48_rct
ReDeconv	L5.6.NP	0.031016	0.0311806	sp_48_rct
ReDeconv	L5.ET	0.0342246	0.0350577	sp_48_rct
ReDeconv	L6b	0.365775	0.364376	sp_48_rct
ReDeconv	Lamp5	0.0406417	0.0432903	sp_48_rct
ReDeconv	Oligo	0.273797	0.276928	sp_48_rct
ReDeconv	Astro	0.254545	0.255061	sp_49_rct
ReDeconv	L5.6.NP	0.031016	0.0287888	sp_49_rct
ReDeconv	L5.ET	0.0342246	0.0323819	sp_49_rct
ReDeconv	L6b	0.365775	0.372198	sp_49_rct
ReDeconv	Lamp5	0.0406417	0.0413168	sp_49_rct
ReDeconv	Oligo	0.273797	0.270254	sp_49_rct
ReDeconv	Astro	0.254545	0.254629	sp_50_rct
ReDeconv	L5.6.NP	0.031016	0.0303348	sp_50_rct
ReDeconv	L5.ET	0.0342246	0.0307315	sp_50_rct
ReDeconv	L6b	0.365775	0.363769	sp_50_rct
ReDeconv	Lamp5	0.0406417	0.0392757	sp_50_rct
ReDeconv	Oligo	0.273797	0.28126	sp_50_rct
ReDeconv	Astro	0.254545	0.263409	sp_51_rct
ReDeconv	L5.6.NP	0.031016	0.0296902	sp_51_rct
ReDeconv	L5.ET	0.0342246	0.0339618	sp_51_rct
ReDeconv	L6b	0.365775	0.366873	sp_51_rct
ReDeconv	Lamp5	0.0406417	0.0339918	sp_51_rct
ReDeconv	Oligo	0.273797	0.272074	sp_51_rct
ReDeconv	Astro	0.254545	0.248685	sp_52_rct
ReDeconv	L5.6.NP	0.031016	0.0314399	sp_52_rct
ReDeconv	L5.ET	0.0342246	0.035108	sp_52_rct
ReDeconv	L6b	0.365775	0.368375	sp_52_rct
ReDeconv	Lamp5	0.0406417	0.0403056	sp_52_rct
ReDeconv	Oligo	0.273797	0.276086	sp_52_rct
ReDeconv	Astro	0.254545	0.250739	sp_53_rct
ReDeconv	L5.6.NP	0.031016	0.0306556	sp_53_rct
ReDeconv	L5.ET	0.0342246	0.0337325	sp_53_rct
ReDeconv	L6b	0.365775	0.371143	sp_53_rct
ReDeconv	Lamp5	0.0406417	0.0429334	sp_53_rct
ReDeconv	Oligo	0.273797	0.270797	sp_53_rct
ReDeconv	Astro	0.254545	0.253504	sp_54_rct
ReDeconv	L5.6.NP	0.031016	0.0288085	sp_54_rct
ReDeconv	L5.ET	0.0342246	0.0332127	sp_54_rct
ReDeconv	L6b	0.365775	0.365893	sp_54_rct
ReDeconv	Lamp5	0.0406417	0.0397351	sp_54_rct
ReDeconv	Oligo	0.273797	0.278847	sp_54_rct
ReDeconv	Astro	0.254545	0.251281	sp_55_rct
ReDeconv	L5.6.NP	0.031016	0.0341868	sp_55_rct
ReDeconv	L5.ET	0.0342246	0.0319699	sp_55_rct
ReDeconv	L6b	0.365775	0.371722	sp_55_rct
ReDeconv	Lamp5	0.0406417	0.040855	sp_55_rct
ReDeconv	Oligo	0.273797	0.269985	sp_55_rct
ReDeconv	Astro	0.254545	0.256857	sp_56_rct
ReDeconv	L5.6.NP	0.031016	0.0317976	sp_56_rct
ReDeconv	L5.ET	0.0342246	0.0343752	sp_56_rct
ReDeconv	L6b	0.365775	0.373941	sp_56_rct
ReDeconv	Lamp5	0.0406417	0.0420435	sp_56_rct
ReDeconv	Oligo	0.273797	0.260985	sp_56_rct
ReDeconv	Astro	0.254545	0.253369	sp_57_rct
ReDeconv	L5.6.NP	0.031016	0.0323424	sp_57_rct
ReDeconv	L5.ET	0.0342246	0.0326289	sp_57_rct
ReDeconv	L6b	0.365775	0.363229	sp_57_rct
ReDeconv	Lamp5	0.0406417	0.0401537	sp_57_rct
ReDeconv	Oligo	0.273797	0.278277	sp_57_rct
ReDeconv	Astro	0.254545	0.25902	sp_58_rct
ReDeconv	L5.6.NP	0.031016	0.0332853	sp_58_rct
ReDeconv	L5.ET	0.0342246	0.0350717	sp_58_rct
ReDeconv	L6b	0.365775	0.352564	sp_58_rct
ReDeconv	Lamp5	0.0406417	0.0401972	sp_58_rct
ReDeconv	Oligo	0.273797	0.279863	sp_58_rct
ReDeconv	Astro	0.254545	0.257089	sp_59_rct
ReDeconv	L5.6.NP	0.031016	0.0287148	sp_59_rct
ReDeconv	L5.ET	0.0342246	0.0371865	sp_59_rct
ReDeconv	L6b	0.365775	0.36339	sp_59_rct
ReDeconv	Lamp5	0.0406417	0.0390538	sp_59_rct
ReDeconv	Oligo	0.273797	0.274567	sp_59_rct
ReDeconv	Astro	0.254545	0.251035	sp_60_rct
ReDeconv	L5.6.NP	0.031016	0.0279055	sp_60_rct
ReDeconv	L5.ET	0.0342246	0.0345495	sp_60_rct
ReDeconv	L6b	0.365775	0.368889	sp_60_rct
ReDeconv	Lamp5	0.0406417	0.0404999	sp_60_rct
ReDeconv	Oligo	0.273797	0.277121	sp_60_rct
ReDeconv	Astro	0.254545	0.259119	sp_61_rct
ReDeconv	L5.6.NP	0.031016	0.0293396	sp_61_rct
ReDeconv	L5.ET	0.0342246	0.0338024	sp_61_rct
ReDeconv	L6b	0.365775	0.367383	sp_61_rct
ReDeconv	Lamp5	0.0406417	0.0362754	sp_61_rct
ReDeconv	Oligo	0.273797	0.274081	sp_61_rct
ReDeconv	Astro	0.254545	0.25738	sp_62_rct
ReDeconv	L5.6.NP	0.031016	0.0316985	sp_62_rct
ReDeconv	L5.ET	0.0342246	0.0346399	sp_62_rct
ReDeconv	L6b	0.365775	0.370494	sp_62_rct
ReDeconv	Lamp5	0.0406417	0.0412424	sp_62_rct
ReDeconv	Oligo	0.273797	0.264545	sp_62_rct
ReDeconv	Astro	0.254545	0.251177	sp_63_rct
ReDeconv	L5.6.NP	0.031016	0.0321636	sp_63_rct
ReDeconv	L5.ET	0.0342246	0.0325067	sp_63_rct
ReDeconv	L6b	0.365775	0.368077	sp_63_rct
ReDeconv	Lamp5	0.0406417	0.0402851	sp_63_rct
ReDeconv	Oligo	0.273797	0.27579	sp_63_rct
ReDeconv	Astro	0.254545	0.248343	sp_64_rct
ReDeconv	L5.6.NP	0.031016	0.0329761	sp_64_rct
ReDeconv	L5.ET	0.0342246	0.0346714	sp_64_rct
ReDeconv	L6b	0.365775	0.366814	sp_64_rct
ReDeconv	Lamp5	0.0406417	0.04049	sp_64_rct
ReDeconv	Oligo	0.273797	0.276706	sp_64_rct
ReDeconv	Astro	0.254545	0.253922	sp_65_rct
ReDeconv	L5.6.NP	0.031016	0.0310033	sp_65_rct
ReDeconv	L5.ET	0.0342246	0.0344625	sp_65_rct
ReDeconv	L6b	0.365775	0.371232	sp_65_rct
ReDeconv	Lamp5	0.0406417	0.0432817	sp_65_rct
ReDeconv	Oligo	0.273797	0.266099	sp_65_rct
ReDeconv	Astro	0.254545	0.247534	sp_66_rct
ReDeconv	L5.6.NP	0.031016	0.0316025	sp_66_rct
ReDeconv	L5.ET	0.0342246	0.03405	sp_66_rct
ReDeconv	L6b	0.365775	0.363743	sp_66_rct
ReDeconv	Lamp5	0.0406417	0.0432968	sp_66_rct
ReDeconv	Oligo	0.273797	0.279774	sp_66_rct
ReDeconv	Astro	0.254545	0.254968	sp_67_rct
ReDeconv	L5.6.NP	0.031016	0.0298634	sp_67_rct
ReDeconv	L5.ET	0.0342246	0.0317764	sp_67_rct
ReDeconv	L6b	0.365775	0.37378	sp_67_rct
ReDeconv	Lamp5	0.0406417	0.0394089	sp_67_rct
ReDeconv	Oligo	0.273797	0.270204	sp_67_rct
ReDeconv	Astro	0.254545	0.248842	sp_68_rct
ReDeconv	L5.6.NP	0.031016	0.0319843	sp_68_rct
ReDeconv	L5.ET	0.0342246	0.0317222	sp_68_rct
ReDeconv	L6b	0.365775	0.360318	sp_68_rct
ReDeconv	Lamp5	0.0406417	0.0425256	sp_68_rct
ReDeconv	Oligo	0.273797	0.284608	sp_68_rct
ReDeconv	Astro	0.254545	0.25377	sp_69_rct
ReDeconv	L5.6.NP	0.031016	0.0289816	sp_69_rct
ReDeconv	L5.ET	0.0342246	0.035154	sp_69_rct
ReDeconv	L6b	0.365775	0.360884	sp_69_rct
ReDeconv	Lamp5	0.0406417	0.0423148	sp_69_rct
ReDeconv	Oligo	0.273797	0.278895	sp_69_rct
ReDeconv	Astro	0.254545	0.260951	sp_70_rct
ReDeconv	L5.6.NP	0.031016	0.0308785	sp_70_rct
ReDeconv	L5.ET	0.0342246	0.033532	sp_70_rct
ReDeconv	L6b	0.365775	0.372523	sp_70_rct
ReDeconv	Lamp5	0.0406417	0.0352291	sp_70_rct
ReDeconv	Oligo	0.273797	0.266886	sp_70_rct
ReDeconv	Astro	0.254545	0.257087	sp_71_rct
ReDeconv	L5.6.NP	0.031016	0.0273118	sp_71_rct
ReDeconv	L5.ET	0.0342246	0.0364864	sp_71_rct
ReDeconv	L6b	0.365775	0.368578	sp_71_rct
ReDeconv	Lamp5	0.0406417	0.0384635	sp_71_rct
ReDeconv	Oligo	0.273797	0.272073	sp_71_rct
ReDeconv	Astro	0.254545	0.257832	sp_72_rct
ReDeconv	L5.6.NP	0.031016	0.0310161	sp_72_rct
ReDeconv	L5.ET	0.0342246	0.0352864	sp_72_rct
ReDeconv	L6b	0.365775	0.372949	sp_72_rct
ReDeconv	Lamp5	0.0406417	0.0382964	sp_72_rct
ReDeconv	Oligo	0.273797	0.264621	sp_72_rct
ReDeconv	Astro	0.254545	0.263407	sp_73_rct
ReDeconv	L5.6.NP	0.031016	0.0271035	sp_73_rct
ReDeconv	L5.ET	0.0342246	0.0357315	sp_73_rct
ReDeconv	L6b	0.365775	0.368245	sp_73_rct
ReDeconv	Lamp5	0.0406417	0.0378105	sp_73_rct
ReDeconv	Oligo	0.273797	0.267703	sp_73_rct
ReDeconv	Astro	0.254545	0.252262	sp_74_rct
ReDeconv	L5.6.NP	0.031016	0.0317394	sp_74_rct
ReDeconv	L5.ET	0.0342246	0.0312076	sp_74_rct
ReDeconv	L6b	0.365775	0.366157	sp_74_rct
ReDeconv	Lamp5	0.0406417	0.0376322	sp_74_rct
ReDeconv	Oligo	0.273797	0.281002	sp_74_rct
ReDeconv	Astro	0.254545	0.245409	sp_75_rct
ReDeconv	L5.6.NP	0.031016	0.0336611	sp_75_rct
ReDeconv	L5.ET	0.0342246	0.0341196	sp_75_rct
ReDeconv	L6b	0.365775	0.360543	sp_75_rct
ReDeconv	Lamp5	0.0406417	0.0446405	sp_75_rct
ReDeconv	Oligo	0.273797	0.281626	sp_75_rct
ReDeconv	Astro	0.254545	0.253274	sp_76_rct
ReDeconv	L5.6.NP	0.031016	0.0320166	sp_76_rct
ReDeconv	L5.ET	0.0342246	0.0303927	sp_76_rct
ReDeconv	L6b	0.365775	0.360348	sp_76_rct
ReDeconv	Lamp5	0.0406417	0.0426383	sp_76_rct
ReDeconv	Oligo	0.273797	0.28133	sp_76_rct
ReDeconv	Astro	0.254545	0.252694	sp_77_rct
ReDeconv	L5.6.NP	0.031016	0.0321501	sp_77_rct
ReDeconv	L5.ET	0.0342246	0.0352069	sp_77_rct
ReDeconv	L6b	0.365775	0.364231	sp_77_rct
ReDeconv	Lamp5	0.0406417	0.0415407	sp_77_rct
ReDeconv	Oligo	0.273797	0.274177	sp_77_rct
ReDeconv	Astro	0.254545	0.259341	sp_78_rct
ReDeconv	L5.6.NP	0.031016	0.0324161	sp_78_rct
ReDeconv	L5.ET	0.0342246	0.033671	sp_78_rct
ReDeconv	L6b	0.365775	0.359321	sp_78_rct
ReDeconv	Lamp5	0.0406417	0.042515	sp_78_rct
ReDeconv	Oligo	0.273797	0.272736	sp_78_rct
ReDeconv	Astro	0.254545	0.25157	sp_79_rct
ReDeconv	L5.6.NP	0.031016	0.0297998	sp_79_rct
ReDeconv	L5.ET	0.0342246	0.0345898	sp_79_rct
ReDeconv	L6b	0.365775	0.364416	sp_79_rct
ReDeconv	Lamp5	0.0406417	0.0437041	sp_79_rct
ReDeconv	Oligo	0.273797	0.27592	sp_79_rct
ReDeconv	Astro	0.254545	0.265143	sp_80_rct
ReDeconv	L5.6.NP	0.031016	0.0288809	sp_80_rct
ReDeconv	L5.ET	0.0342246	0.0370199	sp_80_rct
ReDeconv	L6b	0.365775	0.366127	sp_80_rct
ReDeconv	Lamp5	0.0406417	0.0409241	sp_80_rct
ReDeconv	Oligo	0.273797	0.261905	sp_80_rct
ReDeconv	Astro	0.254545	0.255867	sp_81_rct
ReDeconv	L5.6.NP	0.031016	0.0328048	sp_81_rct
ReDeconv	L5.ET	0.0342246	0.0386293	sp_81_rct
ReDeconv	L6b	0.365775	0.366864	sp_81_rct
ReDeconv	Lamp5	0.0406417	0.0419167	sp_81_rct
ReDeconv	Oligo	0.273797	0.263918	sp_81_rct
ReDeconv	Astro	0.254545	0.262113	sp_82_rct
ReDeconv	L5.6.NP	0.031016	0.0288662	sp_82_rct
ReDeconv	L5.ET	0.0342246	0.0334894	sp_82_rct
ReDeconv	L6b	0.365775	0.367889	sp_82_rct
ReDeconv	Lamp5	0.0406417	0.0400834	sp_82_rct
ReDeconv	Oligo	0.273797	0.267558	sp_82_rct
ReDeconv	Astro	0.254545	0.253915	sp_83_rct
ReDeconv	L5.6.NP	0.031016	0.0318394	sp_83_rct
ReDeconv	L5.ET	0.0342246	0.0367533	sp_83_rct
ReDeconv	L6b	0.365775	0.373213	sp_83_rct
ReDeconv	Lamp5	0.0406417	0.0391557	sp_83_rct
ReDeconv	Oligo	0.273797	0.265123	sp_83_rct
ReDeconv	Astro	0.254545	0.252502	sp_84_rct
ReDeconv	L5.6.NP	0.031016	0.0286869	sp_84_rct
ReDeconv	L5.ET	0.0342246	0.033408	sp_84_rct
ReDeconv	L6b	0.365775	0.365553	sp_84_rct
ReDeconv	Lamp5	0.0406417	0.042	sp_84_rct
ReDeconv	Oligo	0.273797	0.27785	sp_84_rct
ReDeconv	Astro	0.254545	0.247916	sp_85_rct
ReDeconv	L5.6.NP	0.031016	0.0294332	sp_85_rct
ReDeconv	L5.ET	0.0342246	0.0366414	sp_85_rct
ReDeconv	L6b	0.365775	0.371465	sp_85_rct
ReDeconv	Lamp5	0.0406417	0.0398036	sp_85_rct
ReDeconv	Oligo	0.273797	0.274741	sp_85_rct
ReDeconv	Astro	0.254545	0.253836	sp_86_rct
ReDeconv	L5.6.NP	0.031016	0.0294285	sp_86_rct
ReDeconv	L5.ET	0.0342246	0.0359419	sp_86_rct
ReDeconv	L6b	0.365775	0.360377	sp_86_rct
ReDeconv	Lamp5	0.0406417	0.0385277	sp_86_rct
ReDeconv	Oligo	0.273797	0.281889	sp_86_rct
ReDeconv	Astro	0.254545	0.254779	sp_87_rct
ReDeconv	L5.6.NP	0.031016	0.0313563	sp_87_rct
ReDeconv	L5.ET	0.0342246	0.0297385	sp_87_rct
ReDeconv	L6b	0.365775	0.361304	sp_87_rct
ReDeconv	Lamp5	0.0406417	0.0444577	sp_87_rct
ReDeconv	Oligo	0.273797	0.278365	sp_87_rct
ReDeconv	Astro	0.254545	0.255821	sp_88_rct
ReDeconv	L5.6.NP	0.031016	0.030119	sp_88_rct
ReDeconv	L5.ET	0.0342246	0.0334131	sp_88_rct
ReDeconv	L6b	0.365775	0.367609	sp_88_rct
ReDeconv	Lamp5	0.0406417	0.0411141	sp_88_rct
ReDeconv	Oligo	0.273797	0.271923	sp_88_rct
ReDeconv	Astro	0.254545	0.259271	sp_89_rct
ReDeconv	L5.6.NP	0.031016	0.0263994	sp_89_rct
ReDeconv	L5.ET	0.0342246	0.0355947	sp_89_rct
ReDeconv	L6b	0.365775	0.367219	sp_89_rct
ReDeconv	Lamp5	0.0406417	0.0413274	sp_89_rct
ReDeconv	Oligo	0.273797	0.270189	sp_89_rct
ReDeconv	Astro	0.254545	0.254143	sp_90_rct
ReDeconv	L5.6.NP	0.031016	0.0295227	sp_90_rct
ReDeconv	L5.ET	0.0342246	0.0333411	sp_90_rct
ReDeconv	L6b	0.365775	0.361975	sp_90_rct
ReDeconv	Lamp5	0.0406417	0.0421655	sp_90_rct
ReDeconv	Oligo	0.273797	0.278853	sp_90_rct
ReDeconv	Astro	0.254545	0.252215	sp_91_rct
ReDeconv	L5.6.NP	0.031016	0.0295594	sp_91_rct
ReDeconv	L5.ET	0.0342246	0.0339031	sp_91_rct
ReDeconv	L6b	0.365775	0.361109	sp_91_rct
ReDeconv	Lamp5	0.0406417	0.043102	sp_91_rct
ReDeconv	Oligo	0.273797	0.280111	sp_91_rct
ReDeconv	Astro	0.254545	0.256022	sp_92_rct
ReDeconv	L5.6.NP	0.031016	0.0257192	sp_92_rct
ReDeconv	L5.ET	0.0342246	0.0359038	sp_92_rct
ReDeconv	L6b	0.365775	0.357075	sp_92_rct
ReDeconv	Lamp5	0.0406417	0.0410374	sp_92_rct
ReDeconv	Oligo	0.273797	0.284242	sp_92_rct
ReDeconv	Astro	0.254545	0.251669	sp_93_rct
ReDeconv	L5.6.NP	0.031016	0.0271992	sp_93_rct
ReDeconv	L5.ET	0.0342246	0.0341436	sp_93_rct
ReDeconv	L6b	0.365775	0.370971	sp_93_rct
ReDeconv	Lamp5	0.0406417	0.0365875	sp_93_rct
ReDeconv	Oligo	0.273797	0.279429	sp_93_rct
ReDeconv	Astro	0.254545	0.25497	sp_94_rct
ReDeconv	L5.6.NP	0.031016	0.0321121	sp_94_rct
ReDeconv	L5.ET	0.0342246	0.0336775	sp_94_rct
ReDeconv	L6b	0.365775	0.36225	sp_94_rct
ReDeconv	Lamp5	0.0406417	0.0403539	sp_94_rct
ReDeconv	Oligo	0.273797	0.276637	sp_94_rct
ReDeconv	Astro	0.254545	0.257757	sp_95_rct
ReDeconv	L5.6.NP	0.031016	0.0313044	sp_95_rct
ReDeconv	L5.ET	0.0342246	0.0367562	sp_95_rct
ReDeconv	L6b	0.365775	0.366931	sp_95_rct
ReDeconv	Lamp5	0.0406417	0.0382794	sp_95_rct
ReDeconv	Oligo	0.273797	0.268971	sp_95_rct
ReDeconv	Astro	0.254545	0.250677	sp_96_rct
ReDeconv	L5.6.NP	0.031016	0.0290132	sp_96_rct
ReDeconv	L5.ET	0.0342246	0.0316452	sp_96_rct
ReDeconv	L6b	0.365775	0.374984	sp_96_rct
ReDeconv	Lamp5	0.0406417	0.0404948	sp_96_rct
ReDeconv	Oligo	0.273797	0.273186	sp_96_rct
ReDeconv	Astro	0.254545	0.254038	sp_97_rct
ReDeconv	L5.6.NP	0.031016	0.0298837	sp_97_rct
ReDeconv	L5.ET	0.0342246	0.0353462	sp_97_rct
ReDeconv	L6b	0.365775	0.360411	sp_97_rct
ReDeconv	Lamp5	0.0406417	0.0401429	sp_97_rct
ReDeconv	Oligo	0.273797	0.280179	sp_97_rct
ReDeconv	Astro	0.254545	0.251818	sp_98_rct
ReDeconv	L5.6.NP	0.031016	0.030432	sp_98_rct
ReDeconv	L5.ET	0.0342246	0.0382466	sp_98_rct
ReDeconv	L6b	0.365775	0.362614	sp_98_rct
ReDeconv	Lamp5	0.0406417	0.0382342	sp_98_rct
ReDeconv	Oligo	0.273797	0.278654	sp_98_rct
ReDeconv	Astro	0.254545	0.250944	sp_99_rct
ReDeconv	L5.6.NP	0.031016	0.0338029	sp_99_rct
ReDeconv	L5.ET	0.0342246	0.0317822	sp_99_rct
ReDeconv	L6b	0.365775	0.365596	sp_99_rct
ReDeconv	Lamp5	0.0406417	0.0405467	sp_99_rct
ReDeconv	Oligo	0.273797	0.277328	sp_99_rct
ReDeconv	Astro	0.254545	0.253797	sp_100_rct
ReDeconv	L5.6.NP	0.031016	0.033484	sp_100_rct
ReDeconv	L5.ET	0.0342246	0.0331678	sp_100_rct
ReDeconv	L6b	0.365775	0.364197	sp_100_rct
ReDeconv	Lamp5	0.0406417	0.0416594	sp_100_rct
ReDeconv	Oligo	0.273797	0.273695	sp_100_rct
MuSiC (T2)	Astro	0.254545	0.12542	sp_1_rct
MuSiC (T2)	L5.6.NP	0.031016	0.0047563	sp_1_rct
MuSiC (T2)	L5.ET	0.0342246	0.0148921	sp_1_rct
MuSiC (T2)	L6b	0.365775	0.462114	sp_1_rct
MuSiC (T2)	Lamp5	0.0406417	0.0333882	sp_1_rct
MuSiC (T2)	Oligo	0.273797	0.359429	sp_1_rct
MuSiC (T2)	Astro	0.254545	0.11718	sp_2_rct
MuSiC (T2)	L5.6.NP	0.031016	0.00076234	sp_2_rct
MuSiC (T2)	L5.ET	0.0342246	0.0157574	sp_2_rct
MuSiC (T2)	L6b	0.365775	0.474696	sp_2_rct
MuSiC (T2)	Lamp5	0.0406417	0.0387366	sp_2_rct
MuSiC (T2)	Oligo	0.273797	0.352867	sp_2_rct
MuSiC (T2)	Astro	0.254545	0.12345	sp_3_rct
MuSiC (T2)	L5.6.NP	0.031016	0.0129198	sp_3_rct
MuSiC (T2)	L5.ET	0.0342246	0.0156519	sp_3_rct
MuSiC (T2)	L6b	0.365775	0.450979	sp_3_rct
MuSiC (T2)	Lamp5	0.0406417	0.0321731	sp_3_rct
MuSiC (T2)	Oligo	0.273797	0.364826	sp_3_rct
MuSiC (T2)	Astro	0.254545	0.121314	sp_4_rct
MuSiC (T2)	L5.6.NP	0.031016	0.000733072	sp_4_rct
MuSiC (T2)	L5.ET	0.0342246	0.018079	sp_4_rct
MuSiC (T2)	L6b	0.365775	0.467543	sp_4_rct
MuSiC (T2)	Lamp5	0.0406417	0.0353137	sp_4_rct
MuSiC (T2)	Oligo	0.273797	0.357017	sp_4_rct
MuSiC (T2)	Astro	0.254545	0.100292	sp_5_rct
MuSiC (T2)	L5.6.NP	0.031016	7.84104e-05	sp_5_rct
MuSiC (T2)	L5.ET	0.0342246	0.0179284	sp_5_rct
MuSiC (T2)	L6b	0.365775	0.467887	sp_5_rct
MuSiC (T2)	Lamp5	0.0406417	0.0421384	sp_5_rct
MuSiC (T2)	Oligo	0.273797	0.371677	sp_5_rct
MuSiC (T2)	Astro	0.254545	0.102488	sp_6_rct
MuSiC (T2)	L5.6.NP	0.031016	0.00796896	sp_6_rct
MuSiC (T2)	L5.ET	0.0342246	0.0115534	sp_6_rct
MuSiC (T2)	L6b	0.365775	0.476319	sp_6_rct
MuSiC (T2)	Lamp5	0.0406417	0.0359624	sp_6_rct
MuSiC (T2)	Oligo	0.273797	0.365708	sp_6_rct
MuSiC (T2)	Astro	0.254545	0.119901	sp_7_rct
MuSiC (T2)	L5.6.NP	0.031016	0.0010109	sp_7_rct
MuSiC (T2)	L5.ET	0.0342246	0.0125903	sp_7_rct
MuSiC (T2)	L6b	0.365775	0.451662	sp_7_rct
MuSiC (T2)	Lamp5	0.0406417	0.0373913	sp_7_rct
MuSiC (T2)	Oligo	0.273797	0.377445	sp_7_rct
MuSiC (T2)	Astro	0.254545	0.126049	sp_8_rct
MuSiC (T2)	L5.6.NP	0.031016	0.00269804	sp_8_rct
MuSiC (T2)	L5.ET	0.0342246	0.00937292	sp_8_rct
MuSiC (T2)	L6b	0.365775	0.456824	sp_8_rct
MuSiC (T2)	Lamp5	0.0406417	0.0360441	sp_8_rct
MuSiC (T2)	Oligo	0.273797	0.369012	sp_8_rct
MuSiC (T2)	Astro	0.254545	0.104729	sp_9_rct
MuSiC (T2)	L5.6.NP	0.031016	0.0164181	sp_9_rct
MuSiC (T2)	L5.ET	0.0342246	0.0249817	sp_9_rct
MuSiC (T2)	L6b	0.365775	0.479802	sp_9_rct
MuSiC (T2)	Lamp5	0.0406417	0.0346698	sp_9_rct
MuSiC (T2)	Oligo	0.273797	0.339399	sp_9_rct
MuSiC (T2)	Astro	0.254545	0.101848	sp_10_rct
MuSiC (T2)	L5.6.NP	0.031016	0.00303763	sp_10_rct
MuSiC (T2)	L5.ET	0.0342246	0.0168179	sp_10_rct
MuSiC (T2)	L6b	0.365775	0.477624	sp_10_rct
MuSiC (T2)	Lamp5	0.0406417	0.0367831	sp_10_rct
MuSiC (T2)	Oligo	0.273797	0.36389	sp_10_rct
MuSiC (T2)	Astro	0.254545	0.0960019	sp_11_rct
MuSiC (T2)	L5.6.NP	0.031016	0.00279157	sp_11_rct
MuSiC (T2)	L5.ET	0.0342246	0.0159572	sp_11_rct
MuSiC (T2)	L6b	0.365775	0.487408	sp_11_rct
MuSiC (T2)	Lamp5	0.0406417	0.0443778	sp_11_rct
MuSiC (T2)	Oligo	0.273797	0.353464	sp_11_rct
MuSiC (T2)	Astro	0.254545	0.0961974	sp_12_rct
MuSiC (T2)	L5.6.NP	0.031016	0.00697142	sp_12_rct
MuSiC (T2)	L5.ET	0.0342246	0.0173309	sp_12_rct
MuSiC (T2)	L6b	0.365775	0.473885	sp_12_rct
MuSiC (T2)	Lamp5	0.0406417	0.0430108	sp_12_rct
MuSiC (T2)	Oligo	0.273797	0.362604	sp_12_rct
MuSiC (T2)	Astro	0.254545	0.113291	sp_13_rct
MuSiC (T2)	L5.6.NP	0.031016	0	sp_13_rct
MuSiC (T2)	L5.ET	0.0342246	0.0203018	sp_13_rct
MuSiC (T2)	L6b	0.365775	0.459273	sp_13_rct
MuSiC (T2)	Lamp5	0.0406417	0.035648	sp_13_rct
MuSiC (T2)	Oligo	0.273797	0.371486	sp_13_rct
MuSiC (T2)	Astro	0.254545	0.105931	sp_14_rct
MuSiC (T2)	L5.6.NP	0.031016	0	sp_14_rct
MuSiC (T2)	L5.ET	0.0342246	0.0187126	sp_14_rct
MuSiC (T2)	L6b	0.365775	0.464087	sp_14_rct
MuSiC (T2)	Lamp5	0.0406417	0.0377677	sp_14_rct
MuSiC (T2)	Oligo	0.273797	0.373502	sp_14_rct
MuSiC (T2)	Astro	0.254545	0.105099	sp_15_rct
MuSiC (T2)	L5.6.NP	0.031016	0.00627015	sp_15_rct
MuSiC (T2)	L5.ET	0.0342246	0.0198977	sp_15_rct
MuSiC (T2)	L6b	0.365775	0.459653	sp_15_rct
MuSiC (T2)	Lamp5	0.0406417	0.039392	sp_15_rct
MuSiC (T2)	Oligo	0.273797	0.369689	sp_15_rct
MuSiC (T2)	Astro	0.254545	0.0846685	sp_16_rct
MuSiC (T2)	L5.6.NP	0.031016	0.0106671	sp_16_rct
MuSiC (T2)	L5.ET	0.0342246	0.0205321	sp_16_rct
MuSiC (T2)	L6b	0.365775	0.475786	sp_16_rct
MuSiC (T2)	Lamp5	0.0406417	0.0407979	sp_16_rct
MuSiC (T2)	Oligo	0.273797	0.367548	sp_16_rct
MuSiC (T2)	Astro	0.254545	0.121453	sp_17_rct
MuSiC (T2)	L5.6.NP	0.031016	0.000726312	sp_17_rct
MuSiC (T2)	L5.ET	0.0342246	0.0112602	sp_17_rct
MuSiC (T2)	L6b	0.365775	0.47274	sp_17_rct
MuSiC (T2)	Lamp5	0.0406417	0.0396484	sp_17_rct
MuSiC (T2)	Oligo	0.273797	0.354172	sp_17_rct
MuSiC (T2)	Astro	0.254545	0.0888166	sp_18_rct
MuSiC (T2)	L5.6.NP	0.031016	0.00959501	sp_18_rct
MuSiC (T2)	L5.ET	0.0342246	0.0259646	sp_18_rct
MuSiC (T2)	L6b	0.365775	0.457937	sp_18_rct
MuSiC (T2)	Lamp5	0.0406417	0.0374787	sp_18_rct
MuSiC (T2)	Oligo	0.273797	0.380208	sp_18_rct
MuSiC (T2)	Astro	0.254545	0.101032	sp_19_rct
MuSiC (T2)	L5.6.NP	0.031016	0.00113798	sp_19_rct
MuSiC (T2)	L5.ET	0.0342246	0.0218493	sp_19_rct
MuSiC (T2)	L6b	0.365775	0.465766	sp_19_rct
MuSiC (T2)	Lamp5	0.0406417	0.0346779	sp_19_rct
MuSiC (T2)	Oligo	0.273797	0.375537	sp_19_rct
MuSiC (T2)	Astro	0.254545	0.108061	sp_20_rct
MuSiC (T2)	L5.6.NP	0.031016	0	sp_20_rct
MuSiC (T2)	L5.ET	0.0342246	0.00424891	sp_20_rct
MuSiC (T2)	L6b	0.365775	0.453738	sp_20_rct
MuSiC (T2)	Lamp5	0.0406417	0.0278768	sp_20_rct
MuSiC (T2)	Oligo	0.273797	0.406075	sp_20_rct
MuSiC (T2)	Astro	0.254545	0.104494	sp_21_rct
MuSiC (T2)	L5.6.NP	0.031016	0.00993073	sp_21_rct
MuSiC (T2)	L5.ET	0.0342246	0.0172053	sp_21_rct
MuSiC (T2)	L6b	0.365775	0.467056	sp_21_rct
MuSiC (T2)	Lamp5	0.0406417	0.0371566	sp_21_rct
MuSiC (T2)	Oligo	0.273797	0.364158	sp_21_rct
MuSiC (T2)	Astro	0.254545	0.0990402	sp_22_rct
MuSiC (T2)	L5.6.NP	0.031016	0.0132496	sp_22_rct
MuSiC (T2)	L5.ET	0.0342246	0.0169099	sp_22_rct
MuSiC (T2)	L6b	0.365775	0.477193	sp_22_rct
MuSiC (T2)	Lamp5	0.0406417	0.0380235	sp_22_rct
MuSiC (T2)	Oligo	0.273797	0.355584	sp_22_rct
MuSiC (T2)	Astro	0.254545	0.120798	sp_23_rct
MuSiC (T2)	L5.6.NP	0.031016	0.0120257	sp_23_rct
MuSiC (T2)	L5.ET	0.0342246	0.0114031	sp_23_rct
MuSiC (T2)	L6b	0.365775	0.46835	sp_23_rct
MuSiC (T2)	Lamp5	0.0406417	0.0338239	sp_23_rct
MuSiC (T2)	Oligo	0.273797	0.3536	sp_23_rct
MuSiC (T2)	Astro	0.254545	0.103662	sp_24_rct
MuSiC (T2)	L5.6.NP	0.031016	0.000921208	sp_24_rct
MuSiC (T2)	L5.ET	0.0342246	0.0173755	sp_24_rct
MuSiC (T2)	L6b	0.365775	0.465617	sp_24_rct
MuSiC (T2)	Lamp5	0.0406417	0.0324657	sp_24_rct
MuSiC (T2)	Oligo	0.273797	0.379959	sp_24_rct
MuSiC (T2)	Astro	0.254545	0.114809	sp_25_rct
MuSiC (T2)	L5.6.NP	0.031016	0.00247156	sp_25_rct
MuSiC (T2)	L5.ET	0.0342246	0.0185363	sp_25_rct
MuSiC (T2)	L6b	0.365775	0.471647	sp_25_rct
MuSiC (T2)	Lamp5	0.0406417	0.0372333	sp_25_rct
MuSiC (T2)	Oligo	0.273797	0.355303	sp_25_rct
MuSiC (T2)	Astro	0.254545	0.0969001	sp_26_rct
MuSiC (T2)	L5.6.NP	0.031016	0	sp_26_rct
MuSiC (T2)	L5.ET	0.0342246	0.018001	sp_26_rct
MuSiC (T2)	L6b	0.365775	0.465806	sp_26_rct
MuSiC (T2)	Lamp5	0.0406417	0.0364258	sp_26_rct
MuSiC (T2)	Oligo	0.273797	0.382867	sp_26_rct
MuSiC (T2)	Astro	0.254545	0.0958761	sp_27_rct
MuSiC (T2)	L5.6.NP	0.031016	0	sp_27_rct
MuSiC (T2)	L5.ET	0.0342246	0.0198313	sp_27_rct
MuSiC (T2)	L6b	0.365775	0.478758	sp_27_rct
MuSiC (T2)	Lamp5	0.0406417	0.0425103	sp_27_rct
MuSiC (T2)	Oligo	0.273797	0.363024	sp_27_rct
MuSiC (T2)	Astro	0.254545	0.102678	sp_28_rct
MuSiC (T2)	L5.6.NP	0.031016	0	sp_28_rct
MuSiC (T2)	L5.ET	0.0342246	0.0239394	sp_28_rct
MuSiC (T2)	L6b	0.365775	0.461009	sp_28_rct
MuSiC (T2)	Lamp5	0.0406417	0.0276536	sp_28_rct
MuSiC (T2)	Oligo	0.273797	0.38472	sp_28_rct
MuSiC (T2)	Astro	0.254545	0.0864095	sp_29_rct
MuSiC (T2)	L5.6.NP	0.031016	0.00222282	sp_29_rct
MuSiC (T2)	L5.ET	0.0342246	0.0136937	sp_29_rct
MuSiC (T2)	L6b	0.365775	0.468936	sp_29_rct
MuSiC (T2)	Lamp5	0.0406417	0.0358956	sp_29_rct
MuSiC (T2)	Oligo	0.273797	0.392842	sp_29_rct
MuSiC (T2)	Astro	0.254545	0.098317	sp_30_rct
MuSiC (T2)	L5.6.NP	0.031016	0	sp_30_rct
MuSiC (T2)	L5.ET	0.0342246	0.017295	sp_30_rct
MuSiC (T2)	L6b	0.365775	0.456952	sp_30_rct
MuSiC (T2)	Lamp5	0.0406417	0.0347393	sp_30_rct
MuSiC (T2)	Oligo	0.273797	0.392697	sp_30_rct
MuSiC (T2)	Astro	0.254545	0.107087	sp_31_rct
MuSiC (T2)	L5.6.NP	0.031016	0.00113375	sp_31_rct
MuSiC (T2)	L5.ET	0.0342246	0.0197538	sp_31_rct
MuSiC (T2)	L6b	0.365775	0.457698	sp_31_rct
MuSiC (T2)	Lamp5	0.0406417	0.0324617	sp_31_rct
MuSiC (T2)	Oligo	0.273797	0.381865	sp_31_rct
MuSiC (T2)	Astro	0.254545	0.108745	sp_32_rct
MuSiC (T2)	L5.6.NP	0.031016	0.0129424	sp_32_rct
MuSiC (T2)	L5.ET	0.0342246	0.0200873	sp_32_rct
MuSiC (T2)	L6b	0.365775	0.465166	sp_32_rct
MuSiC (T2)	Lamp5	0.0406417	0.0333007	sp_32_rct
MuSiC (T2)	Oligo	0.273797	0.359759	sp_32_rct
MuSiC (T2)	Astro	0.254545	0.113853	sp_33_rct
MuSiC (T2)	L5.6.NP	0.031016	0	sp_33_rct
MuSiC (T2)	L5.ET	0.0342246	0.0151947	sp_33_rct
MuSiC (T2)	L6b	0.365775	0.465257	sp_33_rct
MuSiC (T2)	Lamp5	0.0406417	0.0352832	sp_33_rct
MuSiC (T2)	Oligo	0.273797	0.370412	sp_33_rct
MuSiC (T2)	Astro	0.254545	0.10544	sp_34_rct
[truncated: 401 more rows]

## Sheet: Figure_4c
Methods	Cell_type	Ground_Truth	Prediction	sampleID	Group
CIBERSORTx (T1,2)	Astro	0.0861145	0.0183218	Sample_rand_RC_1	Percent<=20%
CIBERSORTx (T1,2)	L5.6.NP	0.197775	0.194219	Sample_rand_RC_1	Percent<=20%
CIBERSORTx (T1,2)	L5.ET	0.100948	0.122318	Sample_rand_RC_1	Percent<=20%
CIBERSORTx (T1,2)	L6b	0.127318	0.236656	Sample_rand_RC_1	Percent<=20%
CIBERSORTx (T1,2)	Lamp5	0.388958	0.401694	Sample_rand_RC_1	Percent>20%
CIBERSORTx (T1,2)	Oligo	0.0988875	0.0267912	Sample_rand_RC_1	Percent<=20%
CIBERSORTx (T1,2)	Astro	0.0711472	0.0182444	Sample_rand_RC_2	Percent<=20%
CIBERSORTx (T1,2)	L5.6.NP	0.0699163	0.0914954	Sample_rand_RC_2	Percent<=20%
CIBERSORTx (T1,2)	L5.ET	0.0755785	0.120312	Sample_rand_RC_2	Percent<=20%
CIBERSORTx (T1,2)	L6b	0.133186	0.298591	Sample_rand_RC_2	Percent<=20%
CIBERSORTx (T1,2)	Lamp5	0.281388	0.372078	Sample_rand_RC_2	Percent>20%
CIBERSORTx (T1,2)	Oligo	0.368784	0.0992796	Sample_rand_RC_2	Percent>20%
CIBERSORTx (T1,2)	Astro	0.0765975	0.0138754	Sample_rand_RC_3	Percent<=20%
CIBERSORTx (T1,2)	L5.6.NP	0.22683	0.222332	Sample_rand_RC_3	Percent>20%
CIBERSORTx (T1,2)	L5.ET	0.0727888	0.0798282	Sample_rand_RC_3	Percent<=20%
CIBERSORTx (T1,2)	L6b	0.360982	0.564101	Sample_rand_RC_3	Percent>20%
CIBERSORTx (T1,2)	Lamp5	0.0600931	0.0766786	Sample_rand_RC_3	Percent<=20%
CIBERSORTx (T1,2)	Oligo	0.202708	0.0431854	Sample_rand_RC_3	Percent>20%
CIBERSORTx (T1,2)	Astro	0.0450727	0.0173278	Sample_rand_RC_4	Percent<=20%
CIBERSORTx (T1,2)	L5.6.NP	0.0950625	0.0975239	Sample_rand_RC_4	Percent<=20%
CIBERSORTx (T1,2)	L5.ET	0.0239705	0.0165326	Sample_rand_RC_4	Percent<=20%
CIBERSORTx (T1,2)	L6b	0.223315	0.435133	Sample_rand_RC_4	Percent>20%
CIBERSORTx (T1,2)	Lamp5	0.287236	0.348084	Sample_rand_RC_4	Percent>20%
CIBERSORTx (T1,2)	Oligo	0.325343	0.0853989	Sample_rand_RC_4	Percent>20%
CIBERSORTx (T1,2)	Astro	0.0151341	0.0122555	Sample_rand_RC_5	Percent<=20%
CIBERSORTx (T1,2)	L5.6.NP	0.0729885	0.072358	Sample_rand_RC_5	Percent<=20%
CIBERSORTx (T1,2)	L5.ET	0.0494253	0.0590165	Sample_rand_RC_5	Percent<=20%
CIBERSORTx (T1,2)	L6b	0.193487	0.380733	Sample_rand_RC_5	Percent<=20%
CIBERSORTx (T1,2)	Lamp5	0.327778	0.388517	Sample_rand_RC_5	Percent>20%
CIBERSORTx (T1,2)	Oligo	0.341188	0.0871201	Sample_rand_RC_5	Percent>20%
CIBERSORTx (T1,2)	Astro	0.0379859	0.00943757	Sample_rand_RC_6	Percent<=20%
CIBERSORTx (T1,2)	L5.6.NP	0.0777385	0.0668065	Sample_rand_RC_6	Percent<=20%
CIBERSORTx (T1,2)	L5.ET	0.0238516	0.0103446	Sample_rand_RC_6	Percent<=20%
CIBERSORTx (T1,2)	L6b	0.281802	0.431895	Sample_rand_RC_6	Percent>20%
CIBERSORTx (T1,2)	Lamp5	0.487191	0.457836	Sample_rand_RC_6	Percent>20%
CIBERSORTx (T1,2)	Oligo	0.0914311	0.0236808	Sample_rand_RC_6	Percent<=20%
CIBERSORTx (T1,2)	Astro	0.033804	0.00856063	Sample_rand_RC_7	Percent<=20%
CIBERSORTx (T1,2)	L5.6.NP	0.156183	0.138503	Sample_rand_RC_7	Percent<=20%
CIBERSORTx (T1,2)	L5.ET	0.0808729	0.0835201	Sample_rand_RC_7	Percent<=20%
CIBERSORTx (T1,2)	L6b	0.233205	0.354716	Sample_rand_RC_7	Percent>20%
CIBERSORTx (T1,2)	Lamp5	0.42362	0.396364	Sample_rand_RC_7	Percent>20%
CIBERSORTx (T1,2)	Oligo	0.0723149	0.0183356	Sample_rand_RC_7	Percent<=20%
CIBERSORTx (T1,2)	Astro	0.0658564	0.0209152	Sample_rand_RC_8	Percent<=20%
CIBERSORTx (T1,2)	L5.6.NP	0.0551159	0.0511879	Sample_rand_RC_8	Percent<=20%
CIBERSORTx (T1,2)	L5.ET	0.0254381	0.0173211	Sample_rand_RC_8	Percent<=20%
CIBERSORTx (T1,2)	L6b	0.219898	0.424344	Sample_rand_RC_8	Percent>20%
CIBERSORTx (T1,2)	Lamp5	0.341153	0.407875	Sample_rand_RC_8	Percent>20%
CIBERSORTx (T1,2)	Oligo	0.292538	0.0783563	Sample_rand_RC_8	Percent>20%
CIBERSORTx (T1,2)	Astro	0.0182311	0.0208723	Sample_rand_RC_9	Percent<=20%
CIBERSORTx (T1,2)	L5.6.NP	0.0142892	0	Sample_rand_RC_9	Percent<=20%
CIBERSORTx (T1,2)	L5.ET	0.0546933	0.0535285	Sample_rand_RC_9	Percent<=20%
CIBERSORTx (T1,2)	L6b	0.162602	0.31506	Sample_rand_RC_9	Percent<=20%
CIBERSORTx (T1,2)	Lamp5	0.480168	0.537864	Sample_rand_RC_9	Percent>20%
CIBERSORTx (T1,2)	Oligo	0.270017	0.0726758	Sample_rand_RC_9	Percent>20%
CIBERSORTx (T1,2)	Astro	0.030171	0.0114288	Sample_rand_RC_10	Percent<=20%
CIBERSORTx (T1,2)	L5.6.NP	0.120013	0.147193	Sample_rand_RC_10	Percent<=20%
CIBERSORTx (T1,2)	L5.ET	0.0315119	0.034009	Sample_rand_RC_10	Percent<=20%
CIBERSORTx (T1,2)	L6b	0.30171	0.575601	Sample_rand_RC_10	Percent>20%
CIBERSORTx (T1,2)	Lamp5	0.103587	0.130169	Sample_rand_RC_10	Percent<=20%
CIBERSORTx (T1,2)	Oligo	0.413007	0.1016	Sample_rand_RC_10	Percent>20%
CIBERSORTx (T1,2)	Astro	0.0244807	0.0213841	Sample_rand_RC_11	Percent<=20%
CIBERSORTx (T1,2)	L5.6.NP	0.105589	0.100227	Sample_rand_RC_11	Percent<=20%
CIBERSORTx (T1,2)	L5.ET	0.0306627	0.0149088	Sample_rand_RC_11	Percent<=20%
CIBERSORTx (T1,2)	L6b	0.135757	0.277323	Sample_rand_RC_11	Percent<=20%
CIBERSORTx (T1,2)	Lamp5	0.45821	0.519805	Sample_rand_RC_11	Percent>20%
CIBERSORTx (T1,2)	Oligo	0.245302	0.0663521	Sample_rand_RC_11	Percent>20%
CIBERSORTx (T1,2)	Astro	0.0415203	0.013601	Sample_rand_RC_12	Percent<=20%
CIBERSORTx (T1,2)	L5.6.NP	0.232514	0.310664	Sample_rand_RC_12	Percent>20%
CIBERSORTx (T1,2)	L5.ET	0.0226765	0.0284226	Sample_rand_RC_12	Percent<=20%
CIBERSORTx (T1,2)	L6b	0.191313	0.436234	Sample_rand_RC_12	Percent<=20%
CIBERSORTx (T1,2)	Lamp5	0.0568508	0.0907139	Sample_rand_RC_12	Percent<=20%
CIBERSORTx (T1,2)	Oligo	0.455126	0.120364	Sample_rand_RC_12	Percent>20%
CIBERSORTx (T1,2)	Astro	0.0681939	0.0318898	Sample_rand_RC_13	Percent<=20%
CIBERSORTx (T1,2)	L5.6.NP	0.054342	0.0605733	Sample_rand_RC_13	Percent<=20%
CIBERSORTx (T1,2)	L5.ET	0.0506127	0.0579622	Sample_rand_RC_13	Percent<=20%
CIBERSORTx (T1,2)	L6b	0.084976	0.220664	Sample_rand_RC_13	Percent<=20%
CIBERSORTx (T1,2)	Lamp5	0.403836	0.530493	Sample_rand_RC_13	Percent>20%
CIBERSORTx (T1,2)	Oligo	0.338039	0.0984174	Sample_rand_RC_13	Percent>20%
CIBERSORTx (T1,2)	Astro	0.154079	0.0240774	Sample_rand_RC_14	Percent<=20%
CIBERSORTx (T1,2)	L5.6.NP	0.271903	0.247396	Sample_rand_RC_14	Percent>20%
CIBERSORTx (T1,2)	L5.ET	0.152568	0.196771	Sample_rand_RC_14	Percent<=20%
CIBERSORTx (T1,2)	L6b	0.237664	0.390753	Sample_rand_RC_14	Percent>20%
CIBERSORTx (T1,2)	Lamp5	0.106244	0.121429	Sample_rand_RC_14	Percent<=20%
CIBERSORTx (T1,2)	Oligo	0.0775428	0.0195728	Sample_rand_RC_14	Percent<=20%
CIBERSORTx (T1,2)	Astro	0.027668	0.0136735	Sample_rand_RC_15	Percent<=20%
CIBERSORTx (T1,2)	L5.6.NP	0.222991	0.236909	Sample_rand_RC_15	Percent>20%
CIBERSORTx (T1,2)	L5.ET	0.0471014	0.0492306	Sample_rand_RC_15	Percent<=20%
CIBERSORTx (T1,2)	L6b	0.113966	0.249521	Sample_rand_RC_15	Percent<=20%
CIBERSORTx (T1,2)	Lamp5	0.329051	0.383331	Sample_rand_RC_15	Percent>20%
CIBERSORTx (T1,2)	Oligo	0.259223	0.067335	Sample_rand_RC_15	Percent>20%
CIBERSORTx (T1,2)	Astro	0.0214616	0.0108622	Sample_rand_RC_16	Percent<=20%
CIBERSORTx (T1,2)	L5.6.NP	0.108123	0.088259	Sample_rand_RC_16	Percent<=20%
CIBERSORTx (T1,2)	L5.ET	0.0679163	0.0648128	Sample_rand_RC_16	Percent<=20%
CIBERSORTx (T1,2)	L6b	0.257539	0.403441	Sample_rand_RC_16	Percent>20%
CIBERSORTx (T1,2)	Lamp5	0.422168	0.402934	Sample_rand_RC_16	Percent>20%
CIBERSORTx (T1,2)	Oligo	0.122793	0.0296907	Sample_rand_RC_16	Percent<=20%
CIBERSORTx (T1,2)	Astro	0.0686576	0.018117	Sample_rand_RC_17	Percent<=20%
CIBERSORTx (T1,2)	L5.6.NP	0.0766626	0.0739771	Sample_rand_RC_17	Percent<=20%
CIBERSORTx (T1,2)	L5.ET	0.0631158	0.0754118	Sample_rand_RC_17	Percent<=20%
CIBERSORTx (T1,2)	L6b	0.1875	0.357664	Sample_rand_RC_17	Percent<=20%
CIBERSORTx (T1,2)	Lamp5	0.376232	0.416892	Sample_rand_RC_17	Percent>20%
CIBERSORTx (T1,2)	Oligo	0.227833	0.0579376	Sample_rand_RC_17	Percent>20%
CIBERSORTx (T1,2)	Astro	0.024619	0.0105076	Sample_rand_RC_18	Percent<=20%
CIBERSORTx (T1,2)	L5.6.NP	0.0916764	0.128543	Sample_rand_RC_18	Percent<=20%
CIBERSORTx (T1,2)	L5.ET	0.0433763	0.0818208	Sample_rand_RC_18	Percent<=20%
CIBERSORTx (T1,2)	L6b	0.0173505	0.0868308	Sample_rand_RC_18	Percent<=20%
CIBERSORTx (T1,2)	Lamp5	0.390621	0.570334	Sample_rand_RC_18	Percent>20%
CIBERSORTx (T1,2)	Oligo	0.432356	0.121964	Sample_rand_RC_18	Percent>20%
CIBERSORTx (T1,2)	Astro	0.0326173	0.00969656	Sample_rand_RC_19	Percent<=20%
CIBERSORTx (T1,2)	L5.6.NP	0.0377884	0.0406438	Sample_rand_RC_19	Percent<=20%
CIBERSORTx (T1,2)	L5.ET	0.105012	0.142323	Sample_rand_RC_19	Percent<=20%
CIBERSORTx (T1,2)	L6b	0.148369	0.276655	Sample_rand_RC_19	Percent<=20%
CIBERSORTx (T1,2)	Lamp5	0.436356	0.473241	Sample_rand_RC_19	Percent>20%
CIBERSORTx (T1,2)	Oligo	0.239857	0.0574408	Sample_rand_RC_19	Percent>20%
CIBERSORTx (T1,2)	Astro	0.0845472	0.01737	Sample_rand_RC_20	Percent<=20%
CIBERSORTx (T1,2)	L5.6.NP	0.139329	0.12179	Sample_rand_RC_20	Percent<=20%
CIBERSORTx (T1,2)	L5.ET	0.0797973	0.0771321	Sample_rand_RC_20	Percent<=20%
CIBERSORTx (T1,2)	L6b	0.306523	0.470788	Sample_rand_RC_20	Percent>20%
CIBERSORTx (T1,2)	Lamp5	0.296073	0.289532	Sample_rand_RC_20	Percent>20%
CIBERSORTx (T1,2)	Oligo	0.0937302	0.0233887	Sample_rand_RC_20	Percent<=20%
CIBERSORTx (T1,2)	Astro	0.0167418	0.0124171	Sample_rand_RC_21	Percent<=20%
CIBERSORTx (T1,2)	L5.6.NP	0.0611719	0.0601794	Sample_rand_RC_21	Percent<=20%
CIBERSORTx (T1,2)	L5.ET	0.0109466	0	Sample_rand_RC_21	Percent<=20%
CIBERSORTx (T1,2)	L6b	0.2346	0.452162	Sample_rand_RC_21	Percent>20%
CIBERSORTx (T1,2)	Lamp5	0.31745	0.380861	Sample_rand_RC_21	Percent>20%
CIBERSORTx (T1,2)	Oligo	0.35909	0.0943805	Sample_rand_RC_21	Percent>20%
CIBERSORTx (T1,2)	Astro	0.0532011	0.0136804	Sample_rand_RC_22	Percent<=20%
CIBERSORTx (T1,2)	L5.6.NP	0.154644	0.182328	Sample_rand_RC_22	Percent<=20%
CIBERSORTx (T1,2)	L5.ET	0.141569	0.200836	Sample_rand_RC_22	Percent<=20%
CIBERSORTx (T1,2)	L6b	0.0622182	0.148488	Sample_rand_RC_22	Percent<=20%
CIBERSORTx (T1,2)	Lamp5	0.334536	0.391633	Sample_rand_RC_22	Percent>20%
CIBERSORTx (T1,2)	Oligo	0.253832	0.0630335	Sample_rand_RC_22	Percent>20%
CIBERSORTx (T1,2)	Astro	0.0537398	0.0162448	Sample_rand_RC_23	Percent<=20%
CIBERSORTx (T1,2)	L5.6.NP	0.0537398	0.0753136	Sample_rand_RC_23	Percent<=20%
CIBERSORTx (T1,2)	L5.ET	0.0942803	0.153218	Sample_rand_RC_23	Percent<=20%
CIBERSORTx (T1,2)	L6b	0.161219	0.350933	Sample_rand_RC_23	Percent<=20%
CIBERSORTx (T1,2)	Lamp5	0.222502	0.298288	Sample_rand_RC_23	Percent>20%
CIBERSORTx (T1,2)	Oligo	0.414519	0.106002	Sample_rand_RC_23	Percent>20%
CIBERSORTx (T1,2)	Astro	0.028565	0.0146135	Sample_rand_RC_24	Percent<=20%
CIBERSORTx (T1,2)	L5.6.NP	0.100431	0.105871	Sample_rand_RC_24	Percent<=20%
CIBERSORTx (T1,2)	L5.ET	0.0197234	0.00482946	Sample_rand_RC_24	Percent<=20%
CIBERSORTx (T1,2)	L6b	0.203809	0.410906	Sample_rand_RC_24	Percent>20%
CIBERSORTx (T1,2)	Lamp5	0.296985	0.369634	Sample_rand_RC_24	Percent>20%
CIBERSORTx (T1,2)	Oligo	0.350487	0.0941461	Sample_rand_RC_24	Percent>20%
CIBERSORTx (T1,2)	Astro	0.0545355	0.02308	Sample_rand_RC_25	Percent<=20%
CIBERSORTx (T1,2)	L5.6.NP	0.141135	0.130467	Sample_rand_RC_25	Percent<=20%
CIBERSORTx (T1,2)	L5.ET	0.0893395	0.107988	Sample_rand_RC_25	Percent<=20%
CIBERSORTx (T1,2)	L6b	0.0775555	0.181626	Sample_rand_RC_25	Percent<=20%
CIBERSORTx (T1,2)	Lamp5	0.464785	0.510987	Sample_rand_RC_25	Percent>20%
CIBERSORTx (T1,2)	Oligo	0.17265	0.0458522	Sample_rand_RC_25	Percent<=20%
CIBERSORTx (T1,2)	Astro	0.0516741	0.0172247	Sample_rand_RC_26	Percent<=20%
CIBERSORTx (T1,2)	L5.6.NP	0.141668	0.160795	Sample_rand_RC_26	Percent<=20%
CIBERSORTx (T1,2)	L5.ET	0.0580608	0.0863034	Sample_rand_RC_26	Percent<=20%
CIBERSORTx (T1,2)	L6b	0.0872847	0.210533	Sample_rand_RC_26	Percent<=20%
CIBERSORTx (T1,2)	Lamp5	0.354751	0.442883	Sample_rand_RC_26	Percent>20%
CIBERSORTx (T1,2)	Oligo	0.306561	0.0822604	Sample_rand_RC_26	Percent>20%
CIBERSORTx (T1,2)	Astro	0.011576	0.0204537	Sample_rand_RC_27	Percent<=20%
CIBERSORTx (T1,2)	L5.6.NP	0.0320877	0.0192403	Sample_rand_RC_27	Percent<=20%
CIBERSORTx (T1,2)	L5.ET	0.0601137	0.0641911	Sample_rand_RC_27	Percent<=20%
CIBERSORTx (T1,2)	L6b	0.183591	0.390195	Sample_rand_RC_27	Percent<=20%
CIBERSORTx (T1,2)	Lamp5	0.330626	0.404217	Sample_rand_RC_27	Percent>20%
CIBERSORTx (T1,2)	Oligo	0.382006	0.101703	Sample_rand_RC_27	Percent>20%
CIBERSORTx (T1,2)	Astro	0.0332326	0.0131438	Sample_rand_RC_28	Percent<=20%
CIBERSORTx (T1,2)	L5.6.NP	0.0638218	0.10332	Sample_rand_RC_28	Percent<=20%
CIBERSORTx (T1,2)	L5.ET	0.111782	0.219058	Sample_rand_RC_28	Percent<=20%
CIBERSORTx (T1,2)	L6b	0.152946	0.395102	Sample_rand_RC_28	Percent<=20%
CIBERSORTx (T1,2)	Lamp5	0.060423	0.112872	Sample_rand_RC_28	Percent<=20%
CIBERSORTx (T1,2)	Oligo	0.577795	0.156505	Sample_rand_RC_28	Percent>20%
CIBERSORTx (T1,2)	Astro	0.0239124	0.0124925	Sample_rand_RC_29	Percent<=20%
CIBERSORTx (T1,2)	L5.6.NP	0.135408	0.209535	Sample_rand_RC_29	Percent<=20%
CIBERSORTx (T1,2)	L5.ET	0.0544512	0.120009	Sample_rand_RC_29	Percent<=20%
CIBERSORTx (T1,2)	L6b	0.0144051	0.0967798	Sample_rand_RC_29	Percent<=20%
CIBERSORTx (T1,2)	Lamp5	0.23826	0.396984	Sample_rand_RC_29	Percent>20%
CIBERSORTx (T1,2)	Oligo	0.533564	0.1642	Sample_rand_RC_29	Percent>20%
CIBERSORTx (T1,2)	Astro	0.0187104	0.0109122	Sample_rand_RC_30	Percent<=20%
CIBERSORTx (T1,2)	L5.6.NP	0.0354059	0.0559497	Sample_rand_RC_30	Percent<=20%
CIBERSORTx (T1,2)	L5.ET	0.0621762	0.0985445	Sample_rand_RC_30	Percent<=20%
CIBERSORTx (T1,2)	L6b	0.228267	0.492689	Sample_rand_RC_30	Percent>20%
CIBERSORTx (T1,2)	Lamp5	0.168106	0.220879	Sample_rand_RC_30	Percent<=20%
CIBERSORTx (T1,2)	Oligo	0.487334	0.121025	Sample_rand_RC_30	Percent>20%
CIBERSORTx (T1,2)	Astro	0.0162413	0.0135971	Sample_rand_RC_31	Percent<=20%
CIBERSORTx (T1,2)	L5.6.NP	0.026811	0.0276106	Sample_rand_RC_31	Percent<=20%
CIBERSORTx (T1,2)	L5.ET	0.0670276	0.113305	Sample_rand_RC_31	Percent<=20%
CIBERSORTx (T1,2)	L6b	0.0636762	0.18696	Sample_rand_RC_31	Percent<=20%
CIBERSORTx (T1,2)	Lamp5	0.394689	0.534271	Sample_rand_RC_31	Percent>20%
CIBERSORTx (T1,2)	Oligo	0.431555	0.124256	Sample_rand_RC_31	Percent>20%
CIBERSORTx (T1,2)	Astro	0.032158	0.0136107	Sample_rand_RC_32	Percent<=20%
CIBERSORTx (T1,2)	L5.6.NP	0.170663	0.264633	Sample_rand_RC_32	Percent<=20%
CIBERSORTx (T1,2)	L5.ET	0.0939351	0.193991	Sample_rand_RC_32	Percent<=20%
CIBERSORTx (T1,2)	L6b	0.0279267	0.129665	Sample_rand_RC_32	Percent<=20%
CIBERSORTx (T1,2)	Lamp5	0.159097	0.251664	Sample_rand_RC_32	Percent<=20%
CIBERSORTx (T1,2)	Oligo	0.51622	0.146436	Sample_rand_RC_32	Percent>20%
CIBERSORTx (T1,2)	Astro	0.0513789	0.0139125	Sample_rand_RC_33	Percent<=20%
CIBERSORTx (T1,2)	L5.6.NP	0.259161	0.29896	Sample_rand_RC_33	Percent>20%
CIBERSORTx (T1,2)	L5.ET	0.0827352	0.126515	Sample_rand_RC_33	Percent<=20%
CIBERSORTx (T1,2)	L6b	0.127692	0.283218	Sample_rand_RC_33	Percent<=20%
CIBERSORTx (T1,2)	Lamp5	0.154137	0.195251	Sample_rand_RC_33	Percent<=20%
CIBERSORTx (T1,2)	Oligo	0.324896	0.082144	Sample_rand_RC_33	Percent>20%
CIBERSORTx (T1,2)	Astro	0.0678929	0.0161382	Sample_rand_RC_34	Percent<=20%
CIBERSORTx (T1,2)	L5.6.NP	0.200162	0.227791	Sample_rand_RC_34	Percent>20%
CIBERSORTx (T1,2)	L5.ET	0.0616716	0.0803877	Sample_rand_RC_34	Percent<=20%
CIBERSORTx (T1,2)	L6b	0.231269	0.446088	Sample_rand_RC_34	Percent>20%
CIBERSORTx (T1,2)	Lamp5	0.128483	0.154579	Sample_rand_RC_34	Percent<=20%
CIBERSORTx (T1,2)	Oligo	0.310522	0.0750167	Sample_rand_RC_34	Percent>20%
CIBERSORTx (T1,2)	Astro	0.0605925	0.0184777	Sample_rand_RC_35	Percent<=20%
CIBERSORTx (T1,2)	L5.6.NP	0.10974	0.104906	Sample_rand_RC_35	Percent<=20%
CIBERSORTx (T1,2)	L5.ET	0.0271544	0.0153006	Sample_rand_RC_35	Percent<=20%
CIBERSORTx (T1,2)	L6b	0.19614	0.368857	Sample_rand_RC_35	Percent<=20%
CIBERSORTx (T1,2)	Lamp5	0.389811	0.435432	Sample_rand_RC_35	Percent>20%
CIBERSORTx (T1,2)	Oligo	0.216562	0.0570269	Sample_rand_RC_35	Percent>20%
CIBERSORTx (T1,2)	Astro	0.0558028	0.0153752	Sample_rand_RC_36	Percent<=20%
CIBERSORTx (T1,2)	L5.6.NP	0.0469017	0.0617103	Sample_rand_RC_36	Percent<=20%
CIBERSORTx (T1,2)	L5.ET	0.10202	0.176979	Sample_rand_RC_36	Percent<=20%
CIBERSORTx (T1,2)	L6b	0.0455324	0.134407	Sample_rand_RC_36	Percent<=20%
CIBERSORTx (T1,2)	Lamp5	0.398151	0.51878	Sample_rand_RC_36	Percent>20%
CIBERSORTx (T1,2)	Oligo	0.351592	0.092749	Sample_rand_RC_36	Percent>20%
CIBERSORTx (T1,2)	Astro	0.0315501	0.0140424	Sample_rand_RC_37	Percent<=20%
CIBERSORTx (T1,2)	L5.6.NP	0.104938	0.107712	Sample_rand_RC_37	Percent<=20%
CIBERSORTx (T1,2)	L5.ET	0.0208048	0.00557017	Sample_rand_RC_37	Percent<=20%
CIBERSORTx (T1,2)	L6b	0.23914	0.461561	Sample_rand_RC_37	Percent>20%
CIBERSORTx (T1,2)	Lamp5	0.266804	0.324365	Sample_rand_RC_37	Percent>20%
CIBERSORTx (T1,2)	Oligo	0.336763	0.086749	Sample_rand_RC_37	Percent>20%
CIBERSORTx (T1,2)	Astro	0.02007	0.00826434	Sample_rand_RC_38	Percent<=20%
CIBERSORTx (T1,2)	L5.6.NP	0.0809802	0.0786536	Sample_rand_RC_38	Percent<=20%
CIBERSORTx (T1,2)	L5.ET	0.0198366	0.0108706	Sample_rand_RC_38	Percent<=20%
CIBERSORTx (T1,2)	L6b	0.194632	0.364427	Sample_rand_RC_38	Percent<=20%
CIBERSORTx (T1,2)	Lamp5	0.414936	0.468045	Sample_rand_RC_38	Percent>20%
CIBERSORTx (T1,2)	Oligo	0.269545	0.0697393	Sample_rand_RC_38	Percent>20%
CIBERSORTx (T1,2)	Astro	0.0374097	0.0127567	Sample_rand_RC_39	Percent<=20%
CIBERSORTx (T1,2)	L5.6.NP	0.0304438	0.0178962	Sample_rand_RC_39	Percent<=20%
CIBERSORTx (T1,2)	L5.ET	0.0755934	0.0693049	Sample_rand_RC_39	Percent<=20%
CIBERSORTx (T1,2)	L6b	0.314499	0.455831	Sample_rand_RC_39	Percent>20%
CIBERSORTx (T1,2)	Lamp5	0.452012	0.420215	Sample_rand_RC_39	Percent>20%
CIBERSORTx (T1,2)	Oligo	0.0900413	0.0239961	Sample_rand_RC_39	Percent<=20%
CIBERSORTx (T1,2)	Astro	0.0429478	0.0236586	Sample_rand_RC_40	Percent<=20%
CIBERSORTx (T1,2)	L5.6.NP	0.129575	0.131296	Sample_rand_RC_40	Percent<=20%
CIBERSORTx (T1,2)	L5.ET	0.0758907	0.106287	Sample_rand_RC_40	Percent<=20%
CIBERSORTx (T1,2)	L6b	0.0283065	0.101879	Sample_rand_RC_40	Percent<=20%
CIBERSORTx (T1,2)	Lamp5	0.47511	0.568875	Sample_rand_RC_40	Percent>20%
CIBERSORTx (T1,2)	Oligo	0.24817	0.0680036	Sample_rand_RC_40	Percent>20%
CIBERSORTx (T1,2)	Astro	0.0653109	0.0130369	Sample_rand_RC_41	Percent<=20%
CIBERSORTx (T1,2)	L5.6.NP	0.227219	0.200302	Sample_rand_RC_41	Percent>20%
CIBERSORTx (T1,2)	L5.ET	0.0962065	0.104903	Sample_rand_RC_41	Percent<=20%
CIBERSORTx (T1,2)	L6b	0.230739	0.370107	Sample_rand_RC_41	Percent>20%
CIBERSORTx (T1,2)	Lamp5	0.303872	0.292845	Sample_rand_RC_41	Percent>20%
CIBERSORTx (T1,2)	Oligo	0.0766523	0.0188063	Sample_rand_RC_41	Percent<=20%
CIBERSORTx (T1,2)	Astro	0.0311787	0.0216024	Sample_rand_RC_42	Percent<=20%
CIBERSORTx (T1,2)	L5.6.NP	0.0593156	0.0497377	Sample_rand_RC_42	Percent<=20%
CIBERSORTx (T1,2)	L5.ET	0.0813688	0.0923397	Sample_rand_RC_42	Percent<=20%
CIBERSORTx (T1,2)	L6b	0.140684	0.277479	Sample_rand_RC_42	Percent<=20%
CIBERSORTx (T1,2)	Lamp5	0.465146	0.500154	Sample_rand_RC_42	Percent>20%
CIBERSORTx (T1,2)	Oligo	0.222307	0.0586871	Sample_rand_RC_42	Percent>20%
CIBERSORTx (T1,2)	Astro	0.0349272	0.0145276	Sample_rand_RC_43	Percent<=20%
CIBERSORTx (T1,2)	L5.6.NP	0.15052	0.16573	Sample_rand_RC_43	Percent<=20%
CIBERSORTx (T1,2)	L5.ET	0.0309771	0.0207579	Sample_rand_RC_43	Percent<=20%
CIBERSORTx (T1,2)	L6b	0.172557	0.360455	Sample_rand_RC_43	Percent<=20%
CIBERSORTx (T1,2)	Lamp5	0.287734	0.353611	Sample_rand_RC_43	Percent>20%
CIBERSORTx (T1,2)	Oligo	0.323285	0.0849177	Sample_rand_RC_43	Percent>20%
CIBERSORTx (T1,2)	Astro	0.0398249	0.016798	Sample_rand_RC_44	Percent<=20%
CIBERSORTx (T1,2)	L5.6.NP	0.147702	0.180224	Sample_rand_RC_44	Percent<=20%
CIBERSORTx (T1,2)	L5.ET	0.0256018	0.0187158	Sample_rand_RC_44	Percent<=20%
CIBERSORTx (T1,2)	L6b	0.114223	0.279829	Sample_rand_RC_44	Percent<=20%
CIBERSORTx (T1,2)	Lamp5	0.291685	0.395797	Sample_rand_RC_44	Percent>20%
CIBERSORTx (T1,2)	Oligo	0.380963	0.108636	Sample_rand_RC_44	Percent>20%
CIBERSORTx (T1,2)	Astro	0.0311966	0.0134302	Sample_rand_RC_45	Percent<=20%
CIBERSORTx (T1,2)	L5.6.NP	0.111538	0.105102	Sample_rand_RC_45	Percent<=20%
CIBERSORTx (T1,2)	L5.ET	0.0662393	0.0817801	Sample_rand_RC_45	Percent<=20%
CIBERSORTx (T1,2)	L6b	0.155769	0.30807	Sample_rand_RC_45	Percent<=20%
CIBERSORTx (T1,2)	Lamp5	0.399786	0.432235	Sample_rand_RC_45	Percent>20%
CIBERSORTx (T1,2)	Oligo	0.23547	0.0593827	Sample_rand_RC_45	Percent>20%
CIBERSORTx (T1,2)	Astro	0.0590604	0.0198541	Sample_rand_RC_46	Percent<=20%
CIBERSORTx (T1,2)	L5.6.NP	0.0453691	0.0617649	Sample_rand_RC_46	Percent<=20%
CIBERSORTx (T1,2)	L5.ET	0.0252349	0.0479269	Sample_rand_RC_46	Percent<=20%
CIBERSORTx (T1,2)	L6b	0.089396	0.262327	Sample_rand_RC_46	Percent<=20%
CIBERSORTx (T1,2)	Lamp5	0.293154	0.458172	Sample_rand_RC_46	Percent>20%
CIBERSORTx (T1,2)	Oligo	0.487785	0.149955	Sample_rand_RC_46	Percent>20%
CIBERSORTx (T1,2)	Astro	0.0556701	0.0103925	Sample_rand_RC_47	Percent<=20%
CIBERSORTx (T1,2)	L5.6.NP	0.202062	0.179475	Sample_rand_RC_47	Percent>20%
CIBERSORTx (T1,2)	L5.ET	0.0298969	0.00559894	Sample_rand_RC_47	Percent<=20%
CIBERSORTx (T1,2)	L6b	0.4	0.562738	Sample_rand_RC_47	Percent>20%
CIBERSORTx (T1,2)	Lamp5	0.232302	0.222475	Sample_rand_RC_47	Percent>20%
CIBERSORTx (T1,2)	Oligo	0.0800687	0.0193204	Sample_rand_RC_47	Percent<=20%
CIBERSORTx (T1,2)	Astro	0.0508688	0.0181287	Sample_rand_RC_48	Percent<=20%
CIBERSORTx (T1,2)	L5.6.NP	0.066482	0.0684439	Sample_rand_RC_48	Percent<=20%
CIBERSORTx (T1,2)	L5.ET	0.0737849	0.109322	Sample_rand_RC_48	Percent<=20%
CIBERSORTx (T1,2)	L6b	0.131453	0.292297	Sample_rand_RC_48	Percent<=20%
CIBERSORTx (T1,2)	Lamp5	0.3241	0.417618	Sample_rand_RC_48	Percent>20%
CIBERSORTx (T1,2)	Oligo	0.353312	0.0941905	Sample_rand_RC_48	Percent>20%
CIBERSORTx (T1,2)	Astro	0.0339161	0.0155716	Sample_rand_RC_49	Percent<=20%
CIBERSORTx (T1,2)	L5.6.NP	0.130769	0.240813	Sample_rand_RC_49	Percent<=20%
CIBERSORTx (T1,2)	L5.ET	0.0538462	0.121626	Sample_rand_RC_49	Percent<=20%
CIBERSORTx (T1,2)	L6b	0.103497	0.330094	Sample_rand_RC_49	Percent<=20%
CIBERSORTx (T1,2)	Lamp5	0.0433566	0.0894831	Sample_rand_RC_49	Percent<=20%
CIBERSORTx (T1,2)	Oligo	0.634615	0.202413	Sample_rand_RC_49	Percent>20%
CIBERSORTx (T1,2)	Astro	0.048495	0.0184389	Sample_rand_RC_50	Percent<=20%
CIBERSORTx (T1,2)	L5.6.NP	0.17592	0.307878	Sample_rand_RC_50	Percent<=20%
CIBERSORTx (T1,2)	L5.ET	0.0816054	0.18548	Sample_rand_RC_50	Percent<=20%
CIBERSORTx (T1,2)	L6b	0.0471572	0.19968	Sample_rand_RC_50	Percent<=20%
CIBERSORTx (T1,2)	Lamp5	0.0404682	0.094852	Sample_rand_RC_50	Percent<=20%
CIBERSORTx (T1,2)	Oligo	0.606355	0.193671	Sample_rand_RC_50	Percent>20%
CIBERSORTx (T1,2)	Astro	0.0507614	0.0187607	Sample_rand_RC_51	Percent<=20%
CIBERSORTx (T1,2)	L5.6.NP	0.0482234	0.0926869	Sample_rand_RC_51	Percent<=20%
CIBERSORTx (T1,2)	L5.ET	0.119652	0.293678	Sample_rand_RC_51	Percent<=20%
CIBERSORTx (T1,2)	L6b	0.0964467	0.307921	Sample_rand_RC_51	Percent<=20%
CIBERSORTx (T1,2)	Lamp5	0.0319072	0.0840152	Sample_rand_RC_51	Percent<=20%
CIBERSORTx (T1,2)	Oligo	0.653009	0.202938	Sample_rand_RC_51	Percent>20%
CIBERSORTx (T1,2)	Astro	0.105086	0.0197716	Sample_rand_RC_52	Percent<=20%
CIBERSORTx (T1,2)	L5.6.NP	0.346929	0.402865	Sample_rand_RC_52	Percent>20%
CIBERSORTx (T1,2)	L5.ET	0.0772553	0.124315	Sample_rand_RC_52	Percent<=20%
CIBERSORTx (T1,2)	L6b	0.149232	0.324432	Sample_rand_RC_52	Percent<=20%
CIBERSORTx (T1,2)	Lamp5	0.0278311	0.0560688	Sample_rand_RC_52	Percent<=20%
CIBERSORTx (T1,2)	Oligo	0.293666	0.0725471	Sample_rand_RC_52	Percent>20%
CIBERSORTx (T1,2)	Astro	0.0444104	0.0119998	Sample_rand_RC_53	Percent<=20%
CIBERSORTx (T1,2)	L5.6.NP	0.203292	0.210517	Sample_rand_RC_53	Percent>20%
CIBERSORTx (T1,2)	L5.ET	0.0815467	0.101006	Sample_rand_RC_53	Percent<=20%
CIBERSORTx (T1,2)	L6b	0.245406	0.443064	Sample_rand_RC_53	Percent>20%
CIBERSORTx (T1,2)	Lamp5	0.152757	0.171135	Sample_rand_RC_53	Percent<=20%
CIBERSORTx (T1,2)	Oligo	0.272588	0.0622782	Sample_rand_RC_53	Percent>20%
CIBERSORTx (T1,2)	Astro	0.12495	0.0258713	Sample_rand_RC_54	Percent<=20%
CIBERSORTx (T1,2)	L5.6.NP	0.305213	0.375618	Sample_rand_RC_54	Percent>20%
CIBERSORTx (T1,2)	L5.ET	0.0660565	0.106564	Sample_rand_RC_54	Percent<=20%
CIBERSORTx (T1,2)	L6b	0.108237	0.261654	Sample_rand_RC_54	Percent<=20%
CIBERSORTx (T1,2)	Lamp5	0.10585	0.151356	Sample_rand_RC_54	Percent<=20%
CIBERSORTx (T1,2)	Oligo	0.289694	0.0789362	Sample_rand_RC_54	Percent>20%
CIBERSORTx (T1,2)	Astro	0.0416072	0.0158837	Sample_rand_RC_55	Percent<=20%
CIBERSORTx (T1,2)	L5.6.NP	0.0950439	0.0960422	Sample_rand_RC_55	Percent<=20%
CIBERSORTx (T1,2)	L5.ET	0.0167245	0.00355426	Sample_rand_RC_55	Percent<=20%
CIBERSORTx (T1,2)	L6b	0.217214	0.421064	Sample_rand_RC_55	Percent>20%
CIBERSORTx (T1,2)	Lamp5	0.32062	0.381975	Sample_rand_RC_55	Percent>20%
CIBERSORTx (T1,2)	Oligo	0.308791	0.0814813	Sample_rand_RC_55	Percent>20%
CIBERSORTx (T1,2)	Astro	0.050214	0.0166576	Sample_rand_RC_56	Percent<=20%
CIBERSORTx (T1,2)	L5.6.NP	0.161198	0.184602	Sample_rand_RC_56	Percent<=20%
CIBERSORTx (T1,2)	L5.ET	0.0718973	0.108052	Sample_rand_RC_56	Percent<=20%
CIBERSORTx (T1,2)	L6b	0.0736091	0.177465	Sample_rand_RC_56	Percent<=20%
CIBERSORTx (T1,2)	Lamp5	0.349786	0.434769	Sample_rand_RC_56	Percent>20%
CIBERSORTx (T1,2)	Oligo	0.293295	0.0784545	Sample_rand_RC_56	Percent>20%
CIBERSORTx (T1,2)	Astro	0.0375117	0.0171078	Sample_rand_RC_57	Percent<=20%
CIBERSORTx (T1,2)	L5.6.NP	0.0844014	0.115223	Sample_rand_RC_57	Percent<=20%
CIBERSORTx (T1,2)	L5.ET	0.0359487	0.0486726	Sample_rand_RC_57	Percent<=20%
CIBERSORTx (T1,2)	L6b	0.0962801	0.279716	Sample_rand_RC_57	Percent<=20%
CIBERSORTx (T1,2)	Lamp5	0.243514	0.382448	Sample_rand_RC_57	Percent>20%
CIBERSORTx (T1,2)	Oligo	0.502344	0.156832	Sample_rand_RC_57	Percent>20%
CIBERSORTx (T1,2)	Astro	0.0869007	0.0250451	Sample_rand_RC_58	Percent<=20%
CIBERSORTx (T1,2)	L5.6.NP	0.303082	0.314493	Sample_rand_RC_58	Percent>20%
CIBERSORTx (T1,2)	L5.ET	0.139555	0.207743	Sample_rand_RC_58	Percent<=20%
CIBERSORTx (T1,2)	L6b	0.088613	0.204309	Sample_rand_RC_58	Percent<=20%
CIBERSORTx (T1,2)	Lamp5	0.166096	0.197816	Sample_rand_RC_58	Percent<=20%
CIBERSORTx (T1,2)	Oligo	0.215753	0.0505939	Sample_rand_RC_58	Percent>20%
CIBERSORTx (T1,2)	Astro	0.0792486	0.0316674	Sample_rand_RC_59	Percent<=20%
CIBERSORTx (T1,2)	L5.6.NP	0.0622248	0.0528468	Sample_rand_RC_59	Percent<=20%
CIBERSORTx (T1,2)	L5.ET	0.0581156	0.0624139	Sample_rand_RC_59	Percent<=20%
CIBERSORTx (T1,2)	L6b	0.106839	0.238156	Sample_rand_RC_59	Percent<=20%
CIBERSORTx (T1,2)	Lamp5	0.504256	0.56066	Sample_rand_RC_59	Percent>20%
CIBERSORTx (T1,2)	Oligo	0.189316	0.0542558	Sample_rand_RC_59	Percent<=20%
CIBERSORTx (T1,2)	Astro	0.0778986	0.0168743	Sample_rand_RC_60	Percent<=20%
CIBERSORTx (T1,2)	L5.6.NP	0.207729	0.224935	Sample_rand_RC_60	Percent>20%
CIBERSORTx (T1,2)	L5.ET	0.0800121	0.106289	Sample_rand_RC_60	Percent<=20%
CIBERSORTx (T1,2)	L6b	0.15308	0.309948	Sample_rand_RC_60	Percent<=20%
CIBERSORTx (T1,2)	Lamp5	0.236715	0.279503	Sample_rand_RC_60	Percent>20%
CIBERSORTx (T1,2)	Oligo	0.244565	0.0624504	Sample_rand_RC_60	Percent>20%
CIBERSORTx (T1,2)	Astro	0.0890585	0.0190687	Sample_rand_RC_61	Percent<=20%
CIBERSORTx (T1,2)	L5.6.NP	0.0314885	0.0366464	Sample_rand_RC_61	Percent<=20%
CIBERSORTx (T1,2)	L5.ET	0.0244911	0.0147986	Sample_rand_RC_61	Percent<=20%
CIBERSORTx (T1,2)	L6b	0.366094	0.638261	Sample_rand_RC_61	Percent>20%
CIBERSORTx (T1,2)	Lamp5	0.180025	0.219252	Sample_rand_RC_61	Percent<=20%
CIBERSORTx (T1,2)	Oligo	0.308842	0.0719733	Sample_rand_RC_61	Percent>20%
CIBERSORTx (T1,2)	Astro	0.0499266	0.0226063	Sample_rand_RC_62	Percent<=20%
CIBERSORTx (T1,2)	L5.6.NP	0.147724	0.13599	Sample_rand_RC_62	Percent<=20%
CIBERSORTx (T1,2)	L5.ET	0.0886931	0.100921	Sample_rand_RC_62	Percent<=20%
CIBERSORTx (T1,2)	L6b	0.0907489	0.191182	Sample_rand_RC_62	Percent<=20%
CIBERSORTx (T1,2)	Lamp5	0.469897	0.505882	Sample_rand_RC_62	Percent>20%
CIBERSORTx (T1,2)	Oligo	0.15301	0.0434191	Sample_rand_RC_62	Percent<=20%
CIBERSORTx (T1,2)	Astro	0.0497005	0.0151122	Sample_rand_RC_63	Percent<=20%
CIBERSORTx (T1,2)	L5.6.NP	0.164633	0.220226	Sample_rand_RC_63	Percent<=20%
CIBERSORTx (T1,2)	L5.ET	0.0627912	0.109804	Sample_rand_RC_63	Percent<=20%
CIBERSORTx (T1,2)	L6b	0.0368316	0.124393	Sample_rand_RC_63	Percent<=20%
CIBERSORTx (T1,2)	Lamp5	0.310184	0.430346	Sample_rand_RC_63	Percent>20%
CIBERSORTx (T1,2)	Oligo	0.37586	0.100119	Sample_rand_RC_63	Percent>20%
CIBERSORTx (T1,2)	Astro	0.0559758	0.0134587	Sample_rand_RC_64	Percent<=20%
CIBERSORTx (T1,2)	L5.6.NP	0.143722	0.15577	Sample_rand_RC_64	Percent<=20%
CIBERSORTx (T1,2)	L5.ET	0.0283661	0.0188298	Sample_rand_RC_64	Percent<=20%
CIBERSORTx (T1,2)	L6b	0.419062	0.65242	Sample_rand_RC_64	Percent>20%
CIBERSORTx (T1,2)	Lamp5	0.0937973	0.103951	Sample_rand_RC_64	Percent<=20%
CIBERSORTx (T1,2)	Oligo	0.259077	0.0555702	Sample_rand_RC_64	Percent>20%
CIBERSORTx (T1,2)	Astro	0.0361076	0.0195627	Sample_rand_RC_65	Percent<=20%
CIBERSORTx (T1,2)	L5.6.NP	0.178489	0.179193	Sample_rand_RC_65	Percent<=20%
CIBERSORTx (T1,2)	L5.ET	0.0816901	0.110652	Sample_rand_RC_65	Percent<=20%
CIBERSORTx (T1,2)	L6b	0.267093	0.502052	Sample_rand_RC_65	Percent>20%
CIBERSORTx (T1,2)	Lamp5	0.0691421	0.100892	Sample_rand_RC_65	Percent<=20%
CIBERSORTx (T1,2)	Oligo	0.367478	0.087649	Sample_rand_RC_65	Percent>20%
CIBERSORTx (T1,2)	Astro	0.0496524	0.0138949	Sample_rand_RC_66	Percent<=20%
CIBERSORTx (T1,2)	L5.6.NP	0.183714	0.192844	Sample_rand_RC_66	Percent<=20%
CIBERSORTx (T1,2)	L5.ET	0.255214	0.360921	Sample_rand_RC_66	Percent>20%
CIBERSORTx (T1,2)	L6b	0.0744786	0.17774	Sample_rand_RC_66	Percent<=20%
CIBERSORTx (T1,2)	Lamp5	0.16286	0.193209	Sample_rand_RC_66	Percent<=20%
CIBERSORTx (T1,2)	Oligo	0.274081	0.0613919	Sample_rand_RC_66	Percent>20%
CIBERSORTx (T1,2)	Astro	0.053182	0.0158683	Sample_rand_RC_67	Percent<=20%
CIBERSORTx (T1,2)	L5.6.NP	0.138034	0.133368	Sample_rand_RC_67	Percent<=20%
CIBERSORTx (T1,2)	L5.ET	0.0633403	0.0706461	Sample_rand_RC_67	Percent<=20%
CIBERSORTx (T1,2)	L6b	0.165223	0.299375	Sample_rand_RC_67	Percent<=20%
CIBERSORTx (T1,2)	Lamp5	0.422767	0.441996	Sample_rand_RC_67	Percent>20%
CIBERSORTx (T1,2)	Oligo	0.157454	0.0387468	Sample_rand_RC_67	Percent<=20%
CIBERSORTx (T1,2)	Astro	0.0992674	0.0227023	Sample_rand_RC_68	Percent<=20%
CIBERSORTx (T1,2)	L5.6.NP	0.0582418	0.0880983	Sample_rand_RC_68	Percent<=20%
CIBERSORTx (T1,2)	L5.ET	0.111722	0.193686	Sample_rand_RC_68	Percent<=20%
CIBERSORTx (T1,2)	L6b	0.20696	0.449267	Sample_rand_RC_68	Percent>20%
CIBERSORTx (T1,2)	Lamp5	0.0875458	0.133046	Sample_rand_RC_68	Percent<=20%
CIBERSORTx (T1,2)	Oligo	0.436264	0.1132	Sample_rand_RC_68	Percent>20%
CIBERSORTx (T1,2)	Astro	0.0409661	0.0231789	Sample_rand_RC_69	Percent<=20%
CIBERSORTx (T1,2)	L5.6.NP	0.0186487	0	Sample_rand_RC_69	Percent<=20%
CIBERSORTx (T1,2)	L5.ET	0.0434118	0.0355393	Sample_rand_RC_69	Percent<=20%
CIBERSORTx (T1,2)	L6b	0.16631	0.311446	Sample_rand_RC_69	Percent<=20%
CIBERSORTx (T1,2)	Lamp5	0.534699	0.574778	Sample_rand_RC_69	Percent>20%
CIBERSORTx (T1,2)	Oligo	0.195965	0.0550586	Sample_rand_RC_69	Percent<=20%
CIBERSORTx (T1,2)	Astro	0.0643951	0.0112234	Sample_rand_RC_70	Percent<=20%
CIBERSORTx (T1,2)	L5.6.NP	0.19131	0.171905	Sample_rand_RC_70	Percent<=20%
CIBERSORTx (T1,2)	L5.ET	0.0234448	0.00172528	Sample_rand_RC_70	Percent<=20%
CIBERSORTx (T1,2)	L6b	0.383245	0.53905	Sample_rand_RC_70	Percent>20%
CIBERSORTx (T1,2)	Lamp5	0.277899	0.26112	Sample_rand_RC_70	Percent>20%
CIBERSORTx (T1,2)	Oligo	0.0597062	0.0149762	Sample_rand_RC_70	Percent<=20%
CIBERSORTx (T1,2)	Astro	0.0693241	0.0176863	Sample_rand_RC_71	Percent<=20%
CIBERSORTx (T1,2)	L5.6.NP	0.15895	0.189322	Sample_rand_RC_71	Percent<=20%
CIBERSORTx (T1,2)	L5.ET	0.0695717	0.102039	Sample_rand_RC_71	Percent<=20%
CIBERSORTx (T1,2)	L6b	0.198812	0.430796	Sample_rand_RC_71	Percent<=20%
CIBERSORTx (T1,2)	Lamp5	0.128497	0.165277	Sample_rand_RC_71	Percent<=20%
CIBERSORTx (T1,2)	Oligo	0.374845	0.0948802	Sample_rand_RC_71	Percent>20%
CIBERSORTx (T1,2)	Astro	0.0260753	0.0156829	Sample_rand_RC_72	Percent<=20%
CIBERSORTx (T1,2)	L5.6.NP	0.0427419	0.0391675	Sample_rand_RC_72	Percent<=20%
CIBERSORTx (T1,2)	L5.ET	0.0177419	0.00732238	Sample_rand_RC_72	Percent<=20%
CIBERSORTx (T1,2)	L6b	0.186022	0.367189	Sample_rand_RC_72	Percent<=20%
CIBERSORTx (T1,2)	Lamp5	0.412634	0.485895	Sample_rand_RC_72	Percent>20%
CIBERSORTx (T1,2)	Oligo	0.314785	0.0847435	Sample_rand_RC_72	Percent>20%
CIBERSORTx (T1,2)	Astro	0.08329	0.0224265	Sample_rand_RC_73	Percent<=20%
CIBERSORTx (T1,2)	L5.6.NP	0.113483	0.152589	Sample_rand_RC_73	Percent<=20%
CIBERSORTx (T1,2)	L5.ET	0.033316	0.0520271	Sample_rand_RC_73	Percent<=20%
CIBERSORTx (T1,2)	L6b	0.124935	0.31055	Sample_rand_RC_73	Percent<=20%
CIBERSORTx (T1,2)	Lamp5	0.235294	0.343627	Sample_rand_RC_73	Percent>20%
CIBERSORTx (T1,2)	Oligo	0.409682	0.11878	Sample_rand_RC_73	Percent>20%
CIBERSORTx (T1,2)	Astro	0.109668	0.0180474	Sample_rand_RC_74	Percent<=20%
CIBERSORTx (T1,2)	L5.6.NP	0.373737	0.378765	Sample_rand_RC_74	Percent>20%
CIBERSORTx (T1,2)	L5.ET	0.151515	0.206459	Sample_rand_RC_74	Percent<=20%
CIBERSORTx (T1,2)	L6b	0.12482	0.250146	Sample_rand_RC_74	Percent<=20%
CIBERSORTx (T1,2)	Lamp5	0.0793651	0.108879	Sample_rand_RC_74	Percent<=20%
CIBERSORTx (T1,2)	Oligo	0.160895	0.0377037	Sample_rand_RC_74	Percent<=20%
CIBERSORTx (T1,2)	Astro	0.0446247	0.0142344	Sample_rand_RC_75	Percent<=20%
CIBERSORTx (T1,2)	L5.6.NP	0.091616	0.128672	Sample_rand_RC_75	Percent<=20%
CIBERSORTx (T1,2)	L5.ET	0.0993915	0.170175	Sample_rand_RC_75	Percent<=20%
CIBERSORTx (T1,2)	L6b	0.160243	0.388375	Sample_rand_RC_75	Percent<=20%
CIBERSORTx (T1,2)	Lamp5	0.119337	0.17112	Sample_rand_RC_75	Percent<=20%
CIBERSORTx (T1,2)	Oligo	0.484787	0.127423	Sample_rand_RC_75	Percent>20%
CIBERSORTx (T1,2)	Astro	0.0918523	0.019792	Sample_rand_RC_76	Percent<=20%
CIBERSORTx (T1,2)	L5.6.NP	0.0924626	0.117996	Sample_rand_RC_76	Percent<=20%
CIBERSORTx (T1,2)	L5.ET	0.09704	0.136747	Sample_rand_RC_76	Percent<=20%
CIBERSORTx (T1,2)	L6b	0.248398	0.472726	Sample_rand_RC_76	Percent>20%
CIBERSORTx (T1,2)	Lamp5	0.143729	0.171469	Sample_rand_RC_76	Percent<=20%
CIBERSORTx (T1,2)	Oligo	0.326518	0.0812698	Sample_rand_RC_76	Percent>20%
CIBERSORTx (T1,2)	Astro	0.146863	0.0229406	Sample_rand_RC_77	Percent<=20%
CIBERSORTx (T1,2)	L5.6.NP	0.221958	0.192116	Sample_rand_RC_77	Percent>20%
CIBERSORTx (T1,2)	L5.ET	0.0584601	0.0527826	Sample_rand_RC_77	Percent<=20%
CIBERSORTx (T1,2)	L6b	0.388308	0.581054	Sample_rand_RC_77	Percent>20%
CIBERSORTx (T1,2)	Lamp5	0.136407	0.135857	Sample_rand_RC_77	Percent<=20%
CIBERSORTx (T1,2)	Oligo	0.0480038	0.0152502	Sample_rand_RC_77	Percent<=20%
CIBERSORTx (T1,2)	Astro	0.0973254	0.0194439	Sample_rand_RC_78	Percent<=20%
CIBERSORTx (T1,2)	L5.6.NP	0.232169	0.206903	Sample_rand_RC_78	Percent>20%
CIBERSORTx (T1,2)	L5.ET	0.0668648	0.0622466	Sample_rand_RC_78	Percent<=20%
CIBERSORTx (T1,2)	L6b	0.220282	0.382704	Sample_rand_RC_78	Percent>20%
CIBERSORTx (T1,2)	Lamp5	0.29792	0.305268	Sample_rand_RC_78	Percent>20%
CIBERSORTx (T1,2)	Oligo	0.0854383	0.0234344	Sample_rand_RC_78	Percent<=20%
CIBERSORTx (T1,2)	Astro	0.0849478	0.0163169	Sample_rand_RC_79	Percent<=20%
CIBERSORTx (T1,2)	L5.6.NP	0.237332	0.233964	Sample_rand_RC_79	Percent>20%
CIBERSORTx (T1,2)	L5.ET	0.0447094	0.047743	Sample_rand_RC_79	Percent<=20%
CIBERSORTx (T1,2)	L6b	0.246647	0.418432	Sample_rand_RC_79	Percent>20%
CIBERSORTx (T1,2)	Lamp5	0.226155	0.244193	Sample_rand_RC_79	Percent>20%
CIBERSORTx (T1,2)	Oligo	0.160209	0.039351	Sample_rand_RC_79	Percent<=20%
CIBERSORTx (T1,2)	Astro	0.0540305	0.0151015	Sample_rand_RC_80	Percent<=20%
CIBERSORTx (T1,2)	L5.6.NP	0.08061	0.0850395	Sample_rand_RC_80	Percent<=20%
CIBERSORTx (T1,2)	L5.ET	0.016122	0.00744785	Sample_rand_RC_80	Percent<=20%
CIBERSORTx (T1,2)	L6b	0.199782	0.406214	Sample_rand_RC_80	Percent<=20%
CIBERSORTx (T1,2)	Lamp5	0.332462	0.404726	Sample_rand_RC_80	Percent>20%
CIBERSORTx (T1,2)	Oligo	0.316993	0.0814712	Sample_rand_RC_80	Percent>20%
CIBERSORTx (T1,2)	Astro	0.0790803	0.0172267	Sample_rand_RC_81	Percent<=20%
CIBERSORTx (T1,2)	L5.6.NP	0.140728	0.156767	Sample_rand_RC_81	Percent<=20%
CIBERSORTx (T1,2)	L5.ET	0.0439616	0.0477936	Sample_rand_RC_81	Percent<=20%
CIBERSORTx (T1,2)	L6b	0.214755	0.400532	Sample_rand_RC_81	Percent>20%
CIBERSORTx (T1,2)	Lamp5	0.267054	0.314848	Sample_rand_RC_81	Percent>20%
CIBERSORTx (T1,2)	Oligo	0.254421	0.0628332	Sample_rand_RC_81	Percent>20%
CIBERSORTx (T1,2)	Astro	0.115246	0.0227546	Sample_rand_RC_82	Percent<=20%
CIBERSORTx (T1,2)	L5.6.NP	0.278511	0.300934	Sample_rand_RC_82	Percent>20%
CIBERSORTx (T1,2)	L5.ET	0.12485	0.184399	Sample_rand_RC_82	Percent<=20%
CIBERSORTx (T1,2)	L6b	0.168067	0.327214	Sample_rand_RC_82	Percent<=20%
CIBERSORTx (T1,2)	Lamp5	0.0712285	0.10547	Sample_rand_RC_82	Percent<=20%
CIBERSORTx (T1,2)	Oligo	0.242097	0.0592284	Sample_rand_RC_82	Percent>20%
CIBERSORTx (T1,2)	Astro	0.0770118	0.0209211	Sample_rand_RC_83	Percent<=20%
CIBERSORTx (T1,2)	L5.6.NP	0.111335	0.129434	Sample_rand_RC_83	Percent<=20%
CIBERSORTx (T1,2)	L5.ET	0.0591289	0.0782327	Sample_rand_RC_83	Percent<=20%
CIBERSORTx (T1,2)	L6b	0.295645	0.559118	Sample_rand_RC_83	Percent>20%
CIBERSORTx (T1,2)	Lamp5	0.0833574	0.118187	Sample_rand_RC_83	Percent<=20%
CIBERSORTx (T1,2)	Oligo	0.373522	0.0941067	Sample_rand_RC_83	Percent>20%
CIBERSORTx (T1,2)	Astro	0.0361322	0.0269112	Sample_rand_RC_84	Percent<=20%
CIBERSORTx (T1,2)	L5.6.NP	0.0478341	0.0396212	Sample_rand_RC_84	Percent<=20%
CIBERSORTx (T1,2)	L5.ET	0.050503	0.0517505	Sample_rand_RC_84	Percent<=20%
CIBERSORTx (T1,2)	L6b	0.146787	0.335891	Sample_rand_RC_84	Percent<=20%
CIBERSORTx (T1,2)	Lamp5	0.346541	0.441526	Sample_rand_RC_84	Percent>20%
CIBERSORTx (T1,2)	Oligo	0.372203	0.1043	Sample_rand_RC_84	Percent>20%
CIBERSORTx (T1,2)	Astro	0.0562108	0.0142844	Sample_rand_RC_85	Percent<=20%
CIBERSORTx (T1,2)	L5.6.NP	0.102384	0.0881022	Sample_rand_RC_85	Percent<=20%
CIBERSORTx (T1,2)	L5.ET	0.0860728	0.0899062	Sample_rand_RC_85	Percent<=20%
CIBERSORTx (T1,2)	L6b	0.2133	0.337535	Sample_rand_RC_85	Percent>20%
CIBERSORTx (T1,2)	Lamp5	0.476035	0.450536	Sample_rand_RC_85	Percent>20%
CIBERSORTx (T1,2)	Oligo	0.0659975	0.0196366	Sample_rand_RC_85	Percent<=20%
CIBERSORTx (T1,2)	Astro	0.01727	0.00816002	Sample_rand_RC_86	Percent<=20%
CIBERSORTx (T1,2)	L5.6.NP	0.249751	0.253132	Sample_rand_RC_86	Percent>20%
CIBERSORTx (T1,2)	L5.ET	0.0680837	0.0871549	Sample_rand_RC_86	Percent<=20%
CIBERSORTx (T1,2)	L6b	0.135171	0.26563	Sample_rand_RC_86	Percent<=20%
CIBERSORTx (T1,2)	Lamp5	0.295583	0.328624	Sample_rand_RC_86	Percent>20%
CIBERSORTx (T1,2)	Oligo	0.234141	0.0572996	Sample_rand_RC_86	Percent>20%
CIBERSORTx (T1,2)	Astro	0.0331092	0.0166149	Sample_rand_RC_87	Percent<=20%
CIBERSORTx (T1,2)	L5.6.NP	0.148991	0.202599	Sample_rand_RC_87	Percent<=20%
CIBERSORTx (T1,2)	L5.ET	0.0431971	0.081105	Sample_rand_RC_87	Percent<=20%
CIBERSORTx (T1,2)	L6b	0.0191412	0.0866976	Sample_rand_RC_87	Percent<=20%
CIBERSORTx (T1,2)	Lamp5	0.326694	0.484937	Sample_rand_RC_87	Percent>20%
CIBERSORTx (T1,2)	Oligo	0.428867	0.128046	Sample_rand_RC_87	Percent>20%
CIBERSORTx (T1,2)	Astro	0.0652504	0.0276232	Sample_rand_RC_88	Percent<=20%
CIBERSORTx (T1,2)	L5.6.NP	0.0273141	0.0770318	Sample_rand_RC_88	Percent<=20%
CIBERSORTx (T1,2)	L5.ET	0.081563	0.256604	Sample_rand_RC_88	Percent<=20%
CIBERSORTx (T1,2)	L6b	0.022003	0.130723	Sample_rand_RC_88	Percent<=20%
CIBERSORTx (T1,2)	Lamp5	0.0785281	0.208214	Sample_rand_RC_88	Percent<=20%
CIBERSORTx (T1,2)	Oligo	0.725341	0.299803	Sample_rand_RC_88	Percent>20%
CIBERSORTx (T1,2)	Astro	0.0367019	0.0103842	Sample_rand_RC_89	Percent<=20%
CIBERSORTx (T1,2)	L5.6.NP	0.150075	0.157285	Sample_rand_RC_89	Percent<=20%
CIBERSORTx (T1,2)	L5.ET	0.0198592	0.00604672	Sample_rand_RC_89	Percent<=20%
CIBERSORTx (T1,2)	L6b	0.267974	0.46332	Sample_rand_RC_89	Percent>20%
CIBERSORTx (T1,2)	Lamp5	0.269985	0.303518	Sample_rand_RC_89	Percent>20%
CIBERSORTx (T1,2)	Oligo	0.255405	0.0594457	Sample_rand_RC_89	Percent>20%
CIBERSORTx (T1,2)	Astro	0.0680949	0.0182605	Sample_rand_RC_90	Percent<=20%
CIBERSORTx (T1,2)	L5.6.NP	0.0884978	0.0734497	Sample_rand_RC_90	Percent<=20%
CIBERSORTx (T1,2)	L5.ET	0.0300944	0.0182766	Sample_rand_RC_90	Percent<=20%
CIBERSORTx (T1,2)	L6b	0.223412	0.382904	Sample_rand_RC_90	Percent>20%
CIBERSORTx (T1,2)	Lamp5	0.460852	0.473075	Sample_rand_RC_90	Percent>20%
CIBERSORTx (T1,2)	Oligo	0.129049	0.0340343	Sample_rand_RC_90	Percent<=20%
CIBERSORTx (T1,2)	Astro	0.0649606	0.0176358	Sample_rand_RC_91	Percent<=20%
CIBERSORTx (T1,2)	L5.6.NP	0.0948163	0.13569	Sample_rand_RC_91	Percent<=20%
CIBERSORTx (T1,2)	L5.ET	0.0515092	0.0891066	Sample_rand_RC_91	Percent<=20%
CIBERSORTx (T1,2)	L6b	0.273622	0.587946	Sample_rand_RC_91	Percent>20%
CIBERSORTx (T1,2)	Lamp5	0.0187008	0.0410221	Sample_rand_RC_91	Percent<=20%
CIBERSORTx (T1,2)	Oligo	0.496391	0.128599	Sample_rand_RC_91	Percent>20%
CIBERSORTx (T1,2)	Astro	0.0861345	0.0199765	Sample_rand_RC_92	Percent<=20%
CIBERSORTx (T1,2)	L5.6.NP	0.090036	0.115742	Sample_rand_RC_92	Percent<=20%
CIBERSORTx (T1,2)	L5.ET	0.0543217	0.0794834	Sample_rand_RC_92	Percent<=20%
CIBERSORTx (T1,2)	L6b	0.185174	0.382527	Sample_rand_RC_92	Percent<=20%
CIBERSORTx (T1,2)	Lamp5	0.240096	0.308985	Sample_rand_RC_92	Percent>20%
CIBERSORTx (T1,2)	Oligo	0.344238	0.0932859	Sample_rand_RC_92	Percent>20%
CIBERSORTx (T1,2)	Astro	0.0589799	0.0290097	Sample_rand_RC_93	Percent<=20%
CIBERSORTx (T1,2)	L5.6.NP	0.0142615	0.00153814	Sample_rand_RC_93	Percent<=20%
CIBERSORTx (T1,2)	L5.ET	0.0633309	0.0660001	Sample_rand_RC_93	Percent<=20%
CIBERSORTx (T1,2)	L6b	0.158569	0.32165	Sample_rand_RC_93	Percent<=20%
CIBERSORTx (T1,2)	Lamp5	0.437032	0.508004	Sample_rand_RC_93	Percent>20%
CIBERSORTx (T1,2)	Oligo	0.267827	0.0737982	Sample_rand_RC_93	Percent>20%
CIBERSORTx (T1,2)	Astro	0.0295765	0.0151996	Sample_rand_RC_94	Percent<=20%
CIBERSORTx (T1,2)	L5.6.NP	0.131078	0.150056	Sample_rand_RC_94	Percent<=20%
CIBERSORTx (T1,2)	L5.ET	0.0412279	0.0535163	Sample_rand_RC_94	Percent<=20%
CIBERSORTx (T1,2)	L6b	0.113153	0.264077	Sample_rand_RC_94	Percent<=20%
CIBERSORTx (T1,2)	Lamp5	0.343715	0.42621	Sample_rand_RC_94	Percent>20%
CIBERSORTx (T1,2)	Oligo	0.34125	0.0909406	Sample_rand_RC_94	Percent>20%
CIBERSORTx (T1,2)	Astro	0.0687209	0.0197923	Sample_rand_RC_95	Percent<=20%
CIBERSORTx (T1,2)	L5.6.NP	0.0926624	0.123021	Sample_rand_RC_95	Percent<=20%
CIBERSORTx (T1,2)	L5.ET	0.0352472	0.0599809	Sample_rand_RC_95	Percent<=20%
CIBERSORTx (T1,2)	L6b	0.0609621	0.186651	Sample_rand_RC_95	Percent<=20%
CIBERSORTx (T1,2)	Lamp5	0.358235	0.497713	Sample_rand_RC_95	Percent>20%
CIBERSORTx (T1,2)	Oligo	0.384172	0.112842	Sample_rand_RC_95	Percent>20%
CIBERSORTx (T1,2)	Astro	0.0545234	0.016133	Sample_rand_RC_96	Percent<=20%
CIBERSORTx (T1,2)	L5.6.NP	0.238288	0.352124	Sample_rand_RC_96	Percent>20%
CIBERSORTx (T1,2)	L5.ET	0.0545234	0.105211	Sample_rand_RC_96	Percent<=20%
CIBERSORTx (T1,2)	L6b	0.105008	0.292435	Sample_rand_RC_96	Percent<=20%
CIBERSORTx (T1,2)	Lamp5	0.0537157	0.095476	Sample_rand_RC_96	Percent<=20%
CIBERSORTx (T1,2)	Oligo	0.493942	0.138621	Sample_rand_RC_96	Percent>20%
CIBERSORTx (T1,2)	Astro	0.0132927	0.00779038	Sample_rand_RC_97	Percent<=20%
CIBERSORTx (T1,2)	L5.6.NP	0.0854217	0.087484	Sample_rand_RC_97	Percent<=20%
CIBERSORTx (T1,2)	L5.ET	0.0228808	0.0174833	Sample_rand_RC_97	Percent<=20%
CIBERSORTx (T1,2)	L6b	0.223142	0.396593	Sample_rand_RC_97	Percent>20%
CIBERSORTx (T1,2)	Lamp5	0.392678	0.427881	Sample_rand_RC_97	Percent>20%
CIBERSORTx (T1,2)	Oligo	0.262584	0.0627682	Sample_rand_RC_97	Percent>20%
CIBERSORTx (T1,2)	Astro	0.0804668	0.0215559	Sample_rand_RC_98	Percent<=20%
CIBERSORTx (T1,2)	L5.6.NP	0.0408477	0.0499358	Sample_rand_RC_98	Percent<=20%
CIBERSORTx (T1,2)	L5.ET	0.0420762	0.0647227	Sample_rand_RC_98	Percent<=20%
CIBERSORTx (T1,2)	L6b	0.140356	0.324025	Sample_rand_RC_98	Percent<=20%
CIBERSORTx (T1,2)	Lamp5	0.313882	0.429999	Sample_rand_RC_98	Percent>20%
CIBERSORTx (T1,2)	Oligo	0.382371	0.109761	Sample_rand_RC_98	Percent>20%
CIBERSORTx (T1,2)	Astro	0.0150072	0.0127606	Sample_rand_RC_99	Percent<=20%
CIBERSORTx (T1,2)	L5.6.NP	0.0655123	0.0637275	Sample_rand_RC_99	Percent<=20%
CIBERSORTx (T1,2)	L5.ET	0.0808081	0.115934	Sample_rand_RC_99	Percent<=20%
CIBERSORTx (T1,2)	L6b	0.103608	0.235508	Sample_rand_RC_99	Percent<=20%
CIBERSORTx (T1,2)	Lamp5	0.404906	0.486378	Sample_rand_RC_99	Percent>20%
CIBERSORTx (T1,2)	Oligo	0.330159	0.0856918	Sample_rand_RC_99	Percent>20%
CIBERSORTx (T1,2)	Astro	0.0961449	0.0192309	Sample_rand_RC_100	Percent<=20%
CIBERSORTx (T1,2)	L5.6.NP	0.314909	0.320648	Sample_rand_RC_100	Percent>20%
CIBERSORTx (T1,2)	L5.ET	0.0427311	0.0424986	Sample_rand_RC_100	Percent<=20%
CIBERSORTx (T1,2)	L6b	0.290757	0.488856	Sample_rand_RC_100	Percent>20%
CIBERSORTx (T1,2)	Lamp5	0.066419	0.0845284	Sample_rand_RC_100	Percent<=20%
CIBERSORTx (T1,2)	Oligo	0.189039	0.0442382	Sample_rand_RC_100	Percent<=20%
BayesPrism (T1,2)	Astro	0.0861145	0.00687195	Sample_rand_RC_1	Percent<=20%
BayesPrism (T1,2)	L5.6.NP	0.197775	0.172749	Sample_rand_RC_1	Percent<=20%
BayesPrism (T1,2)	L5.ET	0.100948	0.261517	Sample_rand_RC_1	Percent<=20%
BayesPrism (T1,2)	L6b	0.127318	0.192648	Sample_rand_RC_1	Percent<=20%
BayesPrism (T1,2)	Lamp5	0.388958	0.353174	Sample_rand_RC_1	Percent>20%
BayesPrism (T1,2)	Oligo	0.0988875	0.0130394	Sample_rand_RC_1	Percent<=20%
BayesPrism (T1,2)	Astro	0.0711472	0.00858602	Sample_rand_RC_2	Percent<=20%
BayesPrism (T1,2)	L5.6.NP	0.0699163	0.0563672	Sample_rand_RC_2	Percent<=20%
BayesPrism (T1,2)	L5.ET	0.0755785	0.24893	Sample_rand_RC_2	Percent<=20%
BayesPrism (T1,2)	L6b	0.133186	0.259744	Sample_rand_RC_2	Percent<=20%
BayesPrism (T1,2)	Lamp5	0.281388	0.336924	Sample_rand_RC_2	Percent>20%
BayesPrism (T1,2)	Oligo	0.368784	0.0894486	Sample_rand_RC_2	Percent>20%
BayesPrism (T1,2)	Astro	0.0765975	0.00586937	Sample_rand_RC_3	Percent<=20%
BayesPrism (T1,2)	L5.6.NP	0.22683	0.1946	Sample_rand_RC_3	Percent>20%
BayesPrism (T1,2)	L5.ET	0.0727888	0.186591	Sample_rand_RC_3	Percent<=20%
BayesPrism (T1,2)	L6b	0.360982	0.521192	Sample_rand_RC_3	Percent>20%
BayesPrism (T1,2)	Lamp5	0.0600931	0.0598559	Sample_rand_RC_3	Percent<=20%
BayesPrism (T1,2)	Oligo	0.202708	0.0318917	Sample_rand_RC_3	Percent>20%
BayesPrism (T1,2)	Astro	0.0450727	0.00392396	Sample_rand_RC_4	Percent<=20%
BayesPrism (T1,2)	L5.6.NP	0.0950625	0.0834246	Sample_rand_RC_4	Percent<=20%
BayesPrism (T1,2)	L5.ET	0.0239705	0.104838	Sample_rand_RC_4	Percent<=20%
BayesPrism (T1,2)	L6b	0.223315	0.408627	Sample_rand_RC_4	Percent>20%
BayesPrism (T1,2)	Lamp5	0.287236	0.32626	Sample_rand_RC_4	Percent>20%
BayesPrism (T1,2)	Oligo	0.325343	0.0729271	Sample_rand_RC_4	Percent>20%
BayesPrism (T1,2)	Astro	0.0151341	9.6828e-05	Sample_rand_RC_5	Percent<=20%
BayesPrism (T1,2)	L5.6.NP	0.0729885	0.0521555	Sample_rand_RC_5	Percent<=20%
BayesPrism (T1,2)	L5.ET	0.0494253	0.165281	Sample_rand_RC_5	Percent<=20%
BayesPrism (T1,2)	L6b	0.193487	0.346944	Sample_rand_RC_5	Percent<=20%
BayesPrism (T1,2)	Lamp5	0.327778	0.361773	Sample_rand_RC_5	Percent>20%
BayesPrism (T1,2)	Oligo	0.341188	0.0737494	Sample_rand_RC_5	Percent>20%
BayesPrism (T1,2)	Astro	0.0379859	0.00194852	Sample_rand_RC_6	Percent<=20%
BayesPrism (T1,2)	L5.6.NP	0.0777385	0.0435091	Sample_rand_RC_6	Percent<=20%
BayesPrism (T1,2)	L5.ET	0.0238516	0.0860547	Sample_rand_RC_6	Percent<=20%
BayesPrism (T1,2)	L6b	0.281802	0.416453	Sample_rand_RC_6	Percent>20%
BayesPrism (T1,2)	Lamp5	0.487191	0.439779	Sample_rand_RC_6	Percent>20%
BayesPrism (T1,2)	Oligo	0.0914311	0.0122558	Sample_rand_RC_6	Percent<=20%
BayesPrism (T1,2)	Astro	0.033804	0.00106839	Sample_rand_RC_7	Percent<=20%
BayesPrism (T1,2)	L5.6.NP	0.156183	0.110188	Sample_rand_RC_7	Percent<=20%
BayesPrism (T1,2)	L5.ET	0.0808729	0.197617	Sample_rand_RC_7	Percent<=20%
BayesPrism (T1,2)	L6b	0.233205	0.327377	Sample_rand_RC_7	Percent>20%
BayesPrism (T1,2)	Lamp5	0.42362	0.356546	Sample_rand_RC_7	Percent>20%
BayesPrism (T1,2)	Oligo	0.0723149	0.00720325	Sample_rand_RC_7	Percent<=20%
BayesPrism (T1,2)	Astro	0.0658564	0.00709095	Sample_rand_RC_8	Percent<=20%
BayesPrism (T1,2)	L5.6.NP	0.0551159	0.0368193	Sample_rand_RC_8	Percent<=20%
BayesPrism (T1,2)	L5.ET	0.0254381	0.10035	Sample_rand_RC_8	Percent<=20%
BayesPrism (T1,2)	L6b	0.219898	0.404767	Sample_rand_RC_8	Percent>20%
BayesPrism (T1,2)	Lamp5	0.341153	0.385755	Sample_rand_RC_8	Percent>20%
BayesPrism (T1,2)	Oligo	0.292538	0.0652169	Sample_rand_RC_8	Percent>20%
BayesPrism (T1,2)	Astro	0.0182311	0.000139782	Sample_rand_RC_9	Percent<=20%
BayesPrism (T1,2)	L5.6.NP	0.0142892	0.000573687	Sample_rand_RC_9	Percent<=20%
BayesPrism (T1,2)	L5.ET	0.0546933	0.163854	Sample_rand_RC_9	Percent<=20%
BayesPrism (T1,2)	L6b	0.162602	0.269339	Sample_rand_RC_9	Percent<=20%
BayesPrism (T1,2)	Lamp5	0.480168	0.511713	Sample_rand_RC_9	Percent>20%
BayesPrism (T1,2)	Oligo	0.270017	0.0543801	Sample_rand_RC_9	Percent>20%
BayesPrism (T1,2)	Astro	0.030171	0.00188706	Sample_rand_RC_10	Percent<=20%
BayesPrism (T1,2)	L5.6.NP	0.120013	0.117396	Sample_rand_RC_10	Percent<=20%
BayesPrism (T1,2)	L5.ET	0.0315119	0.121998	Sample_rand_RC_10	Percent<=20%
BayesPrism (T1,2)	L6b	0.30171	0.544727	Sample_rand_RC_10	Percent>20%
BayesPrism (T1,2)	Lamp5	0.103587	0.118882	Sample_rand_RC_10	Percent<=20%
BayesPrism (T1,2)	Oligo	0.413007	0.0951101	Sample_rand_RC_10	Percent>20%
BayesPrism (T1,2)	Astro	0.0244807	0.00106477	Sample_rand_RC_11	Percent<=20%
BayesPrism (T1,2)	L5.6.NP	0.105589	0.093255	Sample_rand_RC_11	Percent<=20%
BayesPrism (T1,2)	L5.ET	0.0306627	0.113666	Sample_rand_RC_11	Percent<=20%
BayesPrism (T1,2)	L6b	0.135757	0.245153	Sample_rand_RC_11	Percent<=20%
BayesPrism (T1,2)	Lamp5	0.45821	0.49792	Sample_rand_RC_11	Percent>20%
BayesPrism (T1,2)	Oligo	0.245302	0.0489414	Sample_rand_RC_11	Percent>20%
BayesPrism (T1,2)	Astro	0.0415203	0.00472247	Sample_rand_RC_12	Percent<=20%
BayesPrism (T1,2)	L5.6.NP	0.232514	0.303563	Sample_rand_RC_12	Percent>20%
BayesPrism (T1,2)	L5.ET	0.0226765	0.0992485	Sample_rand_RC_12	Percent<=20%
BayesPrism (T1,2)	L6b	0.191313	0.394937	Sample_rand_RC_12	Percent<=20%
BayesPrism (T1,2)	Lamp5	0.0568508	0.0792854	Sample_rand_RC_12	Percent<=20%
BayesPrism (T1,2)	Oligo	0.455126	0.118243	Sample_rand_RC_12	Percent>20%
BayesPrism (T1,2)	Astro	0.0681939	0.00840044	Sample_rand_RC_13	Percent<=20%
BayesPrism (T1,2)	L5.6.NP	0.054342	0.0448224	Sample_rand_RC_13	Percent<=20%
BayesPrism (T1,2)	L5.ET	0.0506127	0.18218	Sample_rand_RC_13	Percent<=20%
BayesPrism (T1,2)	L6b	0.084976	0.172849	Sample_rand_RC_13	Percent<=20%
BayesPrism (T1,2)	Lamp5	0.403836	0.505284	Sample_rand_RC_13	Percent>20%
BayesPrism (T1,2)	Oligo	0.338039	0.0864638	Sample_rand_RC_13	Percent>20%
BayesPrism (T1,2)	Astro	0.154079	0.0146788	Sample_rand_RC_14	Percent<=20%
BayesPrism (T1,2)	L5.6.NP	0.271903	0.218207	Sample_rand_RC_14	Percent>20%
BayesPrism (T1,2)	L5.ET	0.152568	0.344574	Sample_rand_RC_14	Percent<=20%
BayesPrism (T1,2)	L6b	0.237664	0.320715	Sample_rand_RC_14	Percent>20%
BayesPrism (T1,2)	Lamp5	0.106244	0.093919	Sample_rand_RC_14	Percent<=20%
BayesPrism (T1,2)	Oligo	0.0775428	0.00790613	Sample_rand_RC_14	Percent<=20%
BayesPrism (T1,2)	Astro	0.027668	0.00127926	Sample_rand_RC_15	Percent<=20%
BayesPrism (T1,2)	L5.6.NP	0.222991	0.237757	Sample_rand_RC_15	Percent>20%
BayesPrism (T1,2)	L5.ET	0.0471014	0.15459	Sample_rand_RC_15	Percent<=20%
BayesPrism (T1,2)	L6b	0.113966	0.207631	Sample_rand_RC_15	Percent<=20%
BayesPrism (T1,2)	Lamp5	0.329051	0.347341	Sample_rand_RC_15	Percent>20%
BayesPrism (T1,2)	Oligo	0.259223	0.0514015	Sample_rand_RC_15	Percent>20%
BayesPrism (T1,2)	Astro	0.0214616	0.000268381	Sample_rand_RC_16	Percent<=20%
BayesPrism (T1,2)	L5.6.NP	0.108123	0.0690607	Sample_rand_RC_16	Percent<=20%
BayesPrism (T1,2)	L5.ET	0.0679163	0.177734	Sample_rand_RC_16	Percent<=20%
BayesPrism (T1,2)	L6b	0.257539	0.367676	Sample_rand_RC_16	Percent>20%
BayesPrism (T1,2)	Lamp5	0.422168	0.369811	Sample_rand_RC_16	Percent>20%
BayesPrism (T1,2)	Oligo	0.122793	0.0154497	Sample_rand_RC_16	Percent<=20%
BayesPrism (T1,2)	Astro	0.0686576	0.00638403	Sample_rand_RC_17	Percent<=20%
BayesPrism (T1,2)	L5.6.NP	0.0766626	0.0510178	Sample_rand_RC_17	Percent<=20%
BayesPrism (T1,2)	L5.ET	0.0631158	0.192871	Sample_rand_RC_17	Percent<=20%
BayesPrism (T1,2)	L6b	0.1875	0.322666	Sample_rand_RC_17	Percent<=20%
BayesPrism (T1,2)	Lamp5	0.376232	0.384809	Sample_rand_RC_17	Percent>20%
BayesPrism (T1,2)	Oligo	0.227833	0.0422524	Sample_rand_RC_17	Percent>20%
BayesPrism (T1,2)	Astro	0.024619	0.00132274	Sample_rand_RC_18	Percent<=20%
BayesPrism (T1,2)	L5.6.NP	0.0916764	0.111751	Sample_rand_RC_18	Percent<=20%
BayesPrism (T1,2)	L5.ET	0.0433763	0.177326	Sample_rand_RC_18	Percent<=20%
BayesPrism (T1,2)	L6b	0.0173505	0.0480845	Sample_rand_RC_18	Percent<=20%
BayesPrism (T1,2)	Lamp5	0.390621	0.535603	Sample_rand_RC_18	Percent>20%
BayesPrism (T1,2)	Oligo	0.432356	0.125913	Sample_rand_RC_18	Percent>20%
BayesPrism (T1,2)	Astro	0.0326173	0.000863762	Sample_rand_RC_19	Percent<=20%
BayesPrism (T1,2)	L5.6.NP	0.0377884	0.0127117	Sample_rand_RC_19	Percent<=20%
BayesPrism (T1,2)	L5.ET	0.105012	0.278467	Sample_rand_RC_19	Percent<=20%
BayesPrism (T1,2)	L6b	0.148369	0.234094	Sample_rand_RC_19	Percent<=20%
BayesPrism (T1,2)	Lamp5	0.436356	0.430949	Sample_rand_RC_19	Percent>20%
BayesPrism (T1,2)	Oligo	0.239857	0.0429143	Sample_rand_RC_19	Percent>20%
BayesPrism (T1,2)	Astro	0.0845472	0.00651499	Sample_rand_RC_20	Percent<=20%
BayesPrism (T1,2)	L5.6.NP	0.139329	0.0970718	Sample_rand_RC_20	Percent<=20%
BayesPrism (T1,2)	L5.ET	0.0797973	0.198922	Sample_rand_RC_20	Percent<=20%
BayesPrism (T1,2)	L6b	0.306523	0.427831	Sample_rand_RC_20	Percent>20%
BayesPrism (T1,2)	Lamp5	0.296073	0.259005	Sample_rand_RC_20	Percent>20%
BayesPrism (T1,2)	Oligo	0.0937302	0.0106546	Sample_rand_RC_20	Percent<=20%
BayesPrism (T1,2)	Astro	0.0167418	0.000149139	Sample_rand_RC_21	Percent<=20%
BayesPrism (T1,2)	L5.6.NP	0.0611719	0.0452314	Sample_rand_RC_21	Percent<=20%
BayesPrism (T1,2)	L5.ET	0.0109466	0.0638515	Sample_rand_RC_21	Percent<=20%
BayesPrism (T1,2)	L6b	0.2346	0.44168	Sample_rand_RC_21	Percent>20%
BayesPrism (T1,2)	Lamp5	0.31745	0.366043	Sample_rand_RC_21	Percent>20%
BayesPrism (T1,2)	Oligo	0.35909	0.0830451	Sample_rand_RC_21	Percent>20%
BayesPrism (T1,2)	Astro	0.0532011	0.0043528	Sample_rand_RC_22	Percent<=20%
BayesPrism (T1,2)	L5.6.NP	0.154644	0.138388	Sample_rand_RC_22	Percent<=20%
BayesPrism (T1,2)	L5.ET	0.141569	0.368322	Sample_rand_RC_22	Percent<=20%
BayesPrism (T1,2)	L6b	0.0622182	0.109692	Sample_rand_RC_22	Percent<=20%
BayesPrism (T1,2)	Lamp5	0.334536	0.332891	Sample_rand_RC_22	Percent>20%
BayesPrism (T1,2)	Oligo	0.253832	0.0463537	Sample_rand_RC_22	Percent>20%
BayesPrism (T1,2)	Astro	0.0537398	0.00504283	Sample_rand_RC_23	Percent<=20%
BayesPrism (T1,2)	L5.6.NP	0.0537398	0.035543	Sample_rand_RC_23	Percent<=20%
BayesPrism (T1,2)	L5.ET	0.0942803	0.29655	Sample_rand_RC_23	Percent<=20%
BayesPrism (T1,2)	L6b	0.161219	0.301473	Sample_rand_RC_23	Percent<=20%
BayesPrism (T1,2)	Lamp5	0.222502	0.261317	Sample_rand_RC_23	Percent>20%
BayesPrism (T1,2)	Oligo	0.414519	0.100075	Sample_rand_RC_23	Percent>20%
BayesPrism (T1,2)	Astro	0.028565	0.00168605	Sample_rand_RC_24	Percent<=20%
BayesPrism (T1,2)	L5.6.NP	0.100431	0.0972414	Sample_rand_RC_24	Percent<=20%
BayesPrism (T1,2)	L5.ET	0.0197234	0.0870786	Sample_rand_RC_24	Percent<=20%
BayesPrism (T1,2)	L6b	0.203809	0.383856	Sample_rand_RC_24	Percent>20%
BayesPrism (T1,2)	Lamp5	0.296985	0.347902	Sample_rand_RC_24	Percent>20%
BayesPrism (T1,2)	Oligo	0.350487	0.082236	Sample_rand_RC_24	Percent>20%
BayesPrism (T1,2)	Astro	0.0545355	0.00429743	Sample_rand_RC_25	Percent<=20%
BayesPrism (T1,2)	L5.6.NP	0.141135	0.122373	Sample_rand_RC_25	Percent<=20%
BayesPrism (T1,2)	L5.ET	0.0893395	0.248416	Sample_rand_RC_25	Percent<=20%
BayesPrism (T1,2)	L6b	0.0775555	0.131772	Sample_rand_RC_25	Percent<=20%
BayesPrism (T1,2)	Lamp5	0.464785	0.46376	Sample_rand_RC_25	Percent>20%
BayesPrism (T1,2)	Oligo	0.17265	0.0293821	Sample_rand_RC_25	Percent<=20%
BayesPrism (T1,2)	Astro	0.0516741	0.00494201	Sample_rand_RC_26	Percent<=20%
BayesPrism (T1,2)	L5.6.NP	0.141668	0.148937	Sample_rand_RC_26	Percent<=20%
BayesPrism (T1,2)	L5.ET	0.0580608	0.197219	Sample_rand_RC_26	Percent<=20%
BayesPrism (T1,2)	L6b	0.0872847	0.172339	Sample_rand_RC_26	Percent<=20%
BayesPrism (T1,2)	Lamp5	0.354751	0.407965	Sample_rand_RC_26	Percent>20%
BayesPrism (T1,2)	Oligo	0.306561	0.0685973	Sample_rand_RC_26	Percent>20%
BayesPrism (T1,2)	Astro	0.011576	5.89213e-05	Sample_rand_RC_27	Percent<=20%
BayesPrism (T1,2)	L5.6.NP	0.0320877	0.0108447	Sample_rand_RC_27	Percent<=20%
BayesPrism (T1,2)	L5.ET	0.0601137	0.191593	Sample_rand_RC_27	Percent<=20%
BayesPrism (T1,2)	L6b	0.183591	0.33608	Sample_rand_RC_27	Percent<=20%
BayesPrism (T1,2)	Lamp5	0.330626	0.374177	Sample_rand_RC_27	Percent>20%
BayesPrism (T1,2)	Oligo	0.382006	0.0872466	Sample_rand_RC_27	Percent>20%
BayesPrism (T1,2)	Astro	0.0332326	0.00253594	Sample_rand_RC_28	Percent<=20%
BayesPrism (T1,2)	L5.6.NP	0.0638218	0.0601477	Sample_rand_RC_28	Percent<=20%
BayesPrism (T1,2)	L5.ET	0.111782	0.373919	Sample_rand_RC_28	Percent<=20%
BayesPrism (T1,2)	L6b	0.152946	0.317478	Sample_rand_RC_28	Percent<=20%
BayesPrism (T1,2)	Lamp5	0.060423	0.0880855	Sample_rand_RC_28	Percent<=20%
BayesPrism (T1,2)	Oligo	0.577795	0.157835	Sample_rand_RC_28	Percent>20%
BayesPrism (T1,2)	Astro	0.0239124	0.00160527	Sample_rand_RC_29	Percent<=20%
BayesPrism (T1,2)	L5.6.NP	0.135408	0.196956	Sample_rand_RC_29	Percent<=20%
BayesPrism (T1,2)	L5.ET	0.0544512	0.228444	Sample_rand_RC_29	Percent<=20%
BayesPrism (T1,2)	L6b	0.0144051	0.0465727	Sample_rand_RC_29	Percent<=20%
BayesPrism (T1,2)	Lamp5	0.23826	0.355953	Sample_rand_RC_29	Percent>20%
BayesPrism (T1,2)	Oligo	0.533564	0.17047	Sample_rand_RC_29	Percent>20%
BayesPrism (T1,2)	Astro	0.0187104	0.000462799	Sample_rand_RC_30	Percent<=20%
BayesPrism (T1,2)	L5.6.NP	0.0354059	0.017103	Sample_rand_RC_30	Percent<=20%
BayesPrism (T1,2)	L5.ET	0.0621762	0.209769	Sample_rand_RC_30	Percent<=20%
BayesPrism (T1,2)	L6b	0.228267	0.44692	Sample_rand_RC_30	Percent>20%
BayesPrism (T1,2)	Lamp5	0.168106	0.202619	Sample_rand_RC_30	Percent<=20%
BayesPrism (T1,2)	Oligo	0.487334	0.123127	Sample_rand_RC_30	Percent>20%
BayesPrism (T1,2)	Astro	0.0162413	0.000152363	Sample_rand_RC_31	Percent<=20%
BayesPrism (T1,2)	L5.6.NP	0.026811	0.0122256	Sample_rand_RC_31	Percent<=20%
BayesPrism (T1,2)	L5.ET	0.0670276	0.232035	Sample_rand_RC_31	Percent<=20%
BayesPrism (T1,2)	L6b	0.0636762	0.135755	Sample_rand_RC_31	Percent<=20%
BayesPrism (T1,2)	Lamp5	0.394689	0.504275	Sample_rand_RC_31	Percent>20%
BayesPrism (T1,2)	Oligo	0.431555	0.115557	Sample_rand_RC_31	Percent>20%
BayesPrism (T1,2)	Astro	0.032158	0.00272283	Sample_rand_RC_32	Percent<=20%
BayesPrism (T1,2)	L5.6.NP	0.170663	0.227326	Sample_rand_RC_32	Percent<=20%
BayesPrism (T1,2)	L5.ET	0.0939351	0.338187	Sample_rand_RC_32	Percent<=20%
BayesPrism (T1,2)	L6b	0.0279267	0.0710145	Sample_rand_RC_32	Percent<=20%
BayesPrism (T1,2)	Lamp5	0.159097	0.215413	Sample_rand_RC_32	Percent<=20%
BayesPrism (T1,2)	Oligo	0.51622	0.145337	Sample_rand_RC_32	Percent>20%
BayesPrism (T1,2)	Astro	0.0513789	0.00369164	Sample_rand_RC_33	Percent<=20%
BayesPrism (T1,2)	L5.6.NP	0.259161	0.282846	Sample_rand_RC_33	Percent>20%
BayesPrism (T1,2)	L5.ET	0.0827352	0.251837	Sample_rand_RC_33	Percent<=20%
BayesPrism (T1,2)	L6b	0.127692	0.223866	Sample_rand_RC_33	Percent<=20%
BayesPrism (T1,2)	Lamp5	0.154137	0.170251	Sample_rand_RC_33	Percent<=20%
BayesPrism (T1,2)	Oligo	0.324896	0.0675074	Sample_rand_RC_33	Percent>20%
BayesPrism (T1,2)	Astro	0.0678929	0.00650345	Sample_rand_RC_34	Percent<=20%
BayesPrism (T1,2)	L5.6.NP	0.200162	0.202687	Sample_rand_RC_34	Percent>20%
BayesPrism (T1,2)	L5.ET	0.0616716	0.187351	Sample_rand_RC_34	Percent<=20%
BayesPrism (T1,2)	L6b	0.231269	0.399606	Sample_rand_RC_34	Percent>20%
BayesPrism (T1,2)	Lamp5	0.128483	0.139673	Sample_rand_RC_34	Percent<=20%
BayesPrism (T1,2)	Oligo	0.310522	0.0641792	Sample_rand_RC_34	Percent>20%
BayesPrism (T1,2)	Astro	0.0605925	0.00569096	Sample_rand_RC_35	Percent<=20%
BayesPrism (T1,2)	L5.6.NP	0.10974	0.0939703	Sample_rand_RC_35	Percent<=20%
BayesPrism (T1,2)	L5.ET	0.0271544	0.102987	Sample_rand_RC_35	Percent<=20%
BayesPrism (T1,2)	L6b	0.19614	0.341723	Sample_rand_RC_35	Percent<=20%
BayesPrism (T1,2)	Lamp5	0.389811	0.413973	Sample_rand_RC_35	Percent>20%
BayesPrism (T1,2)	Oligo	0.216562	0.0416559	Sample_rand_RC_35	Percent>20%
BayesPrism (T1,2)	Astro	0.0558028	0.00555684	Sample_rand_RC_36	Percent<=20%
BayesPrism (T1,2)	L5.6.NP	0.0469017	0.0320237	Sample_rand_RC_36	Percent<=20%
BayesPrism (T1,2)	L5.ET	0.10202	0.315097	Sample_rand_RC_36	Percent<=20%
BayesPrism (T1,2)	L6b	0.0455324	0.0941683	Sample_rand_RC_36	Percent<=20%
BayesPrism (T1,2)	Lamp5	0.398151	0.470533	Sample_rand_RC_36	Percent>20%
BayesPrism (T1,2)	Oligo	0.351592	0.0826219	Sample_rand_RC_36	Percent>20%
BayesPrism (T1,2)	Astro	0.0315501	0.00163645	Sample_rand_RC_37	Percent<=20%
BayesPrism (T1,2)	L5.6.NP	0.104938	0.0978549	Sample_rand_RC_37	Percent<=20%
BayesPrism (T1,2)	L5.ET	0.0208048	0.0902495	Sample_rand_RC_37	Percent<=20%
BayesPrism (T1,2)	L6b	0.23914	0.437078	Sample_rand_RC_37	Percent>20%
BayesPrism (T1,2)	Lamp5	0.266804	0.299037	Sample_rand_RC_37	Percent>20%
BayesPrism (T1,2)	Oligo	0.336763	0.074144	Sample_rand_RC_37	Percent>20%
BayesPrism (T1,2)	Astro	0.02007	0.000194998	Sample_rand_RC_38	Percent<=20%
BayesPrism (T1,2)	L5.6.NP	0.0809802	0.0630847	Sample_rand_RC_38	Percent<=20%
BayesPrism (T1,2)	L5.ET	0.0198366	0.0824062	Sample_rand_RC_38	Percent<=20%
BayesPrism (T1,2)	L6b	0.194632	0.345068	Sample_rand_RC_38	Percent<=20%
BayesPrism (T1,2)	Lamp5	0.414936	0.452391	Sample_rand_RC_38	Percent>20%
BayesPrism (T1,2)	Oligo	0.269545	0.0568544	Sample_rand_RC_38	Percent>20%
BayesPrism (T1,2)	Astro	0.0374097	0.00157212	Sample_rand_RC_39	Percent<=20%
BayesPrism (T1,2)	L5.6.NP	0.0304438	0.00156311	Sample_rand_RC_39	Percent<=20%
BayesPrism (T1,2)	L5.ET	0.0755934	0.179367	Sample_rand_RC_39	Percent<=20%
BayesPrism (T1,2)	L6b	0.314499	0.423473	Sample_rand_RC_39	Percent>20%
BayesPrism (T1,2)	Lamp5	0.452012	0.384068	Sample_rand_RC_39	Percent>20%
BayesPrism (T1,2)	Oligo	0.0900413	0.00995706	Sample_rand_RC_39	Percent<=20%
BayesPrism (T1,2)	Astro	0.0429478	0.00334677	Sample_rand_RC_40	Percent<=20%
BayesPrism (T1,2)	L5.6.NP	0.129575	0.126494	Sample_rand_RC_40	Percent<=20%
BayesPrism (T1,2)	L5.ET	0.0758907	0.237179	Sample_rand_RC_40	Percent<=20%
BayesPrism (T1,2)	L6b	0.0283065	0.0573041	Sample_rand_RC_40	Percent<=20%
BayesPrism (T1,2)	Lamp5	0.47511	0.52485	Sample_rand_RC_40	Percent>20%
BayesPrism (T1,2)	Oligo	0.24817	0.0508262	Sample_rand_RC_40	Percent>20%
BayesPrism (T1,2)	Astro	0.0653109	0.00452882	Sample_rand_RC_41	Percent<=20%
BayesPrism (T1,2)	L5.6.NP	0.227219	0.178987	Sample_rand_RC_41	Percent>20%
BayesPrism (T1,2)	L5.ET	0.0962065	0.230647	Sample_rand_RC_41	Percent<=20%
BayesPrism (T1,2)	L6b	0.230739	0.319453	Sample_rand_RC_41	Percent>20%
BayesPrism (T1,2)	Lamp5	0.303872	0.259056	Sample_rand_RC_41	Percent>20%
BayesPrism (T1,2)	Oligo	0.0766523	0.00732718	Sample_rand_RC_41	Percent<=20%
BayesPrism (T1,2)	Astro	0.0311787	0.00140611	Sample_rand_RC_42	Percent<=20%
BayesPrism (T1,2)	L5.6.NP	0.0593156	0.0337571	Sample_rand_RC_42	Percent<=20%
BayesPrism (T1,2)	L5.ET	0.0813688	0.226802	Sample_rand_RC_42	Percent<=20%
BayesPrism (T1,2)	L6b	0.140684	0.229898	Sample_rand_RC_42	Percent<=20%
BayesPrism (T1,2)	Lamp5	0.465146	0.467243	Sample_rand_RC_42	Percent>20%
BayesPrism (T1,2)	Oligo	0.222307	0.0408936	Sample_rand_RC_42	Percent>20%
BayesPrism (T1,2)	Astro	0.0349272	0.00224894	Sample_rand_RC_43	Percent<=20%
BayesPrism (T1,2)	L5.6.NP	0.15052	0.15594	Sample_rand_RC_43	Percent<=20%
BayesPrism (T1,2)	L5.ET	0.0309771	0.119587	Sample_rand_RC_43	Percent<=20%
BayesPrism (T1,2)	L6b	0.172557	0.322829	Sample_rand_RC_43	Percent<=20%
BayesPrism (T1,2)	Lamp5	0.287734	0.327734	Sample_rand_RC_43	Percent>20%
BayesPrism (T1,2)	Oligo	0.323285	0.0716605	Sample_rand_RC_43	Percent>20%
BayesPrism (T1,2)	Astro	0.0398249	0.00372446	Sample_rand_RC_44	Percent<=20%
BayesPrism (T1,2)	L5.6.NP	0.147702	0.177677	Sample_rand_RC_44	Percent<=20%
BayesPrism (T1,2)	L5.ET	0.0256018	0.112096	Sample_rand_RC_44	Percent<=20%
BayesPrism (T1,2)	L6b	0.114223	0.236031	Sample_rand_RC_44	Percent<=20%
BayesPrism (T1,2)	Lamp5	0.291685	0.370779	Sample_rand_RC_44	Percent>20%
BayesPrism (T1,2)	Oligo	0.380963	0.0996924	Sample_rand_RC_44	Percent>20%
BayesPrism (T1,2)	Astro	0.0311966	0.00130252	Sample_rand_RC_45	Percent<=20%
BayesPrism (T1,2)	L5.6.NP	0.111538	0.0895791	Sample_rand_RC_45	Percent<=20%
BayesPrism (T1,2)	L5.ET	0.0662393	0.199607	Sample_rand_RC_45	Percent<=20%
BayesPrism (T1,2)	L6b	0.155769	0.262774	Sample_rand_RC_45	Percent<=20%
BayesPrism (T1,2)	Lamp5	0.399786	0.403102	Sample_rand_RC_45	Percent>20%
BayesPrism (T1,2)	Oligo	0.23547	0.0436352	Sample_rand_RC_45	Percent>20%
BayesPrism (T1,2)	Astro	0.0590604	0.00920211	Sample_rand_RC_46	Percent<=20%
BayesPrism (T1,2)	L5.6.NP	0.0453691	0.045687	Sample_rand_RC_46	Percent<=20%
BayesPrism (T1,2)	L5.ET	0.0252349	0.124116	Sample_rand_RC_46	Percent<=20%
BayesPrism (T1,2)	L6b	0.089396	0.221529	Sample_rand_RC_46	Percent<=20%
BayesPrism (T1,2)	Lamp5	0.293154	0.442868	Sample_rand_RC_46	Percent>20%
BayesPrism (T1,2)	Oligo	0.487785	0.156597	Sample_rand_RC_46	Percent>20%
BayesPrism (T1,2)	Astro	0.0556701	0.00337445	Sample_rand_RC_47	Percent<=20%
BayesPrism (T1,2)	L5.6.NP	0.202062	0.153837	Sample_rand_RC_47	Percent>20%
BayesPrism (T1,2)	L5.ET	0.0298969	0.0902034	Sample_rand_RC_47	Percent<=20%
BayesPrism (T1,2)	L6b	0.4	0.543606	Sample_rand_RC_47	Percent>20%
BayesPrism (T1,2)	Lamp5	0.232302	0.20025	Sample_rand_RC_47	Percent>20%
BayesPrism (T1,2)	Oligo	0.0800687	0.00872863	Sample_rand_RC_47	Percent<=20%
BayesPrism (T1,2)	Astro	0.0508688	0.00457957	Sample_rand_RC_48	Percent<=20%
BayesPrism (T1,2)	L5.6.NP	0.066482	0.0498352	Sample_rand_RC_48	Percent<=20%
BayesPrism (T1,2)	L5.ET	0.0737849	0.241025	Sample_rand_RC_48	Percent<=20%
BayesPrism (T1,2)	L6b	0.131453	0.245787	Sample_rand_RC_48	Percent<=20%
BayesPrism (T1,2)	Lamp5	0.3241	0.377127	Sample_rand_RC_48	Percent>20%
BayesPrism (T1,2)	Oligo	0.353312	0.0816469	Sample_rand_RC_48	Percent>20%
BayesPrism (T1,2)	Astro	0.0339161	0.00409788	Sample_rand_RC_49	Percent<=20%
BayesPrism (T1,2)	L5.6.NP	0.130769	0.200249	Sample_rand_RC_49	Percent<=20%
BayesPrism (T1,2)	L5.ET	0.0538462	0.235116	Sample_rand_RC_49	Percent<=20%
BayesPrism (T1,2)	L6b	0.103497	0.268083	Sample_rand_RC_49	Percent<=20%
BayesPrism (T1,2)	Lamp5	0.0433566	0.0755423	Sample_rand_RC_49	Percent<=20%
BayesPrism (T1,2)	Oligo	0.634615	0.216912	Sample_rand_RC_49	Percent>20%
BayesPrism (T1,2)	Astro	0.048495	0.00716318	Sample_rand_RC_50	Percent<=20%
BayesPrism (T1,2)	L5.6.NP	0.17592	0.268137	Sample_rand_RC_50	Percent<=20%
BayesPrism (T1,2)	L5.ET	0.0816054	0.329142	Sample_rand_RC_50	Percent<=20%
BayesPrism (T1,2)	L6b	0.0471572	0.126992	Sample_rand_RC_50	Percent<=20%
BayesPrism (T1,2)	Lamp5	0.0404682	0.0693893	Sample_rand_RC_50	Percent<=20%
BayesPrism (T1,2)	Oligo	0.606355	0.199177	Sample_rand_RC_50	Percent>20%
BayesPrism (T1,2)	Astro	0.0507614	0.00797305	Sample_rand_RC_51	Percent<=20%
BayesPrism (T1,2)	L5.6.NP	0.0482234	0.0486527	Sample_rand_RC_51	Percent<=20%
BayesPrism (T1,2)	L5.ET	0.119652	0.451927	Sample_rand_RC_51	Percent<=20%
BayesPrism (T1,2)	L6b	0.0964467	0.226309	Sample_rand_RC_51	Percent<=20%
BayesPrism (T1,2)	Lamp5	0.0319072	0.055646	Sample_rand_RC_51	Percent<=20%
BayesPrism (T1,2)	Oligo	0.653009	0.209492	Sample_rand_RC_51	Percent>20%
BayesPrism (T1,2)	Astro	0.105086	0.012272	Sample_rand_RC_52	Percent<=20%
BayesPrism (T1,2)	L5.6.NP	0.346929	0.387171	Sample_rand_RC_52	Percent>20%
BayesPrism (T1,2)	L5.ET	0.0772553	0.238211	Sample_rand_RC_52	Percent<=20%
BayesPrism (T1,2)	L6b	0.149232	0.26642	Sample_rand_RC_52	Percent<=20%
BayesPrism (T1,2)	Lamp5	0.0278311	0.0364189	Sample_rand_RC_52	Percent<=20%
BayesPrism (T1,2)	Oligo	0.293666	0.0595081	Sample_rand_RC_52	Percent>20%
BayesPrism (T1,2)	Astro	0.0444104	0.00293896	Sample_rand_RC_53	Percent<=20%
BayesPrism (T1,2)	L5.6.NP	0.203292	0.182807	Sample_rand_RC_53	Percent>20%
BayesPrism (T1,2)	L5.ET	0.0815467	0.224697	Sample_rand_RC_53	Percent<=20%
BayesPrism (T1,2)	L6b	0.245406	0.388325	Sample_rand_RC_53	Percent>20%
BayesPrism (T1,2)	Lamp5	0.152757	0.151748	Sample_rand_RC_53	Percent<=20%
BayesPrism (T1,2)	Oligo	0.272588	0.0494837	Sample_rand_RC_53	Percent>20%
BayesPrism (T1,2)	Astro	0.12495	0.0161308	Sample_rand_RC_54	Percent<=20%
BayesPrism (T1,2)	L5.6.NP	0.305213	0.368784	Sample_rand_RC_54	Percent>20%
BayesPrism (T1,2)	L5.ET	0.0660565	0.215098	Sample_rand_RC_54	Percent<=20%
BayesPrism (T1,2)	L6b	0.108237	0.205972	Sample_rand_RC_54	Percent<=20%
BayesPrism (T1,2)	Lamp5	0.10585	0.129675	Sample_rand_RC_54	Percent<=20%
BayesPrism (T1,2)	Oligo	0.289694	0.0643398	Sample_rand_RC_54	Percent>20%
BayesPrism (T1,2)	Astro	0.0416072	0.00335269	Sample_rand_RC_55	Percent<=20%
BayesPrism (T1,2)	L5.6.NP	0.0950439	0.0848281	Sample_rand_RC_55	Percent<=20%
BayesPrism (T1,2)	L5.ET	0.0167245	0.0829833	Sample_rand_RC_55	Percent<=20%
BayesPrism (T1,2)	L6b	0.217214	0.397819	Sample_rand_RC_55	Percent>20%
BayesPrism (T1,2)	Lamp5	0.32062	0.362578	Sample_rand_RC_55	Percent>20%
BayesPrism (T1,2)	Oligo	0.308791	0.0684399	Sample_rand_RC_55	Percent>20%
BayesPrism (T1,2)	Astro	0.050214	0.0048812	Sample_rand_RC_56	Percent<=20%
BayesPrism (T1,2)	L5.6.NP	0.161198	0.170773	Sample_rand_RC_56	Percent<=20%
BayesPrism (T1,2)	L5.ET	0.0718973	0.227222	Sample_rand_RC_56	Percent<=20%
BayesPrism (T1,2)	L6b	0.0736091	0.140582	Sample_rand_RC_56	Percent<=20%
BayesPrism (T1,2)	Lamp5	0.349786	0.393067	Sample_rand_RC_56	Percent>20%
BayesPrism (T1,2)	Oligo	0.293295	0.0634749	Sample_rand_RC_56	Percent>20%
BayesPrism (T1,2)	Astro	0.0375117	0.00410827	Sample_rand_RC_57	Percent<=20%
BayesPrism (T1,2)	L5.6.NP	0.0844014	0.102035	Sample_rand_RC_57	Percent<=20%
BayesPrism (T1,2)	L5.ET	0.0359487	0.15729	Sample_rand_RC_57	Percent<=20%
BayesPrism (T1,2)	L6b	0.0962801	0.230527	Sample_rand_RC_57	Percent<=20%
BayesPrism (T1,2)	Lamp5	0.243514	0.353195	Sample_rand_RC_57	Percent>20%
BayesPrism (T1,2)	Oligo	0.502344	0.152844	Sample_rand_RC_57	Percent>20%
BayesPrism (T1,2)	Astro	0.0869007	0.00805727	Sample_rand_RC_58	Percent<=20%
BayesPrism (T1,2)	L5.6.NP	0.303082	0.296409	Sample_rand_RC_58	Percent>20%
BayesPrism (T1,2)	L5.ET	0.139555	0.353647	Sample_rand_RC_58	Percent<=20%
BayesPrism (T1,2)	L6b	0.088613	0.14374	Sample_rand_RC_58	Percent<=20%
BayesPrism (T1,2)	Lamp5	0.166096	0.162157	Sample_rand_RC_58	Percent<=20%
BayesPrism (T1,2)	Oligo	0.215753	0.0359909	Sample_rand_RC_58	Percent>20%
BayesPrism (T1,2)	Astro	0.0792486	0.00865844	Sample_rand_RC_59	Percent<=20%
BayesPrism (T1,2)	L5.6.NP	0.0622248	0.0432226	Sample_rand_RC_59	Percent<=20%
BayesPrism (T1,2)	L5.ET	0.0581156	0.177903	Sample_rand_RC_59	Percent<=20%
BayesPrism (T1,2)	L6b	0.106839	0.194155	Sample_rand_RC_59	Percent<=20%
BayesPrism (T1,2)	Lamp5	0.504256	0.539595	Sample_rand_RC_59	Percent>20%
BayesPrism (T1,2)	Oligo	0.189316	0.0364659	Sample_rand_RC_59	Percent<=20%
BayesPrism (T1,2)	Astro	0.0778986	0.0083391	Sample_rand_RC_60	Percent<=20%
BayesPrism (T1,2)	L5.6.NP	0.207729	0.20384	Sample_rand_RC_60	Percent>20%
BayesPrism (T1,2)	L5.ET	0.0800121	0.229602	Sample_rand_RC_60	Percent<=20%
BayesPrism (T1,2)	L6b	0.15308	0.263325	Sample_rand_RC_60	Percent<=20%
BayesPrism (T1,2)	Lamp5	0.236715	0.249081	Sample_rand_RC_60	Percent>20%
BayesPrism (T1,2)	Oligo	0.244565	0.0458129	Sample_rand_RC_60	Percent>20%
BayesPrism (T1,2)	Astro	0.0890585	0.0105158	Sample_rand_RC_61	Percent<=20%
BayesPrism (T1,2)	L5.6.NP	0.0314885	0.00787871	Sample_rand_RC_61	Percent<=20%
BayesPrism (T1,2)	L5.ET	0.0244911	0.0895271	Sample_rand_RC_61	Percent<=20%
BayesPrism (T1,2)	L6b	0.366094	0.628823	Sample_rand_RC_61	Percent>20%
BayesPrism (T1,2)	Lamp5	0.180025	0.197728	Sample_rand_RC_61	Percent<=20%
BayesPrism (T1,2)	Oligo	0.308842	0.065527	Sample_rand_RC_61	Percent>20%
BayesPrism (T1,2)	Astro	0.0499266	0.00338628	Sample_rand_RC_62	Percent<=20%
BayesPrism (T1,2)	L5.6.NP	0.147724	0.122775	Sample_rand_RC_62	Percent<=20%
BayesPrism (T1,2)	L5.ET	0.0886931	0.241632	Sample_rand_RC_62	Percent<=20%
BayesPrism (T1,2)	L6b	0.0907489	0.1487	Sample_rand_RC_62	Percent<=20%
BayesPrism (T1,2)	Lamp5	0.469897	0.458743	Sample_rand_RC_62	Percent>20%
BayesPrism (T1,2)	Oligo	0.15301	0.0247634	Sample_rand_RC_62	Percent<=20%
BayesPrism (T1,2)	Astro	0.0497005	0.00505244	Sample_rand_RC_63	Percent<=20%
BayesPrism (T1,2)	L5.6.NP	0.164633	0.199639	Sample_rand_RC_63	Percent<=20%
BayesPrism (T1,2)	L5.ET	0.0627912	0.224686	Sample_rand_RC_63	Percent<=20%
BayesPrism (T1,2)	L6b	0.0368316	0.0862871	Sample_rand_RC_63	Percent<=20%
BayesPrism (T1,2)	Lamp5	0.310184	0.388356	Sample_rand_RC_63	Percent>20%
BayesPrism (T1,2)	Oligo	0.37586	0.0959787	Sample_rand_RC_63	Percent>20%
BayesPrism (T1,2)	Astro	0.0559758	0.00466489	Sample_rand_RC_64	Percent<=20%
BayesPrism (T1,2)	L5.6.NP	0.143722	0.121532	Sample_rand_RC_64	Percent<=20%
BayesPrism (T1,2)	L5.ET	0.0283661	0.097908	Sample_rand_RC_64	Percent<=20%
BayesPrism (T1,2)	L6b	0.419062	0.637171	Sample_rand_RC_64	Percent>20%
BayesPrism (T1,2)	Lamp5	0.0937973	0.0934782	Sample_rand_RC_64	Percent<=20%
BayesPrism (T1,2)	Oligo	0.259077	0.0452452	Sample_rand_RC_64	Percent>20%
BayesPrism (T1,2)	Astro	0.0361076	0.00219236	Sample_rand_RC_65	Percent<=20%
BayesPrism (T1,2)	L5.6.NP	0.178489	0.169788	Sample_rand_RC_65	Percent<=20%
BayesPrism (T1,2)	L5.ET	0.0816901	0.236061	Sample_rand_RC_65	Percent<=20%
BayesPrism (T1,2)	L6b	0.267093	0.441931	Sample_rand_RC_65	Percent>20%
BayesPrism (T1,2)	Lamp5	0.0691421	0.0764625	Sample_rand_RC_65	Percent<=20%
BayesPrism (T1,2)	Oligo	0.367478	0.0735658	Sample_rand_RC_65	Percent>20%
BayesPrism (T1,2)	Astro	0.0496524	0.00329435	Sample_rand_RC_66	Percent<=20%
BayesPrism (T1,2)	L5.6.NP	0.183714	0.13782	Sample_rand_RC_66	Percent<=20%
BayesPrism (T1,2)	L5.ET	0.255214	0.554525	Sample_rand_RC_66	Percent>20%
BayesPrism (T1,2)	L6b	0.0744786	0.114658	Sample_rand_RC_66	Percent<=20%
BayesPrism (T1,2)	Lamp5	0.16286	0.144412	Sample_rand_RC_66	Percent<=20%
BayesPrism (T1,2)	Oligo	0.274081	0.0452918	Sample_rand_RC_66	Percent>20%
BayesPrism (T1,2)	Astro	0.053182	0.00397768	Sample_rand_RC_67	Percent<=20%
BayesPrism (T1,2)	L5.6.NP	0.138034	0.114705	Sample_rand_RC_67	Percent<=20%
BayesPrism (T1,2)	L5.ET	0.0633403	0.184558	Sample_rand_RC_67	Percent<=20%
BayesPrism (T1,2)	L6b	0.165223	0.261144	Sample_rand_RC_67	Percent<=20%
BayesPrism (T1,2)	Lamp5	0.422767	0.410672	Sample_rand_RC_67	Percent>20%
BayesPrism (T1,2)	Oligo	0.157454	0.0249439	Sample_rand_RC_67	Percent<=20%
BayesPrism (T1,2)	Astro	0.0992674	0.0136195	Sample_rand_RC_68	Percent<=20%
BayesPrism (T1,2)	L5.6.NP	0.0582418	0.0441793	Sample_rand_RC_68	Percent<=20%
BayesPrism (T1,2)	L5.ET	0.111722	0.343656	Sample_rand_RC_68	Percent<=20%
BayesPrism (T1,2)	L6b	0.20696	0.383407	Sample_rand_RC_68	Percent>20%
BayesPrism (T1,2)	Lamp5	0.0875458	0.108699	Sample_rand_RC_68	Percent<=20%
BayesPrism (T1,2)	Oligo	0.436264	0.10644	Sample_rand_RC_68	Percent>20%
BayesPrism (T1,2)	Astro	0.0409661	0.00287782	Sample_rand_RC_69	Percent<=20%
BayesPrism (T1,2)	L5.6.NP	0.0186487	0.000670802	Sample_rand_RC_69	Percent<=20%
BayesPrism (T1,2)	L5.ET	0.0434118	0.134255	Sample_rand_RC_69	Percent<=20%
BayesPrism (T1,2)	L6b	0.16631	0.272949	Sample_rand_RC_69	Percent<=20%
BayesPrism (T1,2)	Lamp5	0.534699	0.552572	Sample_rand_RC_69	Percent>20%
BayesPrism (T1,2)	Oligo	0.195965	0.0366761	Sample_rand_RC_69	Percent<=20%
BayesPrism (T1,2)	Astro	0.0643951	0.00419422	Sample_rand_RC_70	Percent<=20%
BayesPrism (T1,2)	L5.6.NP	0.19131	0.147639	Sample_rand_RC_70	Percent<=20%
BayesPrism (T1,2)	L5.ET	0.0234448	0.0765587	Sample_rand_RC_70	Percent<=20%
BayesPrism (T1,2)	L6b	0.383245	0.527949	Sample_rand_RC_70	Percent>20%
BayesPrism (T1,2)	Lamp5	0.277899	0.238122	Sample_rand_RC_70	Percent>20%
BayesPrism (T1,2)	Oligo	0.0597062	0.00553745	Sample_rand_RC_70	Percent<=20%
BayesPrism (T1,2)	Astro	0.0693241	0.00763746	Sample_rand_RC_71	Percent<=20%
BayesPrism (T1,2)	L5.6.NP	0.15895	0.166206	Sample_rand_RC_71	Percent<=20%
BayesPrism (T1,2)	L5.ET	0.0695717	0.22432	Sample_rand_RC_71	Percent<=20%
BayesPrism (T1,2)	L6b	0.198812	0.368061	Sample_rand_RC_71	Percent<=20%
BayesPrism (T1,2)	Lamp5	0.128497	0.150036	Sample_rand_RC_71	Percent<=20%
BayesPrism (T1,2)	Oligo	0.374845	0.0837392	Sample_rand_RC_71	Percent>20%
BayesPrism (T1,2)	Astro	0.0260753	0.00149434	Sample_rand_RC_72	Percent<=20%
BayesPrism (T1,2)	L5.6.NP	0.0427419	0.0251604	Sample_rand_RC_72	Percent<=20%
BayesPrism (T1,2)	L5.ET	0.0177419	0.080423	Sample_rand_RC_72	Percent<=20%
BayesPrism (T1,2)	L6b	0.186022	0.348727	Sample_rand_RC_72	Percent<=20%
BayesPrism (T1,2)	Lamp5	0.412634	0.473191	Sample_rand_RC_72	Percent>20%
BayesPrism (T1,2)	Oligo	0.314785	0.071004	Sample_rand_RC_72	Percent>20%
BayesPrism (T1,2)	Astro	0.08329	0.0127921	Sample_rand_RC_73	Percent<=20%
BayesPrism (T1,2)	L5.6.NP	0.113483	0.136268	Sample_rand_RC_73	Percent<=20%
BayesPrism (T1,2)	L5.ET	0.033316	0.145584	Sample_rand_RC_73	Percent<=20%
BayesPrism (T1,2)	L6b	0.124935	0.273038	Sample_rand_RC_73	Percent<=20%
BayesPrism (T1,2)	Lamp5	0.235294	0.318558	Sample_rand_RC_73	Percent>20%
BayesPrism (T1,2)	Oligo	0.409682	0.11376	Sample_rand_RC_73	Percent>20%
BayesPrism (T1,2)	Astro	0.109668	0.010124	Sample_rand_RC_74	Percent<=20%
BayesPrism (T1,2)	L5.6.NP	0.373737	0.343262	Sample_rand_RC_74	Percent>20%
BayesPrism (T1,2)	L5.ET	0.151515	0.352313	Sample_rand_RC_74	Percent<=20%
BayesPrism (T1,2)	L6b	0.12482	0.193422	Sample_rand_RC_74	Percent<=20%
BayesPrism (T1,2)	Lamp5	0.0793651	0.0772224	Sample_rand_RC_74	Percent<=20%
BayesPrism (T1,2)	Oligo	0.160895	0.0236568	Sample_rand_RC_74	Percent<=20%
BayesPrism (T1,2)	Astro	0.0446247	0.00391616	Sample_rand_RC_75	Percent<=20%
BayesPrism (T1,2)	L5.6.NP	0.091616	0.0877805	Sample_rand_RC_75	Percent<=20%
BayesPrism (T1,2)	L5.ET	0.0993915	0.320675	Sample_rand_RC_75	Percent<=20%
BayesPrism (T1,2)	L6b	0.160243	0.31724	Sample_rand_RC_75	Percent<=20%
BayesPrism (T1,2)	Lamp5	0.119337	0.147537	Sample_rand_RC_75	Percent<=20%
BayesPrism (T1,2)	Oligo	0.484787	0.122852	Sample_rand_RC_75	Percent>20%
BayesPrism (T1,2)	Astro	0.0918523	0.0103392	Sample_rand_RC_76	Percent<=20%
BayesPrism (T1,2)	L5.6.NP	0.0924626	0.0739324	Sample_rand_RC_76	Percent<=20%
BayesPrism (T1,2)	L5.ET	0.09704	0.27382	Sample_rand_RC_76	Percent<=20%
BayesPrism (T1,2)	L6b	0.248398	0.420761	Sample_rand_RC_76	Percent>20%
BayesPrism (T1,2)	Lamp5	0.143729	0.153106	Sample_rand_RC_76	Percent<=20%
BayesPrism (T1,2)	Oligo	0.326518	0.0680418	Sample_rand_RC_76	Percent>20%
BayesPrism (T1,2)	Astro	0.146863	0.0139944	Sample_rand_RC_77	Percent<=20%
BayesPrism (T1,2)	L5.6.NP	0.221958	0.177825	Sample_rand_RC_77	Percent>20%
BayesPrism (T1,2)	L5.ET	0.0584601	0.151571	Sample_rand_RC_77	Percent<=20%
BayesPrism (T1,2)	L6b	0.388308	0.532494	Sample_rand_RC_77	Percent>20%
BayesPrism (T1,2)	Lamp5	0.136407	0.119918	Sample_rand_RC_77	Percent<=20%
BayesPrism (T1,2)	Oligo	0.0480038	0.00419846	Sample_rand_RC_77	Percent<=20%
BayesPrism (T1,2)	Astro	0.0973254	0.00869698	Sample_rand_RC_78	Percent<=20%
BayesPrism (T1,2)	L5.6.NP	0.232169	0.202644	Sample_rand_RC_78	Percent>20%
BayesPrism (T1,2)	L5.ET	0.0668648	0.176645	Sample_rand_RC_78	Percent<=20%
BayesPrism (T1,2)	L6b	0.220282	0.329067	Sample_rand_RC_78	Percent>20%
BayesPrism (T1,2)	Lamp5	0.29792	0.272565	Sample_rand_RC_78	Percent>20%
BayesPrism (T1,2)	Oligo	0.0854383	0.0103822	Sample_rand_RC_78	Percent<=20%
BayesPrism (T1,2)	Astro	0.0849478	0.00763297	Sample_rand_RC_79	Percent<=20%
BayesPrism (T1,2)	L5.6.NP	0.237332	0.220885	Sample_rand_RC_79	Percent>20%
BayesPrism (T1,2)	L5.ET	0.0447094	0.142709	Sample_rand_RC_79	Percent<=20%
BayesPrism (T1,2)	L6b	0.246647	0.385791	Sample_rand_RC_79	Percent>20%
BayesPrism (T1,2)	Lamp5	0.226155	0.218259	Sample_rand_RC_79	Percent>20%
BayesPrism (T1,2)	Oligo	0.160209	0.0247228	Sample_rand_RC_79	Percent<=20%
BayesPrism (T1,2)	Astro	0.0540305	0.00604075	Sample_rand_RC_80	Percent<=20%
BayesPrism (T1,2)	L5.6.NP	0.08061	0.0705372	Sample_rand_RC_80	Percent<=20%
BayesPrism (T1,2)	L5.ET	0.016122	0.0787694	Sample_rand_RC_80	Percent<=20%
BayesPrism (T1,2)	L6b	0.199782	0.384222	Sample_rand_RC_80	Percent<=20%
BayesPrism (T1,2)	Lamp5	0.332462	0.38774	Sample_rand_RC_80	Percent>20%
BayesPrism (T1,2)	Oligo	0.316993	0.0726905	Sample_rand_RC_80	Percent>20%
BayesPrism (T1,2)	Astro	0.0790803	0.00823492	Sample_rand_RC_81	Percent<=20%
BayesPrism (T1,2)	L5.6.NP	0.140728	0.13219	Sample_rand_RC_81	Percent<=20%
BayesPrism (T1,2)	L5.ET	0.0439616	0.149312	Sample_rand_RC_81	Percent<=20%
BayesPrism (T1,2)	L6b	0.214755	0.375865	Sample_rand_RC_81	Percent>20%
BayesPrism (T1,2)	Lamp5	0.267054	0.283817	Sample_rand_RC_81	Percent>20%
BayesPrism (T1,2)	Oligo	0.254421	0.0505818	Sample_rand_RC_81	Percent>20%
BayesPrism (T1,2)	Astro	0.115246	0.0127028	Sample_rand_RC_82	Percent<=20%
BayesPrism (T1,2)	L5.6.NP	0.278511	0.27312	Sample_rand_RC_82	Percent>20%
BayesPrism (T1,2)	L5.ET	0.12485	0.327921	Sample_rand_RC_82	Percent<=20%
BayesPrism (T1,2)	L6b	0.168067	0.265001	Sample_rand_RC_82	Percent<=20%
BayesPrism (T1,2)	Lamp5	0.0712285	0.077406	Sample_rand_RC_82	Percent<=20%
BayesPrism (T1,2)	Oligo	0.242097	0.0438503	Sample_rand_RC_82	Percent>20%
BayesPrism (T1,2)	Astro	0.0770118	0.00873409	Sample_rand_RC_83	Percent<=20%
BayesPrism (T1,2)	L5.6.NP	0.111335	0.101147	Sample_rand_RC_83	Percent<=20%
BayesPrism (T1,2)	L5.ET	0.0591289	0.191317	Sample_rand_RC_83	Percent<=20%
BayesPrism (T1,2)	L6b	0.295645	0.516726	Sample_rand_RC_83	Percent>20%
BayesPrism (T1,2)	Lamp5	0.0833574	0.0989112	Sample_rand_RC_83	Percent<=20%
BayesPrism (T1,2)	Oligo	0.373522	0.0831639	Sample_rand_RC_83	Percent>20%
BayesPrism (T1,2)	Astro	0.0361322	0.00272901	Sample_rand_RC_84	Percent<=20%
BayesPrism (T1,2)	L5.6.NP	0.0478341	0.0306353	Sample_rand_RC_84	Percent<=20%
BayesPrism (T1,2)	L5.ET	0.050503	0.174932	Sample_rand_RC_84	Percent<=20%
BayesPrism (T1,2)	L6b	0.146787	0.286402	Sample_rand_RC_84	Percent<=20%
BayesPrism (T1,2)	Lamp5	0.346541	0.414281	Sample_rand_RC_84	Percent>20%
BayesPrism (T1,2)	Oligo	0.372203	0.0910198	Sample_rand_RC_84	Percent>20%
BayesPrism (T1,2)	Astro	0.0562108	0.00344444	Sample_rand_RC_85	Percent<=20%
BayesPrism (T1,2)	L5.6.NP	0.102384	0.0645821	Sample_rand_RC_85	Percent<=20%
BayesPrism (T1,2)	L5.ET	0.0860728	0.208534	Sample_rand_RC_85	Percent<=20%
BayesPrism (T1,2)	L6b	0.2133	0.30455	Sample_rand_RC_85	Percent>20%
BayesPrism (T1,2)	Lamp5	0.476035	0.412348	Sample_rand_RC_85	Percent>20%
BayesPrism (T1,2)	Oligo	0.0659975	0.00654159	Sample_rand_RC_85	Percent<=20%
BayesPrism (T1,2)	Astro	0.01727	0.000134625	Sample_rand_RC_86	Percent<=20%
BayesPrism (T1,2)	L5.6.NP	0.249751	0.247141	Sample_rand_RC_86	Percent>20%
BayesPrism (T1,2)	L5.ET	0.0680837	0.195396	Sample_rand_RC_86	Percent<=20%
BayesPrism (T1,2)	L6b	0.135171	0.218267	Sample_rand_RC_86	Percent<=20%
BayesPrism (T1,2)	Lamp5	0.295583	0.297693	Sample_rand_RC_86	Percent>20%
BayesPrism (T1,2)	Oligo	0.234141	0.0413681	Sample_rand_RC_86	Percent>20%
BayesPrism (T1,2)	Astro	0.0331092	0.00271052	Sample_rand_RC_87	Percent<=20%
BayesPrism (T1,2)	L5.6.NP	0.148991	0.197587	Sample_rand_RC_87	Percent<=20%
BayesPrism (T1,2)	L5.ET	0.0431971	0.180068	Sample_rand_RC_87	Percent<=20%
BayesPrism (T1,2)	L6b	0.0191412	0.0490641	Sample_rand_RC_87	Percent<=20%
BayesPrism (T1,2)	Lamp5	0.326694	0.448064	Sample_rand_RC_87	Percent>20%
BayesPrism (T1,2)	Oligo	0.428867	0.122507	Sample_rand_RC_87	Percent>20%
BayesPrism (T1,2)	Astro	0.0652504	0.0149468	Sample_rand_RC_88	Percent<=20%
BayesPrism (T1,2)	L5.6.NP	0.0273141	0.0306295	Sample_rand_RC_88	Percent<=20%
BayesPrism (T1,2)	L5.ET	0.081563	0.400676	Sample_rand_RC_88	Percent<=20%
BayesPrism (T1,2)	L6b	0.022003	0.0744813	Sample_rand_RC_88	Percent<=20%
BayesPrism (T1,2)	Lamp5	0.0785281	0.164313	Sample_rand_RC_88	Percent<=20%
BayesPrism (T1,2)	Oligo	0.725341	0.314953	Sample_rand_RC_88	Percent>20%
BayesPrism (T1,2)	Astro	0.0367019	0.00201545	Sample_rand_RC_89	Percent<=20%
BayesPrism (T1,2)	L5.6.NP	0.150075	0.137321	Sample_rand_RC_89	Percent<=20%
BayesPrism (T1,2)	L5.ET	0.0198592	0.0821281	Sample_rand_RC_89	Percent<=20%
BayesPrism (T1,2)	L6b	0.267974	0.449055	Sample_rand_RC_89	Percent>20%
BayesPrism (T1,2)	Lamp5	0.269985	0.280812	Sample_rand_RC_89	Percent>20%
BayesPrism (T1,2)	Oligo	0.255405	0.0486685	Sample_rand_RC_89	Percent>20%
BayesPrism (T1,2)	Astro	0.0680949	0.00632657	Sample_rand_RC_90	Percent<=20%
BayesPrism (T1,2)	L5.6.NP	0.0884978	0.0603622	Sample_rand_RC_90	Percent<=20%
BayesPrism (T1,2)	L5.ET	0.0300944	0.105645	Sample_rand_RC_90	Percent<=20%
BayesPrism (T1,2)	L6b	0.223412	0.354591	Sample_rand_RC_90	Percent>20%
BayesPrism (T1,2)	Lamp5	0.460852	0.453481	Sample_rand_RC_90	Percent>20%
BayesPrism (T1,2)	Oligo	0.129049	0.0195949	Sample_rand_RC_90	Percent<=20%
BayesPrism (T1,2)	Astro	0.0649606	0.00887965	Sample_rand_RC_91	Percent<=20%
BayesPrism (T1,2)	L5.6.NP	0.0948163	0.100157	Sample_rand_RC_91	Percent<=20%
BayesPrism (T1,2)	L5.ET	0.0515092	0.189497	Sample_rand_RC_91	Percent<=20%
BayesPrism (T1,2)	L6b	0.273622	0.542187	Sample_rand_RC_91	Percent>20%
BayesPrism (T1,2)	Lamp5	0.0187008	0.0288542	Sample_rand_RC_91	Percent<=20%
BayesPrism (T1,2)	Oligo	0.496391	0.130426	Sample_rand_RC_91	Percent>20%
BayesPrism (T1,2)	Astro	0.0861345	0.0110758	Sample_rand_RC_92	Percent<=20%
BayesPrism (T1,2)	L5.6.NP	0.090036	0.0850964	Sample_rand_RC_92	Percent<=20%
BayesPrism (T1,2)	L5.ET	0.0543217	0.188806	Sample_rand_RC_92	Percent<=20%
BayesPrism (T1,2)	L6b	0.185174	0.350574	Sample_rand_RC_92	Percent<=20%
BayesPrism (T1,2)	Lamp5	0.240096	0.283514	Sample_rand_RC_92	Percent>20%
BayesPrism (T1,2)	Oligo	0.344238	0.080934	Sample_rand_RC_92	Percent>20%
BayesPrism (T1,2)	Astro	0.0589799	0.00555928	Sample_rand_RC_93	Percent<=20%
BayesPrism (T1,2)	L5.6.NP	0.0142615	0.00017466	Sample_rand_RC_93	Percent<=20%
BayesPrism (T1,2)	L5.ET	0.0633309	0.19111	Sample_rand_RC_93	Percent<=20%
BayesPrism (T1,2)	L6b	0.158569	0.269484	Sample_rand_RC_93	Percent<=20%
BayesPrism (T1,2)	Lamp5	0.437032	0.47857	Sample_rand_RC_93	Percent>20%
BayesPrism (T1,2)	Oligo	0.267827	0.0551024	Sample_rand_RC_93	Percent>20%
BayesPrism (T1,2)	Astro	0.0295765	0.00191721	Sample_rand_RC_94	Percent<=20%
BayesPrism (T1,2)	L5.6.NP	0.131078	0.140458	Sample_rand_RC_94	Percent<=20%
BayesPrism (T1,2)	L5.ET	0.0412279	0.150499	Sample_rand_RC_94	Percent<=20%
BayesPrism (T1,2)	L6b	0.113153	0.223603	Sample_rand_RC_94	Percent<=20%
BayesPrism (T1,2)	Lamp5	0.343715	0.403577	Sample_rand_RC_94	Percent>20%
BayesPrism (T1,2)	Oligo	0.34125	0.0799454	Sample_rand_RC_94	Percent>20%
BayesPrism (T1,2)	Astro	0.0687209	0.00915625	Sample_rand_RC_95	Percent<=20%
BayesPrism (T1,2)	L5.6.NP	0.0926624	0.106499	Sample_rand_RC_95	Percent<=20%
BayesPrism (T1,2)	L5.ET	0.0352472	0.1509	Sample_rand_RC_95	Percent<=20%
BayesPrism (T1,2)	L6b	0.0609621	0.147212	Sample_rand_RC_95	Percent<=20%
BayesPrism (T1,2)	Lamp5	0.358235	0.478909	Sample_rand_RC_95	Percent>20%
BayesPrism (T1,2)	Oligo	0.384172	0.107325	Sample_rand_RC_95	Percent>20%
BayesPrism (T1,2)	Astro	0.0545234	0.00616511	Sample_rand_RC_96	Percent<=20%
BayesPrism (T1,2)	L5.6.NP	0.238288	0.335818	Sample_rand_RC_96	Percent>20%
BayesPrism (T1,2)	L5.ET	0.0545234	0.217109	Sample_rand_RC_96	Percent<=20%
BayesPrism (T1,2)	L6b	0.105008	0.229492	Sample_rand_RC_96	Percent<=20%
BayesPrism (T1,2)	Lamp5	0.0537157	0.0759827	Sample_rand_RC_96	Percent<=20%
BayesPrism (T1,2)	Oligo	0.493942	0.135434	Sample_rand_RC_96	Percent>20%
BayesPrism (T1,2)	Astro	0.0132927	6.51458e-05	Sample_rand_RC_97	Percent<=20%
BayesPrism (T1,2)	L5.6.NP	0.0854217	0.064348	Sample_rand_RC_97	Percent<=20%
BayesPrism (T1,2)	L5.ET	0.0228808	0.0931698	Sample_rand_RC_97	Percent<=20%
BayesPrism (T1,2)	L6b	0.223142	0.381533	Sample_rand_RC_97	Percent>20%
BayesPrism (T1,2)	Lamp5	0.392678	0.409013	Sample_rand_RC_97	Percent>20%
BayesPrism (T1,2)	Oligo	0.262584	0.0518716	Sample_rand_RC_97	Percent>20%
BayesPrism (T1,2)	Astro	0.0804668	0.0114984	Sample_rand_RC_98	Percent<=20%
BayesPrism (T1,2)	L5.6.NP	0.0408477	0.0267265	Sample_rand_RC_98	Percent<=20%
BayesPrism (T1,2)	L5.ET	0.0420762	0.160408	Sample_rand_RC_98	Percent<=20%
BayesPrism (T1,2)	L6b	0.140356	0.295232	Sample_rand_RC_98	Percent<=20%
BayesPrism (T1,2)	Lamp5	0.313882	0.404267	Sample_rand_RC_98	Percent>20%
BayesPrism (T1,2)	Oligo	0.382371	0.101868	Sample_rand_RC_98	Percent>20%
BayesPrism (T1,2)	Astro	0.0150072	0.000179242	Sample_rand_RC_99	Percent<=20%
BayesPrism (T1,2)	L5.6.NP	0.0655123	0.0463173	Sample_rand_RC_99	Percent<=20%
BayesPrism (T1,2)	L5.ET	0.0808081	0.247281	Sample_rand_RC_99	Percent<=20%
BayesPrism (T1,2)	L6b	0.103608	0.190198	Sample_rand_RC_99	Percent<=20%
BayesPrism (T1,2)	Lamp5	0.404906	0.444015	Sample_rand_RC_99	Percent>20%
BayesPrism (T1,2)	Oligo	0.330159	0.0720094	Sample_rand_RC_99	Percent>20%
BayesPrism (T1,2)	Astro	0.0961449	0.00943952	Sample_rand_RC_100	Percent<=20%
BayesPrism (T1,2)	L5.6.NP	0.314909	0.309933	Sample_rand_RC_100	Percent>20%
BayesPrism (T1,2)	L5.ET	0.0427311	0.132167	Sample_rand_RC_100	Percent<=20%
BayesPrism (T1,2)	L6b	0.290757	0.448437	Sample_rand_RC_100	Percent>20%
BayesPrism (T1,2)	Lamp5	0.066419	0.0688126	Sample_rand_RC_100	Percent<=20%
BayesPrism (T1,2)	Oligo	0.189039	0.0312107	Sample_rand_RC_100	Percent<=20%
ReDeconv	Astro	0.0861145	0.0826059	Sample_rand_RC_1	Percent<=20%
ReDeconv	L5.6.NP	0.197775	0.202192	Sample_rand_RC_1	Percent<=20%
ReDeconv	L5.ET	0.100948	0.103259	Sample_rand_RC_1	Percent<=20%
ReDeconv	L6b	0.127318	0.125499	Sample_rand_RC_1	Percent<=20%
ReDeconv	Lamp5	0.388958	0.386586	Sample_rand_RC_1	Percent>20%
ReDeconv	Oligo	0.0988875	0.0998577	Sample_rand_RC_1	Percent<=20%
ReDeconv	Astro	0.0711472	0.0714543	Sample_rand_RC_2	Percent<=20%
ReDeconv	L5.6.NP	0.0699163	0.0688696	Sample_rand_RC_2	Percent<=20%
ReDeconv	L5.ET	0.0755785	0.0761456	Sample_rand_RC_2	Percent<=20%
ReDeconv	L6b	0.133186	0.133137	Sample_rand_RC_2	Percent<=20%
ReDeconv	Lamp5	0.281388	0.280652	Sample_rand_RC_2	Percent>20%
ReDeconv	Oligo	0.368784	0.369741	Sample_rand_RC_2	Percent>20%
ReDeconv	Astro	0.0765975	0.0753702	Sample_rand_RC_3	Percent<=20%
ReDeconv	L5.6.NP	0.22683	0.228161	Sample_rand_RC_3	Percent>20%
ReDeconv	L5.ET	0.0727888	0.0719562	Sample_rand_RC_3	Percent<=20%
ReDeconv	L6b	0.360982	0.361591	Sample_rand_RC_3	Percent>20%
ReDeconv	Lamp5	0.0600931	0.058801	Sample_rand_RC_3	Percent<=20%
ReDeconv	Oligo	0.202708	0.204121	Sample_rand_RC_3	Percent>20%
ReDeconv	Astro	0.0450727	0.0461319	Sample_rand_RC_4	Percent<=20%
ReDeconv	L5.6.NP	0.0950625	0.0937803	Sample_rand_RC_4	Percent<=20%
ReDeconv	L5.ET	0.0239705	0.0251792	Sample_rand_RC_4	Percent<=20%
ReDeconv	L6b	0.223315	0.221252	Sample_rand_RC_4	Percent>20%
ReDeconv	Lamp5	0.287236	0.287729	Sample_rand_RC_4	Percent>20%
ReDeconv	Oligo	0.325343	0.325927	Sample_rand_RC_4	Percent>20%
ReDeconv	Astro	0.0151341	0.0150659	Sample_rand_RC_5	Percent<=20%
ReDeconv	L5.6.NP	0.0729885	0.0725933	Sample_rand_RC_5	Percent<=20%
ReDeconv	L5.ET	0.0494253	0.0494565	Sample_rand_RC_5	Percent<=20%
ReDeconv	L6b	0.193487	0.19373	Sample_rand_RC_5	Percent<=20%
ReDeconv	Lamp5	0.327778	0.32793	Sample_rand_RC_5	Percent>20%
ReDeconv	Oligo	0.341188	0.341224	Sample_rand_RC_5	Percent>20%
ReDeconv	Astro	0.0379859	0.0401532	Sample_rand_RC_6	Percent<=20%
ReDeconv	L5.6.NP	0.0777385	0.0765694	Sample_rand_RC_6	Percent<=20%
ReDeconv	L5.ET	0.0238516	0.0247916	Sample_rand_RC_6	Percent<=20%
ReDeconv	L6b	0.281802	0.281551	Sample_rand_RC_6	Percent>20%
ReDeconv	Lamp5	0.487191	0.482273	Sample_rand_RC_6	Percent>20%
ReDeconv	Oligo	0.0914311	0.0946627	Sample_rand_RC_6	Percent<=20%
ReDeconv	Astro	0.033804	0.0339304	Sample_rand_RC_7	Percent<=20%
ReDeconv	L5.6.NP	0.156183	0.15619	Sample_rand_RC_7	Percent<=20%
ReDeconv	L5.ET	0.0808729	0.0805089	Sample_rand_RC_7	Percent<=20%
ReDeconv	L6b	0.233205	0.236356	Sample_rand_RC_7	Percent>20%
ReDeconv	Lamp5	0.42362	0.421469	Sample_rand_RC_7	Percent>20%
ReDeconv	Oligo	0.0723149	0.0715456	Sample_rand_RC_7	Percent<=20%
ReDeconv	Astro	0.0658564	0.065698	Sample_rand_RC_8	Percent<=20%
ReDeconv	L5.6.NP	0.0551159	0.0555584	Sample_rand_RC_8	Percent<=20%
ReDeconv	L5.ET	0.0254381	0.02481	Sample_rand_RC_8	Percent<=20%
ReDeconv	L6b	0.219898	0.220172	Sample_rand_RC_8	Percent>20%
ReDeconv	Lamp5	0.341153	0.339804	Sample_rand_RC_8	Percent>20%
ReDeconv	Oligo	0.292538	0.293957	Sample_rand_RC_8	Percent>20%
ReDeconv	Astro	0.0182311	0.019783	Sample_rand_RC_9	Percent<=20%
ReDeconv	L5.6.NP	0.0142892	0.0143632	Sample_rand_RC_9	Percent<=20%
ReDeconv	L5.ET	0.0546933	0.0545634	Sample_rand_RC_9	Percent<=20%
ReDeconv	L6b	0.162602	0.160433	Sample_rand_RC_9	Percent<=20%
ReDeconv	Lamp5	0.480168	0.482821	Sample_rand_RC_9	Percent>20%
ReDeconv	Oligo	0.270017	0.268037	Sample_rand_RC_9	Percent>20%
ReDeconv	Astro	0.030171	0.0315958	Sample_rand_RC_10	Percent<=20%
ReDeconv	L5.6.NP	0.120013	0.1193	Sample_rand_RC_10	Percent<=20%
ReDeconv	L5.ET	0.0315119	0.0320202	Sample_rand_RC_10	Percent<=20%
ReDeconv	L6b	0.30171	0.30096	Sample_rand_RC_10	Percent>20%
ReDeconv	Lamp5	0.103587	0.101751	Sample_rand_RC_10	Percent<=20%
ReDeconv	Oligo	0.413007	0.414373	Sample_rand_RC_10	Percent>20%
ReDeconv	Astro	0.0244807	0.0256714	Sample_rand_RC_11	Percent<=20%
ReDeconv	L5.6.NP	0.105589	0.104813	Sample_rand_RC_11	Percent<=20%
ReDeconv	L5.ET	0.0306627	0.0305611	Sample_rand_RC_11	Percent<=20%
ReDeconv	L6b	0.135757	0.135796	Sample_rand_RC_11	Percent<=20%
ReDeconv	Lamp5	0.45821	0.459659	Sample_rand_RC_11	Percent>20%
ReDeconv	Oligo	0.245302	0.2435	Sample_rand_RC_11	Percent>20%
ReDeconv	Astro	0.0415203	0.0429111	Sample_rand_RC_12	Percent<=20%
ReDeconv	L5.6.NP	0.232514	0.232057	Sample_rand_RC_12	Percent>20%
ReDeconv	L5.ET	0.0226765	0.0212694	Sample_rand_RC_12	Percent<=20%
ReDeconv	L6b	0.191313	0.191749	Sample_rand_RC_12	Percent<=20%
ReDeconv	Lamp5	0.0568508	0.0588613	Sample_rand_RC_12	Percent<=20%
ReDeconv	Oligo	0.455126	0.453152	Sample_rand_RC_12	Percent>20%
ReDeconv	Astro	0.0681939	0.0679442	Sample_rand_RC_13	Percent<=20%
ReDeconv	L5.6.NP	0.054342	0.0549873	Sample_rand_RC_13	Percent<=20%
ReDeconv	L5.ET	0.0506127	0.0499088	Sample_rand_RC_13	Percent<=20%
ReDeconv	L6b	0.084976	0.0830483	Sample_rand_RC_13	Percent<=20%
ReDeconv	Lamp5	0.403836	0.404408	Sample_rand_RC_13	Percent>20%
ReDeconv	Oligo	0.338039	0.339703	Sample_rand_RC_13	Percent>20%
ReDeconv	Astro	0.154079	0.15296	Sample_rand_RC_14	Percent<=20%
ReDeconv	L5.6.NP	0.271903	0.272872	Sample_rand_RC_14	Percent>20%
ReDeconv	L5.ET	0.152568	0.155106	Sample_rand_RC_14	Percent<=20%
ReDeconv	L6b	0.237664	0.235394	Sample_rand_RC_14	Percent>20%
ReDeconv	Lamp5	0.106244	0.108393	Sample_rand_RC_14	Percent<=20%
ReDeconv	Oligo	0.0775428	0.0752752	Sample_rand_RC_14	Percent<=20%
ReDeconv	Astro	0.027668	0.0288405	Sample_rand_RC_15	Percent<=20%
ReDeconv	L5.6.NP	0.222991	0.223405	Sample_rand_RC_15	Percent>20%
ReDeconv	L5.ET	0.0471014	0.0465747	Sample_rand_RC_15	Percent<=20%
ReDeconv	L6b	0.113966	0.115595	Sample_rand_RC_15	Percent<=20%
ReDeconv	Lamp5	0.329051	0.326861	Sample_rand_RC_15	Percent>20%
ReDeconv	Oligo	0.259223	0.258725	Sample_rand_RC_15	Percent>20%
ReDeconv	Astro	0.0214616	0.0224138	Sample_rand_RC_16	Percent<=20%
ReDeconv	L5.6.NP	0.108123	0.108634	Sample_rand_RC_16	Percent<=20%
ReDeconv	L5.ET	0.0679163	0.0685225	Sample_rand_RC_16	Percent<=20%
ReDeconv	L6b	0.257539	0.258191	Sample_rand_RC_16	Percent>20%
ReDeconv	Lamp5	0.422168	0.421029	Sample_rand_RC_16	Percent>20%
ReDeconv	Oligo	0.122793	0.12121	Sample_rand_RC_16	Percent<=20%
ReDeconv	Astro	0.0686576	0.0673577	Sample_rand_RC_17	Percent<=20%
ReDeconv	L5.6.NP	0.0766626	0.0759925	Sample_rand_RC_17	Percent<=20%
ReDeconv	L5.ET	0.0631158	0.0643331	Sample_rand_RC_17	Percent<=20%
ReDeconv	L6b	0.1875	0.191877	Sample_rand_RC_17	Percent<=20%
ReDeconv	Lamp5	0.376232	0.37453	Sample_rand_RC_17	Percent>20%
ReDeconv	Oligo	0.227833	0.22591	Sample_rand_RC_17	Percent>20%
ReDeconv	Astro	0.024619	0.0241349	Sample_rand_RC_18	Percent<=20%
ReDeconv	L5.6.NP	0.0916764	0.0913186	Sample_rand_RC_18	Percent<=20%
ReDeconv	L5.ET	0.0433763	0.0433716	Sample_rand_RC_18	Percent<=20%
ReDeconv	L6b	0.0173505	0.0177809	Sample_rand_RC_18	Percent<=20%
ReDeconv	Lamp5	0.390621	0.389761	Sample_rand_RC_18	Percent>20%
ReDeconv	Oligo	0.432356	0.433633	Sample_rand_RC_18	Percent>20%
ReDeconv	Astro	0.0326173	0.029251	Sample_rand_RC_19	Percent<=20%
ReDeconv	L5.6.NP	0.0377884	0.0389575	Sample_rand_RC_19	Percent<=20%
ReDeconv	L5.ET	0.105012	0.106285	Sample_rand_RC_19	Percent<=20%
ReDeconv	L6b	0.148369	0.148371	Sample_rand_RC_19	Percent<=20%
ReDeconv	Lamp5	0.436356	0.440264	Sample_rand_RC_19	Percent>20%
ReDeconv	Oligo	0.239857	0.236871	Sample_rand_RC_19	Percent>20%
ReDeconv	Astro	0.0845472	0.0842957	Sample_rand_RC_20	Percent<=20%
ReDeconv	L5.6.NP	0.139329	0.139113	Sample_rand_RC_20	Percent<=20%
ReDeconv	L5.ET	0.0797973	0.0801235	Sample_rand_RC_20	Percent<=20%
ReDeconv	L6b	0.306523	0.306457	Sample_rand_RC_20	Percent>20%
ReDeconv	Lamp5	0.296073	0.299629	Sample_rand_RC_20	Percent>20%
ReDeconv	Oligo	0.0937302	0.0903829	Sample_rand_RC_20	Percent<=20%
ReDeconv	Astro	0.0167418	0.0166518	Sample_rand_RC_21	Percent<=20%
ReDeconv	L5.6.NP	0.0611719	0.0614386	Sample_rand_RC_21	Percent<=20%
ReDeconv	L5.ET	0.0109466	0.0112404	Sample_rand_RC_21	Percent<=20%
ReDeconv	L6b	0.2346	0.235323	Sample_rand_RC_21	Percent>20%
ReDeconv	Lamp5	0.31745	0.316134	Sample_rand_RC_21	Percent>20%
ReDeconv	Oligo	0.35909	0.359213	Sample_rand_RC_21	Percent>20%
ReDeconv	Astro	0.0532011	0.0537204	Sample_rand_RC_22	Percent<=20%
ReDeconv	L5.6.NP	0.154644	0.155688	Sample_rand_RC_22	Percent<=20%
ReDeconv	L5.ET	0.141569	0.141389	Sample_rand_RC_22	Percent<=20%
ReDeconv	L6b	0.0622182	0.0632943	Sample_rand_RC_22	Percent<=20%
ReDeconv	Lamp5	0.334536	0.330854	Sample_rand_RC_22	Percent>20%
ReDeconv	Oligo	0.253832	0.255055	Sample_rand_RC_22	Percent>20%
ReDeconv	Astro	0.0537398	0.0528115	Sample_rand_RC_23	Percent<=20%
ReDeconv	L5.6.NP	0.0537398	0.0522617	Sample_rand_RC_23	Percent<=20%
ReDeconv	L5.ET	0.0942803	0.0952949	Sample_rand_RC_23	Percent<=20%
ReDeconv	L6b	0.161219	0.159522	Sample_rand_RC_23	Percent<=20%
ReDeconv	Lamp5	0.222502	0.22223	Sample_rand_RC_23	Percent>20%
ReDeconv	Oligo	0.414519	0.41788	Sample_rand_RC_23	Percent>20%
ReDeconv	Astro	0.028565	0.0289306	Sample_rand_RC_24	Percent<=20%
ReDeconv	L5.6.NP	0.100431	0.100672	Sample_rand_RC_24	Percent<=20%
ReDeconv	L5.ET	0.0197234	0.0190217	Sample_rand_RC_24	Percent<=20%
ReDeconv	L6b	0.203809	0.201258	Sample_rand_RC_24	Percent>20%
ReDeconv	Lamp5	0.296985	0.298275	Sample_rand_RC_24	Percent>20%
ReDeconv	Oligo	0.350487	0.351842	Sample_rand_RC_24	Percent>20%
ReDeconv	Astro	0.0545355	0.0550259	Sample_rand_RC_25	Percent<=20%
ReDeconv	L5.6.NP	0.141135	0.140714	Sample_rand_RC_25	Percent<=20%
ReDeconv	L5.ET	0.0893395	0.0895143	Sample_rand_RC_25	Percent<=20%
ReDeconv	L6b	0.0775555	0.077783	Sample_rand_RC_25	Percent<=20%
ReDeconv	Lamp5	0.464785	0.464557	Sample_rand_RC_25	Percent>20%
ReDeconv	Oligo	0.17265	0.172406	Sample_rand_RC_25	Percent<=20%
ReDeconv	Astro	0.0516741	0.0510197	Sample_rand_RC_26	Percent<=20%
ReDeconv	L5.6.NP	0.141668	0.141365	Sample_rand_RC_26	Percent<=20%
ReDeconv	L5.ET	0.0580608	0.0586408	Sample_rand_RC_26	Percent<=20%
ReDeconv	L6b	0.0872847	0.0879348	Sample_rand_RC_26	Percent<=20%
ReDeconv	Lamp5	0.354751	0.355142	Sample_rand_RC_26	Percent>20%
ReDeconv	Oligo	0.306561	0.305897	Sample_rand_RC_26	Percent>20%
ReDeconv	Astro	0.011576	0.0129984	Sample_rand_RC_27	Percent<=20%
ReDeconv	L5.6.NP	0.0320877	0.0322587	Sample_rand_RC_27	Percent<=20%
ReDeconv	L5.ET	0.0601137	0.0593731	Sample_rand_RC_27	Percent<=20%
ReDeconv	L6b	0.183591	0.183251	Sample_rand_RC_27	Percent<=20%
ReDeconv	Lamp5	0.330626	0.330122	Sample_rand_RC_27	Percent>20%
ReDeconv	Oligo	0.382006	0.381997	Sample_rand_RC_27	Percent>20%
ReDeconv	Astro	0.0332326	0.0315821	Sample_rand_RC_28	Percent<=20%
ReDeconv	L5.6.NP	0.0638218	0.0658663	Sample_rand_RC_28	Percent<=20%
ReDeconv	L5.ET	0.111782	0.112026	Sample_rand_RC_28	Percent<=20%
ReDeconv	L6b	0.152946	0.153297	Sample_rand_RC_28	Percent<=20%
ReDeconv	Lamp5	0.060423	0.0626493	Sample_rand_RC_28	Percent<=20%
ReDeconv	Oligo	0.577795	0.574579	Sample_rand_RC_28	Percent>20%
ReDeconv	Astro	0.0239124	0.0245807	Sample_rand_RC_29	Percent<=20%
ReDeconv	L5.6.NP	0.135408	0.135883	Sample_rand_RC_29	Percent<=20%
ReDeconv	L5.ET	0.0544512	0.0538697	Sample_rand_RC_29	Percent<=20%
ReDeconv	L6b	0.0144051	0.0146657	Sample_rand_RC_29	Percent<=20%
ReDeconv	Lamp5	0.23826	0.239113	Sample_rand_RC_29	Percent>20%
ReDeconv	Oligo	0.533564	0.531888	Sample_rand_RC_29	Percent>20%
ReDeconv	Astro	0.0187104	0.0214068	Sample_rand_RC_30	Percent<=20%
ReDeconv	L5.6.NP	0.0354059	0.0359247	Sample_rand_RC_30	Percent<=20%
ReDeconv	L5.ET	0.0621762	0.0614223	Sample_rand_RC_30	Percent<=20%
ReDeconv	L6b	0.228267	0.231455	Sample_rand_RC_30	Percent>20%
ReDeconv	Lamp5	0.168106	0.164059	Sample_rand_RC_30	Percent<=20%
ReDeconv	Oligo	0.487334	0.485733	Sample_rand_RC_30	Percent>20%
ReDeconv	Astro	0.0162413	0.0161039	Sample_rand_RC_31	Percent<=20%
ReDeconv	L5.6.NP	0.026811	0.0279971	Sample_rand_RC_31	Percent<=20%
ReDeconv	L5.ET	0.0670276	0.0661441	Sample_rand_RC_31	Percent<=20%
ReDeconv	L6b	0.0636762	0.0652662	Sample_rand_RC_31	Percent<=20%
ReDeconv	Lamp5	0.394689	0.393482	Sample_rand_RC_31	Percent>20%
ReDeconv	Oligo	0.431555	0.431006	Sample_rand_RC_31	Percent>20%
ReDeconv	Astro	0.032158	0.0329455	Sample_rand_RC_32	Percent<=20%
ReDeconv	L5.6.NP	0.170663	0.170684	Sample_rand_RC_32	Percent<=20%
ReDeconv	L5.ET	0.0939351	0.0950035	Sample_rand_RC_32	Percent<=20%
ReDeconv	L6b	0.0279267	0.028304	Sample_rand_RC_32	Percent<=20%
ReDeconv	Lamp5	0.159097	0.158488	Sample_rand_RC_32	Percent<=20%
ReDeconv	Oligo	0.51622	0.514575	Sample_rand_RC_32	Percent>20%
ReDeconv	Astro	0.0513789	0.0485174	Sample_rand_RC_33	Percent<=20%
ReDeconv	L5.6.NP	0.259161	0.260246	Sample_rand_RC_33	Percent>20%
ReDeconv	L5.ET	0.0827352	0.0851048	Sample_rand_RC_33	Percent<=20%
ReDeconv	L6b	0.127692	0.125027	Sample_rand_RC_33	Percent<=20%
ReDeconv	Lamp5	0.154137	0.155399	Sample_rand_RC_33	Percent<=20%
ReDeconv	Oligo	0.324896	0.325706	Sample_rand_RC_33	Percent>20%
ReDeconv	Astro	0.0678929	0.0665814	Sample_rand_RC_34	Percent<=20%
ReDeconv	L5.6.NP	0.200162	0.200289	Sample_rand_RC_34	Percent>20%
ReDeconv	L5.ET	0.0616716	0.0598887	Sample_rand_RC_34	Percent<=20%
ReDeconv	L6b	0.231269	0.232683	Sample_rand_RC_34	Percent>20%
ReDeconv	Lamp5	0.128483	0.127921	Sample_rand_RC_34	Percent<=20%
ReDeconv	Oligo	0.310522	0.312637	Sample_rand_RC_34	Percent>20%
ReDeconv	Astro	0.0605925	0.0604857	Sample_rand_RC_35	Percent<=20%
ReDeconv	L5.6.NP	0.10974	0.109336	Sample_rand_RC_35	Percent<=20%
ReDeconv	L5.ET	0.0271544	0.0264734	Sample_rand_RC_35	Percent<=20%
ReDeconv	L6b	0.19614	0.19638	Sample_rand_RC_35	Percent<=20%
ReDeconv	Lamp5	0.389811	0.390278	Sample_rand_RC_35	Percent>20%
ReDeconv	Oligo	0.216562	0.217047	Sample_rand_RC_35	Percent>20%
ReDeconv	Astro	0.0558028	0.0547461	Sample_rand_RC_36	Percent<=20%
ReDeconv	L5.6.NP	0.0469017	0.0481186	Sample_rand_RC_36	Percent<=20%
ReDeconv	L5.ET	0.10202	0.101613	Sample_rand_RC_36	Percent<=20%
ReDeconv	L6b	0.0455324	0.046716	Sample_rand_RC_36	Percent<=20%
ReDeconv	Lamp5	0.398151	0.399557	Sample_rand_RC_36	Percent>20%
ReDeconv	Oligo	0.351592	0.349249	Sample_rand_RC_36	Percent>20%
ReDeconv	Astro	0.0315501	0.031044	Sample_rand_RC_37	Percent<=20%
ReDeconv	L5.6.NP	0.104938	0.105126	Sample_rand_RC_37	Percent<=20%
ReDeconv	L5.ET	0.0208048	0.0205172	Sample_rand_RC_37	Percent<=20%
ReDeconv	L6b	0.23914	0.240169	Sample_rand_RC_37	Percent>20%
ReDeconv	Lamp5	0.266804	0.266058	Sample_rand_RC_37	Percent>20%
ReDeconv	Oligo	0.336763	0.337086	Sample_rand_RC_37	Percent>20%
ReDeconv	Astro	0.02007	0.0181643	Sample_rand_RC_38	Percent<=20%
ReDeconv	L5.6.NP	0.0809802	0.0802884	Sample_rand_RC_38	Percent<=20%
ReDeconv	L5.ET	0.0198366	0.0192736	Sample_rand_RC_38	Percent<=20%
ReDeconv	L6b	0.194632	0.193021	Sample_rand_RC_38	Percent<=20%
ReDeconv	Lamp5	0.414936	0.416071	Sample_rand_RC_38	Percent>20%
ReDeconv	Oligo	0.269545	0.273182	Sample_rand_RC_38	Percent>20%
ReDeconv	Astro	0.0374097	0.0385162	Sample_rand_RC_39	Percent<=20%
ReDeconv	L5.6.NP	0.0304438	0.0291772	Sample_rand_RC_39	Percent<=20%
ReDeconv	L5.ET	0.0755934	0.0752272	Sample_rand_RC_39	Percent<=20%
ReDeconv	L6b	0.314499	0.312932	Sample_rand_RC_39	Percent>20%
ReDeconv	Lamp5	0.452012	0.453601	Sample_rand_RC_39	Percent>20%
ReDeconv	Oligo	0.0900413	0.0905455	Sample_rand_RC_39	Percent<=20%
ReDeconv	Astro	0.0429478	0.042762	Sample_rand_RC_40	Percent<=20%
ReDeconv	L5.6.NP	0.129575	0.126705	Sample_rand_RC_40	Percent<=20%
ReDeconv	L5.ET	0.0758907	0.0772765	Sample_rand_RC_40	Percent<=20%
ReDeconv	L6b	0.0283065	0.027693	Sample_rand_RC_40	Percent<=20%
ReDeconv	Lamp5	0.47511	0.477949	Sample_rand_RC_40	Percent>20%
ReDeconv	Oligo	0.24817	0.247615	Sample_rand_RC_40	Percent>20%
ReDeconv	Astro	0.0653109	0.0684034	Sample_rand_RC_41	Percent<=20%
ReDeconv	L5.6.NP	0.227219	0.226461	Sample_rand_RC_41	Percent>20%
ReDeconv	L5.ET	0.0962065	0.0962376	Sample_rand_RC_41	Percent<=20%
ReDeconv	L6b	0.230739	0.229286	Sample_rand_RC_41	Percent>20%
ReDeconv	Lamp5	0.303872	0.305696	Sample_rand_RC_41	Percent>20%
ReDeconv	Oligo	0.0766523	0.0739154	Sample_rand_RC_41	Percent<=20%
ReDeconv	Astro	0.0311787	0.0303758	Sample_rand_RC_42	Percent<=20%
ReDeconv	L5.6.NP	0.0593156	0.0592795	Sample_rand_RC_42	Percent<=20%
ReDeconv	L5.ET	0.0813688	0.0810162	Sample_rand_RC_42	Percent<=20%
ReDeconv	L6b	0.140684	0.140261	Sample_rand_RC_42	Percent<=20%
ReDeconv	Lamp5	0.465146	0.465244	Sample_rand_RC_42	Percent>20%
ReDeconv	Oligo	0.222307	0.223824	Sample_rand_RC_42	Percent>20%
ReDeconv	Astro	0.0349272	0.0351321	Sample_rand_RC_43	Percent<=20%
ReDeconv	L5.6.NP	0.15052	0.150282	Sample_rand_RC_43	Percent<=20%
ReDeconv	L5.ET	0.0309771	0.0308135	Sample_rand_RC_43	Percent<=20%
ReDeconv	L6b	0.172557	0.172638	Sample_rand_RC_43	Percent<=20%
ReDeconv	Lamp5	0.287734	0.289201	Sample_rand_RC_43	Percent>20%
ReDeconv	Oligo	0.323285	0.321934	Sample_rand_RC_43	Percent>20%
ReDeconv	Astro	0.0398249	0.0408672	Sample_rand_RC_44	Percent<=20%
ReDeconv	L5.6.NP	0.147702	0.147473	Sample_rand_RC_44	Percent<=20%
ReDeconv	L5.ET	0.0256018	0.0250359	Sample_rand_RC_44	Percent<=20%
ReDeconv	L6b	0.114223	0.110767	Sample_rand_RC_44	Percent<=20%
ReDeconv	Lamp5	0.291685	0.292529	Sample_rand_RC_44	Percent>20%
ReDeconv	Oligo	0.380963	0.383328	Sample_rand_RC_44	Percent>20%
ReDeconv	Astro	0.0311966	0.0302657	Sample_rand_RC_45	Percent<=20%
ReDeconv	L5.6.NP	0.111538	0.11186	Sample_rand_RC_45	Percent<=20%
ReDeconv	L5.ET	0.0662393	0.0678233	Sample_rand_RC_45	Percent<=20%
ReDeconv	L6b	0.155769	0.157081	Sample_rand_RC_45	Percent<=20%
ReDeconv	Lamp5	0.399786	0.398	Sample_rand_RC_45	Percent>20%
ReDeconv	Oligo	0.23547	0.234969	Sample_rand_RC_45	Percent>20%
ReDeconv	Astro	0.0590604	0.0584088	Sample_rand_RC_46	Percent<=20%
ReDeconv	L5.6.NP	0.0453691	0.0457529	Sample_rand_RC_46	Percent<=20%
ReDeconv	L5.ET	0.0252349	0.0258444	Sample_rand_RC_46	Percent<=20%
ReDeconv	L6b	0.089396	0.0881471	Sample_rand_RC_46	Percent<=20%
ReDeconv	Lamp5	0.293154	0.296649	Sample_rand_RC_46	Percent>20%
ReDeconv	Oligo	0.487785	0.485198	Sample_rand_RC_46	Percent>20%
ReDeconv	Astro	0.0556701	0.0564182	Sample_rand_RC_47	Percent<=20%
ReDeconv	L5.6.NP	0.202062	0.200802	Sample_rand_RC_47	Percent>20%
ReDeconv	L5.ET	0.0298969	0.0292815	Sample_rand_RC_47	Percent<=20%
ReDeconv	L6b	0.4	0.398435	Sample_rand_RC_47	Percent>20%
ReDeconv	Lamp5	0.232302	0.234121	Sample_rand_RC_47	Percent>20%
ReDeconv	Oligo	0.0800687	0.0809427	Sample_rand_RC_47	Percent<=20%
ReDeconv	Astro	0.0508688	0.0491938	Sample_rand_RC_48	Percent<=20%
ReDeconv	L5.6.NP	0.066482	0.0658511	Sample_rand_RC_48	Percent<=20%
ReDeconv	L5.ET	0.0737849	0.0750994	Sample_rand_RC_48	Percent<=20%
ReDeconv	L6b	0.131453	0.129844	Sample_rand_RC_48	Percent<=20%
ReDeconv	Lamp5	0.3241	0.326568	Sample_rand_RC_48	Percent>20%
ReDeconv	Oligo	0.353312	0.353445	Sample_rand_RC_48	Percent>20%
ReDeconv	Astro	0.0339161	0.0336854	Sample_rand_RC_49	Percent<=20%
ReDeconv	L5.6.NP	0.130769	0.132338	Sample_rand_RC_49	Percent<=20%
ReDeconv	L5.ET	0.0538462	0.0529495	Sample_rand_RC_49	Percent<=20%
ReDeconv	L6b	0.103497	0.103904	Sample_rand_RC_49	Percent<=20%
ReDeconv	Lamp5	0.0433566	0.0432809	Sample_rand_RC_49	Percent<=20%
ReDeconv	Oligo	0.634615	0.633842	Sample_rand_RC_49	Percent>20%
ReDeconv	Astro	0.048495	0.0482696	Sample_rand_RC_50	Percent<=20%
ReDeconv	L5.6.NP	0.17592	0.173952	Sample_rand_RC_50	Percent<=20%
ReDeconv	L5.ET	0.0816054	0.0813666	Sample_rand_RC_50	Percent<=20%
ReDeconv	L6b	0.0471572	0.0482442	Sample_rand_RC_50	Percent<=20%
ReDeconv	Lamp5	0.0404682	0.0412129	Sample_rand_RC_50	Percent<=20%
ReDeconv	Oligo	0.606355	0.606955	Sample_rand_RC_50	Percent>20%
ReDeconv	Astro	0.0507614	0.0530368	Sample_rand_RC_51	Percent<=20%
ReDeconv	L5.6.NP	0.0482234	0.0480376	Sample_rand_RC_51	Percent<=20%
ReDeconv	L5.ET	0.119652	0.121743	Sample_rand_RC_51	Percent<=20%
ReDeconv	L6b	0.0964467	0.0944736	Sample_rand_RC_51	Percent<=20%
ReDeconv	Lamp5	0.0319072	0.0325011	Sample_rand_RC_51	Percent<=20%
ReDeconv	Oligo	0.653009	0.650208	Sample_rand_RC_51	Percent>20%
ReDeconv	Astro	0.105086	0.106035	Sample_rand_RC_52	Percent<=20%
ReDeconv	L5.6.NP	0.346929	0.345311	Sample_rand_RC_52	Percent>20%
ReDeconv	L5.ET	0.0772553	0.0794827	Sample_rand_RC_52	Percent<=20%
ReDeconv	L6b	0.149232	0.150052	Sample_rand_RC_52	Percent<=20%
ReDeconv	Lamp5	0.0278311	0.0284859	Sample_rand_RC_52	Percent<=20%
ReDeconv	Oligo	0.293666	0.290634	Sample_rand_RC_52	Percent>20%
ReDeconv	Astro	0.0444104	0.0453363	Sample_rand_RC_53	Percent<=20%
ReDeconv	L5.6.NP	0.203292	0.201597	Sample_rand_RC_53	Percent>20%
ReDeconv	L5.ET	0.0815467	0.0812064	Sample_rand_RC_53	Percent<=20%
ReDeconv	L6b	0.245406	0.24564	Sample_rand_RC_53	Percent>20%
ReDeconv	Lamp5	0.152757	0.153264	Sample_rand_RC_53	Percent<=20%
ReDeconv	Oligo	0.272588	0.272956	Sample_rand_RC_53	Percent>20%
ReDeconv	Astro	0.12495	0.122246	Sample_rand_RC_54	Percent<=20%
ReDeconv	L5.6.NP	0.305213	0.305847	Sample_rand_RC_54	Percent>20%
ReDeconv	L5.ET	0.0660565	0.0653928	Sample_rand_RC_54	Percent<=20%
ReDeconv	L6b	0.108237	0.107039	Sample_rand_RC_54	Percent<=20%
ReDeconv	Lamp5	0.10585	0.109595	Sample_rand_RC_54	Percent<=20%
ReDeconv	Oligo	0.289694	0.289881	Sample_rand_RC_54	Percent>20%
ReDeconv	Astro	0.0416072	0.0424725	Sample_rand_RC_55	Percent<=20%
ReDeconv	L5.6.NP	0.0950439	0.0949844	Sample_rand_RC_55	Percent<=20%
ReDeconv	L5.ET	0.0167245	0.0173602	Sample_rand_RC_55	Percent<=20%
ReDeconv	L6b	0.217214	0.216189	Sample_rand_RC_55	Percent>20%
ReDeconv	Lamp5	0.32062	0.319412	Sample_rand_RC_55	Percent>20%
ReDeconv	Oligo	0.308791	0.309582	Sample_rand_RC_55	Percent>20%
ReDeconv	Astro	0.050214	0.0514838	Sample_rand_RC_56	Percent<=20%
ReDeconv	L5.6.NP	0.161198	0.162689	Sample_rand_RC_56	Percent<=20%
ReDeconv	L5.ET	0.0718973	0.0715318	Sample_rand_RC_56	Percent<=20%
ReDeconv	L6b	0.0736091	0.0723519	Sample_rand_RC_56	Percent<=20%
ReDeconv	Lamp5	0.349786	0.350008	Sample_rand_RC_56	Percent>20%
ReDeconv	Oligo	0.293295	0.291935	Sample_rand_RC_56	Percent>20%
ReDeconv	Astro	0.0375117	0.0369048	Sample_rand_RC_57	Percent<=20%
ReDeconv	L5.6.NP	0.0844014	0.0832573	Sample_rand_RC_57	Percent<=20%
ReDeconv	L5.ET	0.0359487	0.0356381	Sample_rand_RC_57	Percent<=20%
ReDeconv	L6b	0.0962801	0.0962758	Sample_rand_RC_57	Percent<=20%
ReDeconv	Lamp5	0.243514	0.246713	Sample_rand_RC_57	Percent>20%
ReDeconv	Oligo	0.502344	0.501211	Sample_rand_RC_57	Percent>20%
ReDeconv	Astro	0.0869007	0.086468	Sample_rand_RC_58	Percent<=20%
ReDeconv	L5.6.NP	0.303082	0.306635	Sample_rand_RC_58	Percent>20%
ReDeconv	L5.ET	0.139555	0.141135	Sample_rand_RC_58	Percent<=20%
ReDeconv	L6b	0.088613	0.0882799	Sample_rand_RC_58	Percent<=20%
ReDeconv	Lamp5	0.166096	0.164328	Sample_rand_RC_58	Percent<=20%
ReDeconv	Oligo	0.215753	0.213154	Sample_rand_RC_58	Percent>20%
ReDeconv	Astro	0.0792486	0.0784167	Sample_rand_RC_59	Percent<=20%
ReDeconv	L5.6.NP	0.0622248	0.0636365	Sample_rand_RC_59	Percent<=20%
ReDeconv	L5.ET	0.0581156	0.0569217	Sample_rand_RC_59	Percent<=20%
ReDeconv	L6b	0.106839	0.108353	Sample_rand_RC_59	Percent<=20%
ReDeconv	Lamp5	0.504256	0.502774	Sample_rand_RC_59	Percent>20%
ReDeconv	Oligo	0.189316	0.189898	Sample_rand_RC_59	Percent<=20%
ReDeconv	Astro	0.0778986	0.0805983	Sample_rand_RC_60	Percent<=20%
ReDeconv	L5.6.NP	0.207729	0.206251	Sample_rand_RC_60	Percent>20%
ReDeconv	L5.ET	0.0800121	0.078565	Sample_rand_RC_60	Percent<=20%
ReDeconv	L6b	0.15308	0.153748	Sample_rand_RC_60	Percent<=20%
ReDeconv	Lamp5	0.236715	0.239115	Sample_rand_RC_60	Percent>20%
ReDeconv	Oligo	0.244565	0.241723	Sample_rand_RC_60	Percent>20%
ReDeconv	Astro	0.0890585	0.0900594	Sample_rand_RC_61	Percent<=20%
ReDeconv	L5.6.NP	0.0314885	0.0296008	Sample_rand_RC_61	Percent<=20%
ReDeconv	L5.ET	0.0244911	0.0237745	Sample_rand_RC_61	Percent<=20%
ReDeconv	L6b	0.366094	0.365911	Sample_rand_RC_61	Percent>20%
ReDeconv	Lamp5	0.180025	0.181458	Sample_rand_RC_61	Percent<=20%
ReDeconv	Oligo	0.308842	0.309196	Sample_rand_RC_61	Percent>20%
ReDeconv	Astro	0.0499266	0.0487016	Sample_rand_RC_62	Percent<=20%
ReDeconv	L5.6.NP	0.147724	0.145303	Sample_rand_RC_62	Percent<=20%
ReDeconv	L5.ET	0.0886931	0.0887368	Sample_rand_RC_62	Percent<=20%
ReDeconv	L6b	0.0907489	0.0899835	Sample_rand_RC_62	Percent<=20%
ReDeconv	Lamp5	0.469897	0.472397	Sample_rand_RC_62	Percent>20%
ReDeconv	Oligo	0.15301	0.154879	Sample_rand_RC_62	Percent<=20%
ReDeconv	Astro	0.0497005	0.0482562	Sample_rand_RC_63	Percent<=20%
ReDeconv	L5.6.NP	0.164633	0.163841	Sample_rand_RC_63	Percent<=20%
ReDeconv	L5.ET	0.0627912	0.0627991	Sample_rand_RC_63	Percent<=20%
ReDeconv	L6b	0.0368316	0.0375789	Sample_rand_RC_63	Percent<=20%
ReDeconv	Lamp5	0.310184	0.310295	Sample_rand_RC_63	Percent>20%
ReDeconv	Oligo	0.37586	0.377231	Sample_rand_RC_63	Percent>20%
ReDeconv	Astro	0.0559758	0.0591964	Sample_rand_RC_64	Percent<=20%
ReDeconv	L5.6.NP	0.143722	0.146494	Sample_rand_RC_64	Percent<=20%
ReDeconv	L5.ET	0.0283661	0.0290595	Sample_rand_RC_64	Percent<=20%
ReDeconv	L6b	0.419062	0.416984	Sample_rand_RC_64	Percent>20%
ReDeconv	Lamp5	0.0937973	0.0921637	Sample_rand_RC_64	Percent<=20%
ReDeconv	Oligo	0.259077	0.256103	Sample_rand_RC_64	Percent>20%
ReDeconv	Astro	0.0361076	0.0356934	Sample_rand_RC_65	Percent<=20%
ReDeconv	L5.6.NP	0.178489	0.179395	Sample_rand_RC_65	Percent<=20%
ReDeconv	L5.ET	0.0816901	0.0823955	Sample_rand_RC_65	Percent<=20%
ReDeconv	L6b	0.267093	0.267902	Sample_rand_RC_65	Percent>20%
ReDeconv	Lamp5	0.0691421	0.068565	Sample_rand_RC_65	Percent<=20%
ReDeconv	Oligo	0.367478	0.366049	Sample_rand_RC_65	Percent>20%
ReDeconv	Astro	0.0496524	0.0543572	Sample_rand_RC_66	Percent<=20%
ReDeconv	L5.6.NP	0.183714	0.181168	Sample_rand_RC_66	Percent<=20%
ReDeconv	L5.ET	0.255214	0.251837	Sample_rand_RC_66	Percent>20%
ReDeconv	L6b	0.0744786	0.0777981	Sample_rand_RC_66	Percent<=20%
ReDeconv	Lamp5	0.16286	0.155033	Sample_rand_RC_66	Percent<=20%
ReDeconv	Oligo	0.274081	0.279807	Sample_rand_RC_66	Percent>20%
ReDeconv	Astro	0.053182	0.0547408	Sample_rand_RC_67	Percent<=20%
ReDeconv	L5.6.NP	0.138034	0.138483	Sample_rand_RC_67	Percent<=20%
ReDeconv	L5.ET	0.0633403	0.0650539	Sample_rand_RC_67	Percent<=20%
ReDeconv	L6b	0.165223	0.163003	Sample_rand_RC_67	Percent<=20%
ReDeconv	Lamp5	0.422767	0.422571	Sample_rand_RC_67	Percent>20%
ReDeconv	Oligo	0.157454	0.156148	Sample_rand_RC_67	Percent<=20%
ReDeconv	Astro	0.0992674	0.10008	Sample_rand_RC_68	Percent<=20%
ReDeconv	L5.6.NP	0.0582418	0.0591252	Sample_rand_RC_68	Percent<=20%
ReDeconv	L5.ET	0.111722	0.111455	Sample_rand_RC_68	Percent<=20%
ReDeconv	L6b	0.20696	0.202964	Sample_rand_RC_68	Percent>20%
ReDeconv	Lamp5	0.0875458	0.088313	Sample_rand_RC_68	Percent<=20%
ReDeconv	Oligo	0.436264	0.438064	Sample_rand_RC_68	Percent>20%
ReDeconv	Astro	0.0409661	0.041335	Sample_rand_RC_69	Percent<=20%
ReDeconv	L5.6.NP	0.0186487	0.0190056	Sample_rand_RC_69	Percent<=20%
ReDeconv	L5.ET	0.0434118	0.0433568	Sample_rand_RC_69	Percent<=20%
ReDeconv	L6b	0.16631	0.164081	Sample_rand_RC_69	Percent<=20%
ReDeconv	Lamp5	0.534699	0.533708	Sample_rand_RC_69	Percent>20%
ReDeconv	Oligo	0.195965	0.198513	Sample_rand_RC_69	Percent<=20%
ReDeconv	Astro	0.0643951	0.0623487	Sample_rand_RC_70	Percent<=20%
ReDeconv	L5.6.NP	0.19131	0.192961	Sample_rand_RC_70	Percent<=20%
ReDeconv	L5.ET	0.0234448	0.0219011	Sample_rand_RC_70	Percent<=20%
ReDeconv	L6b	0.383245	0.384799	Sample_rand_RC_70	Percent>20%
ReDeconv	Lamp5	0.277899	0.278171	Sample_rand_RC_70	Percent>20%
ReDeconv	Oligo	0.0597062	0.0598187	Sample_rand_RC_70	Percent<=20%
ReDeconv	Astro	0.0693241	0.0694327	Sample_rand_RC_71	Percent<=20%
ReDeconv	L5.6.NP	0.15895	0.158667	Sample_rand_RC_71	Percent<=20%
ReDeconv	L5.ET	0.0695717	0.0702373	Sample_rand_RC_71	Percent<=20%
ReDeconv	L6b	0.198812	0.200639	Sample_rand_RC_71	Percent<=20%
ReDeconv	Lamp5	0.128497	0.129241	Sample_rand_RC_71	Percent<=20%
ReDeconv	Oligo	0.374845	0.371783	Sample_rand_RC_71	Percent>20%
ReDeconv	Astro	0.0260753	0.0275315	Sample_rand_RC_72	Percent<=20%
ReDeconv	L5.6.NP	0.0427419	0.0424757	Sample_rand_RC_72	Percent<=20%
ReDeconv	L5.ET	0.0177419	0.0183564	Sample_rand_RC_72	Percent<=20%
ReDeconv	L6b	0.186022	0.185548	Sample_rand_RC_72	Percent<=20%
ReDeconv	Lamp5	0.412634	0.412401	Sample_rand_RC_72	Percent>20%
ReDeconv	Oligo	0.314785	0.313687	Sample_rand_RC_72	Percent>20%
ReDeconv	Astro	0.08329	0.0844727	Sample_rand_RC_73	Percent<=20%
ReDeconv	L5.6.NP	0.113483	0.113224	Sample_rand_RC_73	Percent<=20%
ReDeconv	L5.ET	0.033316	0.0341506	Sample_rand_RC_73	Percent<=20%
ReDeconv	L6b	0.124935	0.123576	Sample_rand_RC_73	Percent<=20%
ReDeconv	Lamp5	0.235294	0.235019	Sample_rand_RC_73	Percent>20%
ReDeconv	Oligo	0.409682	0.409558	Sample_rand_RC_73	Percent>20%
ReDeconv	Astro	0.109668	0.108428	Sample_rand_RC_74	Percent<=20%
ReDeconv	L5.6.NP	0.373737	0.370514	Sample_rand_RC_74	Percent>20%
ReDeconv	L5.ET	0.151515	0.150337	Sample_rand_RC_74	Percent<=20%
ReDeconv	L6b	0.12482	0.128561	Sample_rand_RC_74	Percent<=20%
ReDeconv	Lamp5	0.0793651	0.0823546	Sample_rand_RC_74	Percent<=20%
ReDeconv	Oligo	0.160895	0.159806	Sample_rand_RC_74	Percent<=20%
ReDeconv	Astro	0.0446247	0.0423842	Sample_rand_RC_75	Percent<=20%
ReDeconv	L5.6.NP	0.091616	0.0914106	Sample_rand_RC_75	Percent<=20%
ReDeconv	L5.ET	0.0993915	0.10001	Sample_rand_RC_75	Percent<=20%
ReDeconv	L6b	0.160243	0.161077	Sample_rand_RC_75	Percent<=20%
ReDeconv	Lamp5	0.119337	0.117772	Sample_rand_RC_75	Percent<=20%
ReDeconv	Oligo	0.484787	0.487346	Sample_rand_RC_75	Percent>20%
ReDeconv	Astro	0.0918523	0.0927349	Sample_rand_RC_76	Percent<=20%
ReDeconv	L5.6.NP	0.0924626	0.093302	Sample_rand_RC_76	Percent<=20%
ReDeconv	L5.ET	0.09704	0.0954975	Sample_rand_RC_76	Percent<=20%
ReDeconv	L6b	0.248398	0.247693	Sample_rand_RC_76	Percent>20%
ReDeconv	Lamp5	0.143729	0.14173	Sample_rand_RC_76	Percent<=20%
ReDeconv	Oligo	0.326518	0.329042	Sample_rand_RC_76	Percent>20%
ReDeconv	Astro	0.146863	0.147117	Sample_rand_RC_77	Percent<=20%
ReDeconv	L5.6.NP	0.221958	0.222649	Sample_rand_RC_77	Percent>20%
ReDeconv	L5.ET	0.0584601	0.057742	Sample_rand_RC_77	Percent<=20%
ReDeconv	L6b	0.388308	0.386314	Sample_rand_RC_77	Percent>20%
ReDeconv	Lamp5	0.136407	0.13637	Sample_rand_RC_77	Percent<=20%
ReDeconv	Oligo	0.0480038	0.0498078	Sample_rand_RC_77	Percent<=20%
ReDeconv	Astro	0.0973254	0.0977983	Sample_rand_RC_78	Percent<=20%
ReDeconv	L5.6.NP	0.232169	0.232235	Sample_rand_RC_78	Percent>20%
ReDeconv	L5.ET	0.0668648	0.0655448	Sample_rand_RC_78	Percent<=20%
ReDeconv	L6b	0.220282	0.219979	Sample_rand_RC_78	Percent>20%
ReDeconv	Lamp5	0.29792	0.298703	Sample_rand_RC_78	Percent>20%
ReDeconv	Oligo	0.0854383	0.0857402	Sample_rand_RC_78	Percent<=20%
ReDeconv	Astro	0.0849478	0.0823734	Sample_rand_RC_79	Percent<=20%
ReDeconv	L5.6.NP	0.237332	0.237652	Sample_rand_RC_79	Percent>20%
ReDeconv	L5.ET	0.0447094	0.0462765	Sample_rand_RC_79	Percent<=20%
ReDeconv	L6b	0.246647	0.248271	Sample_rand_RC_79	Percent>20%
ReDeconv	Lamp5	0.226155	0.227389	Sample_rand_RC_79	Percent>20%
ReDeconv	Oligo	0.160209	0.158038	Sample_rand_RC_79	Percent<=20%
ReDeconv	Astro	0.0540305	0.0562004	Sample_rand_RC_80	Percent<=20%
ReDeconv	L5.6.NP	0.08061	0.0799714	Sample_rand_RC_80	Percent<=20%
ReDeconv	L5.ET	0.016122	0.0159863	Sample_rand_RC_80	Percent<=20%
ReDeconv	L6b	0.199782	0.202024	Sample_rand_RC_80	Percent<=20%
ReDeconv	Lamp5	0.332462	0.331201	Sample_rand_RC_80	Percent>20%
ReDeconv	Oligo	0.316993	0.314617	Sample_rand_RC_80	Percent>20%
ReDeconv	Astro	0.0790803	0.0798617	Sample_rand_RC_81	Percent<=20%
ReDeconv	L5.6.NP	0.140728	0.140709	Sample_rand_RC_81	Percent<=20%
ReDeconv	L5.ET	0.0439616	0.0449667	Sample_rand_RC_81	Percent<=20%
ReDeconv	L6b	0.214755	0.216125	Sample_rand_RC_81	Percent>20%
ReDeconv	Lamp5	0.267054	0.264705	Sample_rand_RC_81	Percent>20%
ReDeconv	Oligo	0.254421	0.253632	Sample_rand_RC_81	Percent>20%
ReDeconv	Astro	0.115246	0.115204	Sample_rand_RC_82	Percent<=20%
ReDeconv	L5.6.NP	0.278511	0.278055	Sample_rand_RC_82	Percent>20%
ReDeconv	L5.ET	0.12485	0.125624	Sample_rand_RC_82	Percent<=20%
ReDeconv	L6b	0.168067	0.163467	Sample_rand_RC_82	Percent<=20%
ReDeconv	Lamp5	0.0712285	0.0726043	Sample_rand_RC_82	Percent<=20%
ReDeconv	Oligo	0.242097	0.245046	Sample_rand_RC_82	Percent>20%
ReDeconv	Astro	0.0770118	0.0773177	Sample_rand_RC_83	Percent<=20%
ReDeconv	L5.6.NP	0.111335	0.110849	Sample_rand_RC_83	Percent<=20%
ReDeconv	L5.ET	0.0591289	0.0597597	Sample_rand_RC_83	Percent<=20%
ReDeconv	L6b	0.295645	0.292497	Sample_rand_RC_83	Percent>20%
ReDeconv	Lamp5	0.0833574	0.0841729	Sample_rand_RC_83	Percent<=20%
ReDeconv	Oligo	0.373522	0.375404	Sample_rand_RC_83	Percent>20%
ReDeconv	Astro	0.0361322	0.0358083	Sample_rand_RC_84	Percent<=20%
ReDeconv	L5.6.NP	0.0478341	0.0481589	Sample_rand_RC_84	Percent<=20%
ReDeconv	L5.ET	0.050503	0.0498378	Sample_rand_RC_84	Percent<=20%
ReDeconv	L6b	0.146787	0.146656	Sample_rand_RC_84	Percent<=20%
ReDeconv	Lamp5	0.346541	0.345532	Sample_rand_RC_84	Percent>20%
ReDeconv	Oligo	0.372203	0.374007	Sample_rand_RC_84	Percent>20%
ReDeconv	Astro	0.0562108	0.0572134	Sample_rand_RC_85	Percent<=20%
ReDeconv	L5.6.NP	0.102384	0.104152	Sample_rand_RC_85	Percent<=20%
ReDeconv	L5.ET	0.0860728	0.084573	Sample_rand_RC_85	Percent<=20%
ReDeconv	L6b	0.2133	0.212998	Sample_rand_RC_85	Percent>20%
ReDeconv	Lamp5	0.476035	0.473445	Sample_rand_RC_85	Percent>20%
ReDeconv	Oligo	0.0659975	0.0676183	Sample_rand_RC_85	Percent<=20%
ReDeconv	Astro	0.01727	0.0146366	Sample_rand_RC_86	Percent<=20%
ReDeconv	L5.6.NP	0.249751	0.25106	Sample_rand_RC_86	Percent>20%
ReDeconv	L5.ET	0.0680837	0.0677406	Sample_rand_RC_86	Percent<=20%
ReDeconv	L6b	0.135171	0.132167	Sample_rand_RC_86	Percent<=20%
ReDeconv	Lamp5	0.295583	0.300182	Sample_rand_RC_86	Percent>20%
ReDeconv	Oligo	0.234141	0.234214	Sample_rand_RC_86	Percent>20%
ReDeconv	Astro	0.0331092	0.0325228	Sample_rand_RC_87	Percent<=20%
ReDeconv	L5.6.NP	0.148991	0.147227	Sample_rand_RC_87	Percent<=20%
ReDeconv	L5.ET	0.0431971	0.0441412	Sample_rand_RC_87	Percent<=20%
ReDeconv	L6b	0.0191412	0.0176981	Sample_rand_RC_87	Percent<=20%
ReDeconv	Lamp5	0.326694	0.327851	Sample_rand_RC_87	Percent>20%
ReDeconv	Oligo	0.428867	0.43056	Sample_rand_RC_87	Percent>20%
ReDeconv	Astro	0.0652504	0.063352	Sample_rand_RC_88	Percent<=20%
ReDeconv	L5.6.NP	0.0273141	0.0276321	Sample_rand_RC_88	Percent<=20%
ReDeconv	L5.ET	0.081563	0.0818018	Sample_rand_RC_88	Percent<=20%
ReDeconv	L6b	0.022003	0.0222334	Sample_rand_RC_88	Percent<=20%
ReDeconv	Lamp5	0.0785281	0.0818791	Sample_rand_RC_88	Percent<=20%
ReDeconv	Oligo	0.725341	0.723102	Sample_rand_RC_88	Percent>20%
ReDeconv	Astro	0.0367019	0.0361678	Sample_rand_RC_89	Percent<=20%
ReDeconv	L5.6.NP	0.150075	0.14823	Sample_rand_RC_89	Percent<=20%
ReDeconv	L5.ET	0.0198592	0.0207439	Sample_rand_RC_89	Percent<=20%
ReDeconv	L6b	0.267974	0.267837	Sample_rand_RC_89	Percent>20%
ReDeconv	Lamp5	0.269985	0.27165	Sample_rand_RC_89	Percent>20%
ReDeconv	Oligo	0.255405	0.255371	Sample_rand_RC_89	Percent>20%
ReDeconv	Astro	0.0680949	0.0690974	Sample_rand_RC_90	Percent<=20%
ReDeconv	L5.6.NP	0.0884978	0.0858649	Sample_rand_RC_90	Percent<=20%
ReDeconv	L5.ET	0.0300944	0.0309988	Sample_rand_RC_90	Percent<=20%
ReDeconv	L6b	0.223412	0.221173	Sample_rand_RC_90	Percent>20%
ReDeconv	Lamp5	0.460852	0.464701	Sample_rand_RC_90	Percent>20%
ReDeconv	Oligo	0.129049	0.128165	Sample_rand_RC_90	Percent<=20%
ReDeconv	Astro	0.0649606	0.0674505	Sample_rand_RC_91	Percent<=20%
ReDeconv	L5.6.NP	0.0948163	0.0954878	Sample_rand_RC_91	Percent<=20%
ReDeconv	L5.ET	0.0515092	0.0522036	Sample_rand_RC_91	Percent<=20%
ReDeconv	L6b	0.273622	0.271064	Sample_rand_RC_91	Percent>20%
ReDeconv	Lamp5	0.0187008	0.0178278	Sample_rand_RC_91	Percent<=20%
ReDeconv	Oligo	0.496391	0.495966	Sample_rand_RC_91	Percent>20%
ReDeconv	Astro	0.0861345	0.0870947	Sample_rand_RC_92	Percent<=20%
ReDeconv	L5.6.NP	0.090036	0.0924298	Sample_rand_RC_92	Percent<=20%
ReDeconv	L5.ET	0.0543217	0.0544635	Sample_rand_RC_92	Percent<=20%
ReDeconv	L6b	0.185174	0.182542	Sample_rand_RC_92	Percent<=20%
ReDeconv	Lamp5	0.240096	0.238011	Sample_rand_RC_92	Percent>20%
ReDeconv	Oligo	0.344238	0.345459	Sample_rand_RC_92	Percent>20%
ReDeconv	Astro	0.0589799	0.0593402	Sample_rand_RC_93	Percent<=20%
ReDeconv	L5.6.NP	0.0142615	0.0138195	Sample_rand_RC_93	Percent<=20%
ReDeconv	L5.ET	0.0633309	0.0635952	Sample_rand_RC_93	Percent<=20%
ReDeconv	L6b	0.158569	0.156745	Sample_rand_RC_93	Percent<=20%
ReDeconv	Lamp5	0.437032	0.4405	Sample_rand_RC_93	Percent>20%
ReDeconv	Oligo	0.267827	0.266	Sample_rand_RC_93	Percent>20%
ReDeconv	Astro	0.0295765	0.0299641	Sample_rand_RC_94	Percent<=20%
ReDeconv	L5.6.NP	0.131078	0.131905	Sample_rand_RC_94	Percent<=20%
ReDeconv	L5.ET	0.0412279	0.0404272	Sample_rand_RC_94	Percent<=20%
ReDeconv	L6b	0.113153	0.113668	Sample_rand_RC_94	Percent<=20%
ReDeconv	Lamp5	0.343715	0.343382	Sample_rand_RC_94	Percent>20%
ReDeconv	Oligo	0.34125	0.340653	Sample_rand_RC_94	Percent>20%
ReDeconv	Astro	0.0687209	0.0663236	Sample_rand_RC_95	Percent<=20%
ReDeconv	L5.6.NP	0.0926624	0.0926088	Sample_rand_RC_95	Percent<=20%
ReDeconv	L5.ET	0.0352472	0.0359626	Sample_rand_RC_95	Percent<=20%
ReDeconv	L6b	0.0609621	0.0637252	Sample_rand_RC_95	Percent<=20%
ReDeconv	Lamp5	0.358235	0.356293	Sample_rand_RC_95	Percent>20%
ReDeconv	Oligo	0.384172	0.385087	Sample_rand_RC_95	Percent>20%
ReDeconv	Astro	0.0545234	0.0524113	Sample_rand_RC_96	Percent<=20%
ReDeconv	L5.6.NP	0.238288	0.244206	Sample_rand_RC_96	Percent>20%
ReDeconv	L5.ET	0.0545234	0.0572014	Sample_rand_RC_96	Percent<=20%
ReDeconv	L6b	0.105008	0.104031	Sample_rand_RC_96	Percent<=20%
ReDeconv	Lamp5	0.0537157	0.0514822	Sample_rand_RC_96	Percent<=20%
ReDeconv	Oligo	0.493942	0.490668	Sample_rand_RC_96	Percent>20%
ReDeconv	Astro	0.0132927	0.013083	Sample_rand_RC_97	Percent<=20%
ReDeconv	L5.6.NP	0.0854217	0.0847272	Sample_rand_RC_97	Percent<=20%
ReDeconv	L5.ET	0.0228808	0.0238925	Sample_rand_RC_97	Percent<=20%
ReDeconv	L6b	0.223142	0.223301	Sample_rand_RC_97	Percent>20%
ReDeconv	Lamp5	0.392678	0.390777	Sample_rand_RC_97	Percent>20%
ReDeconv	Oligo	0.262584	0.26422	Sample_rand_RC_97	Percent>20%
ReDeconv	Astro	0.0804668	0.0806388	Sample_rand_RC_98	Percent<=20%
ReDeconv	L5.6.NP	0.0408477	0.0406208	Sample_rand_RC_98	Percent<=20%
ReDeconv	L5.ET	0.0420762	0.0415471	Sample_rand_RC_98	Percent<=20%
ReDeconv	L6b	0.140356	0.141007	Sample_rand_RC_98	Percent<=20%
ReDeconv	Lamp5	0.313882	0.313066	Sample_rand_RC_98	Percent>20%
ReDeconv	Oligo	0.382371	0.38312	Sample_rand_RC_98	Percent>20%
ReDeconv	Astro	0.0150072	0.01614	Sample_rand_RC_99	Percent<=20%
ReDeconv	L5.6.NP	0.0655123	0.064784	Sample_rand_RC_99	Percent<=20%
ReDeconv	L5.ET	0.0808081	0.0814667	Sample_rand_RC_99	Percent<=20%
ReDeconv	L6b	0.103608	0.103682	Sample_rand_RC_99	Percent<=20%
ReDeconv	Lamp5	0.404906	0.402795	Sample_rand_RC_99	Percent>20%
ReDeconv	Oligo	0.330159	0.331132	Sample_rand_RC_99	Percent>20%
ReDeconv	Astro	0.0961449	0.0960519	Sample_rand_RC_100	Percent<=20%
ReDeconv	L5.6.NP	0.314909	0.317985	Sample_rand_RC_100	Percent>20%
ReDeconv	L5.ET	0.0427311	0.042304	Sample_rand_RC_100	Percent<=20%
ReDeconv	L6b	0.290757	0.28973	Sample_rand_RC_100	Percent>20%
ReDeconv	Lamp5	0.066419	0.0668737	Sample_rand_RC_100	Percent<=20%
ReDeconv	Oligo	0.189039	0.187056	Sample_rand_RC_100	Percent<=20%
MuSiC (T2)	Astro	0.0861145	0.0266268	Sample_rand_RC_1	Percent<=20%
MuSiC (T2)	L5.6.NP	0.197775	0.0750846	Sample_rand_RC_1	Percent<=20%
MuSiC (T2)	L5.ET	0.100948	0.0604256	Sample_rand_RC_1	Percent<=20%
MuSiC (T2)	L6b	0.127318	0.268395	Sample_rand_RC_1	Percent<=20%
MuSiC (T2)	Lamp5	0.388958	0.429214	Sample_rand_RC_1	Percent>20%
MuSiC (T2)	Oligo	0.0988875	0.140254	Sample_rand_RC_1	Percent<=20%
MuSiC (T2)	Astro	0.0711472	0.0211879	Sample_rand_RC_2	Percent<=20%
MuSiC (T2)	L5.6.NP	0.0699163	0.00800311	Sample_rand_RC_2	Percent<=20%
MuSiC (T2)	L5.ET	0.0755785	0.0381744	Sample_rand_RC_2	Percent<=20%
MuSiC (T2)	L6b	0.133186	0.212811	Sample_rand_RC_2	Percent<=20%
MuSiC (T2)	Lamp5	0.281388	0.271732	Sample_rand_RC_2	Percent>20%
MuSiC (T2)	Oligo	0.368784	0.448091	Sample_rand_RC_2	Percent>20%
MuSiC (T2)	Astro	0.0765975	0.0325573	Sample_rand_RC_3	Percent<=20%
MuSiC (T2)	L5.6.NP	0.22683	0.0894955	Sample_rand_RC_3	Percent>20%
MuSiC (T2)	L5.ET	0.0727888	0.0294849	Sample_rand_RC_3	Percent<=20%
MuSiC (T2)	L6b	0.360982	0.523389	Sample_rand_RC_3	Percent>20%
MuSiC (T2)	Lamp5	0.0600931	0.042465	Sample_rand_RC_3	Percent<=20%
MuSiC (T2)	Oligo	0.202708	0.282608	Sample_rand_RC_3	Percent>20%
MuSiC (T2)	Astro	0.0450727	0	Sample_rand_RC_4	Percent<=20%
MuSiC (T2)	L5.6.NP	0.0950625	0.0202497	Sample_rand_RC_4	Percent<=20%
MuSiC (T2)	L5.ET	0.0239705	0.0106305	Sample_rand_RC_4	Percent<=20%
MuSiC (T2)	L6b	0.223315	0.30996	Sample_rand_RC_4	Percent>20%
MuSiC (T2)	Lamp5	0.287236	0.263767	Sample_rand_RC_4	Percent>20%
MuSiC (T2)	Oligo	0.325343	0.395393	Sample_rand_RC_4	Percent>20%
MuSiC (T2)	Astro	0.0151341	0	Sample_rand_RC_5	Percent<=20%
MuSiC (T2)	L5.6.NP	0.0729885	0.0090496	Sample_rand_RC_5	Percent<=20%
MuSiC (T2)	L5.ET	0.0494253	0.013326	Sample_rand_RC_5	Percent<=20%
MuSiC (T2)	L6b	0.193487	0.272696	Sample_rand_RC_5	Percent<=20%
MuSiC (T2)	Lamp5	0.327778	0.292347	Sample_rand_RC_5	Percent>20%
MuSiC (T2)	Oligo	0.341188	0.412581	Sample_rand_RC_5	Percent>20%
MuSiC (T2)	Astro	0.0379859	0.00192391	Sample_rand_RC_6	Percent<=20%
MuSiC (T2)	L5.6.NP	0.0777385	0.00684202	Sample_rand_RC_6	Percent<=20%
MuSiC (T2)	L5.ET	0.0238516	0.021014	Sample_rand_RC_6	Percent<=20%
MuSiC (T2)	L6b	0.281802	0.372985	Sample_rand_RC_6	Percent>20%
MuSiC (T2)	Lamp5	0.487191	0.470595	Sample_rand_RC_6	Percent>20%
MuSiC (T2)	Oligo	0.0914311	0.12664	Sample_rand_RC_6	Percent<=20%
MuSiC (T2)	Astro	0.033804	0	Sample_rand_RC_7	Percent<=20%
MuSiC (T2)	L5.6.NP	0.156183	0.0555954	Sample_rand_RC_7	Percent<=20%
MuSiC (T2)	L5.ET	0.0808729	0.0522436	Sample_rand_RC_7	Percent<=20%
MuSiC (T2)	L6b	0.233205	0.35121	Sample_rand_RC_7	Percent>20%
MuSiC (T2)	Lamp5	0.42362	0.435963	Sample_rand_RC_7	Percent>20%
MuSiC (T2)	Oligo	0.0723149	0.104988	Sample_rand_RC_7	Percent<=20%
MuSiC (T2)	Astro	0.0658564	0.0341376	Sample_rand_RC_8	Percent<=20%
MuSiC (T2)	L5.6.NP	0.0551159	0.0141205	Sample_rand_RC_8	Percent<=20%
MuSiC (T2)	L5.ET	0.0254381	0.00827673	Sample_rand_RC_8	Percent<=20%
MuSiC (T2)	L6b	0.219898	0.280127	Sample_rand_RC_8	Percent>20%
MuSiC (T2)	Lamp5	0.341153	0.301468	Sample_rand_RC_8	Percent>20%
MuSiC (T2)	Oligo	0.292538	0.36187	Sample_rand_RC_8	Percent>20%
MuSiC (T2)	Astro	0.0182311	0.00199866	Sample_rand_RC_9	Percent<=20%
MuSiC (T2)	L5.6.NP	0.0142892	0	Sample_rand_RC_9	Percent<=20%
MuSiC (T2)	L5.ET	0.0546933	0.0205938	Sample_rand_RC_9	Percent<=20%
MuSiC (T2)	L6b	0.162602	0.221551	Sample_rand_RC_9	Percent<=20%
MuSiC (T2)	Lamp5	0.480168	0.46801	Sample_rand_RC_9	Percent>20%
MuSiC (T2)	Oligo	0.270017	0.287847	Sample_rand_RC_9	Percent>20%
MuSiC (T2)	Astro	0.030171	0	Sample_rand_RC_10	Percent<=20%
MuSiC (T2)	L5.6.NP	0.120013	0.0336576	Sample_rand_RC_10	Percent<=20%
MuSiC (T2)	L5.ET	0.0315119	0.00964061	Sample_rand_RC_10	Percent<=20%
MuSiC (T2)	L6b	0.30171	0.378447	Sample_rand_RC_10	Percent>20%
MuSiC (T2)	Lamp5	0.103587	0.0599482	Sample_rand_RC_10	Percent<=20%
MuSiC (T2)	Oligo	0.413007	0.518306	Sample_rand_RC_10	Percent>20%
MuSiC (T2)	Astro	0.0244807	0	Sample_rand_RC_11	Percent<=20%
MuSiC (T2)	L5.6.NP	0.105589	0.01575	Sample_rand_RC_11	Percent<=20%
MuSiC (T2)	L5.ET	0.0306627	0.01011	Sample_rand_RC_11	Percent<=20%
MuSiC (T2)	L6b	0.135757	0.216909	Sample_rand_RC_11	Percent<=20%
MuSiC (T2)	Lamp5	0.45821	0.450571	Sample_rand_RC_11	Percent>20%
MuSiC (T2)	Oligo	0.245302	0.30666	Sample_rand_RC_11	Percent>20%
MuSiC (T2)	Astro	0.0415203	0.00525081	Sample_rand_RC_12	Percent<=20%
MuSiC (T2)	L5.6.NP	0.232514	0.0946155	Sample_rand_RC_12	Percent>20%
MuSiC (T2)	L5.ET	0.0226765	0.0109756	Sample_rand_RC_12	Percent<=20%
MuSiC (T2)	L6b	0.191313	0.302166	Sample_rand_RC_12	Percent<=20%
MuSiC (T2)	Lamp5	0.0568508	0.049404	Sample_rand_RC_12	Percent<=20%
MuSiC (T2)	Oligo	0.455126	0.537588	Sample_rand_RC_12	Percent>20%
MuSiC (T2)	Astro	0.0681939	0.0225895	Sample_rand_RC_13	Percent<=20%
MuSiC (T2)	L5.6.NP	0.054342	0	Sample_rand_RC_13	Percent<=20%
MuSiC (T2)	L5.ET	0.0506127	0.0219149	Sample_rand_RC_13	Percent<=20%
MuSiC (T2)	L6b	0.084976	0.152585	Sample_rand_RC_13	Percent<=20%
MuSiC (T2)	Lamp5	0.403836	0.413281	Sample_rand_RC_13	Percent>20%
MuSiC (T2)	Oligo	0.338039	0.38963	Sample_rand_RC_13	Percent>20%
MuSiC (T2)	Astro	0.154079	0.0217612	Sample_rand_RC_14	Percent<=20%
MuSiC (T2)	L5.6.NP	0.271903	0.16825	Sample_rand_RC_14	Percent>20%
MuSiC (T2)	L5.ET	0.152568	0.0903423	Sample_rand_RC_14	Percent<=20%
MuSiC (T2)	L6b	0.237664	0.439685	Sample_rand_RC_14	Percent>20%
MuSiC (T2)	Lamp5	0.106244	0.161788	Sample_rand_RC_14	Percent<=20%
MuSiC (T2)	Oligo	0.0775428	0.118174	Sample_rand_RC_14	Percent<=20%
MuSiC (T2)	Astro	0.027668	0.00675223	Sample_rand_RC_15	Percent<=20%
MuSiC (T2)	L5.6.NP	0.222991	0.11889	Sample_rand_RC_15	Percent>20%
MuSiC (T2)	L5.ET	0.0471014	0.0164857	Sample_rand_RC_15	Percent<=20%
MuSiC (T2)	L6b	0.113966	0.219226	Sample_rand_RC_15	Percent<=20%
MuSiC (T2)	Lamp5	0.329051	0.34417	Sample_rand_RC_15	Percent>20%
MuSiC (T2)	Oligo	0.259223	0.294476	Sample_rand_RC_15	Percent>20%
MuSiC (T2)	Astro	0.0214616	0	Sample_rand_RC_16	Percent<=20%
MuSiC (T2)	L5.6.NP	0.108123	0.0117936	Sample_rand_RC_16	Percent<=20%
MuSiC (T2)	L5.ET	0.0679163	0.0273736	Sample_rand_RC_16	Percent<=20%
MuSiC (T2)	L6b	0.257539	0.378869	Sample_rand_RC_16	Percent>20%
MuSiC (T2)	Lamp5	0.422168	0.411162	Sample_rand_RC_16	Percent>20%
MuSiC (T2)	Oligo	0.122793	0.170802	Sample_rand_RC_16	Percent<=20%
MuSiC (T2)	Astro	0.0686576	0.0184601	Sample_rand_RC_17	Percent<=20%
MuSiC (T2)	L5.6.NP	0.0766626	0.0120448	Sample_rand_RC_17	Percent<=20%
MuSiC (T2)	L5.ET	0.0631158	0.0266332	Sample_rand_RC_17	Percent<=20%
MuSiC (T2)	L6b	0.1875	0.296054	Sample_rand_RC_17	Percent<=20%
MuSiC (T2)	Lamp5	0.376232	0.384939	Sample_rand_RC_17	Percent>20%
MuSiC (T2)	Oligo	0.227833	0.261869	Sample_rand_RC_17	Percent>20%
MuSiC (T2)	Astro	0.024619	0.00163558	Sample_rand_RC_18	Percent<=20%
MuSiC (T2)	L5.6.NP	0.0916764	0.0256009	Sample_rand_RC_18	Percent<=20%
MuSiC (T2)	L5.ET	0.0433763	0.0175809	Sample_rand_RC_18	Percent<=20%
MuSiC (T2)	L6b	0.0173505	0.0782553	Sample_rand_RC_18	Percent<=20%
MuSiC (T2)	Lamp5	0.390621	0.386695	Sample_rand_RC_18	Percent>20%
MuSiC (T2)	Oligo	0.432356	0.490233	Sample_rand_RC_18	Percent>20%
MuSiC (T2)	Astro	0.0326173	0.00399723	Sample_rand_RC_19	Percent<=20%
MuSiC (T2)	L5.6.NP	0.0377884	0	Sample_rand_RC_19	Percent<=20%
MuSiC (T2)	L5.ET	0.105012	0.0452435	Sample_rand_RC_19	Percent<=20%
MuSiC (T2)	L6b	0.148369	0.24643	Sample_rand_RC_19	Percent<=20%
MuSiC (T2)	Lamp5	0.436356	0.44124	Sample_rand_RC_19	Percent>20%
MuSiC (T2)	Oligo	0.239857	0.263089	Sample_rand_RC_19	Percent>20%
MuSiC (T2)	Astro	0.0845472	0.020533	Sample_rand_RC_20	Percent<=20%
MuSiC (T2)	L5.6.NP	0.139329	0.0414154	Sample_rand_RC_20	Percent<=20%
MuSiC (T2)	L5.ET	0.0797973	0.0417259	Sample_rand_RC_20	Percent<=20%
MuSiC (T2)	L6b	0.306523	0.459515	Sample_rand_RC_20	Percent>20%
MuSiC (T2)	Lamp5	0.296073	0.31256	Sample_rand_RC_20	Percent>20%
MuSiC (T2)	Oligo	0.0937302	0.124251	Sample_rand_RC_20	Percent<=20%
MuSiC (T2)	Astro	0.0167418	0	Sample_rand_RC_21	Percent<=20%
MuSiC (T2)	L5.6.NP	0.0611719	0.00666575	Sample_rand_RC_21	Percent<=20%
MuSiC (T2)	L5.ET	0.0109466	0.00286804	Sample_rand_RC_21	Percent<=20%
MuSiC (T2)	L6b	0.2346	0.286821	Sample_rand_RC_21	Percent>20%
MuSiC (T2)	Lamp5	0.31745	0.252794	Sample_rand_RC_21	Percent>20%
MuSiC (T2)	Oligo	0.35909	0.450852	Sample_rand_RC_21	Percent>20%
MuSiC (T2)	Astro	0.0532011	0	Sample_rand_RC_22	Percent<=20%
MuSiC (T2)	L5.6.NP	0.154644	0.0830565	Sample_rand_RC_22	Percent<=20%
MuSiC (T2)	L5.ET	0.141569	0.0903659	Sample_rand_RC_22	Percent<=20%
MuSiC (T2)	L6b	0.0622182	0.182943	Sample_rand_RC_22	Percent<=20%
MuSiC (T2)	Lamp5	0.334536	0.347488	Sample_rand_RC_22	Percent>20%
MuSiC (T2)	Oligo	0.253832	0.296146	Sample_rand_RC_22	Percent>20%
MuSiC (T2)	Astro	0.0537398	0	Sample_rand_RC_23	Percent<=20%
MuSiC (T2)	L5.6.NP	0.0537398	0.0161644	Sample_rand_RC_23	Percent<=20%
MuSiC (T2)	L5.ET	0.0942803	0.0393658	Sample_rand_RC_23	Percent<=20%
MuSiC (T2)	L6b	0.161219	0.253831	Sample_rand_RC_23	Percent<=20%
MuSiC (T2)	Lamp5	0.222502	0.201864	Sample_rand_RC_23	Percent>20%
MuSiC (T2)	Oligo	0.414519	0.488775	Sample_rand_RC_23	Percent>20%
MuSiC (T2)	Astro	0.028565	0.00196063	Sample_rand_RC_24	Percent<=20%
MuSiC (T2)	L5.6.NP	0.100431	0.0205954	Sample_rand_RC_24	Percent<=20%
MuSiC (T2)	L5.ET	0.0197234	0.00947585	Sample_rand_RC_24	Percent<=20%
MuSiC (T2)	L6b	0.203809	0.282439	Sample_rand_RC_24	Percent>20%
MuSiC (T2)	Lamp5	0.296985	0.267825	Sample_rand_RC_24	Percent>20%
MuSiC (T2)	Oligo	0.350487	0.417704	Sample_rand_RC_24	Percent>20%
MuSiC (T2)	Astro	0.0545355	0.0166011	Sample_rand_RC_25	Percent<=20%
MuSiC (T2)	L5.6.NP	0.141135	0.0420262	Sample_rand_RC_25	Percent<=20%
MuSiC (T2)	L5.ET	0.0893395	0.0453499	Sample_rand_RC_25	Percent<=20%
MuSiC (T2)	L6b	0.0775555	0.193511	Sample_rand_RC_25	Percent<=20%
MuSiC (T2)	Lamp5	0.464785	0.499615	Sample_rand_RC_25	Percent>20%
MuSiC (T2)	Oligo	0.17265	0.202897	Sample_rand_RC_25	Percent<=20%
MuSiC (T2)	Astro	0.0516741	0.0130806	Sample_rand_RC_26	Percent<=20%
MuSiC (T2)	L5.6.NP	0.141668	0.0522948	Sample_rand_RC_26	Percent<=20%
MuSiC (T2)	L5.ET	0.0580608	0.0291566	Sample_rand_RC_26	Percent<=20%
MuSiC (T2)	L6b	0.0872847	0.174226	Sample_rand_RC_26	Percent<=20%
MuSiC (T2)	Lamp5	0.354751	0.349065	Sample_rand_RC_26	Percent>20%
MuSiC (T2)	Oligo	0.306561	0.382177	Sample_rand_RC_26	Percent>20%
MuSiC (T2)	Astro	0.011576	0	Sample_rand_RC_27	Percent<=20%
MuSiC (T2)	L5.6.NP	0.0320877	0	Sample_rand_RC_27	Percent<=20%
MuSiC (T2)	L5.ET	0.0601137	0.0195663	Sample_rand_RC_27	Percent<=20%
MuSiC (T2)	L6b	0.183591	0.240348	Sample_rand_RC_27	Percent<=20%
MuSiC (T2)	Lamp5	0.330626	0.283957	Sample_rand_RC_27	Percent>20%
MuSiC (T2)	Oligo	0.382006	0.45613	Sample_rand_RC_27	Percent>20%
MuSiC (T2)	Astro	0.0332326	0	Sample_rand_RC_28	Percent<=20%
MuSiC (T2)	L5.6.NP	0.0638218	0.0194306	Sample_rand_RC_28	Percent<=20%
MuSiC (T2)	L5.ET	0.111782	0.0269841	Sample_rand_RC_28	Percent<=20%
MuSiC (T2)	L6b	0.152946	0.23594	Sample_rand_RC_28	Percent<=20%
MuSiC (T2)	Lamp5	0.060423	0.0490814	Sample_rand_RC_28	Percent<=20%
MuSiC (T2)	Oligo	0.577795	0.668564	Sample_rand_RC_28	Percent>20%
MuSiC (T2)	Astro	0.0239124	0.00328908	Sample_rand_RC_29	Percent<=20%
MuSiC (T2)	L5.6.NP	0.135408	0.055045	Sample_rand_RC_29	Percent<=20%
MuSiC (T2)	L5.ET	0.0544512	0.0196088	Sample_rand_RC_29	Percent<=20%
MuSiC (T2)	L6b	0.0144051	0.0916451	Sample_rand_RC_29	Percent<=20%
MuSiC (T2)	Lamp5	0.23826	0.237549	Sample_rand_RC_29	Percent>20%
MuSiC (T2)	Oligo	0.533564	0.592863	Sample_rand_RC_29	Percent>20%
MuSiC (T2)	Astro	0.0187104	0	Sample_rand_RC_30	Percent<=20%
MuSiC (T2)	L5.6.NP	0.0354059	0	Sample_rand_RC_30	Percent<=20%
MuSiC (T2)	L5.ET	0.0621762	0.0156275	Sample_rand_RC_30	Percent<=20%
MuSiC (T2)	L6b	0.228267	0.289011	Sample_rand_RC_30	Percent>20%
MuSiC (T2)	Lamp5	0.168106	0.107473	Sample_rand_RC_30	Percent<=20%
MuSiC (T2)	Oligo	0.487334	0.587888	Sample_rand_RC_30	Percent>20%
MuSiC (T2)	Astro	0.0162413	0	Sample_rand_RC_31	Percent<=20%
MuSiC (T2)	L5.6.NP	0.026811	0	Sample_rand_RC_31	Percent<=20%
MuSiC (T2)	L5.ET	0.0670276	0.0229361	Sample_rand_RC_31	Percent<=20%
MuSiC (T2)	L6b	0.0636762	0.124301	Sample_rand_RC_31	Percent<=20%
MuSiC (T2)	Lamp5	0.394689	0.370126	Sample_rand_RC_31	Percent>20%
MuSiC (T2)	Oligo	0.431555	0.482637	Sample_rand_RC_31	Percent>20%
MuSiC (T2)	Astro	0.032158	0	Sample_rand_RC_32	Percent<=20%
MuSiC (T2)	L5.6.NP	0.170663	0.086145	Sample_rand_RC_32	Percent<=20%
MuSiC (T2)	L5.ET	0.0939351	0.042987	Sample_rand_RC_32	Percent<=20%
MuSiC (T2)	L6b	0.0279267	0.120841	Sample_rand_RC_32	Percent<=20%
MuSiC (T2)	Lamp5	0.159097	0.163088	Sample_rand_RC_32	Percent<=20%
MuSiC (T2)	Oligo	0.51622	0.586939	Sample_rand_RC_32	Percent>20%
MuSiC (T2)	Astro	0.0513789	0	Sample_rand_RC_33	Percent<=20%
MuSiC (T2)	L5.6.NP	0.259161	0.154487	Sample_rand_RC_33	Percent>20%
MuSiC (T2)	L5.ET	0.0827352	0.0459084	Sample_rand_RC_33	Percent<=20%
MuSiC (T2)	L6b	0.127692	0.250918	Sample_rand_RC_33	Percent<=20%
MuSiC (T2)	Lamp5	0.154137	0.172545	Sample_rand_RC_33	Percent<=20%
MuSiC (T2)	Oligo	0.324896	0.376142	Sample_rand_RC_33	Percent>20%
MuSiC (T2)	Astro	0.0678929	0.0150632	Sample_rand_RC_34	Percent<=20%
[truncated: 401 more rows]

## Sheet: Figure_4d_BayesPrism_tp123
sample	Group	Cell_type	Method	Prediction	Ground_truth	Relative_error	Group_grount_truth
Mix1	a	JURKAT	BayesPrism_tp12	0.0465605	0.1	-53.4395	Percent<=20%
Mix1	a	THP1	BayesPrism_tp12	0.0050329	0.05	-89.9342	Percent<=20%
Mix1	a	BT474	BayesPrism_tp12	0.490809	0.165	197.46	Percent<=20%
Mix1	a	MCF7	BayesPrism_tp12	1.19205e-06	0.02	-99.994	Percent<=20%
Mix1	a	T47D	BayesPrism_tp12	0.453858	0.66	-31.2336	Percent>20%
Mix1	a	HMSC	BayesPrism_tp12	0.00373866	0.005	-25.2268	Percent<=20%
Mix1	b	JURKAT	BayesPrism_tp12	0.0570583	0.1	-42.9417	Percent<=20%
Mix1	b	THP1	BayesPrism_tp12	0.0168259	0.05	-66.3481	Percent<=20%
Mix1	b	BT474	BayesPrism_tp12	0.459569	0.165	178.526	Percent<=20%
Mix1	b	MCF7	BayesPrism_tp12	1.8073e-06	0.02	-99.991	Percent<=20%
Mix1	b	T47D	BayesPrism_tp12	0.463004	0.66	-29.8479	Percent>20%
Mix1	b	HMSC	BayesPrism_tp12	0.00354158	0.005	-29.1685	Percent<=20%
Mix1	c	JURKAT	BayesPrism_tp12	0.0632462	0.1	-36.7538	Percent<=20%
Mix1	c	THP1	BayesPrism_tp12	0.0189233	0.05	-62.1533	Percent<=20%
Mix1	c	BT474	BayesPrism_tp12	0.471339	0.165	185.66	Percent<=20%
Mix1	c	MCF7	BayesPrism_tp12	1.47818e-06	0.02	-99.9926	Percent<=20%
Mix1	c	T47D	BayesPrism_tp12	0.442867	0.66	-32.8989	Percent>20%
Mix1	c	HMSC	BayesPrism_tp12	0.00362284	0.005	-27.5433	Percent<=20%
Mix2	a	JURKAT	BayesPrism_tp12	0.0234417	0.05	-53.1166	Percent<=20%
Mix2	a	THP1	BayesPrism_tp12	0.0492369	0.1	-50.7631	Percent<=20%
Mix2	a	BT474	BayesPrism_tp12	0.915367	0.625	46.4587	Percent>20%
Mix2	a	MCF7	BayesPrism_tp12	0.00323526	0.135	-97.6035	Percent<=20%
Mix2	a	T47D	BayesPrism_tp12	4.44371e-05	0.08	-99.9445	Percent<=20%
Mix2	a	HMSC	BayesPrism_tp12	0.00867488	0.01	-13.2512	Percent<=20%
Mix2	b	JURKAT	BayesPrism_tp12	0.0281101	0.05	-43.7799	Percent<=20%
Mix2	b	THP1	BayesPrism_tp12	0.0466347	0.1	-53.3653	Percent<=20%
Mix2	b	BT474	BayesPrism_tp12	0.904064	0.625	44.6502	Percent>20%
Mix2	b	MCF7	BayesPrism_tp12	0.0142115	0.135	-89.473	Percent<=20%
Mix2	b	T47D	BayesPrism_tp12	0.000144944	0.08	-99.8188	Percent<=20%
Mix2	b	HMSC	BayesPrism_tp12	0.00683506	0.01	-31.6494	Percent<=20%
Mix2	c	JURKAT	BayesPrism_tp12	0.0306512	0.05	-38.6975	Percent<=20%
Mix2	c	THP1	BayesPrism_tp12	0.0695319	0.1	-30.4681	Percent<=20%
Mix2	c	BT474	BayesPrism_tp12	0.878189	0.625	40.5102	Percent>20%
Mix2	c	MCF7	BayesPrism_tp12	0.0142894	0.135	-89.4153	Percent<=20%
Mix2	c	T47D	BayesPrism_tp12	0.00063261	0.08	-99.2092	Percent<=20%
Mix2	c	HMSC	BayesPrism_tp12	0.00670601	0.01	-32.9399	Percent<=20%
Mix3	a	JURKAT	BayesPrism_tp12	0.0689123	0.1	-31.0877	Percent<=20%
Mix3	a	THP1	BayesPrism_tp12	0.0228069	0.05	-54.3862	Percent<=20%
Mix3	a	BT474	BayesPrism_tp12	0.581323	0.23	152.749	Percent>20%
Mix3	a	MCF7	BayesPrism_tp12	0.100308	0.27	-62.8488	Percent>20%
Mix3	a	T47D	BayesPrism_tp12	0.211219	0.33	-35.9942	Percent>20%
Mix3	a	HMSC	BayesPrism_tp12	0.01543	0.02	-22.8501	Percent<=20%
Mix3	b	JURKAT	BayesPrism_tp12	0.0761132	0.1	-23.8868	Percent<=20%
Mix3	b	THP1	BayesPrism_tp12	0.0288449	0.05	-42.3102	Percent<=20%
Mix3	b	BT474	BayesPrism_tp12	0.566838	0.23	146.451	Percent>20%
Mix3	b	MCF7	BayesPrism_tp12	0.100377	0.27	-62.8234	Percent>20%
Mix3	b	T47D	BayesPrism_tp12	0.213434	0.33	-35.323	Percent>20%
Mix3	b	HMSC	BayesPrism_tp12	0.0143928	0.02	-28.0361	Percent<=20%
Mix3	c	JURKAT	BayesPrism_tp12	0.0800628	0.1	-19.9372	Percent<=20%
Mix3	c	THP1	BayesPrism_tp12	0.0241377	0.05	-51.7246	Percent<=20%
Mix3	c	BT474	BayesPrism_tp12	0.555991	0.23	141.735	Percent>20%
Mix3	c	MCF7	BayesPrism_tp12	0.0870868	0.27	-67.7456	Percent>20%
Mix3	c	T47D	BayesPrism_tp12	0.232849	0.33	-29.4396	Percent>20%
Mix3	c	HMSC	BayesPrism_tp12	0.019872	0.02	-0.639937	Percent<=20%
Mix4	a	JURKAT	BayesPrism_tp12	0.0434031	0.05	-13.1938	Percent<=20%
Mix4	a	THP1	BayesPrism_tp12	0.0664712	0.1	-33.5288	Percent<=20%
Mix4	a	BT474	BayesPrism_tp12	0.647534	0.32	102.354	Percent>20%
Mix4	a	MCF7	BayesPrism_tp12	0.0988495	0.28	-64.6966	Percent>20%
Mix4	a	T47D	BayesPrism_tp12	0.140565	0.245	-42.6267	Percent>20%
Mix4	a	HMSC	BayesPrism_tp12	0.00317754	0.005	-36.4493	Percent<=20%
Mix4	b	JURKAT	BayesPrism_tp12	0.0399802	0.05	-20.0396	Percent<=20%
Mix4	b	THP1	BayesPrism_tp12	0.0578894	0.1	-42.1106	Percent<=20%
Mix4	b	BT474	BayesPrism_tp12	0.654778	0.32	104.618	Percent>20%
Mix4	b	MCF7	BayesPrism_tp12	0.107149	0.28	-61.7326	Percent>20%
Mix4	b	T47D	BayesPrism_tp12	0.136675	0.245	-44.2145	Percent>20%
Mix4	b	HMSC	BayesPrism_tp12	0.00352938	0.005	-29.4124	Percent<=20%
Mix4	c	JURKAT	BayesPrism_tp12	0.0378457	0.05	-24.3086	Percent<=20%
Mix4	c	THP1	BayesPrism_tp12	0.053144	0.1	-46.856	Percent<=20%
Mix4	c	BT474	BayesPrism_tp12	0.654071	0.32	104.397	Percent>20%
Mix4	c	MCF7	BayesPrism_tp12	0.109558	0.28	-60.8721	Percent>20%
Mix4	c	T47D	BayesPrism_tp12	0.142124	0.245	-41.9903	Percent>20%
Mix4	c	HMSC	BayesPrism_tp12	0.00325763	0.005	-34.8474	Percent<=20%
Mix5	a	JURKAT	BayesPrism_tp12	0.0867064	0.1	-13.2936	Percent<=20%
Mix5	a	THP1	BayesPrism_tp12	0.0369264	0.05	-26.1472	Percent<=20%
Mix5	a	BT474	BayesPrism_tp12	0.448058	0.14	220.042	Percent<=20%
Mix5	a	MCF7	BayesPrism_tp12	0.283919	0.5	-43.2163	Percent>20%
Mix5	a	T47D	BayesPrism_tp12	0.138195	0.2	-30.9026	Percent<=20%
Mix5	a	HMSC	BayesPrism_tp12	0.00619545	0.01	-38.0455	Percent<=20%
Mix5	b	JURKAT	BayesPrism_tp12	0.0865091	0.1	-13.4909	Percent<=20%
Mix5	b	THP1	BayesPrism_tp12	0.0317354	0.05	-36.5292	Percent<=20%
Mix5	b	BT474	BayesPrism_tp12	0.466029	0.14	232.878	Percent<=20%
Mix5	b	MCF7	BayesPrism_tp12	0.260581	0.5	-47.8838	Percent>20%
Mix5	b	T47D	BayesPrism_tp12	0.1449	0.2	-27.5501	Percent<=20%
Mix5	b	HMSC	BayesPrism_tp12	0.0102459	0.01	2.45883	Percent<=20%
Mix5	c	JURKAT	BayesPrism_tp12	0.0729312	0.1	-27.0688	Percent<=20%
Mix5	c	THP1	BayesPrism_tp12	0.0201254	0.05	-59.7493	Percent<=20%
Mix5	c	BT474	BayesPrism_tp12	0.506177	0.14	261.555	Percent<=20%
Mix5	c	MCF7	BayesPrism_tp12	0.262251	0.5	-47.5499	Percent>20%
Mix5	c	T47D	BayesPrism_tp12	0.132077	0.2	-33.9617	Percent<=20%
Mix5	c	HMSC	BayesPrism_tp12	0.00643873	0.01	-35.6127	Percent<=20%
Mix6	a	JURKAT	BayesPrism_tp12	0.0366937	0.05	-26.6126	Percent<=20%
Mix6	a	THP1	BayesPrism_tp12	0.0573336	0.1	-42.6664	Percent<=20%
Mix6	a	BT474	BayesPrism_tp12	0.557983	0.24	132.493	Percent>20%
Mix6	a	MCF7	BayesPrism_tp12	0.0275303	0.14	-80.3355	Percent<=20%
Mix6	a	T47D	BayesPrism_tp12	0.303541	0.45	-32.5465	Percent>20%
Mix6	a	HMSC	BayesPrism_tp12	0.016919	0.02	-15.4051	Percent<=20%
Mix6	b	JURKAT	BayesPrism_tp12	0.038614	0.05	-22.772	Percent<=20%
Mix6	b	THP1	BayesPrism_tp12	0.0741139	0.1	-25.8861	Percent<=20%
Mix6	b	BT474	BayesPrism_tp12	0.536848	0.24	123.687	Percent>20%
Mix6	b	MCF7	BayesPrism_tp12	0.0177423	0.14	-87.3269	Percent<=20%
Mix6	b	T47D	BayesPrism_tp12	0.314633	0.45	-30.0815	Percent>20%
Mix6	b	HMSC	BayesPrism_tp12	0.0180482	0.02	-9.75923	Percent<=20%
Mix6	c	JURKAT	BayesPrism_tp12	0.0404348	0.05	-19.1305	Percent<=20%
Mix6	c	THP1	BayesPrism_tp12	0.0521107	0.1	-47.8893	Percent<=20%
Mix6	c	BT474	BayesPrism_tp12	0.572447	0.24	138.52	Percent>20%
Mix6	c	MCF7	BayesPrism_tp12	0.0177461	0.14	-87.3242	Percent<=20%
Mix6	c	T47D	BayesPrism_tp12	0.299883	0.45	-33.3592	Percent>20%
Mix6	c	HMSC	BayesPrism_tp12	0.0173779	0.02	-13.1107	Percent<=20%

## Sheet: Figure_4d_CIBERSORTx_tp123
sample	Group	Cell_type	Method	Prediction	Ground_truth	Relative_error	Group_grount_truth
Mix1	a	JURKAT	CIBERSORTx_tp12_rb_TPM	0.0641251	0.1	-35.8749	Percent<=20%
Mix1	a	THP1	CIBERSORTx_tp12_rb_TPM	0.0787363	0.05	57.4725	Percent<=20%
Mix1	a	BT474	CIBERSORTx_tp12_rb_TPM	0.191583	0.165	16.1107	Percent<=20%
Mix1	a	MCF7	CIBERSORTx_tp12_rb_TPM	0.127242	0.02	536.21	Percent<=20%
Mix1	a	T47D	CIBERSORTx_tp12_rb_TPM	0.538314	0.66	-18.4373	Percent>20%
Mix1	a	HMSC	CIBERSORTx_tp12_rb_TPM	0	0.005	-100	Percent<=20%
Mix1	b	JURKAT	CIBERSORTx_tp12_rb_TPM	0.0851196	0.1	-14.8804	Percent<=20%
Mix1	b	THP1	CIBERSORTx_tp12_rb_TPM	0.0686583	0.05	37.3166	Percent<=20%
Mix1	b	BT474	CIBERSORTx_tp12_rb_TPM	0.282745	0.165	71.3609	Percent<=20%
Mix1	b	MCF7	CIBERSORTx_tp12_rb_TPM	0.0916852	0.02	358.426	Percent<=20%
Mix1	b	T47D	CIBERSORTx_tp12_rb_TPM	0.471791	0.66	-28.5165	Percent>20%
Mix1	b	HMSC	CIBERSORTx_tp12_rb_TPM	0	0.005	-100	Percent<=20%
Mix1	c	JURKAT	CIBERSORTx_tp12_rb_TPM	0.0994461	0.1	-0.553945	Percent<=20%
Mix1	c	THP1	CIBERSORTx_tp12_rb_TPM	0.084961	0.05	69.9221	Percent<=20%
Mix1	c	BT474	CIBERSORTx_tp12_rb_TPM	0.268632	0.165	62.8073	Percent<=20%
Mix1	c	MCF7	CIBERSORTx_tp12_rb_TPM	0.104303	0.02	421.517	Percent<=20%
Mix1	c	T47D	CIBERSORTx_tp12_rb_TPM	0.442657	0.66	-32.9307	Percent>20%
Mix1	c	HMSC	CIBERSORTx_tp12_rb_TPM	0	0.005	-100	Percent<=20%
Mix2	a	JURKAT	CIBERSORTx_tp12_rb_TPM	0.0553014	0.05	10.6028	Percent<=20%
Mix2	a	THP1	CIBERSORTx_tp12_rb_TPM	0.127085	0.1	27.0851	Percent<=20%
Mix2	a	BT474	CIBERSORTx_tp12_rb_TPM	0.599913	0.625	-4.01395	Percent>20%
Mix2	a	MCF7	CIBERSORTx_tp12_rb_TPM	0.132279	0.135	-2.01579	Percent<=20%
Mix2	a	T47D	CIBERSORTx_tp12_rb_TPM	0.085422	0.08	6.77748	Percent<=20%
Mix2	a	HMSC	CIBERSORTx_tp12_rb_TPM	0	0.01	-100	Percent<=20%
Mix2	b	JURKAT	CIBERSORTx_tp12_rb_TPM	0.055519	0.05	11.0379	Percent<=20%
Mix2	b	THP1	CIBERSORTx_tp12_rb_TPM	0.124396	0.1	24.3964	Percent<=20%
Mix2	b	BT474	CIBERSORTx_tp12_rb_TPM	0.584762	0.625	-6.43806	Percent>20%
Mix2	b	MCF7	CIBERSORTx_tp12_rb_TPM	0.149601	0.135	10.8154	Percent<=20%
Mix2	b	T47D	CIBERSORTx_tp12_rb_TPM	0.0857217	0.08	7.15215	Percent<=20%
Mix2	b	HMSC	CIBERSORTx_tp12_rb_TPM	0	0.01	-100	Percent<=20%
Mix2	c	JURKAT	CIBERSORTx_tp12_rb_TPM	0.0605842	0.05	21.1684	Percent<=20%
Mix2	c	THP1	CIBERSORTx_tp12_rb_TPM	0.144417	0.1	44.4165	Percent<=20%
Mix2	c	BT474	CIBERSORTx_tp12_rb_TPM	0.561432	0.625	-10.1708	Percent>20%
Mix2	c	MCF7	CIBERSORTx_tp12_rb_TPM	0.13974	0.135	3.51139	Percent<=20%
Mix2	c	T47D	CIBERSORTx_tp12_rb_TPM	0.0938265	0.08	17.2831	Percent<=20%
Mix2	c	HMSC	CIBERSORTx_tp12_rb_TPM	0	0.01	-100	Percent<=20%
Mix3	a	JURKAT	CIBERSORTx_tp12_rb_TPM	0.0952017	0.1	-4.79831	Percent<=20%
Mix3	a	THP1	CIBERSORTx_tp12_rb_TPM	0.0679956	0.05	35.9912	Percent<=20%
Mix3	a	BT474	CIBERSORTx_tp12_rb_TPM	0.373334	0.23	62.3191	Percent>20%
Mix3	a	MCF7	CIBERSORTx_tp12_rb_TPM	0.225182	0.27	-16.5992	Percent>20%
Mix3	a	T47D	CIBERSORTx_tp12_rb_TPM	0.238286	0.33	-27.792	Percent>20%
Mix3	a	HMSC	CIBERSORTx_tp12_rb_TPM	0	0.02	-100	Percent<=20%
Mix3	b	JURKAT	CIBERSORTx_tp12_rb_TPM	0.106645	0.1	6.64477	Percent<=20%
Mix3	b	THP1	CIBERSORTx_tp12_rb_TPM	0.0744644	0.05	48.9289	Percent<=20%
Mix3	b	BT474	CIBERSORTx_tp12_rb_TPM	0.362516	0.23	57.6158	Percent>20%
Mix3	b	MCF7	CIBERSORTx_tp12_rb_TPM	0.221991	0.27	-17.7812	Percent>20%
Mix3	b	T47D	CIBERSORTx_tp12_rb_TPM	0.234384	0.33	-28.9747	Percent>20%
Mix3	b	HMSC	CIBERSORTx_tp12_rb_TPM	0	0.02	-100	Percent<=20%
Mix3	c	JURKAT	CIBERSORTx_tp12_rb_TPM	0.106442	0.1	6.44182	Percent<=20%
Mix3	c	THP1	CIBERSORTx_tp12_rb_TPM	0.0849656	0.05	69.9313	Percent<=20%
Mix3	c	BT474	CIBERSORTx_tp12_rb_TPM	0.345076	0.23	50.0332	Percent>20%
Mix3	c	MCF7	CIBERSORTx_tp12_rb_TPM	0.206481	0.27	-23.5255	Percent>20%
Mix3	c	T47D	CIBERSORTx_tp12_rb_TPM	0.257035	0.33	-22.1106	Percent>20%
Mix3	c	HMSC	CIBERSORTx_tp12_rb_TPM	0	0.02	-100	Percent<=20%
Mix4	a	JURKAT	CIBERSORTx_tp12_rb_TPM	0.0530736	0.05	6.14724	Percent<=20%
Mix4	a	THP1	CIBERSORTx_tp12_rb_TPM	0.144124	0.1	44.124	Percent<=20%
Mix4	a	BT474	CIBERSORTx_tp12_rb_TPM	0.408406	0.32	27.6269	Percent>20%
Mix4	a	MCF7	CIBERSORTx_tp12_rb_TPM	0.205203	0.28	-26.7133	Percent>20%
Mix4	a	T47D	CIBERSORTx_tp12_rb_TPM	0.189194	0.245	-22.7781	Percent>20%
Mix4	a	HMSC	CIBERSORTx_tp12_rb_TPM	0	0.005	-100	Percent<=20%
Mix4	b	JURKAT	CIBERSORTx_tp12_rb_TPM	0.0561139	0.05	12.2279	Percent<=20%
Mix4	b	THP1	CIBERSORTx_tp12_rb_TPM	0.136306	0.1	36.3063	Percent<=20%
Mix4	b	BT474	CIBERSORTx_tp12_rb_TPM	0.404686	0.32	26.4643	Percent>20%
Mix4	b	MCF7	CIBERSORTx_tp12_rb_TPM	0.217206	0.28	-22.4263	Percent>20%
Mix4	b	T47D	CIBERSORTx_tp12_rb_TPM	0.185688	0.245	-24.2091	Percent>20%
Mix4	b	HMSC	CIBERSORTx_tp12_rb_TPM	0	0.005	-100	Percent<=20%
Mix4	c	JURKAT	CIBERSORTx_tp12_rb_TPM	0.050855	0.05	1.70994	Percent<=20%
Mix4	c	THP1	CIBERSORTx_tp12_rb_TPM	0.114654	0.1	14.6545	Percent<=20%
Mix4	c	BT474	CIBERSORTx_tp12_rb_TPM	0.423411	0.32	32.3161	Percent>20%
Mix4	c	MCF7	CIBERSORTx_tp12_rb_TPM	0.210345	0.28	-24.8768	Percent>20%
Mix4	c	T47D	CIBERSORTx_tp12_rb_TPM	0.200734	0.245	-18.0677	Percent>20%
Mix4	c	HMSC	CIBERSORTx_tp12_rb_TPM	0	0.005	-100	Percent<=20%
Mix5	a	JURKAT	CIBERSORTx_tp12_rb_TPM	0.0970553	0.1	-2.94469	Percent<=20%
Mix5	a	THP1	CIBERSORTx_tp12_rb_TPM	0.0910972	0.05	82.1943	Percent<=20%
Mix5	a	BT474	CIBERSORTx_tp12_rb_TPM	0.270912	0.14	93.5083	Percent<=20%
Mix5	a	MCF7	CIBERSORTx_tp12_rb_TPM	0.332753	0.5	-33.4494	Percent>20%
Mix5	a	T47D	CIBERSORTx_tp12_rb_TPM	0.208183	0.2	4.09154	Percent<=20%
Mix5	a	HMSC	CIBERSORTx_tp12_rb_TPM	0	0.01	-100	Percent<=20%
Mix5	b	JURKAT	CIBERSORTx_tp12_rb_TPM	0.0939848	0.1	-6.01522	Percent<=20%
Mix5	b	THP1	CIBERSORTx_tp12_rb_TPM	0.0835994	0.05	67.1989	Percent<=20%
Mix5	b	BT474	CIBERSORTx_tp12_rb_TPM	0.270181	0.14	92.9864	Percent<=20%
Mix5	b	MCF7	CIBERSORTx_tp12_rb_TPM	0.353979	0.5	-29.2042	Percent>20%
Mix5	b	T47D	CIBERSORTx_tp12_rb_TPM	0.198256	0.2	-0.872111	Percent<=20%
Mix5	b	HMSC	CIBERSORTx_tp12_rb_TPM	0	0.01	-100	Percent<=20%
Mix5	c	JURKAT	CIBERSORTx_tp12_rb_TPM	0.0927724	0.1	-7.22756	Percent<=20%
Mix5	c	THP1	CIBERSORTx_tp12_rb_TPM	0.0715616	0.05	43.1232	Percent<=20%
Mix5	c	BT474	CIBERSORTx_tp12_rb_TPM	0.24281	0.14	73.436	Percent<=20%
Mix5	c	MCF7	CIBERSORTx_tp12_rb_TPM	0.388274	0.5	-22.3452	Percent>20%
Mix5	c	T47D	CIBERSORTx_tp12_rb_TPM	0.204582	0.2	2.29088	Percent<=20%
Mix5	c	HMSC	CIBERSORTx_tp12_rb_TPM	0	0.01	-100	Percent<=20%
Mix6	a	JURKAT	CIBERSORTx_tp12_rb_TPM	0.0492117	0.05	-1.57651	Percent<=20%
Mix6	a	THP1	CIBERSORTx_tp12_rb_TPM	0.148022	0.1	48.0222	Percent<=20%
Mix6	a	BT474	CIBERSORTx_tp12_rb_TPM	0.337735	0.24	40.7228	Percent>20%
Mix6	a	MCF7	CIBERSORTx_tp12_rb_TPM	0.165988	0.14	18.5626	Percent<=20%
Mix6	a	T47D	CIBERSORTx_tp12_rb_TPM	0.299044	0.45	-33.5459	Percent>20%
Mix6	a	HMSC	CIBERSORTx_tp12_rb_TPM	0	0.02	-100	Percent<=20%
Mix6	b	JURKAT	CIBERSORTx_tp12_rb_TPM	0.0492645	0.05	-1.47098	Percent<=20%
Mix6	b	THP1	CIBERSORTx_tp12_rb_TPM	0.172749	0.1	72.7488	Percent<=20%
Mix6	b	BT474	CIBERSORTx_tp12_rb_TPM	0.327595	0.24	36.4978	Percent>20%
Mix6	b	MCF7	CIBERSORTx_tp12_rb_TPM	0.142543	0.14	1.81645	Percent<=20%
Mix6	b	T47D	CIBERSORTx_tp12_rb_TPM	0.307849	0.45	-31.5891	Percent>20%
Mix6	b	HMSC	CIBERSORTx_tp12_rb_TPM	0	0.02	-100	Percent<=20%
Mix6	c	JURKAT	CIBERSORTx_tp12_rb_TPM	0.037442	0.05	-25.116	Percent<=20%
Mix6	c	THP1	CIBERSORTx_tp12_rb_TPM	0.163812	0.1	63.8116	Percent<=20%
Mix6	c	BT474	CIBERSORTx_tp12_rb_TPM	0.313032	0.24	30.43	Percent>20%
Mix6	c	MCF7	CIBERSORTx_tp12_rb_TPM	0.174749	0.14	24.8207	Percent<=20%
Mix6	c	T47D	CIBERSORTx_tp12_rb_TPM	0.310965	0.45	-30.8966	Percent>20%
Mix6	c	HMSC	CIBERSORTx_tp12_rb_TPM	0	0.02	-100	Percent<=20%

## Sheet: Figure_4d_MuSi_tp23
sample	Group	Cell_type	Method	Prediction	Ground_truth	Relative_error	Group_grount_truth
Mix1	a	JURKAT	MuSiC_tp2	0.44105	0.1	341.05	Percent<=20%
Mix1	a	THP1	MuSiC_tp2	0	0.05	-100	Percent<=20%
Mix1	a	BT474	MuSiC_tp2	0.410042	0.165	148.51	Percent<=20%
Mix1	a	MCF7	MuSiC_tp2	0	0.02	-100	Percent<=20%
Mix1	a	T47D	MuSiC_tp2	0.148909	0.66	-77.4381	Percent>20%
Mix1	a	HMSC	MuSiC_tp2	0	0.005	-100	Percent<=20%
Mix1	b	JURKAT	MuSiC_tp2	0.305573	0.1	205.573	Percent<=20%
Mix1	b	THP1	MuSiC_tp2	0	0.05	-100	Percent<=20%
Mix1	b	BT474	MuSiC_tp2	0.398612	0.165	141.583	Percent<=20%
Mix1	b	MCF7	MuSiC_tp2	0	0.02	-100	Percent<=20%
Mix1	b	T47D	MuSiC_tp2	0.295815	0.66	-55.1795	Percent>20%
Mix1	b	HMSC	MuSiC_tp2	0	0.005	-100	Percent<=20%
Mix1	c	JURKAT	MuSiC_tp2	0.340006	0.1	240.006	Percent<=20%
Mix1	c	THP1	MuSiC_tp2	0	0.05	-100	Percent<=20%
Mix1	c	BT474	MuSiC_tp2	0.408127	0.165	147.35	Percent<=20%
Mix1	c	MCF7	MuSiC_tp2	0	0.02	-100	Percent<=20%
Mix1	c	T47D	MuSiC_tp2	0.251867	0.66	-61.8384	Percent>20%
Mix1	c	HMSC	MuSiC_tp2	0	0.005	-100	Percent<=20%
Mix2	a	JURKAT	MuSiC_tp2	0.253772	0.05	407.544	Percent<=20%
Mix2	a	THP1	MuSiC_tp2	0	0.1	-100	Percent<=20%
Mix2	a	BT474	MuSiC_tp2	0.746228	0.625	19.3964	Percent>20%
Mix2	a	MCF7	MuSiC_tp2	0	0.135	-100	Percent<=20%
Mix2	a	T47D	MuSiC_tp2	0	0.08	-100	Percent<=20%
Mix2	a	HMSC	MuSiC_tp2	0	0.01	-100	Percent<=20%
Mix2	b	JURKAT	MuSiC_tp2	0.370156	0.05	640.313	Percent<=20%
Mix2	b	THP1	MuSiC_tp2	0	0.1	-100	Percent<=20%
Mix2	b	BT474	MuSiC_tp2	0.629844	0.625	0.774992	Percent>20%
Mix2	b	MCF7	MuSiC_tp2	0	0.135	-100	Percent<=20%
Mix2	b	T47D	MuSiC_tp2	0	0.08	-100	Percent<=20%
Mix2	b	HMSC	MuSiC_tp2	0	0.01	-100	Percent<=20%
Mix2	c	JURKAT	MuSiC_tp2	0.232577	0.05	365.153	Percent<=20%
Mix2	c	THP1	MuSiC_tp2	0	0.1	-100	Percent<=20%
Mix2	c	BT474	MuSiC_tp2	0.766013	0.625	22.5621	Percent>20%
Mix2	c	MCF7	MuSiC_tp2	0	0.135	-100	Percent<=20%
Mix2	c	T47D	MuSiC_tp2	0.00102213	0.08	-98.7223	Percent<=20%
Mix2	c	HMSC	MuSiC_tp2	0.000388156	0.01	-96.1184	Percent<=20%
Mix3	a	JURKAT	MuSiC_tp2	0.316405	0.1	216.405	Percent<=20%
Mix3	a	THP1	MuSiC_tp2	0	0.05	-100	Percent<=20%
Mix3	a	BT474	MuSiC_tp2	0.563969	0.23	145.204	Percent>20%
Mix3	a	MCF7	MuSiC_tp2	0.0591346	0.27	-78.0983	Percent>20%
Mix3	a	T47D	MuSiC_tp2	0.0604923	0.33	-81.669	Percent>20%
Mix3	a	HMSC	MuSiC_tp2	0	0.02	-100	Percent<=20%
Mix3	b	JURKAT	MuSiC_tp2	0.323357	0.1	223.357	Percent<=20%
Mix3	b	THP1	MuSiC_tp2	0.00283352	0.05	-94.333	Percent<=20%
Mix3	b	BT474	MuSiC_tp2	0.548373	0.23	138.423	Percent>20%
Mix3	b	MCF7	MuSiC_tp2	0.0433804	0.27	-83.9332	Percent>20%
Mix3	b	T47D	MuSiC_tp2	0.0820564	0.33	-75.1344	Percent>20%
Mix3	b	HMSC	MuSiC_tp2	0	0.02	-100	Percent<=20%
Mix3	c	JURKAT	MuSiC_tp2	0.335318	0.1	235.318	Percent<=20%
Mix3	c	THP1	MuSiC_tp2	0.00215496	0.05	-95.6901	Percent<=20%
Mix3	c	BT474	MuSiC_tp2	0.55557	0.23	141.552	Percent>20%
Mix3	c	MCF7	MuSiC_tp2	0.0354999	0.27	-86.8519	Percent>20%
Mix3	c	T47D	MuSiC_tp2	0.0714571	0.33	-78.3463	Percent>20%
Mix3	c	HMSC	MuSiC_tp2	0	0.02	-100	Percent<=20%
Mix4	a	JURKAT	MuSiC_tp2	0.329479	0.05	558.957	Percent<=20%
Mix4	a	THP1	MuSiC_tp2	0	0.1	-100	Percent<=20%
Mix4	a	BT474	MuSiC_tp2	0.577452	0.32	80.4536	Percent>20%
Mix4	a	MCF7	MuSiC_tp2	0.0544551	0.28	-80.5518	Percent>20%
Mix4	a	T47D	MuSiC_tp2	0.0379865	0.245	-84.4953	Percent>20%
Mix4	a	HMSC	MuSiC_tp2	0.000628433	0.005	-87.4313	Percent<=20%
Mix4	b	JURKAT	MuSiC_tp2	0.305885	0.05	511.769	Percent<=20%
Mix4	b	THP1	MuSiC_tp2	0.000547566	0.1	-99.4524	Percent<=20%
Mix4	b	BT474	MuSiC_tp2	0.607157	0.32	89.7366	Percent>20%
Mix4	b	MCF7	MuSiC_tp2	0.0496008	0.28	-82.2854	Percent>20%
Mix4	b	T47D	MuSiC_tp2	0.0361994	0.245	-85.2248	Percent>20%
Mix4	b	HMSC	MuSiC_tp2	0.0006104	0.005	-87.792	Percent<=20%
Mix4	c	JURKAT	MuSiC_tp2	0.287229	0.05	474.457	Percent<=20%
Mix4	c	THP1	MuSiC_tp2	0.00206888	0.1	-97.9311	Percent<=20%
Mix4	c	BT474	MuSiC_tp2	0.615872	0.32	92.4601	Percent>20%
Mix4	c	MCF7	MuSiC_tp2	0.0660171	0.28	-76.4225	Percent>20%
Mix4	c	T47D	MuSiC_tp2	0.0284509	0.245	-88.3874	Percent>20%
Mix4	c	HMSC	MuSiC_tp2	0.000362221	0.005	-92.7556	Percent<=20%
Mix5	a	JURKAT	MuSiC_tp2	0.33241	0.1	232.41	Percent<=20%
Mix5	a	THP1	MuSiC_tp2	0	0.05	-100	Percent<=20%
Mix5	a	BT474	MuSiC_tp2	0.47848	0.14	241.772	Percent<=20%
Mix5	a	MCF7	MuSiC_tp2	0.170115	0.5	-65.9769	Percent>20%
Mix5	a	T47D	MuSiC_tp2	0.0189946	0.2	-90.5027	Percent<=20%
Mix5	a	HMSC	MuSiC_tp2	0	0.01	-100	Percent<=20%
Mix5	b	JURKAT	MuSiC_tp2	0.38628	0.1	286.28	Percent<=20%
Mix5	b	THP1	MuSiC_tp2	0.00194822	0.05	-96.1036	Percent<=20%
Mix5	b	BT474	MuSiC_tp2	0.451324	0.14	222.374	Percent<=20%
Mix5	b	MCF7	MuSiC_tp2	0.142393	0.5	-71.5215	Percent>20%
Mix5	b	T47D	MuSiC_tp2	0.0180547	0.2	-90.9727	Percent<=20%
Mix5	b	HMSC	MuSiC_tp2	0	0.01	-100	Percent<=20%
Mix5	c	JURKAT	MuSiC_tp2	0.393838	0.1	293.838	Percent<=20%
Mix5	c	THP1	MuSiC_tp2	0.00106721	0.05	-97.8656	Percent<=20%
Mix5	c	BT474	MuSiC_tp2	0.434	0.14	210	Percent<=20%
Mix5	c	MCF7	MuSiC_tp2	0.171095	0.5	-65.7809	Percent>20%
Mix5	c	T47D	MuSiC_tp2	0	0.2	-100	Percent<=20%
Mix5	c	HMSC	MuSiC_tp2	0	0.01	-100	Percent<=20%
Mix6	a	JURKAT	MuSiC_tp2	0.334883	0.05	569.766	Percent<=20%
Mix6	a	THP1	MuSiC_tp2	0	0.1	-100	Percent<=20%
Mix6	a	BT474	MuSiC_tp2	0.487117	0.24	102.965	Percent>20%
Mix6	a	MCF7	MuSiC_tp2	0.00748053	0.14	-94.6568	Percent<=20%
Mix6	a	T47D	MuSiC_tp2	0.170519	0.45	-62.1068	Percent>20%
Mix6	a	HMSC	MuSiC_tp2	0	0.02	-100	Percent<=20%
Mix6	b	JURKAT	MuSiC_tp2	0.341069	0.05	582.138	Percent<=20%
Mix6	b	THP1	MuSiC_tp2	0	0.1	-100	Percent<=20%
Mix6	b	BT474	MuSiC_tp2	0.498533	0.24	107.722	Percent>20%
Mix6	b	MCF7	MuSiC_tp2	0	0.14	-100	Percent<=20%
Mix6	b	T47D	MuSiC_tp2	0.160399	0.45	-64.3559	Percent>20%
Mix6	b	HMSC	MuSiC_tp2	0	0.02	-100	Percent<=20%
Mix6	c	JURKAT	MuSiC_tp2	0.399487	0.05	698.973	Percent<=20%
Mix6	c	THP1	MuSiC_tp2	0	0.1	-100	Percent<=20%
Mix6	c	BT474	MuSiC_tp2	0.517087	0.24	115.453	Percent>20%
Mix6	c	MCF7	MuSiC_tp2	0	0.14	-100	Percent<=20%
Mix6	c	T47D	MuSiC_tp2	0.0834261	0.45	-81.4609	Percent>20%
Mix6	c	HMSC	MuSiC_tp2	0	0.02	-100	Percent<=20%

## Sheet: Figure_4d_ReDeconv
sample	Group	Cell_type	Method	Prediction	Ground_truth	Relative_error	Group_grount_truth
Mix1	a	JURKAT	ReDeconv	0.0769266	0.1	-23.0734	Percent<=20%
Mix1	a	THP1	ReDeconv	0.0263533	0.05	-47.2934	Percent<=20%
Mix1	a	BT474	ReDeconv	0.240899	0.165	45.9992	Percent<=20%
Mix1	a	MCF7	ReDeconv	0.0114248	0.02	-42.8758	Percent<=20%
Mix1	a	T47D	ReDeconv	0.644397	0.66	-2.36417	Percent>20%
Mix1	a	HMSC	ReDeconv	0	0.005	-100	Percent<=20%
Mix1	b	JURKAT	ReDeconv	0.0729522	0.1	-27.0478	Percent<=20%
Mix1	b	THP1	ReDeconv	0.0323319	0.05	-35.3362	Percent<=20%
Mix1	b	BT474	ReDeconv	0.206996	0.165	25.4521	Percent<=20%
Mix1	b	MCF7	ReDeconv	0.0043453	0.02	-78.2735	Percent<=20%
Mix1	b	T47D	ReDeconv	0.680984	0.66	3.1794	Percent>20%
Mix1	b	HMSC	ReDeconv	0.00239077	0.005	-52.1846	Percent<=20%
Mix1	c	JURKAT	ReDeconv	0.0821518	0.1	-17.8482	Percent<=20%
Mix1	c	THP1	ReDeconv	0.0383557	0.05	-23.2886	Percent<=20%
Mix1	c	BT474	ReDeconv	0.213895	0.165	29.6333	Percent<=20%
Mix1	c	MCF7	ReDeconv	0.00503942	0.02	-74.8029	Percent<=20%
Mix1	c	T47D	ReDeconv	0.660522	0.66	0.0790326	Percent>20%
Mix1	c	HMSC	ReDeconv	3.66086e-05	0.005	-99.2678	Percent<=20%
Mix2	a	JURKAT	ReDeconv	0.033303	0.05	-33.3939	Percent<=20%
Mix2	a	THP1	ReDeconv	0.0861082	0.1	-13.8918	Percent<=20%
Mix2	a	BT474	ReDeconv	0.766564	0.625	22.6502	Percent>20%
Mix2	a	MCF7	ReDeconv	0.0602623	0.135	-55.3612	Percent<=20%
Mix2	a	T47D	ReDeconv	0.0529031	0.08	-33.8711	Percent<=20%
Mix2	a	HMSC	ReDeconv	0.000859395	0.01	-91.406	Percent<=20%
Mix2	b	JURKAT	ReDeconv	0.0305363	0.05	-38.9275	Percent<=20%
Mix2	b	THP1	ReDeconv	0.0859947	0.1	-14.0053	Percent<=20%
Mix2	b	BT474	ReDeconv	0.746853	0.625	19.4965	Percent>20%
Mix2	b	MCF7	ReDeconv	0.0787149	0.135	-41.6927	Percent<=20%
Mix2	b	T47D	ReDeconv	0.0517687	0.08	-35.2891	Percent<=20%
Mix2	b	HMSC	ReDeconv	0.00613242	0.01	-38.6758	Percent<=20%
Mix2	c	JURKAT	ReDeconv	0.0308487	0.05	-38.3026	Percent<=20%
Mix2	c	THP1	ReDeconv	0.0955261	0.1	-4.47388	Percent<=20%
Mix2	c	BT474	ReDeconv	0.728918	0.625	16.6269	Percent>20%
Mix2	c	MCF7	ReDeconv	0.0750172	0.135	-44.4317	Percent<=20%
Mix2	c	T47D	ReDeconv	0.0615188	0.08	-23.1015	Percent<=20%
Mix2	c	HMSC	ReDeconv	0.00817075	0.01	-18.2925	Percent<=20%
Mix3	a	JURKAT	ReDeconv	0.0824345	0.1	-17.5655	Percent<=20%
Mix3	a	THP1	ReDeconv	0.0396393	0.05	-20.7214	Percent<=20%
Mix3	a	BT474	ReDeconv	0.311798	0.23	35.5644	Percent>20%
Mix3	a	MCF7	ReDeconv	0.175921	0.27	-34.844	Percent>20%
Mix3	a	T47D	ReDeconv	0.376747	0.33	14.1657	Percent>20%
Mix3	a	HMSC	ReDeconv	0.01346	0.02	-32.6999	Percent<=20%
Mix3	b	JURKAT	ReDeconv	0.0869507	0.1	-13.0493	Percent<=20%
Mix3	b	THP1	ReDeconv	0.0456831	0.05	-8.63382	Percent<=20%
Mix3	b	BT474	ReDeconv	0.314896	0.23	36.9115	Percent>20%
Mix3	b	MCF7	ReDeconv	0.172092	0.27	-36.262	Percent>20%
Mix3	b	T47D	ReDeconv	0.366318	0.33	11.0053	Percent>20%
Mix3	b	HMSC	ReDeconv	0.0140596	0.02	-29.7018	Percent<=20%
Mix3	c	JURKAT	ReDeconv	0.0978706	0.1	-2.12939	Percent<=20%
Mix3	c	THP1	ReDeconv	0.0450175	0.05	-9.96507	Percent<=20%
Mix3	c	BT474	ReDeconv	0.284032	0.23	23.492	Percent>20%
Mix3	c	MCF7	ReDeconv	0.15601	0.27	-42.2185	Percent>20%
Mix3	c	T47D	ReDeconv	0.400909	0.33	21.4875	Percent>20%
Mix3	c	HMSC	ReDeconv	0.0161615	0.02	-19.1926	Percent<=20%
Mix4	a	JURKAT	ReDeconv	0.0385808	0.05	-22.8384	Percent<=20%
Mix4	a	THP1	ReDeconv	0.100342	0.1	0.34247	Percent<=20%
Mix4	a	BT474	ReDeconv	0.398488	0.32	24.5275	Percent>20%
Mix4	a	MCF7	ReDeconv	0.175719	0.28	-37.2431	Percent>20%
Mix4	a	T47D	ReDeconv	0.286164	0.245	16.8015	Percent>20%
Mix4	a	HMSC	ReDeconv	0.000705999	0.005	-85.88	Percent<=20%
Mix4	b	JURKAT	ReDeconv	0.0387309	0.05	-22.5381	Percent<=20%
Mix4	b	THP1	ReDeconv	0.0921772	0.1	-7.8228	Percent<=20%
Mix4	b	BT474	ReDeconv	0.405119	0.32	26.5997	Percent>20%
Mix4	b	MCF7	ReDeconv	0.191493	0.28	-31.6097	Percent>20%
Mix4	b	T47D	ReDeconv	0.27248	0.245	11.2163	Percent>20%
Mix4	b	HMSC	ReDeconv	0	0.005	-100	Percent<=20%
Mix4	c	JURKAT	ReDeconv	0.0301242	0.05	-39.7515	Percent<=20%
Mix4	c	THP1	ReDeconv	0.0748221	0.1	-25.1779	Percent<=20%
Mix4	c	BT474	ReDeconv	0.414861	0.32	29.644	Percent>20%
Mix4	c	MCF7	ReDeconv	0.190746	0.28	-31.8764	Percent>20%
Mix4	c	T47D	ReDeconv	0.286663	0.245	17.0053	Percent>20%
Mix4	c	HMSC	ReDeconv	0.00278382	0.005	-44.3237	Percent<=20%
Mix5	a	JURKAT	ReDeconv	0.0939912	0.1	-6.00875	Percent<=20%
Mix5	a	THP1	ReDeconv	0.0521056	0.05	4.21118	Percent<=20%
Mix5	a	BT474	ReDeconv	0.195974	0.14	39.9811	Percent<=20%
Mix5	a	MCF7	ReDeconv	0.397292	0.5	-20.5415	Percent>20%
Mix5	a	T47D	ReDeconv	0.253333	0.2	26.6664	Percent<=20%
Mix5	a	HMSC	ReDeconv	0.0073043	0.01	-26.957	Percent<=20%
Mix5	b	JURKAT	ReDeconv	0.0922958	0.1	-7.70417	Percent<=20%
Mix5	b	THP1	ReDeconv	0.0512751	0.05	2.55024	Percent<=20%
Mix5	b	BT474	ReDeconv	0.206646	0.14	47.6042	Percent<=20%
Mix5	b	MCF7	ReDeconv	0.374036	0.5	-25.1927	Percent>20%
Mix5	b	T47D	ReDeconv	0.26736	0.2	33.6802	Percent<=20%
Mix5	b	HMSC	ReDeconv	0.00838624	0.01	-16.1376	Percent<=20%
Mix5	c	JURKAT	ReDeconv	0.0997919	0.1	-0.208085	Percent<=20%
Mix5	c	THP1	ReDeconv	0.0382047	0.05	-23.5906	Percent<=20%
Mix5	c	BT474	ReDeconv	0.221012	0.14	57.8657	Percent<=20%
Mix5	c	MCF7	ReDeconv	0.383212	0.5	-23.3575	Percent>20%
Mix5	c	T47D	ReDeconv	0.246449	0.2	23.2245	Percent<=20%
Mix5	c	HMSC	ReDeconv	0.01133	0.01	13.3001	Percent<=20%
Mix6	a	JURKAT	ReDeconv	0.0293216	0.05	-41.3569	Percent<=20%
Mix6	a	THP1	ReDeconv	0.0847501	0.1	-15.2499	Percent<=20%
Mix6	a	BT474	ReDeconv	0.295562	0.24	23.151	Percent>20%
Mix6	a	MCF7	ReDeconv	0.0740522	0.14	-47.1055	Percent<=20%
Mix6	a	T47D	ReDeconv	0.502782	0.45	11.7293	Percent>20%
Mix6	a	HMSC	ReDeconv	0.0135316	0.02	-32.3418	Percent<=20%
Mix6	b	JURKAT	ReDeconv	0.0291429	0.05	-41.7142	Percent<=20%
Mix6	b	THP1	ReDeconv	0.106112	0.1	6.1122	Percent<=20%
Mix6	b	BT474	ReDeconv	0.279122	0.24	16.301	Percent>20%
Mix6	b	MCF7	ReDeconv	0.0599513	0.14	-57.1776	Percent<=20%
Mix6	b	T47D	ReDeconv	0.510605	0.45	13.4678	Percent>20%
Mix6	b	HMSC	ReDeconv	0.0150662	0.02	-24.669	Percent<=20%
Mix6	c	JURKAT	ReDeconv	0.0353724	0.05	-29.2552	Percent<=20%
Mix6	c	THP1	ReDeconv	0.0904328	0.1	-9.56717	Percent<=20%
Mix6	c	BT474	ReDeconv	0.30213	0.24	25.8875	Percent>20%
Mix6	c	MCF7	ReDeconv	0.0707325	0.14	-49.4768	Percent<=20%
Mix6	c	T47D	ReDeconv	0.491542	0.45	9.2316	Percent>20%
Mix6	c	HMSC	ReDeconv	0.00979008	0.02	-51.0496	Percent<=20%

## Sheet: Figure_4e
Methods	Cell_type	fraction	sampleType	sampleID	Color_Grp
ReDeconv	B_cells	0.787592	Bulk-B_cells	Patient_01_B	B_cells
ReDeconv	CD4_T	0.0242469	Bulk-B_cells	Patient_01_B	Others
ReDeconv	CD8_T	0.0511881	Bulk-B_cells	Patient_01_B	Others
ReDeconv	Monocytes	0.108061	Bulk-B_cells	Patient_01_B	Others
ReDeconv	NK	0.0289121	Bulk-B_cells	Patient_01_B	Others
ReDeconv	NKT	0	Bulk-B_cells	Patient_01_B	Others
ReDeconv	B_cells	0.744808	Bulk-B_cells	Patient_02_B	B_cells
ReDeconv	CD4_T	0.0475771	Bulk-B_cells	Patient_02_B	Others
ReDeconv	CD8_T	0.042818	Bulk-B_cells	Patient_02_B	Others
ReDeconv	Monocytes	0.132489	Bulk-B_cells	Patient_02_B	Others
ReDeconv	NK	0.0323072	Bulk-B_cells	Patient_02_B	Others
ReDeconv	NKT	0	Bulk-B_cells	Patient_02_B	Others
ReDeconv	B_cells	0.738719	Bulk-B_cells	Patient_03_B	B_cells
ReDeconv	CD4_T	0.0336088	Bulk-B_cells	Patient_03_B	Others
ReDeconv	CD8_T	0.0713591	Bulk-B_cells	Patient_03_B	Others
ReDeconv	Monocytes	0.115282	Bulk-B_cells	Patient_03_B	Others
ReDeconv	NK	0.0410305	Bulk-B_cells	Patient_03_B	Others
ReDeconv	NKT	0	Bulk-B_cells	Patient_03_B	Others
ReDeconv	B_cells	0.83106	Bulk-B_cells	Patient_04_B	B_cells
ReDeconv	CD4_T	0.012146	Bulk-B_cells	Patient_04_B	Others
ReDeconv	CD8_T	0.0808879	Bulk-B_cells	Patient_04_B	Others
ReDeconv	Monocytes	0.0509916	Bulk-B_cells	Patient_04_B	Others
ReDeconv	NK	0.0249142	Bulk-B_cells	Patient_04_B	Others
ReDeconv	NKT	0	Bulk-B_cells	Patient_04_B	Others
ReDeconv	B_cells	0.789536	Bulk-B_cells	Patient_05_B	B_cells
ReDeconv	CD4_T	0.0237362	Bulk-B_cells	Patient_05_B	Others
ReDeconv	CD8_T	0.0874949	Bulk-B_cells	Patient_05_B	Others
ReDeconv	Monocytes	0.0842852	Bulk-B_cells	Patient_05_B	Others
ReDeconv	NK	0.0149476	Bulk-B_cells	Patient_05_B	Others
ReDeconv	NKT	0	Bulk-B_cells	Patient_05_B	Others
ReDeconv	B_cells	0.821067	Bulk-B_cells	Patient_06_B	B_cells
ReDeconv	CD4_T	0.0292164	Bulk-B_cells	Patient_06_B	Others
ReDeconv	CD8_T	0.0710398	Bulk-B_cells	Patient_06_B	Others
ReDeconv	Monocytes	0.0549951	Bulk-B_cells	Patient_06_B	Others
ReDeconv	NK	0.0236815	Bulk-B_cells	Patient_06_B	Others
ReDeconv	NKT	0	Bulk-B_cells	Patient_06_B	Others
ReDeconv	B_cells	0.785998	Bulk-B_cells	Patient_07_B	B_cells
ReDeconv	CD4_T	0.0239111	Bulk-B_cells	Patient_07_B	Others
ReDeconv	CD8_T	0.0516356	Bulk-B_cells	Patient_07_B	Others
ReDeconv	Monocytes	0.114866	Bulk-B_cells	Patient_07_B	Others
ReDeconv	NK	0.0235888	Bulk-B_cells	Patient_07_B	Others
ReDeconv	NKT	0	Bulk-B_cells	Patient_07_B	Others
ReDeconv	B_cells	0.694002	Bulk-B_cells	Patient_08_B	B_cells
ReDeconv	CD4_T	0.113619	Bulk-B_cells	Patient_08_B	Others
ReDeconv	CD8_T	0.0602255	Bulk-B_cells	Patient_08_B	Others
ReDeconv	Monocytes	0.0810125	Bulk-B_cells	Patient_08_B	Others
ReDeconv	NK	0.0511415	Bulk-B_cells	Patient_08_B	Others
ReDeconv	NKT	0	Bulk-B_cells	Patient_08_B	Others
ReDeconv	B_cells	0.743563	Bulk-B_cells	Patient_09_B	B_cells
ReDeconv	CD4_T	0.0387714	Bulk-B_cells	Patient_09_B	Others
ReDeconv	CD8_T	0.0336157	Bulk-B_cells	Patient_09_B	Others
ReDeconv	Monocytes	0.156958	Bulk-B_cells	Patient_09_B	Others
ReDeconv	NK	0.027092	Bulk-B_cells	Patient_09_B	Others
ReDeconv	NKT	0	Bulk-B_cells	Patient_09_B	Others
ReDeconv	B_cells	0.769732	Bulk-B_cells	Patient_10_B	B_cells
ReDeconv	CD4_T	0.0749388	Bulk-B_cells	Patient_10_B	Others
ReDeconv	CD8_T	0.0403741	Bulk-B_cells	Patient_10_B	Others
ReDeconv	Monocytes	0.0824821	Bulk-B_cells	Patient_10_B	Others
ReDeconv	NK	0.0324735	Bulk-B_cells	Patient_10_B	Others
ReDeconv	NKT	0	Bulk-B_cells	Patient_10_B	Others
ReDeconv	B_cells	0.773708	Bulk-B_cells	Patient_11_B	B_cells
ReDeconv	CD4_T	0	Bulk-B_cells	Patient_11_B	Others
ReDeconv	CD8_T	0.115859	Bulk-B_cells	Patient_11_B	Others
ReDeconv	Monocytes	0.0935459	Bulk-B_cells	Patient_11_B	Others
ReDeconv	NK	0.0168869	Bulk-B_cells	Patient_11_B	Others
ReDeconv	NKT	0	Bulk-B_cells	Patient_11_B	Others
ReDeconv	B_cells	0.820416	Bulk-B_cells	Patient_12_B	B_cells
ReDeconv	CD4_T	0.0330256	Bulk-B_cells	Patient_12_B	Others
ReDeconv	CD8_T	0.0717189	Bulk-B_cells	Patient_12_B	Others
ReDeconv	Monocytes	0.0496001	Bulk-B_cells	Patient_12_B	Others
ReDeconv	NK	0.0252397	Bulk-B_cells	Patient_12_B	Others
ReDeconv	NKT	0	Bulk-B_cells	Patient_12_B	Others
ReDeconv	B_cells	0.822305	Bulk-B_cells	Patient_13_B	B_cells
ReDeconv	CD4_T	0.0397298	Bulk-B_cells	Patient_13_B	Others
ReDeconv	CD8_T	0.0832214	Bulk-B_cells	Patient_13_B	Others
ReDeconv	Monocytes	0.0163863	Bulk-B_cells	Patient_13_B	Others
ReDeconv	NK	0.0383573	Bulk-B_cells	Patient_13_B	Others
ReDeconv	NKT	0	Bulk-B_cells	Patient_13_B	Others
ReDeconv	B_cells	0.76227	Bulk-B_cells	Patient_14_B	B_cells
ReDeconv	CD4_T	0.0257911	Bulk-B_cells	Patient_14_B	Others
ReDeconv	CD8_T	0.0978658	Bulk-B_cells	Patient_14_B	Others
ReDeconv	Monocytes	0.0904249	Bulk-B_cells	Patient_14_B	Others
ReDeconv	NK	0.0236484	Bulk-B_cells	Patient_14_B	Others
ReDeconv	NKT	0	Bulk-B_cells	Patient_14_B	Others
ReDeconv	B_cells	0.754236	Bulk-B_cells	Patient_15_B	B_cells
ReDeconv	CD4_T	0.0371945	Bulk-B_cells	Patient_15_B	Others
ReDeconv	CD8_T	0.076845	Bulk-B_cells	Patient_15_B	Others
ReDeconv	Monocytes	0.103358	Bulk-B_cells	Patient_15_B	Others
ReDeconv	NK	0.0283659	Bulk-B_cells	Patient_15_B	Others
ReDeconv	NKT	0	Bulk-B_cells	Patient_15_B	Others
ReDeconv	B_cells	0.726913	Bulk-B_cells	Patient_16_B	B_cells
ReDeconv	CD4_T	0.0334853	Bulk-B_cells	Patient_16_B	Others
ReDeconv	CD8_T	0.0524519	Bulk-B_cells	Patient_16_B	Others
ReDeconv	Monocytes	0.169256	Bulk-B_cells	Patient_16_B	Others
ReDeconv	NK	0.0178942	Bulk-B_cells	Patient_16_B	Others
ReDeconv	NKT	0	Bulk-B_cells	Patient_16_B	Others
ReDeconv	B_cells	0.881308	Bulk-B_cells	Patient_17_B	B_cells
ReDeconv	CD4_T	0.0375913	Bulk-B_cells	Patient_17_B	Others
ReDeconv	CD8_T	0.0496925	Bulk-B_cells	Patient_17_B	Others
ReDeconv	Monocytes	0.0110968	Bulk-B_cells	Patient_17_B	Others
ReDeconv	NK	0.0203118	Bulk-B_cells	Patient_17_B	Others
ReDeconv	NKT	0	Bulk-B_cells	Patient_17_B	Others
ReDeconv	B_cells	0.00298235	Bulk-CD4_T	Patient_01_CD4	Others
ReDeconv	CD4_T	0.861315	Bulk-CD4_T	Patient_01_CD4	CD4_T
ReDeconv	CD8_T	0.0644343	Bulk-CD4_T	Patient_01_CD4	Others
ReDeconv	Monocytes	0.0515448	Bulk-CD4_T	Patient_01_CD4	Others
ReDeconv	NK	0.0197236	Bulk-CD4_T	Patient_01_CD4	Others
ReDeconv	NKT	0	Bulk-CD4_T	Patient_01_CD4	Others
ReDeconv	B_cells	2.12521e-05	Bulk-CD4_T	Patient_02_CD4	Others
ReDeconv	CD4_T	0.865627	Bulk-CD4_T	Patient_02_CD4	CD4_T
ReDeconv	CD8_T	0.0773158	Bulk-CD4_T	Patient_02_CD4	Others
ReDeconv	Monocytes	0.0471806	Bulk-CD4_T	Patient_02_CD4	Others
ReDeconv	NK	0.00985522	Bulk-CD4_T	Patient_02_CD4	Others
ReDeconv	NKT	0	Bulk-CD4_T	Patient_02_CD4	Others
ReDeconv	B_cells	0.00304953	Bulk-CD4_T	Patient_03_CD4	Others
ReDeconv	CD4_T	0.844203	Bulk-CD4_T	Patient_03_CD4	CD4_T
ReDeconv	CD8_T	0.0327446	Bulk-CD4_T	Patient_03_CD4	Others
ReDeconv	Monocytes	0.099863	Bulk-CD4_T	Patient_03_CD4	Others
ReDeconv	NK	0.02014	Bulk-CD4_T	Patient_03_CD4	Others
ReDeconv	NKT	0	Bulk-CD4_T	Patient_03_CD4	Others
ReDeconv	B_cells	0.00166496	Bulk-CD4_T	Patient_04_CD4	Others
ReDeconv	CD4_T	0.868159	Bulk-CD4_T	Patient_04_CD4	CD4_T
ReDeconv	CD8_T	0.0738214	Bulk-CD4_T	Patient_04_CD4	Others
ReDeconv	Monocytes	0.0442678	Bulk-CD4_T	Patient_04_CD4	Others
ReDeconv	NK	0.0120864	Bulk-CD4_T	Patient_04_CD4	Others
ReDeconv	NKT	0	Bulk-CD4_T	Patient_04_CD4	Others
ReDeconv	B_cells	0.00767676	Bulk-CD4_T	Patient_05_CD4	Others
ReDeconv	CD4_T	0.767934	Bulk-CD4_T	Patient_05_CD4	CD4_T
ReDeconv	CD8_T	0.0754425	Bulk-CD4_T	Patient_05_CD4	Others
ReDeconv	Monocytes	0.114639	Bulk-CD4_T	Patient_05_CD4	Others
ReDeconv	NK	0.0343072	Bulk-CD4_T	Patient_05_CD4	Others
ReDeconv	NKT	0	Bulk-CD4_T	Patient_05_CD4	Others
ReDeconv	B_cells	0.00227976	Bulk-CD4_T	Patient_06_CD4	Others
ReDeconv	CD4_T	0.807667	Bulk-CD4_T	Patient_06_CD4	CD4_T
ReDeconv	CD8_T	0.10172	Bulk-CD4_T	Patient_06_CD4	Others
ReDeconv	Monocytes	0.0562262	Bulk-CD4_T	Patient_06_CD4	Others
ReDeconv	NK	0.0321072	Bulk-CD4_T	Patient_06_CD4	Others
ReDeconv	NKT	0	Bulk-CD4_T	Patient_06_CD4	Others
ReDeconv	B_cells	0.00861216	Bulk-CD4_T	Patient_07_CD4	Others
ReDeconv	CD4_T	0.706774	Bulk-CD4_T	Patient_07_CD4	CD4_T
ReDeconv	CD8_T	0.0554837	Bulk-CD4_T	Patient_07_CD4	Others
ReDeconv	Monocytes	0.0930397	Bulk-CD4_T	Patient_07_CD4	Others
ReDeconv	NK	0.0363491	Bulk-CD4_T	Patient_07_CD4	Others
ReDeconv	NKT	0.099741	Bulk-CD4_T	Patient_07_CD4	Others
ReDeconv	B_cells	0	Bulk-CD4_T	Patient_08_CD4	Others
ReDeconv	CD4_T	0.755525	Bulk-CD4_T	Patient_08_CD4	CD4_T
ReDeconv	CD8_T	0.169963	Bulk-CD4_T	Patient_08_CD4	Others
ReDeconv	Monocytes	0.0518622	Bulk-CD4_T	Patient_08_CD4	Others
ReDeconv	NK	0.0226497	Bulk-CD4_T	Patient_08_CD4	Others
ReDeconv	NKT	0	Bulk-CD4_T	Patient_08_CD4	Others
ReDeconv	B_cells	0.00452151	Bulk-CD4_T	Patient_09_CD4	Others
ReDeconv	CD4_T	0.853512	Bulk-CD4_T	Patient_09_CD4	CD4_T
ReDeconv	CD8_T	0.0485571	Bulk-CD4_T	Patient_09_CD4	Others
ReDeconv	Monocytes	0.0775929	Bulk-CD4_T	Patient_09_CD4	Others
ReDeconv	NK	0.0158166	Bulk-CD4_T	Patient_09_CD4	Others
ReDeconv	NKT	0	Bulk-CD4_T	Patient_09_CD4	Others
ReDeconv	B_cells	0.00271813	Bulk-CD4_T	Patient_10_CD4	Others
ReDeconv	CD4_T	0.866665	Bulk-CD4_T	Patient_10_CD4	CD4_T
ReDeconv	CD8_T	0.0898917	Bulk-CD4_T	Patient_10_CD4	Others
ReDeconv	Monocytes	0.0366461	Bulk-CD4_T	Patient_10_CD4	Others
ReDeconv	NK	0.00407946	Bulk-CD4_T	Patient_10_CD4	Others
ReDeconv	NKT	0	Bulk-CD4_T	Patient_10_CD4	Others
ReDeconv	B_cells	0.0101532	Bulk-CD4_T	Patient_11_CD4	Others
ReDeconv	CD4_T	0.866504	Bulk-CD4_T	Patient_11_CD4	CD4_T
ReDeconv	CD8_T	0.0494458	Bulk-CD4_T	Patient_11_CD4	Others
ReDeconv	Monocytes	0.0478241	Bulk-CD4_T	Patient_11_CD4	Others
ReDeconv	NK	0.0260724	Bulk-CD4_T	Patient_11_CD4	Others
ReDeconv	NKT	0	Bulk-CD4_T	Patient_11_CD4	Others
ReDeconv	B_cells	0	Bulk-CD4_T	Patient_12_CD4	Others
ReDeconv	CD4_T	0.881575	Bulk-CD4_T	Patient_12_CD4	CD4_T
ReDeconv	CD8_T	0.0804726	Bulk-CD4_T	Patient_12_CD4	Others
ReDeconv	Monocytes	0.0263479	Bulk-CD4_T	Patient_12_CD4	Others
ReDeconv	NK	0.0116049	Bulk-CD4_T	Patient_12_CD4	Others
ReDeconv	NKT	0	Bulk-CD4_T	Patient_12_CD4	Others
ReDeconv	B_cells	0.00171337	Bulk-CD4_T	Patient_13_CD4	Others
ReDeconv	CD4_T	0.835986	Bulk-CD4_T	Patient_13_CD4	CD4_T
ReDeconv	CD8_T	0.0773884	Bulk-CD4_T	Patient_13_CD4	Others
ReDeconv	Monocytes	0.0481715	Bulk-CD4_T	Patient_13_CD4	Others
ReDeconv	NK	0.0367407	Bulk-CD4_T	Patient_13_CD4	Others
ReDeconv	NKT	0	Bulk-CD4_T	Patient_13_CD4	Others
ReDeconv	B_cells	0.00321042	Bulk-CD4_T	Patient_14_CD4	Others
ReDeconv	CD4_T	0.780372	Bulk-CD4_T	Patient_14_CD4	CD4_T
ReDeconv	CD8_T	0.0599089	Bulk-CD4_T	Patient_14_CD4	Others
ReDeconv	Monocytes	0.0981207	Bulk-CD4_T	Patient_14_CD4	Others
ReDeconv	NK	0.0343939	Bulk-CD4_T	Patient_14_CD4	Others
ReDeconv	NKT	0.0239945	Bulk-CD4_T	Patient_14_CD4	Others
ReDeconv	B_cells	0.00897239	Bulk-CD4_T	Patient_15_CD4	Others
ReDeconv	CD4_T	0.808779	Bulk-CD4_T	Patient_15_CD4	CD4_T
ReDeconv	CD8_T	0.055951	Bulk-CD4_T	Patient_15_CD4	Others
ReDeconv	Monocytes	0.11092	Bulk-CD4_T	Patient_15_CD4	Others
ReDeconv	NK	0.0153772	Bulk-CD4_T	Patient_15_CD4	Others
ReDeconv	NKT	0	Bulk-CD4_T	Patient_15_CD4	Others
ReDeconv	B_cells	0.0124414	Bulk-CD4_T	Patient_16_CD4	Others
ReDeconv	CD4_T	0.604073	Bulk-CD4_T	Patient_16_CD4	CD4_T
ReDeconv	CD8_T	0.0368735	Bulk-CD4_T	Patient_16_CD4	Others
ReDeconv	Monocytes	0.237027	Bulk-CD4_T	Patient_16_CD4	Others
ReDeconv	NK	0.0376625	Bulk-CD4_T	Patient_16_CD4	Others
ReDeconv	NKT	0.0719228	Bulk-CD4_T	Patient_16_CD4	Others
ReDeconv	B_cells	0.00529155	Bulk-CD4_T	Patient_17_CD4	Others
ReDeconv	CD4_T	0.899494	Bulk-CD4_T	Patient_17_CD4	CD4_T
ReDeconv	CD8_T	0.0592638	Bulk-CD4_T	Patient_17_CD4	Others
ReDeconv	Monocytes	0.00832592	Bulk-CD4_T	Patient_17_CD4	Others
ReDeconv	NK	0.0276249	Bulk-CD4_T	Patient_17_CD4	Others
ReDeconv	NKT	0	Bulk-CD4_T	Patient_17_CD4	Others
ReDeconv	B_cells	0.0202013	Bulk-CD8_T	Patient_01_CD8	Others
ReDeconv	CD4_T	0.312366	Bulk-CD8_T	Patient_01_CD8	Others
ReDeconv	CD8_T	0.372085	Bulk-CD8_T	Patient_01_CD8	CD8_T
ReDeconv	Monocytes	0.119801	Bulk-CD8_T	Patient_01_CD8	Others
ReDeconv	NK	0.13686	Bulk-CD8_T	Patient_01_CD8	Others
ReDeconv	NKT	0.0386862	Bulk-CD8_T	Patient_01_CD8	Others
ReDeconv	B_cells	0.00390913	Bulk-CD8_T	Patient_02_CD8	Others
ReDeconv	CD4_T	0.618766	Bulk-CD8_T	Patient_02_CD8	Others
ReDeconv	CD8_T	0.298596	Bulk-CD8_T	Patient_02_CD8	CD8_T
ReDeconv	Monocytes	0.0361102	Bulk-CD8_T	Patient_02_CD8	Others
ReDeconv	NK	0.0426182	Bulk-CD8_T	Patient_02_CD8	Others
ReDeconv	NKT	0	Bulk-CD8_T	Patient_02_CD8	Others
ReDeconv	B_cells	0.00707724	Bulk-CD8_T	Patient_03_CD8	Others
ReDeconv	CD4_T	0.139124	Bulk-CD8_T	Patient_03_CD8	Others
ReDeconv	CD8_T	0.417199	Bulk-CD8_T	Patient_03_CD8	CD8_T
ReDeconv	Monocytes	0.105599	Bulk-CD8_T	Patient_03_CD8	Others
ReDeconv	NK	0.159935	Bulk-CD8_T	Patient_03_CD8	Others
ReDeconv	NKT	0.171065	Bulk-CD8_T	Patient_03_CD8	Others
ReDeconv	B_cells	0.00547157	Bulk-CD8_T	Patient_04_CD8	Others
ReDeconv	CD4_T	0.470663	Bulk-CD8_T	Patient_04_CD8	Others
ReDeconv	CD8_T	0.399733	Bulk-CD8_T	Patient_04_CD8	CD8_T
ReDeconv	Monocytes	0.0512888	Bulk-CD8_T	Patient_04_CD8	Others
ReDeconv	NK	0.072843	Bulk-CD8_T	Patient_04_CD8	Others
ReDeconv	NKT	0	Bulk-CD8_T	Patient_04_CD8	Others
ReDeconv	B_cells	0.00734055	Bulk-CD8_T	Patient_05_CD8	Others
ReDeconv	CD4_T	0.454734	Bulk-CD8_T	Patient_05_CD8	Others
ReDeconv	CD8_T	0.37273	Bulk-CD8_T	Patient_05_CD8	CD8_T
ReDeconv	Monocytes	0.122334	Bulk-CD8_T	Patient_05_CD8	Others
ReDeconv	NK	0.0428612	Bulk-CD8_T	Patient_05_CD8	Others
ReDeconv	NKT	0	Bulk-CD8_T	Patient_05_CD8	Others
ReDeconv	B_cells	0.00518612	Bulk-CD8_T	Patient_06_CD8	Others
ReDeconv	CD4_T	0.388162	Bulk-CD8_T	Patient_06_CD8	Others
ReDeconv	CD8_T	0.406639	Bulk-CD8_T	Patient_06_CD8	CD8_T
ReDeconv	Monocytes	0.0573946	Bulk-CD8_T	Patient_06_CD8	Others
ReDeconv	NK	0.12357	Bulk-CD8_T	Patient_06_CD8	Others
ReDeconv	NKT	0.019048	Bulk-CD8_T	Patient_06_CD8	Others
ReDeconv	B_cells	0.0167406	Bulk-CD8_T	Patient_07_CD8	Others
ReDeconv	CD4_T	0.17649	Bulk-CD8_T	Patient_07_CD8	Others
ReDeconv	CD8_T	0.316419	Bulk-CD8_T	Patient_07_CD8	CD8_T
ReDeconv	Monocytes	0.0994443	Bulk-CD8_T	Patient_07_CD8	Others
ReDeconv	NK	0.122758	Bulk-CD8_T	Patient_07_CD8	Others
ReDeconv	NKT	0.268148	Bulk-CD8_T	Patient_07_CD8	Others
ReDeconv	B_cells	0.00606365	Bulk-CD8_T	Patient_08_CD8	Others
ReDeconv	CD4_T	0.556995	Bulk-CD8_T	Patient_08_CD8	Others
ReDeconv	CD8_T	0.155378	Bulk-CD8_T	Patient_08_CD8	CD8_T
ReDeconv	Monocytes	0.0824205	Bulk-CD8_T	Patient_08_CD8	Others
ReDeconv	NK	0.152323	Bulk-CD8_T	Patient_08_CD8	Others
ReDeconv	NKT	0.0468196	Bulk-CD8_T	Patient_08_CD8	Others
ReDeconv	B_cells	0.00650797	Bulk-CD8_T	Patient_09_CD8	Others
ReDeconv	CD4_T	0.52706	Bulk-CD8_T	Patient_09_CD8	Others
ReDeconv	CD8_T	0.239378	Bulk-CD8_T	Patient_09_CD8	CD8_T
ReDeconv	Monocytes	0.107327	Bulk-CD8_T	Patient_09_CD8	Others
ReDeconv	NK	0.0679323	Bulk-CD8_T	Patient_09_CD8	Others
ReDeconv	NKT	0.0517945	Bulk-CD8_T	Patient_09_CD8	Others
ReDeconv	B_cells	0.00276061	Bulk-CD8_T	Patient_10_CD8	Others
ReDeconv	CD4_T	0.513847	Bulk-CD8_T	Patient_10_CD8	Others
ReDeconv	CD8_T	0.270237	Bulk-CD8_T	Patient_10_CD8	CD8_T
ReDeconv	Monocytes	0.0402857	Bulk-CD8_T	Patient_10_CD8	Others
ReDeconv	NK	0.0901603	Bulk-CD8_T	Patient_10_CD8	Others
ReDeconv	NKT	0.0827095	Bulk-CD8_T	Patient_10_CD8	Others
ReDeconv	B_cells	0.00694547	Bulk-CD8_T	Patient_11_CD8	Others
ReDeconv	CD4_T	0.628477	Bulk-CD8_T	Patient_11_CD8	Others
ReDeconv	CD8_T	0.209342	Bulk-CD8_T	Patient_11_CD8	CD8_T
ReDeconv	Monocytes	0.0392957	Bulk-CD8_T	Patient_11_CD8	Others
ReDeconv	NK	0.0710751	Bulk-CD8_T	Patient_11_CD8	Others
ReDeconv	NKT	0.0448651	Bulk-CD8_T	Patient_11_CD8	Others
ReDeconv	B_cells	0.00622887	Bulk-CD8_T	Patient_12_CD8	Others
ReDeconv	CD4_T	0.459645	Bulk-CD8_T	Patient_12_CD8	Others
ReDeconv	CD8_T	0.371652	Bulk-CD8_T	Patient_12_CD8	CD8_T
ReDeconv	Monocytes	0.0363582	Bulk-CD8_T	Patient_12_CD8	Others
ReDeconv	NK	0.0710084	Bulk-CD8_T	Patient_12_CD8	Others
ReDeconv	NKT	0.0551076	Bulk-CD8_T	Patient_12_CD8	Others
ReDeconv	B_cells	0.00106233	Bulk-CD8_T	Patient_13_CD8	Others
ReDeconv	CD4_T	0.232134	Bulk-CD8_T	Patient_13_CD8	Others
ReDeconv	CD8_T	0.428935	Bulk-CD8_T	Patient_13_CD8	CD8_T
ReDeconv	Monocytes	0.0167221	Bulk-CD8_T	Patient_13_CD8	Others
ReDeconv	NK	0.120397	Bulk-CD8_T	Patient_13_CD8	Others
ReDeconv	NKT	0.200749	Bulk-CD8_T	Patient_13_CD8	Others
ReDeconv	B_cells	0.00484261	Bulk-CD8_T	Patient_14_CD8	Others
ReDeconv	CD4_T	0.309922	Bulk-CD8_T	Patient_14_CD8	Others
ReDeconv	CD8_T	0.409631	Bulk-CD8_T	Patient_14_CD8	CD8_T
ReDeconv	Monocytes	0.0722029	Bulk-CD8_T	Patient_14_CD8	Others
ReDeconv	NK	0.103291	Bulk-CD8_T	Patient_14_CD8	Others
ReDeconv	NKT	0.100109	Bulk-CD8_T	Patient_14_CD8	Others
ReDeconv	B_cells	0.010855	Bulk-CD8_T	Patient_15_CD8	Others
ReDeconv	CD4_T	0.0613135	Bulk-CD8_T	Patient_15_CD8	Others
ReDeconv	CD8_T	0.342658	Bulk-CD8_T	Patient_15_CD8	CD8_T
ReDeconv	Monocytes	0.158368	Bulk-CD8_T	Patient_15_CD8	Others
ReDeconv	NK	0.0826794	Bulk-CD8_T	Patient_15_CD8	Others
ReDeconv	NKT	0.344126	Bulk-CD8_T	Patient_15_CD8	Others
ReDeconv	B_cells	0.0148183	Bulk-CD8_T	Patient_16_CD8	Others
ReDeconv	CD4_T	0.253347	Bulk-CD8_T	Patient_16_CD8	Others
ReDeconv	CD8_T	0.235593	Bulk-CD8_T	Patient_16_CD8	CD8_T
ReDeconv	Monocytes	0.266591	Bulk-CD8_T	Patient_16_CD8	Others
ReDeconv	NK	0.111658	Bulk-CD8_T	Patient_16_CD8	Others
ReDeconv	NKT	0.117993	Bulk-CD8_T	Patient_16_CD8	Others
ReDeconv	B_cells	0.00653379	Bulk-CD8_T	Patient_17_CD8	Others
ReDeconv	CD4_T	0.555544	Bulk-CD8_T	Patient_17_CD8	Others
ReDeconv	CD8_T	0.364187	Bulk-CD8_T	Patient_17_CD8	CD8_T
ReDeconv	Monocytes	0.00647147	Bulk-CD8_T	Patient_17_CD8	Others
ReDeconv	NK	0.0672632	Bulk-CD8_T	Patient_17_CD8	Others
ReDeconv	NKT	0	Bulk-CD8_T	Patient_17_CD8	Others
ReDeconv	B_cells	0.000849685	Bulk-Monocytes	Patient_01_Monocytes	Others
ReDeconv	CD4_T	0.00898088	Bulk-Monocytes	Patient_01_Monocytes	Others
ReDeconv	CD8_T	0.00929831	Bulk-Monocytes	Patient_01_Monocytes	Others
ReDeconv	Monocytes	0.96655	Bulk-Monocytes	Patient_01_Monocytes	Monocytes
ReDeconv	NK	0.0143213	Bulk-Monocytes	Patient_01_Monocytes	Others
ReDeconv	NKT	0	Bulk-Monocytes	Patient_01_Monocytes	Others
ReDeconv	B_cells	0.00105607	Bulk-Monocytes	Patient_02_Monocytes	Others
ReDeconv	CD4_T	0.00924882	Bulk-Monocytes	Patient_02_Monocytes	Others
ReDeconv	CD8_T	0.0385603	Bulk-Monocytes	Patient_02_Monocytes	Others
ReDeconv	Monocytes	0.913938	Bulk-Monocytes	Patient_02_Monocytes	Monocytes
ReDeconv	NK	0.0371971	Bulk-Monocytes	Patient_02_Monocytes	Others
ReDeconv	NKT	0	Bulk-Monocytes	Patient_02_Monocytes	Others
ReDeconv	B_cells	0.00893644	Bulk-Monocytes	Patient_03_Monocytes	Others
ReDeconv	CD4_T	0.0193143	Bulk-Monocytes	Patient_03_Monocytes	Others
ReDeconv	CD8_T	0.0416746	Bulk-Monocytes	Patient_03_Monocytes	Others
ReDeconv	Monocytes	0.860546	Bulk-Monocytes	Patient_03_Monocytes	Monocytes
ReDeconv	NK	0.0695285	Bulk-Monocytes	Patient_03_Monocytes	Others
ReDeconv	NKT	0	Bulk-Monocytes	Patient_03_Monocytes	Others
ReDeconv	B_cells	0	Bulk-Monocytes	Patient_04_Monocytes	Others
ReDeconv	CD4_T	0.0128575	Bulk-Monocytes	Patient_04_Monocytes	Others
ReDeconv	CD8_T	0	Bulk-Monocytes	Patient_04_Monocytes	Others
ReDeconv	Monocytes	0.973489	Bulk-Monocytes	Patient_04_Monocytes	Monocytes
ReDeconv	NK	0.0136534	Bulk-Monocytes	Patient_04_Monocytes	Others
ReDeconv	NKT	0	Bulk-Monocytes	Patient_04_Monocytes	Others
ReDeconv	B_cells	0.000170287	Bulk-Monocytes	Patient_05_Monocytes	Others
ReDeconv	CD4_T	0	Bulk-Monocytes	Patient_05_Monocytes	Others
ReDeconv	CD8_T	0.047303	Bulk-Monocytes	Patient_05_Monocytes	Others
ReDeconv	Monocytes	0.939424	Bulk-Monocytes	Patient_05_Monocytes	Monocytes
ReDeconv	NK	0.0131031	Bulk-Monocytes	Patient_05_Monocytes	Others
ReDeconv	NKT	0	Bulk-Monocytes	Patient_05_Monocytes	Others
ReDeconv	B_cells	0.0109757	Bulk-Monocytes	Patient_06_Monocytes	Others
ReDeconv	CD4_T	0.0155634	Bulk-Monocytes	Patient_06_Monocytes	Others
ReDeconv	CD8_T	0.0321932	Bulk-Monocytes	Patient_06_Monocytes	Others
ReDeconv	Monocytes	0.89076	Bulk-Monocytes	Patient_06_Monocytes	Monocytes
ReDeconv	NK	0.0505075	Bulk-Monocytes	Patient_06_Monocytes	Others
ReDeconv	NKT	0	Bulk-Monocytes	Patient_06_Monocytes	Others
ReDeconv	B_cells	0.0164435	Bulk-Monocytes	Patient_07_Monocytes	Others
ReDeconv	CD4_T	0.0405916	Bulk-Monocytes	Patient_07_Monocytes	Others
ReDeconv	CD8_T	0	Bulk-Monocytes	Patient_07_Monocytes	Others
ReDeconv	Monocytes	0.872016	Bulk-Monocytes	Patient_07_Monocytes	Monocytes
ReDeconv	NK	0.0379708	Bulk-Monocytes	Patient_07_Monocytes	Others
ReDeconv	NKT	0.0329777	Bulk-Monocytes	Patient_07_Monocytes	Others
ReDeconv	B_cells	0.00513906	Bulk-Monocytes	Patient_08_Monocytes	Others
ReDeconv	CD4_T	0.0780044	Bulk-Monocytes	Patient_08_Monocytes	Others
ReDeconv	CD8_T	0	Bulk-Monocytes	Patient_08_Monocytes	Others
ReDeconv	Monocytes	0.791432	Bulk-Monocytes	Patient_08_Monocytes	Monocytes
ReDeconv	NK	0.073974	Bulk-Monocytes	Patient_08_Monocytes	Others
ReDeconv	NKT	0.0514501	Bulk-Monocytes	Patient_08_Monocytes	Others
ReDeconv	B_cells	0.00713781	Bulk-Monocytes	Patient_09_Monocytes	Others
ReDeconv	CD4_T	0.0391216	Bulk-Monocytes	Patient_09_Monocytes	Others
ReDeconv	CD8_T	0.01745	Bulk-Monocytes	Patient_09_Monocytes	Others
ReDeconv	Monocytes	0.906576	Bulk-Monocytes	Patient_09_Monocytes	Monocytes
ReDeconv	NK	0.0297148	Bulk-Monocytes	Patient_09_Monocytes	Others
ReDeconv	NKT	0	Bulk-Monocytes	Patient_09_Monocytes	Others
ReDeconv	B_cells	0.00191535	Bulk-Monocytes	Patient_10_Monocytes	Others
ReDeconv	CD4_T	0.038116	Bulk-Monocytes	Patient_10_Monocytes	Others
ReDeconv	CD8_T	0.00854881	Bulk-Monocytes	Patient_10_Monocytes	Others
ReDeconv	Monocytes	0.91013	Bulk-Monocytes	Patient_10_Monocytes	Monocytes
ReDeconv	NK	0.0412899	Bulk-Monocytes	Patient_10_Monocytes	Others
ReDeconv	NKT	0	Bulk-Monocytes	Patient_10_Monocytes	Others
ReDeconv	B_cells	0.0139361	Bulk-Monocytes	Patient_11_Monocytes	Others
ReDeconv	CD4_T	0.0108505	Bulk-Monocytes	Patient_11_Monocytes	Others
ReDeconv	CD8_T	0.131778	Bulk-Monocytes	Patient_11_Monocytes	Others
ReDeconv	Monocytes	0.80633	Bulk-Monocytes	Patient_11_Monocytes	Monocytes
ReDeconv	NK	0.0371055	Bulk-Monocytes	Patient_11_Monocytes	Others
ReDeconv	NKT	0	Bulk-Monocytes	Patient_11_Monocytes	Others
ReDeconv	B_cells	0.00473779	Bulk-Monocytes	Patient_12_Monocytes	Others
ReDeconv	CD4_T	0.0137934	Bulk-Monocytes	Patient_12_Monocytes	Others
ReDeconv	CD8_T	0.00492983	Bulk-Monocytes	Patient_12_Monocytes	Others
ReDeconv	Monocytes	0.942338	Bulk-Monocytes	Patient_12_Monocytes	Monocytes
ReDeconv	NK	0.0342007	Bulk-Monocytes	Patient_12_Monocytes	Others
ReDeconv	NKT	0	Bulk-Monocytes	Patient_12_Monocytes	Others
ReDeconv	B_cells	0.00296948	Bulk-Monocytes	Patient_13_Monocytes	Others
ReDeconv	CD4_T	0.0858887	Bulk-Monocytes	Patient_13_Monocytes	Others
ReDeconv	CD8_T	0	Bulk-Monocytes	Patient_13_Monocytes	Others
ReDeconv	Monocytes	0.847573	Bulk-Monocytes	Patient_13_Monocytes	Monocytes
ReDeconv	NK	0.0331708	Bulk-Monocytes	Patient_13_Monocytes	Others
ReDeconv	NKT	0.0303981	Bulk-Monocytes	Patient_13_Monocytes	Others
ReDeconv	B_cells	0.00573404	Bulk-Monocytes	Patient_14_Monocytes	Others
ReDeconv	CD4_T	0.0474706	Bulk-Monocytes	Patient_14_Monocytes	Others
ReDeconv	CD8_T	0.0163151	Bulk-Monocytes	Patient_14_Monocytes	Others
ReDeconv	Monocytes	0.849472	Bulk-Monocytes	Patient_14_Monocytes	Monocytes
ReDeconv	NK	0.0804733	Bulk-Monocytes	Patient_14_Monocytes	Others
ReDeconv	NKT	0.000534974	Bulk-Monocytes	Patient_14_Monocytes	Others
ReDeconv	B_cells	0.00675512	Bulk-Monocytes	Patient_15_Monocytes	Others
ReDeconv	CD4_T	0.0104284	Bulk-Monocytes	Patient_15_Monocytes	Others
ReDeconv	CD8_T	0	Bulk-Monocytes	Patient_15_Monocytes	Others
ReDeconv	Monocytes	0.966899	Bulk-Monocytes	Patient_15_Monocytes	Monocytes
ReDeconv	NK	0.00731706	Bulk-Monocytes	Patient_15_Monocytes	Others
ReDeconv	NKT	0.00860054	Bulk-Monocytes	Patient_15_Monocytes	Others
ReDeconv	B_cells	0.00154163	Bulk-Monocytes	Patient_16_Monocytes	Others
ReDeconv	CD4_T	0	Bulk-Monocytes	Patient_16_Monocytes	Others
ReDeconv	CD8_T	0.0118315	Bulk-Monocytes	Patient_16_Monocytes	Others
ReDeconv	Monocytes	0.974561	Bulk-Monocytes	Patient_16_Monocytes	Monocytes
ReDeconv	NK	0.0120661	Bulk-Monocytes	Patient_16_Monocytes	Others
ReDeconv	NKT	0	Bulk-Monocytes	Patient_16_Monocytes	Others
ReDeconv	B_cells	0.00644824	Bulk-Monocytes	Patient_17_Monocytes	Others
ReDeconv	CD4_T	0.0275902	Bulk-Monocytes	Patient_17_Monocytes	Others
ReDeconv	CD8_T	0	Bulk-Monocytes	Patient_17_Monocytes	Others
ReDeconv	Monocytes	0.953348	Bulk-Monocytes	Patient_17_Monocytes	Monocytes
ReDeconv	NK	0.0126131	Bulk-Monocytes	Patient_17_Monocytes	Others
ReDeconv	NKT	0	Bulk-Monocytes	Patient_17_Monocytes	Others
ReDeconv	B_cells	0.0163573	Bulk-NK	Patient_01_NK	Others
ReDeconv	CD4_T	0.0031743	Bulk-NK	Patient_01_NK	Others
ReDeconv	CD8_T	0.0417291	Bulk-NK	Patient_01_NK	Others
ReDeconv	Monocytes	0.188863	Bulk-NK	Patient_01_NK	Others
ReDeconv	NK	0.749877	Bulk-NK	Patient_01_NK	NK
ReDeconv	NKT	0	Bulk-NK	Patient_01_NK	Others
ReDeconv	B_cells	0.00835201	Bulk-NK	Patient_02_NK	Others
ReDeconv	CD4_T	0.0115951	Bulk-NK	Patient_02_NK	Others
ReDeconv	CD8_T	0.11265	Bulk-NK	Patient_02_NK	Others
ReDeconv	Monocytes	0.107005	Bulk-NK	Patient_02_NK	Others
ReDeconv	NK	0.697222	Bulk-NK	Patient_02_NK	NK
ReDeconv	NKT	0.0631758	Bulk-NK	Patient_02_NK	Others
ReDeconv	B_cells	0.00794541	Bulk-NK	Patient_03_NK	Others
ReDeconv	CD4_T	0	Bulk-NK	Patient_03_NK	Others
ReDeconv	CD8_T	0.0912637	Bulk-NK	Patient_03_NK	Others
ReDeconv	Monocytes	0.115543	Bulk-NK	Patient_03_NK	Others
ReDeconv	NK	0.768817	Bulk-NK	Patient_03_NK	NK
ReDeconv	NKT	0.0164304	Bulk-NK	Patient_03_NK	Others
ReDeconv	B_cells	0.0174604	Bulk-NK	Patient_04_NK	Others
ReDeconv	CD4_T	0	Bulk-NK	Patient_04_NK	Others
ReDeconv	CD8_T	0.0299132	Bulk-NK	Patient_04_NK	Others
ReDeconv	Monocytes	0.347358	Bulk-NK	Patient_04_NK	Others
ReDeconv	NK	0.605269	Bulk-NK	Patient_04_NK	NK
ReDeconv	NKT	0	Bulk-NK	Patient_04_NK	Others
ReDeconv	B_cells	0.00847966	Bulk-NK	Patient_05_NK	Others
ReDeconv	CD4_T	0.0221895	Bulk-NK	Patient_05_NK	Others
ReDeconv	CD8_T	0.0510192	Bulk-NK	Patient_05_NK	Others
ReDeconv	Monocytes	0.324005	Bulk-NK	Patient_05_NK	Others
ReDeconv	NK	0.536143	Bulk-NK	Patient_05_NK	NK
ReDeconv	NKT	0.0581639	Bulk-NK	Patient_05_NK	Others
ReDeconv	B_cells	0.0047404	Bulk-NK	Patient_06_NK	Others
ReDeconv	CD4_T	0	Bulk-NK	Patient_06_NK	Others
ReDeconv	CD8_T	0.0863348	Bulk-NK	Patient_06_NK	Others
ReDeconv	Monocytes	0.111409	Bulk-NK	Patient_06_NK	Others
ReDeconv	NK	0.752594	Bulk-NK	Patient_06_NK	NK
ReDeconv	NKT	0.0449213	Bulk-NK	Patient_06_NK	Others
ReDeconv	B_cells	0.0209027	Bulk-NK	Patient_07_NK	Others
ReDeconv	CD4_T	0.0258451	Bulk-NK	Patient_07_NK	Others
ReDeconv	CD8_T	0	Bulk-NK	Patient_07_NK	Others
ReDeconv	Monocytes	0.151434	Bulk-NK	Patient_07_NK	Others
ReDeconv	NK	0.56964	Bulk-NK	Patient_07_NK	NK
ReDeconv	NKT	0.232178	Bulk-NK	Patient_07_NK	Others
ReDeconv	B_cells	0.010192	Bulk-NK	Patient_08_NK	Others
ReDeconv	CD4_T	0.0259138	Bulk-NK	Patient_08_NK	Others
ReDeconv	CD8_T	0	Bulk-NK	Patient_08_NK	Others
ReDeconv	Monocytes	0.109203	Bulk-NK	Patient_08_NK	Others
ReDeconv	NK	0.696123	Bulk-NK	Patient_08_NK	NK
ReDeconv	NKT	0.158568	Bulk-NK	Patient_08_NK	Others
ReDeconv	B_cells	0.00963134	Bulk-NK	Patient_09_NK	Others
ReDeconv	CD4_T	0.00728097	Bulk-NK	Patient_09_NK	Others
ReDeconv	CD8_T	0.0723644	Bulk-NK	Patient_09_NK	Others
ReDeconv	Monocytes	0.241387	Bulk-NK	Patient_09_NK	Others
ReDeconv	NK	0.568952	Bulk-NK	Patient_09_NK	NK
ReDeconv	NKT	0.100384	Bulk-NK	Patient_09_NK	Others
ReDeconv	B_cells	0.00979942	Bulk-NK	Patient_10_NK	Others
ReDeconv	CD4_T	0.025261	Bulk-NK	Patient_10_NK	Others
ReDeconv	CD8_T	0.0348045	Bulk-NK	Patient_10_NK	Others
ReDeconv	Monocytes	0.22181	Bulk-NK	Patient_10_NK	Others
ReDeconv	NK	0.684716	Bulk-NK	Patient_10_NK	NK
ReDeconv	NKT	0.023609	Bulk-NK	Patient_10_NK	Others
ReDeconv	B_cells	0.00545095	Bulk-NK	Patient_11_NK	Others
ReDeconv	CD4_T	0	Bulk-NK	Patient_11_NK	Others
ReDeconv	CD8_T	0.0987177	Bulk-NK	Patient_11_NK	Others
ReDeconv	Monocytes	0.0867249	Bulk-NK	Patient_11_NK	Others
ReDeconv	NK	0.717899	Bulk-NK	Patient_11_NK	NK
ReDeconv	NKT	0.0912077	Bulk-NK	Patient_11_NK	Others
ReDeconv	B_cells	0.0112013	Bulk-NK	Patient_12_NK	Others
ReDeconv	CD4_T	0	Bulk-NK	Patient_12_NK	Others
ReDeconv	CD8_T	0.0688654	Bulk-NK	Patient_12_NK	Others
ReDeconv	Monocytes	0.139815	Bulk-NK	Patient_12_NK	Others
ReDeconv	NK	0.780118	Bulk-NK	Patient_12_NK	NK
ReDeconv	NKT	0	Bulk-NK	Patient_12_NK	Others
ReDeconv	B_cells	0.00520125	Bulk-NK	Patient_13_NK	Others
ReDeconv	CD4_T	0.00578147	Bulk-NK	Patient_13_NK	Others
ReDeconv	CD8_T	0.0832073	Bulk-NK	Patient_13_NK	Others
ReDeconv	Monocytes	0.0658108	Bulk-NK	Patient_13_NK	Others
ReDeconv	NK	0.689642	Bulk-NK	Patient_13_NK	NK
ReDeconv	NKT	0.150358	Bulk-NK	Patient_13_NK	Others
ReDeconv	B_cells	0.00620881	Bulk-NK	Patient_14_NK	Others
ReDeconv	CD4_T	0	Bulk-NK	Patient_14_NK	Others
ReDeconv	CD8_T	0.06217	Bulk-NK	Patient_14_NK	Others
ReDeconv	Monocytes	0.14813	Bulk-NK	Patient_14_NK	Others
ReDeconv	NK	0.772683	Bulk-NK	Patient_14_NK	NK
ReDeconv	NKT	0.0108083	Bulk-NK	Patient_14_NK	Others
ReDeconv	B_cells	0.0135329	Bulk-NK	Patient_15_NK	Others
ReDeconv	CD4_T	0.00373036	Bulk-NK	Patient_15_NK	Others
ReDeconv	CD8_T	0.0120012	Bulk-NK	Patient_15_NK	Others
ReDeconv	Monocytes	0.385223	Bulk-NK	Patient_15_NK	Others
ReDeconv	NK	0.541768	Bulk-NK	Patient_15_NK	NK
ReDeconv	NKT	0.0437443	Bulk-NK	Patient_15_NK	Others
ReDeconv	B_cells	0.0163985	Bulk-NK	Patient_16_NK	Others
ReDeconv	CD4_T	0.0112679	Bulk-NK	Patient_16_NK	Others
ReDeconv	CD8_T	0.0409993	Bulk-NK	Patient_16_NK	Others
ReDeconv	Monocytes	0.456821	Bulk-NK	Patient_16_NK	Others
ReDeconv	NK	0.470014	Bulk-NK	Patient_16_NK	NK
ReDeconv	NKT	0.00449936	Bulk-NK	Patient_16_NK	Others
ReDeconv	B_cells	0.00722493	Bulk-NK	Patient_17_NK	Others
ReDeconv	CD4_T	0.0246444	Bulk-NK	Patient_17_NK	Others
ReDeconv	CD8_T	0.0669043	Bulk-NK	Patient_17_NK	Others
ReDeconv	Monocytes	0.00833629	Bulk-NK	Patient_17_NK	Others
ReDeconv	NK	0.89289	Bulk-NK	Patient_17_NK	NK
ReDeconv	NKT	0	Bulk-NK	Patient_17_NK	Others
MuSiC (T2)	B_cells	0	Bulk-B_cells	Patient_01_B	B_cells
MuSiC (T2)	CD4_T	0	Bulk-B_cells	Patient_01_B	Others
MuSiC (T2)	CD8_T	0	Bulk-B_cells	Patient_01_B	Others
MuSiC (T2)	Monocytes	0.394917	Bulk-B_cells	Patient_01_B	Others
MuSiC (T2)	NK	0.605083	Bulk-B_cells	Patient_01_B	Others
MuSiC (T2)	NKT	0	Bulk-B_cells	Patient_01_B	Others
MuSiC (T2)	B_cells	0	Bulk-B_cells	Patient_02_B	B_cells
MuSiC (T2)	CD4_T	0	Bulk-B_cells	Patient_02_B	Others
MuSiC (T2)	CD8_T	0	Bulk-B_cells	Patient_02_B	Others
MuSiC (T2)	Monocytes	0.578654	Bulk-B_cells	Patient_02_B	Others
MuSiC (T2)	NK	0.421346	Bulk-B_cells	Patient_02_B	Others
MuSiC (T2)	NKT	0	Bulk-B_cells	Patient_02_B	Others
MuSiC (T2)	B_cells	0	Bulk-B_cells	Patient_03_B	B_cells
MuSiC (T2)	CD4_T	0	Bulk-B_cells	Patient_03_B	Others
MuSiC (T2)	CD8_T	0	Bulk-B_cells	Patient_03_B	Others
MuSiC (T2)	Monocytes	0.352548	Bulk-B_cells	Patient_03_B	Others
MuSiC (T2)	NK	0.647452	Bulk-B_cells	Patient_03_B	Others
MuSiC (T2)	NKT	0	Bulk-B_cells	Patient_03_B	Others
MuSiC (T2)	B_cells	0.108015	Bulk-B_cells	Patient_04_B	B_cells
MuSiC (T2)	CD4_T	0	Bulk-B_cells	Patient_04_B	Others
MuSiC (T2)	CD8_T	0	Bulk-B_cells	Patient_04_B	Others
MuSiC (T2)	Monocytes	0.230639	Bulk-B_cells	Patient_04_B	Others
MuSiC (T2)	NK	0.661346	Bulk-B_cells	Patient_04_B	Others
MuSiC (T2)	NKT	0	Bulk-B_cells	Patient_04_B	Others
MuSiC (T2)	B_cells	0	Bulk-B_cells	Patient_05_B	B_cells
MuSiC (T2)	CD4_T	0	Bulk-B_cells	Patient_05_B	Others
MuSiC (T2)	CD8_T	0	Bulk-B_cells	Patient_05_B	Others
MuSiC (T2)	Monocytes	0.337395	Bulk-B_cells	Patient_05_B	Others
MuSiC (T2)	NK	0.662605	Bulk-B_cells	Patient_05_B	Others
MuSiC (T2)	NKT	0	Bulk-B_cells	Patient_05_B	Others
MuSiC (T2)	B_cells	0	Bulk-B_cells	Patient_06_B	B_cells
MuSiC (T2)	CD4_T	0	Bulk-B_cells	Patient_06_B	Others
MuSiC (T2)	CD8_T	0	Bulk-B_cells	Patient_06_B	Others
MuSiC (T2)	Monocytes	0.272234	Bulk-B_cells	Patient_06_B	Others
MuSiC (T2)	NK	0.727766	Bulk-B_cells	Patient_06_B	Others
MuSiC (T2)	NKT	0	Bulk-B_cells	Patient_06_B	Others
MuSiC (T2)	B_cells	0	Bulk-B_cells	Patient_07_B	B_cells
MuSiC (T2)	CD4_T	0	Bulk-B_cells	Patient_07_B	Others
MuSiC (T2)	CD8_T	0	Bulk-B_cells	Patient_07_B	Others
MuSiC (T2)	Monocytes	0.559621	Bulk-B_cells	Patient_07_B	Others
MuSiC (T2)	NK	0.440379	Bulk-B_cells	Patient_07_B	Others
MuSiC (T2)	NKT	0	Bulk-B_cells	Patient_07_B	Others
MuSiC (T2)	B_cells	0	Bulk-B_cells	Patient_08_B	B_cells
MuSiC (T2)	CD4_T	0	Bulk-B_cells	Patient_08_B	Others
MuSiC (T2)	CD8_T	0	Bulk-B_cells	Patient_08_B	Others
MuSiC (T2)	Monocytes	0.315731	Bulk-B_cells	Patient_08_B	Others
MuSiC (T2)	NK	0.684269	Bulk-B_cells	Patient_08_B	Others
MuSiC (T2)	NKT	0	Bulk-B_cells	Patient_08_B	Others
MuSiC (T2)	B_cells	0	Bulk-B_cells	Patient_09_B	B_cells
MuSiC (T2)	CD4_T	0	Bulk-B_cells	Patient_09_B	Others
MuSiC (T2)	CD8_T	0	Bulk-B_cells	Patient_09_B	Others
MuSiC (T2)	Monocytes	0.473288	Bulk-B_cells	Patient_09_B	Others
MuSiC (T2)	NK	0.526712	Bulk-B_cells	Patient_09_B	Others
MuSiC (T2)	NKT	0	Bulk-B_cells	Patient_09_B	Others
MuSiC (T2)	B_cells	0	Bulk-B_cells	Patient_10_B	B_cells
MuSiC (T2)	CD4_T	0	Bulk-B_cells	Patient_10_B	Others
MuSiC (T2)	CD8_T	0	Bulk-B_cells	Patient_10_B	Others
MuSiC (T2)	Monocytes	0.3314	Bulk-B_cells	Patient_10_B	Others
MuSiC (T2)	NK	0.6686	Bulk-B_cells	Patient_10_B	Others
MuSiC (T2)	NKT	0	Bulk-B_cells	Patient_10_B	Others
MuSiC (T2)	B_cells	0.124259	Bulk-B_cells	Patient_11_B	B_cells
MuSiC (T2)	CD4_T	0	Bulk-B_cells	Patient_11_B	Others
MuSiC (T2)	CD8_T	0	Bulk-B_cells	Patient_11_B	Others
MuSiC (T2)	Monocytes	0.256895	Bulk-B_cells	Patient_11_B	Others
MuSiC (T2)	NK	0.618846	Bulk-B_cells	Patient_11_B	Others
MuSiC (T2)	NKT	0	Bulk-B_cells	Patient_11_B	Others
MuSiC (T2)	B_cells	0	Bulk-B_cells	Patient_12_B	B_cells
MuSiC (T2)	CD4_T	0	Bulk-B_cells	Patient_12_B	Others
MuSiC (T2)	CD8_T	0	Bulk-B_cells	Patient_12_B	Others
MuSiC (T2)	Monocytes	0.27095	Bulk-B_cells	Patient_12_B	Others
MuSiC (T2)	NK	0.72905	Bulk-B_cells	Patient_12_B	Others
MuSiC (T2)	NKT	0	Bulk-B_cells	Patient_12_B	Others
MuSiC (T2)	B_cells	0	Bulk-B_cells	Patient_13_B	B_cells
MuSiC (T2)	CD4_T	0	Bulk-B_cells	Patient_13_B	Others
MuSiC (T2)	CD8_T	0	Bulk-B_cells	Patient_13_B	Others
MuSiC (T2)	Monocytes	0.169956	Bulk-B_cells	Patient_13_B	Others
MuSiC (T2)	NK	0.830044	Bulk-B_cells	Patient_13_B	Others
MuSiC (T2)	NKT	0	Bulk-B_cells	Patient_13_B	Others
MuSiC (T2)	B_cells	0	Bulk-B_cells	Patient_14_B	B_cells
MuSiC (T2)	CD4_T	0	Bulk-B_cells	Patient_14_B	Others
MuSiC (T2)	CD8_T	0	Bulk-B_cells	Patient_14_B	Others
MuSiC (T2)	Monocytes	0.276694	Bulk-B_cells	Patient_14_B	Others
MuSiC (T2)	NK	0.706135	Bulk-B_cells	Patient_14_B	Others
MuSiC (T2)	NKT	0.0171712	Bulk-B_cells	Patient_14_B	Others
MuSiC (T2)	B_cells	0	Bulk-B_cells	Patient_15_B	B_cells
MuSiC (T2)	CD4_T	0	Bulk-B_cells	Patient_15_B	Others
MuSiC (T2)	CD8_T	0	Bulk-B_cells	Patient_15_B	Others
MuSiC (T2)	Monocytes	0.4113	Bulk-B_cells	Patient_15_B	Others
MuSiC (T2)	NK	0.5887	Bulk-B_cells	Patient_15_B	Others
MuSiC (T2)	NKT	0	Bulk-B_cells	Patient_15_B	Others
MuSiC (T2)	B_cells	0	Bulk-B_cells	Patient_16_B	B_cells
MuSiC (T2)	CD4_T	0	Bulk-B_cells	Patient_16_B	Others
MuSiC (T2)	CD8_T	0	Bulk-B_cells	Patient_16_B	Others
MuSiC (T2)	Monocytes	0.526684	Bulk-B_cells	Patient_16_B	Others
MuSiC (T2)	NK	0.473316	Bulk-B_cells	Patient_16_B	Others
MuSiC (T2)	NKT	0	Bulk-B_cells	Patient_16_B	Others
MuSiC (T2)	B_cells	0	Bulk-B_cells	Patient_17_B	B_cells
MuSiC (T2)	CD4_T	0	Bulk-B_cells	Patient_17_B	Others
MuSiC (T2)	CD8_T	0	Bulk-B_cells	Patient_17_B	Others
MuSiC (T2)	Monocytes	0.253579	Bulk-B_cells	Patient_17_B	Others
MuSiC (T2)	NK	0.746421	Bulk-B_cells	Patient_17_B	Others
MuSiC (T2)	NKT	0	Bulk-B_cells	Patient_17_B	Others
MuSiC (T2)	B_cells	0	Bulk-CD4_T	Patient_01_CD4	Others
MuSiC (T2)	CD4_T	0	Bulk-CD4_T	Patient_01_CD4	CD4_T
MuSiC (T2)	CD8_T	0	Bulk-CD4_T	Patient_01_CD4	Others
MuSiC (T2)	Monocytes	0.0506796	Bulk-CD4_T	Patient_01_CD4	Others
MuSiC (T2)	NK	0.623386	Bulk-CD4_T	Patient_01_CD4	Others
MuSiC (T2)	NKT	0.325935	Bulk-CD4_T	Patient_01_CD4	Others
MuSiC (T2)	B_cells	0	Bulk-CD4_T	Patient_02_CD4	Others
MuSiC (T2)	CD4_T	0	Bulk-CD4_T	Patient_02_CD4	CD4_T
MuSiC (T2)	CD8_T	0	Bulk-CD4_T	Patient_02_CD4	Others
MuSiC (T2)	Monocytes	0.0323324	Bulk-CD4_T	Patient_02_CD4	Others
MuSiC (T2)	NK	0.706387	Bulk-CD4_T	Patient_02_CD4	Others
MuSiC (T2)	NKT	0.261281	Bulk-CD4_T	Patient_02_CD4	Others
MuSiC (T2)	B_cells	0	Bulk-CD4_T	Patient_03_CD4	Others
MuSiC (T2)	CD4_T	0	Bulk-CD4_T	Patient_03_CD4	CD4_T
MuSiC (T2)	CD8_T	0	Bulk-CD4_T	Patient_03_CD4	Others
MuSiC (T2)	Monocytes	0.042308	Bulk-CD4_T	Patient_03_CD4	Others
MuSiC (T2)	NK	0.592065	Bulk-CD4_T	Patient_03_CD4	Others
MuSiC (T2)	NKT	0.365627	Bulk-CD4_T	Patient_03_CD4	Others
MuSiC (T2)	B_cells	0	Bulk-CD4_T	Patient_04_CD4	Others
MuSiC (T2)	CD4_T	0	Bulk-CD4_T	Patient_04_CD4	CD4_T
MuSiC (T2)	CD8_T	0	Bulk-CD4_T	Patient_04_CD4	Others
MuSiC (T2)	Monocytes	0.0715938	Bulk-CD4_T	Patient_04_CD4	Others
MuSiC (T2)	NK	0.721862	Bulk-CD4_T	Patient_04_CD4	Others
MuSiC (T2)	NKT	0.206544	Bulk-CD4_T	Patient_04_CD4	Others
MuSiC (T2)	B_cells	0	Bulk-CD4_T	Patient_05_CD4	Others
MuSiC (T2)	CD4_T	0	Bulk-CD4_T	Patient_05_CD4	CD4_T
MuSiC (T2)	CD8_T	0	Bulk-CD4_T	Patient_05_CD4	Others
MuSiC (T2)	Monocytes	0.0570781	Bulk-CD4_T	Patient_05_CD4	Others
MuSiC (T2)	NK	0.73762	Bulk-CD4_T	Patient_05_CD4	Others
MuSiC (T2)	NKT	0.205302	Bulk-CD4_T	Patient_05_CD4	Others
MuSiC (T2)	B_cells	0	Bulk-CD4_T	Patient_06_CD4	Others
MuSiC (T2)	CD4_T	0	Bulk-CD4_T	Patient_06_CD4	CD4_T
MuSiC (T2)	CD8_T	0	Bulk-CD4_T	Patient_06_CD4	Others
MuSiC (T2)	Monocytes	0.093008	Bulk-CD4_T	Patient_06_CD4	Others
MuSiC (T2)	NK	0.379348	Bulk-CD4_T	Patient_06_CD4	Others
MuSiC (T2)	NKT	0.527644	Bulk-CD4_T	Patient_06_CD4	Others
MuSiC (T2)	B_cells	0	Bulk-CD4_T	Patient_07_CD4	Others
MuSiC (T2)	CD4_T	0	Bulk-CD4_T	Patient_07_CD4	CD4_T
MuSiC (T2)	CD8_T	0	Bulk-CD4_T	Patient_07_CD4	Others
MuSiC (T2)	Monocytes	0.174757	Bulk-CD4_T	Patient_07_CD4	Others
MuSiC (T2)	NK	0.474227	Bulk-CD4_T	Patient_07_CD4	Others
MuSiC (T2)	NKT	0.351016	Bulk-CD4_T	Patient_07_CD4	Others
MuSiC (T2)	B_cells	0	Bulk-CD4_T	Patient_08_CD4	Others
MuSiC (T2)	CD4_T	0	Bulk-CD4_T	Patient_08_CD4	CD4_T
MuSiC (T2)	CD8_T	0	Bulk-CD4_T	Patient_08_CD4	Others
MuSiC (T2)	Monocytes	0.0665005	Bulk-CD4_T	Patient_08_CD4	Others
MuSiC (T2)	NK	0.784714	Bulk-CD4_T	Patient_08_CD4	Others
MuSiC (T2)	NKT	0.148785	Bulk-CD4_T	Patient_08_CD4	Others
MuSiC (T2)	B_cells	0	Bulk-CD4_T	Patient_09_CD4	Others
MuSiC (T2)	CD4_T	0	Bulk-CD4_T	Patient_09_CD4	CD4_T
MuSiC (T2)	CD8_T	0	Bulk-CD4_T	Patient_09_CD4	Others
MuSiC (T2)	Monocytes	0.11703	Bulk-CD4_T	Patient_09_CD4	Others
MuSiC (T2)	NK	0.88297	Bulk-CD4_T	Patient_09_CD4	Others
MuSiC (T2)	NKT	0	Bulk-CD4_T	Patient_09_CD4	Others
MuSiC (T2)	B_cells	0	Bulk-CD4_T	Patient_10_CD4	Others
MuSiC (T2)	CD4_T	0	Bulk-CD4_T	Patient_10_CD4	CD4_T
MuSiC (T2)	CD8_T	0	Bulk-CD4_T	Patient_10_CD4	Others
MuSiC (T2)	Monocytes	0.0390533	Bulk-CD4_T	Patient_10_CD4	Others
MuSiC (T2)	NK	0.505876	Bulk-CD4_T	Patient_10_CD4	Others
MuSiC (T2)	NKT	0.455071	Bulk-CD4_T	Patient_10_CD4	Others
MuSiC (T2)	B_cells	0	Bulk-CD4_T	Patient_11_CD4	Others
MuSiC (T2)	CD4_T	0	Bulk-CD4_T	Patient_11_CD4	CD4_T
MuSiC (T2)	CD8_T	0	Bulk-CD4_T	Patient_11_CD4	Others
MuSiC (T2)	Monocytes	0.0456751	Bulk-CD4_T	Patient_11_CD4	Others
MuSiC (T2)	NK	0.742722	Bulk-CD4_T	Patient_11_CD4	Others
MuSiC (T2)	NKT	0.211602	Bulk-CD4_T	Patient_11_CD4	Others
MuSiC (T2)	B_cells	0	Bulk-CD4_T	Patient_12_CD4	Others
MuSiC (T2)	CD4_T	0	Bulk-CD4_T	Patient_12_CD4	CD4_T
MuSiC (T2)	CD8_T	0	Bulk-CD4_T	Patient_12_CD4	Others
MuSiC (T2)	Monocytes	0.0482943	Bulk-CD4_T	Patient_12_CD4	Others
MuSiC (T2)	NK	0.743398	Bulk-CD4_T	Patient_12_CD4	Others
MuSiC (T2)	NKT	0.208307	Bulk-CD4_T	Patient_12_CD4	Others
MuSiC (T2)	B_cells	0	Bulk-CD4_T	Patient_13_CD4	Others
MuSiC (T2)	CD4_T	0	Bulk-CD4_T	Patient_13_CD4	CD4_T
MuSiC (T2)	CD8_T	0	Bulk-CD4_T	Patient_13_CD4	Others
MuSiC (T2)	Monocytes	0.0184143	Bulk-CD4_T	Patient_13_CD4	Others
MuSiC (T2)	NK	0.759981	Bulk-CD4_T	Patient_13_CD4	Others
MuSiC (T2)	NKT	0.221605	Bulk-CD4_T	Patient_13_CD4	Others
MuSiC (T2)	B_cells	0	Bulk-CD4_T	Patient_14_CD4	Others
MuSiC (T2)	CD4_T	0	Bulk-CD4_T	Patient_14_CD4	CD4_T
MuSiC (T2)	CD8_T	0	Bulk-CD4_T	Patient_14_CD4	Others
MuSiC (T2)	Monocytes	0.0771089	Bulk-CD4_T	Patient_14_CD4	Others
MuSiC (T2)	NK	0.265511	Bulk-CD4_T	Patient_14_CD4	Others
MuSiC (T2)	NKT	0.65738	Bulk-CD4_T	Patient_14_CD4	Others
MuSiC (T2)	B_cells	0	Bulk-CD4_T	Patient_15_CD4	Others
MuSiC (T2)	CD4_T	0	Bulk-CD4_T	Patient_15_CD4	CD4_T
MuSiC (T2)	CD8_T	0	Bulk-CD4_T	Patient_15_CD4	Others
MuSiC (T2)	Monocytes	0.182207	Bulk-CD4_T	Patient_15_CD4	Others
MuSiC (T2)	NK	0.539262	Bulk-CD4_T	Patient_15_CD4	Others
MuSiC (T2)	NKT	0.27853	Bulk-CD4_T	Patient_15_CD4	Others
MuSiC (T2)	B_cells	0	Bulk-CD4_T	Patient_16_CD4	Others
MuSiC (T2)	CD4_T	0	Bulk-CD4_T	Patient_16_CD4	CD4_T
MuSiC (T2)	CD8_T	0	Bulk-CD4_T	Patient_16_CD4	Others
MuSiC (T2)	Monocytes	0.461678	Bulk-CD4_T	Patient_16_CD4	Others
MuSiC (T2)	NK	0.403824	Bulk-CD4_T	Patient_16_CD4	Others
MuSiC (T2)	NKT	0.134498	Bulk-CD4_T	Patient_16_CD4	Others
MuSiC (T2)	B_cells	0	Bulk-CD4_T	Patient_17_CD4	Others
MuSiC (T2)	CD4_T	0	Bulk-CD4_T	Patient_17_CD4	CD4_T
MuSiC (T2)	CD8_T	0	Bulk-CD4_T	Patient_17_CD4	Others
MuSiC (T2)	Monocytes	0.048112	Bulk-CD4_T	Patient_17_CD4	Others
MuSiC (T2)	NK	0.689512	Bulk-CD4_T	Patient_17_CD4	Others
MuSiC (T2)	NKT	0.262376	Bulk-CD4_T	Patient_17_CD4	Others
MuSiC (T2)	B_cells	0	Bulk-CD8_T	Patient_01_CD8	Others
MuSiC (T2)	CD4_T	0	Bulk-CD8_T	Patient_01_CD8	Others
MuSiC (T2)	CD8_T	0	Bulk-CD8_T	Patient_01_CD8	CD8_T
MuSiC (T2)	Monocytes	0.151447	Bulk-CD8_T	Patient_01_CD8	Others
MuSiC (T2)	NK	0.784435	Bulk-CD8_T	Patient_01_CD8	Others
MuSiC (T2)	NKT	0.0641181	Bulk-CD8_T	Patient_01_CD8	Others
MuSiC (T2)	B_cells	0	Bulk-CD8_T	Patient_02_CD8	Others
MuSiC (T2)	CD4_T	0	Bulk-CD8_T	Patient_02_CD8	Others
MuSiC (T2)	CD8_T	0	Bulk-CD8_T	Patient_02_CD8	CD8_T
MuSiC (T2)	Monocytes	0.060669	Bulk-CD8_T	Patient_02_CD8	Others
MuSiC (T2)	NK	0.659726	Bulk-CD8_T	Patient_02_CD8	Others
MuSiC (T2)	NKT	0.279605	Bulk-CD8_T	Patient_02_CD8	Others
MuSiC (T2)	B_cells	0	Bulk-CD8_T	Patient_03_CD8	Others
MuSiC (T2)	CD4_T	0	Bulk-CD8_T	Patient_03_CD8	Others
MuSiC (T2)	CD8_T	0	Bulk-CD8_T	Patient_03_CD8	CD8_T
MuSiC (T2)	Monocytes	0.129399	Bulk-CD8_T	Patient_03_CD8	Others
MuSiC (T2)	NK	0.377022	Bulk-CD8_T	Patient_03_CD8	Others
MuSiC (T2)	NKT	0.49358	Bulk-CD8_T	Patient_03_CD8	Others
MuSiC (T2)	B_cells	0	Bulk-CD8_T	Patient_04_CD8	Others
MuSiC (T2)	CD4_T	0	Bulk-CD8_T	Patient_04_CD8	Others
MuSiC (T2)	CD8_T	0	Bulk-CD8_T	Patient_04_CD8	CD8_T
MuSiC (T2)	Monocytes	0.0913174	Bulk-CD8_T	Patient_04_CD8	Others
MuSiC (T2)	NK	0.905192	Bulk-CD8_T	Patient_04_CD8	Others
MuSiC (T2)	NKT	0.00349092	Bulk-CD8_T	Patient_04_CD8	Others
MuSiC (T2)	B_cells	0	Bulk-CD8_T	Patient_05_CD8	Others
MuSiC (T2)	CD4_T	0	Bulk-CD8_T	Patient_05_CD8	Others
MuSiC (T2)	CD8_T	0	Bulk-CD8_T	Patient_05_CD8	CD8_T
MuSiC (T2)	Monocytes	0.124247	Bulk-CD8_T	Patient_05_CD8	Others
MuSiC (T2)	NK	0.535847	Bulk-CD8_T	Patient_05_CD8	Others
MuSiC (T2)	NKT	0.339907	Bulk-CD8_T	Patient_05_CD8	Others
MuSiC (T2)	B_cells	0	Bulk-CD8_T	Patient_06_CD8	Others
MuSiC (T2)	CD4_T	0	Bulk-CD8_T	Patient_06_CD8	Others
MuSiC (T2)	CD8_T	0	Bulk-CD8_T	Patient_06_CD8	CD8_T
MuSiC (T2)	Monocytes	0.0568901	Bulk-CD8_T	Patient_06_CD8	Others
MuSiC (T2)	NK	0.865723	Bulk-CD8_T	Patient_06_CD8	Others
MuSiC (T2)	NKT	0.077387	Bulk-CD8_T	Patient_06_CD8	Others
MuSiC (T2)	B_cells	0	Bulk-CD8_T	Patient_07_CD8	Others
MuSiC (T2)	CD4_T	0	Bulk-CD8_T	Patient_07_CD8	Others
MuSiC (T2)	CD8_T	0	Bulk-CD8_T	Patient_07_CD8	CD8_T
MuSiC (T2)	Monocytes	0.20846	Bulk-CD8_T	Patient_07_CD8	Others
MuSiC (T2)	NK	0.763462	Bulk-CD8_T	Patient_07_CD8	Others
MuSiC (T2)	NKT	0.0280783	Bulk-CD8_T	Patient_07_CD8	Others
MuSiC (T2)	B_cells	0	Bulk-CD8_T	Patient_08_CD8	Others
MuSiC (T2)	CD4_T	0	Bulk-CD8_T	Patient_08_CD8	Others
MuSiC (T2)	CD8_T	0	Bulk-CD8_T	Patient_08_CD8	CD8_T
MuSiC (T2)	Monocytes	0.140631	Bulk-CD8_T	Patient_08_CD8	Others
MuSiC (T2)	NK	0.859369	Bulk-CD8_T	Patient_08_CD8	Others
MuSiC (T2)	NKT	0	Bulk-CD8_T	Patient_08_CD8	Others
MuSiC (T2)	B_cells	0	Bulk-CD8_T	Patient_09_CD8	Others
MuSiC (T2)	CD4_T	0	Bulk-CD8_T	Patient_09_CD8	Others
MuSiC (T2)	CD8_T	0	Bulk-CD8_T	Patient_09_CD8	CD8_T
MuSiC (T2)	Monocytes	0.202149	Bulk-CD8_T	Patient_09_CD8	Others
MuSiC (T2)	NK	0.523445	Bulk-CD8_T	Patient_09_CD8	Others
MuSiC (T2)	NKT	0.274406	Bulk-CD8_T	Patient_09_CD8	Others
MuSiC (T2)	B_cells	0	Bulk-CD8_T	Patient_10_CD8	Others
MuSiC (T2)	CD4_T	0	Bulk-CD8_T	Patient_10_CD8	Others
MuSiC (T2)	CD8_T	0	Bulk-CD8_T	Patient_10_CD8	CD8_T
MuSiC (T2)	Monocytes	0.126199	Bulk-CD8_T	Patient_10_CD8	Others
MuSiC (T2)	NK	0.5139	Bulk-CD8_T	Patient_10_CD8	Others
MuSiC (T2)	NKT	0.3599	Bulk-CD8_T	Patient_10_CD8	Others
MuSiC (T2)	B_cells	0	Bulk-CD8_T	Patient_11_CD8	Others
MuSiC (T2)	CD4_T	0	Bulk-CD8_T	Patient_11_CD8	Others
MuSiC (T2)	CD8_T	0	Bulk-CD8_T	Patient_11_CD8	CD8_T
MuSiC (T2)	Monocytes	0.148447	Bulk-CD8_T	Patient_11_CD8	Others
MuSiC (T2)	NK	0.467945	Bulk-CD8_T	Patient_11_CD8	Others
MuSiC (T2)	NKT	0.383609	Bulk-CD8_T	Patient_11_CD8	Others
MuSiC (T2)	B_cells	0	Bulk-CD8_T	Patient_12_CD8	Others
MuSiC (T2)	CD4_T	0	Bulk-CD8_T	Patient_12_CD8	Others
MuSiC (T2)	CD8_T	0	Bulk-CD8_T	Patient_12_CD8	CD8_T
MuSiC (T2)	Monocytes	0.0991938	Bulk-CD8_T	Patient_12_CD8	Others
MuSiC (T2)	NK	0.330628	Bulk-CD8_T	Patient_12_CD8	Others
MuSiC (T2)	NKT	0.570179	Bulk-CD8_T	Patient_12_CD8	Others
MuSiC (T2)	B_cells	0	Bulk-CD8_T	Patient_13_CD8	Others
MuSiC (T2)	CD4_T	0	Bulk-CD8_T	Patient_13_CD8	Others
MuSiC (T2)	CD8_T	0	Bulk-CD8_T	Patient_13_CD8	CD8_T
MuSiC (T2)	Monocytes	0	Bulk-CD8_T	Patient_13_CD8	Others
MuSiC (T2)	NK	0.459336	Bulk-CD8_T	Patient_13_CD8	Others
MuSiC (T2)	NKT	0.540664	Bulk-CD8_T	Patient_13_CD8	Others
MuSiC (T2)	B_cells	0	Bulk-CD8_T	Patient_14_CD8	Others
MuSiC (T2)	CD4_T	0	Bulk-CD8_T	Patient_14_CD8	Others
MuSiC (T2)	CD8_T	0	Bulk-CD8_T	Patient_14_CD8	CD8_T
MuSiC (T2)	Monocytes	0.0544196	Bulk-CD8_T	Patient_14_CD8	Others
MuSiC (T2)	NK	0.513336	Bulk-CD8_T	Patient_14_CD8	Others
MuSiC (T2)	NKT	0.432245	Bulk-CD8_T	Patient_14_CD8	Others
MuSiC (T2)	B_cells	0	Bulk-CD8_T	Patient_15_CD8	Others
MuSiC (T2)	CD4_T	0	Bulk-CD8_T	Patient_15_CD8	Others
MuSiC (T2)	CD8_T	0	Bulk-CD8_T	Patient_15_CD8	CD8_T
MuSiC (T2)	Monocytes	0.358352	Bulk-CD8_T	Patient_15_CD8	Others
MuSiC (T2)	NK	0.317055	Bulk-CD8_T	Patient_15_CD8	Others
MuSiC (T2)	NKT	0.324594	Bulk-CD8_T	Patient_15_CD8	Others
MuSiC (T2)	B_cells	0	Bulk-CD8_T	Patient_16_CD8	Others
MuSiC (T2)	CD4_T	0	Bulk-CD8_T	Patient_16_CD8	Others
MuSiC (T2)	CD8_T	0	Bulk-CD8_T	Patient_16_CD8	CD8_T
MuSiC (T2)	Monocytes	0.395271	Bulk-CD8_T	Patient_16_CD8	Others
MuSiC (T2)	NK	0.604729	Bulk-CD8_T	Patient_16_CD8	Others
MuSiC (T2)	NKT	0	Bulk-CD8_T	Patient_16_CD8	Others
MuSiC (T2)	B_cells	0	Bulk-CD8_T	Patient_17_CD8	Others
MuSiC (T2)	CD4_T	0	Bulk-CD8_T	Patient_17_CD8	Others
MuSiC (T2)	CD8_T	0	Bulk-CD8_T	Patient_17_CD8	CD8_T
MuSiC (T2)	Monocytes	0.0749276	Bulk-CD8_T	Patient_17_CD8	Others
MuSiC (T2)	NK	0.925072	Bulk-CD8_T	Patient_17_CD8	Others
MuSiC (T2)	NKT	0	Bulk-CD8_T	Patient_17_CD8	Others
MuSiC (T2)	B_cells	0	Bulk-Monocytes	Patient_01_Monocytes	Others
MuSiC (T2)	CD4_T	0	Bulk-Monocytes	Patient_01_Monocytes	Others
MuSiC (T2)	CD8_T	0	Bulk-Monocytes	Patient_01_Monocytes	Others
MuSiC (T2)	Monocytes	1	Bulk-Monocytes	Patient_01_Monocytes	Monocytes
MuSiC (T2)	NK	0	Bulk-Monocytes	Patient_01_Monocytes	Others
MuSiC (T2)	NKT	0	Bulk-Monocytes	Patient_01_Monocytes	Others
MuSiC (T2)	B_cells	0	Bulk-Monocytes	Patient_02_Monocytes	Others
MuSiC (T2)	CD4_T	0	Bulk-Monocytes	Patient_02_Monocytes	Others
MuSiC (T2)	CD8_T	0	Bulk-Monocytes	Patient_02_Monocytes	Others
MuSiC (T2)	Monocytes	0.998169	Bulk-Monocytes	Patient_02_Monocytes	Monocytes
MuSiC (T2)	NK	0.00183102	Bulk-Monocytes	Patient_02_Monocytes	Others
MuSiC (T2)	NKT	0	Bulk-Monocytes	Patient_02_Monocytes	Others
MuSiC (T2)	B_cells	0	Bulk-Monocytes	Patient_03_Monocytes	Others
MuSiC (T2)	CD4_T	0	Bulk-Monocytes	Patient_03_Monocytes	Others
MuSiC (T2)	CD8_T	0	Bulk-Monocytes	Patient_03_Monocytes	Others
MuSiC (T2)	Monocytes	0.999282	Bulk-Monocytes	Patient_03_Monocytes	Monocytes
MuSiC (T2)	NK	0.00071796	Bulk-Monocytes	Patient_03_Monocytes	Others
MuSiC (T2)	NKT	0	Bulk-Monocytes	Patient_03_Monocytes	Others
MuSiC (T2)	B_cells	0	Bulk-Monocytes	Patient_04_Monocytes	Others
MuSiC (T2)	CD4_T	0	Bulk-Monocytes	Patient_04_Monocytes	Others
MuSiC (T2)	CD8_T	0	Bulk-Monocytes	Patient_04_Monocytes	Others
MuSiC (T2)	Monocytes	1	Bulk-Monocytes	Patient_04_Monocytes	Monocytes
MuSiC (T2)	NK	0	Bulk-Monocytes	Patient_04_Monocytes	Others
MuSiC (T2)	NKT	0	Bulk-Monocytes	Patient_04_Monocytes	Others
MuSiC (T2)	B_cells	0	Bulk-Monocytes	Patient_05_Monocytes	Others
MuSiC (T2)	CD4_T	0	Bulk-Monocytes	Patient_05_Monocytes	Others
MuSiC (T2)	CD8_T	0	Bulk-Monocytes	Patient_05_Monocytes	Others
MuSiC (T2)	Monocytes	0.998359	Bulk-Monocytes	Patient_05_Monocytes	Monocytes
MuSiC (T2)	NK	0.00164088	Bulk-Monocytes	Patient_05_Monocytes	Others
MuSiC (T2)	NKT	0	Bulk-Monocytes	Patient_05_Monocytes	Others
MuSiC (T2)	B_cells	0	Bulk-Monocytes	Patient_06_Monocytes	Others
MuSiC (T2)	CD4_T	0	Bulk-Monocytes	Patient_06_Monocytes	Others
MuSiC (T2)	CD8_T	0	Bulk-Monocytes	Patient_06_Monocytes	Others
MuSiC (T2)	Monocytes	0.994278	Bulk-Monocytes	Patient_06_Monocytes	Monocytes
MuSiC (T2)	NK	0.00572228	Bulk-Monocytes	Patient_06_Monocytes	Others
MuSiC (T2)	NKT	0	Bulk-Monocytes	Patient_06_Monocytes	Others
MuSiC (T2)	B_cells	0	Bulk-Monocytes	Patient_07_Monocytes	Others
MuSiC (T2)	CD4_T	0	Bulk-Monocytes	Patient_07_Monocytes	Others
MuSiC (T2)	CD8_T	0	Bulk-Monocytes	Patient_07_Monocytes	Others
MuSiC (T2)	Monocytes	0.930842	Bulk-Monocytes	Patient_07_Monocytes	Monocytes
MuSiC (T2)	NK	0.0691579	Bulk-Monocytes	Patient_07_Monocytes	Others
MuSiC (T2)	NKT	0	Bulk-Monocytes	Patient_07_Monocytes	Others
MuSiC (T2)	B_cells	0	Bulk-Monocytes	Patient_08_Monocytes	Others
MuSiC (T2)	CD4_T	0	Bulk-Monocytes	Patient_08_Monocytes	Others
MuSiC (T2)	CD8_T	0	Bulk-Monocytes	Patient_08_Monocytes	Others
MuSiC (T2)	Monocytes	0.959796	Bulk-Monocytes	Patient_08_Monocytes	Monocytes
MuSiC (T2)	NK	0.0402038	Bulk-Monocytes	Patient_08_Monocytes	Others
MuSiC (T2)	NKT	0	Bulk-Monocytes	Patient_08_Monocytes	Others
MuSiC (T2)	B_cells	0	Bulk-Monocytes	Patient_09_Monocytes	Others
MuSiC (T2)	CD4_T	0	Bulk-Monocytes	Patient_09_Monocytes	Others
MuSiC (T2)	CD8_T	0	Bulk-Monocytes	Patient_09_Monocytes	Others
MuSiC (T2)	Monocytes	0.945709	Bulk-Monocytes	Patient_09_Monocytes	Monocytes
MuSiC (T2)	NK	0.0542909	Bulk-Monocytes	Patient_09_Monocytes	Others
MuSiC (T2)	NKT	0	Bulk-Monocytes	Patient_09_Monocytes	Others
MuSiC (T2)	B_cells	0	Bulk-Monocytes	Patient_10_Monocytes	Others
MuSiC (T2)	CD4_T	0	Bulk-Monocytes	Patient_10_Monocytes	Others
MuSiC (T2)	CD8_T	0	Bulk-Monocytes	Patient_10_Monocytes	Others
MuSiC (T2)	Monocytes	0.970466	Bulk-Monocytes	Patient_10_Monocytes	Monocytes
MuSiC (T2)	NK	0.0295337	Bulk-Monocytes	Patient_10_Monocytes	Others
MuSiC (T2)	NKT	0	Bulk-Monocytes	Patient_10_Monocytes	Others
MuSiC (T2)	B_cells	0	Bulk-Monocytes	Patient_11_Monocytes	Others
MuSiC (T2)	CD4_T	0	Bulk-Monocytes	Patient_11_Monocytes	Others
MuSiC (T2)	CD8_T	0	Bulk-Monocytes	Patient_11_Monocytes	Others
MuSiC (T2)	Monocytes	0.991881	Bulk-Monocytes	Patient_11_Monocytes	Monocytes
MuSiC (T2)	NK	0.00811871	Bulk-Monocytes	Patient_11_Monocytes	Others
MuSiC (T2)	NKT	0	Bulk-Monocytes	Patient_11_Monocytes	Others
MuSiC (T2)	B_cells	0	Bulk-Monocytes	Patient_12_Monocytes	Others
MuSiC (T2)	CD4_T	0	Bulk-Monocytes	Patient_12_Monocytes	Others
MuSiC (T2)	CD8_T	0	Bulk-Monocytes	Patient_12_Monocytes	Others
MuSiC (T2)	Monocytes	0.976873	Bulk-Monocytes	Patient_12_Monocytes	Monocytes
MuSiC (T2)	NK	0.0231267	Bulk-Monocytes	Patient_12_Monocytes	Others
MuSiC (T2)	NKT	0	Bulk-Monocytes	Patient_12_Monocytes	Others
MuSiC (T2)	B_cells	0	Bulk-Monocytes	Patient_13_Monocytes	Others
MuSiC (T2)	CD4_T	0	Bulk-Monocytes	Patient_13_Monocytes	Others
MuSiC (T2)	CD8_T	0	Bulk-Monocytes	Patient_13_Monocytes	Others
MuSiC (T2)	Monocytes	1	Bulk-Monocytes	Patient_13_Monocytes	Monocytes
MuSiC (T2)	NK	0	Bulk-Monocytes	Patient_13_Monocytes	Others
MuSiC (T2)	NKT	0	Bulk-Monocytes	Patient_13_Monocytes	Others
MuSiC (T2)	B_cells	0	Bulk-Monocytes	Patient_14_Monocytes	Others
MuSiC (T2)	CD4_T	0	Bulk-Monocytes	Patient_14_Monocytes	Others
MuSiC (T2)	CD8_T	0	Bulk-Monocytes	Patient_14_Monocytes	Others
MuSiC (T2)	Monocytes	1	Bulk-Monocytes	Patient_14_Monocytes	Monocytes
MuSiC (T2)	NK	0	Bulk-Monocytes	Patient_14_Monocytes	Others
MuSiC (T2)	NKT	0	Bulk-Monocytes	Patient_14_Monocytes	Others
MuSiC (T2)	B_cells	0	Bulk-Monocytes	Patient_15_Monocytes	Others
MuSiC (T2)	CD4_T	0	Bulk-Monocytes	Patient_15_Monocytes	Others
MuSiC (T2)	CD8_T	0	Bulk-Monocytes	Patient_15_Monocytes	Others
MuSiC (T2)	Monocytes	0.997072	Bulk-Monocytes	Patient_15_Monocytes	Monocytes
MuSiC (T2)	NK	0.00292763	Bulk-Monocytes	Patient_15_Monocytes	Others
MuSiC (T2)	NKT	0	Bulk-Monocytes	Patient_15_Monocytes	Others
MuSiC (T2)	B_cells	0	Bulk-Monocytes	Patient_16_Monocytes	Others
MuSiC (T2)	CD4_T	0	Bulk-Monocytes	Patient_16_Monocytes	Others
MuSiC (T2)	CD8_T	0	Bulk-Monocytes	Patient_16_Monocytes	Others
MuSiC (T2)	Monocytes	0.997439	Bulk-Monocytes	Patient_16_Monocytes	Monocytes
MuSiC (T2)	NK	0.00256081	Bulk-Monocytes	Patient_16_Monocytes	Others
MuSiC (T2)	NKT	0	Bulk-Monocytes	Patient_16_Monocytes	Others
MuSiC (T2)	B_cells	0	Bulk-Monocytes	Patient_17_Monocytes	Others
MuSiC (T2)	CD4_T	0	Bulk-Monocytes	Patient_17_Monocytes	Others
MuSiC (T2)	CD8_T	0	Bulk-Monocytes	Patient_17_Monocytes	Others
MuSiC (T2)	Monocytes	0.996507	Bulk-Monocytes	Patient_17_Monocytes	Monocytes
MuSiC (T2)	NK	0.00349277	Bulk-Monocytes	Patient_17_Monocytes	Others
MuSiC (T2)	NKT	0	Bulk-Monocytes	Patient_17_Monocytes	Others
MuSiC (T2)	B_cells	0	Bulk-NK	Patient_01_NK	Others
MuSiC (T2)	CD4_T	0	Bulk-NK	Patient_01_NK	Others
MuSiC (T2)	CD8_T	0	Bulk-NK	Patient_01_NK	Others
MuSiC (T2)	Monocytes	0.237175	Bulk-NK	Patient_01_NK	Others
MuSiC (T2)	NK	0.762825	Bulk-NK	Patient_01_NK	NK
MuSiC (T2)	NKT	0	Bulk-NK	Patient_01_NK	Others
MuSiC (T2)	B_cells	0	Bulk-NK	Patient_02_NK	Others
MuSiC (T2)	CD4_T	0	Bulk-NK	Patient_02_NK	Others
MuSiC (T2)	CD8_T	0	Bulk-NK	Patient_02_NK	Others
MuSiC (T2)	Monocytes	0.0670316	Bulk-NK	Patient_02_NK	Others
MuSiC (T2)	NK	0.932968	Bulk-NK	Patient_02_NK	NK
MuSiC (T2)	NKT	0	Bulk-NK	Patient_02_NK	Others
MuSiC (T2)	B_cells	0	Bulk-NK	Patient_03_NK	Others
MuSiC (T2)	CD4_T	0	Bulk-NK	Patient_03_NK	Others
MuSiC (T2)	CD8_T	0	Bulk-NK	Patient_03_NK	Others
MuSiC (T2)	Monocytes	0.0441541	Bulk-NK	Patient_03_NK	Others
MuSiC (T2)	NK	0.955846	Bulk-NK	Patient_03_NK	NK
MuSiC (T2)	NKT	0	Bulk-NK	Patient_03_NK	Others
MuSiC (T2)	B_cells	0	Bulk-NK	Patient_04_NK	Others
MuSiC (T2)	CD4_T	0	Bulk-NK	Patient_04_NK	Others
MuSiC (T2)	CD8_T	0	Bulk-NK	Patient_04_NK	Others
MuSiC (T2)	Monocytes	0.398017	Bulk-NK	Patient_04_NK	Others
MuSiC (T2)	NK	0.601983	Bulk-NK	Patient_04_NK	NK
[truncated: 1,099 more rows]
