# Supplementary material for: Transcriptome size matters for single-cell RNA-seq normalization and bulk deconvolution
Source: Nat Commun. 2025 Feb 1;16:1246. doi: 10.1038/s41467-025-56623-1 (PMC11787294; doi:10.1038/s41467-025-56623-1)
Supplement: Supplementary file 6 — Source Data [file 41467_2025_56623_MOESM6_ESM.zip › Source_data/Figure_5.xlsx]

## Sheet: Figure_5a_left
Methods	Cell_type	fraction
Transcriptome size	L5.ET	12.4989
Transcriptome size	L6b	8.59621
Transcriptome size	L5.6.NP	6.94889
Transcriptome size	Lamp5	5.04948
Transcriptome size	Oligo	1.43169
Transcriptome size	Astro	1.00005
Transcriptome size	L5.ET	12.4989
Transcriptome size	L6b	8.59617
Transcriptome size	L5.6.NP	6.94889
Transcriptome size	Lamp5	5.04956
Transcriptome size	Oligo	1.43164
Transcriptome size	Astro	1.00008
Transcriptome size	L5.ET	12.4989
Transcriptome size	L6b	8.59624
Transcriptome size	L5.6.NP	6.94897
Transcriptome size	Lamp5	5.04954
Transcriptome size	Oligo	1.43163
Transcriptome size	Astro	1.00004
Transcriptome size	L5.ET	12.4989
Transcriptome size	L6b	8.5962
Transcriptome size	L5.6.NP	6.94889
Transcriptome size	Lamp5	5.04954
Transcriptome size	Oligo	1.43165
Transcriptome size	Astro	1.0001
Transcriptome size	L5.ET	12.4988
Transcriptome size	L6b	8.5962
Transcriptome size	L5.6.NP	6.94893
Transcriptome size	Lamp5	5.04956
Transcriptome size	Oligo	1.43163
Transcriptome size	Astro	1.00003
Transcriptome size	L5.ET	12.4989
Transcriptome size	L6b	8.59618
Transcriptome size	L5.6.NP	6.94892
Transcriptome size	Lamp5	5.04955
Transcriptome size	Oligo	1.43167
Transcriptome size	Astro	1
Transcriptome size	L5.ET	12.4989
Transcriptome size	L6b	8.59623
Transcriptome size	L5.6.NP	6.94894
Transcriptome size	Lamp5	5.04954
Transcriptome size	Oligo	1.43167
Transcriptome size	Astro	1
Transcriptome size	L5.ET	12.4989
Transcriptome size	L6b	8.59618
Transcriptome size	L5.6.NP	6.94893
Transcriptome size	Lamp5	5.04952
Transcriptome size	Oligo	1.43165
Transcriptome size	Astro	1.00008
Transcriptome size	L5.ET	12.4989
Transcriptome size	L6b	8.59624
Transcriptome size	L5.6.NP	6.94892
Transcriptome size	Lamp5	5.04948
Transcriptome size	Oligo	1.43169
Transcriptome size	Astro	1.00003
Transcriptome size	L5.ET	12.4989
Transcriptome size	L6b	8.59623
Transcriptome size	L5.6.NP	6.94888
Transcriptome size	Lamp5	5.04949
Transcriptome size	Oligo	1.43163
Transcriptome size	Astro	1.00009

## Sheet: Figure_5a_right
Methods	Cell_type	fraction	sampleID
BayesPrism (T1)	Astro	0.0267461	sp_1_rct
BayesPrism (T1)	L5.6.NP	0.193651	sp_1_rct
BayesPrism (T1)	L5.ET	0.338942	sp_1_rct
BayesPrism (T1)	L6b	0.2513	sp_1_rct
BayesPrism (T1)	Lamp5	0.15037	sp_1_rct
BayesPrism (T1)	Oligo	0.0389912	sp_1_rct
BayesPrism (T1)	Astro	0.0263496	sp_2_rct
BayesPrism (T1)	L5.6.NP	0.189378	sp_2_rct
BayesPrism (T1)	L5.ET	0.348916	sp_2_rct
BayesPrism (T1)	L6b	0.252347	sp_2_rct
BayesPrism (T1)	Lamp5	0.144341	sp_2_rct
BayesPrism (T1)	Oligo	0.0386688	sp_2_rct
BayesPrism (T1)	Astro	0.0260223	sp_3_rct
BayesPrism (T1)	L5.6.NP	0.18935	sp_3_rct
BayesPrism (T1)	L5.ET	0.3577	sp_3_rct
BayesPrism (T1)	L6b	0.253759	sp_3_rct
BayesPrism (T1)	Lamp5	0.131308	sp_3_rct
BayesPrism (T1)	Oligo	0.0418612	sp_3_rct
BayesPrism (T1)	Astro	0.0256334	sp_4_rct
BayesPrism (T1)	L5.6.NP	0.18882	sp_4_rct
BayesPrism (T1)	L5.ET	0.347271	sp_4_rct
BayesPrism (T1)	L6b	0.255319	sp_4_rct
BayesPrism (T1)	Lamp5	0.142746	sp_4_rct
BayesPrism (T1)	Oligo	0.0402107	sp_4_rct
BayesPrism (T1)	Astro	0.0260666	sp_5_rct
BayesPrism (T1)	L5.6.NP	0.189979	sp_5_rct
BayesPrism (T1)	L5.ET	0.36107	sp_5_rct
BayesPrism (T1)	L6b	0.244992	sp_5_rct
BayesPrism (T1)	Lamp5	0.138019	sp_5_rct
BayesPrism (T1)	Oligo	0.0398745	sp_5_rct
BayesPrism (T1)	Astro	0.0259311	sp_6_rct
BayesPrism (T1)	L5.6.NP	0.20499	sp_6_rct
BayesPrism (T1)	L5.ET	0.316762	sp_6_rct
BayesPrism (T1)	L6b	0.257365	sp_6_rct
BayesPrism (T1)	Lamp5	0.152899	sp_6_rct
BayesPrism (T1)	Oligo	0.0420526	sp_6_rct
BayesPrism (T1)	Astro	0.0247204	sp_7_rct
BayesPrism (T1)	L5.6.NP	0.1944	sp_7_rct
BayesPrism (T1)	L5.ET	0.347132	sp_7_rct
BayesPrism (T1)	L6b	0.23754	sp_7_rct
BayesPrism (T1)	Lamp5	0.155766	sp_7_rct
BayesPrism (T1)	Oligo	0.0404419	sp_7_rct
BayesPrism (T1)	Astro	0.0262187	sp_8_rct
BayesPrism (T1)	L5.6.NP	0.199515	sp_8_rct
BayesPrism (T1)	L5.ET	0.348959	sp_8_rct
BayesPrism (T1)	L6b	0.240706	sp_8_rct
BayesPrism (T1)	Lamp5	0.142596	sp_8_rct
BayesPrism (T1)	Oligo	0.0420043	sp_8_rct
BayesPrism (T1)	Astro	0.0257835	sp_9_rct
BayesPrism (T1)	L5.6.NP	0.195935	sp_9_rct
BayesPrism (T1)	L5.ET	0.344636	sp_9_rct
BayesPrism (T1)	L6b	0.256382	sp_9_rct
BayesPrism (T1)	Lamp5	0.136302	sp_9_rct
BayesPrism (T1)	Oligo	0.0409621	sp_9_rct
BayesPrism (T1)	Astro	0.0250417	sp_10_rct
BayesPrism (T1)	L5.6.NP	0.20035	sp_10_rct
BayesPrism (T1)	L5.ET	0.335311	sp_10_rct
BayesPrism (T1)	L6b	0.252109	sp_10_rct
BayesPrism (T1)	Lamp5	0.150375	sp_10_rct
BayesPrism (T1)	Oligo	0.036813	sp_10_rct
BayesPrism (T1)	Astro	0.0255642	sp_11_rct
BayesPrism (T1)	L5.6.NP	0.198886	sp_11_rct
BayesPrism (T1)	L5.ET	0.348478	sp_11_rct
BayesPrism (T1)	L6b	0.239624	sp_11_rct
BayesPrism (T1)	Lamp5	0.14782	sp_11_rct
BayesPrism (T1)	Oligo	0.0396269	sp_11_rct
BayesPrism (T1)	Astro	0.0248386	sp_12_rct
BayesPrism (T1)	L5.6.NP	0.190436	sp_12_rct
BayesPrism (T1)	L5.ET	0.34968	sp_12_rct
BayesPrism (T1)	L6b	0.251596	sp_12_rct
BayesPrism (T1)	Lamp5	0.141387	sp_12_rct
BayesPrism (T1)	Oligo	0.0420625	sp_12_rct
BayesPrism (T1)	Astro	0.0267488	sp_13_rct
BayesPrism (T1)	L5.6.NP	0.19885	sp_13_rct
BayesPrism (T1)	L5.ET	0.346286	sp_13_rct
BayesPrism (T1)	L6b	0.242869	sp_13_rct
BayesPrism (T1)	Lamp5	0.1437	sp_13_rct
BayesPrism (T1)	Oligo	0.0415459	sp_13_rct
BayesPrism (T1)	Astro	0.0256829	sp_14_rct
BayesPrism (T1)	L5.6.NP	0.192164	sp_14_rct
BayesPrism (T1)	L5.ET	0.349414	sp_14_rct
BayesPrism (T1)	L6b	0.244257	sp_14_rct
BayesPrism (T1)	Lamp5	0.146971	sp_14_rct
BayesPrism (T1)	Oligo	0.0415112	sp_14_rct
BayesPrism (T1)	Astro	0.0266889	sp_15_rct
BayesPrism (T1)	L5.6.NP	0.199436	sp_15_rct
BayesPrism (T1)	L5.ET	0.336099	sp_15_rct
BayesPrism (T1)	L6b	0.246757	sp_15_rct
BayesPrism (T1)	Lamp5	0.154015	sp_15_rct
BayesPrism (T1)	Oligo	0.0370035	sp_15_rct
BayesPrism (T1)	Astro	0.0264412	sp_16_rct
BayesPrism (T1)	L5.6.NP	0.193626	sp_16_rct
BayesPrism (T1)	L5.ET	0.353541	sp_16_rct
BayesPrism (T1)	L6b	0.243194	sp_16_rct
BayesPrism (T1)	Lamp5	0.145319	sp_16_rct
BayesPrism (T1)	Oligo	0.037878	sp_16_rct
BayesPrism (T1)	Astro	0.0259732	sp_17_rct
BayesPrism (T1)	L5.6.NP	0.199161	sp_17_rct
BayesPrism (T1)	L5.ET	0.343297	sp_17_rct
BayesPrism (T1)	L6b	0.241521	sp_17_rct
BayesPrism (T1)	Lamp5	0.149506	sp_17_rct
BayesPrism (T1)	Oligo	0.0405428	sp_17_rct
BayesPrism (T1)	Astro	0.0267759	sp_18_rct
BayesPrism (T1)	L5.6.NP	0.195181	sp_18_rct
BayesPrism (T1)	L5.ET	0.338934	sp_18_rct
BayesPrism (T1)	L6b	0.262113	sp_18_rct
BayesPrism (T1)	Lamp5	0.134193	sp_18_rct
BayesPrism (T1)	Oligo	0.042803	sp_18_rct
BayesPrism (T1)	Astro	0.0270839	sp_19_rct
BayesPrism (T1)	L5.6.NP	0.198677	sp_19_rct
BayesPrism (T1)	L5.ET	0.340639	sp_19_rct
BayesPrism (T1)	L6b	0.242721	sp_19_rct
BayesPrism (T1)	Lamp5	0.151099	sp_19_rct
BayesPrism (T1)	Oligo	0.039781	sp_19_rct
BayesPrism (T1)	Astro	0.0245114	sp_20_rct
BayesPrism (T1)	L5.6.NP	0.194605	sp_20_rct
BayesPrism (T1)	L5.ET	0.335173	sp_20_rct
BayesPrism (T1)	L6b	0.250908	sp_20_rct
BayesPrism (T1)	Lamp5	0.155559	sp_20_rct
BayesPrism (T1)	Oligo	0.0392435	sp_20_rct
BayesPrism (T1)	Astro	0.0272432	sp_21_rct
BayesPrism (T1)	L5.6.NP	0.202941	sp_21_rct
BayesPrism (T1)	L5.ET	0.352081	sp_21_rct
BayesPrism (T1)	L6b	0.245946	sp_21_rct
BayesPrism (T1)	Lamp5	0.133201	sp_21_rct
BayesPrism (T1)	Oligo	0.0385871	sp_21_rct
BayesPrism (T1)	Astro	0.0248478	sp_22_rct
BayesPrism (T1)	L5.6.NP	0.188151	sp_22_rct
BayesPrism (T1)	L5.ET	0.357752	sp_22_rct
BayesPrism (T1)	L6b	0.247364	sp_22_rct
BayesPrism (T1)	Lamp5	0.141292	sp_22_rct
BayesPrism (T1)	Oligo	0.0405933	sp_22_rct
BayesPrism (T1)	Astro	0.0232588	sp_23_rct
BayesPrism (T1)	L5.6.NP	0.194784	sp_23_rct
BayesPrism (T1)	L5.ET	0.34676	sp_23_rct
BayesPrism (T1)	L6b	0.259124	sp_23_rct
BayesPrism (T1)	Lamp5	0.136637	sp_23_rct
BayesPrism (T1)	Oligo	0.039436	sp_23_rct
BayesPrism (T1)	Astro	0.0247371	sp_24_rct
BayesPrism (T1)	L5.6.NP	0.194834	sp_24_rct
BayesPrism (T1)	L5.ET	0.345448	sp_24_rct
BayesPrism (T1)	L6b	0.251493	sp_24_rct
BayesPrism (T1)	Lamp5	0.143945	sp_24_rct
BayesPrism (T1)	Oligo	0.0395427	sp_24_rct
BayesPrism (T1)	Astro	0.0245595	sp_25_rct
BayesPrism (T1)	L5.6.NP	0.19612	sp_25_rct
BayesPrism (T1)	L5.ET	0.337973	sp_25_rct
BayesPrism (T1)	L6b	0.25447	sp_25_rct
BayesPrism (T1)	Lamp5	0.147458	sp_25_rct
BayesPrism (T1)	Oligo	0.0394194	sp_25_rct
BayesPrism (T1)	Astro	0.0261384	sp_26_rct
BayesPrism (T1)	L5.6.NP	0.188202	sp_26_rct
BayesPrism (T1)	L5.ET	0.344018	sp_26_rct
BayesPrism (T1)	L6b	0.252261	sp_26_rct
BayesPrism (T1)	Lamp5	0.147852	sp_26_rct
BayesPrism (T1)	Oligo	0.0415286	sp_26_rct
BayesPrism (T1)	Astro	0.0275464	sp_27_rct
BayesPrism (T1)	L5.6.NP	0.203412	sp_27_rct
BayesPrism (T1)	L5.ET	0.337216	sp_27_rct
BayesPrism (T1)	L6b	0.248162	sp_27_rct
BayesPrism (T1)	Lamp5	0.14308	sp_27_rct
BayesPrism (T1)	Oligo	0.0405839	sp_27_rct
BayesPrism (T1)	Astro	0.0255204	sp_28_rct
BayesPrism (T1)	L5.6.NP	0.192895	sp_28_rct
BayesPrism (T1)	L5.ET	0.355935	sp_28_rct
BayesPrism (T1)	L6b	0.244034	sp_28_rct
BayesPrism (T1)	Lamp5	0.141643	sp_28_rct
BayesPrism (T1)	Oligo	0.039973	sp_28_rct
BayesPrism (T1)	Astro	0.0267096	sp_29_rct
BayesPrism (T1)	L5.6.NP	0.196713	sp_29_rct
BayesPrism (T1)	L5.ET	0.352194	sp_29_rct
BayesPrism (T1)	L6b	0.237196	sp_29_rct
BayesPrism (T1)	Lamp5	0.145369	sp_29_rct
BayesPrism (T1)	Oligo	0.0418194	sp_29_rct
BayesPrism (T1)	Astro	0.0247473	sp_30_rct
BayesPrism (T1)	L5.6.NP	0.201702	sp_30_rct
BayesPrism (T1)	L5.ET	0.344265	sp_30_rct
BayesPrism (T1)	L6b	0.245959	sp_30_rct
BayesPrism (T1)	Lamp5	0.142361	sp_30_rct
BayesPrism (T1)	Oligo	0.0409659	sp_30_rct
BayesPrism (T1)	Astro	0.0265286	sp_31_rct
BayesPrism (T1)	L5.6.NP	0.183503	sp_31_rct
BayesPrism (T1)	L5.ET	0.345108	sp_31_rct
BayesPrism (T1)	L6b	0.252605	sp_31_rct
BayesPrism (T1)	Lamp5	0.149714	sp_31_rct
BayesPrism (T1)	Oligo	0.0425406	sp_31_rct
BayesPrism (T1)	Astro	0.0278069	sp_32_rct
BayesPrism (T1)	L5.6.NP	0.195115	sp_32_rct
BayesPrism (T1)	L5.ET	0.344601	sp_32_rct
BayesPrism (T1)	L6b	0.25175	sp_32_rct
BayesPrism (T1)	Lamp5	0.140846	sp_32_rct
BayesPrism (T1)	Oligo	0.0398815	sp_32_rct
BayesPrism (T1)	Astro	0.0246138	sp_33_rct
BayesPrism (T1)	L5.6.NP	0.19171	sp_33_rct
BayesPrism (T1)	L5.ET	0.367196	sp_33_rct
BayesPrism (T1)	L6b	0.245564	sp_33_rct
BayesPrism (T1)	Lamp5	0.136632	sp_33_rct
BayesPrism (T1)	Oligo	0.0342849	sp_33_rct
BayesPrism (T1)	Astro	0.0272968	sp_34_rct
BayesPrism (T1)	L5.6.NP	0.200646	sp_34_rct
BayesPrism (T1)	L5.ET	0.328888	sp_34_rct
BayesPrism (T1)	L6b	0.251896	sp_34_rct
BayesPrism (T1)	Lamp5	0.150329	sp_34_rct
BayesPrism (T1)	Oligo	0.0409447	sp_34_rct
BayesPrism (T1)	Astro	0.0250426	sp_35_rct
BayesPrism (T1)	L5.6.NP	0.192448	sp_35_rct
BayesPrism (T1)	L5.ET	0.358709	sp_35_rct
BayesPrism (T1)	L6b	0.238307	sp_35_rct
BayesPrism (T1)	Lamp5	0.146551	sp_35_rct
BayesPrism (T1)	Oligo	0.0389425	sp_35_rct
BayesPrism (T1)	Astro	0.0253928	sp_36_rct
BayesPrism (T1)	L5.6.NP	0.197091	sp_36_rct
BayesPrism (T1)	L5.ET	0.355988	sp_36_rct
BayesPrism (T1)	L6b	0.240684	sp_36_rct
BayesPrism (T1)	Lamp5	0.140596	sp_36_rct
BayesPrism (T1)	Oligo	0.0402489	sp_36_rct
BayesPrism (T1)	Astro	0.024511	sp_37_rct
BayesPrism (T1)	L5.6.NP	0.197285	sp_37_rct
BayesPrism (T1)	L5.ET	0.340871	sp_37_rct
BayesPrism (T1)	L6b	0.238173	sp_37_rct
BayesPrism (T1)	Lamp5	0.157341	sp_37_rct
BayesPrism (T1)	Oligo	0.0418189	sp_37_rct
BayesPrism (T1)	Astro	0.0263235	sp_38_rct
BayesPrism (T1)	L5.6.NP	0.193583	sp_38_rct
BayesPrism (T1)	L5.ET	0.348503	sp_38_rct
BayesPrism (T1)	L6b	0.242362	sp_38_rct
BayesPrism (T1)	Lamp5	0.151104	sp_38_rct
BayesPrism (T1)	Oligo	0.0381241	sp_38_rct
BayesPrism (T1)	Astro	0.0250913	sp_39_rct
BayesPrism (T1)	L5.6.NP	0.200553	sp_39_rct
BayesPrism (T1)	L5.ET	0.343211	sp_39_rct
BayesPrism (T1)	L6b	0.238979	sp_39_rct
BayesPrism (T1)	Lamp5	0.153315	sp_39_rct
BayesPrism (T1)	Oligo	0.0388514	sp_39_rct
BayesPrism (T1)	Astro	0.025907	sp_40_rct
BayesPrism (T1)	L5.6.NP	0.196713	sp_40_rct
BayesPrism (T1)	L5.ET	0.340352	sp_40_rct
BayesPrism (T1)	L6b	0.252178	sp_40_rct
BayesPrism (T1)	Lamp5	0.143931	sp_40_rct
BayesPrism (T1)	Oligo	0.0409186	sp_40_rct
BayesPrism (T1)	Astro	0.0256651	sp_41_rct
BayesPrism (T1)	L5.6.NP	0.198142	sp_41_rct
BayesPrism (T1)	L5.ET	0.341161	sp_41_rct
BayesPrism (T1)	L6b	0.253362	sp_41_rct
BayesPrism (T1)	Lamp5	0.141051	sp_41_rct
BayesPrism (T1)	Oligo	0.0406196	sp_41_rct
BayesPrism (T1)	Astro	0.0250365	sp_42_rct
BayesPrism (T1)	L5.6.NP	0.200712	sp_42_rct
BayesPrism (T1)	L5.ET	0.359457	sp_42_rct
BayesPrism (T1)	L6b	0.232057	sp_42_rct
BayesPrism (T1)	Lamp5	0.145022	sp_42_rct
BayesPrism (T1)	Oligo	0.0377154	sp_42_rct
BayesPrism (T1)	Astro	0.0279418	sp_43_rct
BayesPrism (T1)	L5.6.NP	0.197566	sp_43_rct
BayesPrism (T1)	L5.ET	0.355663	sp_43_rct
BayesPrism (T1)	L6b	0.232287	sp_43_rct
BayesPrism (T1)	Lamp5	0.146853	sp_43_rct
BayesPrism (T1)	Oligo	0.0396899	sp_43_rct
BayesPrism (T1)	Astro	0.0239899	sp_44_rct
BayesPrism (T1)	L5.6.NP	0.195849	sp_44_rct
BayesPrism (T1)	L5.ET	0.347771	sp_44_rct
BayesPrism (T1)	L6b	0.247993	sp_44_rct
BayesPrism (T1)	Lamp5	0.144848	sp_44_rct
BayesPrism (T1)	Oligo	0.0395496	sp_44_rct
BayesPrism (T1)	Astro	0.0265953	sp_45_rct
BayesPrism (T1)	L5.6.NP	0.187443	sp_45_rct
BayesPrism (T1)	L5.ET	0.354772	sp_45_rct
BayesPrism (T1)	L6b	0.252672	sp_45_rct
BayesPrism (T1)	Lamp5	0.139434	sp_45_rct
BayesPrism (T1)	Oligo	0.0390851	sp_45_rct
BayesPrism (T1)	Astro	0.0256581	sp_46_rct
BayesPrism (T1)	L5.6.NP	0.193579	sp_46_rct
BayesPrism (T1)	L5.ET	0.340804	sp_46_rct
BayesPrism (T1)	L6b	0.249278	sp_46_rct
BayesPrism (T1)	Lamp5	0.148861	sp_46_rct
BayesPrism (T1)	Oligo	0.0418196	sp_46_rct
BayesPrism (T1)	Astro	0.0241259	sp_47_rct
BayesPrism (T1)	L5.6.NP	0.193583	sp_47_rct
BayesPrism (T1)	L5.ET	0.358874	sp_47_rct
BayesPrism (T1)	L6b	0.241313	sp_47_rct
BayesPrism (T1)	Lamp5	0.139362	sp_47_rct
BayesPrism (T1)	Oligo	0.0427425	sp_47_rct
BayesPrism (T1)	Astro	0.0280325	sp_48_rct
BayesPrism (T1)	L5.6.NP	0.188176	sp_48_rct
BayesPrism (T1)	L5.ET	0.349477	sp_48_rct
BayesPrism (T1)	L6b	0.252616	sp_48_rct
BayesPrism (T1)	Lamp5	0.140146	sp_48_rct
BayesPrism (T1)	Oligo	0.0415526	sp_48_rct
BayesPrism (T1)	Astro	0.024872	sp_49_rct
BayesPrism (T1)	L5.6.NP	0.191684	sp_49_rct
BayesPrism (T1)	L5.ET	0.351924	sp_49_rct
BayesPrism (T1)	L6b	0.250962	sp_49_rct
BayesPrism (T1)	Lamp5	0.140114	sp_49_rct
BayesPrism (T1)	Oligo	0.0404435	sp_49_rct
BayesPrism (T1)	Astro	0.0251834	sp_50_rct
BayesPrism (T1)	L5.6.NP	0.195535	sp_50_rct
BayesPrism (T1)	L5.ET	0.329424	sp_50_rct
BayesPrism (T1)	L6b	0.258121	sp_50_rct
BayesPrism (T1)	Lamp5	0.147519	sp_50_rct
BayesPrism (T1)	Oligo	0.0442177	sp_50_rct
BayesPrism (T1)	Astro	0.0256615	sp_51_rct
BayesPrism (T1)	L5.6.NP	0.190399	sp_51_rct
BayesPrism (T1)	L5.ET	0.356502	sp_51_rct
BayesPrism (T1)	L6b	0.253302	sp_51_rct
BayesPrism (T1)	Lamp5	0.134639	sp_51_rct
BayesPrism (T1)	Oligo	0.0394961	sp_51_rct
BayesPrism (T1)	Astro	0.0249783	sp_52_rct
BayesPrism (T1)	L5.6.NP	0.194336	sp_52_rct
BayesPrism (T1)	L5.ET	0.332461	sp_52_rct
BayesPrism (T1)	L6b	0.251857	sp_52_rct
BayesPrism (T1)	Lamp5	0.157475	sp_52_rct
BayesPrism (T1)	Oligo	0.038893	sp_52_rct
BayesPrism (T1)	Astro	0.0259201	sp_53_rct
BayesPrism (T1)	L5.6.NP	0.194572	sp_53_rct
BayesPrism (T1)	L5.ET	0.346352	sp_53_rct
BayesPrism (T1)	L6b	0.254586	sp_53_rct
BayesPrism (T1)	Lamp5	0.138106	sp_53_rct
BayesPrism (T1)	Oligo	0.0404646	sp_53_rct
BayesPrism (T1)	Astro	0.0263054	sp_54_rct
BayesPrism (T1)	L5.6.NP	0.189855	sp_54_rct
BayesPrism (T1)	L5.ET	0.344166	sp_54_rct
BayesPrism (T1)	L6b	0.250168	sp_54_rct
BayesPrism (T1)	Lamp5	0.148265	sp_54_rct
BayesPrism (T1)	Oligo	0.0412406	sp_54_rct
BayesPrism (T1)	Astro	0.0267986	sp_55_rct
BayesPrism (T1)	L5.6.NP	0.193849	sp_55_rct
BayesPrism (T1)	L5.ET	0.355692	sp_55_rct
BayesPrism (T1)	L6b	0.24224	sp_55_rct
BayesPrism (T1)	Lamp5	0.142265	sp_55_rct
BayesPrism (T1)	Oligo	0.0391546	sp_55_rct
BayesPrism (T1)	Astro	0.027633	sp_56_rct
BayesPrism (T1)	L5.6.NP	0.196448	sp_56_rct
BayesPrism (T1)	L5.ET	0.355048	sp_56_rct
BayesPrism (T1)	L6b	0.239462	sp_56_rct
BayesPrism (T1)	Lamp5	0.140698	sp_56_rct
BayesPrism (T1)	Oligo	0.040711	sp_56_rct
BayesPrism (T1)	Astro	0.0266928	sp_57_rct
BayesPrism (T1)	L5.6.NP	0.196888	sp_57_rct
BayesPrism (T1)	L5.ET	0.3375	sp_57_rct
BayesPrism (T1)	L6b	0.250682	sp_57_rct
BayesPrism (T1)	Lamp5	0.14742	sp_57_rct
BayesPrism (T1)	Oligo	0.040818	sp_57_rct
BayesPrism (T1)	Astro	0.0257915	sp_58_rct
BayesPrism (T1)	L5.6.NP	0.196291	sp_58_rct
BayesPrism (T1)	L5.ET	0.352442	sp_58_rct
BayesPrism (T1)	L6b	0.244988	sp_58_rct
BayesPrism (T1)	Lamp5	0.140388	sp_58_rct
BayesPrism (T1)	Oligo	0.0400993	sp_58_rct
BayesPrism (T1)	Astro	0.0234988	sp_59_rct
BayesPrism (T1)	L5.6.NP	0.197975	sp_59_rct
BayesPrism (T1)	L5.ET	0.344143	sp_59_rct
BayesPrism (T1)	L6b	0.24933	sp_59_rct
BayesPrism (T1)	Lamp5	0.149276	sp_59_rct
BayesPrism (T1)	Oligo	0.0357773	sp_59_rct
BayesPrism (T1)	Astro	0.0246127	sp_60_rct
BayesPrism (T1)	L5.6.NP	0.195596	sp_60_rct
BayesPrism (T1)	L5.ET	0.351236	sp_60_rct
BayesPrism (T1)	L6b	0.248759	sp_60_rct
BayesPrism (T1)	Lamp5	0.139055	sp_60_rct
BayesPrism (T1)	Oligo	0.0407412	sp_60_rct
BayesPrism (T1)	Astro	0.0249759	sp_61_rct
BayesPrism (T1)	L5.6.NP	0.197307	sp_61_rct
BayesPrism (T1)	L5.ET	0.346737	sp_61_rct
BayesPrism (T1)	L6b	0.235797	sp_61_rct
BayesPrism (T1)	Lamp5	0.149089	sp_61_rct
BayesPrism (T1)	Oligo	0.0460945	sp_61_rct
BayesPrism (T1)	Astro	0.0269697	sp_62_rct
BayesPrism (T1)	L5.6.NP	0.191527	sp_62_rct
BayesPrism (T1)	L5.ET	0.355629	sp_62_rct
BayesPrism (T1)	L6b	0.239671	sp_62_rct
BayesPrism (T1)	Lamp5	0.144785	sp_62_rct
BayesPrism (T1)	Oligo	0.0414188	sp_62_rct
BayesPrism (T1)	Astro	0.0245122	sp_63_rct
BayesPrism (T1)	L5.6.NP	0.199688	sp_63_rct
BayesPrism (T1)	L5.ET	0.340836	sp_63_rct
BayesPrism (T1)	L6b	0.251761	sp_63_rct
BayesPrism (T1)	Lamp5	0.144081	sp_63_rct
BayesPrism (T1)	Oligo	0.0391226	sp_63_rct
BayesPrism (T1)	Astro	0.0236755	sp_64_rct
BayesPrism (T1)	L5.6.NP	0.193233	sp_64_rct
BayesPrism (T1)	L5.ET	0.345681	sp_64_rct
BayesPrism (T1)	L6b	0.247743	sp_64_rct
BayesPrism (T1)	Lamp5	0.147272	sp_64_rct
BayesPrism (T1)	Oligo	0.0423953	sp_64_rct
BayesPrism (T1)	Astro	0.024599	sp_65_rct
BayesPrism (T1)	L5.6.NP	0.211965	sp_65_rct
BayesPrism (T1)	L5.ET	0.342665	sp_65_rct
BayesPrism (T1)	L6b	0.234646	sp_65_rct
BayesPrism (T1)	Lamp5	0.148138	sp_65_rct
BayesPrism (T1)	Oligo	0.0379866	sp_65_rct
BayesPrism (T1)	Astro	0.0249951	sp_66_rct
BayesPrism (T1)	L5.6.NP	0.195814	sp_66_rct
BayesPrism (T1)	L5.ET	0.345473	sp_66_rct
BayesPrism (T1)	L6b	0.245025	sp_66_rct
BayesPrism (T1)	Lamp5	0.145562	sp_66_rct
BayesPrism (T1)	Oligo	0.0431307	sp_66_rct
BayesPrism (T1)	Astro	0.0243151	sp_67_rct
BayesPrism (T1)	L5.6.NP	0.195651	sp_67_rct
BayesPrism (T1)	L5.ET	0.341285	sp_67_rct
BayesPrism (T1)	L6b	0.246424	sp_67_rct
BayesPrism (T1)	Lamp5	0.154536	sp_67_rct
BayesPrism (T1)	Oligo	0.0377882	sp_67_rct
BayesPrism (T1)	Astro	0.0268757	sp_68_rct
BayesPrism (T1)	L5.6.NP	0.194497	sp_68_rct
BayesPrism (T1)	L5.ET	0.348062	sp_68_rct
BayesPrism (T1)	L6b	0.249541	sp_68_rct
BayesPrism (T1)	Lamp5	0.142426	sp_68_rct
BayesPrism (T1)	Oligo	0.0385976	sp_68_rct
BayesPrism (T1)	Astro	0.0256667	sp_69_rct
BayesPrism (T1)	L5.6.NP	0.192323	sp_69_rct
BayesPrism (T1)	L5.ET	0.342	sp_69_rct
BayesPrism (T1)	L6b	0.255275	sp_69_rct
BayesPrism (T1)	Lamp5	0.144076	sp_69_rct
BayesPrism (T1)	Oligo	0.0406597	sp_69_rct
BayesPrism (T1)	Astro	0.0266532	sp_70_rct
BayesPrism (T1)	L5.6.NP	0.191541	sp_70_rct
BayesPrism (T1)	L5.ET	0.340517	sp_70_rct
BayesPrism (T1)	L6b	0.255302	sp_70_rct
BayesPrism (T1)	Lamp5	0.144921	sp_70_rct
BayesPrism (T1)	Oligo	0.0410656	sp_70_rct
BayesPrism (T1)	Astro	0.0245178	sp_71_rct
BayesPrism (T1)	L5.6.NP	0.197824	sp_71_rct
BayesPrism (T1)	L5.ET	0.357936	sp_71_rct
BayesPrism (T1)	L6b	0.229065	sp_71_rct
BayesPrism (T1)	Lamp5	0.150422	sp_71_rct
BayesPrism (T1)	Oligo	0.0402351	sp_71_rct
BayesPrism (T1)	Astro	0.0247057	sp_72_rct
BayesPrism (T1)	L5.6.NP	0.192744	sp_72_rct
BayesPrism (T1)	L5.ET	0.356585	sp_72_rct
BayesPrism (T1)	L6b	0.250039	sp_72_rct
BayesPrism (T1)	Lamp5	0.133875	sp_72_rct
BayesPrism (T1)	Oligo	0.0420515	sp_72_rct
BayesPrism (T1)	Astro	0.0265845	sp_73_rct
BayesPrism (T1)	L5.6.NP	0.193485	sp_73_rct
BayesPrism (T1)	L5.ET	0.353194	sp_73_rct
BayesPrism (T1)	L6b	0.24453	sp_73_rct
BayesPrism (T1)	Lamp5	0.141411	sp_73_rct
BayesPrism (T1)	Oligo	0.0407949	sp_73_rct
BayesPrism (T1)	Astro	0.025622	sp_74_rct
BayesPrism (T1)	L5.6.NP	0.197135	sp_74_rct
BayesPrism (T1)	L5.ET	0.340888	sp_74_rct
BayesPrism (T1)	L6b	0.249636	sp_74_rct
BayesPrism (T1)	Lamp5	0.147428	sp_74_rct
BayesPrism (T1)	Oligo	0.0392913	sp_74_rct
BayesPrism (T1)	Astro	0.0243345	sp_75_rct
BayesPrism (T1)	L5.6.NP	0.189411	sp_75_rct
BayesPrism (T1)	L5.ET	0.360062	sp_75_rct
BayesPrism (T1)	L6b	0.243615	sp_75_rct
BayesPrism (T1)	Lamp5	0.141268	sp_75_rct
BayesPrism (T1)	Oligo	0.0413101	sp_75_rct
BayesPrism (T1)	Astro	0.0253527	sp_76_rct
BayesPrism (T1)	L5.6.NP	0.194182	sp_76_rct
BayesPrism (T1)	L5.ET	0.361699	sp_76_rct
BayesPrism (T1)	L6b	0.241049	sp_76_rct
BayesPrism (T1)	Lamp5	0.139092	sp_76_rct
BayesPrism (T1)	Oligo	0.0386244	sp_76_rct
BayesPrism (T1)	Astro	0.0267757	sp_77_rct
BayesPrism (T1)	L5.6.NP	0.194439	sp_77_rct
BayesPrism (T1)	L5.ET	0.340658	sp_77_rct
BayesPrism (T1)	L6b	0.25261	sp_77_rct
BayesPrism (T1)	Lamp5	0.14411	sp_77_rct
BayesPrism (T1)	Oligo	0.0414069	sp_77_rct
BayesPrism (T1)	Astro	0.0262294	sp_78_rct
BayesPrism (T1)	L5.6.NP	0.197059	sp_78_rct
BayesPrism (T1)	L5.ET	0.348462	sp_78_rct
BayesPrism (T1)	L6b	0.239734	sp_78_rct
BayesPrism (T1)	Lamp5	0.14632	sp_78_rct
BayesPrism (T1)	Oligo	0.0421961	sp_78_rct
BayesPrism (T1)	Astro	0.0286051	sp_79_rct
BayesPrism (T1)	L5.6.NP	0.193287	sp_79_rct
BayesPrism (T1)	L5.ET	0.353963	sp_79_rct
BayesPrism (T1)	L6b	0.237646	sp_79_rct
BayesPrism (T1)	Lamp5	0.146484	sp_79_rct
BayesPrism (T1)	Oligo	0.0400144	sp_79_rct
BayesPrism (T1)	Astro	0.0276565	sp_80_rct
BayesPrism (T1)	L5.6.NP	0.200164	sp_80_rct
BayesPrism (T1)	L5.ET	0.34625	sp_80_rct
BayesPrism (T1)	L6b	0.245383	sp_80_rct
BayesPrism (T1)	Lamp5	0.141806	sp_80_rct
BayesPrism (T1)	Oligo	0.0387405	sp_80_rct
BayesPrism (T1)	Astro	0.0274834	sp_81_rct
BayesPrism (T1)	L5.6.NP	0.194808	sp_81_rct
BayesPrism (T1)	L5.ET	0.340756	sp_81_rct
BayesPrism (T1)	L6b	0.24776	sp_81_rct
BayesPrism (T1)	Lamp5	0.149514	sp_81_rct
BayesPrism (T1)	Oligo	0.0396788	sp_81_rct
BayesPrism (T1)	Astro	0.027853	sp_82_rct
BayesPrism (T1)	L5.6.NP	0.193043	sp_82_rct
BayesPrism (T1)	L5.ET	0.345067	sp_82_rct
BayesPrism (T1)	L6b	0.258001	sp_82_rct
BayesPrism (T1)	Lamp5	0.135834	sp_82_rct
BayesPrism (T1)	Oligo	0.0402026	sp_82_rct
BayesPrism (T1)	Astro	0.0256689	sp_83_rct
BayesPrism (T1)	L5.6.NP	0.199806	sp_83_rct
BayesPrism (T1)	L5.ET	0.344793	sp_83_rct
BayesPrism (T1)	L6b	0.235592	sp_83_rct
BayesPrism (T1)	Lamp5	0.155788	sp_83_rct
BayesPrism (T1)	Oligo	0.0383509	sp_83_rct
BayesPrism (T1)	Astro	0.0277622	sp_84_rct
BayesPrism (T1)	L5.6.NP	0.192961	sp_84_rct
BayesPrism (T1)	L5.ET	0.355075	sp_84_rct
BayesPrism (T1)	L6b	0.241129	sp_84_rct
BayesPrism (T1)	Lamp5	0.141717	sp_84_rct
BayesPrism (T1)	Oligo	0.0413563	sp_84_rct
BayesPrism (T1)	Astro	0.0250186	sp_85_rct
BayesPrism (T1)	L5.6.NP	0.204418	sp_85_rct
BayesPrism (T1)	L5.ET	0.33629	sp_85_rct
BayesPrism (T1)	L6b	0.247789	sp_85_rct
BayesPrism (T1)	Lamp5	0.146178	sp_85_rct
BayesPrism (T1)	Oligo	0.0403058	sp_85_rct
BayesPrism (T1)	Astro	0.0280779	sp_86_rct
BayesPrism (T1)	L5.6.NP	0.187413	sp_86_rct
BayesPrism (T1)	L5.ET	0.362232	sp_86_rct
BayesPrism (T1)	L6b	0.241537	sp_86_rct
BayesPrism (T1)	Lamp5	0.142411	sp_86_rct
BayesPrism (T1)	Oligo	0.0383298	sp_86_rct
BayesPrism (T1)	Astro	0.027729	sp_87_rct
BayesPrism (T1)	L5.6.NP	0.196829	sp_87_rct
BayesPrism (T1)	L5.ET	0.353421	sp_87_rct
BayesPrism (T1)	L6b	0.237028	sp_87_rct
BayesPrism (T1)	Lamp5	0.144119	sp_87_rct
BayesPrism (T1)	Oligo	0.0408754	sp_87_rct
BayesPrism (T1)	Astro	0.0267178	sp_88_rct
BayesPrism (T1)	L5.6.NP	0.195313	sp_88_rct
BayesPrism (T1)	L5.ET	0.354538	sp_88_rct
BayesPrism (T1)	L6b	0.239672	sp_88_rct
BayesPrism (T1)	Lamp5	0.142192	sp_88_rct
BayesPrism (T1)	Oligo	0.0415681	sp_88_rct
BayesPrism (T1)	Astro	0.026748	sp_89_rct
BayesPrism (T1)	L5.6.NP	0.195658	sp_89_rct
BayesPrism (T1)	L5.ET	0.342532	sp_89_rct
BayesPrism (T1)	L6b	0.245562	sp_89_rct
BayesPrism (T1)	Lamp5	0.14815	sp_89_rct
BayesPrism (T1)	Oligo	0.0413501	sp_89_rct
BayesPrism (T1)	Astro	0.0254877	sp_90_rct
BayesPrism (T1)	L5.6.NP	0.18916	sp_90_rct
BayesPrism (T1)	L5.ET	0.353794	sp_90_rct
BayesPrism (T1)	L6b	0.248065	sp_90_rct
BayesPrism (T1)	Lamp5	0.140701	sp_90_rct
BayesPrism (T1)	Oligo	0.0427927	sp_90_rct
BayesPrism (T1)	Astro	0.0234533	sp_91_rct
BayesPrism (T1)	L5.6.NP	0.199402	sp_91_rct
BayesPrism (T1)	L5.ET	0.354894	sp_91_rct
BayesPrism (T1)	L6b	0.249988	sp_91_rct
BayesPrism (T1)	Lamp5	0.132895	sp_91_rct
BayesPrism (T1)	Oligo	0.0393677	sp_91_rct
BayesPrism (T1)	Astro	0.0248751	sp_92_rct
BayesPrism (T1)	L5.6.NP	0.19756	sp_92_rct
BayesPrism (T1)	L5.ET	0.348971	sp_92_rct
BayesPrism (T1)	L6b	0.24183	sp_92_rct
BayesPrism (T1)	Lamp5	0.143759	sp_92_rct
BayesPrism (T1)	Oligo	0.0430041	sp_92_rct
BayesPrism (T1)	Astro	0.0259554	sp_93_rct
BayesPrism (T1)	L5.6.NP	0.189705	sp_93_rct
BayesPrism (T1)	L5.ET	0.361192	sp_93_rct
BayesPrism (T1)	L6b	0.233487	sp_93_rct
BayesPrism (T1)	Lamp5	0.149464	sp_93_rct
BayesPrism (T1)	Oligo	0.0401959	sp_93_rct
BayesPrism (T1)	Astro	0.0239075	sp_94_rct
BayesPrism (T1)	L5.6.NP	0.200695	sp_94_rct
BayesPrism (T1)	L5.ET	0.355991	sp_94_rct
BayesPrism (T1)	L6b	0.237422	sp_94_rct
BayesPrism (T1)	Lamp5	0.142179	sp_94_rct
BayesPrism (T1)	Oligo	0.039806	sp_94_rct
BayesPrism (T1)	Astro	0.0262756	sp_95_rct
BayesPrism (T1)	L5.6.NP	0.197102	sp_95_rct
BayesPrism (T1)	L5.ET	0.343825	sp_95_rct
BayesPrism (T1)	L6b	0.242256	sp_95_rct
BayesPrism (T1)	Lamp5	0.149028	sp_95_rct
BayesPrism (T1)	Oligo	0.0415132	sp_95_rct
BayesPrism (T1)	Astro	0.0238446	sp_96_rct
BayesPrism (T1)	L5.6.NP	0.198874	sp_96_rct
BayesPrism (T1)	L5.ET	0.350812	sp_96_rct
BayesPrism (T1)	L6b	0.246693	sp_96_rct
BayesPrism (T1)	Lamp5	0.139579	sp_96_rct
BayesPrism (T1)	Oligo	0.0401982	sp_96_rct
BayesPrism (T1)	Astro	0.0258164	sp_97_rct
BayesPrism (T1)	L5.6.NP	0.192147	sp_97_rct
BayesPrism (T1)	L5.ET	0.34167	sp_97_rct
BayesPrism (T1)	L6b	0.243151	sp_97_rct
BayesPrism (T1)	Lamp5	0.156991	sp_97_rct
BayesPrism (T1)	Oligo	0.0402234	sp_97_rct
BayesPrism (T1)	Astro	0.0224679	sp_98_rct
BayesPrism (T1)	L5.6.NP	0.205215	sp_98_rct
BayesPrism (T1)	L5.ET	0.345879	sp_98_rct
BayesPrism (T1)	L6b	0.238429	sp_98_rct
BayesPrism (T1)	Lamp5	0.149267	sp_98_rct
BayesPrism (T1)	Oligo	0.0387423	sp_98_rct
BayesPrism (T1)	Astro	0.0271157	sp_99_rct
BayesPrism (T1)	L5.6.NP	0.204045	sp_99_rct
BayesPrism (T1)	L5.ET	0.33769	sp_99_rct
BayesPrism (T1)	L6b	0.248859	sp_99_rct
BayesPrism (T1)	Lamp5	0.143326	sp_99_rct
BayesPrism (T1)	Oligo	0.0389637	sp_99_rct
BayesPrism (T1)	Astro	0.0279353	sp_100_rct
BayesPrism (T1)	L5.6.NP	0.193303	sp_100_rct
BayesPrism (T1)	L5.ET	0.336847	sp_100_rct
BayesPrism (T1)	L6b	0.257688	sp_100_rct
BayesPrism (T1)	Lamp5	0.143273	sp_100_rct
BayesPrism (T1)	Oligo	0.0409542	sp_100_rct
ReDeconv (T1)	Astro	0.0299395	sp_1_rct
ReDeconv (T1)	L5.6.NP	0.192191	sp_1_rct
ReDeconv (T1)	L5.ET	0.342682	sp_1_rct
ReDeconv (T1)	L6b	0.24919	sp_1_rct
ReDeconv (T1)	Lamp5	0.148107	sp_1_rct
ReDeconv (T1)	Oligo	0.0378911	sp_1_rct
ReDeconv (T1)	Astro	0.0284007	sp_2_rct
ReDeconv (T1)	L5.6.NP	0.189315	sp_2_rct
ReDeconv (T1)	L5.ET	0.354224	sp_2_rct
ReDeconv (T1)	L6b	0.249963	sp_2_rct
ReDeconv (T1)	Lamp5	0.14062	sp_2_rct
ReDeconv (T1)	Oligo	0.0374774	sp_2_rct
ReDeconv (T1)	Astro	0.029094	sp_3_rct
ReDeconv (T1)	L5.6.NP	0.187229	sp_3_rct
ReDeconv (T1)	L5.ET	0.366449	sp_3_rct
ReDeconv (T1)	L6b	0.246887	sp_3_rct
ReDeconv (T1)	Lamp5	0.129929	sp_3_rct
ReDeconv (T1)	Oligo	0.0404124	sp_3_rct
ReDeconv (T1)	Astro	0.0284579	sp_4_rct
ReDeconv (T1)	L5.6.NP	0.185628	sp_4_rct
ReDeconv (T1)	L5.ET	0.350943	sp_4_rct
ReDeconv (T1)	L6b	0.253898	sp_4_rct
ReDeconv (T1)	Lamp5	0.142129	sp_4_rct
ReDeconv (T1)	Oligo	0.0389443	sp_4_rct
ReDeconv (T1)	Astro	0.0293462	sp_5_rct
ReDeconv (T1)	L5.6.NP	0.187893	sp_5_rct
ReDeconv (T1)	L5.ET	0.366314	sp_5_rct
ReDeconv (T1)	L6b	0.242259	sp_5_rct
ReDeconv (T1)	Lamp5	0.136363	sp_5_rct
ReDeconv (T1)	Oligo	0.0378249	sp_5_rct
ReDeconv (T1)	Astro	0.0284333	sp_6_rct
ReDeconv (T1)	L5.6.NP	0.201796	sp_6_rct
ReDeconv (T1)	L5.ET	0.321604	sp_6_rct
ReDeconv (T1)	L6b	0.25601	sp_6_rct
ReDeconv (T1)	Lamp5	0.151676	sp_6_rct
ReDeconv (T1)	Oligo	0.0404807	sp_6_rct
ReDeconv (T1)	Astro	0.0270854	sp_7_rct
ReDeconv (T1)	L5.6.NP	0.193576	sp_7_rct
ReDeconv (T1)	L5.ET	0.352351	sp_7_rct
ReDeconv (T1)	L6b	0.23341	sp_7_rct
ReDeconv (T1)	Lamp5	0.155072	sp_7_rct
ReDeconv (T1)	Oligo	0.0385058	sp_7_rct
ReDeconv (T1)	Astro	0.0284715	sp_8_rct
ReDeconv (T1)	L5.6.NP	0.198646	sp_8_rct
ReDeconv (T1)	L5.ET	0.353786	sp_8_rct
ReDeconv (T1)	L6b	0.23724	sp_8_rct
ReDeconv (T1)	Lamp5	0.141613	sp_8_rct
ReDeconv (T1)	Oligo	0.0402436	sp_8_rct
ReDeconv (T1)	Astro	0.027836	sp_9_rct
ReDeconv (T1)	L5.6.NP	0.192235	sp_9_rct
ReDeconv (T1)	L5.ET	0.348842	sp_9_rct
ReDeconv (T1)	L6b	0.2559	sp_9_rct
ReDeconv (T1)	Lamp5	0.135575	sp_9_rct
ReDeconv (T1)	Oligo	0.0396116	sp_9_rct
ReDeconv (T1)	Astro	0.0279192	sp_10_rct
ReDeconv (T1)	L5.6.NP	0.200873	sp_10_rct
ReDeconv (T1)	L5.ET	0.33965	sp_10_rct
ReDeconv (T1)	L6b	0.248546	sp_10_rct
ReDeconv (T1)	Lamp5	0.148043	sp_10_rct
ReDeconv (T1)	Oligo	0.0349684	sp_10_rct
ReDeconv (T1)	Astro	0.0283873	sp_11_rct
ReDeconv (T1)	L5.6.NP	0.195842	sp_11_rct
ReDeconv (T1)	L5.ET	0.352329	sp_11_rct
ReDeconv (T1)	L6b	0.236883	sp_11_rct
ReDeconv (T1)	Lamp5	0.147868	sp_11_rct
ReDeconv (T1)	Oligo	0.0386909	sp_11_rct
ReDeconv (T1)	Astro	0.0276039	sp_12_rct
ReDeconv (T1)	L5.6.NP	0.184984	sp_12_rct
ReDeconv (T1)	L5.ET	0.353067	sp_12_rct
ReDeconv (T1)	L6b	0.25175	sp_12_rct
ReDeconv (T1)	Lamp5	0.142083	sp_12_rct
ReDeconv (T1)	Oligo	0.0405108	sp_12_rct
ReDeconv (T1)	Astro	0.0287082	sp_13_rct
ReDeconv (T1)	L5.6.NP	0.197287	sp_13_rct
ReDeconv (T1)	L5.ET	0.348944	sp_13_rct
ReDeconv (T1)	L6b	0.242928	sp_13_rct
ReDeconv (T1)	Lamp5	0.142204	sp_13_rct
ReDeconv (T1)	Oligo	0.0399293	sp_13_rct
ReDeconv (T1)	Astro	0.0279269	sp_14_rct
ReDeconv (T1)	L5.6.NP	0.189444	sp_14_rct
ReDeconv (T1)	L5.ET	0.354475	sp_14_rct
ReDeconv (T1)	L6b	0.240727	sp_14_rct
ReDeconv (T1)	Lamp5	0.146518	sp_14_rct
ReDeconv (T1)	Oligo	0.0409076	sp_14_rct
ReDeconv (T1)	Astro	0.029395	sp_15_rct
ReDeconv (T1)	L5.6.NP	0.197105	sp_15_rct
ReDeconv (T1)	L5.ET	0.341862	sp_15_rct
ReDeconv (T1)	L6b	0.241871	sp_15_rct
ReDeconv (T1)	Lamp5	0.154451	sp_15_rct
ReDeconv (T1)	Oligo	0.0353157	sp_15_rct
ReDeconv (T1)	Astro	0.0291493	sp_16_rct
ReDeconv (T1)	L5.6.NP	0.193166	sp_16_rct
ReDeconv (T1)	L5.ET	0.354767	sp_16_rct
ReDeconv (T1)	L6b	0.244518	sp_16_rct
ReDeconv (T1)	Lamp5	0.142305	sp_16_rct
ReDeconv (T1)	Oligo	0.0360942	sp_16_rct
ReDeconv (T1)	Astro	0.0282655	sp_17_rct
ReDeconv (T1)	L5.6.NP	0.196768	sp_17_rct
ReDeconv (T1)	L5.ET	0.348792	sp_17_rct
ReDeconv (T1)	L6b	0.241167	sp_17_rct
ReDeconv (T1)	Lamp5	0.145847	sp_17_rct
ReDeconv (T1)	Oligo	0.0391597	sp_17_rct
ReDeconv (T1)	Astro	0.0298379	sp_18_rct
ReDeconv (T1)	L5.6.NP	0.194846	sp_18_rct
ReDeconv (T1)	L5.ET	0.339541	sp_18_rct
ReDeconv (T1)	L6b	0.258169	sp_18_rct
ReDeconv (T1)	Lamp5	0.136266	sp_18_rct
ReDeconv (T1)	Oligo	0.0413404	sp_18_rct
ReDeconv (T1)	Astro	0.0297413	sp_19_rct
ReDeconv (T1)	L5.6.NP	0.197075	sp_19_rct
ReDeconv (T1)	L5.ET	0.347288	sp_19_rct
ReDeconv (T1)	L6b	0.23876	sp_19_rct
ReDeconv (T1)	Lamp5	0.149034	sp_19_rct
ReDeconv (T1)	Oligo	0.0381013	sp_19_rct
ReDeconv (T1)	Astro	0.0269769	sp_20_rct
ReDeconv (T1)	L5.6.NP	0.191489	sp_20_rct
ReDeconv (T1)	L5.ET	0.341279	sp_20_rct
ReDeconv (T1)	L6b	0.249038	sp_20_rct
ReDeconv (T1)	Lamp5	0.153558	sp_20_rct
ReDeconv (T1)	Oligo	0.0376588	sp_20_rct
ReDeconv (T1)	Astro	0.0293716	sp_21_rct
ReDeconv (T1)	L5.6.NP	0.19913	sp_21_rct
ReDeconv (T1)	L5.ET	0.356744	sp_21_rct
ReDeconv (T1)	L6b	0.246655	sp_21_rct
ReDeconv (T1)	Lamp5	0.13133	sp_21_rct
ReDeconv (T1)	Oligo	0.0367689	sp_21_rct
ReDeconv (T1)	Astro	0.0272912	sp_22_rct
ReDeconv (T1)	L5.6.NP	0.188248	sp_22_rct
ReDeconv (T1)	L5.ET	0.357988	sp_22_rct
ReDeconv (T1)	L6b	0.247179	sp_22_rct
ReDeconv (T1)	Lamp5	0.140379	sp_22_rct
ReDeconv (T1)	Oligo	0.038915	sp_22_rct
ReDeconv (T1)	Astro	0.0261467	sp_23_rct
ReDeconv (T1)	L5.6.NP	0.194497	sp_23_rct
ReDeconv (T1)	L5.ET	0.350486	sp_23_rct
ReDeconv (T1)	L6b	0.254622	sp_23_rct
ReDeconv (T1)	Lamp5	0.136543	sp_23_rct
ReDeconv (T1)	Oligo	0.0377045	sp_23_rct
ReDeconv (T1)	Astro	0.0278302	sp_24_rct
ReDeconv (T1)	L5.6.NP	0.194226	sp_24_rct
ReDeconv (T1)	L5.ET	0.348115	sp_24_rct
ReDeconv (T1)	L6b	0.247289	sp_24_rct
ReDeconv (T1)	Lamp5	0.144657	sp_24_rct
ReDeconv (T1)	Oligo	0.037883	sp_24_rct
ReDeconv (T1)	Astro	0.0265663	sp_25_rct
ReDeconv (T1)	L5.6.NP	0.193876	sp_25_rct
ReDeconv (T1)	L5.ET	0.344542	sp_25_rct
ReDeconv (T1)	L6b	0.25301	sp_25_rct
ReDeconv (T1)	Lamp5	0.1447	sp_25_rct
ReDeconv (T1)	Oligo	0.037306	sp_25_rct
ReDeconv (T1)	Astro	0.029493	sp_26_rct
ReDeconv (T1)	L5.6.NP	0.188303	sp_26_rct
ReDeconv (T1)	L5.ET	0.348616	sp_26_rct
ReDeconv (T1)	L6b	0.248535	sp_26_rct
ReDeconv (T1)	Lamp5	0.145099	sp_26_rct
ReDeconv (T1)	Oligo	0.0399541	sp_26_rct
ReDeconv (T1)	Astro	0.0299106	sp_27_rct
ReDeconv (T1)	L5.6.NP	0.199643	sp_27_rct
ReDeconv (T1)	L5.ET	0.343466	sp_27_rct
ReDeconv (T1)	L6b	0.246202	sp_27_rct
ReDeconv (T1)	Lamp5	0.141711	sp_27_rct
ReDeconv (T1)	Oligo	0.0390668	sp_27_rct
ReDeconv (T1)	Astro	0.0275243	sp_28_rct
ReDeconv (T1)	L5.6.NP	0.191686	sp_28_rct
ReDeconv (T1)	L5.ET	0.360866	sp_28_rct
ReDeconv (T1)	L6b	0.243994	sp_28_rct
ReDeconv (T1)	Lamp5	0.137463	sp_28_rct
ReDeconv (T1)	Oligo	0.0384658	sp_28_rct
ReDeconv (T1)	Astro	0.0298001	sp_29_rct
ReDeconv (T1)	L5.6.NP	0.194096	sp_29_rct
ReDeconv (T1)	L5.ET	0.359451	sp_29_rct
ReDeconv (T1)	L6b	0.233434	sp_29_rct
ReDeconv (T1)	Lamp5	0.143469	sp_29_rct
ReDeconv (T1)	Oligo	0.0397489	sp_29_rct
ReDeconv (T1)	Astro	0.0276033	sp_30_rct
ReDeconv (T1)	L5.6.NP	0.195049	sp_30_rct
ReDeconv (T1)	L5.ET	0.350235	sp_30_rct
ReDeconv (T1)	L6b	0.246099	sp_30_rct
ReDeconv (T1)	Lamp5	0.141963	sp_30_rct
ReDeconv (T1)	Oligo	0.0390507	sp_30_rct
ReDeconv (T1)	Astro	0.0293492	sp_31_rct
ReDeconv (T1)	L5.6.NP	0.180825	sp_31_rct
ReDeconv (T1)	L5.ET	0.352454	sp_31_rct
ReDeconv (T1)	L6b	0.248136	sp_31_rct
ReDeconv (T1)	Lamp5	0.148856	sp_31_rct
ReDeconv (T1)	Oligo	0.04038	sp_31_rct
ReDeconv (T1)	Astro	0.0302589	sp_32_rct
ReDeconv (T1)	L5.6.NP	0.191137	sp_32_rct
ReDeconv (T1)	L5.ET	0.349163	sp_32_rct
ReDeconv (T1)	L6b	0.252892	sp_32_rct
ReDeconv (T1)	Lamp5	0.13828	sp_32_rct
ReDeconv (T1)	Oligo	0.038269	sp_32_rct
ReDeconv (T1)	Astro	0.0268875	sp_33_rct
ReDeconv (T1)	L5.6.NP	0.190943	sp_33_rct
ReDeconv (T1)	L5.ET	0.370901	sp_33_rct
ReDeconv (T1)	L6b	0.244128	sp_33_rct
ReDeconv (T1)	Lamp5	0.133426	sp_33_rct
ReDeconv (T1)	Oligo	0.033716	sp_33_rct
ReDeconv (T1)	Astro	0.0293557	sp_34_rct
ReDeconv (T1)	L5.6.NP	0.193693	sp_34_rct
ReDeconv (T1)	L5.ET	0.33715	sp_34_rct
ReDeconv (T1)	L6b	0.252455	sp_34_rct
ReDeconv (T1)	Lamp5	0.147674	sp_34_rct
ReDeconv (T1)	Oligo	0.0396715	sp_34_rct
ReDeconv (T1)	Astro	0.0281041	sp_35_rct
ReDeconv (T1)	L5.6.NP	0.194247	sp_35_rct
ReDeconv (T1)	L5.ET	0.362192	sp_35_rct
ReDeconv (T1)	L6b	0.233685	sp_35_rct
ReDeconv (T1)	Lamp5	0.14419	sp_35_rct
ReDeconv (T1)	Oligo	0.0375824	sp_35_rct
ReDeconv (T1)	Astro	0.0273967	sp_36_rct
ReDeconv (T1)	L5.6.NP	0.1964	sp_36_rct
ReDeconv (T1)	L5.ET	0.357656	sp_36_rct
ReDeconv (T1)	L6b	0.239492	sp_36_rct
ReDeconv (T1)	Lamp5	0.14082	sp_36_rct
ReDeconv (T1)	Oligo	0.0382361	sp_36_rct
ReDeconv (T1)	Astro	0.0265651	sp_37_rct
ReDeconv (T1)	L5.6.NP	0.19494	sp_37_rct
ReDeconv (T1)	L5.ET	0.34743	sp_37_rct
ReDeconv (T1)	L6b	0.234253	sp_37_rct
ReDeconv (T1)	Lamp5	0.156768	sp_37_rct
ReDeconv (T1)	Oligo	0.0400444	sp_37_rct
ReDeconv (T1)	Astro	0.02949	sp_38_rct
ReDeconv (T1)	L5.6.NP	0.190862	sp_38_rct
ReDeconv (T1)	L5.ET	0.353346	sp_38_rct
ReDeconv (T1)	L6b	0.240056	sp_38_rct
ReDeconv (T1)	Lamp5	0.149789	sp_38_rct
ReDeconv (T1)	Oligo	0.0364567	sp_38_rct
ReDeconv (T1)	Astro	0.0278926	sp_39_rct
ReDeconv (T1)	L5.6.NP	0.200418	sp_39_rct
ReDeconv (T1)	L5.ET	0.347313	sp_39_rct
ReDeconv (T1)	L6b	0.238892	sp_39_rct
ReDeconv (T1)	Lamp5	0.148363	sp_39_rct
ReDeconv (T1)	Oligo	0.0371211	sp_39_rct
ReDeconv (T1)	Astro	0.0283599	sp_40_rct
ReDeconv (T1)	L5.6.NP	0.195527	sp_40_rct
ReDeconv (T1)	L5.ET	0.344009	sp_40_rct
ReDeconv (T1)	L6b	0.250328	sp_40_rct
ReDeconv (T1)	Lamp5	0.142825	sp_40_rct
ReDeconv (T1)	Oligo	0.0389519	sp_40_rct
ReDeconv (T1)	Astro	0.0276959	sp_41_rct
ReDeconv (T1)	L5.6.NP	0.191627	sp_41_rct
ReDeconv (T1)	L5.ET	0.345105	sp_41_rct
ReDeconv (T1)	L6b	0.254268	sp_41_rct
ReDeconv (T1)	Lamp5	0.142589	sp_41_rct
ReDeconv (T1)	Oligo	0.038716	sp_41_rct
ReDeconv (T1)	Astro	0.0275587	sp_42_rct
ReDeconv (T1)	L5.6.NP	0.198441	sp_42_rct
ReDeconv (T1)	L5.ET	0.363516	sp_42_rct
ReDeconv (T1)	L6b	0.2306	sp_42_rct
ReDeconv (T1)	Lamp5	0.143425	sp_42_rct
ReDeconv (T1)	Oligo	0.036459	sp_42_rct
ReDeconv (T1)	Astro	0.0312751	sp_43_rct
ReDeconv (T1)	L5.6.NP	0.194321	sp_43_rct
ReDeconv (T1)	L5.ET	0.359969	sp_43_rct
ReDeconv (T1)	L6b	0.231928	sp_43_rct
ReDeconv (T1)	Lamp5	0.143748	sp_43_rct
ReDeconv (T1)	Oligo	0.038759	sp_43_rct
ReDeconv (T1)	Astro	0.0263601	sp_44_rct
ReDeconv (T1)	L5.6.NP	0.19199	sp_44_rct
ReDeconv (T1)	L5.ET	0.354806	sp_44_rct
ReDeconv (T1)	L6b	0.245291	sp_44_rct
ReDeconv (T1)	Lamp5	0.143492	sp_44_rct
ReDeconv (T1)	Oligo	0.038062	sp_44_rct
ReDeconv (T1)	Astro	0.0290473	sp_45_rct
ReDeconv (T1)	L5.6.NP	0.188138	sp_45_rct
ReDeconv (T1)	L5.ET	0.356688	sp_45_rct
ReDeconv (T1)	L6b	0.250289	sp_45_rct
ReDeconv (T1)	Lamp5	0.137857	sp_45_rct
ReDeconv (T1)	Oligo	0.0379808	sp_45_rct
ReDeconv (T1)	Astro	0.0279879	sp_46_rct
ReDeconv (T1)	L5.6.NP	0.191649	sp_46_rct
ReDeconv (T1)	L5.ET	0.346935	sp_46_rct
ReDeconv (T1)	L6b	0.246553	sp_46_rct
ReDeconv (T1)	Lamp5	0.146737	sp_46_rct
ReDeconv (T1)	Oligo	0.0401375	sp_46_rct
ReDeconv (T1)	Astro	0.0258206	sp_47_rct
ReDeconv (T1)	L5.6.NP	0.192919	sp_47_rct
ReDeconv (T1)	L5.ET	0.360289	sp_47_rct
ReDeconv (T1)	L6b	0.241541	sp_47_rct
ReDeconv (T1)	Lamp5	0.138794	sp_47_rct
ReDeconv (T1)	Oligo	0.0406367	sp_47_rct
ReDeconv (T1)	Astro	0.030716	sp_48_rct
ReDeconv (T1)	L5.6.NP	0.186821	sp_48_rct
ReDeconv (T1)	L5.ET	0.356709	sp_48_rct
ReDeconv (T1)	L6b	0.248999	sp_48_rct
ReDeconv (T1)	Lamp5	0.136953	sp_48_rct
ReDeconv (T1)	Oligo	0.0398021	sp_48_rct
ReDeconv (T1)	Astro	0.0274575	sp_49_rct
ReDeconv (T1)	L5.6.NP	0.189655	sp_49_rct
ReDeconv (T1)	L5.ET	0.357876	sp_49_rct
ReDeconv (T1)	L6b	0.248576	sp_49_rct
ReDeconv (T1)	Lamp5	0.137727	sp_49_rct
ReDeconv (T1)	Oligo	0.0387084	sp_49_rct
ReDeconv (T1)	Astro	0.0277382	sp_50_rct
ReDeconv (T1)	L5.6.NP	0.194271	sp_50_rct
ReDeconv (T1)	L5.ET	0.336209	sp_50_rct
ReDeconv (T1)	L6b	0.25172	sp_50_rct
ReDeconv (T1)	Lamp5	0.147268	sp_50_rct
ReDeconv (T1)	Oligo	0.042794	sp_50_rct
ReDeconv (T1)	Astro	0.0287082	sp_51_rct
ReDeconv (T1)	L5.6.NP	0.18908	sp_51_rct
ReDeconv (T1)	L5.ET	0.358395	sp_51_rct
ReDeconv (T1)	L6b	0.252594	sp_51_rct
ReDeconv (T1)	Lamp5	0.13274	sp_51_rct
ReDeconv (T1)	Oligo	0.0384822	sp_51_rct
ReDeconv (T1)	Astro	0.0276105	sp_52_rct
ReDeconv (T1)	L5.6.NP	0.192043	sp_52_rct
ReDeconv (T1)	L5.ET	0.336105	sp_52_rct
ReDeconv (T1)	L6b	0.250612	sp_52_rct
ReDeconv (T1)	Lamp5	0.155545	sp_52_rct
ReDeconv (T1)	Oligo	0.0380845	sp_52_rct
ReDeconv (T1)	Astro	0.0286452	sp_53_rct
ReDeconv (T1)	L5.6.NP	0.192525	sp_53_rct
ReDeconv (T1)	L5.ET	0.353258	sp_53_rct
ReDeconv (T1)	L6b	0.251307	sp_53_rct
ReDeconv (T1)	Lamp5	0.135206	sp_53_rct
ReDeconv (T1)	Oligo	0.0390588	sp_53_rct
ReDeconv (T1)	Astro	0.0298974	sp_54_rct
ReDeconv (T1)	L5.6.NP	0.188716	sp_54_rct
ReDeconv (T1)	L5.ET	0.347117	sp_54_rct
ReDeconv (T1)	L6b	0.247551	sp_54_rct
ReDeconv (T1)	Lamp5	0.147553	sp_54_rct
ReDeconv (T1)	Oligo	0.0391663	sp_54_rct
ReDeconv (T1)	Astro	0.0292471	sp_55_rct
ReDeconv (T1)	L5.6.NP	0.189061	sp_55_rct
ReDeconv (T1)	L5.ET	0.359155	sp_55_rct
ReDeconv (T1)	L6b	0.245212	sp_55_rct
ReDeconv (T1)	Lamp5	0.139308	sp_55_rct
ReDeconv (T1)	Oligo	0.0380168	sp_55_rct
ReDeconv (T1)	Astro	0.0301769	sp_56_rct
ReDeconv (T1)	L5.6.NP	0.194006	sp_56_rct
ReDeconv (T1)	L5.ET	0.360856	sp_56_rct
ReDeconv (T1)	L6b	0.235018	sp_56_rct
ReDeconv (T1)	Lamp5	0.140418	sp_56_rct
ReDeconv (T1)	Oligo	0.0395258	sp_56_rct
ReDeconv (T1)	Astro	0.0292284	sp_57_rct
ReDeconv (T1)	L5.6.NP	0.19245	sp_57_rct
ReDeconv (T1)	L5.ET	0.342198	sp_57_rct
ReDeconv (T1)	L6b	0.249951	sp_57_rct
ReDeconv (T1)	Lamp5	0.146927	sp_57_rct
ReDeconv (T1)	Oligo	0.0392457	sp_57_rct
ReDeconv (T1)	Astro	0.0286842	sp_58_rct
ReDeconv (T1)	L5.6.NP	0.193219	sp_58_rct
ReDeconv (T1)	L5.ET	0.354516	sp_58_rct
ReDeconv (T1)	L6b	0.249482	sp_58_rct
ReDeconv (T1)	Lamp5	0.1361	sp_58_rct
ReDeconv (T1)	Oligo	0.0379989	sp_58_rct
ReDeconv (T1)	Astro	0.0261024	sp_59_rct
ReDeconv (T1)	L5.6.NP	0.196447	sp_59_rct
ReDeconv (T1)	L5.ET	0.345602	sp_59_rct
ReDeconv (T1)	L6b	0.249961	sp_59_rct
ReDeconv (T1)	Lamp5	0.147147	sp_59_rct
ReDeconv (T1)	Oligo	0.0347417	sp_59_rct
ReDeconv (T1)	Astro	0.0273053	sp_60_rct
ReDeconv (T1)	L5.6.NP	0.190412	sp_60_rct
ReDeconv (T1)	L5.ET	0.356395	sp_60_rct
ReDeconv (T1)	L6b	0.248155	sp_60_rct
ReDeconv (T1)	Lamp5	0.138575	sp_60_rct
ReDeconv (T1)	Oligo	0.0391575	sp_60_rct
ReDeconv (T1)	Astro	0.0274138	sp_61_rct
ReDeconv (T1)	L5.6.NP	0.19536	sp_61_rct
ReDeconv (T1)	L5.ET	0.347751	sp_61_rct
ReDeconv (T1)	L6b	0.239501	sp_61_rct
ReDeconv (T1)	Lamp5	0.145717	sp_61_rct
ReDeconv (T1)	Oligo	0.0442581	sp_61_rct
ReDeconv (T1)	Astro	0.02932	sp_62_rct
ReDeconv (T1)	L5.6.NP	0.189147	sp_62_rct
ReDeconv (T1)	L5.ET	0.360503	sp_62_rct
ReDeconv (T1)	L6b	0.237699	sp_62_rct
ReDeconv (T1)	Lamp5	0.143747	sp_62_rct
ReDeconv (T1)	Oligo	0.039583	sp_62_rct
ReDeconv (T1)	Astro	0.0279588	sp_63_rct
ReDeconv (T1)	L5.6.NP	0.194315	sp_63_rct
ReDeconv (T1)	L5.ET	0.344101	sp_63_rct
ReDeconv (T1)	L6b	0.252394	sp_63_rct
ReDeconv (T1)	Lamp5	0.143857	sp_63_rct
ReDeconv (T1)	Oligo	0.0373745	sp_63_rct
ReDeconv (T1)	Astro	0.0261752	sp_64_rct
ReDeconv (T1)	L5.6.NP	0.190732	sp_64_rct
ReDeconv (T1)	L5.ET	0.348359	sp_64_rct
ReDeconv (T1)	L6b	0.247942	sp_64_rct
ReDeconv (T1)	Lamp5	0.146364	sp_64_rct
ReDeconv (T1)	Oligo	0.0404277	sp_64_rct
ReDeconv (T1)	Astro	0.0274318	sp_65_rct
ReDeconv (T1)	L5.6.NP	0.205095	sp_65_rct
ReDeconv (T1)	L5.ET	0.352407	sp_65_rct
ReDeconv (T1)	L6b	0.232412	sp_65_rct
ReDeconv (T1)	Lamp5	0.14614	sp_65_rct
ReDeconv (T1)	Oligo	0.0365142	sp_65_rct
ReDeconv (T1)	Astro	0.0266813	sp_66_rct
ReDeconv (T1)	L5.6.NP	0.193002	sp_66_rct
ReDeconv (T1)	L5.ET	0.350906	sp_66_rct
ReDeconv (T1)	L6b	0.245308	sp_66_rct
ReDeconv (T1)	Lamp5	0.142224	sp_66_rct
ReDeconv (T1)	Oligo	0.0418787	sp_66_rct
ReDeconv (T1)	Astro	0.0273461	sp_67_rct
ReDeconv (T1)	L5.6.NP	0.194069	sp_67_rct
ReDeconv (T1)	L5.ET	0.346767	sp_67_rct
ReDeconv (T1)	L6b	0.241151	sp_67_rct
ReDeconv (T1)	Lamp5	0.153399	sp_67_rct
ReDeconv (T1)	Oligo	0.0372683	sp_67_rct
ReDeconv (T1)	Astro	0.0292188	sp_68_rct
ReDeconv (T1)	L5.6.NP	0.192679	sp_68_rct
ReDeconv (T1)	L5.ET	0.349688	sp_68_rct
ReDeconv (T1)	L6b	0.247249	sp_68_rct
ReDeconv (T1)	Lamp5	0.144197	sp_68_rct
ReDeconv (T1)	Oligo	0.0369687	sp_68_rct
ReDeconv (T1)	Astro	0.0286378	sp_69_rct
ReDeconv (T1)	L5.6.NP	0.188875	sp_69_rct
ReDeconv (T1)	L5.ET	0.348878	sp_69_rct
ReDeconv (T1)	L6b	0.252115	sp_69_rct
ReDeconv (T1)	Lamp5	0.142093	sp_69_rct
ReDeconv (T1)	Oligo	0.0394015	sp_69_rct
ReDeconv (T1)	Astro	0.0286406	sp_70_rct
ReDeconv (T1)	L5.6.NP	0.187735	sp_70_rct
ReDeconv (T1)	L5.ET	0.346221	sp_70_rct
ReDeconv (T1)	L6b	0.255832	sp_70_rct
ReDeconv (T1)	Lamp5	0.141942	sp_70_rct
ReDeconv (T1)	Oligo	0.0396301	sp_70_rct
ReDeconv (T1)	Astro	0.0271129	sp_71_rct
ReDeconv (T1)	L5.6.NP	0.193318	sp_71_rct
ReDeconv (T1)	L5.ET	0.362015	sp_71_rct
ReDeconv (T1)	L6b	0.231633	sp_71_rct
ReDeconv (T1)	Lamp5	0.146985	sp_71_rct
ReDeconv (T1)	Oligo	0.0389368	sp_71_rct
ReDeconv (T1)	Astro	0.0273388	sp_72_rct
ReDeconv (T1)	L5.6.NP	0.19086	sp_72_rct
ReDeconv (T1)	L5.ET	0.359047	sp_72_rct
ReDeconv (T1)	L6b	0.251819	sp_72_rct
ReDeconv (T1)	Lamp5	0.130499	sp_72_rct
ReDeconv (T1)	Oligo	0.0404361	sp_72_rct
ReDeconv (T1)	Astro	0.0299395	sp_73_rct
ReDeconv (T1)	L5.6.NP	0.193446	sp_73_rct
ReDeconv (T1)	L5.ET	0.35049	sp_73_rct
ReDeconv (T1)	L6b	0.243921	sp_73_rct
ReDeconv (T1)	Lamp5	0.143085	sp_73_rct
ReDeconv (T1)	Oligo	0.0391189	sp_73_rct
ReDeconv (T1)	Astro	0.0276515	sp_74_rct
ReDeconv (T1)	L5.6.NP	0.194113	sp_74_rct
ReDeconv (T1)	L5.ET	0.344219	sp_74_rct
ReDeconv (T1)	L6b	0.250446	sp_74_rct
ReDeconv (T1)	Lamp5	0.145543	sp_74_rct
ReDeconv (T1)	Oligo	0.038027	sp_74_rct
ReDeconv (T1)	Astro	0.0277704	sp_75_rct
ReDeconv (T1)	L5.6.NP	0.184781	sp_75_rct
ReDeconv (T1)	L5.ET	0.363245	sp_75_rct
ReDeconv (T1)	L6b	0.245476	sp_75_rct
ReDeconv (T1)	Lamp5	0.139054	sp_75_rct
ReDeconv (T1)	Oligo	0.0396729	sp_75_rct
ReDeconv (T1)	Astro	0.0276817	sp_76_rct
ReDeconv (T1)	L5.6.NP	0.190315	sp_76_rct
ReDeconv (T1)	L5.ET	0.368992	sp_76_rct
ReDeconv (T1)	L6b	0.239216	sp_76_rct
ReDeconv (T1)	Lamp5	0.136828	sp_76_rct
ReDeconv (T1)	Oligo	0.0369675	sp_76_rct
ReDeconv (T1)	Astro	0.0304993	sp_77_rct
ReDeconv (T1)	L5.6.NP	0.19448	sp_77_rct
ReDeconv (T1)	L5.ET	0.344282	sp_77_rct
ReDeconv (T1)	L6b	0.248205	sp_77_rct
ReDeconv (T1)	Lamp5	0.142226	sp_77_rct
ReDeconv (T1)	Oligo	0.0403078	sp_77_rct
ReDeconv (T1)	Astro	0.0289916	sp_78_rct
ReDeconv (T1)	L5.6.NP	0.194149	sp_78_rct
ReDeconv (T1)	L5.ET	0.352724	sp_78_rct
ReDeconv (T1)	L6b	0.241013	sp_78_rct
ReDeconv (T1)	Lamp5	0.143104	sp_78_rct
ReDeconv (T1)	Oligo	0.040018	sp_78_rct
ReDeconv (T1)	Astro	0.032079	sp_79_rct
ReDeconv (T1)	L5.6.NP	0.191334	sp_79_rct
ReDeconv (T1)	L5.ET	0.359627	sp_79_rct
ReDeconv (T1)	L6b	0.231423	sp_79_rct
ReDeconv (T1)	Lamp5	0.147043	sp_79_rct
ReDeconv (T1)	Oligo	0.0384937	sp_79_rct
ReDeconv (T1)	Astro	0.0300957	sp_80_rct
ReDeconv (T1)	L5.6.NP	0.198941	sp_80_rct
ReDeconv (T1)	L5.ET	0.351886	sp_80_rct
ReDeconv (T1)	L6b	0.241617	sp_80_rct
ReDeconv (T1)	Lamp5	0.140116	sp_80_rct
ReDeconv (T1)	Oligo	0.0373444	sp_80_rct
ReDeconv (T1)	Astro	0.0297575	sp_81_rct
ReDeconv (T1)	L5.6.NP	0.192414	sp_81_rct
ReDeconv (T1)	L5.ET	0.346494	sp_81_rct
ReDeconv (T1)	L6b	0.242124	sp_81_rct
ReDeconv (T1)	Lamp5	0.1509	sp_81_rct
ReDeconv (T1)	Oligo	0.0383109	sp_81_rct
ReDeconv (T1)	Astro	0.0303292	sp_82_rct
ReDeconv (T1)	L5.6.NP	0.190159	sp_82_rct
ReDeconv (T1)	L5.ET	0.344937	sp_82_rct
ReDeconv (T1)	L6b	0.258724	sp_82_rct
ReDeconv (T1)	Lamp5	0.137714	sp_82_rct
ReDeconv (T1)	Oligo	0.038137	sp_82_rct
ReDeconv (T1)	Astro	0.0290399	sp_83_rct
ReDeconv (T1)	L5.6.NP	0.196304	sp_83_rct
ReDeconv (T1)	L5.ET	0.349972	sp_83_rct
ReDeconv (T1)	L6b	0.234452	sp_83_rct
ReDeconv (T1)	Lamp5	0.152839	sp_83_rct
ReDeconv (T1)	Oligo	0.0373931	sp_83_rct
ReDeconv (T1)	Astro	0.0301156	sp_84_rct
ReDeconv (T1)	L5.6.NP	0.193059	sp_84_rct
ReDeconv (T1)	L5.ET	0.356872	sp_84_rct
ReDeconv (T1)	L6b	0.240601	sp_84_rct
ReDeconv (T1)	Lamp5	0.140028	sp_84_rct
ReDeconv (T1)	Oligo	0.0393259	sp_84_rct
ReDeconv (T1)	Astro	0.0269513	sp_85_rct
ReDeconv (T1)	L5.6.NP	0.202888	sp_85_rct
ReDeconv (T1)	L5.ET	0.34113	sp_85_rct
ReDeconv (T1)	L6b	0.247334	sp_85_rct
ReDeconv (T1)	Lamp5	0.143124	sp_85_rct
ReDeconv (T1)	Oligo	0.038572	sp_85_rct
ReDeconv (T1)	Astro	0.0314867	sp_86_rct
ReDeconv (T1)	L5.6.NP	0.185707	sp_86_rct
ReDeconv (T1)	L5.ET	0.369333	sp_86_rct
ReDeconv (T1)	L6b	0.238445	sp_86_rct
ReDeconv (T1)	Lamp5	0.137691	sp_86_rct
ReDeconv (T1)	Oligo	0.0373378	sp_86_rct
ReDeconv (T1)	Astro	0.0293426	sp_87_rct
ReDeconv (T1)	L5.6.NP	0.1973	sp_87_rct
ReDeconv (T1)	L5.ET	0.359129	sp_87_rct
ReDeconv (T1)	L6b	0.234852	sp_87_rct
ReDeconv (T1)	Lamp5	0.140135	sp_87_rct
ReDeconv (T1)	Oligo	0.0392409	sp_87_rct
ReDeconv (T1)	Astro	0.0293261	sp_88_rct
ReDeconv (T1)	L5.6.NP	0.191988	sp_88_rct
ReDeconv (T1)	L5.ET	0.355034	sp_88_rct
ReDeconv (T1)	L6b	0.242755	sp_88_rct
ReDeconv (T1)	Lamp5	0.141625	sp_88_rct
ReDeconv (T1)	Oligo	0.0392724	sp_88_rct
ReDeconv (T1)	Astro	0.0297534	sp_89_rct
ReDeconv (T1)	L5.6.NP	0.193477	sp_89_rct
ReDeconv (T1)	L5.ET	0.347556	sp_89_rct
ReDeconv (T1)	L6b	0.241589	sp_89_rct
ReDeconv (T1)	Lamp5	0.147665	sp_89_rct
ReDeconv (T1)	Oligo	0.0399603	sp_89_rct
ReDeconv (T1)	Astro	0.027944	sp_90_rct
ReDeconv (T1)	L5.6.NP	0.185458	sp_90_rct
ReDeconv (T1)	L5.ET	0.354587	sp_90_rct
ReDeconv (T1)	L6b	0.249547	sp_90_rct
ReDeconv (T1)	Lamp5	0.141265	sp_90_rct
ReDeconv (T1)	Oligo	0.0411989	sp_90_rct
ReDeconv (T1)	Astro	0.0261905	sp_91_rct
ReDeconv (T1)	L5.6.NP	0.19714	sp_91_rct
ReDeconv (T1)	L5.ET	0.357739	sp_91_rct
ReDeconv (T1)	L6b	0.248954	sp_91_rct
ReDeconv (T1)	Lamp5	0.132068	sp_91_rct
ReDeconv (T1)	Oligo	0.0379083	sp_91_rct
ReDeconv (T1)	Astro	0.0281162	sp_92_rct
ReDeconv (T1)	L5.6.NP	0.194399	sp_92_rct
ReDeconv (T1)	L5.ET	0.352346	sp_92_rct
ReDeconv (T1)	L6b	0.240259	sp_92_rct
ReDeconv (T1)	Lamp5	0.143554	sp_92_rct
ReDeconv (T1)	Oligo	0.0413258	sp_92_rct
ReDeconv (T1)	Astro	0.0287653	sp_93_rct
ReDeconv (T1)	L5.6.NP	0.186552	sp_93_rct
ReDeconv (T1)	L5.ET	0.362457	sp_93_rct
ReDeconv (T1)	L6b	0.232961	sp_93_rct
ReDeconv (T1)	Lamp5	0.149957	sp_93_rct
ReDeconv (T1)	Oligo	0.0393078	sp_93_rct
ReDeconv (T1)	Astro	0.0268107	sp_94_rct
ReDeconv (T1)	L5.6.NP	0.198949	sp_94_rct
ReDeconv (T1)	L5.ET	0.357954	sp_94_rct
ReDeconv (T1)	L6b	0.236201	sp_94_rct
ReDeconv (T1)	Lamp5	0.141872	sp_94_rct
ReDeconv (T1)	Oligo	0.0382131	sp_94_rct
ReDeconv (T1)	Astro	0.0282231	sp_95_rct
ReDeconv (T1)	L5.6.NP	0.193553	sp_95_rct
ReDeconv (T1)	L5.ET	0.349858	sp_95_rct
ReDeconv (T1)	L6b	0.240004	sp_95_rct
ReDeconv (T1)	Lamp5	0.14812	sp_95_rct
ReDeconv (T1)	Oligo	0.0402423	sp_95_rct
ReDeconv (T1)	Astro	0.0264884	sp_96_rct
ReDeconv (T1)	L5.6.NP	0.194174	sp_96_rct
ReDeconv (T1)	L5.ET	0.358453	sp_96_rct
ReDeconv (T1)	L6b	0.245091	sp_96_rct
ReDeconv (T1)	Lamp5	0.137838	sp_96_rct
ReDeconv (T1)	Oligo	0.0379564	sp_96_rct
ReDeconv (T1)	Astro	0.0279927	sp_97_rct
ReDeconv (T1)	L5.6.NP	0.191532	sp_97_rct
ReDeconv (T1)	L5.ET	0.346452	sp_97_rct
ReDeconv (T1)	L6b	0.24035	sp_97_rct
ReDeconv (T1)	Lamp5	0.155016	sp_97_rct
ReDeconv (T1)	Oligo	0.0386571	sp_97_rct
ReDeconv (T1)	Astro	0.0256814	sp_98_rct
ReDeconv (T1)	L5.6.NP	0.199225	sp_98_rct
ReDeconv (T1)	L5.ET	0.348815	sp_98_rct
ReDeconv (T1)	L6b	0.240343	sp_98_rct
ReDeconv (T1)	Lamp5	0.148262	sp_98_rct
ReDeconv (T1)	Oligo	0.0376737	sp_98_rct
ReDeconv (T1)	Astro	0.0300077	sp_99_rct
ReDeconv (T1)	L5.6.NP	0.200277	sp_99_rct
ReDeconv (T1)	L5.ET	0.346235	sp_99_rct
ReDeconv (T1)	L6b	0.245244	sp_99_rct
ReDeconv (T1)	Lamp5	0.140393	sp_99_rct
ReDeconv (T1)	Oligo	0.0378428	sp_99_rct
ReDeconv (T1)	Astro	0.0304502	sp_100_rct
ReDeconv (T1)	L5.6.NP	0.191447	sp_100_rct
ReDeconv (T1)	L5.ET	0.340144	sp_100_rct
ReDeconv (T1)	L6b	0.257015	sp_100_rct
ReDeconv (T1)	Lamp5	0.141425	sp_100_rct
ReDeconv (T1)	Oligo	0.0395198	sp_100_rct
MuSiC (T1)	Astro	0.0291323	sp_1_rct
MuSiC (T1)	L5.6.NP	0.192888	sp_1_rct
MuSiC (T1)	L5.ET	0.339353	sp_1_rct
MuSiC (T1)	L6b	0.252438	sp_1_rct
MuSiC (T1)	Lamp5	0.150158	sp_1_rct
MuSiC (T1)	Oligo	0.0360301	sp_1_rct
MuSiC (T1)	Astro	0.0312936	sp_2_rct
MuSiC (T1)	L5.6.NP	0.188076	sp_2_rct
MuSiC (T1)	L5.ET	0.355241	sp_2_rct
MuSiC (T1)	L6b	0.248821	sp_2_rct
MuSiC (T1)	Lamp5	0.141154	sp_2_rct
MuSiC (T1)	Oligo	0.035415	sp_2_rct
MuSiC (T1)	Astro	0.0297103	sp_3_rct
MuSiC (T1)	L5.6.NP	0.190609	sp_3_rct
MuSiC (T1)	L5.ET	0.358708	sp_3_rct
MuSiC (T1)	L6b	0.253537	sp_3_rct
MuSiC (T1)	Lamp5	0.12837	sp_3_rct
MuSiC (T1)	Oligo	0.0390665	sp_3_rct
MuSiC (T1)	Astro	0.0309572	sp_4_rct
MuSiC (T1)	L5.6.NP	0.194075	sp_4_rct
MuSiC (T1)	L5.ET	0.354643	sp_4_rct
MuSiC (T1)	L6b	0.246728	sp_4_rct
MuSiC (T1)	Lamp5	0.137665	sp_4_rct
MuSiC (T1)	Oligo	0.0359308	sp_4_rct
MuSiC (T1)	Astro	0.0262847	sp_5_rct
MuSiC (T1)	L5.6.NP	0.189185	sp_5_rct
MuSiC (T1)	L5.ET	0.354327	sp_5_rct
MuSiC (T1)	L6b	0.253163	sp_5_rct
MuSiC (T1)	Lamp5	0.138545	sp_5_rct
MuSiC (T1)	Oligo	0.0384952	sp_5_rct
MuSiC (T1)	Astro	0.0297848	sp_6_rct
MuSiC (T1)	L5.6.NP	0.202402	sp_6_rct
MuSiC (T1)	L5.ET	0.321694	sp_6_rct
MuSiC (T1)	L6b	0.255327	sp_6_rct
MuSiC (T1)	Lamp5	0.152252	sp_6_rct
MuSiC (T1)	Oligo	0.0385405	sp_6_rct
MuSiC (T1)	Astro	0.029641	sp_7_rct
MuSiC (T1)	L5.6.NP	0.194611	sp_7_rct
MuSiC (T1)	L5.ET	0.359977	sp_7_rct
MuSiC (T1)	L6b	0.227468	sp_7_rct
MuSiC (T1)	Lamp5	0.151	sp_7_rct
MuSiC (T1)	Oligo	0.0373036	sp_7_rct
MuSiC (T1)	Astro	0.0314738	sp_8_rct
MuSiC (T1)	L5.6.NP	0.202945	sp_8_rct
MuSiC (T1)	L5.ET	0.358649	sp_8_rct
MuSiC (T1)	L6b	0.231632	sp_8_rct
MuSiC (T1)	Lamp5	0.137362	sp_8_rct
MuSiC (T1)	Oligo	0.0379388	sp_8_rct
MuSiC (T1)	Astro	0.0305567	sp_9_rct
MuSiC (T1)	L5.6.NP	0.202541	sp_9_rct
MuSiC (T1)	L5.ET	0.356618	sp_9_rct
MuSiC (T1)	L6b	0.242491	sp_9_rct
MuSiC (T1)	Lamp5	0.128486	sp_9_rct
MuSiC (T1)	Oligo	0.0393065	sp_9_rct
MuSiC (T1)	Astro	0.0299158	sp_10_rct
MuSiC (T1)	L5.6.NP	0.200816	sp_10_rct
MuSiC (T1)	L5.ET	0.347868	sp_10_rct
MuSiC (T1)	L6b	0.241022	sp_10_rct
MuSiC (T1)	Lamp5	0.146562	sp_10_rct
MuSiC (T1)	Oligo	0.0338162	sp_10_rct
MuSiC (T1)	Astro	0.0281031	sp_11_rct
MuSiC (T1)	L5.6.NP	0.201777	sp_11_rct
MuSiC (T1)	L5.ET	0.350659	sp_11_rct
MuSiC (T1)	L6b	0.236987	sp_11_rct
MuSiC (T1)	Lamp5	0.144325	sp_11_rct
MuSiC (T1)	Oligo	0.0381491	sp_11_rct
MuSiC (T1)	Astro	0.0289307	sp_12_rct
MuSiC (T1)	L5.6.NP	0.192579	sp_12_rct
MuSiC (T1)	L5.ET	0.362664	sp_12_rct
MuSiC (T1)	L6b	0.239454	sp_12_rct
MuSiC (T1)	Lamp5	0.135947	sp_12_rct
MuSiC (T1)	Oligo	0.0404242	sp_12_rct
MuSiC (T1)	Astro	0.0318085	sp_13_rct
MuSiC (T1)	L5.6.NP	0.197391	sp_13_rct
MuSiC (T1)	L5.ET	0.363137	sp_13_rct
MuSiC (T1)	L6b	0.231142	sp_13_rct
MuSiC (T1)	Lamp5	0.137408	sp_13_rct
MuSiC (T1)	Oligo	0.0391133	sp_13_rct
MuSiC (T1)	Astro	0.0301008	sp_14_rct
MuSiC (T1)	L5.6.NP	0.189929	sp_14_rct
MuSiC (T1)	L5.ET	0.354858	sp_14_rct
MuSiC (T1)	L6b	0.242441	sp_14_rct
MuSiC (T1)	Lamp5	0.144365	sp_14_rct
MuSiC (T1)	Oligo	0.0383058	sp_14_rct
MuSiC (T1)	Astro	0.0298283	sp_15_rct
MuSiC (T1)	L5.6.NP	0.194866	sp_15_rct
MuSiC (T1)	L5.ET	0.348418	sp_15_rct
MuSiC (T1)	L6b	0.241307	sp_15_rct
MuSiC (T1)	Lamp5	0.152264	sp_15_rct
MuSiC (T1)	Oligo	0.0333169	sp_15_rct
MuSiC (T1)	Astro	0.0264318	sp_16_rct
MuSiC (T1)	L5.6.NP	0.19009	sp_16_rct
MuSiC (T1)	L5.ET	0.34863	sp_16_rct
MuSiC (T1)	L6b	0.253155	sp_16_rct
MuSiC (T1)	Lamp5	0.145538	sp_16_rct
MuSiC (T1)	Oligo	0.0361551	sp_16_rct
MuSiC (T1)	Astro	0.0307581	sp_17_rct
MuSiC (T1)	L5.6.NP	0.200622	sp_17_rct
MuSiC (T1)	L5.ET	0.357589	sp_17_rct
MuSiC (T1)	L6b	0.227722	sp_17_rct
MuSiC (T1)	Lamp5	0.145924	sp_17_rct
MuSiC (T1)	Oligo	0.0373839	sp_17_rct
MuSiC (T1)	Astro	0.0263526	sp_18_rct
MuSiC (T1)	L5.6.NP	0.187185	sp_18_rct
MuSiC (T1)	L5.ET	0.340146	sp_18_rct
MuSiC (T1)	L6b	0.271332	sp_18_rct
MuSiC (T1)	Lamp5	0.133216	sp_18_rct
MuSiC (T1)	Oligo	0.0417689	sp_18_rct
MuSiC (T1)	Astro	0.0302754	sp_19_rct
MuSiC (T1)	L5.6.NP	0.20072	sp_19_rct
MuSiC (T1)	L5.ET	0.344465	sp_19_rct
MuSiC (T1)	L6b	0.23889	sp_19_rct
MuSiC (T1)	Lamp5	0.148644	sp_19_rct
MuSiC (T1)	Oligo	0.037006	sp_19_rct
MuSiC (T1)	Astro	0.0238318	sp_20_rct
MuSiC (T1)	L5.6.NP	0.192022	sp_20_rct
MuSiC (T1)	L5.ET	0.328852	sp_20_rct
MuSiC (T1)	L6b	0.259758	sp_20_rct
MuSiC (T1)	Lamp5	0.159402	sp_20_rct
MuSiC (T1)	Oligo	0.0361337	sp_20_rct
MuSiC (T1)	Astro	0.0299424	sp_21_rct
MuSiC (T1)	L5.6.NP	0.203745	sp_21_rct
MuSiC (T1)	L5.ET	0.357628	sp_21_rct
MuSiC (T1)	L6b	0.243269	sp_21_rct
MuSiC (T1)	Lamp5	0.130092	sp_21_rct
MuSiC (T1)	Oligo	0.0353238	sp_21_rct
MuSiC (T1)	Astro	0.0267115	sp_22_rct
MuSiC (T1)	L5.6.NP	0.187022	sp_22_rct
MuSiC (T1)	L5.ET	0.359492	sp_22_rct
MuSiC (T1)	L6b	0.244962	sp_22_rct
MuSiC (T1)	Lamp5	0.143188	sp_22_rct
MuSiC (T1)	Oligo	0.0386236	sp_22_rct
MuSiC (T1)	Astro	0.02465	sp_23_rct
MuSiC (T1)	L5.6.NP	0.193665	sp_23_rct
MuSiC (T1)	L5.ET	0.349424	sp_23_rct
MuSiC (T1)	L6b	0.260145	sp_23_rct
MuSiC (T1)	Lamp5	0.134361	sp_23_rct
MuSiC (T1)	Oligo	0.037755	sp_23_rct
MuSiC (T1)	Astro	0.0296192	sp_24_rct
MuSiC (T1)	L5.6.NP	0.197685	sp_24_rct
MuSiC (T1)	L5.ET	0.357772	sp_24_rct
MuSiC (T1)	L6b	0.238475	sp_24_rct
MuSiC (T1)	Lamp5	0.139085	sp_24_rct
MuSiC (T1)	Oligo	0.0373632	sp_24_rct
MuSiC (T1)	Astro	0.0284886	sp_25_rct
MuSiC (T1)	L5.6.NP	0.19671	sp_25_rct
MuSiC (T1)	L5.ET	0.341361	sp_25_rct
MuSiC (T1)	L6b	0.252982	sp_25_rct
MuSiC (T1)	Lamp5	0.14361	sp_25_rct
MuSiC (T1)	Oligo	0.0368484	sp_25_rct
MuSiC (T1)	Astro	0.0287506	sp_26_rct
MuSiC (T1)	L5.6.NP	0.186337	sp_26_rct
MuSiC (T1)	L5.ET	0.346219	sp_26_rct
MuSiC (T1)	L6b	0.252007	sp_26_rct
MuSiC (T1)	Lamp5	0.145774	sp_26_rct
MuSiC (T1)	Oligo	0.0409119	sp_26_rct
MuSiC (T1)	Astro	0.03143	sp_27_rct
MuSiC (T1)	L5.6.NP	0.208234	sp_27_rct
MuSiC (T1)	L5.ET	0.353105	sp_27_rct
MuSiC (T1)	L6b	0.233213	sp_27_rct
MuSiC (T1)	Lamp5	0.136488	sp_27_rct
MuSiC (T1)	Oligo	0.0375296	sp_27_rct
MuSiC (T1)	Astro	0.0292316	sp_28_rct
MuSiC (T1)	L5.6.NP	0.194573	sp_28_rct
MuSiC (T1)	L5.ET	0.360514	sp_28_rct
MuSiC (T1)	L6b	0.240189	sp_28_rct
MuSiC (T1)	Lamp5	0.13842	sp_28_rct
MuSiC (T1)	Oligo	0.037073	sp_28_rct
MuSiC (T1)	Astro	0.0273651	sp_29_rct
MuSiC (T1)	L5.6.NP	0.192719	sp_29_rct
MuSiC (T1)	L5.ET	0.352076	sp_29_rct
MuSiC (T1)	L6b	0.243434	sp_29_rct
MuSiC (T1)	Lamp5	0.14443	sp_29_rct
MuSiC (T1)	Oligo	0.0399745	sp_29_rct
MuSiC (T1)	Astro	0.0296546	sp_30_rct
MuSiC (T1)	L5.6.NP	0.201705	sp_30_rct
MuSiC (T1)	L5.ET	0.355525	sp_30_rct
MuSiC (T1)	L6b	0.23631	sp_30_rct
MuSiC (T1)	Lamp5	0.139399	sp_30_rct
MuSiC (T1)	Oligo	0.0374054	sp_30_rct
MuSiC (T1)	Astro	0.0291603	sp_31_rct
MuSiC (T1)	L5.6.NP	0.183439	sp_31_rct
MuSiC (T1)	L5.ET	0.351523	sp_31_rct
MuSiC (T1)	L6b	0.249123	sp_31_rct
MuSiC (T1)	Lamp5	0.145777	sp_31_rct
MuSiC (T1)	Oligo	0.0409779	sp_31_rct
MuSiC (T1)	Astro	0.0352322	sp_32_rct
MuSiC (T1)	L5.6.NP	0.199278	sp_32_rct
MuSiC (T1)	L5.ET	0.356465	sp_32_rct
MuSiC (T1)	L6b	0.23892	sp_32_rct
MuSiC (T1)	Lamp5	0.133363	sp_32_rct
MuSiC (T1)	Oligo	0.0367413	sp_32_rct
MuSiC (T1)	Astro	0.0305225	sp_33_rct
MuSiC (T1)	L5.6.NP	0.193066	sp_33_rct
MuSiC (T1)	L5.ET	0.380037	sp_33_rct
MuSiC (T1)	L6b	0.231143	sp_33_rct
MuSiC (T1)	Lamp5	0.133402	sp_33_rct
MuSiC (T1)	Oligo	0.0318295	sp_33_rct
MuSiC (T1)	Astro	0.0327733	sp_34_rct
MuSiC (T1)	L5.6.NP	0.204478	sp_34_rct
MuSiC (T1)	L5.ET	0.341772	sp_34_rct
MuSiC (T1)	L6b	0.237653	sp_34_rct
MuSiC (T1)	Lamp5	0.145716	sp_34_rct
MuSiC (T1)	Oligo	0.0376076	sp_34_rct
MuSiC (T1)	Astro	0.0286007	sp_35_rct
MuSiC (T1)	L5.6.NP	0.192992	sp_35_rct
MuSiC (T1)	L5.ET	0.362377	sp_35_rct
MuSiC (T1)	L6b	0.235551	sp_35_rct
MuSiC (T1)	Lamp5	0.143253	sp_35_rct
MuSiC (T1)	Oligo	0.0372253	sp_35_rct
MuSiC (T1)	Astro	0.0260841	sp_36_rct
MuSiC (T1)	L5.6.NP	0.19845	sp_36_rct
MuSiC (T1)	L5.ET	0.351573	sp_36_rct
MuSiC (T1)	L6b	0.244876	sp_36_rct
MuSiC (T1)	Lamp5	0.140292	sp_36_rct
MuSiC (T1)	Oligo	0.038725	sp_36_rct
MuSiC (T1)	Astro	0.0308562	sp_37_rct
MuSiC (T1)	L5.6.NP	0.200184	sp_37_rct
MuSiC (T1)	L5.ET	0.345816	sp_37_rct
MuSiC (T1)	L6b	0.230231	sp_37_rct
MuSiC (T1)	Lamp5	0.154953	sp_37_rct
MuSiC (T1)	Oligo	0.0379596	sp_37_rct
MuSiC (T1)	Astro	0.0327874	sp_38_rct
MuSiC (T1)	L5.6.NP	0.196306	sp_38_rct
MuSiC (T1)	L5.ET	0.361759	sp_38_rct
MuSiC (T1)	L6b	0.229357	sp_38_rct
MuSiC (T1)	Lamp5	0.144608	sp_38_rct
MuSiC (T1)	Oligo	0.0351823	sp_38_rct
MuSiC (T1)	Astro	0.0266375	sp_39_rct
MuSiC (T1)	L5.6.NP	0.195154	sp_39_rct
MuSiC (T1)	L5.ET	0.346648	sp_39_rct
MuSiC (T1)	L6b	0.240587	sp_39_rct
MuSiC (T1)	Lamp5	0.15548	sp_39_rct
MuSiC (T1)	Oligo	0.0354937	sp_39_rct
MuSiC (T1)	Astro	0.029154	sp_40_rct
MuSiC (T1)	L5.6.NP	0.197681	sp_40_rct
MuSiC (T1)	L5.ET	0.345212	sp_40_rct
MuSiC (T1)	L6b	0.250022	sp_40_rct
MuSiC (T1)	Lamp5	0.139438	sp_40_rct
MuSiC (T1)	Oligo	0.0384936	sp_40_rct
MuSiC (T1)	Astro	0.0304134	sp_41_rct
MuSiC (T1)	L5.6.NP	0.201807	sp_41_rct
MuSiC (T1)	L5.ET	0.35615	sp_41_rct
MuSiC (T1)	L6b	0.240108	sp_41_rct
MuSiC (T1)	Lamp5	0.133238	sp_41_rct
MuSiC (T1)	Oligo	0.0382832	sp_41_rct
MuSiC (T1)	Astro	0.0280531	sp_42_rct
MuSiC (T1)	L5.6.NP	0.202058	sp_42_rct
MuSiC (T1)	L5.ET	0.363173	sp_42_rct
MuSiC (T1)	L6b	0.231052	sp_42_rct
MuSiC (T1)	Lamp5	0.139871	sp_42_rct
MuSiC (T1)	Oligo	0.0357916	sp_42_rct
MuSiC (T1)	Astro	0.0288387	sp_43_rct
MuSiC (T1)	L5.6.NP	0.196411	sp_43_rct
MuSiC (T1)	L5.ET	0.352883	sp_43_rct
MuSiC (T1)	L6b	0.236654	sp_43_rct
MuSiC (T1)	Lamp5	0.14835	sp_43_rct
MuSiC (T1)	Oligo	0.0368622	sp_43_rct
MuSiC (T1)	Astro	0.0302778	sp_44_rct
MuSiC (T1)	L5.6.NP	0.200977	sp_44_rct
MuSiC (T1)	L5.ET	0.359712	sp_44_rct
MuSiC (T1)	L6b	0.234221	sp_44_rct
MuSiC (T1)	Lamp5	0.138566	sp_44_rct
MuSiC (T1)	Oligo	0.0362461	sp_44_rct
MuSiC (T1)	Astro	0.0315206	sp_45_rct
MuSiC (T1)	L5.6.NP	0.18995	sp_45_rct
MuSiC (T1)	L5.ET	0.365685	sp_45_rct
MuSiC (T1)	L6b	0.241592	sp_45_rct
MuSiC (T1)	Lamp5	0.134966	sp_45_rct
MuSiC (T1)	Oligo	0.0362864	sp_45_rct
MuSiC (T1)	Astro	0.030584	sp_46_rct
MuSiC (T1)	L5.6.NP	0.194596	sp_46_rct
MuSiC (T1)	L5.ET	0.350169	sp_46_rct
MuSiC (T1)	L6b	0.239222	sp_46_rct
MuSiC (T1)	Lamp5	0.145461	sp_46_rct
MuSiC (T1)	Oligo	0.0399679	sp_46_rct
MuSiC (T1)	Astro	0.024007	sp_47_rct
MuSiC (T1)	L5.6.NP	0.193185	sp_47_rct
MuSiC (T1)	L5.ET	0.358674	sp_47_rct
MuSiC (T1)	L6b	0.244974	sp_47_rct
MuSiC (T1)	Lamp5	0.139057	sp_47_rct
MuSiC (T1)	Oligo	0.0401032	sp_47_rct
MuSiC (T1)	Astro	0.0311152	sp_48_rct
MuSiC (T1)	L5.6.NP	0.187993	sp_48_rct
MuSiC (T1)	L5.ET	0.350361	sp_48_rct
MuSiC (T1)	L6b	0.251816	sp_48_rct
MuSiC (T1)	Lamp5	0.138441	sp_48_rct
MuSiC (T1)	Oligo	0.0402732	sp_48_rct
MuSiC (T1)	Astro	0.0301686	sp_49_rct
MuSiC (T1)	L5.6.NP	0.194842	sp_49_rct
MuSiC (T1)	L5.ET	0.365945	sp_49_rct
MuSiC (T1)	L6b	0.237	sp_49_rct
MuSiC (T1)	Lamp5	0.13428	sp_49_rct
MuSiC (T1)	Oligo	0.037765	sp_49_rct
MuSiC (T1)	Astro	0.0264387	sp_50_rct
MuSiC (T1)	L5.6.NP	0.191301	sp_50_rct
MuSiC (T1)	L5.ET	0.332635	sp_50_rct
MuSiC (T1)	L6b	0.261543	sp_50_rct
MuSiC (T1)	Lamp5	0.145619	sp_50_rct
MuSiC (T1)	Oligo	0.042464	sp_50_rct
MuSiC (T1)	Astro	0.0297387	sp_51_rct
MuSiC (T1)	L5.6.NP	0.192816	sp_51_rct
MuSiC (T1)	L5.ET	0.363437	sp_51_rct
MuSiC (T1)	L6b	0.245999	sp_51_rct
MuSiC (T1)	Lamp5	0.130073	sp_51_rct
MuSiC (T1)	Oligo	0.037936	sp_51_rct
MuSiC (T1)	Astro	0.0314126	sp_52_rct
MuSiC (T1)	L5.6.NP	0.196334	sp_52_rct
MuSiC (T1)	L5.ET	0.344609	sp_52_rct
MuSiC (T1)	L6b	0.238919	sp_52_rct
MuSiC (T1)	Lamp5	0.151823	sp_52_rct
MuSiC (T1)	Oligo	0.0369025	sp_52_rct
MuSiC (T1)	Astro	0.0264805	sp_53_rct
MuSiC (T1)	L5.6.NP	0.192573	sp_53_rct
MuSiC (T1)	L5.ET	0.34424	sp_53_rct
MuSiC (T1)	L6b	0.261608	sp_53_rct
MuSiC (T1)	Lamp5	0.139614	sp_53_rct
MuSiC (T1)	Oligo	0.0354839	sp_53_rct
MuSiC (T1)	Astro	0.0300269	sp_54_rct
MuSiC (T1)	L5.6.NP	0.194797	sp_54_rct
MuSiC (T1)	L5.ET	0.355949	sp_54_rct
MuSiC (T1)	L6b	0.23836	sp_54_rct
MuSiC (T1)	Lamp5	0.141002	sp_54_rct
MuSiC (T1)	Oligo	0.0398656	sp_54_rct
MuSiC (T1)	Astro	0.0309163	sp_55_rct
MuSiC (T1)	L5.6.NP	0.193971	sp_55_rct
MuSiC (T1)	L5.ET	0.370578	sp_55_rct
MuSiC (T1)	L6b	0.231787	sp_55_rct
MuSiC (T1)	Lamp5	0.136455	sp_55_rct
MuSiC (T1)	Oligo	0.0362928	sp_55_rct
MuSiC (T1)	Astro	0.0339437	sp_56_rct
MuSiC (T1)	L5.6.NP	0.200365	sp_56_rct
MuSiC (T1)	L5.ET	0.369499	sp_56_rct
MuSiC (T1)	L6b	0.224324	sp_56_rct
MuSiC (T1)	Lamp5	0.133543	sp_56_rct
MuSiC (T1)	Oligo	0.0383257	sp_56_rct
MuSiC (T1)	Astro	0.0315167	sp_57_rct
MuSiC (T1)	L5.6.NP	0.197374	sp_57_rct
MuSiC (T1)	L5.ET	0.346838	sp_57_rct
MuSiC (T1)	L6b	0.242907	sp_57_rct
MuSiC (T1)	Lamp5	0.14288	sp_57_rct
MuSiC (T1)	Oligo	0.0384853	sp_57_rct
MuSiC (T1)	Astro	0.0258419	sp_58_rct
MuSiC (T1)	L5.6.NP	0.193976	sp_58_rct
MuSiC (T1)	L5.ET	0.348512	sp_58_rct
MuSiC (T1)	L6b	0.254331	sp_58_rct
MuSiC (T1)	Lamp5	0.139886	sp_58_rct
MuSiC (T1)	Oligo	0.037453	sp_58_rct
MuSiC (T1)	Astro	0.0235717	sp_59_rct
MuSiC (T1)	L5.6.NP	0.194172	sp_59_rct
MuSiC (T1)	L5.ET	0.343506	sp_59_rct
MuSiC (T1)	L6b	0.255787	sp_59_rct
MuSiC (T1)	Lamp5	0.148433	sp_59_rct
MuSiC (T1)	Oligo	0.0345308	sp_59_rct
MuSiC (T1)	Astro	0.0276688	sp_60_rct
MuSiC (T1)	L5.6.NP	0.197365	sp_60_rct
MuSiC (T1)	L5.ET	0.361045	sp_60_rct
MuSiC (T1)	L6b	0.240354	sp_60_rct
MuSiC (T1)	Lamp5	0.13351	sp_60_rct
MuSiC (T1)	Oligo	0.0400573	sp_60_rct
MuSiC (T1)	Astro	0.0260748	sp_61_rct
MuSiC (T1)	L5.6.NP	0.198072	sp_61_rct
MuSiC (T1)	L5.ET	0.35019	sp_61_rct
MuSiC (T1)	L6b	0.235259	sp_61_rct
MuSiC (T1)	Lamp5	0.146505	sp_61_rct
MuSiC (T1)	Oligo	0.0438987	sp_61_rct
MuSiC (T1)	Astro	0.0308888	sp_62_rct
MuSiC (T1)	L5.6.NP	0.192666	sp_62_rct
MuSiC (T1)	L5.ET	0.36347	sp_62_rct
MuSiC (T1)	L6b	0.234147	sp_62_rct
MuSiC (T1)	Lamp5	0.138091	sp_62_rct
MuSiC (T1)	Oligo	0.0407366	sp_62_rct
MuSiC (T1)	Astro	0.0269989	sp_63_rct
MuSiC (T1)	L5.6.NP	0.198556	sp_63_rct
MuSiC (T1)	L5.ET	0.33859	sp_63_rct
MuSiC (T1)	L6b	0.254227	sp_63_rct
MuSiC (T1)	Lamp5	0.143312	sp_63_rct
MuSiC (T1)	Oligo	0.0383153	sp_63_rct
MuSiC (T1)	Astro	0.0278584	sp_64_rct
MuSiC (T1)	L5.6.NP	0.193132	sp_64_rct
MuSiC (T1)	L5.ET	0.359437	sp_64_rct
MuSiC (T1)	L6b	0.236403	sp_64_rct
MuSiC (T1)	Lamp5	0.142652	sp_64_rct
MuSiC (T1)	Oligo	0.0405177	sp_64_rct
MuSiC (T1)	Astro	0.0253795	sp_65_rct
MuSiC (T1)	L5.6.NP	0.211229	sp_65_rct
MuSiC (T1)	L5.ET	0.337332	sp_65_rct
MuSiC (T1)	L6b	0.24213	sp_65_rct
MuSiC (T1)	Lamp5	0.148334	sp_65_rct
MuSiC (T1)	Oligo	0.0355961	sp_65_rct
MuSiC (T1)	Astro	0.0287147	sp_66_rct
MuSiC (T1)	L5.6.NP	0.198943	sp_66_rct
MuSiC (T1)	L5.ET	0.354862	sp_66_rct
MuSiC (T1)	L6b	0.236246	sp_66_rct
MuSiC (T1)	Lamp5	0.139579	sp_66_rct
MuSiC (T1)	Oligo	0.0416564	sp_66_rct
MuSiC (T1)	Astro	0.0264985	sp_67_rct
MuSiC (T1)	L5.6.NP	0.19497	sp_67_rct
MuSiC (T1)	L5.ET	0.344521	sp_67_rct
MuSiC (T1)	L6b	0.247005	sp_67_rct
MuSiC (T1)	Lamp5	0.151318	sp_67_rct
MuSiC (T1)	Oligo	0.0356889	sp_67_rct
MuSiC (T1)	Astro	0.0291571	sp_68_rct
MuSiC (T1)	L5.6.NP	0.194183	sp_68_rct
MuSiC (T1)	L5.ET	0.348863	sp_68_rct
MuSiC (T1)	L6b	0.251241	sp_68_rct
MuSiC (T1)	Lamp5	0.140477	sp_68_rct
MuSiC (T1)	Oligo	0.0360788	sp_68_rct
MuSiC (T1)	Astro	0.0312429	sp_69_rct
MuSiC (T1)	L5.6.NP	0.196328	sp_69_rct
MuSiC (T1)	L5.ET	0.356682	sp_69_rct
MuSiC (T1)	L6b	0.240566	sp_69_rct
MuSiC (T1)	Lamp5	0.138151	sp_69_rct
MuSiC (T1)	Oligo	0.0370306	sp_69_rct
MuSiC (T1)	Astro	0.0318606	sp_70_rct
MuSiC (T1)	L5.6.NP	0.197329	sp_70_rct
MuSiC (T1)	L5.ET	0.357736	sp_70_rct
MuSiC (T1)	L6b	0.236399	sp_70_rct
MuSiC (T1)	Lamp5	0.13791	sp_70_rct
MuSiC (T1)	Oligo	0.0387657	sp_70_rct
MuSiC (T1)	Astro	0.0282703	sp_71_rct
MuSiC (T1)	L5.6.NP	0.197444	sp_71_rct
MuSiC (T1)	L5.ET	0.369329	sp_71_rct
MuSiC (T1)	L6b	0.222427	sp_71_rct
MuSiC (T1)	Lamp5	0.145003	sp_71_rct
MuSiC (T1)	Oligo	0.0375275	sp_71_rct
MuSiC (T1)	Astro	0.0315219	sp_72_rct
MuSiC (T1)	L5.6.NP	0.199461	sp_72_rct
MuSiC (T1)	L5.ET	0.366306	sp_72_rct
MuSiC (T1)	L6b	0.237443	sp_72_rct
MuSiC (T1)	Lamp5	0.127951	sp_72_rct
MuSiC (T1)	Oligo	0.0373168	sp_72_rct
MuSiC (T1)	Astro	0.0282419	sp_73_rct
MuSiC (T1)	L5.6.NP	0.194298	sp_73_rct
MuSiC (T1)	L5.ET	0.35628	sp_73_rct
MuSiC (T1)	L6b	0.243171	sp_73_rct
MuSiC (T1)	Lamp5	0.139402	sp_73_rct
MuSiC (T1)	Oligo	0.0386066	sp_73_rct
MuSiC (T1)	Astro	0.0300501	sp_74_rct
MuSiC (T1)	L5.6.NP	0.198817	sp_74_rct
MuSiC (T1)	L5.ET	0.351687	sp_74_rct
MuSiC (T1)	L6b	0.240641	sp_74_rct
MuSiC (T1)	Lamp5	0.143158	sp_74_rct
MuSiC (T1)	Oligo	0.0356474	sp_74_rct
MuSiC (T1)	Astro	0.0294699	sp_75_rct
MuSiC (T1)	L5.6.NP	0.191713	sp_75_rct
MuSiC (T1)	L5.ET	0.373208	sp_75_rct
MuSiC (T1)	L6b	0.232338	sp_75_rct
MuSiC (T1)	Lamp5	0.135259	sp_75_rct
MuSiC (T1)	Oligo	0.0380126	sp_75_rct
MuSiC (T1)	Astro	0.0309504	sp_76_rct
MuSiC (T1)	L5.6.NP	0.198389	sp_76_rct
MuSiC (T1)	L5.ET	0.377497	sp_76_rct
MuSiC (T1)	L6b	0.224966	sp_76_rct
MuSiC (T1)	Lamp5	0.132647	sp_76_rct
MuSiC (T1)	Oligo	0.0355495	sp_76_rct
MuSiC (T1)	Astro	0.0311425	sp_77_rct
MuSiC (T1)	L5.6.NP	0.19524	sp_77_rct
MuSiC (T1)	L5.ET	0.352555	sp_77_rct
MuSiC (T1)	L6b	0.242477	sp_77_rct
MuSiC (T1)	Lamp5	0.140008	sp_77_rct
MuSiC (T1)	Oligo	0.0385772	sp_77_rct
MuSiC (T1)	Astro	0.0290741	sp_78_rct
MuSiC (T1)	L5.6.NP	0.19415	sp_78_rct
MuSiC (T1)	L5.ET	0.356686	sp_78_rct
MuSiC (T1)	L6b	0.235287	sp_78_rct
MuSiC (T1)	Lamp5	0.144663	sp_78_rct
MuSiC (T1)	Oligo	0.0401401	sp_78_rct
MuSiC (T1)	Astro	0.0324434	sp_79_rct
MuSiC (T1)	L5.6.NP	0.190844	sp_79_rct
MuSiC (T1)	L5.ET	0.355904	sp_79_rct
MuSiC (T1)	L6b	0.238491	sp_79_rct
MuSiC (T1)	Lamp5	0.144338	sp_79_rct
MuSiC (T1)	Oligo	0.03798	sp_79_rct
MuSiC (T1)	Astro	0.033913	sp_80_rct
MuSiC (T1)	L5.6.NP	0.201536	sp_80_rct
MuSiC (T1)	L5.ET	0.363201	sp_80_rct
MuSiC (T1)	L6b	0.229538	sp_80_rct
MuSiC (T1)	Lamp5	0.136141	sp_80_rct
MuSiC (T1)	Oligo	0.0356716	sp_80_rct
MuSiC (T1)	Astro	0.0315657	sp_81_rct
MuSiC (T1)	L5.6.NP	0.197076	sp_81_rct
MuSiC (T1)	L5.ET	0.354013	sp_81_rct
MuSiC (T1)	L6b	0.235143	sp_81_rct
MuSiC (T1)	Lamp5	0.144941	sp_81_rct
MuSiC (T1)	Oligo	0.0372618	sp_81_rct
MuSiC (T1)	Astro	0.0337272	sp_82_rct
MuSiC (T1)	L5.6.NP	0.195801	sp_82_rct
MuSiC (T1)	L5.ET	0.356051	sp_82_rct
MuSiC (T1)	L6b	0.247074	sp_82_rct
MuSiC (T1)	Lamp5	0.130245	sp_82_rct
MuSiC (T1)	Oligo	0.0371022	sp_82_rct
MuSiC (T1)	Astro	0.0262389	sp_83_rct
MuSiC (T1)	L5.6.NP	0.196762	sp_83_rct
MuSiC (T1)	L5.ET	0.343182	sp_83_rct
MuSiC (T1)	L6b	0.243183	sp_83_rct
MuSiC (T1)	Lamp5	0.153696	sp_83_rct
MuSiC (T1)	Oligo	0.036939	sp_83_rct
MuSiC (T1)	Astro	0.0328238	sp_84_rct
MuSiC (T1)	L5.6.NP	0.190474	sp_84_rct
MuSiC (T1)	L5.ET	0.363671	sp_84_rct
MuSiC (T1)	L6b	0.235837	sp_84_rct
MuSiC (T1)	Lamp5	0.137473	sp_84_rct
MuSiC (T1)	Oligo	0.0397211	sp_84_rct
MuSiC (T1)	Astro	0.0309214	sp_85_rct
MuSiC (T1)	L5.6.NP	0.203594	sp_85_rct
MuSiC (T1)	L5.ET	0.351326	sp_85_rct
MuSiC (T1)	L6b	0.236151	sp_85_rct
MuSiC (T1)	Lamp5	0.140737	sp_85_rct
MuSiC (T1)	Oligo	0.037271	sp_85_rct
MuSiC (T1)	Astro	0.0330253	sp_86_rct
MuSiC (T1)	L5.6.NP	0.19077	sp_86_rct
MuSiC (T1)	L5.ET	0.364041	sp_86_rct
MuSiC (T1)	L6b	0.235343	sp_86_rct
MuSiC (T1)	Lamp5	0.140865	sp_86_rct
MuSiC (T1)	Oligo	0.0359563	sp_86_rct
MuSiC (T1)	Astro	0.0326869	sp_87_rct
MuSiC (T1)	L5.6.NP	0.202975	sp_87_rct
MuSiC (T1)	L5.ET	0.367586	sp_87_rct
MuSiC (T1)	L6b	0.219974	sp_87_rct
MuSiC (T1)	Lamp5	0.140376	sp_87_rct
MuSiC (T1)	Oligo	0.0364025	sp_87_rct
MuSiC (T1)	Astro	0.0320855	sp_88_rct
MuSiC (T1)	L5.6.NP	0.197281	sp_88_rct
MuSiC (T1)	L5.ET	0.364969	sp_88_rct
MuSiC (T1)	L6b	0.229435	sp_88_rct
MuSiC (T1)	Lamp5	0.138301	sp_88_rct
MuSiC (T1)	Oligo	0.0379288	sp_88_rct
MuSiC (T1)	Astro	0.030971	sp_89_rct
MuSiC (T1)	L5.6.NP	0.192851	sp_89_rct
MuSiC (T1)	L5.ET	0.346283	sp_89_rct
MuSiC (T1)	L6b	0.244727	sp_89_rct
MuSiC (T1)	Lamp5	0.145558	sp_89_rct
MuSiC (T1)	Oligo	0.0396088	sp_89_rct
MuSiC (T1)	Astro	0.0294973	sp_90_rct
MuSiC (T1)	L5.6.NP	0.188667	sp_90_rct
MuSiC (T1)	L5.ET	0.36365	sp_90_rct
MuSiC (T1)	L6b	0.241474	sp_90_rct
MuSiC (T1)	Lamp5	0.137447	sp_90_rct
MuSiC (T1)	Oligo	0.0392647	sp_90_rct
MuSiC (T1)	Astro	0.0239878	sp_91_rct
MuSiC (T1)	L5.6.NP	0.204299	sp_91_rct
MuSiC (T1)	L5.ET	0.350532	sp_91_rct
MuSiC (T1)	L6b	0.252854	sp_91_rct
MuSiC (T1)	Lamp5	0.130841	sp_91_rct
MuSiC (T1)	Oligo	0.0374865	sp_91_rct
MuSiC (T1)	Astro	0.0269948	sp_92_rct
MuSiC (T1)	L5.6.NP	0.195757	sp_92_rct
MuSiC (T1)	L5.ET	0.345707	sp_92_rct
MuSiC (T1)	L6b	0.248324	sp_92_rct
MuSiC (T1)	Lamp5	0.143125	sp_92_rct
MuSiC (T1)	Oligo	0.0400912	sp_92_rct
MuSiC (T1)	Astro	0.0285418	sp_93_rct
MuSiC (T1)	L5.6.NP	0.187843	sp_93_rct
MuSiC (T1)	L5.ET	0.359872	sp_93_rct
MuSiC (T1)	L6b	0.239419	sp_93_rct
MuSiC (T1)	Lamp5	0.148461	sp_93_rct
MuSiC (T1)	Oligo	0.0358629	sp_93_rct
MuSiC (T1)	Astro	0.0293056	sp_94_rct
MuSiC (T1)	L5.6.NP	0.202804	sp_94_rct
MuSiC (T1)	L5.ET	0.369879	sp_94_rct
MuSiC (T1)	L6b	0.225527	sp_94_rct
MuSiC (T1)	Lamp5	0.136327	sp_94_rct
MuSiC (T1)	Oligo	0.0361573	sp_94_rct
MuSiC (T1)	Astro	0.0324315	sp_95_rct
MuSiC (T1)	L5.6.NP	0.201517	sp_95_rct
MuSiC (T1)	L5.ET	0.352462	sp_95_rct
MuSiC (T1)	L6b	0.230534	sp_95_rct
MuSiC (T1)	Lamp5	0.144824	sp_95_rct
MuSiC (T1)	Oligo	0.0382316	sp_95_rct
MuSiC (T1)	Astro	0.0296356	sp_96_rct
MuSiC (T1)	L5.6.NP	0.202879	sp_96_rct
MuSiC (T1)	L5.ET	0.362819	sp_96_rct
MuSiC (T1)	L6b	0.233153	sp_96_rct
MuSiC (T1)	Lamp5	0.132377	sp_96_rct
MuSiC (T1)	Oligo	0.0391362	sp_96_rct
MuSiC (T1)	Astro	0.0263384	sp_97_rct
MuSiC (T1)	L5.6.NP	0.188131	sp_97_rct
MuSiC (T1)	L5.ET	0.337467	sp_97_rct
MuSiC (T1)	L6b	0.251365	sp_97_rct
MuSiC (T1)	Lamp5	0.15772	sp_97_rct
MuSiC (T1)	Oligo	0.0389781	sp_97_rct
MuSiC (T1)	Astro	0.0254905	sp_98_rct
MuSiC (T1)	L5.6.NP	0.203455	sp_98_rct
MuSiC (T1)	L5.ET	0.348696	sp_98_rct
MuSiC (T1)	L6b	0.240243	sp_98_rct
MuSiC (T1)	Lamp5	0.146426	sp_98_rct
MuSiC (T1)	Oligo	0.0356894	sp_98_rct
MuSiC (T1)	Astro	0.0313216	sp_99_rct
MuSiC (T1)	L5.6.NP	0.207516	sp_99_rct
MuSiC (T1)	L5.ET	0.34233	sp_99_rct
MuSiC (T1)	L6b	0.243753	sp_99_rct
MuSiC (T1)	Lamp5	0.138837	sp_99_rct
MuSiC (T1)	Oligo	0.0362421	sp_99_rct
MuSiC (T1)	Astro	0.0318662	sp_100_rct
MuSiC (T1)	L5.6.NP	0.193178	sp_100_rct
MuSiC (T1)	L5.ET	0.347972	sp_100_rct
MuSiC (T1)	L6b	0.249969	sp_100_rct
MuSiC (T1)	Lamp5	0.136549	sp_100_rct
MuSiC (T1)	Oligo	0.0404649	sp_100_rct
CIBERSORTx (T1)	Astro	0.0231212	sp_1_rct
CIBERSORTx (T1)	L5.6.NP	0.19579	sp_1_rct
CIBERSORTx (T1)	L5.ET	0.3443	sp_1_rct
CIBERSORTx (T1)	L6b	0.252989	sp_1_rct
CIBERSORTx (T1)	Lamp5	0.149683	sp_1_rct
CIBERSORTx (T1)	Oligo	0.0341162	sp_1_rct
CIBERSORTx (T1)	Astro	0.0233852	sp_2_rct
CIBERSORTx (T1)	L5.6.NP	0.189798	sp_2_rct
CIBERSORTx (T1)	L5.ET	0.354905	sp_2_rct
CIBERSORTx (T1)	L6b	0.256847	sp_2_rct
CIBERSORTx (T1)	Lamp5	0.142036	sp_2_rct
CIBERSORTx (T1)	Oligo	0.0330286	sp_2_rct
CIBERSORTx (T1)	Astro	0.0238	sp_3_rct
CIBERSORTx (T1)	L5.6.NP	0.190689	sp_3_rct
CIBERSORTx (T1)	L5.ET	0.365992	sp_3_rct
CIBERSORTx (T1)	L6b	0.255554	sp_3_rct
CIBERSORTx (T1)	Lamp5	0.127673	sp_3_rct
CIBERSORTx (T1)	Oligo	0.0362928	sp_3_rct
CIBERSORTx (T1)	Astro	0.0225576	sp_4_rct
CIBERSORTx (T1)	L5.6.NP	0.192373	sp_4_rct
CIBERSORTx (T1)	L5.ET	0.349851	sp_4_rct
CIBERSORTx (T1)	L6b	0.260779	sp_4_rct
CIBERSORTx (T1)	Lamp5	0.139066	sp_4_rct
CIBERSORTx (T1)	Oligo	0.0353731	sp_4_rct
CIBERSORTx (T1)	Astro	0.0224497	sp_5_rct
CIBERSORTx (T1)	L5.6.NP	0.190282	sp_5_rct
CIBERSORTx (T1)	L5.ET	0.367392	sp_5_rct
CIBERSORTx (T1)	L6b	0.248207	sp_5_rct
CIBERSORTx (T1)	Lamp5	0.136614	sp_5_rct
CIBERSORTx (T1)	Oligo	0.0350549	sp_5_rct
CIBERSORTx (T1)	Astro	0.022827	sp_6_rct
CIBERSORTx (T1)	L5.6.NP	0.200102	sp_6_rct
CIBERSORTx (T1)	L5.ET	0.329123	sp_6_rct
CIBERSORTx (T1)	L6b	0.259508	sp_6_rct
CIBERSORTx (T1)	Lamp5	0.152073	sp_6_rct
CIBERSORTx (T1)	Oligo	0.0363668	sp_6_rct
CIBERSORTx (T1)	Astro	0.02203	sp_7_rct
CIBERSORTx (T1)	L5.6.NP	0.196325	sp_7_rct
CIBERSORTx (T1)	L5.ET	0.357484	sp_7_rct
CIBERSORTx (T1)	L6b	0.237416	sp_7_rct
CIBERSORTx (T1)	Lamp5	0.151306	sp_7_rct
CIBERSORTx (T1)	Oligo	0.0354393	sp_7_rct
CIBERSORTx (T1)	Astro	0.0230965	sp_8_rct
CIBERSORTx (T1)	L5.6.NP	0.200931	sp_8_rct
CIBERSORTx (T1)	L5.ET	0.35489	sp_8_rct
CIBERSORTx (T1)	L6b	0.243508	sp_8_rct
CIBERSORTx (T1)	Lamp5	0.14066	sp_8_rct
CIBERSORTx (T1)	Oligo	0.0369151	sp_8_rct
CIBERSORTx (T1)	Astro	0.0228649	sp_9_rct
CIBERSORTx (T1)	L5.6.NP	0.198378	sp_9_rct
CIBERSORTx (T1)	L5.ET	0.343349	sp_9_rct
CIBERSORTx (T1)	L6b	0.263825	sp_9_rct
CIBERSORTx (T1)	Lamp5	0.135728	sp_9_rct
CIBERSORTx (T1)	Oligo	0.0358549	sp_9_rct
CIBERSORTx (T1)	Astro	0.0223715	sp_10_rct
CIBERSORTx (T1)	L5.6.NP	0.202648	sp_10_rct
CIBERSORTx (T1)	L5.ET	0.344062	sp_10_rct
CIBERSORTx (T1)	L6b	0.250864	sp_10_rct
CIBERSORTx (T1)	Lamp5	0.14871	sp_10_rct
CIBERSORTx (T1)	Oligo	0.0313447	sp_10_rct
CIBERSORTx (T1)	Astro	0.0226099	sp_11_rct
CIBERSORTx (T1)	L5.6.NP	0.202424	sp_11_rct
CIBERSORTx (T1)	L5.ET	0.354686	sp_11_rct
CIBERSORTx (T1)	L6b	0.23989	sp_11_rct
CIBERSORTx (T1)	Lamp5	0.145667	sp_11_rct
CIBERSORTx (T1)	Oligo	0.0347232	sp_11_rct
CIBERSORTx (T1)	Astro	0.0201824	sp_12_rct
CIBERSORTx (T1)	L5.6.NP	0.191476	sp_12_rct
CIBERSORTx (T1)	L5.ET	0.356048	sp_12_rct
CIBERSORTx (T1)	L6b	0.255288	sp_12_rct
CIBERSORTx (T1)	Lamp5	0.140503	sp_12_rct
CIBERSORTx (T1)	Oligo	0.0365031	sp_12_rct
CIBERSORTx (T1)	Astro	0.0233238	sp_13_rct
CIBERSORTx (T1)	L5.6.NP	0.195358	sp_13_rct
CIBERSORTx (T1)	L5.ET	0.360943	sp_13_rct
CIBERSORTx (T1)	L6b	0.243106	sp_13_rct
CIBERSORTx (T1)	Lamp5	0.141241	sp_13_rct
CIBERSORTx (T1)	Oligo	0.0360279	sp_13_rct
CIBERSORTx (T1)	Astro	0.0231045	sp_14_rct
CIBERSORTx (T1)	L5.6.NP	0.189224	sp_14_rct
CIBERSORTx (T1)	L5.ET	0.360565	sp_14_rct
CIBERSORTx (T1)	L6b	0.246401	sp_14_rct
CIBERSORTx (T1)	Lamp5	0.144444	sp_14_rct
CIBERSORTx (T1)	Oligo	0.0362617	sp_14_rct
CIBERSORTx (T1)	Astro	0.023006	sp_15_rct
CIBERSORTx (T1)	L5.6.NP	0.199007	sp_15_rct
CIBERSORTx (T1)	L5.ET	0.350799	sp_15_rct
CIBERSORTx (T1)	L6b	0.244499	sp_15_rct
CIBERSORTx (T1)	Lamp5	0.15061	sp_15_rct
CIBERSORTx (T1)	Oligo	0.0320785	sp_15_rct
CIBERSORTx (T1)	Astro	0.0241732	sp_16_rct
CIBERSORTx (T1)	L5.6.NP	0.195947	sp_16_rct
CIBERSORTx (T1)	L5.ET	0.356591	sp_16_rct
CIBERSORTx (T1)	L6b	0.24608	sp_16_rct
CIBERSORTx (T1)	Lamp5	0.144547	sp_16_rct
CIBERSORTx (T1)	Oligo	0.0326618	sp_16_rct
CIBERSORTx (T1)	Astro	0.0229173	sp_17_rct
CIBERSORTx (T1)	L5.6.NP	0.198407	sp_17_rct
CIBERSORTx (T1)	L5.ET	0.349329	sp_17_rct
CIBERSORTx (T1)	L6b	0.246835	sp_17_rct
CIBERSORTx (T1)	Lamp5	0.14681	sp_17_rct
CIBERSORTx (T1)	Oligo	0.0357025	sp_17_rct
CIBERSORTx (T1)	Astro	0.0241431	sp_18_rct
CIBERSORTx (T1)	L5.6.NP	0.193796	sp_18_rct
CIBERSORTx (T1)	L5.ET	0.349749	sp_18_rct
CIBERSORTx (T1)	L6b	0.262583	sp_18_rct
CIBERSORTx (T1)	Lamp5	0.132852	sp_18_rct
CIBERSORTx (T1)	Oligo	0.0368766	sp_18_rct
CIBERSORTx (T1)	Astro	0.0240523	sp_19_rct
CIBERSORTx (T1)	L5.6.NP	0.20267	sp_19_rct
CIBERSORTx (T1)	L5.ET	0.348339	sp_19_rct
CIBERSORTx (T1)	L6b	0.243524	sp_19_rct
CIBERSORTx (T1)	Lamp5	0.146361	sp_19_rct
CIBERSORTx (T1)	Oligo	0.0350536	sp_19_rct
CIBERSORTx (T1)	Astro	0.0203115	sp_20_rct
CIBERSORTx (T1)	L5.6.NP	0.19246	sp_20_rct
CIBERSORTx (T1)	L5.ET	0.342333	sp_20_rct
CIBERSORTx (T1)	L6b	0.255288	sp_20_rct
CIBERSORTx (T1)	Lamp5	0.155375	sp_20_rct
CIBERSORTx (T1)	Oligo	0.0342314	sp_20_rct
CIBERSORTx (T1)	Astro	0.0240377	sp_21_rct
CIBERSORTx (T1)	L5.6.NP	0.205069	sp_21_rct
CIBERSORTx (T1)	L5.ET	0.35436	sp_21_rct
CIBERSORTx (T1)	L6b	0.252241	sp_21_rct
CIBERSORTx (T1)	Lamp5	0.130626	sp_21_rct
CIBERSORTx (T1)	Oligo	0.0336663	sp_21_rct
CIBERSORTx (T1)	Astro	0.0227743	sp_22_rct
CIBERSORTx (T1)	L5.6.NP	0.189599	sp_22_rct
CIBERSORTx (T1)	L5.ET	0.361489	sp_22_rct
CIBERSORTx (T1)	L6b	0.252828	sp_22_rct
CIBERSORTx (T1)	Lamp5	0.138333	sp_22_rct
CIBERSORTx (T1)	Oligo	0.0349768	sp_22_rct
CIBERSORTx (T1)	Astro	0.0208979	sp_23_rct
CIBERSORTx (T1)	L5.6.NP	0.194392	sp_23_rct
CIBERSORTx (T1)	L5.ET	0.353012	sp_23_rct
CIBERSORTx (T1)	L6b	0.261864	sp_23_rct
CIBERSORTx (T1)	Lamp5	0.136183	sp_23_rct
CIBERSORTx (T1)	Oligo	0.0336515	sp_23_rct
CIBERSORTx (T1)	Astro	0.0220068	sp_24_rct
CIBERSORTx (T1)	L5.6.NP	0.199265	sp_24_rct
CIBERSORTx (T1)	L5.ET	0.349044	sp_24_rct
CIBERSORTx (T1)	L6b	0.252429	sp_24_rct
CIBERSORTx (T1)	Lamp5	0.142793	sp_24_rct
CIBERSORTx (T1)	Oligo	0.0344616	sp_24_rct
CIBERSORTx (T1)	Astro	0.0220474	sp_25_rct
CIBERSORTx (T1)	L5.6.NP	0.198521	sp_25_rct
CIBERSORTx (T1)	L5.ET	0.345031	sp_25_rct
CIBERSORTx (T1)	L6b	0.255568	sp_25_rct
CIBERSORTx (T1)	Lamp5	0.145142	sp_25_rct
CIBERSORTx (T1)	Oligo	0.0336911	sp_25_rct
CIBERSORTx (T1)	Astro	0.0240053	sp_26_rct
CIBERSORTx (T1)	L5.6.NP	0.189787	sp_26_rct
CIBERSORTx (T1)	L5.ET	0.35121	sp_26_rct
CIBERSORTx (T1)	L6b	0.253914	sp_26_rct
CIBERSORTx (T1)	Lamp5	0.145452	sp_26_rct
CIBERSORTx (T1)	Oligo	0.0356315	sp_26_rct
CIBERSORTx (T1)	Astro	0.0244264	sp_27_rct
CIBERSORTx (T1)	L5.6.NP	0.208338	sp_27_rct
CIBERSORTx (T1)	L5.ET	0.341774	sp_27_rct
CIBERSORTx (T1)	L6b	0.250759	sp_27_rct
CIBERSORTx (T1)	Lamp5	0.139398	sp_27_rct
CIBERSORTx (T1)	Oligo	0.0353039	sp_27_rct
CIBERSORTx (T1)	Astro	0.0230156	sp_28_rct
CIBERSORTx (T1)	L5.6.NP	0.192091	sp_28_rct
CIBERSORTx (T1)	L5.ET	0.358404	sp_28_rct
CIBERSORTx (T1)	L6b	0.250092	sp_28_rct
CIBERSORTx (T1)	Lamp5	0.14118	sp_28_rct
CIBERSORTx (T1)	Oligo	0.0352178	sp_28_rct
CIBERSORTx (T1)	Astro	0.0232593	sp_29_rct
CIBERSORTx (T1)	L5.6.NP	0.197902	sp_29_rct
CIBERSORTx (T1)	L5.ET	0.364368	sp_29_rct
CIBERSORTx (T1)	L6b	0.237826	sp_29_rct
CIBERSORTx (T1)	Lamp5	0.140761	sp_29_rct
CIBERSORTx (T1)	Oligo	0.0358828	sp_29_rct
CIBERSORTx (T1)	Astro	0.0221488	sp_30_rct
CIBERSORTx (T1)	L5.6.NP	0.204938	sp_30_rct
CIBERSORTx (T1)	L5.ET	0.352925	sp_30_rct
CIBERSORTx (T1)	L6b	0.245714	sp_30_rct
CIBERSORTx (T1)	Lamp5	0.138815	sp_30_rct
CIBERSORTx (T1)	Oligo	0.035459	sp_30_rct
CIBERSORTx (T1)	Astro	0.0238602	sp_31_rct
CIBERSORTx (T1)	L5.6.NP	0.191404	sp_31_rct
CIBERSORTx (T1)	L5.ET	0.351492	sp_31_rct
CIBERSORTx (T1)	L6b	0.248888	sp_31_rct
CIBERSORTx (T1)	Lamp5	0.147479	sp_31_rct
CIBERSORTx (T1)	Oligo	0.0368771	sp_31_rct
CIBERSORTx (T1)	Astro	0.0249668	sp_32_rct
CIBERSORTx (T1)	L5.6.NP	0.198875	sp_32_rct
CIBERSORTx (T1)	L5.ET	0.348602	sp_32_rct
CIBERSORTx (T1)	L6b	0.25405	sp_32_rct
CIBERSORTx (T1)	Lamp5	0.139261	sp_32_rct
CIBERSORTx (T1)	Oligo	0.0342449	sp_32_rct
CIBERSORTx (T1)	Astro	0.0207692	sp_33_rct
CIBERSORTx (T1)	L5.6.NP	0.190825	sp_33_rct
CIBERSORTx (T1)	L5.ET	0.372229	sp_33_rct
CIBERSORTx (T1)	L6b	0.250137	sp_33_rct
CIBERSORTx (T1)	Lamp5	0.135617	sp_33_rct
CIBERSORTx (T1)	Oligo	0.030423	sp_33_rct
CIBERSORTx (T1)	Astro	0.0245979	sp_34_rct
[truncated: 401 more rows]

## Sheet: Figure_5b
Methods	Cell_type	fraction	sampleID
ReDeconv	Astro	2.70642	sp_1_rct
ReDeconv	L5.6.NP	-0.259742	sp_1_rct
ReDeconv	L5.ET	-2.28751	sp_1_rct
ReDeconv	L6b	1.14422	sp_1_rct
ReDeconv	Lamp5	2.71624	sp_1_rct
ReDeconv	Oligo	-4.01964	sp_1_rct
ReDeconv	Astro	1.02908	sp_2_rct
ReDeconv	L5.6.NP	-2.32324	sp_2_rct
ReDeconv	L5.ET	0.902466	sp_2_rct
ReDeconv	L6b	3.094	sp_2_rct
ReDeconv	Lamp5	0.0701814	sp_2_rct
ReDeconv	Oligo	-2.77249	sp_2_rct
ReDeconv	Astro	1.65545	sp_3_rct
ReDeconv	L5.6.NP	-4.00674	sp_3_rct
ReDeconv	L5.ET	3.71803	sp_3_rct
ReDeconv	L6b	2.09274	sp_3_rct
ReDeconv	Lamp5	-8.49919	sp_3_rct
ReDeconv	Oligo	5.03972	sp_3_rct
ReDeconv	Astro	1.13858	sp_4_rct
ReDeconv	L5.6.NP	-4.14638	sp_4_rct
ReDeconv	L5.ET	0.165482	sp_4_rct
ReDeconv	L6b	4.31998	sp_4_rct
ReDeconv	Lamp5	-2.78797	sp_4_rct
ReDeconv	Oligo	1.31031	sp_4_rct
ReDeconv	Astro	2.48678	sp_5_rct
ReDeconv	L5.6.NP	-0.913346	sp_5_rct
ReDeconv	L5.ET	4.50707	sp_5_rct
ReDeconv	L6b	-0.199099	sp_5_rct
ReDeconv	Lamp5	-4.18506	sp_5_rct
ReDeconv	Oligo	-1.69634	sp_5_rct
ReDeconv	Astro	-2.43489	sp_6_rct
ReDeconv	L5.6.NP	2.93982	sp_6_rct
ReDeconv	L5.ET	-9.51914	sp_6_rct
ReDeconv	L6b	2.23546	sp_6_rct
ReDeconv	Lamp5	3.88406	sp_6_rct
ReDeconv	Oligo	2.8947	sp_6_rct
ReDeconv	Astro	-3.40137	sp_7_rct
ReDeconv	L5.6.NP	-0.841079	sp_7_rct
ReDeconv	L5.ET	0.0336822	sp_7_rct
ReDeconv	L6b	-4.3855	sp_7_rct
ReDeconv	Lamp5	8.42173	sp_7_rct
ReDeconv	Oligo	0.172534	sp_7_rct
ReDeconv	Astro	-1.33473	sp_8_rct
ReDeconv	L5.6.NP	1.64859	sp_8_rct
ReDeconv	L5.ET	0.50535	sp_8_rct
ReDeconv	L6b	-3.65923	sp_8_rct
ReDeconv	Lamp5	-2.90431	sp_8_rct
ReDeconv	Oligo	5.74433	sp_8_rct
ReDeconv	Astro	0.277737	sp_9_rct
ReDeconv	L5.6.NP	0.158521	sp_9_rct
ReDeconv	L5.ET	-0.420192	sp_9_rct
ReDeconv	L6b	5.15168	sp_9_rct
ReDeconv	Lamp5	-6.5817	sp_9_rct
ReDeconv	Oligo	1.41396	sp_9_rct
ReDeconv	Astro	-1.42213	sp_10_rct
ReDeconv	L5.6.NP	4.37945	sp_10_rct
ReDeconv	L5.ET	-3.17101	sp_10_rct
ReDeconv	L6b	3.0189	sp_10_rct
ReDeconv	Lamp5	4.28851	sp_10_rct
ReDeconv	Oligo	-7.09372	sp_10_rct
ReDeconv	Astro	1.69231	sp_11_rct
ReDeconv	L5.6.NP	2.52583	sp_11_rct
ReDeconv	L5.ET	-0.752809	sp_11_rct
ReDeconv	L6b	-3.15139	sp_11_rct
ReDeconv	Lamp5	2.97782	sp_11_rct
ReDeconv	Oligo	-3.29176	sp_11_rct
ReDeconv	Astro	-3.60482	sp_12_rct
ReDeconv	L5.6.NP	-4.55442	sp_12_rct
ReDeconv	L5.ET	1.35053	sp_12_rct
ReDeconv	L6b	3.40695	sp_12_rct
ReDeconv	Lamp5	-0.550661	sp_12_rct
ReDeconv	Oligo	3.95242	sp_12_rct
ReDeconv	Astro	1.98532	sp_13_rct
ReDeconv	L5.6.NP	0.788569	sp_13_rct
ReDeconv	L5.ET	-0.417287	sp_13_rct
ReDeconv	L6b	-1.79205	sp_13_rct
ReDeconv	Lamp5	-1.32733	sp_13_rct
ReDeconv	Oligo	0.762779	sp_13_rct
ReDeconv	Astro	-1.39165	sp_14_rct
ReDeconv	L5.6.NP	-2.43081	sp_14_rct
ReDeconv	L5.ET	1.01399	sp_14_rct
ReDeconv	L6b	-2.51443	sp_14_rct
ReDeconv	Lamp5	2.99493	sp_14_rct
ReDeconv	Oligo	2.32798	sp_14_rct
ReDeconv	Astro	0.684233	sp_15_rct
ReDeconv	L5.6.NP	2.49049	sp_15_rct
ReDeconv	L5.ET	-3.98484	sp_15_rct
ReDeconv	L6b	0.070302	sp_15_rct
ReDeconv	Lamp5	7.91713	sp_15_rct
ReDeconv	Oligo	-7.17732	sp_15_rct
ReDeconv	Astro	4.24798	sp_16_rct
ReDeconv	L5.6.NP	0.058515	sp_16_rct
ReDeconv	L5.ET	1.58068	sp_16_rct
ReDeconv	L6b	-0.454651	sp_16_rct
ReDeconv	Lamp5	-0.260593	sp_16_rct
ReDeconv	Oligo	-5.17193	sp_16_rct
ReDeconv	Astro	0.20895	sp_17_rct
ReDeconv	L5.6.NP	1.26064	sp_17_rct
ReDeconv	L5.ET	-1.40787	sp_17_rct
ReDeconv	L6b	-2.1015	sp_17_rct
ReDeconv	Lamp5	1.36547	sp_17_rct
ReDeconv	Oligo	0.674321	sp_17_rct
ReDeconv	Astro	0.994249	sp_18_rct
ReDeconv	L5.6.NP	0.621203	sp_18_rct
ReDeconv	L5.ET	-4.42195	sp_18_rct
ReDeconv	L6b	4.54991	sp_18_rct
ReDeconv	Lamp5	-5.69776	sp_18_rct
ReDeconv	Oligo	3.95436	sp_18_rct
ReDeconv	Astro	3.29366	sp_19_rct
ReDeconv	L5.6.NP	-0.536413	sp_19_rct
ReDeconv	L5.ET	-3.16683	sp_19_rct
ReDeconv	L6b	-2.1862	sp_19_rct
ReDeconv	Lamp5	4.27174	sp_19_rct
ReDeconv	Oligo	-1.67597	sp_19_rct
ReDeconv	Astro	-4.57499	sp_20_rct
ReDeconv	L5.6.NP	0.531849	sp_20_rct
ReDeconv	L5.ET	-3.82727	sp_20_rct
ReDeconv	L6b	1.93628	sp_20_rct
ReDeconv	Lamp5	7.32125	sp_20_rct
ReDeconv	Oligo	-1.38712	sp_20_rct
ReDeconv	Astro	3.48992	sp_21_rct
ReDeconv	L5.6.NP	2.53461	sp_21_rct
ReDeconv	L5.ET	1.05246	sp_21_rct
ReDeconv	L6b	1.47736	sp_21_rct
ReDeconv	Lamp5	-7.29403	sp_21_rct
ReDeconv	Oligo	-1.26031	sp_21_rct
ReDeconv	Astro	-2.92472	sp_22_rct
ReDeconv	L5.6.NP	-2.34205	sp_22_rct
ReDeconv	L5.ET	3.3868	sp_22_rct
ReDeconv	L6b	2.92328	sp_22_rct
ReDeconv	Lamp5	-2.11906	sp_22_rct
ReDeconv	Oligo	1.07574	sp_22_rct
ReDeconv	Astro	-5.62229	sp_23_rct
ReDeconv	L5.6.NP	1.59919	sp_23_rct
ReDeconv	L5.ET	1.513	sp_23_rct
ReDeconv	L6b	5.41151	sp_23_rct
ReDeconv	Lamp5	-3.6905	sp_23_rct
ReDeconv	Oligo	0.789091	sp_23_rct
ReDeconv	Astro	-0.913636	sp_24_rct
ReDeconv	L5.6.NP	0.075446	sp_24_rct
ReDeconv	L5.ET	-0.488572	sp_24_rct
ReDeconv	L6b	0.462045	sp_24_rct
ReDeconv	Lamp5	1.68106	sp_24_rct
ReDeconv	Oligo	-0.816344	sp_24_rct
ReDeconv	Astro	-3.39042	sp_25_rct
ReDeconv	L5.6.NP	1.36249	sp_25_rct
ReDeconv	L5.ET	-2.68118	sp_25_rct
ReDeconv	L6b	4.08076	sp_25_rct
ReDeconv	Lamp5	1.97207	sp_25_rct
ReDeconv	Oligo	-1.34371	sp_25_rct
ReDeconv	Astro	1.40455	sp_26_rct
ReDeconv	L5.6.NP	-2.15698	sp_26_rct
ReDeconv	L5.ET	-2.67401	sp_26_rct
ReDeconv	L6b	1.38238	sp_26_rct
ReDeconv	Lamp5	0.822932	sp_26_rct
ReDeconv	Oligo	1.22113	sp_26_rct
ReDeconv	Astro	3.44863	sp_27_rct
ReDeconv	L5.6.NP	0.960987	sp_27_rct
ReDeconv	L5.ET	-3.78849	sp_27_rct
ReDeconv	L6b	0.893842	sp_27_rct
ReDeconv	Lamp5	-2.05981	sp_27_rct
ReDeconv	Oligo	0.544835	sp_27_rct
ReDeconv	Astro	1.33916	sp_28_rct
ReDeconv	L5.6.NP	-0.464663	sp_28_rct
ReDeconv	L5.ET	2.23256	sp_28_rct
ReDeconv	L6b	0.440196	sp_28_rct
ReDeconv	Lamp5	-3.00035	sp_28_rct
ReDeconv	Oligo	-0.546904	sp_28_rct
ReDeconv	Astro	2.03331	sp_29_rct
ReDeconv	L5.6.NP	1.59624	sp_29_rct
ReDeconv	L5.ET	0.30684	sp_29_rct
ReDeconv	L6b	-4.69207	sp_29_rct
ReDeconv	Lamp5	-0.0889624	sp_29_rct
ReDeconv	Oligo	0.844644	sp_29_rct
ReDeconv	Astro	-5.04857	sp_30_rct
ReDeconv	L5.6.NP	1.74157	sp_30_rct
ReDeconv	L5.ET	-1.08565	sp_30_rct
ReDeconv	L6b	1.25511	sp_30_rct
ReDeconv	Lamp5	-0.646081	sp_30_rct
ReDeconv	Oligo	3.78362	sp_30_rct
ReDeconv	Astro	1.70937	sp_31_rct
ReDeconv	L5.6.NP	-6.8023	sp_31_rct
ReDeconv	L5.ET	-2.47116	sp_31_rct
ReDeconv	L6b	1.31163	sp_31_rct
ReDeconv	Lamp5	2.58141	sp_31_rct
ReDeconv	Oligo	3.67104	sp_31_rct
ReDeconv	Astro	5.31998	sp_32_rct
ReDeconv	L5.6.NP	-2.2665	sp_32_rct
ReDeconv	L5.ET	-0.457771	sp_32_rct
ReDeconv	L6b	2.30724	sp_32_rct
ReDeconv	Lamp5	-3.60235	sp_32_rct
ReDeconv	Oligo	-1.30061	sp_32_rct
ReDeconv	Astro	-2.08315	sp_33_rct
ReDeconv	L5.6.NP	1.81348	sp_33_rct
ReDeconv	L5.ET	9.42153	sp_33_rct
ReDeconv	L6b	5.02136	sp_33_rct
ReDeconv	Lamp5	-4.04736	sp_33_rct
ReDeconv	Oligo	-10.1259	sp_33_rct
ReDeconv	Astro	3.0969	sp_34_rct
ReDeconv	L5.6.NP	-1.09813	sp_34_rct
ReDeconv	L5.ET	-5.64797	sp_34_rct
ReDeconv	L6b	1.5066	sp_34_rct
ReDeconv	Lamp5	2.00854	sp_34_rct
ReDeconv	Oligo	0.134062	sp_34_rct
ReDeconv	Astro	-0.990687	sp_35_rct
ReDeconv	L5.6.NP	0.122452	sp_35_rct
ReDeconv	L5.ET	3.97366	sp_35_rct
ReDeconv	L6b	-2.88241	sp_35_rct
ReDeconv	Lamp5	1.69348	sp_35_rct
ReDeconv	Oligo	-1.9165	sp_35_rct
ReDeconv	Astro	-1.00408	sp_36_rct
ReDeconv	L5.6.NP	2.64501	sp_36_rct
ReDeconv	L5.ET	2.946	sp_36_rct
ReDeconv	L6b	-1.89614	sp_36_rct
ReDeconv	Lamp5	-1.67448	sp_36_rct
ReDeconv	Oligo	-1.01631	sp_36_rct
ReDeconv	Astro	-6.80222	sp_37_rct
ReDeconv	L5.6.NP	0.374162	sp_37_rct
ReDeconv	L5.ET	-1.07007	sp_37_rct
ReDeconv	L6b	-4.24539	sp_37_rct
ReDeconv	Lamp5	8.4689	sp_37_rct
ReDeconv	Oligo	3.27462	sp_37_rct
ReDeconv	Astro	3.0352	sp_38_rct
ReDeconv	L5.6.NP	-1.76356	sp_38_rct
ReDeconv	L5.ET	-0.421554	sp_38_rct
ReDeconv	L6b	-0.650442	sp_38_rct
ReDeconv	Lamp5	4.97347	sp_38_rct
ReDeconv	Oligo	-5.17311	sp_38_rct
ReDeconv	Astro	-2.22789	sp_39_rct
ReDeconv	L5.6.NP	4.6541	sp_39_rct
ReDeconv	L5.ET	-1.60455	sp_39_rct
ReDeconv	L6b	-2.27328	sp_39_rct
ReDeconv	Lamp5	3.4264	sp_39_rct
ReDeconv	Oligo	-1.97479	sp_39_rct
ReDeconv	Astro	-0.589515	sp_40_rct
ReDeconv	L5.6.NP	0.281288	sp_40_rct
ReDeconv	L5.ET	-2.96325	sp_40_rct
ReDeconv	L6b	2.4826	sp_40_rct
ReDeconv	Lamp5	-0.768918	sp_40_rct
ReDeconv	Oligo	1.5578	sp_40_rct
ReDeconv	Astro	-0.342735	sp_41_rct
ReDeconv	L5.6.NP	-0.409688	sp_41_rct
ReDeconv	L5.ET	-2.19017	sp_41_rct
ReDeconv	L6b	2.16345	sp_41_rct
ReDeconv	Lamp5	-0.735291	sp_41_rct
ReDeconv	Oligo	1.51443	sp_41_rct
ReDeconv	Astro	-1.60794	sp_42_rct
ReDeconv	L5.6.NP	3.33416	sp_42_rct
ReDeconv	L5.ET	4.56706	sp_42_rct
ReDeconv	L6b	-3.65256	sp_42_rct
ReDeconv	Lamp5	2.32769	sp_42_rct
ReDeconv	Oligo	-4.96839	sp_42_rct
ReDeconv	Astro	6.30661	sp_43_rct
ReDeconv	L5.6.NP	-0.488273	sp_43_rct
ReDeconv	L5.ET	1.7188	sp_43_rct
ReDeconv	L6b	-5.55921	sp_43_rct
ReDeconv	Lamp5	0.0931156	sp_43_rct
ReDeconv	Oligo	-2.07104	sp_43_rct
ReDeconv	Astro	-5.6825	sp_44_rct
ReDeconv	L5.6.NP	0.119929	sp_44_rct
ReDeconv	L5.ET	1.66145	sp_44_rct
ReDeconv	L6b	2.34803	sp_44_rct
ReDeconv	Lamp5	1.65026	sp_44_rct
ReDeconv	Oligo	-0.0971635	sp_44_rct
ReDeconv	Astro	3.18937	sp_45_rct
ReDeconv	L5.6.NP	-1.95658	sp_45_rct
ReDeconv	L5.ET	1.75082	sp_45_rct
ReDeconv	L6b	2.95365	sp_45_rct
ReDeconv	Lamp5	-3.43248	sp_45_rct
ReDeconv	Oligo	-2.50478	sp_45_rct
ReDeconv	Astro	-2.6029	sp_46_rct
ReDeconv	L5.6.NP	-1.34951	sp_46_rct
ReDeconv	L5.ET	-2.84384	sp_46_rct
ReDeconv	L6b	1.23279	sp_46_rct
ReDeconv	Lamp5	2.00673	sp_46_rct
ReDeconv	Oligo	3.55673	sp_46_rct
ReDeconv	Astro	-5.53403	sp_47_rct
ReDeconv	L5.6.NP	-1.17559	sp_47_rct
ReDeconv	L5.ET	2.58367	sp_47_rct
ReDeconv	L6b	-0.69767	sp_47_rct
ReDeconv	Lamp5	-2.32392	sp_47_rct
ReDeconv	Oligo	7.14754	sp_47_rct
ReDeconv	Astro	7.19381	sp_48_rct
ReDeconv	L5.6.NP	-4.7352	sp_48_rct
ReDeconv	L5.ET	-0.225827	sp_48_rct
ReDeconv	L6b	1.11287	sp_48_rct
ReDeconv	Lamp5	-4.79533	sp_48_rct
ReDeconv	Oligo	1.44968	sp_48_rct
ReDeconv	Astro	-3.50017	sp_49_rct
ReDeconv	L5.6.NP	-1.37155	sp_49_rct
ReDeconv	L5.ET	1.90845	sp_49_rct
ReDeconv	L6b	3.66506	sp_49_rct
ReDeconv	Lamp5	-2.28781	sp_49_rct
ReDeconv	Oligo	1.58602	sp_49_rct
ReDeconv	Astro	-2.26059	sp_50_rct
ReDeconv	L5.6.NP	-1.85732	sp_50_rct
ReDeconv	L5.ET	-5.18303	sp_50_rct
ReDeconv	L6b	1.74836	sp_50_rct
ReDeconv	Lamp5	0.900368	sp_50_rct
ReDeconv	Oligo	6.65221	sp_50_rct
ReDeconv	Astro	0.45862	sp_51_rct
ReDeconv	L5.6.NP	-1.1421	sp_51_rct
ReDeconv	L5.ET	2.40656	sp_51_rct
ReDeconv	L6b	5.79829	sp_51_rct
ReDeconv	Lamp5	-6.71328	sp_51_rct
ReDeconv	Oligo	-0.808096	sp_51_rct
ReDeconv	Astro	-1.94768	sp_52_rct
ReDeconv	L5.6.NP	-1.56999	sp_52_rct
ReDeconv	L5.ET	-5.14994	sp_52_rct
ReDeconv	L6b	2.12686	sp_52_rct
ReDeconv	Lamp5	8.52783	sp_52_rct
ReDeconv	Oligo	-1.98709	sp_52_rct
ReDeconv	Astro	2.21102	sp_53_rct
ReDeconv	L5.6.NP	0.993266	sp_53_rct
ReDeconv	L5.ET	0.618337	sp_53_rct
ReDeconv	L6b	2.65826	sp_53_rct
ReDeconv	Lamp5	-5.6496	sp_53_rct
ReDeconv	Oligo	-0.831281	sp_53_rct
ReDeconv	Astro	0.975684	sp_54_rct
ReDeconv	L5.6.NP	-3.4301	sp_54_rct
ReDeconv	L5.ET	-3.04307	sp_54_rct
ReDeconv	L6b	0.858254	sp_54_rct
ReDeconv	Lamp5	2.49599	sp_54_rct
ReDeconv	Oligo	2.14324	sp_54_rct
ReDeconv	Astro	2.69978	sp_55_rct
ReDeconv	L5.6.NP	-1.95056	sp_55_rct
ReDeconv	L5.ET	3.32945	sp_55_rct
ReDeconv	L6b	-0.0818552	sp_55_rct
ReDeconv	Lamp5	-1.7055	sp_55_rct
ReDeconv	Oligo	-2.29131	sp_55_rct
ReDeconv	Astro	6.18254	sp_56_rct
ReDeconv	L5.6.NP	-1.81225	sp_56_rct
ReDeconv	L5.ET	1.17042	sp_56_rct
ReDeconv	L6b	-2.86714	sp_56_rct
ReDeconv	Lamp5	-3.05031	sp_56_rct
ReDeconv	Oligo	0.376747	sp_56_rct
ReDeconv	Astro	3.18436	sp_57_rct
ReDeconv	L5.6.NP	-1.78743	sp_57_rct
ReDeconv	L5.ET	-4.94962	sp_57_rct
ReDeconv	L6b	0.651002	sp_57_rct
ReDeconv	Lamp5	1.64804	sp_57_rct
ReDeconv	Oligo	1.25366	sp_57_rct
ReDeconv	Astro	-0.0526139	sp_58_rct
ReDeconv	L5.6.NP	0.590323	sp_58_rct
ReDeconv	L5.ET	2.20178	sp_58_rct
ReDeconv	L6b	1.61324	sp_58_rct
ReDeconv	Lamp5	-4.62467	sp_58_rct
ReDeconv	Oligo	0.271939	sp_58_rct
ReDeconv	Astro	-4.28596	sp_59_rct
ReDeconv	L5.6.NP	4	sp_59_rct
ReDeconv	L5.ET	0.174563	sp_59_rct
ReDeconv	L6b	3.95477	sp_59_rct
ReDeconv	Lamp5	4.68418	sp_59_rct
ReDeconv	Oligo	-8.52755	sp_59_rct
ReDeconv	Astro	-2.85926	sp_60_rct
ReDeconv	L5.6.NP	0.0794691	sp_60_rct
ReDeconv	L5.ET	2.07214	sp_60_rct
ReDeconv	L6b	2.19186	sp_60_rct
ReDeconv	Lamp5	-2.93129	sp_60_rct
ReDeconv	Oligo	1.44708	sp_60_rct
ReDeconv	Astro	-4.68733	sp_61_rct
ReDeconv	L5.6.NP	-0.100153	sp_61_rct
ReDeconv	L5.ET	-2.6605	sp_61_rct
ReDeconv	L6b	-4.08062	sp_61_rct
ReDeconv	Lamp5	1.11123	sp_61_rct
ReDeconv	Oligo	10.4174	sp_61_rct
ReDeconv	Astro	3.97687	sp_62_rct
ReDeconv	L5.6.NP	-2.77054	sp_62_rct
ReDeconv	L5.ET	1.05405	sp_62_rct
ReDeconv	L6b	-3.05075	sp_62_rct
ReDeconv	Lamp5	-0.914527	sp_62_rct
ReDeconv	Oligo	1.7049	sp_62_rct
ReDeconv	Astro	-3.14804	sp_63_rct
ReDeconv	L5.6.NP	2.7926	sp_63_rct
ReDeconv	L5.ET	-1.47958	sp_63_rct
ReDeconv	L6b	3.20702	sp_63_rct
ReDeconv	Lamp5	1.11688	sp_63_rct
ReDeconv	Oligo	-2.48887	sp_63_rct
ReDeconv	Astro	-7.54533	sp_64_rct
ReDeconv	L5.6.NP	0.21118	sp_64_rct
ReDeconv	L5.ET	-1.26131	sp_64_rct
ReDeconv	L6b	1.32175	sp_64_rct
ReDeconv	Lamp5	1.70741	sp_64_rct
ReDeconv	Oligo	5.5663	sp_64_rct
ReDeconv	Astro	-4.09336	sp_65_rct
ReDeconv	L5.6.NP	7.87135	sp_65_rct
ReDeconv	L5.ET	-0.39631	sp_65_rct
ReDeconv	L6b	-3.22628	sp_65_rct
ReDeconv	Lamp5	5.38566	sp_65_rct
ReDeconv	Oligo	-5.54106	sp_65_rct
ReDeconv	Astro	-2.93771	sp_66_rct
ReDeconv	L5.6.NP	-0.95369	sp_66_rct
ReDeconv	L5.ET	0.131829	sp_66_rct
ReDeconv	L6b	-1.1681	sp_66_rct
ReDeconv	Lamp5	-0.57965	sp_66_rct
ReDeconv	Oligo	5.50732	sp_66_rct
ReDeconv	Astro	-3.94441	sp_67_rct
ReDeconv	L5.6.NP	1.19275	sp_67_rct
ReDeconv	L5.ET	-0.525032	sp_67_rct
ReDeconv	L6b	-0.120769	sp_67_rct
ReDeconv	Lamp5	7.69965	sp_67_rct
ReDeconv	Oligo	-4.30219	sp_67_rct
ReDeconv	Astro	4.7517	sp_68_rct
ReDeconv	L5.6.NP	-0.459495	sp_68_rct
ReDeconv	L5.ET	-0.134887	sp_68_rct
ReDeconv	L6b	0.232922	sp_68_rct
ReDeconv	Lamp5	0.346784	sp_68_rct
ReDeconv	Oligo	-4.73702	sp_68_rct
ReDeconv	Astro	-1.11564	sp_69_rct
ReDeconv	L5.6.NP	-2.91899	sp_69_rct
ReDeconv	L5.ET	-2.0903	sp_69_rct
ReDeconv	L6b	4.2875	sp_69_rct
ReDeconv	Lamp5	-0.588316	sp_69_rct
ReDeconv	Oligo	2.42575	sp_69_rct
ReDeconv	Astro	1.848	sp_70_rct
ReDeconv	L5.6.NP	-4.27755	sp_70_rct
ReDeconv	L5.ET	-1.35014	sp_70_rct
ReDeconv	L6b	4.64164	sp_70_rct
ReDeconv	Lamp5	-1.1672	sp_70_rct
ReDeconv	Oligo	0.305249	sp_70_rct
ReDeconv	Astro	-2.35375	sp_71_rct
ReDeconv	L5.6.NP	0.415602	sp_71_rct
ReDeconv	L5.ET	2.97533	sp_71_rct
ReDeconv	L6b	-5.52751	sp_71_rct
ReDeconv	Lamp5	2.90588	sp_71_rct
ReDeconv	Oligo	1.58446	sp_71_rct
ReDeconv	Astro	-5.34035	sp_72_rct
ReDeconv	L5.6.NP	-1.57411	sp_72_rct
ReDeconv	L5.ET	3.50999	sp_72_rct
ReDeconv	L6b	4.45926	sp_72_rct
ReDeconv	Lamp5	-7.2959	sp_72_rct
ReDeconv	Oligo	6.24111	sp_72_rct
ReDeconv	Astro	1.7622	sp_73_rct
ReDeconv	L5.6.NP	-2.04069	sp_73_rct
ReDeconv	L5.ET	-0.196723	sp_73_rct
ReDeconv	L6b	-0.34133	sp_73_rct
ReDeconv	Lamp5	-1.21516	sp_73_rct
ReDeconv	Oligo	2.0317	sp_73_rct
ReDeconv	Astro	-1.09982	sp_74_rct
ReDeconv	L5.6.NP	0.309624	sp_74_rct
ReDeconv	L5.ET	-0.772628	sp_74_rct
ReDeconv	L6b	1.56106	sp_74_rct
ReDeconv	Lamp5	2.19022	sp_74_rct
ReDeconv	Oligo	-2.18846	sp_74_rct
ReDeconv	Astro	-3.76503	sp_75_rct
ReDeconv	L5.6.NP	-3.63798	sp_75_rct
ReDeconv	L5.ET	4.95918	sp_75_rct
ReDeconv	L6b	0.124221	sp_75_rct
ReDeconv	Lamp5	-2.17735	sp_75_rct
ReDeconv	Oligo	4.49695	sp_75_rct
ReDeconv	Astro	1.45435	sp_76_rct
ReDeconv	L5.6.NP	0.536417	sp_76_rct
ReDeconv	L5.ET	4.5302	sp_76_rct
ReDeconv	L6b	-0.215861	sp_76_rct
ReDeconv	Lamp5	-3.36003	sp_76_rct
ReDeconv	Oligo	-2.94507	sp_76_rct
ReDeconv	Astro	1.79405	sp_77_rct
ReDeconv	L5.6.NP	-2.06228	sp_77_rct
ReDeconv	L5.ET	-2.80867	sp_77_rct
ReDeconv	L6b	1.84327	sp_77_rct
ReDeconv	Lamp5	-1.38165	sp_77_rct
ReDeconv	Oligo	2.61528	sp_77_rct
ReDeconv	Astro	1.19815	sp_78_rct
ReDeconv	L5.6.NP	-0.0559033	sp_78_rct
ReDeconv	L5.ET	-0.104836	sp_78_rct
ReDeconv	L6b	-1.87484	sp_78_rct
ReDeconv	Lamp5	-0.714937	sp_78_rct
ReDeconv	Oligo	1.55237	sp_78_rct
ReDeconv	Astro	8.4508	sp_79_rct
ReDeconv	L5.6.NP	-1.40263	sp_79_rct
ReDeconv	L5.ET	0.00619761	sp_79_rct
ReDeconv	L6b	-6.54411	sp_79_rct
ReDeconv	Lamp5	1.15639	sp_79_rct
ReDeconv	Oligo	-1.66664	sp_79_rct
ReDeconv	Astro	3.3225	sp_80_rct
ReDeconv	L5.6.NP	1.69672	sp_80_rct
ReDeconv	L5.ET	0.248603	sp_80_rct
ReDeconv	L6b	0.0388313	sp_80_rct
ReDeconv	Lamp5	-2.66772	sp_80_rct
ReDeconv	Oligo	-2.63894	sp_80_rct
ReDeconv	Astro	3.71941	sp_81_rct
ReDeconv	L5.6.NP	-2.09762	sp_81_rct
ReDeconv	L5.ET	-3.67537	sp_81_rct
ReDeconv	L6b	-0.44616	sp_81_rct
ReDeconv	Lamp5	5.48516	sp_81_rct
ReDeconv	Oligo	-2.98542	sp_81_rct
ReDeconv	Astro	5.78528	sp_82_rct
ReDeconv	L5.6.NP	-1.54357	sp_82_rct
ReDeconv	L5.ET	-3.20475	sp_82_rct
ReDeconv	L6b	4.85095	sp_82_rct
ReDeconv	Lamp5	-5.01327	sp_82_rct
ReDeconv	Oligo	-0.874632	sp_82_rct
ReDeconv	Astro	0.156451	sp_83_rct
ReDeconv	L5.6.NP	2.02108	sp_83_rct
ReDeconv	L5.ET	-0.526619	sp_83_rct
ReDeconv	L6b	-3.84547	sp_83_rct
ReDeconv	Lamp5	7.68745	sp_83_rct
ReDeconv	Oligo	-5.49289	sp_83_rct
ReDeconv	Astro	4.76091	sp_84_rct
ReDeconv	L5.6.NP	-0.409533	sp_84_rct
ReDeconv	L5.ET	-0.699704	sp_84_rct
ReDeconv	L6b	-2.87696	sp_84_rct
ReDeconv	Lamp5	-2.81487	sp_84_rct
ReDeconv	Oligo	2.04015	sp_84_rct
ReDeconv	Astro	-3.34224	sp_85_rct
ReDeconv	L5.6.NP	5.22386	sp_85_rct
ReDeconv	L5.ET	-2.71895	sp_85_rct
ReDeconv	L6b	1.04572	sp_85_rct
ReDeconv	Lamp5	-0.00574583	sp_85_rct
ReDeconv	Oligo	-0.202642	sp_85_rct
ReDeconv	Astro	8.34829	sp_86_rct
ReDeconv	L5.6.NP	-2.67032	sp_86_rct
ReDeconv	L5.ET	4.05376	sp_86_rct
ReDeconv	L6b	-1.88021	sp_86_rct
ReDeconv	Lamp5	-3.40672	sp_86_rct
ReDeconv	Oligo	-4.4448	sp_86_rct
ReDeconv	Astro	4.96928	sp_87_rct
ReDeconv	L5.6.NP	1.0427	sp_87_rct
ReDeconv	L5.ET	-0.206533	sp_87_rct
ReDeconv	L6b	-2.88258	sp_87_rct
ReDeconv	Lamp5	-3.49305	sp_87_rct
ReDeconv	Oligo	0.570182	sp_87_rct
ReDeconv	Astro	0.850767	sp_88_rct
ReDeconv	L5.6.NP	-0.299855	sp_88_rct
ReDeconv	L5.ET	0.601853	sp_88_rct
ReDeconv	L6b	-1.99398	sp_88_rct
ReDeconv	Lamp5	-2.60775	sp_88_rct
ReDeconv	Oligo	3.44897	sp_88_rct
ReDeconv	Astro	2.94706	sp_89_rct
ReDeconv	L5.6.NP	-0.241705	sp_89_rct
ReDeconv	L5.ET	-2.73792	sp_89_rct
ReDeconv	L6b	-1.93499	sp_89_rct
ReDeconv	Lamp5	1.23684	sp_89_rct
ReDeconv	Oligo	0.730719	sp_89_rct
ReDeconv	Astro	-3.5707	sp_90_rct
ReDeconv	L5.6.NP	-4.19409	sp_90_rct
ReDeconv	L5.ET	0.404437	sp_90_rct
ReDeconv	L6b	1.92746	sp_90_rct
ReDeconv	Lamp5	-1.55125	sp_90_rct
ReDeconv	Oligo	6.98414	sp_90_rct
ReDeconv	Astro	-6.26895	sp_91_rct
ReDeconv	L5.6.NP	4.18716	sp_91_rct
ReDeconv	L5.ET	2.60965	sp_91_rct
ReDeconv	L6b	3.28487	sp_91_rct
ReDeconv	Lamp5	-5.67446	sp_91_rct
ReDeconv	Oligo	1.86172	sp_91_rct
ReDeconv	Astro	-4.90055	sp_92_rct
ReDeconv	L5.6.NP	-1.02278	sp_92_rct
ReDeconv	L5.ET	1.46301	sp_92_rct
ReDeconv	L6b	-1.14227	sp_92_rct
ReDeconv	Lamp5	0.352021	sp_92_rct
ReDeconv	Oligo	5.25057	sp_92_rct
ReDeconv	Astro	-0.359796	sp_93_rct
ReDeconv	L5.6.NP	-3.53238	sp_93_rct
ReDeconv	L5.ET	4.32369	sp_93_rct
ReDeconv	L6b	-5.30726	sp_93_rct
ReDeconv	Lamp5	4.10189	sp_93_rct
ReDeconv	Oligo	0.773849	sp_93_rct
ReDeconv	Astro	-3.56933	sp_94_rct
ReDeconv	L5.6.NP	3.58484	sp_94_rct
ReDeconv	L5.ET	3.59079	sp_94_rct
ReDeconv	L6b	-3.36829	sp_94_rct
ReDeconv	Lamp5	0.295883	sp_94_rct
ReDeconv	Oligo	-0.533893	sp_94_rct
ReDeconv	Astro	-0.754621	sp_95_rct
ReDeconv	L5.6.NP	-0.245174	sp_95_rct
ReDeconv	L5.ET	-1.95687	sp_95_rct
ReDeconv	L6b	-2.29341	sp_95_rct
ReDeconv	Lamp5	2.02378	sp_95_rct
ReDeconv	Oligo	3.2263	sp_95_rct
ReDeconv	Astro	-4.96182	sp_96_rct
ReDeconv	L5.6.NP	3.06858	sp_96_rct
ReDeconv	L5.ET	1.90952	sp_96_rct
ReDeconv	L6b	1.28125	sp_96_rct
ReDeconv	Lamp5	-1.82639	sp_96_rct
ReDeconv	Oligo	0.528867	sp_96_rct
ReDeconv	Astro	-0.18156	sp_97_rct
ReDeconv	L5.6.NP	-2.10377	sp_97_rct
ReDeconv	L5.ET	-3.50985	sp_97_rct
ReDeconv	L6b	-1.65196	sp_97_rct
ReDeconv	Lamp5	7.95562	sp_97_rct
ReDeconv	Oligo	-0.508472	sp_97_rct
ReDeconv	Astro	-8.97255	sp_98_rct
ReDeconv	L5.6.NP	4.48785	sp_98_rct
ReDeconv	L5.ET	1.93768	sp_98_rct
ReDeconv	L6b	-1.93389	sp_98_rct
ReDeconv	Lamp5	4.71977	sp_98_rct
ReDeconv	Oligo	-0.23886	sp_98_rct
ReDeconv	Astro	3.8491	sp_99_rct
ReDeconv	L5.6.NP	3.75506	sp_99_rct
ReDeconv	L5.ET	-3.54711	sp_99_rct
ReDeconv	L6b	0.0871716	sp_99_rct
ReDeconv	Lamp5	-1.41727	sp_99_rct
ReDeconv	Oligo	-2.72695	sp_99_rct
ReDeconv	Astro	5.40706	sp_100_rct
ReDeconv	L5.6.NP	-1.67758	sp_100_rct
ReDeconv	L5.ET	-4.44688	sp_100_rct
ReDeconv	L6b	3.70729	sp_100_rct
ReDeconv	Lamp5	-2.63459	sp_100_rct
ReDeconv	Oligo	-0.355296	sp_100_rct
ReDeconv (T1)	Astro	-82.0363	sp_1_rct
ReDeconv (T1)	L5.6.NP	15.3143	sp_1_rct
ReDeconv (T1)	L5.ET	105.609	sp_1_rct
ReDeconv (T1)	L6b	49.5139	sp_1_rct
ReDeconv (T1)	Lamp5	-11.136	sp_1_rct
ReDeconv (T1)	Oligo	-77.2653	sp_1_rct
ReDeconv (T1)	Astro	-82.9596	sp_2_rct
ReDeconv (T1)	L5.6.NP	13.5891	sp_2_rct
ReDeconv (T1)	L5.ET	112.534	sp_2_rct
ReDeconv (T1)	L6b	49.978	sp_2_rct
ReDeconv (T1)	Lamp5	-15.6281	sp_2_rct
ReDeconv (T1)	Oligo	-77.5136	sp_2_rct
ReDeconv (T1)	Astro	-82.5436	sp_3_rct
ReDeconv (T1)	L5.6.NP	12.3371	sp_3_rct
ReDeconv (T1)	L5.ET	119.869	sp_3_rct
ReDeconv (T1)	L6b	48.132	sp_3_rct
ReDeconv (T1)	Lamp5	-22.0425	sp_3_rct
ReDeconv (T1)	Oligo	-75.7525	sp_3_rct
ReDeconv (T1)	Astro	-82.9253	sp_4_rct
ReDeconv (T1)	L5.6.NP	11.3765	sp_4_rct
ReDeconv (T1)	L5.ET	110.566	sp_4_rct
ReDeconv (T1)	L6b	52.3389	sp_4_rct
ReDeconv (T1)	Lamp5	-14.7226	sp_4_rct
ReDeconv (T1)	Oligo	-76.6334	sp_4_rct
ReDeconv (T1)	Astro	-82.3923	sp_5_rct
ReDeconv (T1)	L5.6.NP	12.736	sp_5_rct
ReDeconv (T1)	L5.ET	119.788	sp_5_rct
ReDeconv (T1)	L6b	45.3553	sp_5_rct
ReDeconv (T1)	Lamp5	-18.182	sp_5_rct
ReDeconv (T1)	Oligo	-77.3051	sp_5_rct
ReDeconv (T1)	Astro	-82.94	sp_6_rct
ReDeconv (T1)	L5.6.NP	21.0776	sp_6_rct
ReDeconv (T1)	L5.ET	92.9626	sp_6_rct
ReDeconv (T1)	L6b	53.6057	sp_6_rct
ReDeconv (T1)	Lamp5	-8.99431	sp_6_rct
ReDeconv (T1)	Oligo	-75.7116	sp_6_rct
ReDeconv (T1)	Astro	-83.7487	sp_7_rct
ReDeconv (T1)	L5.6.NP	16.1454	sp_7_rct
ReDeconv (T1)	L5.ET	111.411	sp_7_rct
ReDeconv (T1)	L6b	40.0462	sp_7_rct
ReDeconv (T1)	Lamp5	-6.95699	sp_7_rct
ReDeconv (T1)	Oligo	-76.8965	sp_7_rct
ReDeconv (T1)	Astro	-82.9171	sp_8_rct
ReDeconv (T1)	L5.6.NP	19.1876	sp_8_rct
ReDeconv (T1)	L5.ET	112.272	sp_8_rct
ReDeconv (T1)	L6b	42.3442	sp_8_rct
ReDeconv (T1)	Lamp5	-15.0324	sp_8_rct
ReDeconv (T1)	Oligo	-75.8538	sp_8_rct
ReDeconv (T1)	Astro	-83.2984	sp_9_rct
ReDeconv (T1)	L5.6.NP	15.3408	sp_9_rct
ReDeconv (T1)	L5.ET	109.305	sp_9_rct
ReDeconv (T1)	L6b	53.5401	sp_9_rct
ReDeconv (T1)	Lamp5	-18.6548	sp_9_rct
ReDeconv (T1)	Oligo	-76.2331	sp_9_rct
ReDeconv (T1)	Astro	-83.2485	sp_10_rct
ReDeconv (T1)	L5.6.NP	20.5241	sp_10_rct
ReDeconv (T1)	L5.ET	103.79	sp_10_rct
ReDeconv (T1)	L6b	49.1274	sp_10_rct
ReDeconv (T1)	Lamp5	-11.1743	sp_10_rct
ReDeconv (T1)	Oligo	-79.0189	sp_10_rct
ReDeconv (T1)	Astro	-82.9676	sp_11_rct
ReDeconv (T1)	L5.6.NP	17.505	sp_11_rct
ReDeconv (T1)	L5.ET	111.397	sp_11_rct
ReDeconv (T1)	L6b	42.1299	sp_11_rct
ReDeconv (T1)	Lamp5	-11.2791	sp_11_rct
ReDeconv (T1)	Oligo	-76.7855	sp_11_rct
ReDeconv (T1)	Astro	-83.4377	sp_12_rct
ReDeconv (T1)	L5.6.NP	10.9907	sp_12_rct
ReDeconv (T1)	L5.ET	111.84	sp_12_rct
ReDeconv (T1)	L6b	51.05	sp_12_rct
ReDeconv (T1)	Lamp5	-14.75	sp_12_rct
ReDeconv (T1)	Oligo	-75.6935	sp_12_rct
ReDeconv (T1)	Astro	-82.7751	sp_13_rct
ReDeconv (T1)	L5.6.NP	18.3721	sp_13_rct
ReDeconv (T1)	L5.ET	109.366	sp_13_rct
ReDeconv (T1)	L6b	45.7568	sp_13_rct
ReDeconv (T1)	Lamp5	-14.6777	sp_13_rct
ReDeconv (T1)	Oligo	-76.0424	sp_13_rct
ReDeconv (T1)	Astro	-83.2439	sp_14_rct
ReDeconv (T1)	L5.6.NP	13.6665	sp_14_rct
ReDeconv (T1)	L5.ET	112.685	sp_14_rct
ReDeconv (T1)	L6b	44.4364	sp_14_rct
ReDeconv (T1)	Lamp5	-12.0889	sp_14_rct
ReDeconv (T1)	Oligo	-75.4554	sp_14_rct
ReDeconv (T1)	Astro	-82.363	sp_15_rct
ReDeconv (T1)	L5.6.NP	18.2633	sp_15_rct
ReDeconv (T1)	L5.ET	105.117	sp_15_rct
ReDeconv (T1)	L6b	45.1223	sp_15_rct
ReDeconv (T1)	Lamp5	-7.32917	sp_15_rct
ReDeconv (T1)	Oligo	-78.8106	sp_15_rct
ReDeconv (T1)	Astro	-82.5104	sp_16_rct
ReDeconv (T1)	L5.6.NP	15.8998	sp_16_rct
ReDeconv (T1)	L5.ET	112.86	sp_16_rct
ReDeconv (T1)	L6b	46.7108	sp_16_rct
ReDeconv (T1)	Lamp5	-14.617	sp_16_rct
ReDeconv (T1)	Oligo	-78.3435	sp_16_rct
ReDeconv (T1)	Astro	-83.0407	sp_17_rct
ReDeconv (T1)	L5.6.NP	18.0609	sp_17_rct
ReDeconv (T1)	L5.ET	109.275	sp_17_rct
ReDeconv (T1)	L6b	44.7004	sp_17_rct
ReDeconv (T1)	Lamp5	-12.4915	sp_17_rct
ReDeconv (T1)	Oligo	-76.5042	sp_17_rct
ReDeconv (T1)	Astro	-82.0973	sp_18_rct
ReDeconv (T1)	L5.6.NP	16.9074	sp_18_rct
ReDeconv (T1)	L5.ET	103.725	sp_18_rct
ReDeconv (T1)	L6b	54.9015	sp_18_rct
ReDeconv (T1)	Lamp5	-18.2405	sp_18_rct
ReDeconv (T1)	Oligo	-75.1958	sp_18_rct
ReDeconv (T1)	Astro	-82.1552	sp_19_rct
ReDeconv (T1)	L5.6.NP	18.2452	sp_19_rct
ReDeconv (T1)	L5.ET	108.373	sp_19_rct
ReDeconv (T1)	L6b	43.2558	sp_19_rct
ReDeconv (T1)	Lamp5	-10.5793	sp_19_rct
ReDeconv (T1)	Oligo	-77.1392	sp_19_rct
ReDeconv (T1)	Astro	-83.8138	sp_20_rct
ReDeconv (T1)	L5.6.NP	14.8934	sp_20_rct
ReDeconv (T1)	L5.ET	104.767	sp_20_rct
ReDeconv (T1)	L6b	49.4228	sp_20_rct
ReDeconv (T1)	Lamp5	-7.86506	sp_20_rct
ReDeconv (T1)	Oligo	-77.4047	sp_20_rct
ReDeconv (T1)	Astro	-82.3771	sp_21_rct
ReDeconv (T1)	L5.6.NP	19.4781	sp_21_rct
ReDeconv (T1)	L5.ET	114.047	sp_21_rct
ReDeconv (T1)	L6b	47.9932	sp_21_rct
ReDeconv (T1)	Lamp5	-21.2022	sp_21_rct
ReDeconv (T1)	Oligo	-77.9387	sp_21_rct
ReDeconv (T1)	Astro	-83.6253	sp_22_rct
ReDeconv (T1)	L5.6.NP	12.9488	sp_22_rct
ReDeconv (T1)	L5.ET	114.793	sp_22_rct
ReDeconv (T1)	L6b	48.3073	sp_22_rct
ReDeconv (T1)	Lamp5	-15.7724	sp_22_rct
ReDeconv (T1)	Oligo	-76.651	sp_22_rct
ReDeconv (T1)	Astro	-84.312	sp_23_rct
ReDeconv (T1)	L5.6.NP	16.6983	sp_23_rct
ReDeconv (T1)	L5.ET	110.292	sp_23_rct
ReDeconv (T1)	L6b	52.7735	sp_23_rct
ReDeconv (T1)	Lamp5	-18.0743	sp_23_rct
ReDeconv (T1)	Oligo	-77.3773	sp_23_rct
ReDeconv (T1)	Astro	-83.3019	sp_24_rct
ReDeconv (T1)	L5.6.NP	16.5354	sp_24_rct
ReDeconv (T1)	L5.ET	108.869	sp_24_rct
ReDeconv (T1)	L6b	48.3732	sp_24_rct
ReDeconv (T1)	Lamp5	-13.2058	sp_24_rct
ReDeconv (T1)	Oligo	-77.2702	sp_24_rct
ReDeconv (T1)	Astro	-84.0602	sp_25_rct
ReDeconv (T1)	L5.6.NP	16.3253	sp_25_rct
ReDeconv (T1)	L5.ET	106.725	sp_25_rct
ReDeconv (T1)	L6b	51.806	sp_25_rct
ReDeconv (T1)	Lamp5	-13.1798	sp_25_rct
ReDeconv (T1)	Oligo	-77.6164	sp_25_rct
ReDeconv (T1)	Astro	-82.3042	sp_26_rct
ReDeconv (T1)	L5.6.NP	12.9818	sp_26_rct
ReDeconv (T1)	L5.ET	109.17	sp_26_rct
ReDeconv (T1)	L6b	49.1208	sp_26_rct
ReDeconv (T1)	Lamp5	-12.9407	sp_26_rct
ReDeconv (T1)	Oligo	-76.0276	sp_26_rct
ReDeconv (T1)	Astro	-82.0536	sp_27_rct
ReDeconv (T1)	L5.6.NP	19.7859	sp_27_rct
ReDeconv (T1)	L5.ET	106.08	sp_27_rct
ReDeconv (T1)	L6b	47.7214	sp_27_rct
ReDeconv (T1)	Lamp5	-14.9734	sp_27_rct
ReDeconv (T1)	Oligo	-76.5599	sp_27_rct
ReDeconv (T1)	Astro	-83.4854	sp_28_rct
ReDeconv (T1)	L5.6.NP	15.0118	sp_28_rct
ReDeconv (T1)	L5.ET	116.52	sp_28_rct
ReDeconv (T1)	L6b	46.3963	sp_28_rct
ReDeconv (T1)	Lamp5	-17.5221	sp_28_rct
ReDeconv (T1)	Oligo	-76.9205	sp_28_rct
ReDeconv (T1)	Astro	-82.1199	sp_29_rct
ReDeconv (T1)	L5.6.NP	16.4579	sp_29_rct
ReDeconv (T1)	L5.ET	115.671	sp_29_rct
ReDeconv (T1)	L6b	40.0606	sp_29_rct
ReDeconv (T1)	Lamp5	-13.9186	sp_29_rct
ReDeconv (T1)	Oligo	-76.1507	sp_29_rct
ReDeconv (T1)	Astro	-83.438	sp_30_rct
ReDeconv (T1)	L5.6.NP	17.0297	sp_30_rct
ReDeconv (T1)	L5.ET	110.141	sp_30_rct
ReDeconv (T1)	L6b	47.6594	sp_30_rct
ReDeconv (T1)	Lamp5	-14.8223	sp_30_rct
ReDeconv (T1)	Oligo	-76.5696	sp_30_rct
ReDeconv (T1)	Astro	-82.3905	sp_31_rct
ReDeconv (T1)	L5.6.NP	8.49491	sp_31_rct
ReDeconv (T1)	L5.ET	111.473	sp_31_rct
ReDeconv (T1)	L6b	48.8815	sp_31_rct
ReDeconv (T1)	Lamp5	-10.6866	sp_31_rct
ReDeconv (T1)	Oligo	-75.772	sp_31_rct
ReDeconv (T1)	Astro	-81.8447	sp_32_rct
ReDeconv (T1)	L5.6.NP	14.682	sp_32_rct
ReDeconv (T1)	L5.ET	109.498	sp_32_rct
ReDeconv (T1)	L6b	51.7351	sp_32_rct
ReDeconv (T1)	Lamp5	-17.0319	sp_32_rct
ReDeconv (T1)	Oligo	-77.0386	sp_32_rct
ReDeconv (T1)	Astro	-83.8675	sp_33_rct
ReDeconv (T1)	L5.6.NP	14.5656	sp_33_rct
ReDeconv (T1)	L5.ET	122.54	sp_33_rct
ReDeconv (T1)	L6b	46.4766	sp_33_rct
ReDeconv (T1)	Lamp5	-19.9447	sp_33_rct
ReDeconv (T1)	Oligo	-79.7704	sp_33_rct
ReDeconv (T1)	Astro	-82.3866	sp_34_rct
ReDeconv (T1)	L5.6.NP	16.216	sp_34_rct
ReDeconv (T1)	L5.ET	102.29	sp_34_rct
ReDeconv (T1)	L6b	51.4731	sp_34_rct
ReDeconv (T1)	Lamp5	-11.3957	sp_34_rct
ReDeconv (T1)	Oligo	-76.1971	sp_34_rct
ReDeconv (T1)	Astro	-83.1376	sp_35_rct
ReDeconv (T1)	L5.6.NP	16.5481	sp_35_rct
ReDeconv (T1)	L5.ET	117.315	sp_35_rct
ReDeconv (T1)	L6b	40.2111	sp_35_rct
ReDeconv (T1)	Lamp5	-13.4863	sp_35_rct
ReDeconv (T1)	Oligo	-77.4506	sp_35_rct
ReDeconv (T1)	Astro	-83.562	sp_36_rct
ReDeconv (T1)	L5.6.NP	17.8398	sp_36_rct
ReDeconv (T1)	L5.ET	114.593	sp_36_rct
ReDeconv (T1)	L6b	43.695	sp_36_rct
ReDeconv (T1)	Lamp5	-15.5077	sp_36_rct
ReDeconv (T1)	Oligo	-77.0583	sp_36_rct
ReDeconv (T1)	Astro	-84.061	sp_37_rct
ReDeconv (T1)	L5.6.NP	16.9639	sp_37_rct
ReDeconv (T1)	L5.ET	108.458	sp_37_rct
ReDeconv (T1)	L6b	40.5517	sp_37_rct
ReDeconv (T1)	Lamp5	-5.93899	sp_37_rct
ReDeconv (T1)	Oligo	-75.9734	sp_37_rct
ReDeconv (T1)	Astro	-82.306	sp_38_rct
ReDeconv (T1)	L5.6.NP	14.5174	sp_38_rct
ReDeconv (T1)	L5.ET	112.008	sp_38_rct
ReDeconv (T1)	L6b	44.0333	sp_38_rct
ReDeconv (T1)	Lamp5	-10.1265	sp_38_rct
ReDeconv (T1)	Oligo	-78.126	sp_38_rct
ReDeconv (T1)	Astro	-83.2645	sp_39_rct
ReDeconv (T1)	L5.6.NP	20.2506	sp_39_rct
ReDeconv (T1)	L5.ET	108.388	sp_39_rct
ReDeconv (T1)	L6b	43.3354	sp_39_rct
ReDeconv (T1)	Lamp5	-10.9821	sp_39_rct
ReDeconv (T1)	Oligo	-77.7273	sp_39_rct
ReDeconv (T1)	Astro	-82.984	sp_40_rct
ReDeconv (T1)	L5.6.NP	17.3161	sp_40_rct
ReDeconv (T1)	L5.ET	106.405	sp_40_rct
ReDeconv (T1)	L6b	50.1967	sp_40_rct
ReDeconv (T1)	Lamp5	-14.3051	sp_40_rct
ReDeconv (T1)	Oligo	-76.6289	sp_40_rct
ReDeconv (T1)	Astro	-83.3825	sp_41_rct
ReDeconv (T1)	L5.6.NP	14.9759	sp_41_rct
ReDeconv (T1)	L5.ET	107.063	sp_41_rct
ReDeconv (T1)	L6b	52.5606	sp_41_rct
ReDeconv (T1)	Lamp5	-14.4468	sp_41_rct
ReDeconv (T1)	Oligo	-76.7704	sp_41_rct
ReDeconv (T1)	Astro	-83.4648	sp_42_rct
ReDeconv (T1)	L5.6.NP	19.0644	sp_42_rct
ReDeconv (T1)	L5.ET	118.11	sp_42_rct
ReDeconv (T1)	L6b	38.36	sp_42_rct
ReDeconv (T1)	Lamp5	-13.9449	sp_42_rct
ReDeconv (T1)	Oligo	-78.1246	sp_42_rct
ReDeconv (T1)	Astro	-81.2349	sp_43_rct
ReDeconv (T1)	L5.6.NP	16.5925	sp_43_rct
ReDeconv (T1)	L5.ET	115.981	sp_43_rct
ReDeconv (T1)	L6b	39.1568	sp_43_rct
ReDeconv (T1)	Lamp5	-13.751	sp_43_rct
ReDeconv (T1)	Oligo	-76.7446	sp_43_rct
ReDeconv (T1)	Astro	-84.1839	sp_44_rct
ReDeconv (T1)	L5.6.NP	15.1937	sp_44_rct
ReDeconv (T1)	L5.ET	112.884	sp_44_rct
ReDeconv (T1)	L6b	47.1744	sp_44_rct
ReDeconv (T1)	Lamp5	-13.9049	sp_44_rct
ReDeconv (T1)	Oligo	-77.1628	sp_44_rct
ReDeconv (T1)	Astro	-82.5716	sp_45_rct
ReDeconv (T1)	L5.6.NP	12.8829	sp_45_rct
ReDeconv (T1)	L5.ET	114.013	sp_45_rct
ReDeconv (T1)	L6b	50.1732	sp_45_rct
ReDeconv (T1)	Lamp5	-17.2858	sp_45_rct
ReDeconv (T1)	Oligo	-77.2115	sp_45_rct
ReDeconv (T1)	Astro	-83.2073	sp_46_rct
ReDeconv (T1)	L5.6.NP	14.9892	sp_46_rct
ReDeconv (T1)	L5.ET	108.161	sp_46_rct
ReDeconv (T1)	L6b	47.9318	sp_46_rct
ReDeconv (T1)	Lamp5	-11.9575	sp_46_rct
ReDeconv (T1)	Oligo	-75.9175	sp_46_rct
ReDeconv (T1)	Astro	-84.5076	sp_47_rct
ReDeconv (T1)	L5.6.NP	15.7511	sp_47_rct
ReDeconv (T1)	L5.ET	116.173	sp_47_rct
ReDeconv (T1)	L6b	44.9248	sp_47_rct
ReDeconv (T1)	Lamp5	-16.7235	sp_47_rct
ReDeconv (T1)	Oligo	-75.618	sp_47_rct
ReDeconv (T1)	Astro	-81.5704	sp_48_rct
ReDeconv (T1)	L5.6.NP	12.0924	sp_48_rct
ReDeconv (T1)	L5.ET	114.025	sp_48_rct
ReDeconv (T1)	L6b	49.3996	sp_48_rct
ReDeconv (T1)	Lamp5	-17.8281	sp_48_rct
ReDeconv (T1)	Oligo	-76.1187	sp_48_rct
ReDeconv (T1)	Astro	-83.5255	sp_49_rct
ReDeconv (T1)	L5.6.NP	13.7928	sp_49_rct
ReDeconv (T1)	L5.ET	114.726	sp_49_rct
ReDeconv (T1)	L6b	49.1458	sp_49_rct
ReDeconv (T1)	Lamp5	-17.3639	sp_49_rct
ReDeconv (T1)	Oligo	-76.7749	sp_49_rct
ReDeconv (T1)	Astro	-83.3571	sp_50_rct
ReDeconv (T1)	L5.6.NP	16.5624	sp_50_rct
ReDeconv (T1)	L5.ET	101.726	sp_50_rct
ReDeconv (T1)	L6b	51.0321	sp_50_rct
ReDeconv (T1)	Lamp5	-11.6393	sp_50_rct
ReDeconv (T1)	Oligo	-74.3236	sp_50_rct
ReDeconv (T1)	Astro	-82.7751	sp_51_rct
ReDeconv (T1)	L5.6.NP	13.4482	sp_51_rct
ReDeconv (T1)	L5.ET	115.037	sp_51_rct
ReDeconv (T1)	L6b	51.5565	sp_51_rct
ReDeconv (T1)	Lamp5	-20.356	sp_51_rct
ReDeconv (T1)	Oligo	-76.9107	sp_51_rct
ReDeconv (T1)	Astro	-83.4337	sp_52_rct
ReDeconv (T1)	L5.6.NP	15.2258	sp_52_rct
ReDeconv (T1)	L5.ET	101.663	sp_52_rct
ReDeconv (T1)	L6b	50.3671	sp_52_rct
ReDeconv (T1)	Lamp5	-6.6729	sp_52_rct
ReDeconv (T1)	Oligo	-77.1493	sp_52_rct
ReDeconv (T1)	Astro	-82.8129	sp_53_rct
ReDeconv (T1)	L5.6.NP	15.5153	sp_53_rct
ReDeconv (T1)	L5.ET	111.955	sp_53_rct
ReDeconv (T1)	L6b	50.784	sp_53_rct
ReDeconv (T1)	Lamp5	-18.8765	sp_53_rct
ReDeconv (T1)	Oligo	-76.5647	sp_53_rct
ReDeconv (T1)	Astro	-82.0616	sp_54_rct
ReDeconv (T1)	L5.6.NP	13.2295	sp_54_rct
ReDeconv (T1)	L5.ET	108.27	sp_54_rct
ReDeconv (T1)	L6b	48.5304	sp_54_rct
ReDeconv (T1)	Lamp5	-11.4681	sp_54_rct
ReDeconv (T1)	Oligo	-76.5002	sp_54_rct
ReDeconv (T1)	Astro	-82.4518	sp_55_rct
ReDeconv (T1)	L5.6.NP	13.4365	sp_55_rct
ReDeconv (T1)	L5.ET	115.493	sp_55_rct
ReDeconv (T1)	L6b	47.1271	sp_55_rct
ReDeconv (T1)	Lamp5	-16.4149	sp_55_rct
ReDeconv (T1)	Oligo	-77.1899	sp_55_rct
ReDeconv (T1)	Astro	-81.8938	sp_56_rct
ReDeconv (T1)	L5.6.NP	16.4035	sp_56_rct
ReDeconv (T1)	L5.ET	116.513	sp_56_rct
ReDeconv (T1)	L6b	41.0108	sp_56_rct
ReDeconv (T1)	Lamp5	-15.7493	sp_56_rct
ReDeconv (T1)	Oligo	-76.2845	sp_56_rct
ReDeconv (T1)	Astro	-82.4629	sp_57_rct
ReDeconv (T1)	L5.6.NP	15.4701	sp_57_rct
ReDeconv (T1)	L5.ET	105.319	sp_57_rct
ReDeconv (T1)	L6b	49.9705	sp_57_rct
ReDeconv (T1)	Lamp5	-11.8436	sp_57_rct
ReDeconv (T1)	Oligo	-76.4526	sp_57_rct
ReDeconv (T1)	Astro	-82.7895	sp_58_rct
ReDeconv (T1)	L5.6.NP	15.9313	sp_58_rct
ReDeconv (T1)	L5.ET	112.709	sp_58_rct
ReDeconv (T1)	L6b	49.6894	sp_58_rct
ReDeconv (T1)	Lamp5	-18.3401	sp_58_rct
ReDeconv (T1)	Oligo	-77.2007	sp_58_rct
ReDeconv (T1)	Astro	-84.3386	sp_59_rct
ReDeconv (T1)	L5.6.NP	17.8681	sp_59_rct
ReDeconv (T1)	L5.ET	107.361	sp_59_rct
ReDeconv (T1)	L6b	49.9763	sp_59_rct
ReDeconv (T1)	Lamp5	-11.7121	sp_59_rct
ReDeconv (T1)	Oligo	-79.155	sp_59_rct
ReDeconv (T1)	Astro	-83.6168	sp_60_rct
ReDeconv (T1)	L5.6.NP	14.2473	sp_60_rct
ReDeconv (T1)	L5.ET	113.837	sp_60_rct
ReDeconv (T1)	L6b	48.8931	sp_60_rct
ReDeconv (T1)	Lamp5	-16.8551	sp_60_rct
ReDeconv (T1)	Oligo	-76.5055	sp_60_rct
ReDeconv (T1)	Astro	-83.5517	sp_61_rct
ReDeconv (T1)	L5.6.NP	17.2159	sp_61_rct
ReDeconv (T1)	L5.ET	108.65	sp_61_rct
ReDeconv (T1)	L6b	43.7005	sp_61_rct
ReDeconv (T1)	Lamp5	-12.5699	sp_61_rct
ReDeconv (T1)	Oligo	-73.4451	sp_61_rct
ReDeconv (T1)	Astro	-82.408	sp_62_rct
ReDeconv (T1)	L5.6.NP	13.4884	sp_62_rct
ReDeconv (T1)	L5.ET	116.302	sp_62_rct
ReDeconv (T1)	L6b	42.6197	sp_62_rct
ReDeconv (T1)	Lamp5	-13.7516	sp_62_rct
ReDeconv (T1)	Oligo	-76.2502	sp_62_rct
ReDeconv (T1)	Astro	-83.2247	sp_63_rct
ReDeconv (T1)	L5.6.NP	16.5889	sp_63_rct
ReDeconv (T1)	L5.ET	106.46	sp_63_rct
ReDeconv (T1)	L6b	51.4364	sp_63_rct
ReDeconv (T1)	Lamp5	-13.6857	sp_63_rct
ReDeconv (T1)	Oligo	-77.5753	sp_63_rct
ReDeconv (T1)	Astro	-84.2949	sp_64_rct
ReDeconv (T1)	L5.6.NP	14.4392	sp_64_rct
ReDeconv (T1)	L5.ET	109.015	sp_64_rct
ReDeconv (T1)	L6b	48.765	sp_64_rct
ReDeconv (T1)	Lamp5	-12.1814	sp_64_rct
ReDeconv (T1)	Oligo	-75.7434	sp_64_rct
ReDeconv (T1)	Astro	-83.5409	sp_65_rct
ReDeconv (T1)	L5.6.NP	23.0572	sp_65_rct
ReDeconv (T1)	L5.ET	111.444	sp_65_rct
ReDeconv (T1)	L6b	39.4472	sp_65_rct
ReDeconv (T1)	Lamp5	-12.3161	sp_65_rct
ReDeconv (T1)	Oligo	-78.0915	sp_65_rct
ReDeconv (T1)	Astro	-83.9912	sp_66_rct
ReDeconv (T1)	L5.6.NP	15.8014	sp_66_rct
ReDeconv (T1)	L5.ET	110.543	sp_66_rct
ReDeconv (T1)	L6b	47.1846	sp_66_rct
ReDeconv (T1)	Lamp5	-14.6654	sp_66_rct
ReDeconv (T1)	Oligo	-74.8728	sp_66_rct
ReDeconv (T1)	Astro	-83.5924	sp_67_rct
ReDeconv (T1)	L5.6.NP	16.4414	sp_67_rct
ReDeconv (T1)	L5.ET	108.06	sp_67_rct
ReDeconv (T1)	L6b	44.6903	sp_67_rct
ReDeconv (T1)	Lamp5	-7.9607	sp_67_rct
ReDeconv (T1)	Oligo	-77.639	sp_67_rct
ReDeconv (T1)	Astro	-82.4687	sp_68_rct
ReDeconv (T1)	L5.6.NP	15.6075	sp_68_rct
ReDeconv (T1)	L5.ET	109.813	sp_68_rct
ReDeconv (T1)	L6b	48.3495	sp_68_rct
ReDeconv (T1)	Lamp5	-13.4821	sp_68_rct
ReDeconv (T1)	Oligo	-77.8188	sp_68_rct
ReDeconv (T1)	Astro	-82.8173	sp_69_rct
ReDeconv (T1)	L5.6.NP	13.3247	sp_69_rct
ReDeconv (T1)	L5.ET	109.327	sp_69_rct
ReDeconv (T1)	L6b	51.2688	sp_69_rct
ReDeconv (T1)	Lamp5	-14.7439	sp_69_rct
ReDeconv (T1)	Oligo	-76.3591	sp_69_rct
ReDeconv (T1)	Astro	-82.8156	sp_70_rct
ReDeconv (T1)	L5.6.NP	12.6408	sp_70_rct
ReDeconv (T1)	L5.ET	107.732	sp_70_rct
ReDeconv (T1)	L6b	53.4994	sp_70_rct
ReDeconv (T1)	Lamp5	-14.835	sp_70_rct
ReDeconv (T1)	Oligo	-76.222	sp_70_rct
ReDeconv (T1)	Astro	-83.7323	sp_71_rct
ReDeconv (T1)	L5.6.NP	15.9907	sp_71_rct
ReDeconv (T1)	L5.ET	117.209	sp_71_rct
ReDeconv (T1)	L6b	38.9797	sp_71_rct
ReDeconv (T1)	Lamp5	-11.8091	sp_71_rct
ReDeconv (T1)	Oligo	-76.6379	sp_71_rct
ReDeconv (T1)	Astro	-83.5967	sp_72_rct
ReDeconv (T1)	L5.6.NP	14.516	sp_72_rct
ReDeconv (T1)	L5.ET	115.428	sp_72_rct
ReDeconv (T1)	L6b	51.0916	sp_72_rct
ReDeconv (T1)	Lamp5	-21.7006	sp_72_rct
ReDeconv (T1)	Oligo	-75.7383	sp_72_rct
ReDeconv (T1)	Astro	-82.0363	sp_73_rct
ReDeconv (T1)	L5.6.NP	16.0674	sp_73_rct
ReDeconv (T1)	L5.ET	110.294	sp_73_rct
ReDeconv (T1)	L6b	46.3527	sp_73_rct
ReDeconv (T1)	Lamp5	-14.1492	sp_73_rct
ReDeconv (T1)	Oligo	-76.5287	sp_73_rct
ReDeconv (T1)	Astro	-83.4091	sp_74_rct
ReDeconv (T1)	L5.6.NP	16.468	sp_74_rct
ReDeconv (T1)	L5.ET	106.532	sp_74_rct
ReDeconv (T1)	L6b	50.2677	sp_74_rct
ReDeconv (T1)	Lamp5	-12.6745	sp_74_rct
ReDeconv (T1)	Oligo	-77.1838	sp_74_rct
ReDeconv (T1)	Astro	-83.3378	sp_75_rct
ReDeconv (T1)	L5.6.NP	10.8686	sp_75_rct
ReDeconv (T1)	L5.ET	117.947	sp_75_rct
ReDeconv (T1)	L6b	47.2857	sp_75_rct
ReDeconv (T1)	Lamp5	-16.5675	sp_75_rct
ReDeconv (T1)	Oligo	-76.1963	sp_75_rct
ReDeconv (T1)	Astro	-83.391	sp_76_rct
ReDeconv (T1)	L5.6.NP	14.189	sp_76_rct
ReDeconv (T1)	L5.ET	121.395	sp_76_rct
ReDeconv (T1)	L6b	43.5295	sp_76_rct
ReDeconv (T1)	Lamp5	-17.9031	sp_76_rct
ReDeconv (T1)	Oligo	-77.8195	sp_76_rct
ReDeconv (T1)	Astro	-81.7004	sp_77_rct
ReDeconv (T1)	L5.6.NP	16.6883	sp_77_rct
ReDeconv (T1)	L5.ET	106.569	sp_77_rct
ReDeconv (T1)	L6b	48.9227	sp_77_rct
ReDeconv (T1)	Lamp5	-14.6646	sp_77_rct
ReDeconv (T1)	Oligo	-75.8153	sp_77_rct
ReDeconv (T1)	Astro	-82.6051	sp_78_rct
ReDeconv (T1)	L5.6.NP	16.4896	sp_78_rct
ReDeconv (T1)	L5.ET	111.634	sp_78_rct
ReDeconv (T1)	L6b	44.6078	sp_78_rct
ReDeconv (T1)	Lamp5	-14.1374	sp_78_rct
ReDeconv (T1)	Oligo	-75.9892	sp_78_rct
ReDeconv (T1)	Astro	-80.7526	sp_79_rct
ReDeconv (T1)	L5.6.NP	14.8006	sp_79_rct
ReDeconv (T1)	L5.ET	115.776	sp_79_rct
ReDeconv (T1)	L6b	38.8538	sp_79_rct
ReDeconv (T1)	Lamp5	-11.7742	sp_79_rct
ReDeconv (T1)	Oligo	-76.9038	sp_79_rct
ReDeconv (T1)	Astro	-81.9426	sp_80_rct
ReDeconv (T1)	L5.6.NP	19.3647	sp_80_rct
ReDeconv (T1)	L5.ET	111.132	sp_80_rct
ReDeconv (T1)	L6b	44.9701	sp_80_rct
ReDeconv (T1)	Lamp5	-15.9307	sp_80_rct
ReDeconv (T1)	Oligo	-77.5934	sp_80_rct
ReDeconv (T1)	Astro	-82.1455	sp_81_rct
ReDeconv (T1)	L5.6.NP	15.4483	sp_81_rct
ReDeconv (T1)	L5.ET	107.896	sp_81_rct
ReDeconv (T1)	L6b	45.2741	sp_81_rct
ReDeconv (T1)	Lamp5	-9.45996	sp_81_rct
ReDeconv (T1)	Oligo	-77.0135	sp_81_rct
ReDeconv (T1)	Astro	-81.8025	sp_82_rct
ReDeconv (T1)	L5.6.NP	14.0951	sp_82_rct
ReDeconv (T1)	L5.ET	106.962	sp_82_rct
ReDeconv (T1)	L6b	55.2344	sp_82_rct
ReDeconv (T1)	Lamp5	-17.3717	sp_82_rct
ReDeconv (T1)	Oligo	-77.1178	sp_82_rct
ReDeconv (T1)	Astro	-82.576	sp_83_rct
ReDeconv (T1)	L5.6.NP	17.7824	sp_83_rct
ReDeconv (T1)	L5.ET	109.983	sp_83_rct
ReDeconv (T1)	L6b	40.6714	sp_83_rct
ReDeconv (T1)	Lamp5	-8.29643	sp_83_rct
ReDeconv (T1)	Oligo	-77.5642	sp_83_rct
ReDeconv (T1)	Astro	-81.9307	sp_84_rct
ReDeconv (T1)	L5.6.NP	15.8351	sp_84_rct
ReDeconv (T1)	L5.ET	114.123	sp_84_rct
ReDeconv (T1)	L6b	44.3604	sp_84_rct
ReDeconv (T1)	Lamp5	-15.9834	sp_84_rct
ReDeconv (T1)	Oligo	-76.4045	sp_84_rct
ReDeconv (T1)	Astro	-83.8292	sp_85_rct
ReDeconv (T1)	L5.6.NP	21.7327	sp_85_rct
ReDeconv (T1)	L5.ET	104.678	sp_85_rct
ReDeconv (T1)	L6b	48.4006	sp_85_rct
ReDeconv (T1)	Lamp5	-14.1254	sp_85_rct
ReDeconv (T1)	Oligo	-76.8568	sp_85_rct
ReDeconv (T1)	Astro	-81.108	sp_86_rct
ReDeconv (T1)	L5.6.NP	11.424	sp_86_rct
ReDeconv (T1)	L5.ET	121.6	sp_86_rct
ReDeconv (T1)	L6b	43.0669	sp_86_rct
ReDeconv (T1)	Lamp5	-17.3854	sp_86_rct
ReDeconv (T1)	Oligo	-77.5973	sp_86_rct
ReDeconv (T1)	Astro	-82.3944	sp_87_rct
ReDeconv (T1)	L5.6.NP	18.3799	sp_87_rct
ReDeconv (T1)	L5.ET	115.478	sp_87_rct
ReDeconv (T1)	L6b	40.9114	sp_87_rct
ReDeconv (T1)	Lamp5	-15.919	sp_87_rct
ReDeconv (T1)	Oligo	-76.4554	sp_87_rct
ReDeconv (T1)	Astro	-82.4043	sp_88_rct
ReDeconv (T1)	L5.6.NP	15.1925	sp_88_rct
ReDeconv (T1)	L5.ET	113.02	sp_88_rct
ReDeconv (T1)	L6b	45.6528	sp_88_rct
ReDeconv (T1)	Lamp5	-15.0247	sp_88_rct
ReDeconv (T1)	Oligo	-76.4366	sp_88_rct
ReDeconv (T1)	Astro	-82.1479	sp_89_rct
ReDeconv (T1)	L5.6.NP	16.0859	sp_89_rct
ReDeconv (T1)	L5.ET	108.533	sp_89_rct
ReDeconv (T1)	L6b	44.9534	sp_89_rct
ReDeconv (T1)	Lamp5	-11.4009	sp_89_rct
ReDeconv (T1)	Oligo	-76.0238	sp_89_rct
ReDeconv (T1)	Astro	-83.2336	sp_90_rct
ReDeconv (T1)	L5.6.NP	11.2749	sp_90_rct
ReDeconv (T1)	L5.ET	112.752	sp_90_rct
ReDeconv (T1)	L6b	49.7283	sp_90_rct
ReDeconv (T1)	Lamp5	-15.2409	sp_90_rct
ReDeconv (T1)	Oligo	-75.2807	sp_90_rct
ReDeconv (T1)	Astro	-84.2857	sp_91_rct
ReDeconv (T1)	L5.6.NP	18.2837	sp_91_rct
ReDeconv (T1)	L5.ET	114.643	sp_91_rct
ReDeconv (T1)	L6b	49.3726	sp_91_rct
ReDeconv (T1)	Lamp5	-20.759	sp_91_rct
ReDeconv (T1)	Oligo	-77.255	sp_91_rct
ReDeconv (T1)	Astro	-83.1303	sp_92_rct
ReDeconv (T1)	L5.6.NP	16.6394	sp_92_rct
ReDeconv (T1)	L5.ET	111.408	sp_92_rct
ReDeconv (T1)	L6b	44.1552	sp_92_rct
ReDeconv (T1)	Lamp5	-13.8673	sp_92_rct
ReDeconv (T1)	Oligo	-75.2045	sp_92_rct
ReDeconv (T1)	Astro	-82.7408	sp_93_rct
ReDeconv (T1)	L5.6.NP	11.9311	sp_93_rct
ReDeconv (T1)	L5.ET	117.474	sp_93_rct
ReDeconv (T1)	L6b	39.7768	sp_93_rct
ReDeconv (T1)	Lamp5	-10.0259	sp_93_rct
ReDeconv (T1)	Oligo	-76.4153	sp_93_rct
ReDeconv (T1)	Astro	-83.9136	sp_94_rct
ReDeconv (T1)	L5.6.NP	19.3692	sp_94_rct
ReDeconv (T1)	L5.ET	114.772	sp_94_rct
ReDeconv (T1)	L6b	41.7208	sp_94_rct
ReDeconv (T1)	Lamp5	-14.8766	sp_94_rct
ReDeconv (T1)	Oligo	-77.0722	sp_94_rct
ReDeconv (T1)	Astro	-83.0661	sp_95_rct
ReDeconv (T1)	L5.6.NP	16.1316	sp_95_rct
ReDeconv (T1)	L5.ET	109.915	sp_95_rct
ReDeconv (T1)	L6b	44.0022	sp_95_rct
ReDeconv (T1)	Lamp5	-11.1278	sp_95_rct
ReDeconv (T1)	Oligo	-75.8546	sp_95_rct
ReDeconv (T1)	Astro	-84.1069	sp_96_rct
ReDeconv (T1)	L5.6.NP	16.5041	sp_96_rct
ReDeconv (T1)	L5.ET	115.072	sp_96_rct
ReDeconv (T1)	L6b	47.0546	sp_96_rct
ReDeconv (T1)	Lamp5	-17.2972	sp_96_rct
ReDeconv (T1)	Oligo	-77.2262	sp_96_rct
ReDeconv (T1)	Astro	-83.2044	sp_97_rct
ReDeconv (T1)	L5.6.NP	14.9191	sp_97_rct
ReDeconv (T1)	L5.ET	107.871	sp_97_rct
ReDeconv (T1)	L6b	44.2099	sp_97_rct
ReDeconv (T1)	Lamp5	-6.99019	sp_97_rct
ReDeconv (T1)	Oligo	-76.8058	sp_97_rct
ReDeconv (T1)	Astro	-84.5911	sp_98_rct
ReDeconv (T1)	L5.6.NP	19.5348	sp_98_rct
ReDeconv (T1)	L5.ET	109.289	sp_98_rct
ReDeconv (T1)	L6b	44.2057	sp_98_rct
ReDeconv (T1)	Lamp5	-11.0429	sp_98_rct
ReDeconv (T1)	Oligo	-77.3958	sp_98_rct
ReDeconv (T1)	Astro	-81.9954	sp_99_rct
ReDeconv (T1)	L5.6.NP	20.1663	sp_99_rct
ReDeconv (T1)	L5.ET	107.741	sp_99_rct
ReDeconv (T1)	L6b	47.1463	sp_99_rct
ReDeconv (T1)	Lamp5	-15.7641	sp_99_rct
ReDeconv (T1)	Oligo	-77.2943	sp_99_rct
ReDeconv (T1)	Astro	-81.7299	sp_100_rct
ReDeconv (T1)	L5.6.NP	14.868	sp_100_rct
ReDeconv (T1)	L5.ET	104.086	sp_100_rct
ReDeconv (T1)	L6b	54.2091	sp_100_rct
ReDeconv (T1)	Lamp5	-15.1451	sp_100_rct
ReDeconv (T1)	Oligo	-76.2881	sp_100_rct
ReDeconv (T2)	Astro	-7.41353	sp_1_rct
ReDeconv (T2)	L5.6.NP	-24.9037	sp_1_rct
ReDeconv (T2)	L5.ET	20.5756	sp_1_rct
ReDeconv (T2)	L6b	23.3116	sp_1_rct
ReDeconv (T2)	Lamp5	4.38853	sp_1_rct
ReDeconv (T2)	Oligo	-15.9585	sp_1_rct
ReDeconv (T2)	Astro	-8.64339	sp_2_rct
ReDeconv (T2)	L5.6.NP	-26.1594	sp_2_rct
ReDeconv (T2)	L5.ET	23.5373	sp_2_rct
ReDeconv (T2)	L6b	25.4754	sp_2_rct
ReDeconv (T2)	Lamp5	2.68164	sp_2_rct
ReDeconv (T2)	Oligo	-16.8915	sp_2_rct
ReDeconv (T2)	Astro	-9.58654	sp_3_rct
ReDeconv (T2)	L5.6.NP	-27.3735	sp_3_rct
ReDeconv (T2)	L5.ET	26.6305	sp_3_rct
ReDeconv (T2)	L6b	24.8036	sp_3_rct
ReDeconv (T2)	Lamp5	-5.87915	sp_3_rct
ReDeconv (T2)	Oligo	-8.59485	sp_3_rct
ReDeconv (T2)	Astro	-10.2263	sp_4_rct
ReDeconv (T2)	L5.6.NP	-27.3067	sp_4_rct
ReDeconv (T2)	L5.ET	22.8141	sp_4_rct
ReDeconv (T2)	L6b	27.0665	sp_4_rct
ReDeconv (T2)	Lamp5	-0.123971	sp_4_rct
ReDeconv (T2)	Oligo	-12.2236	sp_4_rct
ReDeconv (T2)	Astro	-7.40387	sp_5_rct
ReDeconv (T2)	L5.6.NP	-25.5848	sp_5_rct
ReDeconv (T2)	L5.ET	26.9435	sp_5_rct
ReDeconv (T2)	L6b	22.1612	sp_5_rct
ReDeconv (T2)	Lamp5	-1.91699	sp_5_rct
ReDeconv (T2)	Oligo	-14.1991	sp_5_rct
ReDeconv (T2)	Astro	-12.8844	sp_6_rct
ReDeconv (T2)	L5.6.NP	-20.9682	sp_6_rct
ReDeconv (T2)	L5.ET	12.7874	sp_6_rct
ReDeconv (T2)	L6b	24.7133	sp_6_rct
ReDeconv (T2)	Lamp5	6.38408	sp_6_rct
ReDeconv (T2)	Oligo	-10.0321	sp_6_rct
ReDeconv (T2)	Astro	-14.8942	sp_7_rct
ReDeconv (T2)	L5.6.NP	-24.6868	sp_7_rct
ReDeconv (T2)	L5.ET	22.3512	sp_7_rct
ReDeconv (T2)	L6b	17.0025	sp_7_rct
ReDeconv (T2)	Lamp5	12.1465	sp_7_rct
ReDeconv (T2)	Oligo	-11.9193	sp_7_rct
ReDeconv (T2)	Astro	-11.9506	sp_8_rct
ReDeconv (T2)	L5.6.NP	-22.5754	sp_8_rct
ReDeconv (T2)	L5.ET	24.2912	sp_8_rct
ReDeconv (T2)	L6b	18.4962	sp_8_rct
ReDeconv (T2)	Lamp5	-0.396154	sp_8_rct
ReDeconv (T2)	Oligo	-7.86523	sp_8_rct
ReDeconv (T2)	Astro	-9.87171	sp_9_rct
ReDeconv (T2)	L5.6.NP	-24.2215	sp_9_rct
ReDeconv (T2)	L5.ET	21.6182	sp_9_rct
ReDeconv (T2)	L6b	28.1187	sp_9_rct
ReDeconv (T2)	Lamp5	-3.82544	sp_9_rct
ReDeconv (T2)	Oligo	-11.8183	sp_9_rct
ReDeconv (T2)	Astro	-11.1968	sp_10_rct
ReDeconv (T2)	L5.6.NP	-21.1967	sp_10_rct
ReDeconv (T2)	L5.ET	19.1345	sp_10_rct
ReDeconv (T2)	L6b	25.9823	sp_10_rct
ReDeconv (T2)	Lamp5	6.89707	sp_10_rct
ReDeconv (T2)	Oligo	-19.6204	sp_10_rct
ReDeconv (T2)	Astro	-10.1073	sp_11_rct
ReDeconv (T2)	L5.6.NP	-21.7631	sp_11_rct
ReDeconv (T2)	L5.ET	22.3629	sp_11_rct
ReDeconv (T2)	L6b	18.6717	sp_11_rct
ReDeconv (T2)	Lamp5	5.42907	sp_11_rct
ReDeconv (T2)	Oligo	-14.5932	sp_11_rct
ReDeconv (T2)	Astro	-14.8997	sp_12_rct
ReDeconv (T2)	L5.6.NP	-28.4159	sp_12_rct
ReDeconv (T2)	L5.ET	24.0627	sp_12_rct
ReDeconv (T2)	L6b	26.298	sp_12_rct
ReDeconv (T2)	Lamp5	2.0004	sp_12_rct
ReDeconv (T2)	Oligo	-9.04555	sp_12_rct
ReDeconv (T2)	Astro	-8.61464	sp_13_rct
ReDeconv (T2)	L5.6.NP	-23.6085	sp_13_rct
ReDeconv (T2)	L5.ET	22.27	sp_13_rct
ReDeconv (T2)	L6b	21.0638	sp_13_rct
ReDeconv (T2)	Lamp5	0.598594	sp_13_rct
ReDeconv (T2)	Oligo	-11.7092	sp_13_rct
ReDeconv (T2)	Astro	-12.605	sp_14_rct
ReDeconv (T2)	L5.6.NP	-26.4605	sp_14_rct
ReDeconv (T2)	L5.ET	23.9911	sp_14_rct
ReDeconv (T2)	L6b	20.1581	sp_14_rct
ReDeconv (T2)	Lamp5	6.33242	sp_14_rct
ReDeconv (T2)	Oligo	-11.4161	sp_14_rct
ReDeconv (T2)	Astro	-9.15448	sp_15_rct
ReDeconv (T2)	L5.6.NP	-22.3193	sp_15_rct
ReDeconv (T2)	L5.ET	18.0991	sp_15_rct
ReDeconv (T2)	L6b	22.307	sp_15_rct
ReDeconv (T2)	Lamp5	10.5121	sp_15_rct
ReDeconv (T2)	Oligo	-19.4444	sp_15_rct
ReDeconv (T2)	Astro	-7.58408	sp_16_rct
ReDeconv (T2)	L5.6.NP	-24.1562	sp_16_rct
ReDeconv (T2)	L5.ET	25.3669	sp_16_rct
ReDeconv (T2)	L6b	22.0161	sp_16_rct
ReDeconv (T2)	Lamp5	1.83297	sp_16_rct
ReDeconv (T2)	Oligo	-17.4756	sp_16_rct
ReDeconv (T2)	Astro	-10.1927	sp_17_rct
ReDeconv (T2)	L5.6.NP	-22.7102	sp_17_rct
ReDeconv (T2)	L5.ET	21.3807	sp_17_rct
ReDeconv (T2)	L6b	19.8269	sp_17_rct
ReDeconv (T2)	Lamp5	3.81086	sp_17_rct
ReDeconv (T2)	Oligo	-12.1156	sp_17_rct
ReDeconv (T2)	Astro	-8.51093	sp_18_rct
ReDeconv (T2)	L5.6.NP	-23.3278	sp_18_rct
ReDeconv (T2)	L5.ET	18.2434	sp_18_rct
ReDeconv (T2)	L6b	26.1383	sp_18_rct
ReDeconv (T2)	Lamp5	-3.02546	sp_18_rct
ReDeconv (T2)	Oligo	-9.51755	sp_18_rct
ReDeconv (T2)	Astro	-7.64336	sp_19_rct
ReDeconv (T2)	L5.6.NP	-24.6209	sp_19_rct
ReDeconv (T2)	L5.ET	19.3326	sp_19_rct
ReDeconv (T2)	L6b	20.718	sp_19_rct
ReDeconv (T2)	Lamp5	6.86354	sp_19_rct
ReDeconv (T2)	Oligo	-14.6499	sp_19_rct
ReDeconv (T2)	Astro	-14.9131	sp_20_rct
ReDeconv (T2)	L5.6.NP	-23.5722	sp_20_rct
ReDeconv (T2)	L5.ET	18.7361	sp_20_rct
ReDeconv (T2)	L6b	24.1995	sp_20_rct
ReDeconv (T2)	Lamp5	9.76946	sp_20_rct
ReDeconv (T2)	Oligo	-14.2197	sp_20_rct
ReDeconv (T2)	Astro	-6.26213	sp_21_rct
ReDeconv (T2)	L5.6.NP	-21.5231	sp_21_rct
ReDeconv (T2)	L5.ET	24.5418	sp_21_rct
ReDeconv (T2)	L6b	23.4683	sp_21_rct
ReDeconv (T2)	Lamp5	-4.85984	sp_21_rct
ReDeconv (T2)	Oligo	-15.365	sp_21_rct
ReDeconv (T2)	Astro	-13.0951	sp_22_rct
ReDeconv (T2)	L5.6.NP	-25.9105	sp_22_rct
ReDeconv (T2)	L5.ET	26.3354	sp_22_rct
ReDeconv (T2)	L6b	23.8462	sp_22_rct
ReDeconv (T2)	Lamp5	0.121761	sp_22_rct
ReDeconv (T2)	Oligo	-11.2978	sp_22_rct
ReDeconv (T2)	Astro	-15.8097	sp_23_rct
ReDeconv (T2)	L5.6.NP	-23.7597	sp_23_rct
ReDeconv (T2)	L5.ET	24.8787	sp_23_rct
ReDeconv (T2)	L6b	28.6902	sp_23_rct
ReDeconv (T2)	Lamp5	-1.67193	sp_23_rct
ReDeconv (T2)	Oligo	-12.3276	sp_23_rct
ReDeconv (T2)	Astro	-10.7435	sp_24_rct
ReDeconv (T2)	L5.6.NP	-24.4457	sp_24_rct
ReDeconv (T2)	L5.ET	21.6111	sp_24_rct
ReDeconv (T2)	L6b	23.2202	sp_24_rct
ReDeconv (T2)	Lamp5	3.99147	sp_24_rct
ReDeconv (T2)	Oligo	-13.6336	sp_24_rct
ReDeconv (T2)	Astro	-15.2111	sp_25_rct
ReDeconv (T2)	L5.6.NP	-23.1534	sp_25_rct
ReDeconv (T2)	L5.ET	20.4516	sp_25_rct
ReDeconv (T2)	L6b	27.4186	sp_25_rct
ReDeconv (T2)	Lamp5	5.16608	sp_25_rct
ReDeconv (T2)	Oligo	-14.6719	sp_25_rct
ReDeconv (T2)	Astro	-9.28787	sp_26_rct
ReDeconv (T2)	L5.6.NP	-25.735	sp_26_rct
ReDeconv (T2)	L5.ET	18.8261	sp_26_rct
ReDeconv (T2)	L6b	22.7324	sp_26_rct
ReDeconv (T2)	Lamp5	3.05725	sp_26_rct
ReDeconv (T2)	Oligo	-9.59275	sp_26_rct
ReDeconv (T2)	Astro	-7.36382	sp_27_rct
ReDeconv (T2)	L5.6.NP	-23.3075	sp_27_rct
ReDeconv (T2)	L5.ET	18.2073	sp_27_rct
ReDeconv (T2)	L6b	23.5193	sp_27_rct
ReDeconv (T2)	Lamp5	0.852178	sp_27_rct
ReDeconv (T2)	Oligo	-11.9074	sp_27_rct
ReDeconv (T2)	Astro	-9.83298	sp_28_rct
ReDeconv (T2)	L5.6.NP	-24.6865	sp_28_rct
ReDeconv (T2)	L5.ET	25.5594	sp_28_rct
ReDeconv (T2)	L6b	22.9295	sp_28_rct
ReDeconv (T2)	Lamp5	-0.738557	sp_28_rct
ReDeconv (T2)	Oligo	-13.2309	sp_28_rct
ReDeconv (T2)	Astro	-7.81638	sp_29_rct
ReDeconv (T2)	L5.6.NP	-22.9056	sp_29_rct
ReDeconv (T2)	L5.ET	23.499	sp_29_rct
ReDeconv (T2)	L6b	16.7975	sp_29_rct
ReDeconv (T2)	Lamp5	2.13356	sp_29_rct
ReDeconv (T2)	Oligo	-11.7081	sp_29_rct
ReDeconv (T2)	Astro	-14.3114	sp_30_rct
ReDeconv (T2)	L5.6.NP	-24.1679	sp_30_rct
ReDeconv (T2)	L5.ET	21.9898	sp_30_rct
ReDeconv (T2)	L6b	23.8625	sp_30_rct
ReDeconv (T2)	Lamp5	1.92624	sp_30_rct
ReDeconv (T2)	Oligo	-9.29925	sp_30_rct
ReDeconv (T2)	Astro	-8.4325	sp_31_rct
ReDeconv (T2)	L5.6.NP	-30.2368	sp_31_rct
ReDeconv (T2)	L5.ET	19.4602	sp_31_rct
ReDeconv (T2)	L6b	23.814	sp_31_rct
ReDeconv (T2)	Lamp5	4.75945	sp_31_rct
ReDeconv (T2)	Oligo	-9.36438	sp_31_rct
ReDeconv (T2)	Astro	-4.91072	sp_32_rct
ReDeconv (T2)	L5.6.NP	-26.2878	sp_32_rct
ReDeconv (T2)	L5.ET	23.084	sp_32_rct
ReDeconv (T2)	L6b	24.8075	sp_32_rct
ReDeconv (T2)	Lamp5	-1.2336	sp_32_rct
ReDeconv (T2)	Oligo	-15.4595	sp_32_rct
ReDeconv (T2)	Astro	-11.9225	sp_33_rct
ReDeconv (T2)	L5.6.NP	-23.6736	sp_33_rct
ReDeconv (T2)	L5.ET	33.4238	sp_33_rct
ReDeconv (T2)	L6b	27.3521	sp_33_rct
ReDeconv (T2)	Lamp5	-1.68484	sp_33_rct
ReDeconv (T2)	Oligo	-23.4951	sp_33_rct
ReDeconv (T2)	Astro	-7.34873	sp_34_rct
ReDeconv (T2)	L5.6.NP	-25.3052	sp_34_rct
ReDeconv (T2)	L5.ET	16.9226	sp_34_rct
ReDeconv (T2)	L6b	23.5625	sp_34_rct
ReDeconv (T2)	Lamp5	4.90934	sp_34_rct
ReDeconv (T2)	Oligo	-12.7405	sp_34_rct
ReDeconv (T2)	Astro	-10.7979	sp_35_rct
ReDeconv (T2)	L5.6.NP	-24.3961	sp_35_rct
ReDeconv (T2)	L5.ET	26.7341	sp_35_rct
ReDeconv (T2)	L6b	19.188	sp_35_rct
ReDeconv (T2)	Lamp5	4.06848	sp_35_rct
ReDeconv (T2)	Oligo	-14.7965	sp_35_rct
ReDeconv (T2)	Astro	-12.1598	sp_36_rct
ReDeconv (T2)	L5.6.NP	-21.503	sp_36_rct
ReDeconv (T2)	L5.ET	26.3904	sp_36_rct
ReDeconv (T2)	L6b	19.9523	sp_36_rct
ReDeconv (T2)	Lamp5	0.962457	sp_36_rct
ReDeconv (T2)	Oligo	-13.6423	sp_36_rct
ReDeconv (T2)	Astro	-16.5098	sp_37_rct
ReDeconv (T2)	L5.6.NP	-23.4808	sp_37_rct
ReDeconv (T2)	L5.ET	22.6493	sp_37_rct
ReDeconv (T2)	L6b	17.6207	sp_37_rct
ReDeconv (T2)	Lamp5	10.8757	sp_37_rct
ReDeconv (T2)	Oligo	-11.1551	sp_37_rct
ReDeconv (T2)	Astro	-6.32521	sp_38_rct
ReDeconv (T2)	L5.6.NP	-25.8216	sp_38_rct
ReDeconv (T2)	L5.ET	21.7621	sp_38_rct
ReDeconv (T2)	L6b	20.9622	sp_38_rct
ReDeconv (T2)	Lamp5	7.64909	sp_38_rct
ReDeconv (T2)	Oligo	-18.2266	sp_38_rct
ReDeconv (T2)	Astro	-12.8444	sp_39_rct
ReDeconv (T2)	L5.6.NP	-20.4576	sp_39_rct
ReDeconv (T2)	L5.ET	22.0391	sp_39_rct
ReDeconv (T2)	L6b	19.7429	sp_39_rct
ReDeconv (T2)	Lamp5	6.53888	sp_39_rct
ReDeconv (T2)	Oligo	-15.0187	sp_39_rct
ReDeconv (T2)	Astro	-11.7393	sp_40_rct
ReDeconv (T2)	L5.6.NP	-23.4461	sp_40_rct
ReDeconv (T2)	L5.ET	19.7205	sp_40_rct
ReDeconv (T2)	L6b	25.9965	sp_40_rct
ReDeconv (T2)	Lamp5	1.76917	sp_40_rct
ReDeconv (T2)	Oligo	-12.3008	sp_40_rct
ReDeconv (T2)	Astro	-10.3061	sp_41_rct
ReDeconv (T2)	L5.6.NP	-24.8858	sp_41_rct
ReDeconv (T2)	L5.ET	19.9539	sp_41_rct
ReDeconv (T2)	L6b	25.2903	sp_41_rct
ReDeconv (T2)	Lamp5	1.52792	sp_41_rct
ReDeconv (T2)	Oligo	-11.5802	sp_41_rct
ReDeconv (T2)	Astro	-11.802	sp_42_rct
ReDeconv (T2)	L5.6.NP	-22.0223	sp_42_rct
ReDeconv (T2)	L5.ET	28.3432	sp_42_rct
ReDeconv (T2)	L6b	18.6542	sp_42_rct
ReDeconv (T2)	Lamp5	5.07633	sp_42_rct
ReDeconv (T2)	Oligo	-18.2495	sp_42_rct
ReDeconv (T2)	Astro	-4.77771	sp_43_rct
ReDeconv (T2)	L5.6.NP	-24.0077	sp_43_rct
ReDeconv (T2)	L5.ET	24.7351	sp_43_rct
ReDeconv (T2)	L6b	15.4689	sp_43_rct
ReDeconv (T2)	Lamp5	2.49827	sp_43_rct
ReDeconv (T2)	Oligo	-13.9169	sp_43_rct
ReDeconv (T2)	Astro	-15.8964	sp_44_rct
ReDeconv (T2)	L5.6.NP	-23.8711	sp_44_rct
ReDeconv (T2)	L5.ET	24.5285	sp_44_rct
ReDeconv (T2)	L6b	24.8266	sp_44_rct
ReDeconv (T2)	Lamp5	4.41594	sp_44_rct
ReDeconv (T2)	Oligo	-14.0035	sp_44_rct
ReDeconv (T2)	Astro	-7.0306	sp_45_rct
ReDeconv (T2)	L5.6.NP	-26.5099	sp_45_rct
ReDeconv (T2)	L5.ET	24.7279	sp_45_rct
ReDeconv (T2)	L6b	25.7703	sp_45_rct
ReDeconv (T2)	Lamp5	-1.34718	sp_45_rct
ReDeconv (T2)	Oligo	-15.6105	sp_45_rct
ReDeconv (T2)	Astro	-12.9157	sp_46_rct
ReDeconv (T2)	L5.6.NP	-26.0576	sp_46_rct
ReDeconv (T2)	L5.ET	18.9356	sp_46_rct
ReDeconv (T2)	L6b	23.7959	sp_46_rct
ReDeconv (T2)	Lamp5	4.97851	sp_46_rct
ReDeconv (T2)	Oligo	-8.73675	sp_46_rct
ReDeconv (T2)	Astro	-14.6999	sp_47_rct
ReDeconv (T2)	L5.6.NP	-25.4427	sp_47_rct
ReDeconv (T2)	L5.ET	25.7003	sp_47_rct
ReDeconv (T2)	L6b	20.656	sp_47_rct
ReDeconv (T2)	Lamp5	-0.0238213	sp_47_rct
ReDeconv (T2)	Oligo	-6.1899	sp_47_rct
ReDeconv (T2)	Astro	-3.52349	sp_48_rct
ReDeconv (T2)	L5.6.NP	-28.5482	sp_48_rct
ReDeconv (T2)	L5.ET	21.97	sp_48_rct
ReDeconv (T2)	L6b	23.554	sp_48_rct
ReDeconv (T2)	Lamp5	-1.70098	sp_48_rct
ReDeconv (T2)	Oligo	-11.7514	sp_48_rct
ReDeconv (T2)	Astro	-12.887	sp_49_rct
ReDeconv (T2)	L5.6.NP	-25.6495	sp_49_rct
ReDeconv (T2)	L5.ET	25.0514	sp_49_rct
ReDeconv (T2)	L6b	25.5802	sp_49_rct
ReDeconv (T2)	Lamp5	-0.189258	sp_49_rct
ReDeconv (T2)	Oligo	-11.9059	sp_49_rct
ReDeconv (T2)	Astro	-12.4094	sp_50_rct
ReDeconv (T2)	L5.6.NP	-25.5793	sp_50_rct
ReDeconv (T2)	L5.ET	16.3476	sp_50_rct
ReDeconv (T2)	L6b	23.9842	sp_50_rct
ReDeconv (T2)	Lamp5	3.27042	sp_50_rct
ReDeconv (T2)	Oligo	-5.6136	sp_50_rct
ReDeconv (T2)	Astro	-9.21266	sp_51_rct
ReDeconv (T2)	L5.6.NP	-25.6847	sp_51_rct
ReDeconv (T2)	L5.ET	25.1668	sp_51_rct
ReDeconv (T2)	L6b	27.6233	sp_51_rct
ReDeconv (T2)	Lamp5	-4.93015	sp_51_rct
ReDeconv (T2)	Oligo	-12.9625	sp_51_rct
ReDeconv (T2)	Astro	-12.4618	sp_52_rct
ReDeconv (T2)	L5.6.NP	-25.9174	sp_52_rct
ReDeconv (T2)	L5.ET	16.8742	sp_52_rct
ReDeconv (T2)	L6b	24.3553	sp_52_rct
ReDeconv (T2)	Lamp5	10.891	sp_52_rct
ReDeconv (T2)	Oligo	-13.7413	sp_52_rct
ReDeconv (T2)	Astro	-7.5549	sp_53_rct
ReDeconv (T2)	L5.6.NP	-23.7461	sp_53_rct
ReDeconv (T2)	L5.ET	23.7581	sp_53_rct
ReDeconv (T2)	L6b	24.8845	sp_53_rct
ReDeconv (T2)	Lamp5	-3.50179	sp_53_rct
ReDeconv (T2)	Oligo	-13.8397	sp_53_rct
ReDeconv (T2)	Astro	-8.72451	sp_54_rct
ReDeconv (T2)	L5.6.NP	-27.04	sp_54_rct
ReDeconv (T2)	L5.ET	19.1551	sp_54_rct
ReDeconv (T2)	L6b	22.5642	sp_54_rct
ReDeconv (T2)	Lamp5	5.00001	sp_54_rct
ReDeconv (T2)	Oligo	-10.9548	sp_54_rct
ReDeconv (T2)	Astro	-7.89442	sp_55_rct
ReDeconv (T2)	L5.6.NP	-26.8241	sp_55_rct
ReDeconv (T2)	L5.ET	26.38	sp_55_rct
ReDeconv (T2)	L6b	21.6614	sp_55_rct
ReDeconv (T2)	Lamp5	1.38759	sp_55_rct
ReDeconv (T2)	Oligo	-14.7104	sp_55_rct
ReDeconv (T2)	Astro	-4.5371	sp_56_rct
ReDeconv (T2)	L5.6.NP	-25.7295	sp_56_rct
ReDeconv (T2)	L5.ET	23.8888	sp_56_rct
ReDeconv (T2)	L6b	19.0942	sp_56_rct
ReDeconv (T2)	Lamp5	-0.579263	sp_56_rct
ReDeconv (T2)	Oligo	-12.1371	sp_56_rct
ReDeconv (T2)	Astro	-6.3993	sp_57_rct
ReDeconv (T2)	L5.6.NP	-26.3072	sp_57_rct
ReDeconv (T2)	L5.ET	16.3287	sp_57_rct
ReDeconv (T2)	L6b	23.0791	sp_57_rct
ReDeconv (T2)	Lamp5	4.33683	sp_57_rct
ReDeconv (T2)	Oligo	-11.0381	sp_57_rct
ReDeconv (T2)	Astro	-10.6613	sp_58_rct
ReDeconv (T2)	L5.6.NP	-24.2189	sp_58_rct
ReDeconv (T2)	L5.ET	25.6927	sp_58_rct
ReDeconv (T2)	L6b	23.704	sp_58_rct
ReDeconv (T2)	Lamp5	-2.27432	sp_58_rct
ReDeconv (T2)	Oligo	-12.2421	sp_58_rct
ReDeconv (T2)	Astro	-13.6107	sp_59_rct
ReDeconv (T2)	L5.6.NP	-21.2872	sp_59_rct
ReDeconv (T2)	L5.ET	23.0579	sp_59_rct
ReDeconv (T2)	L6b	26.5098	sp_59_rct
ReDeconv (T2)	Lamp5	7.10561	sp_59_rct
ReDeconv (T2)	Oligo	-21.7755	sp_59_rct
ReDeconv (T2)	Astro	-13.8913	sp_60_rct
ReDeconv (T2)	L5.6.NP	-25.2447	sp_60_rct
ReDeconv (T2)	L5.ET	24.9174	sp_60_rct
ReDeconv (T2)	L6b	25.5966	sp_60_rct
ReDeconv (T2)	Lamp5	-0.319876	sp_60_rct
ReDeconv (T2)	Oligo	-11.058	sp_60_rct
ReDeconv (T2)	Astro	-16.0919	sp_61_rct
ReDeconv (T2)	L5.6.NP	-24.635	sp_61_rct
ReDeconv (T2)	L5.ET	20.0482	sp_61_rct
ReDeconv (T2)	L6b	18.9427	sp_61_rct
ReDeconv (T2)	Lamp5	3.96809	sp_61_rct
ReDeconv (T2)	Oligo	-2.23205	sp_61_rct
ReDeconv (T2)	Astro	-6.75002	sp_62_rct
ReDeconv (T2)	L5.6.NP	-27.1006	sp_62_rct
ReDeconv (T2)	L5.ET	23.6246	sp_62_rct
ReDeconv (T2)	L6b	19.6513	sp_62_rct
ReDeconv (T2)	Lamp5	1.91016	sp_62_rct
ReDeconv (T2)	Oligo	-11.3354	sp_62_rct
ReDeconv (T2)	Astro	-13.1834	sp_63_rct
ReDeconv (T2)	L5.6.NP	-22.2309	sp_63_rct
ReDeconv (T2)	L5.ET	20.6997	sp_63_rct
ReDeconv (T2)	L6b	26.9902	sp_63_rct
ReDeconv (T2)	Lamp5	3.38321	sp_63_rct
ReDeconv (T2)	Oligo	-15.6588	sp_63_rct
ReDeconv (T2)	Astro	-18.6006	sp_64_rct
ReDeconv (T2)	L5.6.NP	-24.0214	sp_64_rct
ReDeconv (T2)	L5.ET	21.6991	sp_64_rct
ReDeconv (T2)	L6b	23.6844	sp_64_rct
ReDeconv (T2)	Lamp5	4.91597	sp_64_rct
ReDeconv (T2)	Oligo	-7.67744	sp_64_rct
ReDeconv (T2)	Astro	-14.888	sp_65_rct
ReDeconv (T2)	L5.6.NP	-18.0028	sp_65_rct
ReDeconv (T2)	L5.ET	22.7783	sp_65_rct
ReDeconv (T2)	L6b	19.632	sp_65_rct
ReDeconv (T2)	Lamp5	7.79974	sp_65_rct
ReDeconv (T2)	Oligo	-17.3193	sp_65_rct
ReDeconv (T2)	Astro	-14.2498	sp_66_rct
ReDeconv (T2)	L5.6.NP	-24.795	sp_66_rct
ReDeconv (T2)	L5.ET	24.0991	sp_66_rct
ReDeconv (T2)	L6b	19.9028	sp_66_rct
ReDeconv (T2)	Lamp5	2.85098	sp_66_rct
ReDeconv (T2)	Oligo	-7.8081	sp_66_rct
ReDeconv (T2)	Astro	-13.8648	sp_67_rct
ReDeconv (T2)	L5.6.NP	-23.6523	sp_67_rct
ReDeconv (T2)	L5.ET	22.4802	sp_67_rct
ReDeconv (T2)	L6b	22.1508	sp_67_rct
ReDeconv (T2)	Lamp5	10.0531	sp_67_rct
ReDeconv (T2)	Oligo	-17.167	sp_67_rct
ReDeconv (T2)	Astro	-6.23097	sp_68_rct
ReDeconv (T2)	L5.6.NP	-24.9393	sp_68_rct
ReDeconv (T2)	L5.ET	22.9162	sp_68_rct
ReDeconv (T2)	L6b	22.379	sp_68_rct
ReDeconv (T2)	Lamp5	2.9648	sp_68_rct
ReDeconv (T2)	Oligo	-17.0897	sp_68_rct
ReDeconv (T2)	Astro	-11.0057	sp_69_rct
ReDeconv (T2)	L5.6.NP	-26.3704	sp_69_rct
ReDeconv (T2)	L5.ET	20.7156	sp_69_rct
ReDeconv (T2)	L6b	25.6634	sp_69_rct
ReDeconv (T2)	Lamp5	1.74026	sp_69_rct
ReDeconv (T2)	Oligo	-10.7431	sp_69_rct
ReDeconv (T2)	Astro	-8.45256	sp_70_rct
ReDeconv (T2)	L5.6.NP	-27.8237	sp_70_rct
ReDeconv (T2)	L5.ET	20.501	sp_70_rct
ReDeconv (T2)	L6b	26.6337	sp_70_rct
ReDeconv (T2)	Lamp5	1.83634	sp_70_rct
ReDeconv (T2)	Oligo	-12.6947	sp_70_rct
ReDeconv (T2)	Astro	-11.7384	sp_71_rct
ReDeconv (T2)	L5.6.NP	-23.2961	sp_71_rct
ReDeconv (T2)	L5.ET	26.1046	sp_71_rct
ReDeconv (T2)	L6b	15.2576	sp_71_rct
ReDeconv (T2)	Lamp5	5.65336	sp_71_rct
ReDeconv (T2)	Oligo	-11.9812	sp_71_rct
ReDeconv (T2)	Astro	-15.1212	sp_72_rct
ReDeconv (T2)	L5.6.NP	-25.9044	sp_72_rct
ReDeconv (T2)	L5.ET	27.1803	sp_72_rct
ReDeconv (T2)	L6b	26.0891	sp_72_rct
ReDeconv (T2)	Lamp5	-5.61362	sp_72_rct
ReDeconv (T2)	Oligo	-6.63023	sp_72_rct
ReDeconv (T2)	Astro	-8.26139	sp_73_rct
ReDeconv (T2)	L5.6.NP	-25.8138	sp_73_rct
ReDeconv (T2)	L5.ET	22.8093	sp_73_rct
ReDeconv (T2)	L6b	21.4493	sp_73_rct
ReDeconv (T2)	Lamp5	0.808832	sp_73_rct
ReDeconv (T2)	Oligo	-10.9922	sp_73_rct
ReDeconv (T2)	Astro	-11.9528	sp_74_rct
ReDeconv (T2)	L5.6.NP	-23.6206	sp_74_rct
ReDeconv (T2)	L5.ET	21.863	sp_74_rct
ReDeconv (T2)	L6b	23.2331	sp_74_rct
ReDeconv (T2)	Lamp5	4.41744	sp_74_rct
ReDeconv (T2)	Oligo	-13.9401	sp_74_rct
ReDeconv (T2)	Astro	-13.5317	sp_75_rct
ReDeconv (T2)	L5.6.NP	-28.0512	sp_75_rct
ReDeconv (T2)	L5.ET	28.4743	sp_75_rct
ReDeconv (T2)	L6b	22.0367	sp_75_rct
ReDeconv (T2)	Lamp5	0.178996	sp_75_rct
ReDeconv (T2)	Oligo	-9.1071	sp_75_rct
ReDeconv (T2)	Astro	-9.93285	sp_76_rct
ReDeconv (T2)	L5.6.NP	-23.4988	sp_76_rct
ReDeconv (T2)	L5.ET	27.0838	sp_76_rct
ReDeconv (T2)	L6b	21.9753	sp_76_rct
ReDeconv (T2)	Lamp5	-0.47819	sp_76_rct
ReDeconv (T2)	Oligo	-15.1493	sp_76_rct
ReDeconv (T2)	Astro	-7.28391	sp_77_rct
ReDeconv (T2)	L5.6.NP	-26.665	sp_77_rct
ReDeconv (T2)	L5.ET	19.2198	sp_77_rct
ReDeconv (T2)	L6b	24.5928	sp_77_rct
ReDeconv (T2)	Lamp5	0.590351	sp_77_rct
ReDeconv (T2)	Oligo	-10.4541	sp_77_rct
ReDeconv (T2)	Astro	-9.3835	sp_78_rct
ReDeconv (T2)	L5.6.NP	-24.0159	sp_78_rct
ReDeconv (T2)	L5.ET	21.8067	sp_78_rct
ReDeconv (T2)	L6b	20.1364	sp_78_rct
ReDeconv (T2)	Lamp5	1.84803	sp_78_rct
ReDeconv (T2)	Oligo	-10.3917	sp_78_rct
ReDeconv (T2)	Astro	-1.56953	sp_79_rct
ReDeconv (T2)	L5.6.NP	-24.6998	sp_79_rct
ReDeconv (T2)	L5.ET	22.064	sp_79_rct
ReDeconv (T2)	L6b	15.1849	sp_79_rct
ReDeconv (T2)	Lamp5	3.99665	sp_79_rct
ReDeconv (T2)	Oligo	-14.9762	sp_79_rct
ReDeconv (T2)	Astro	-6.084	sp_80_rct
ReDeconv (T2)	L5.6.NP	-22.5434	sp_80_rct
ReDeconv (T2)	L5.ET	23.3992	sp_80_rct
ReDeconv (T2)	L6b	21.2114	sp_80_rct
ReDeconv (T2)	Lamp5	-0.480137	sp_80_rct
ReDeconv (T2)	Oligo	-15.5031	sp_80_rct
ReDeconv (T2)	Astro	-6.16075	sp_81_rct
ReDeconv (T2)	L5.6.NP	-25.7088	sp_81_rct
ReDeconv (T2)	L5.ET	17.4535	sp_81_rct
ReDeconv (T2)	L6b	21.9181	sp_81_rct
ReDeconv (T2)	Lamp5	8.26239	sp_81_rct
ReDeconv (T2)	Oligo	-15.7645	sp_81_rct
ReDeconv (T2)	Astro	-5.49445	sp_82_rct
ReDeconv (T2)	L5.6.NP	-25.4887	sp_82_rct
ReDeconv (T2)	L5.ET	19.1207	sp_82_rct
ReDeconv (T2)	L6b	28.3004	sp_82_rct
ReDeconv (T2)	Lamp5	-2.62074	sp_82_rct
ReDeconv (T2)	Oligo	-13.8172	sp_82_rct
ReDeconv (T2)	Astro	-9.8089	sp_83_rct
ReDeconv (T2)	L5.6.NP	-23.2558	sp_83_rct
ReDeconv (T2)	L5.ET	22.8674	sp_83_rct
ReDeconv (T2)	L6b	17.9162	sp_83_rct
ReDeconv (T2)	Lamp5	9.63407	sp_83_rct
ReDeconv (T2)	Oligo	-17.353	sp_83_rct
ReDeconv (T2)	Astro	-5.54321	sp_84_rct
ReDeconv (T2)	L5.6.NP	-24.629	sp_84_rct
ReDeconv (T2)	L5.ET	22.1953	sp_84_rct
ReDeconv (T2)	L6b	19.1925	sp_84_rct
ReDeconv (T2)	Lamp5	-0.224958	sp_84_rct
ReDeconv (T2)	Oligo	-10.9906	sp_84_rct
ReDeconv (T2)	Astro	-13.4871	sp_85_rct
ReDeconv (T2)	L5.6.NP	-19.4461	sp_85_rct
ReDeconv (T2)	L5.ET	20.0966	sp_85_rct
ReDeconv (T2)	L6b	23.2721	sp_85_rct
ReDeconv (T2)	Lamp5	2.19912	sp_85_rct
ReDeconv (T2)	Oligo	-12.6346	sp_85_rct
ReDeconv (T2)	Astro	-2.24176	sp_86_rct
ReDeconv (T2)	L5.6.NP	-26.995	sp_86_rct
ReDeconv (T2)	L5.ET	27.2623	sp_86_rct
ReDeconv (T2)	L6b	19.8443	sp_86_rct
ReDeconv (T2)	Lamp5	-0.584753	sp_86_rct
ReDeconv (T2)	Oligo	-17.2851	sp_86_rct
ReDeconv (T2)	Astro	-5.60907	sp_87_rct
ReDeconv (T2)	L5.6.NP	-23.2164	sp_87_rct
ReDeconv (T2)	L5.ET	23.2186	sp_87_rct
ReDeconv (T2)	L6b	18.7696	sp_87_rct
ReDeconv (T2)	Lamp5	-1.34953	sp_87_rct
ReDeconv (T2)	Oligo	-11.8133	sp_87_rct
ReDeconv (T2)	Astro	-8.35524	sp_88_rct
ReDeconv (T2)	L5.6.NP	-24.3482	sp_88_rct
ReDeconv (T2)	L5.ET	23.2683	sp_88_rct
ReDeconv (T2)	L6b	20.2117	sp_88_rct
ReDeconv (T2)	Lamp5	-0.729098	sp_88_rct
ReDeconv (T2)	Oligo	-10.0474	sp_88_rct
ReDeconv (T2)	Astro	-6.70936	sp_89_rct
ReDeconv (T2)	L5.6.NP	-24.4021	sp_89_rct
ReDeconv (T2)	L5.ET	18.7718	sp_89_rct
ReDeconv (T2)	L6b	20.4594	sp_89_rct
ReDeconv (T2)	Lamp5	4.21872	sp_89_rct
ReDeconv (T2)	Oligo	-12.3385	sp_89_rct
ReDeconv (T2)	Astro	-13.3658	sp_90_rct
ReDeconv (T2)	L5.6.NP	-28.3723	sp_90_rct
ReDeconv (T2)	L5.ET	23.3533	sp_90_rct
ReDeconv (T2)	L6b	23.7996	sp_90_rct
ReDeconv (T2)	Lamp5	0.458104	sp_90_rct
ReDeconv (T2)	Oligo	-5.87291	sp_90_rct
ReDeconv (T2)	Astro	-15.6935	sp_91_rct
ReDeconv (T2)	L5.6.NP	-20.3454	sp_91_rct
ReDeconv (T2)	L5.ET	25.8392	sp_91_rct
ReDeconv (T2)	L6b	26.2969	sp_91_rct
ReDeconv (T2)	Lamp5	-3.66741	sp_91_rct
ReDeconv (T2)	Oligo	-12.4297	sp_91_rct
ReDeconv (T2)	Astro	-14.3215	sp_92_rct
ReDeconv (T2)	L5.6.NP	-25.1422	sp_92_rct
ReDeconv (T2)	L5.ET	23.5469	sp_92_rct
ReDeconv (T2)	L6b	20.7462	sp_92_rct
ReDeconv (T2)	Lamp5	2.44614	sp_92_rct
ReDeconv (T2)	Oligo	-7.27555	sp_92_rct
ReDeconv (T2)	Astro	-10.5588	sp_93_rct
ReDeconv (T2)	L5.6.NP	-27.0889	sp_93_rct
ReDeconv (T2)	L5.ET	27.4025	sp_93_rct
ReDeconv (T2)	L6b	16.8105	sp_93_rct
ReDeconv (T2)	Lamp5	5.85099	sp_93_rct
ReDeconv (T2)	Oligo	-12.4163	sp_93_rct
ReDeconv (T2)	Astro	-13.927	sp_94_rct
ReDeconv (T2)	L5.6.NP	-21.1713	sp_94_rct
ReDeconv (T2)	L5.ET	27.0712	sp_94_rct
ReDeconv (T2)	L6b	18.5632	sp_94_rct
ReDeconv (T2)	Lamp5	3.30301	sp_94_rct
ReDeconv (T2)	Oligo	-13.8391	sp_94_rct
ReDeconv (T2)	Astro	-11.4647	sp_95_rct
ReDeconv (T2)	L5.6.NP	-24.9046	sp_95_rct
ReDeconv (T2)	L5.ET	20.7266	sp_95_rct
ReDeconv (T2)	L6b	20.1586	sp_95_rct
ReDeconv (T2)	Lamp5	4.68543	sp_95_rct
ReDeconv (T2)	Oligo	-9.2013	sp_95_rct
ReDeconv (T2)	Astro	-14.5166	sp_96_rct
ReDeconv (T2)	L5.6.NP	-21.9716	sp_96_rct
ReDeconv (T2)	L5.ET	24.9046	sp_96_rct
ReDeconv (T2)	L6b	23.5842	sp_96_rct
ReDeconv (T2)	Lamp5	0.936776	sp_96_rct
ReDeconv (T2)	Oligo	-12.9373	sp_96_rct
ReDeconv (T2)	Astro	-11.6772	sp_97_rct
ReDeconv (T2)	L5.6.NP	-25.7096	sp_97_rct
ReDeconv (T2)	L5.ET	19.6165	sp_97_rct
ReDeconv (T2)	L6b	20.0934	sp_97_rct
ReDeconv (T2)	Lamp5	11.3055	sp_97_rct
ReDeconv (T2)	Oligo	-13.6287	sp_97_rct
ReDeconv (T2)	Astro	-18.3423	sp_98_rct
ReDeconv (T2)	L5.6.NP	-20.3227	sp_98_rct
ReDeconv (T2)	L5.ET	25.299	sp_98_rct
ReDeconv (T2)	L6b	20.1856	sp_98_rct
ReDeconv (T2)	Lamp5	6.93729	sp_98_rct
ReDeconv (T2)	Oligo	-13.7569	sp_98_rct
ReDeconv (T2)	Astro	-7.74861	sp_99_rct
ReDeconv (T2)	L5.6.NP	-21.3326	sp_99_rct
ReDeconv (T2)	L5.ET	19.379	sp_99_rct
ReDeconv (T2)	L6b	22.889	sp_99_rct
ReDeconv (T2)	Lamp5	2.41526	sp_99_rct
ReDeconv (T2)	Oligo	-15.6021	sp_99_rct
ReDeconv (T2)	Astro	-4.69993	sp_100_rct
ReDeconv (T2)	L5.6.NP	-25.0883	sp_100_rct
ReDeconv (T2)	L5.ET	18.0914	sp_100_rct
ReDeconv (T2)	L6b	25.1111	sp_100_rct
ReDeconv (T2)	Lamp5	-0.310229	sp_100_rct
ReDeconv (T2)	Oligo	-13.104	sp_100_rct
ReDeconv (T1,2)	Astro	-59.4574	sp_1_rct
ReDeconv (T1,2)	L5.6.NP	26.252	sp_1_rct
ReDeconv (T1,2)	L5.ET	58.9	sp_1_rct
ReDeconv (T1,2)	L6b	39.9374	sp_1_rct
ReDeconv (T1,2)	Lamp5	6.81644	sp_1_rct
ReDeconv (T1,2)	Oligo	-72.4485	sp_1_rct
ReDeconv (T1,2)	Astro	-60.4957	sp_2_rct
ReDeconv (T1,2)	L5.6.NP	25.0307	sp_2_rct
ReDeconv (T1,2)	L5.ET	66.1305	sp_2_rct
ReDeconv (T1,2)	L6b	39.9459	sp_2_rct
ReDeconv (T1,2)	Lamp5	2.61573	sp_2_rct
ReDeconv (T1,2)	Oligo	-73.2271	sp_2_rct
ReDeconv (T1,2)	Astro	-60.292	sp_3_rct
ReDeconv (T1,2)	L5.6.NP	24.1733	sp_3_rct
ReDeconv (T1,2)	L5.ET	72.488	sp_3_rct
ReDeconv (T1,2)	L6b	38.422	sp_3_rct
ReDeconv (T1,2)	Lamp5	-3.90213	sp_3_rct
ReDeconv (T1,2)	Oligo	-70.8891	sp_3_rct
ReDeconv (T1,2)	Astro	-60.2247	sp_4_rct
ReDeconv (T1,2)	L5.6.NP	22.6751	sp_4_rct
ReDeconv (T1,2)	L5.ET	63.7202	sp_4_rct
ReDeconv (T1,2)	L6b	42.9661	sp_4_rct
ReDeconv (T1,2)	Lamp5	3.03658	sp_4_rct
ReDeconv (T1,2)	Oligo	-72.1734	sp_4_rct
ReDeconv (T1,2)	Astro	-59.6041	sp_5_rct
ReDeconv (T1,2)	L5.6.NP	23.0055	sp_5_rct
ReDeconv (T1,2)	L5.ET	72.5639	sp_5_rct
ReDeconv (T1,2)	L6b	37.1672	sp_5_rct
ReDeconv (T1,2)	Lamp5	-0.299662	sp_5_rct
ReDeconv (T1,2)	Oligo	-72.8327	sp_5_rct
ReDeconv (T1,2)	Astro	-60.7068	sp_6_rct
ReDeconv (T1,2)	L5.6.NP	32.4633	sp_6_rct
ReDeconv (T1,2)	L5.ET	47.8667	sp_6_rct
ReDeconv (T1,2)	L6b	42.2795	sp_6_rct
ReDeconv (T1,2)	Lamp5	9.16293	sp_6_rct
ReDeconv (T1,2)	Oligo	-71.0656	sp_6_rct
ReDeconv (T1,2)	Astro	-61.6455	sp_7_rct
ReDeconv (T1,2)	L5.6.NP	26.8961	sp_7_rct
ReDeconv (T1,2)	L5.ET	64.7127	sp_7_rct
ReDeconv (T1,2)	L6b	30.0585	sp_7_rct
ReDeconv (T1,2)	Lamp5	12.1584	sp_7_rct
ReDeconv (T1,2)	Oligo	-72.1803	sp_7_rct
ReDeconv (T1,2)	Astro	-60.3704	sp_8_rct
ReDeconv (T1,2)	L5.6.NP	30.1133	sp_8_rct
ReDeconv (T1,2)	L5.ET	65.1687	sp_8_rct
ReDeconv (T1,2)	L6b	32.8282	sp_8_rct
ReDeconv (T1,2)	Lamp5	3.35833	sp_8_rct
ReDeconv (T1,2)	Oligo	-71.0982	sp_8_rct
ReDeconv (T1,2)	Astro	-60.8343	sp_9_rct
ReDeconv (T1,2)	L5.6.NP	26.3872	sp_9_rct
ReDeconv (T1,2)	L5.ET	62.7805	sp_9_rct
ReDeconv (T1,2)	L6b	43.461	sp_9_rct
ReDeconv (T1,2)	Lamp5	-0.385393	sp_9_rct
ReDeconv (T1,2)	Oligo	-71.409	sp_9_rct
ReDeconv (T1,2)	Astro	-61.3824	sp_10_rct
ReDeconv (T1,2)	L5.6.NP	30.6364	sp_10_rct
ReDeconv (T1,2)	L5.ET	59.0047	sp_10_rct
ReDeconv (T1,2)	L6b	39.0479	sp_10_rct
ReDeconv (T1,2)	Lamp5	7.23769	sp_10_rct
ReDeconv (T1,2)	Oligo	-74.5442	sp_10_rct
ReDeconv (T1,2)	Astro	-61.1482	sp_11_rct
ReDeconv (T1,2)	L5.6.NP	28.9015	sp_11_rct
ReDeconv (T1,2)	L5.ET	64.5916	sp_11_rct
ReDeconv (T1,2)	L6b	32.2743	sp_11_rct
ReDeconv (T1,2)	Lamp5	7.20606	sp_11_rct
ReDeconv (T1,2)	Oligo	-71.8252	sp_11_rct
ReDeconv (T1,2)	Astro	-61.1533	sp_12_rct
ReDeconv (T1,2)	L5.6.NP	22.3305	sp_12_rct
ReDeconv (T1,2)	L5.ET	63.8748	sp_12_rct
ReDeconv (T1,2)	L6b	41.8525	sp_12_rct
ReDeconv (T1,2)	Lamp5	3.9687	sp_12_rct
ReDeconv (T1,2)	Oligo	-70.8732	sp_12_rct
ReDeconv (T1,2)	Astro	-60.4735	sp_13_rct
ReDeconv (T1,2)	L5.6.NP	28.5865	sp_13_rct
ReDeconv (T1,2)	L5.ET	62.439	sp_13_rct
ReDeconv (T1,2)	L6b	37.1142	sp_13_rct
ReDeconv (T1,2)	Lamp5	3.54875	sp_13_rct
ReDeconv (T1,2)	Oligo	-71.215	sp_13_rct
ReDeconv (T1,2)	Astro	-61.396	sp_14_rct
ReDeconv (T1,2)	L5.6.NP	24.583	sp_14_rct
ReDeconv (T1,2)	L5.ET	65.0996	sp_14_rct
ReDeconv (T1,2)	L6b	35.9584	sp_14_rct
ReDeconv (T1,2)	Lamp5	6.47059	sp_14_rct
ReDeconv (T1,2)	Oligo	-70.7157	sp_14_rct
ReDeconv (T1,2)	Astro	-60.0217	sp_15_rct
ReDeconv (T1,2)	L5.6.NP	29.4396	sp_15_rct
ReDeconv (T1,2)	L5.ET	58.6696	sp_15_rct
ReDeconv (T1,2)	L6b	35.3358	sp_15_rct
ReDeconv (T1,2)	Lamp5	10.711	sp_15_rct
ReDeconv (T1,2)	Oligo	-74.1343	sp_15_rct
ReDeconv (T1,2)	Astro	-60.5978	sp_16_rct
ReDeconv (T1,2)	L5.6.NP	26.752	sp_16_rct
ReDeconv (T1,2)	L5.ET	66.2174	sp_16_rct
ReDeconv (T1,2)	L6b	37.5674	sp_16_rct
ReDeconv (T1,2)	Lamp5	3.85839	sp_16_rct
ReDeconv (T1,2)	Oligo	-73.7973	sp_16_rct
ReDeconv (T1,2)	Astro	-60.6957	sp_17_rct
ReDeconv (T1,2)	L5.6.NP	30.0117	sp_17_rct
ReDeconv (T1,2)	L5.ET	63.0334	sp_17_rct
ReDeconv (T1,2)	L6b	34.2409	sp_17_rct
ReDeconv (T1,2)	Lamp5	5.27219	sp_17_rct
ReDeconv (T1,2)	Oligo	-71.8624	sp_17_rct
ReDeconv (T1,2)	Astro	-59.2383	sp_18_rct
ReDeconv (T1,2)	L5.6.NP	27.8962	sp_18_rct
ReDeconv (T1,2)	L5.ET	58.3738	sp_18_rct
ReDeconv (T1,2)	L6b	44.2297	sp_18_rct
ReDeconv (T1,2)	Lamp5	-0.712072	sp_18_rct
ReDeconv (T1,2)	Oligo	-70.5493	sp_18_rct
ReDeconv (T1,2)	Astro	-59.4079	sp_19_rct
ReDeconv (T1,2)	L5.6.NP	28.8867	sp_19_rct
ReDeconv (T1,2)	L5.ET	61.8866	sp_19_rct
ReDeconv (T1,2)	L6b	33.8377	sp_19_rct
ReDeconv (T1,2)	Lamp5	7.42655	sp_19_rct
ReDeconv (T1,2)	Oligo	-72.6297	sp_19_rct
ReDeconv (T1,2)	Astro	-61.4207	sp_20_rct
ReDeconv (T1,2)	L5.6.NP	25.3377	sp_20_rct
ReDeconv (T1,2)	L5.ET	58.9766	sp_20_rct
ReDeconv (T1,2)	L6b	39.5025	sp_20_rct
ReDeconv (T1,2)	Lamp5	10.3713	sp_20_rct
ReDeconv (T1,2)	Oligo	-72.7674	sp_20_rct
ReDeconv (T1,2)	Astro	-60.0587	sp_21_rct
ReDeconv (T1,2)	L5.6.NP	31.0284	sp_21_rct
ReDeconv (T1,2)	L5.ET	67.0525	sp_21_rct
ReDeconv (T1,2)	L6b	38.8343	sp_21_rct
ReDeconv (T1,2)	Lamp5	-3.36473	sp_21_rct
ReDeconv (T1,2)	Oligo	-73.4917	sp_21_rct
ReDeconv (T1,2)	Astro	-61.4395	sp_22_rct
ReDeconv (T1,2)	L5.6.NP	24.2542	sp_22_rct
ReDeconv (T1,2)	L5.ET	68.0804	sp_22_rct
ReDeconv (T1,2)	L6b	37.9203	sp_22_rct
ReDeconv (T1,2)	Lamp5	3.07713	sp_22_rct
ReDeconv (T1,2)	Oligo	-71.8925	sp_22_rct
ReDeconv (T1,2)	Astro	-62.6889	sp_23_rct
ReDeconv (T1,2)	L5.6.NP	27.0644	sp_23_rct
ReDeconv (T1,2)	L5.ET	65.154	sp_23_rct
ReDeconv (T1,2)	L6b	43.2728	sp_23_rct
ReDeconv (T1,2)	Lamp5	0.200219	sp_23_rct
ReDeconv (T1,2)	Oligo	-73.0025	sp_23_rct
ReDeconv (T1,2)	Astro	-61.2749	sp_24_rct
ReDeconv (T1,2)	L5.6.NP	28.3466	sp_24_rct
ReDeconv (T1,2)	L5.ET	61.9943	sp_24_rct
ReDeconv (T1,2)	L6b	38.7457	sp_24_rct
ReDeconv (T1,2)	Lamp5	4.80741	sp_24_rct
ReDeconv (T1,2)	Oligo	-72.6192	sp_24_rct
ReDeconv (T1,2)	Astro	-62.3721	sp_25_rct
ReDeconv (T1,2)	L5.6.NP	27.6111	sp_25_rct
ReDeconv (T1,2)	L5.ET	60.6035	sp_25_rct
ReDeconv (T1,2)	L6b	42.0786	sp_25_rct
ReDeconv (T1,2)	Lamp5	5.1197	sp_25_rct
ReDeconv (T1,2)	Oligo	-73.0409	sp_25_rct
ReDeconv (T1,2)	Astro	-59.6688	sp_26_rct
ReDeconv (T1,2)	L5.6.NP	24.4371	sp_26_rct
ReDeconv (T1,2)	L5.ET	62.2819	sp_26_rct
ReDeconv (T1,2)	L6b	38.9254	sp_26_rct
ReDeconv (T1,2)	Lamp5	4.9615	sp_26_rct
ReDeconv (T1,2)	Oligo	-70.9371	sp_26_rct
ReDeconv (T1,2)	Astro	-59.2384	sp_27_rct
ReDeconv (T1,2)	L5.6.NP	30.421	sp_27_rct
ReDeconv (T1,2)	L5.ET	59.6202	sp_27_rct
ReDeconv (T1,2)	L6b	37.6748	sp_27_rct
ReDeconv (T1,2)	Lamp5	3.36424	sp_27_rct
ReDeconv (T1,2)	Oligo	-71.8419	sp_27_rct
ReDeconv (T1,2)	Astro	-61.3453	sp_28_rct
ReDeconv (T1,2)	L5.6.NP	26.5775	sp_28_rct
ReDeconv (T1,2)	L5.ET	69.429	sp_28_rct
ReDeconv (T1,2)	L6b	37.1829	sp_28_rct
ReDeconv (T1,2)	Lamp5	0.305691	sp_28_rct
ReDeconv (T1,2)	Oligo	-72.1497	sp_28_rct
ReDeconv (T1,2)	Astro	-59.4024	sp_29_rct
ReDeconv (T1,2)	L5.6.NP	27.9342	sp_29_rct
ReDeconv (T1,2)	L5.ET	68.2336	sp_29_rct
ReDeconv (T1,2)	L6b	30.3682	sp_29_rct
ReDeconv (T1,2)	Lamp5	4.31038	sp_29_rct
ReDeconv (T1,2)	Oligo	-71.4441	sp_29_rct
ReDeconv (T1,2)	Astro	-60.6284	sp_30_rct
ReDeconv (T1,2)	L5.6.NP	26.5646	sp_30_rct
ReDeconv (T1,2)	L5.ET	63.7313	sp_30_rct
ReDeconv (T1,2)	L6b	38.5649	sp_30_rct
ReDeconv (T1,2)	Lamp5	3.66602	sp_30_rct
ReDeconv (T1,2)	Oligo	-71.8984	sp_30_rct
ReDeconv (T1,2)	Astro	-60.5112	sp_31_rct
ReDeconv (T1,2)	L5.6.NP	19.5294	sp_31_rct
ReDeconv (T1,2)	L5.ET	64.844	sp_31_rct
ReDeconv (T1,2)	L6b	39.0175	sp_31_rct
ReDeconv (T1,2)	Lamp5	8.0066	sp_31_rct
ReDeconv (T1,2)	Oligo	-70.8863	sp_31_rct
ReDeconv (T1,2)	Astro	-58.2146	sp_32_rct
ReDeconv (T1,2)	L5.6.NP	25.3332	sp_32_rct
ReDeconv (T1,2)	L5.ET	62.1091	sp_32_rct
ReDeconv (T1,2)	L6b	42.5084	sp_32_rct
ReDeconv (T1,2)	Lamp5	1.16121	sp_32_rct
ReDeconv (T1,2)	Oligo	-72.8974	sp_32_rct
ReDeconv (T1,2)	Astro	-61.7965	sp_33_rct
ReDeconv (T1,2)	L5.6.NP	26.4642	sp_33_rct
ReDeconv (T1,2)	L5.ET	76.006	sp_33_rct
ReDeconv (T1,2)	L6b	36.6006	sp_33_rct
ReDeconv (T1,2)	Lamp5	-1.73593	sp_33_rct
ReDeconv (T1,2)	Oligo	-75.5383	sp_33_rct
ReDeconv (T1,2)	Astro	-60.7143	sp_34_rct
[truncated: 401 more rows]

## Sheet: Figure_5c
Methods	Cell_type	fraction	sampleID	Group
ReDeconv (I)	Astro	-84.0033	Sample_rand_RC_1	2.Percent: 5%~10%
ReDeconv (I)	L5.6.NP	18.1795	Sample_rand_RC_1	3.Percent: 10%~20%
ReDeconv (I)	L5.ET	114.891	Sample_rand_RC_1	3.Percent: 10%~20%
ReDeconv (I)	L6b	44.7113	Sample_rand_RC_1	3.Percent: 10%~20%
ReDeconv (I)	Lamp5	-15.6863	Sample_rand_RC_1	P4.ercent>20%
ReDeconv (I)	Oligo	-76.3567	Sample_rand_RC_1	2.Percent: 5%~10%
ReDeconv (I)	Astro	-77.7267	Sample_rand_RC_2	2.Percent: 5%~10%
ReDeconv (I)	L5.6.NP	48.7862	Sample_rand_RC_2	2.Percent: 5%~10%
ReDeconv (I)	L5.ET	176.207	Sample_rand_RC_2	2.Percent: 5%~10%
ReDeconv (I)	L6b	88.461	Sample_rand_RC_2	3.Percent: 10%~20%
ReDeconv (I)	Lamp5	10.0977	Sample_rand_RC_2	P4.ercent>20%
ReDeconv (I)	Oligo	-70.018	Sample_rand_RC_2	P4.ercent>20%
ReDeconv (I)	Astro	-84.3616	Sample_rand_RC_3	2.Percent: 5%~10%
ReDeconv (I)	L5.6.NP	10.2048	Sample_rand_RC_3	P4.ercent>20%
ReDeconv (I)	L5.ET	98.5454	Sample_rand_RC_3	2.Percent: 5%~10%
ReDeconv (I)	L6b	38.8303	Sample_rand_RC_3	P4.ercent>20%
ReDeconv (I)	Lamp5	-20.1531	Sample_rand_RC_3	2.Percent: 5%~10%
ReDeconv (I)	Oligo	-78.1016	Sample_rand_RC_3	P4.ercent>20%
ReDeconv (I)	Astro	-78.2872	Sample_rand_RC_4	1.Percent<=5%
ReDeconv (I)	L5.6.NP	39.9384	Sample_rand_RC_4	2.Percent: 5%~10%
ReDeconv (I)	L5.ET	183.592	Sample_rand_RC_4	1.Percent<=5%
ReDeconv (I)	L6b	77.3731	Sample_rand_RC_4	P4.ercent>20%
ReDeconv (I)	Lamp5	4.71167	Sample_rand_RC_4	P4.ercent>20%
ReDeconv (I)	Oligo	-71.619	Sample_rand_RC_4	P4.ercent>20%
ReDeconv (I)	Astro	-79.4111	Sample_rand_RC_5	1.Percent<=5%
ReDeconv (I)	L5.6.NP	38.6864	Sample_rand_RC_5	2.Percent: 5%~10%
ReDeconv (I)	L5.ET	155.694	Sample_rand_RC_5	1.Percent<=5%
ReDeconv (I)	L6b	75.4605	Sample_rand_RC_5	3.Percent: 10%~20%
ReDeconv (I)	Lamp5	2.29116	Sample_rand_RC_5	P4.ercent>20%
ReDeconv (I)	Oligo	-72.3022	Sample_rand_RC_5	P4.ercent>20%
ReDeconv (I)	Astro	-81.7326	Sample_rand_RC_6	1.Percent<=5%
ReDeconv (I)	L5.6.NP	14.9324	Sample_rand_RC_6	2.Percent: 5%~10%
ReDeconv (I)	L5.ET	119.946	Sample_rand_RC_6	1.Percent<=5%
ReDeconv (I)	L6b	47.0221	Sample_rand_RC_6	P4.ercent>20%
ReDeconv (I)	Lamp5	-14.9111	Sample_rand_RC_6	P4.ercent>20%
ReDeconv (I)	Oligo	-75.5041	Sample_rand_RC_6	2.Percent: 5%~10%
ReDeconv (I)	Astro	-83.01	Sample_rand_RC_7	1.Percent<=5%
ReDeconv (I)	L5.6.NP	6.80431	Sample_rand_RC_7	3.Percent: 10%~20%
ReDeconv (I)	L5.ET	95.4067	Sample_rand_RC_7	2.Percent: 5%~10%
ReDeconv (I)	L6b	37.093	Sample_rand_RC_7	P4.ercent>20%
ReDeconv (I)	Lamp5	-21.1663	Sample_rand_RC_7	P4.ercent>20%
ReDeconv (I)	Oligo	-78.217	Sample_rand_RC_7	2.Percent: 5%~10%
ReDeconv (I)	Astro	-78.994	Sample_rand_RC_8	2.Percent: 5%~10%
ReDeconv (I)	L5.6.NP	42.6339	Sample_rand_RC_8	2.Percent: 5%~10%
ReDeconv (I)	L5.ET	163.564	Sample_rand_RC_8	1.Percent<=5%
ReDeconv (I)	L6b	80.6883	Sample_rand_RC_8	P4.ercent>20%
ReDeconv (I)	Lamp5	5.2257	Sample_rand_RC_8	P4.ercent>20%
ReDeconv (I)	Oligo	-71.219	Sample_rand_RC_8	P4.ercent>20%
ReDeconv (I)	Astro	-77.6301	Sample_rand_RC_9	1.Percent<=5%
ReDeconv (I)	L5.6.NP	41.9838	Sample_rand_RC_9	1.Percent<=5%
ReDeconv (I)	L5.ET	151.852	Sample_rand_RC_9	2.Percent: 5%~10%
ReDeconv (I)	L6b	70.3384	Sample_rand_RC_9	3.Percent: 10%~20%
ReDeconv (I)	Lamp5	1.50672	Sample_rand_RC_9	P4.ercent>20%
ReDeconv (I)	Oligo	-72.775	Sample_rand_RC_9	P4.ercent>20%
ReDeconv (I)	Astro	-78.0989	Sample_rand_RC_10	1.Percent<=5%
ReDeconv (I)	L5.6.NP	38.2669	Sample_rand_RC_10	3.Percent: 10%~20%
ReDeconv (I)	L5.ET	161.223	Sample_rand_RC_10	1.Percent<=5%
ReDeconv (I)	L6b	74.278	Sample_rand_RC_10	P4.ercent>20%
ReDeconv (I)	Lamp5	0.886523	Sample_rand_RC_10	3.Percent: 10%~20%
ReDeconv (I)	Oligo	-72.1995	Sample_rand_RC_10	P4.ercent>20%
ReDeconv (I)	Astro	-78.1502	Sample_rand_RC_11	1.Percent<=5%
ReDeconv (I)	L5.6.NP	37.8721	Sample_rand_RC_11	3.Percent: 10%~20%
ReDeconv (I)	L5.ET	154.802	Sample_rand_RC_11	1.Percent<=5%
ReDeconv (I)	L6b	74.1503	Sample_rand_RC_11	3.Percent: 10%~20%
ReDeconv (I)	Lamp5	1.98031	Sample_rand_RC_11	P4.ercent>20%
ReDeconv (I)	Oligo	-72.5887	Sample_rand_RC_11	P4.ercent>20%
ReDeconv (I)	Astro	-76.3049	Sample_rand_RC_12	1.Percent<=5%
ReDeconv (I)	L5.6.NP	51.5748	Sample_rand_RC_12	P4.ercent>20%
ReDeconv (I)	L5.ET	173.845	Sample_rand_RC_12	1.Percent<=5%
ReDeconv (I)	L6b	94.0087	Sample_rand_RC_12	3.Percent: 10%~20%
ReDeconv (I)	Lamp5	17.4972	Sample_rand_RC_12	2.Percent: 5%~10%
ReDeconv (I)	Oligo	-69.7513	Sample_rand_RC_12	P4.ercent>20%
ReDeconv (I)	Astro	-76.8041	Sample_rand_RC_13	2.Percent: 5%~10%
ReDeconv (I)	L5.6.NP	61.5291	Sample_rand_RC_13	2.Percent: 5%~10%
ReDeconv (I)	L5.ET	191.326	Sample_rand_RC_13	2.Percent: 5%~10%
ReDeconv (I)	L6b	97.7431	Sample_rand_RC_13	2.Percent: 5%~10%
ReDeconv (I)	Lamp5	17.1167	Sample_rand_RC_13	P4.ercent>20%
ReDeconv (I)	Oligo	-68.0623	Sample_rand_RC_13	P4.ercent>20%
ReDeconv (I)	Astro	-85.061	Sample_rand_RC_14	3.Percent: 10%~20%
ReDeconv (I)	L5.6.NP	3.33812	Sample_rand_RC_14	P4.ercent>20%
ReDeconv (I)	L5.ET	91.4959	Sample_rand_RC_14	3.Percent: 10%~20%
ReDeconv (I)	L6b	28.5755	Sample_rand_RC_14	P4.ercent>20%
ReDeconv (I)	Lamp5	-22.281	Sample_rand_RC_14	3.Percent: 10%~20%
ReDeconv (I)	Oligo	-79.7631	Sample_rand_RC_14	2.Percent: 5%~10%
ReDeconv (I)	Astro	-78.3587	Sample_rand_RC_15	1.Percent<=5%
ReDeconv (I)	L5.6.NP	33.3109	Sample_rand_RC_15	P4.ercent>20%
ReDeconv (I)	L5.ET	143.385	Sample_rand_RC_15	1.Percent<=5%
ReDeconv (I)	L6b	70.6219	Sample_rand_RC_15	3.Percent: 10%~20%
ReDeconv (I)	Lamp5	-3.00048	Sample_rand_RC_15	P4.ercent>20%
ReDeconv (I)	Oligo	-73.5845	Sample_rand_RC_15	P4.ercent>20%
ReDeconv (I)	Astro	-82.6383	Sample_rand_RC_16	1.Percent<=5%
ReDeconv (I)	L5.6.NP	12.2573	Sample_rand_RC_16	3.Percent: 10%~20%
ReDeconv (I)	L5.ET	105.681	Sample_rand_RC_16	2.Percent: 5%~10%
ReDeconv (I)	L6b	40.8727	Sample_rand_RC_16	P4.ercent>20%
ReDeconv (I)	Lamp5	-18.1693	Sample_rand_RC_16	P4.ercent>20%
ReDeconv (I)	Oligo	-78.0584	Sample_rand_RC_16	3.Percent: 10%~20%
ReDeconv (I)	Astro	-80.7497	Sample_rand_RC_17	2.Percent: 5%~10%
ReDeconv (I)	L5.6.NP	29.535	Sample_rand_RC_17	2.Percent: 5%~10%
ReDeconv (I)	L5.ET	143.838	Sample_rand_RC_17	2.Percent: 5%~10%
ReDeconv (I)	L6b	68.397	Sample_rand_RC_17	3.Percent: 10%~20%
ReDeconv (I)	Lamp5	-4.52294	Sample_rand_RC_17	P4.ercent>20%
ReDeconv (I)	Oligo	-74.2709	Sample_rand_RC_17	P4.ercent>20%
ReDeconv (I)	Astro	-73.7307	Sample_rand_RC_18	1.Percent<=5%
ReDeconv (I)	L5.6.NP	74.4092	Sample_rand_RC_18	2.Percent: 5%~10%
ReDeconv (I)	L5.ET	225.093	Sample_rand_RC_18	1.Percent<=5%
ReDeconv (I)	L6b	139.498	Sample_rand_RC_18	1.Percent<=5%
ReDeconv (I)	Lamp5	28.0455	Sample_rand_RC_18	P4.ercent>20%
ReDeconv (I)	Oligo	-65.0982	Sample_rand_RC_18	P4.ercent>20%
ReDeconv (I)	Astro	-83.2623	Sample_rand_RC_19	1.Percent<=5%
ReDeconv (I)	L5.6.NP	29.2823	Sample_rand_RC_19	1.Percent<=5%
ReDeconv (I)	L5.ET	132.546	Sample_rand_RC_19	3.Percent: 10%~20%
ReDeconv (I)	L6b	58.1249	Sample_rand_RC_19	3.Percent: 10%~20%
ReDeconv (I)	Lamp5	-6.76343	Sample_rand_RC_19	P4.ercent>20%
ReDeconv (I)	Oligo	-74.9712	Sample_rand_RC_19	P4.ercent>20%
ReDeconv (I)	Astro	-84.2505	Sample_rand_RC_20	2.Percent: 5%~10%
ReDeconv (I)	L5.6.NP	8.27952	Sample_rand_RC_20	3.Percent: 10%~20%
ReDeconv (I)	L5.ET	98.4861	Sample_rand_RC_20	2.Percent: 5%~10%
ReDeconv (I)	L6b	36.4377	Sample_rand_RC_20	P4.ercent>20%
ReDeconv (I)	Lamp5	-19.1518	Sample_rand_RC_20	P4.ercent>20%
ReDeconv (I)	Oligo	-78.8219	Sample_rand_RC_20	2.Percent: 5%~10%
ReDeconv (I)	Astro	-77.8698	Sample_rand_RC_21	1.Percent<=5%
ReDeconv (I)	L5.6.NP	46.4677	Sample_rand_RC_21	2.Percent: 5%~10%
ReDeconv (I)	L5.ET	186.711	Sample_rand_RC_21	1.Percent<=5%
ReDeconv (I)	L6b	84.2608	Sample_rand_RC_21	P4.ercent>20%
ReDeconv (I)	Lamp5	6.6652	Sample_rand_RC_21	P4.ercent>20%
ReDeconv (I)	Oligo	-70.9185	Sample_rand_RC_21	P4.ercent>20%
ReDeconv (I)	Astro	-80.8601	Sample_rand_RC_22	2.Percent: 5%~10%
ReDeconv (I)	L5.6.NP	26.7121	Sample_rand_RC_22	3.Percent: 10%~20%
ReDeconv (I)	L5.ET	128.221	Sample_rand_RC_22	3.Percent: 10%~20%
ReDeconv (I)	L6b	62.8437	Sample_rand_RC_22	2.Percent: 5%~10%
ReDeconv (I)	Lamp5	-8.61079	Sample_rand_RC_22	P4.ercent>20%
ReDeconv (I)	Oligo	-74.8942	Sample_rand_RC_22	P4.ercent>20%
ReDeconv (I)	Astro	-78.8903	Sample_rand_RC_23	2.Percent: 5%~10%
ReDeconv (I)	L5.6.NP	42.3127	Sample_rand_RC_23	2.Percent: 5%~10%
ReDeconv (I)	L5.ET	170.179	Sample_rand_RC_23	2.Percent: 5%~10%
ReDeconv (I)	L6b	83.6205	Sample_rand_RC_23	3.Percent: 10%~20%
ReDeconv (I)	Lamp5	7.55596	Sample_rand_RC_23	P4.ercent>20%
ReDeconv (I)	Oligo	-70.5427	Sample_rand_RC_23	P4.ercent>20%
ReDeconv (I)	Astro	-77.6791	Sample_rand_RC_24	1.Percent<=5%
ReDeconv (I)	L5.6.NP	46.7996	Sample_rand_RC_24	3.Percent: 10%~20%
ReDeconv (I)	L5.ET	168.925	Sample_rand_RC_24	1.Percent<=5%
ReDeconv (I)	L6b	81.5332	Sample_rand_RC_24	P4.ercent>20%
ReDeconv (I)	Lamp5	7.964	Sample_rand_RC_24	P4.ercent>20%
ReDeconv (I)	Oligo	-70.7453	Sample_rand_RC_24	P4.ercent>20%
ReDeconv (I)	Astro	-80.9317	Sample_rand_RC_25	2.Percent: 5%~10%
ReDeconv (I)	L5.6.NP	26.7862	Sample_rand_RC_25	3.Percent: 10%~20%
ReDeconv (I)	L5.ET	132.563	Sample_rand_RC_25	2.Percent: 5%~10%
ReDeconv (I)	L6b	60.9243	Sample_rand_RC_25	2.Percent: 5%~10%
ReDeconv (I)	Lamp5	-6.6269	Sample_rand_RC_25	P4.ercent>20%
ReDeconv (I)	Oligo	-74.4563	Sample_rand_RC_25	3.Percent: 10%~20%
ReDeconv (I)	Astro	-78.7743	Sample_rand_RC_26	2.Percent: 5%~10%
ReDeconv (I)	L5.6.NP	44.4707	Sample_rand_RC_26	3.Percent: 10%~20%
ReDeconv (I)	L5.ET	169.32	Sample_rand_RC_26	2.Percent: 5%~10%
ReDeconv (I)	L6b	85.4239	Sample_rand_RC_26	2.Percent: 5%~10%
ReDeconv (I)	Lamp5	6.54887	Sample_rand_RC_26	P4.ercent>20%
ReDeconv (I)	Oligo	-71.2412	Sample_rand_RC_26	P4.ercent>20%
ReDeconv (I)	Astro	-76.2608	Sample_rand_RC_27	1.Percent<=5%
ReDeconv (I)	L5.6.NP	45.9866	Sample_rand_RC_27	1.Percent<=5%
ReDeconv (I)	L5.ET	160.36	Sample_rand_RC_27	2.Percent: 5%~10%
ReDeconv (I)	L6b	81.7777	Sample_rand_RC_27	3.Percent: 10%~20%
ReDeconv (I)	Lamp5	6.04077	Sample_rand_RC_27	P4.ercent>20%
ReDeconv (I)	Oligo	-71.3169	Sample_rand_RC_27	P4.ercent>20%
ReDeconv (I)	Astro	-76.8371	Sample_rand_RC_28	1.Percent<=5%
ReDeconv (I)	L5.6.NP	63.2171	Sample_rand_RC_28	2.Percent: 5%~10%
ReDeconv (I)	L5.ET	191.235	Sample_rand_RC_28	3.Percent: 10%~20%
ReDeconv (I)	L6b	100.911	Sample_rand_RC_28	3.Percent: 10%~20%
ReDeconv (I)	Lamp5	22.8618	Sample_rand_RC_28	2.Percent: 5%~10%
ReDeconv (I)	Oligo	-68.6632	Sample_rand_RC_28	P4.ercent>20%
ReDeconv (I)	Astro	-71.9177	Sample_rand_RC_29	1.Percent<=5%
ReDeconv (I)	L5.6.NP	84.3888	Sample_rand_RC_29	3.Percent: 10%~20%
ReDeconv (I)	L5.ET	242.164	Sample_rand_RC_29	2.Percent: 5%~10%
ReDeconv (I)	L6b	155.681	Sample_rand_RC_29	1.Percent<=5%
ReDeconv (I)	Lamp5	36.4536	Sample_rand_RC_29	P4.ercent>20%
ReDeconv (I)	Oligo	-63.3875	Sample_rand_RC_29	P4.ercent>20%
ReDeconv (I)	Astro	-73.6028	Sample_rand_RC_30	1.Percent<=5%
ReDeconv (I)	L5.6.NP	52.6435	Sample_rand_RC_30	1.Percent<=5%
ReDeconv (I)	L5.ET	174.908	Sample_rand_RC_30	2.Percent: 5%~10%
ReDeconv (I)	L6b	93.1213	Sample_rand_RC_30	P4.ercent>20%
ReDeconv (I)	Lamp5	8.97936	Sample_rand_RC_30	3.Percent: 10%~20%
ReDeconv (I)	Oligo	-70.0297	Sample_rand_RC_30	P4.ercent>20%
ReDeconv (I)	Astro	-75.5909	Sample_rand_RC_31	1.Percent<=5%
ReDeconv (I)	L5.6.NP	72.5472	Sample_rand_RC_31	1.Percent<=5%
ReDeconv (I)	L5.ET	196.805	Sample_rand_RC_31	2.Percent: 5%~10%
ReDeconv (I)	L6b	114.72	Sample_rand_RC_31	2.Percent: 5%~10%
ReDeconv (I)	Lamp5	19.9141	Sample_rand_RC_31	P4.ercent>20%
ReDeconv (I)	Oligo	-67.3693	Sample_rand_RC_31	P4.ercent>20%
ReDeconv (I)	Astro	-74.0817	Sample_rand_RC_32	1.Percent<=5%
ReDeconv (I)	L5.6.NP	64.4886	Sample_rand_RC_32	3.Percent: 10%~20%
ReDeconv (I)	L5.ET	206.122	Sample_rand_RC_32	2.Percent: 5%~10%
ReDeconv (I)	L6b	123.025	Sample_rand_RC_32	1.Percent<=5%
ReDeconv (I)	Lamp5	21.0892	Sample_rand_RC_32	3.Percent: 10%~20%
ReDeconv (I)	Oligo	-67.3675	Sample_rand_RC_32	P4.ercent>20%
ReDeconv (I)	Astro	-81.7225	Sample_rand_RC_33	2.Percent: 5%~10%
ReDeconv (I)	L5.6.NP	31.9335	Sample_rand_RC_33	P4.ercent>20%
ReDeconv (I)	L5.ET	147.229	Sample_rand_RC_33	2.Percent: 5%~10%
ReDeconv (I)	L6b	63.0727	Sample_rand_RC_33	3.Percent: 10%~20%
ReDeconv (I)	Lamp5	-2.25291	Sample_rand_RC_33	3.Percent: 10%~20%
ReDeconv (I)	Oligo	-73.7612	Sample_rand_RC_33	P4.ercent>20%
ReDeconv (I)	Astro	-81.1816	Sample_rand_RC_34	2.Percent: 5%~10%
ReDeconv (I)	L5.6.NP	29.2213	Sample_rand_RC_34	P4.ercent>20%
ReDeconv (I)	L5.ET	134.206	Sample_rand_RC_34	2.Percent: 5%~10%
ReDeconv (I)	L6b	64.4297	Sample_rand_RC_34	P4.ercent>20%
ReDeconv (I)	Lamp5	-4.33995	Sample_rand_RC_34	3.Percent: 10%~20%
ReDeconv (I)	Oligo	-73.9304	Sample_rand_RC_34	P4.ercent>20%
ReDeconv (I)	Astro	-80.1373	Sample_rand_RC_35	2.Percent: 5%~10%
ReDeconv (I)	L5.6.NP	33.1787	Sample_rand_RC_35	3.Percent: 10%~20%
ReDeconv (I)	L5.ET	146.095	Sample_rand_RC_35	1.Percent<=5%
ReDeconv (I)	L6b	69.2451	Sample_rand_RC_35	3.Percent: 10%~20%
ReDeconv (I)	Lamp5	-1.2332	Sample_rand_RC_35	P4.ercent>20%
ReDeconv (I)	Oligo	-73.2051	Sample_rand_RC_35	P4.ercent>20%
ReDeconv (I)	Astro	-78.3437	Sample_rand_RC_36	2.Percent: 5%~10%
ReDeconv (I)	L5.6.NP	55.9923	Sample_rand_RC_36	1.Percent<=5%
ReDeconv (I)	L5.ET	173.685	Sample_rand_RC_36	3.Percent: 10%~20%
ReDeconv (I)	L6b	96.4131	Sample_rand_RC_36	1.Percent<=5%
ReDeconv (I)	Lamp5	10.9296	Sample_rand_RC_36	P4.ercent>20%
ReDeconv (I)	Oligo	-70.2952	Sample_rand_RC_36	P4.ercent>20%
ReDeconv (I)	Astro	-79.5803	Sample_rand_RC_37	1.Percent<=5%
ReDeconv (I)	L5.6.NP	39.9733	Sample_rand_RC_37	3.Percent: 10%~20%
ReDeconv (I)	L5.ET	162.78	Sample_rand_RC_37	1.Percent<=5%
ReDeconv (I)	L6b	77.4	Sample_rand_RC_37	P4.ercent>20%
ReDeconv (I)	Lamp5	2.66122	Sample_rand_RC_37	P4.ercent>20%
ReDeconv (I)	Oligo	-72.1281	Sample_rand_RC_37	P4.ercent>20%
ReDeconv (I)	Astro	-81.9732	Sample_rand_RC_38	1.Percent<=5%
ReDeconv (I)	L5.6.NP	37.6398	Sample_rand_RC_38	2.Percent: 5%~10%
ReDeconv (I)	L5.ET	153.94	Sample_rand_RC_38	1.Percent<=5%
ReDeconv (I)	L6b	72.4843	Sample_rand_RC_38	3.Percent: 10%~20%
ReDeconv (I)	Lamp5	2.04425	Sample_rand_RC_38	P4.ercent>20%
ReDeconv (I)	Oligo	-72.0197	Sample_rand_RC_38	P4.ercent>20%
ReDeconv (I)	Astro	-82.7749	Sample_rand_RC_39	1.Percent<=5%
ReDeconv (I)	L5.6.NP	4.38206	Sample_rand_RC_39	1.Percent<=5%
ReDeconv (I)	L5.ET	96.2788	Sample_rand_RC_39	2.Percent: 5%~10%
ReDeconv (I)	L6b	36.5051	Sample_rand_RC_39	P4.ercent>20%
ReDeconv (I)	Lamp5	-19.4246	Sample_rand_RC_39	P4.ercent>20%
ReDeconv (I)	Oligo	-77.9147	Sample_rand_RC_39	2.Percent: 5%~10%
ReDeconv (I)	Astro	-79.5209	Sample_rand_RC_40	1.Percent<=5%
ReDeconv (I)	L5.6.NP	38.1626	Sample_rand_RC_40	3.Percent: 10%~20%
ReDeconv (I)	L5.ET	161.41	Sample_rand_RC_40	2.Percent: 5%~10%
ReDeconv (I)	L6b	80.3614	Sample_rand_RC_40	1.Percent<=5%
ReDeconv (I)	Lamp5	3.89189	Sample_rand_RC_40	P4.ercent>20%
ReDeconv (I)	Oligo	-72.1402	Sample_rand_RC_40	P4.ercent>20%
ReDeconv (I)	Astro	-83.7747	Sample_rand_RC_41	2.Percent: 5%~10%
ReDeconv (I)	L5.6.NP	5.77109	Sample_rand_RC_41	P4.ercent>20%
ReDeconv (I)	L5.ET	95.612	Sample_rand_RC_41	2.Percent: 5%~10%
ReDeconv (I)	L6b	32.9546	Sample_rand_RC_41	P4.ercent>20%
ReDeconv (I)	Lamp5	-21.5625	Sample_rand_RC_41	P4.ercent>20%
ReDeconv (I)	Oligo	-79.4507	Sample_rand_RC_41	2.Percent: 5%~10%
ReDeconv (I)	Astro	-80.9261	Sample_rand_RC_42	1.Percent<=5%
ReDeconv (I)	L5.6.NP	29.3171	Sample_rand_RC_42	2.Percent: 5%~10%
ReDeconv (I)	L5.ET	134.908	Sample_rand_RC_42	2.Percent: 5%~10%
ReDeconv (I)	L6b	62.2091	Sample_rand_RC_42	3.Percent: 10%~20%
ReDeconv (I)	Lamp5	-5.33795	Sample_rand_RC_42	P4.ercent>20%
ReDeconv (I)	Oligo	-74.0511	Sample_rand_RC_42	P4.ercent>20%
ReDeconv (I)	Astro	-78.748	Sample_rand_RC_43	1.Percent<=5%
ReDeconv (I)	L5.6.NP	41.0401	Sample_rand_RC_43	3.Percent: 10%~20%
ReDeconv (I)	L5.ET	162.795	Sample_rand_RC_43	1.Percent<=5%
ReDeconv (I)	L6b	78.5557	Sample_rand_RC_43	3.Percent: 10%~20%
ReDeconv (I)	Lamp5	4.32329	Sample_rand_RC_43	P4.ercent>20%
ReDeconv (I)	Oligo	-71.9772	Sample_rand_RC_43	P4.ercent>20%
ReDeconv (I)	Astro	-75.9	Sample_rand_RC_44	1.Percent<=5%
ReDeconv (I)	L5.6.NP	57.5477	Sample_rand_RC_44	3.Percent: 10%~20%
ReDeconv (I)	L5.ET	195.173	Sample_rand_RC_44	1.Percent<=5%
ReDeconv (I)	L6b	94.2146	Sample_rand_RC_44	3.Percent: 10%~20%
ReDeconv (I)	Lamp5	16.2661	Sample_rand_RC_44	P4.ercent>20%
ReDeconv (I)	Oligo	-68.1958	Sample_rand_RC_44	P4.ercent>20%
ReDeconv (I)	Astro	-81.6297	Sample_rand_RC_45	1.Percent<=5%
ReDeconv (I)	L5.6.NP	28.8106	Sample_rand_RC_45	3.Percent: 10%~20%
ReDeconv (I)	L5.ET	140.352	Sample_rand_RC_45	2.Percent: 5%~10%
ReDeconv (I)	L6b	63.6801	Sample_rand_RC_45	3.Percent: 10%~20%
ReDeconv (I)	Lamp5	-5.97516	Sample_rand_RC_45	P4.ercent>20%
ReDeconv (I)	Oligo	-74.2956	Sample_rand_RC_45	P4.ercent>20%
ReDeconv (I)	Astro	-72.6117	Sample_rand_RC_46	2.Percent: 5%~10%
ReDeconv (I)	L5.6.NP	92.1738	Sample_rand_RC_46	1.Percent<=5%
ReDeconv (I)	L5.ET	258.317	Sample_rand_RC_46	1.Percent<=5%
ReDeconv (I)	L6b	137.514	Sample_rand_RC_46	2.Percent: 5%~10%
ReDeconv (I)	Lamp5	40.4809	Sample_rand_RC_46	P4.ercent>20%
ReDeconv (I)	Oligo	-62.6759	Sample_rand_RC_46	P4.ercent>20%
ReDeconv (I)	Astro	-83.8962	Sample_rand_RC_47	2.Percent: 5%~10%
ReDeconv (I)	L5.6.NP	3.82189	Sample_rand_RC_47	P4.ercent>20%
ReDeconv (I)	L5.ET	88.2887	Sample_rand_RC_47	1.Percent<=5%
ReDeconv (I)	L6b	31.6859	Sample_rand_RC_47	P4.ercent>20%
ReDeconv (I)	Lamp5	-22.0459	Sample_rand_RC_47	P4.ercent>20%
ReDeconv (I)	Oligo	-78.6121	Sample_rand_RC_47	2.Percent: 5%~10%
ReDeconv (I)	Astro	-79.2279	Sample_rand_RC_48	2.Percent: 5%~10%
ReDeconv (I)	L5.6.NP	45.5211	Sample_rand_RC_48	2.Percent: 5%~10%
ReDeconv (I)	L5.ET	171.122	Sample_rand_RC_48	2.Percent: 5%~10%
ReDeconv (I)	L6b	82.172	Sample_rand_RC_48	3.Percent: 10%~20%
ReDeconv (I)	Lamp5	8.07989	Sample_rand_RC_48	P4.ercent>20%
ReDeconv (I)	Oligo	-70.8802	Sample_rand_RC_48	P4.ercent>20%
ReDeconv (I)	Astro	-73.489	Sample_rand_RC_49	1.Percent<=5%
ReDeconv (I)	L5.6.NP	92.4849	Sample_rand_RC_49	3.Percent: 10%~20%
ReDeconv (I)	L5.ET	247.305	Sample_rand_RC_49	2.Percent: 5%~10%
ReDeconv (I)	L6b	143.257	Sample_rand_RC_49	3.Percent: 10%~20%
ReDeconv (I)	Lamp5	41.5142	Sample_rand_RC_49	1.Percent<=5%
ReDeconv (I)	Oligo	-62.3128	Sample_rand_RC_49	P4.ercent>20%
ReDeconv (I)	Astro	-73.3613	Sample_rand_RC_50	1.Percent<=5%
ReDeconv (I)	L5.6.NP	81.4936	Sample_rand_RC_50	3.Percent: 10%~20%
ReDeconv (I)	L5.ET	236.5	Sample_rand_RC_50	2.Percent: 5%~10%
ReDeconv (I)	L6b	143.729	Sample_rand_RC_50	1.Percent<=5%
ReDeconv (I)	Lamp5	41.5388	Sample_rand_RC_50	1.Percent<=5%
ReDeconv (I)	Oligo	-63.5555	Sample_rand_RC_50	P4.ercent>20%
ReDeconv (I)	Astro	-71.7974	Sample_rand_RC_51	2.Percent: 5%~10%
ReDeconv (I)	L5.6.NP	82.9396	Sample_rand_RC_51	1.Percent<=5%
ReDeconv (I)	L5.ET	235.868	Sample_rand_RC_51	3.Percent: 10%~20%
ReDeconv (I)	L6b	125.73	Sample_rand_RC_51	2.Percent: 5%~10%
ReDeconv (I)	Lamp5	38.4146	Sample_rand_RC_51	1.Percent<=5%
ReDeconv (I)	Oligo	-64.209	Sample_rand_RC_51	P4.ercent>20%
ReDeconv (I)	Astro	-80.9782	Sample_rand_RC_52	3.Percent: 10%~20%
ReDeconv (I)	L5.6.NP	27.4927	Sample_rand_RC_52	P4.ercent>20%
ReDeconv (I)	L5.ET	145.414	Sample_rand_RC_52	2.Percent: 5%~10%
ReDeconv (I)	L6b	64.7476	Sample_rand_RC_52	3.Percent: 10%~20%
ReDeconv (I)	Lamp5	0.749053	Sample_rand_RC_52	1.Percent<=5%
ReDeconv (I)	Oligo	-74.7297	Sample_rand_RC_52	P4.ercent>20%
ReDeconv (I)	Astro	-81.1089	Sample_rand_RC_53	1.Percent<=5%
ReDeconv (I)	L5.6.NP	18.559	Sample_rand_RC_53	P4.ercent>20%
ReDeconv (I)	L5.ET	118.936	Sample_rand_RC_53	2.Percent: 5%~10%
ReDeconv (I)	L6b	51.2109	Sample_rand_RC_53	P4.ercent>20%
ReDeconv (I)	Lamp5	-11.3208	Sample_rand_RC_53	3.Percent: 10%~20%
ReDeconv (I)	Oligo	-75.9674	Sample_rand_RC_53	P4.ercent>20%
ReDeconv (I)	Astro	-80.1639	Sample_rand_RC_54	3.Percent: 10%~20%
ReDeconv (I)	L5.6.NP	39.1531	Sample_rand_RC_54	P4.ercent>20%
ReDeconv (I)	L5.ET	154.298	Sample_rand_RC_54	2.Percent: 5%~10%
ReDeconv (I)	L6b	75.4838	Sample_rand_RC_54	3.Percent: 10%~20%
ReDeconv (I)	Lamp5	5.90518	Sample_rand_RC_54	3.Percent: 10%~20%
ReDeconv (I)	Oligo	-72.2181	Sample_rand_RC_54	P4.ercent>20%
ReDeconv (I)	Astro	-78.3555	Sample_rand_RC_55	1.Percent<=5%
ReDeconv (I)	L5.6.NP	41.3282	Sample_rand_RC_55	2.Percent: 5%~10%
ReDeconv (I)	L5.ET	179.256	Sample_rand_RC_55	1.Percent<=5%
ReDeconv (I)	L6b	78.4118	Sample_rand_RC_55	P4.ercent>20%
ReDeconv (I)	Lamp5	4.32527	Sample_rand_RC_55	P4.ercent>20%
ReDeconv (I)	Oligo	-71.52	Sample_rand_RC_55	P4.ercent>20%
ReDeconv (I)	Astro	-78.2296	Sample_rand_RC_56	2.Percent: 5%~10%
ReDeconv (I)	L5.6.NP	41.4444	Sample_rand_RC_56	3.Percent: 10%~20%
ReDeconv (I)	L5.ET	158.169	Sample_rand_RC_56	2.Percent: 5%~10%
ReDeconv (I)	L6b	76.5585	Sample_rand_RC_56	2.Percent: 5%~10%
ReDeconv (I)	Lamp5	3.83962	Sample_rand_RC_56	P4.ercent>20%
ReDeconv (I)	Oligo	-71.9511	Sample_rand_RC_56	P4.ercent>20%
ReDeconv (I)	Astro	-74.1469	Sample_rand_RC_57	1.Percent<=5%
ReDeconv (I)	L5.6.NP	76.7983	Sample_rand_RC_57	2.Percent: 5%~10%
ReDeconv (I)	L5.ET	229.548	Sample_rand_RC_57	1.Percent<=5%
ReDeconv (I)	L6b	128.543	Sample_rand_RC_57	2.Percent: 5%~10%
ReDeconv (I)	Lamp5	33.1457	Sample_rand_RC_57	P4.ercent>20%
ReDeconv (I)	Oligo	-64.4976	Sample_rand_RC_57	P4.ercent>20%
ReDeconv (I)	Astro	-82.7495	Sample_rand_RC_58	2.Percent: 5%~10%
ReDeconv (I)	L5.6.NP	17.9665	Sample_rand_RC_58	P4.ercent>20%
ReDeconv (I)	L5.ET	116.674	Sample_rand_RC_58	3.Percent: 10%~20%
ReDeconv (I)	L6b	49.7088	Sample_rand_RC_58	2.Percent: 5%~10%
ReDeconv (I)	Lamp5	-14.1359	Sample_rand_RC_58	3.Percent: 10%~20%
ReDeconv (I)	Oligo	-76.9107	Sample_rand_RC_58	P4.ercent>20%
ReDeconv (I)	Astro	-79.5757	Sample_rand_RC_59	2.Percent: 5%~10%
ReDeconv (I)	L5.6.NP	41.876	Sample_rand_RC_59	2.Percent: 5%~10%
ReDeconv (I)	L5.ET	147.349	Sample_rand_RC_59	2.Percent: 5%~10%
ReDeconv (I)	L6b	76.629	Sample_rand_RC_59	3.Percent: 10%~20%
ReDeconv (I)	Lamp5	1.23777	Sample_rand_RC_59	P4.ercent>20%
ReDeconv (I)	Oligo	-72.2275	Sample_rand_RC_59	3.Percent: 10%~20%
ReDeconv (I)	Astro	-80.4055	Sample_rand_RC_60	2.Percent: 5%~10%
ReDeconv (I)	L5.6.NP	26.8786	Sample_rand_RC_60	P4.ercent>20%
ReDeconv (I)	L5.ET	130.587	Sample_rand_RC_60	2.Percent: 5%~10%
ReDeconv (I)	L6b	62.2771	Sample_rand_RC_60	3.Percent: 10%~20%
ReDeconv (I)	Lamp5	-4.36579	Sample_rand_RC_60	P4.ercent>20%
ReDeconv (I)	Oligo	-74.6976	Sample_rand_RC_60	P4.ercent>20%
ReDeconv (I)	Astro	-79.9112	Sample_rand_RC_61	2.Percent: 5%~10%
ReDeconv (I)	L5.6.NP	25.5099	Sample_rand_RC_61	1.Percent<=5%
ReDeconv (I)	L5.ET	144.914	Sample_rand_RC_61	1.Percent<=5%
ReDeconv (I)	L6b	69.1555	Sample_rand_RC_61	P4.ercent>20%
ReDeconv (I)	Lamp5	0.0965835	Sample_rand_RC_61	3.Percent: 10%~20%
ReDeconv (I)	Oligo	-73.0807	Sample_rand_RC_61	P4.ercent>20%
ReDeconv (I)	Astro	-82.2178	Sample_rand_RC_62	1.Percent<=5%
ReDeconv (I)	L5.6.NP	22.2754	Sample_rand_RC_62	3.Percent: 10%~20%
ReDeconv (I)	L5.ET	125.921	Sample_rand_RC_62	2.Percent: 5%~10%
ReDeconv (I)	L6b	55.9739	Sample_rand_RC_62	2.Percent: 5%~10%
ReDeconv (I)	Lamp5	-8.43273	Sample_rand_RC_62	P4.ercent>20%
ReDeconv (I)	Oligo	-74.9699	Sample_rand_RC_62	3.Percent: 10%~20%
ReDeconv (I)	Astro	-77.8714	Sample_rand_RC_63	1.Percent<=5%
ReDeconv (I)	L5.6.NP	55.8355	Sample_rand_RC_63	3.Percent: 10%~20%
ReDeconv (I)	L5.ET	186.858	Sample_rand_RC_63	2.Percent: 5%~10%
ReDeconv (I)	L6b	108.668	Sample_rand_RC_63	1.Percent<=5%
ReDeconv (I)	Lamp5	15.3468	Sample_rand_RC_63	P4.ercent>20%
ReDeconv (I)	Oligo	-68.6903	Sample_rand_RC_63	P4.ercent>20%
ReDeconv (I)	Astro	-81.5802	Sample_rand_RC_64	2.Percent: 5%~10%
ReDeconv (I)	L5.6.NP	18.9794	Sample_rand_RC_64	3.Percent: 10%~20%
ReDeconv (I)	L5.ET	121.937	Sample_rand_RC_64	1.Percent<=5%
ReDeconv (I)	L6b	46.8893	Sample_rand_RC_64	P4.ercent>20%
ReDeconv (I)	Lamp5	-14.416	Sample_rand_RC_64	2.Percent: 5%~10%
ReDeconv (I)	Oligo	-76.8785	Sample_rand_RC_64	P4.ercent>20%
ReDeconv (I)	Astro	-81.9915	Sample_rand_RC_65	1.Percent<=5%
ReDeconv (I)	L5.6.NP	25.6297	Sample_rand_RC_65	3.Percent: 10%~20%
ReDeconv (I)	L5.ET	132.012	Sample_rand_RC_65	2.Percent: 5%~10%
ReDeconv (I)	L6b	58.8791	Sample_rand_RC_65	P4.ercent>20%
ReDeconv (I)	Lamp5	-7.40312	Sample_rand_RC_65	2.Percent: 5%~10%
ReDeconv (I)	Oligo	-75.1407	Sample_rand_RC_65	P4.ercent>20%
ReDeconv (I)	Astro	-81.3813	Sample_rand_RC_66	1.Percent<=5%
ReDeconv (I)	L5.6.NP	6.71037	Sample_rand_RC_66	3.Percent: 10%~20%
ReDeconv (I)	L5.ET	95.5171	Sample_rand_RC_66	P4.ercent>20%
ReDeconv (I)	L6b	45.8337	Sample_rand_RC_66	2.Percent: 5%~10%
ReDeconv (I)	Lamp5	-22.2086	Sample_rand_RC_66	3.Percent: 10%~20%
ReDeconv (I)	Oligo	-77.955	Sample_rand_RC_66	P4.ercent>20%
ReDeconv (I)	Astro	-81.0715	Sample_rand_RC_67	2.Percent: 5%~10%
ReDeconv (I)	L5.6.NP	23.2047	Sample_rand_RC_67	3.Percent: 10%~20%
ReDeconv (I)	L5.ET	132.087	Sample_rand_RC_67	2.Percent: 5%~10%
ReDeconv (I)	L6b	52.767	Sample_rand_RC_67	3.Percent: 10%~20%
ReDeconv (I)	Lamp5	-9.70327	Sample_rand_RC_67	P4.ercent>20%
ReDeconv (I)	Oligo	-75.4122	Sample_rand_RC_67	3.Percent: 10%~20%
ReDeconv (I)	Astro	-78.2225	Sample_rand_RC_68	2.Percent: 5%~10%
ReDeconv (I)	L5.6.NP	47.0281	Sample_rand_RC_68	2.Percent: 5%~10%
ReDeconv (I)	L5.ET	164.845	Sample_rand_RC_68	3.Percent: 10%~20%
ReDeconv (I)	L6b	80.8788	Sample_rand_RC_68	P4.ercent>20%
ReDeconv (I)	Lamp5	9.15907	Sample_rand_RC_68	2.Percent: 5%~10%
ReDeconv (I)	Oligo	-70.9004	Sample_rand_RC_68	P4.ercent>20%
ReDeconv (I)	Astro	-79.6436	Sample_rand_RC_69	1.Percent<=5%
ReDeconv (I)	L5.6.NP	39.8883	Sample_rand_RC_69	1.Percent<=5%
ReDeconv (I)	L5.ET	144.901	Sample_rand_RC_69	1.Percent<=5%
ReDeconv (I)	L6b	67.0792	Sample_rand_RC_69	3.Percent: 10%~20%
ReDeconv (I)	Lamp5	-1.25821	Sample_rand_RC_69	P4.ercent>20%
ReDeconv (I)	Oligo	-72.7415	Sample_rand_RC_69	3.Percent: 10%~20%
ReDeconv (I)	Astro	-84.5856	Sample_rand_RC_70	2.Percent: 5%~10%
ReDeconv (I)	L5.6.NP	6.62433	Sample_rand_RC_70	3.Percent: 10%~20%
ReDeconv (I)	L5.ET	81.9045	Sample_rand_RC_70	1.Percent<=5%
ReDeconv (I)	L6b	33.9543	Sample_rand_RC_70	P4.ercent>20%
ReDeconv (I)	Lamp5	-21.8879	Sample_rand_RC_70	P4.ercent>20%
ReDeconv (I)	Oligo	-78.2299	Sample_rand_RC_70	2.Percent: 5%~10%
ReDeconv (I)	Astro	-79.6185	Sample_rand_RC_71	2.Percent: 5%~10%
ReDeconv (I)	L5.6.NP	38.3458	Sample_rand_RC_71	3.Percent: 10%~20%
ReDeconv (I)	L5.ET	158.931	Sample_rand_RC_71	2.Percent: 5%~10%
ReDeconv (I)	L6b	76.2278	Sample_rand_RC_71	3.Percent: 10%~20%
ReDeconv (I)	Lamp5	3.17655	Sample_rand_RC_71	3.Percent: 10%~20%
ReDeconv (I)	Oligo	-72.5521	Sample_rand_RC_71	P4.ercent>20%
ReDeconv (I)	Astro	-77.2351	Sample_rand_RC_72	1.Percent<=5%
ReDeconv (I)	L5.6.NP	47.1568	Sample_rand_RC_72	1.Percent<=5%
ReDeconv (I)	L5.ET	187.21	Sample_rand_RC_72	1.Percent<=5%
ReDeconv (I)	L6b	84.5129	Sample_rand_RC_72	3.Percent: 10%~20%
ReDeconv (I)	Lamp5	7.90564	Sample_rand_RC_72	P4.ercent>20%
ReDeconv (I)	Oligo	-70.8626	Sample_rand_RC_72	P4.ercent>20%
ReDeconv (I)	Astro	-74.9182	Sample_rand_RC_73	2.Percent: 5%~10%
ReDeconv (I)	L5.6.NP	66.7253	Sample_rand_RC_73	3.Percent: 10%~20%
ReDeconv (I)	L5.ET	217.446	Sample_rand_RC_73	1.Percent<=5%
ReDeconv (I)	L6b	108.466	Sample_rand_RC_73	3.Percent: 10%~20%
ReDeconv (I)	Lamp5	22.1622	Sample_rand_RC_73	P4.ercent>20%
ReDeconv (I)	Oligo	-66.7407	Sample_rand_RC_73	P4.ercent>20%
ReDeconv (I)	Astro	-84.3208	Sample_rand_RC_74	3.Percent: 10%~20%
ReDeconv (I)	L5.6.NP	7.68478	Sample_rand_RC_74	P4.ercent>20%
ReDeconv (I)	L5.ET	97.4092	Sample_rand_RC_74	3.Percent: 10%~20%
ReDeconv (I)	L6b	43.896	Sample_rand_RC_74	3.Percent: 10%~20%
ReDeconv (I)	Lamp5	-15.786	Sample_rand_RC_74	2.Percent: 5%~10%
ReDeconv (I)	Oligo	-78.3741	Sample_rand_RC_74	3.Percent: 10%~20%
ReDeconv (I)	Astro	-78.9118	Sample_rand_RC_75	1.Percent<=5%
ReDeconv (I)	L5.6.NP	50.188	Sample_rand_RC_75	2.Percent: 5%~10%
ReDeconv (I)	L5.ET	174.541	Sample_rand_RC_75	2.Percent: 5%~10%
ReDeconv (I)	L6b	90.3576	Sample_rand_RC_75	3.Percent: 10%~20%
ReDeconv (I)	Lamp5	9.38903	Sample_rand_RC_75	3.Percent: 10%~20%
ReDeconv (I)	Oligo	-70.1837	Sample_rand_RC_75	P4.ercent>20%
ReDeconv (I)	Astro	-80.6642	Sample_rand_RC_76	2.Percent: 5%~10%
ReDeconv (I)	L5.6.NP	31.26	Sample_rand_RC_76	2.Percent: 5%~10%
ReDeconv (I)	L5.ET	135.345	Sample_rand_RC_76	2.Percent: 5%~10%
ReDeconv (I)	L6b	64.9353	Sample_rand_RC_76	P4.ercent>20%
ReDeconv (I)	Lamp5	-4.63333	Sample_rand_RC_76	3.Percent: 10%~20%
ReDeconv (I)	Oligo	-73.7445	Sample_rand_RC_76	P4.ercent>20%
ReDeconv (I)	Astro	-84.5199	Sample_rand_RC_77	3.Percent: 10%~20%
ReDeconv (I)	L5.6.NP	5.87707	Sample_rand_RC_77	P4.ercent>20%
ReDeconv (I)	L5.ET	91.1699	Sample_rand_RC_77	2.Percent: 5%~10%
ReDeconv (I)	L6b	32.3966	Sample_rand_RC_77	P4.ercent>20%
ReDeconv (I)	Lamp5	-22.3179	Sample_rand_RC_77	3.Percent: 10%~20%
ReDeconv (I)	Oligo	-78.2638	Sample_rand_RC_77	1.Percent<=5%
ReDeconv (I)	Astro	-83.5143	Sample_rand_RC_78	2.Percent: 5%~10%
ReDeconv (I)	L5.6.NP	13.3668	Sample_rand_RC_78	P4.ercent>20%
ReDeconv (I)	L5.ET	103.673	Sample_rand_RC_78	2.Percent: 5%~10%
ReDeconv (I)	L6b	42.9519	Sample_rand_RC_78	P4.ercent>20%
ReDeconv (I)	Lamp5	-16.0023	Sample_rand_RC_78	P4.ercent>20%
ReDeconv (I)	Oligo	-77.2664	Sample_rand_RC_78	2.Percent: 5%~10%
ReDeconv (I)	Astro	-83.1627	Sample_rand_RC_79	2.Percent: 5%~10%
ReDeconv (I)	L5.6.NP	18.0599	Sample_rand_RC_79	P4.ercent>20%
ReDeconv (I)	L5.ET	125.268	Sample_rand_RC_79	1.Percent<=5%
ReDeconv (I)	L6b	49.9952	Sample_rand_RC_79	P4.ercent>20%
ReDeconv (I)	Lamp5	-12.6044	Sample_rand_RC_79	P4.ercent>20%
ReDeconv (I)	Oligo	-76.7934	Sample_rand_RC_79	3.Percent: 10%~20%
ReDeconv (I)	Astro	-77.0711	Sample_rand_RC_80	2.Percent: 5%~10%
ReDeconv (I)	L5.6.NP	45.704	Sample_rand_RC_80	2.Percent: 5%~10%
ReDeconv (I)	L5.ET	174.373	Sample_rand_RC_80	1.Percent<=5%
ReDeconv (I)	L6b	87.6347	Sample_rand_RC_80	3.Percent: 10%~20%
ReDeconv (I)	Lamp5	7.85501	Sample_rand_RC_80	P4.ercent>20%
ReDeconv (I)	Oligo	-70.8235	Sample_rand_RC_80	P4.ercent>20%
ReDeconv (I)	Astro	-80.1649	Sample_rand_RC_81	2.Percent: 5%~10%
ReDeconv (I)	L5.6.NP	33.0914	Sample_rand_RC_81	3.Percent: 10%~20%
ReDeconv (I)	L5.ET	147.956	Sample_rand_RC_81	1.Percent<=5%
ReDeconv (I)	L6b	68.6628	Sample_rand_RC_81	P4.ercent>20%
ReDeconv (I)	Lamp5	-3.10965	Sample_rand_RC_81	P4.ercent>20%
ReDeconv (I)	Oligo	-73.6456	Sample_rand_RC_81	P4.ercent>20%
ReDeconv (I)	Astro	-82.1561	Sample_rand_RC_82	3.Percent: 10%~20%
ReDeconv (I)	L5.6.NP	19.386	Sample_rand_RC_82	P4.ercent>20%
ReDeconv (I)	L5.ET	120.874	Sample_rand_RC_82	3.Percent: 10%~20%
ReDeconv (I)	L6b	47.5665	Sample_rand_RC_82	3.Percent: 10%~20%
ReDeconv (I)	Lamp5	-9.08374	Sample_rand_RC_82	2.Percent: 5%~10%
ReDeconv (I)	Oligo	-75.8768	Sample_rand_RC_82	P4.ercent>20%
ReDeconv (I)	Astro	-79.9264	Sample_rand_RC_83	2.Percent: 5%~10%
ReDeconv (I)	L5.6.NP	34.599	Sample_rand_RC_83	3.Percent: 10%~20%
ReDeconv (I)	L5.ET	151.114	Sample_rand_RC_83	2.Percent: 5%~10%
ReDeconv (I)	L6b	69.1511	Sample_rand_RC_83	P4.ercent>20%
ReDeconv (I)	Lamp5	1.81371	Sample_rand_RC_83	2.Percent: 5%~10%
ReDeconv (I)	Oligo	-72.8936	Sample_rand_RC_83	P4.ercent>20%
ReDeconv (I)	Astro	-77.4289	Sample_rand_RC_84	1.Percent<=5%
ReDeconv (I)	L5.6.NP	53.1399	Sample_rand_RC_84	1.Percent<=5%
ReDeconv (I)	L5.ET	174.967	Sample_rand_RC_84	2.Percent: 5%~10%
ReDeconv (I)	L6b	91.0777	Sample_rand_RC_84	3.Percent: 10%~20%
ReDeconv (I)	Lamp5	11.4144	Sample_rand_RC_84	P4.ercent>20%
ReDeconv (I)	Oligo	-69.5996	Sample_rand_RC_84	P4.ercent>20%
ReDeconv (I)	Astro	-83.1715	Sample_rand_RC_85	2.Percent: 5%~10%
ReDeconv (I)	L5.6.NP	13.2136	Sample_rand_RC_85	3.Percent: 10%~20%
ReDeconv (I)	L5.ET	100.919	Sample_rand_RC_85	2.Percent: 5%~10%
ReDeconv (I)	L6b	39.9985	Sample_rand_RC_85	P4.ercent>20%
ReDeconv (I)	Lamp5	-18.5149	Sample_rand_RC_85	P4.ercent>20%
ReDeconv (I)	Oligo	-77.0035	Sample_rand_RC_85	2.Percent: 5%~10%
ReDeconv (I)	Astro	-84.2115	Sample_rand_RC_86	1.Percent<=5%
ReDeconv (I)	L5.6.NP	23.4527	Sample_rand_RC_86	P4.ercent>20%
ReDeconv (I)	L5.ET	125.496	Sample_rand_RC_86	2.Percent: 5%~10%
ReDeconv (I)	L6b	51.8141	Sample_rand_RC_86	3.Percent: 10%~20%
ReDeconv (I)	Lamp5	-7.81019	Sample_rand_RC_86	P4.ercent>20%
ReDeconv (I)	Oligo	-75.3495	Sample_rand_RC_86	P4.ercent>20%
ReDeconv (I)	Astro	-74.9921	Sample_rand_RC_87	1.Percent<=5%
ReDeconv (I)	L5.6.NP	68.6766	Sample_rand_RC_87	3.Percent: 10%~20%
ReDeconv (I)	L5.ET	226.525	Sample_rand_RC_87	1.Percent<=5%
ReDeconv (I)	L6b	111.229	Sample_rand_RC_87	1.Percent<=5%
ReDeconv (I)	Lamp5	26.1902	Sample_rand_RC_87	P4.ercent>20%
ReDeconv (I)	Oligo	-65.8006	Sample_rand_RC_87	P4.ercent>20%
ReDeconv (I)	Astro	-65.7362	Sample_rand_RC_88	2.Percent: 5%~10%
ReDeconv (I)	L5.6.NP	140.697	Sample_rand_RC_88	1.Percent<=5%
ReDeconv (I)	L5.ET	336.258	Sample_rand_RC_88	2.Percent: 5%~10%
ReDeconv (I)	L6b	226.527	Sample_rand_RC_88	1.Percent<=5%
ReDeconv (I)	Lamp5	82.7067	Sample_rand_RC_88	2.Percent: 5%~10%
ReDeconv (I)	Oligo	-53.0219	Sample_rand_RC_88	P4.ercent>20%
ReDeconv (I)	Astro	-81.5184	Sample_rand_RC_89	1.Percent<=5%
ReDeconv (I)	L5.6.NP	26.7569	Sample_rand_RC_89	3.Percent: 10%~20%
ReDeconv (I)	L5.ET	148.75	Sample_rand_RC_89	1.Percent<=5%
ReDeconv (I)	L6b	61.319	Sample_rand_RC_89	P4.ercent>20%
ReDeconv (I)	Lamp5	-5.16941	Sample_rand_RC_89	P4.ercent>20%
ReDeconv (I)	Oligo	-74.4465	Sample_rand_RC_89	P4.ercent>20%
ReDeconv (I)	Astro	-81.1754	Sample_rand_RC_90	2.Percent: 5%~10%
ReDeconv (I)	L5.6.NP	21.9838	Sample_rand_RC_90	2.Percent: 5%~10%
ReDeconv (I)	L5.ET	134.665	Sample_rand_RC_90	1.Percent<=5%
ReDeconv (I)	L6b	56.1446	Sample_rand_RC_90	P4.ercent>20%
ReDeconv (I)	Lamp5	-7.2321	Sample_rand_RC_90	P4.ercent>20%
ReDeconv (I)	Oligo	-75.0185	Sample_rand_RC_90	3.Percent: 10%~20%
ReDeconv (I)	Astro	-77.0541	Sample_rand_RC_91	2.Percent: 5%~10%
ReDeconv (I)	L5.6.NP	52.378	Sample_rand_RC_91	2.Percent: 5%~10%
ReDeconv (I)	L5.ET	186.818	Sample_rand_RC_91	2.Percent: 5%~10%
ReDeconv (I)	L6b	90.6876	Sample_rand_RC_91	P4.ercent>20%
ReDeconv (I)	Lamp5	10.5188	Sample_rand_RC_91	1.Percent<=5%
ReDeconv (I)	Oligo	-69.692	Sample_rand_RC_91	P4.ercent>20%
ReDeconv (I)	Astro	-78.0668	Sample_rand_RC_92	2.Percent: 5%~10%
ReDeconv (I)	L5.6.NP	51.1478	Sample_rand_RC_92	2.Percent: 5%~10%
ReDeconv (I)	L5.ET	170.82	Sample_rand_RC_92	2.Percent: 5%~10%
ReDeconv (I)	L6b	82.8532	Sample_rand_RC_92	3.Percent: 10%~20%
ReDeconv (I)	Lamp5	7.38003	Sample_rand_RC_92	P4.ercent>20%
ReDeconv (I)	Oligo	-70.5161	Sample_rand_RC_92	P4.ercent>20%
ReDeconv (I)	Astro	-79.5606	Sample_rand_RC_93	2.Percent: 5%~10%
ReDeconv (I)	L5.6.NP	37.6097	Sample_rand_RC_93	1.Percent<=5%
ReDeconv (I)	L5.ET	155.224	Sample_rand_RC_93	2.Percent: 5%~10%
ReDeconv (I)	L6b	74.9475	Sample_rand_RC_93	3.Percent: 10%~20%
ReDeconv (I)	Lamp5	4.07111	Sample_rand_RC_93	P4.ercent>20%
ReDeconv (I)	Oligo	-72.2031	Sample_rand_RC_93	P4.ercent>20%
ReDeconv (I)	Astro	-77.0766	Sample_rand_RC_94	1.Percent<=5%
ReDeconv (I)	L5.6.NP	48.8941	Sample_rand_RC_94	3.Percent: 10%~20%
ReDeconv (I)	L5.ET	171.33	Sample_rand_RC_94	1.Percent<=5%
ReDeconv (I)	L6b	87.9357	Sample_rand_RC_94	3.Percent: 10%~20%
ReDeconv (I)	Lamp5	8.56075	Sample_rand_RC_94	P4.ercent>20%
ReDeconv (I)	Oligo	-70.58	Sample_rand_RC_94	P4.ercent>20%
ReDeconv (I)	Astro	-75.7482	Sample_rand_RC_95	2.Percent: 5%~10%
ReDeconv (I)	L5.6.NP	69.7572	Sample_rand_RC_95	2.Percent: 5%~10%
ReDeconv (I)	L5.ET	222.049	Sample_rand_RC_95	1.Percent<=5%
ReDeconv (I)	L6b	126.147	Sample_rand_RC_95	2.Percent: 5%~10%
ReDeconv (I)	Lamp5	24.0211	Sample_rand_RC_95	P4.ercent>20%
ReDeconv (I)	Oligo	-66.0651	Sample_rand_RC_95	P4.ercent>20%
ReDeconv (I)	Astro	-78.1061	Sample_rand_RC_96	2.Percent: 5%~10%
ReDeconv (I)	L5.6.NP	62.9203	Sample_rand_RC_96	P4.ercent>20%
ReDeconv (I)	L5.ET	212.763	Sample_rand_RC_96	2.Percent: 5%~10%
ReDeconv (I)	L6b	101.999	Sample_rand_RC_96	3.Percent: 10%~20%
ReDeconv (I)	Lamp5	14.8774	Sample_rand_RC_96	2.Percent: 5%~10%
ReDeconv (I)	Oligo	-68.5201	Sample_rand_RC_96	P4.ercent>20%
ReDeconv (I)	Astro	-80.4964	Sample_rand_RC_97	1.Percent<=5%
ReDeconv (I)	L5.6.NP	31.0851	Sample_rand_RC_97	2.Percent: 5%~10%
ReDeconv (I)	L5.ET	158.302	Sample_rand_RC_97	1.Percent<=5%
ReDeconv (I)	L6b	67.6875	Sample_rand_RC_97	P4.ercent>20%
ReDeconv (I)	Lamp5	-2.73011	Sample_rand_RC_97	P4.ercent>20%
ReDeconv (I)	Oligo	-73.269	Sample_rand_RC_97	P4.ercent>20%
ReDeconv (I)	Astro	-76.2398	Sample_rand_RC_98	2.Percent: 5%~10%
ReDeconv (I)	L5.6.NP	62.4098	Sample_rand_RC_98	1.Percent<=5%
ReDeconv (I)	L5.ET	196.048	Sample_rand_RC_98	1.Percent<=5%
ReDeconv (I)	L6b	106.983	Sample_rand_RC_98	3.Percent: 10%~20%
ReDeconv (I)	Lamp5	19.5837	Sample_rand_RC_98	P4.ercent>20%
ReDeconv (I)	Oligo	-67.5423	Sample_rand_RC_98	P4.ercent>20%
ReDeconv (I)	Astro	-76.4546	Sample_rand_RC_99	1.Percent<=5%
ReDeconv (I)	L5.6.NP	41.7931	Sample_rand_RC_99	2.Percent: 5%~10%
ReDeconv (I)	L5.ET	158.621	Sample_rand_RC_99	2.Percent: 5%~10%
ReDeconv (I)	L6b	78.1151	Sample_rand_RC_99	3.Percent: 10%~20%
ReDeconv (I)	Lamp5	3.0488	Sample_rand_RC_99	P4.ercent>20%
ReDeconv (I)	Oligo	-71.8934	Sample_rand_RC_99	P4.ercent>20%
ReDeconv (I)	Astro	-83.0551	Sample_rand_RC_100	2.Percent: 5%~10%
ReDeconv (I)	L5.6.NP	16.7916	Sample_rand_RC_100	P4.ercent>20%
ReDeconv (I)	L5.ET	114.724	Sample_rand_RC_100	1.Percent<=5%
ReDeconv (I)	L6b	45.6429	Sample_rand_RC_100	P4.ercent>20%
ReDeconv (I)	Lamp5	-13.5017	Sample_rand_RC_100	2.Percent: 5%~10%
ReDeconv (I)	Oligo	-77.122	Sample_rand_RC_100	3.Percent: 10%~20%
ReDeconv (II)	Astro	-16.9811	Sample_rand_RC_1	2.Percent: 5%~10%
ReDeconv (II)	L5.6.NP	-20.0707	Sample_rand_RC_1	3.Percent: 10%~20%
ReDeconv (II)	L5.ET	35.4865	Sample_rand_RC_1	3.Percent: 10%~20%
ReDeconv (II)	L6b	22.713	Sample_rand_RC_1	3.Percent: 10%~20%
ReDeconv (II)	Lamp5	1.0915	Sample_rand_RC_1	P4.ercent>20%
ReDeconv (II)	Oligo	-14.833	Sample_rand_RC_1	2.Percent: 5%~10%
ReDeconv (II)	Astro	-9.3643	Sample_rand_RC_2	2.Percent: 5%~10%
ReDeconv (II)	L5.6.NP	-34.0401	Sample_rand_RC_2	2.Percent: 5%~10%
ReDeconv (II)	L5.ET	31.9138	Sample_rand_RC_2	2.Percent: 5%~10%
ReDeconv (II)	L6b	23.5108	Sample_rand_RC_2	3.Percent: 10%~20%
ReDeconv (II)	Lamp5	2.95637	Sample_rand_RC_2	P4.ercent>20%
ReDeconv (II)	Oligo	-9.02692	Sample_rand_RC_2	P4.ercent>20%
ReDeconv (II)	Astro	-14.8246	Sample_rand_RC_3	2.Percent: 5%~10%
ReDeconv (II)	L5.6.NP	-20.5528	Sample_rand_RC_3	P4.ercent>20%
ReDeconv (II)	L5.ET	35.2744	Sample_rand_RC_3	2.Percent: 5%~10%
ReDeconv (II)	L6b	15.7941	Sample_rand_RC_3	P4.ercent>20%
ReDeconv (II)	Lamp5	0.87296	Sample_rand_RC_3	2.Percent: 5%~10%
ReDeconv (II)	Oligo	-12.4509	Sample_rand_RC_3	P4.ercent>20%
ReDeconv (II)	Astro	-8.91113	Sample_rand_RC_4	1.Percent<=5%
ReDeconv (II)	L5.6.NP	-29.4931	Sample_rand_RC_4	2.Percent: 5%~10%
ReDeconv (II)	L5.ET	74.5139	Sample_rand_RC_4	1.Percent<=5%
ReDeconv (II)	L6b	17.6671	Sample_rand_RC_4	P4.ercent>20%
ReDeconv (II)	Lamp5	3.0509	Sample_rand_RC_4	P4.ercent>20%
ReDeconv (II)	Oligo	-10.4581	Sample_rand_RC_4	P4.ercent>20%
ReDeconv (II)	Astro	-14.9173	Sample_rand_RC_5	1.Percent<=5%
ReDeconv (II)	L5.6.NP	-34.3596	Sample_rand_RC_5	2.Percent: 5%~10%
ReDeconv (II)	L5.ET	39.6535	Sample_rand_RC_5	1.Percent<=5%
ReDeconv (II)	L6b	19.2709	Sample_rand_RC_5	3.Percent: 10%~20%
ReDeconv (II)	Lamp5	2.26413	Sample_rand_RC_5	P4.ercent>20%
ReDeconv (II)	Oligo	-10.8359	Sample_rand_RC_5	P4.ercent>20%
ReDeconv (II)	Astro	-14.0035	Sample_rand_RC_6	1.Percent<=5%
ReDeconv (II)	L5.6.NP	-38.538	Sample_rand_RC_6	2.Percent: 5%~10%
ReDeconv (II)	L5.ET	74.8845	Sample_rand_RC_6	1.Percent<=5%
ReDeconv (II)	L6b	13.1544	Sample_rand_RC_6	P4.ercent>20%
ReDeconv (II)	Lamp5	-0.990366	Sample_rand_RC_6	P4.ercent>20%
ReDeconv (II)	Oligo	-16.2168	Sample_rand_RC_6	2.Percent: 5%~10%
ReDeconv (II)	Astro	-17.0564	Sample_rand_RC_7	1.Percent<=5%
ReDeconv (II)	L5.6.NP	-27.6385	Sample_rand_RC_7	3.Percent: 10%~20%
ReDeconv (II)	L5.ET	34.0031	Sample_rand_RC_7	2.Percent: 5%~10%
ReDeconv (II)	L6b	17.1896	Sample_rand_RC_7	P4.ercent>20%
ReDeconv (II)	Lamp5	-0.697586	Sample_rand_RC_7	P4.ercent>20%
ReDeconv (II)	Oligo	-21.709	Sample_rand_RC_7	2.Percent: 5%~10%
ReDeconv (II)	Astro	-11.5911	Sample_rand_RC_8	2.Percent: 5%~10%
ReDeconv (II)	L5.6.NP	-38.3562	Sample_rand_RC_8	2.Percent: 5%~10%
ReDeconv (II)	L5.ET	57.8461	Sample_rand_RC_8	1.Percent<=5%
ReDeconv (II)	L6b	17.4216	Sample_rand_RC_8	P4.ercent>20%
ReDeconv (II)	Lamp5	2.27516	Sample_rand_RC_8	P4.ercent>20%
ReDeconv (II)	Oligo	-10.9431	Sample_rand_RC_8	P4.ercent>20%
ReDeconv (II)	Astro	-7.85557	Sample_rand_RC_9	1.Percent<=5%
ReDeconv (II)	L5.6.NP	-79.6696	Sample_rand_RC_9	1.Percent<=5%
ReDeconv (II)	L5.ET	31.9208	Sample_rand_RC_9	2.Percent: 5%~10%
ReDeconv (II)	L6b	15.2705	Sample_rand_RC_9	3.Percent: 10%~20%
ReDeconv (II)	Lamp5	1.37689	Sample_rand_RC_9	P4.ercent>20%
ReDeconv (II)	Oligo	-13.3634	Sample_rand_RC_9	P4.ercent>20%
ReDeconv (II)	Astro	-7.37366	Sample_rand_RC_10	1.Percent<=5%
ReDeconv (II)	L5.6.NP	-25.5103	Sample_rand_RC_10	3.Percent: 10%~20%
ReDeconv (II)	L5.ET	53.5742	Sample_rand_RC_10	1.Percent<=5%
ReDeconv (II)	L6b	17.3622	Sample_rand_RC_10	P4.ercent>20%
ReDeconv (II)	Lamp5	1.41741	Sample_rand_RC_10	3.Percent: 10%~20%
ReDeconv (II)	Oligo	-9.17503	Sample_rand_RC_10	P4.ercent>20%
ReDeconv (II)	Astro	-10.9021	Sample_rand_RC_11	1.Percent<=5%
ReDeconv (II)	L5.6.NP	-27.0982	Sample_rand_RC_11	3.Percent: 10%~20%
ReDeconv (II)	L5.ET	62.5034	Sample_rand_RC_11	1.Percent<=5%
ReDeconv (II)	L6b	22.6469	Sample_rand_RC_11	3.Percent: 10%~20%
ReDeconv (II)	Lamp5	2.87372	Sample_rand_RC_11	P4.ercent>20%
ReDeconv (II)	Oligo	-12.962	Sample_rand_RC_11	P4.ercent>20%
ReDeconv (II)	Astro	-4.56386	Sample_rand_RC_12	1.Percent<=5%
ReDeconv (II)	L5.6.NP	-14.0138	Sample_rand_RC_12	P4.ercent>20%
ReDeconv (II)	L5.ET	71.7493	Sample_rand_RC_12	1.Percent<=5%
ReDeconv (II)	L6b	24.3781	Sample_rand_RC_12	3.Percent: 10%~20%
ReDeconv (II)	Lamp5	11.748	Sample_rand_RC_12	2.Percent: 5%~10%
ReDeconv (II)	Oligo	-7.71405	Sample_rand_RC_12	P4.ercent>20%
ReDeconv (II)	Astro	-11.0871	Sample_rand_RC_13	2.Percent: 5%~10%
ReDeconv (II)	L5.6.NP	-34.0105	Sample_rand_RC_13	2.Percent: 5%~10%
ReDeconv (II)	L5.ET	38.1991	Sample_rand_RC_13	2.Percent: 5%~10%
ReDeconv (II)	L6b	26.0259	Sample_rand_RC_13	2.Percent: 5%~10%
ReDeconv (II)	Lamp5	3.59229	Sample_rand_RC_13	P4.ercent>20%
ReDeconv (II)	Oligo	-8.84914	Sample_rand_RC_13	P4.ercent>20%
ReDeconv (II)	Astro	-11.9612	Sample_rand_RC_14	3.Percent: 10%~20%
ReDeconv (II)	L5.6.NP	-19.8433	Sample_rand_RC_14	P4.ercent>20%
ReDeconv (II)	L5.ET	27.3005	Sample_rand_RC_14	3.Percent: 10%~20%
ReDeconv (II)	L6b	17.7878	Sample_rand_RC_14	P4.ercent>20%
ReDeconv (II)	Lamp5	4.1029	Sample_rand_RC_14	3.Percent: 10%~20%
ReDeconv (II)	Oligo	-20.5072	Sample_rand_RC_14	2.Percent: 5%~10%
ReDeconv (II)	Astro	-6.7768	Sample_rand_RC_15	1.Percent<=5%
ReDeconv (II)	L5.6.NP	-16.9565	Sample_rand_RC_15	P4.ercent>20%
ReDeconv (II)	L5.ET	53.2352	Sample_rand_RC_15	1.Percent<=5%
ReDeconv (II)	L6b	30.2327	Sample_rand_RC_15	3.Percent: 10%~20%
ReDeconv (II)	Lamp5	2.6222	Sample_rand_RC_15	P4.ercent>20%
ReDeconv (II)	Oligo	-10.9834	Sample_rand_RC_15	P4.ercent>20%
ReDeconv (II)	Astro	-16.9016	Sample_rand_RC_16	1.Percent<=5%
ReDeconv (II)	L5.6.NP	-32.0823	Sample_rand_RC_16	3.Percent: 10%~20%
ReDeconv (II)	L5.ET	36.111	Sample_rand_RC_16	2.Percent: 5%~10%
ReDeconv (II)	L6b	14.9436	Sample_rand_RC_16	P4.ercent>20%
ReDeconv (II)	Lamp5	-0.295916	Sample_rand_RC_16	P4.ercent>20%
ReDeconv (II)	Oligo	-19.0941	Sample_rand_RC_16	3.Percent: 10%~20%
ReDeconv (II)	Astro	-13.3291	Sample_rand_RC_17	2.Percent: 5%~10%
ReDeconv (II)	L5.6.NP	-35.8854	Sample_rand_RC_17	2.Percent: 5%~10%
ReDeconv (II)	L5.ET	38.335	Sample_rand_RC_17	2.Percent: 5%~10%
ReDeconv (II)	L6b	20.935	Sample_rand_RC_17	3.Percent: 10%~20%
ReDeconv (II)	Lamp5	1.20598	Sample_rand_RC_17	P4.ercent>20%
ReDeconv (II)	Oligo	-13.7486	Sample_rand_RC_17	P4.ercent>20%
ReDeconv (II)	Astro	-9.49182	Sample_rand_RC_18	1.Percent<=5%
ReDeconv (II)	L5.6.NP	-22.2987	Sample_rand_RC_18	2.Percent: 5%~10%
ReDeconv (II)	L5.ET	47.8931	Sample_rand_RC_18	1.Percent<=5%
ReDeconv (II)	L6b	90.4928	Sample_rand_RC_18	1.Percent<=5%
ReDeconv (II)	Lamp5	4.32109	Sample_rand_RC_18	P4.ercent>20%
ReDeconv (II)	Oligo	-7.07169	Sample_rand_RC_18	P4.ercent>20%
ReDeconv (II)	Astro	-22.823	Sample_rand_RC_19	1.Percent<=5%
ReDeconv (II)	L5.6.NP	-49.2074	Sample_rand_RC_19	1.Percent<=5%
ReDeconv (II)	L5.ET	25.3669	Sample_rand_RC_19	3.Percent: 10%~20%
ReDeconv (II)	L6b	18.5014	Sample_rand_RC_19	3.Percent: 10%~20%
ReDeconv (II)	Lamp5	1.33287	Sample_rand_RC_19	P4.ercent>20%
ReDeconv (II)	Oligo	-14.1192	Sample_rand_RC_19	P4.ercent>20%
ReDeconv (II)	Astro	-14.9834	Sample_rand_RC_20	2.Percent: 5%~10%
ReDeconv (II)	L5.6.NP	-29.2886	Sample_rand_RC_20	3.Percent: 10%~20%
ReDeconv (II)	L5.ET	32.4898	Sample_rand_RC_20	2.Percent: 5%~10%
ReDeconv (II)	L6b	14.0878	Sample_rand_RC_20	P4.ercent>20%
ReDeconv (II)	Lamp5	1.37788	Sample_rand_RC_20	P4.ercent>20%
ReDeconv (II)	Oligo	-21.0312	Sample_rand_RC_20	2.Percent: 5%~10%
ReDeconv (II)	Astro	-13.3379	Sample_rand_RC_21	1.Percent<=5%
ReDeconv (II)	L5.6.NP	-35.1706	Sample_rand_RC_21	2.Percent: 5%~10%
ReDeconv (II)	L5.ET	114.514	Sample_rand_RC_21	1.Percent<=5%
ReDeconv (II)	L6b	18.1178	Sample_rand_RC_21	P4.ercent>20%
ReDeconv (II)	Lamp5	2.36634	Sample_rand_RC_21	P4.ercent>20%
ReDeconv (II)	Oligo	-10.8063	Sample_rand_RC_21	P4.ercent>20%
ReDeconv (II)	Astro	-9.48682	Sample_rand_RC_22	2.Percent: 5%~10%
ReDeconv (II)	L5.6.NP	-22.417	Sample_rand_RC_22	3.Percent: 10%~20%
ReDeconv (II)	L5.ET	26.1205	Sample_rand_RC_22	3.Percent: 10%~20%
ReDeconv (II)	L6b	40.2587	Sample_rand_RC_22	2.Percent: 5%~10%
ReDeconv (II)	Lamp5	1.71699	Sample_rand_RC_22	P4.ercent>20%
ReDeconv (II)	Oligo	-11.0534	Sample_rand_RC_22	P4.ercent>20%
ReDeconv (II)	Astro	-12.5849	Sample_rand_RC_23	2.Percent: 5%~10%
ReDeconv (II)	L5.6.NP	-42.129	Sample_rand_RC_23	2.Percent: 5%~10%
ReDeconv (II)	L5.ET	26.6773	Sample_rand_RC_23	2.Percent: 5%~10%
ReDeconv (II)	L6b	20.3106	Sample_rand_RC_23	3.Percent: 10%~20%
ReDeconv (II)	Lamp5	2.35997	Sample_rand_RC_23	P4.ercent>20%
ReDeconv (II)	Oligo	-8.1405	Sample_rand_RC_23	P4.ercent>20%
ReDeconv (II)	Astro	-9.3163	Sample_rand_RC_24	1.Percent<=5%
ReDeconv (II)	L5.6.NP	-26.3634	Sample_rand_RC_24	3.Percent: 10%~20%
ReDeconv (II)	L5.ET	75.9735	Sample_rand_RC_24	1.Percent<=5%
ReDeconv (II)	L6b	18.4281	Sample_rand_RC_24	P4.ercent>20%
ReDeconv (II)	Lamp5	3.84295	Sample_rand_RC_24	P4.ercent>20%
ReDeconv (II)	Oligo	-9.93399	Sample_rand_RC_24	P4.ercent>20%
ReDeconv (II)	Astro	-11.8773	Sample_rand_RC_25	2.Percent: 5%~10%
ReDeconv (II)	L5.6.NP	-24.7212	Sample_rand_RC_25	3.Percent: 10%~20%
ReDeconv (II)	L5.ET	33.8331	Sample_rand_RC_25	2.Percent: 5%~10%
ReDeconv (II)	L6b	31.9261	Sample_rand_RC_25	2.Percent: 5%~10%
ReDeconv (II)	Lamp5	2.04296	Sample_rand_RC_25	P4.ercent>20%
ReDeconv (II)	Oligo	-13.3882	Sample_rand_RC_25	3.Percent: 10%~20%
ReDeconv (II)	Astro	-11.2908	Sample_rand_RC_26	2.Percent: 5%~10%
ReDeconv (II)	L5.6.NP	-21.6597	Sample_rand_RC_26	3.Percent: 10%~20%
ReDeconv (II)	L5.ET	44.2162	Sample_rand_RC_26	2.Percent: 5%~10%
ReDeconv (II)	L6b	32.6371	Sample_rand_RC_26	2.Percent: 5%~10%
ReDeconv (II)	Lamp5	3.85337	Sample_rand_RC_26	P4.ercent>20%
ReDeconv (II)	Oligo	-10.2133	Sample_rand_RC_26	P4.ercent>20%
ReDeconv (II)	Astro	-3.49098	Sample_rand_RC_27	1.Percent<=5%
ReDeconv (II)	L5.6.NP	-51.6487	Sample_rand_RC_27	1.Percent<=5%
ReDeconv (II)	L5.ET	29.2586	Sample_rand_RC_27	2.Percent: 5%~10%
ReDeconv (II)	L6b	18.4733	Sample_rand_RC_27	3.Percent: 10%~20%
ReDeconv (II)	Lamp5	1.63834	Sample_rand_RC_27	P4.ercent>20%
ReDeconv (II)	Oligo	-10.4562	Sample_rand_RC_27	P4.ercent>20%
ReDeconv (II)	Astro	-12.6548	Sample_rand_RC_28	1.Percent<=5%
ReDeconv (II)	L5.6.NP	-30.3908	Sample_rand_RC_28	2.Percent: 5%~10%
ReDeconv (II)	L5.ET	22.1213	Sample_rand_RC_28	3.Percent: 10%~20%
ReDeconv (II)	L6b	24.0283	Sample_rand_RC_28	3.Percent: 10%~20%
ReDeconv (II)	Lamp5	8.62456	Sample_rand_RC_28	2.Percent: 5%~10%
ReDeconv (II)	Oligo	-7.45728	Sample_rand_RC_28	P4.ercent>20%
ReDeconv (II)	Astro	-2.34676	Sample_rand_RC_29	1.Percent<=5%
ReDeconv (II)	L5.6.NP	-15.9443	Sample_rand_RC_29	3.Percent: 10%~20%
ReDeconv (II)	L5.ET	40.7788	Sample_rand_RC_29	2.Percent: 5%~10%
ReDeconv (II)	L6b	115.96	Sample_rand_RC_29	1.Percent<=5%
ReDeconv (II)	Lamp5	6.07006	Sample_rand_RC_29	P4.ercent>20%
ReDeconv (II)	Oligo	-5.85126	Sample_rand_RC_29	P4.ercent>20%
ReDeconv (II)	Astro	3.09428	Sample_rand_RC_30	1.Percent<=5%
ReDeconv (II)	L5.6.NP	-47.8649	Sample_rand_RC_30	1.Percent<=5%
ReDeconv (II)	L5.ET	26.8385	Sample_rand_RC_30	2.Percent: 5%~10%
ReDeconv (II)	L6b	19.5822	Sample_rand_RC_30	P4.ercent>20%
ReDeconv (II)	Lamp5	-0.14015	Sample_rand_RC_30	3.Percent: 10%~20%
ReDeconv (II)	Oligo	-9.18943	Sample_rand_RC_30	P4.ercent>20%
ReDeconv (II)	Astro	-12.0849	Sample_rand_RC_31	1.Percent<=5%
ReDeconv (II)	L5.6.NP	-46.2827	Sample_rand_RC_31	1.Percent<=5%
ReDeconv (II)	L5.ET	30.0426	Sample_rand_RC_31	2.Percent: 5%~10%
ReDeconv (II)	L6b	34.2431	Sample_rand_RC_31	2.Percent: 5%~10%
ReDeconv (II)	Lamp5	2.59618	Sample_rand_RC_31	P4.ercent>20%
ReDeconv (II)	Oligo	-8.76292	Sample_rand_RC_31	P4.ercent>20%
ReDeconv (II)	Astro	-2.84887	Sample_rand_RC_32	1.Percent<=5%
ReDeconv (II)	L5.6.NP	-15.8666	Sample_rand_RC_32	3.Percent: 10%~20%
ReDeconv (II)	L5.ET	33.3318	Sample_rand_RC_32	2.Percent: 5%~10%
ReDeconv (II)	L6b	74.7655	Sample_rand_RC_32	1.Percent<=5%
ReDeconv (II)	Lamp5	4.76245	Sample_rand_RC_32	3.Percent: 10%~20%
ReDeconv (II)	Oligo	-6.15475	Sample_rand_RC_32	P4.ercent>20%
ReDeconv (II)	Astro	-14.5404	Sample_rand_RC_33	2.Percent: 5%~10%
ReDeconv (II)	L5.6.NP	-15.336	Sample_rand_RC_33	P4.ercent>20%
ReDeconv (II)	L5.ET	40.3677	Sample_rand_RC_33	2.Percent: 5%~10%
ReDeconv (II)	L6b	26.7463	Sample_rand_RC_33	3.Percent: 10%~20%
ReDeconv (II)	Lamp5	5.29067	Sample_rand_RC_33	3.Percent: 10%~20%
ReDeconv (II)	Oligo	-8.76907	Sample_rand_RC_33	P4.ercent>20%
ReDeconv (II)	Astro	-11.8027	Sample_rand_RC_34	2.Percent: 5%~10%
ReDeconv (II)	L5.6.NP	-19.5049	Sample_rand_RC_34	P4.ercent>20%
ReDeconv (II)	L5.ET	36.7911	Sample_rand_RC_34	2.Percent: 5%~10%
ReDeconv (II)	L6b	21.0338	Sample_rand_RC_34	P4.ercent>20%
ReDeconv (II)	Lamp5	3.52855	Sample_rand_RC_34	3.Percent: 10%~20%
ReDeconv (II)	Oligo	-9.27891	Sample_rand_RC_34	P4.ercent>20%
ReDeconv (II)	Astro	-12.2747	Sample_rand_RC_35	2.Percent: 5%~10%
ReDeconv (II)	L5.6.NP	-27.5939	Sample_rand_RC_35	3.Percent: 10%~20%
ReDeconv (II)	L5.ET	65.2224	Sample_rand_RC_35	1.Percent<=5%
ReDeconv (II)	L6b	19.1118	Sample_rand_RC_35	3.Percent: 10%~20%
ReDeconv (II)	Lamp5	2.62381	Sample_rand_RC_35	P4.ercent>20%
ReDeconv (II)	Oligo	-12.7933	Sample_rand_RC_35	P4.ercent>20%
ReDeconv (II)	Astro	-12.9023	Sample_rand_RC_36	2.Percent: 5%~10%
ReDeconv (II)	L5.6.NP	-36.8155	Sample_rand_RC_36	1.Percent<=5%
ReDeconv (II)	L5.ET	26.337	Sample_rand_RC_36	3.Percent: 10%~20%
ReDeconv (II)	L6b	43.5586	Sample_rand_RC_36	1.Percent<=5%
ReDeconv (II)	Lamp5	3.23295	Sample_rand_RC_36	P4.ercent>20%
ReDeconv (II)	Oligo	-9.98524	Sample_rand_RC_36	P4.ercent>20%
ReDeconv (II)	Astro	-13.308	Sample_rand_RC_37	1.Percent<=5%
ReDeconv (II)	L5.6.NP	-26.8827	Sample_rand_RC_37	3.Percent: 10%~20%
ReDeconv (II)	L5.ET	75.1465	Sample_rand_RC_37	1.Percent<=5%
ReDeconv (II)	L6b	18.9498	Sample_rand_RC_37	P4.ercent>20%
ReDeconv (II)	Lamp5	2.68192	Sample_rand_RC_37	P4.ercent>20%
ReDeconv (II)	Oligo	-10.6001	Sample_rand_RC_37	P4.ercent>20%
ReDeconv (II)	Astro	-22.3856	Sample_rand_RC_38	1.Percent<=5%
ReDeconv (II)	L5.6.NP	-31.9646	Sample_rand_RC_38	2.Percent: 5%~10%
ReDeconv (II)	L5.ET	75.2359	Sample_rand_RC_38	1.Percent<=5%
ReDeconv (II)	L6b	17.6945	Sample_rand_RC_38	3.Percent: 10%~20%
ReDeconv (II)	Lamp5	2.59794	Sample_rand_RC_38	P4.ercent>20%
ReDeconv (II)	Oligo	-11.0429	Sample_rand_RC_38	P4.ercent>20%
ReDeconv (II)	Astro	-17.3568	Sample_rand_RC_39	1.Percent<=5%
ReDeconv (II)	L5.6.NP	-66.2903	Sample_rand_RC_39	1.Percent<=5%
ReDeconv (II)	L5.ET	25.8622	Sample_rand_RC_39	2.Percent: 5%~10%
ReDeconv (II)	L6b	9.94269	Sample_rand_RC_39	P4.ercent>20%
ReDeconv (II)	Lamp5	-1.37145	Sample_rand_RC_39	P4.ercent>20%
ReDeconv (II)	Oligo	-19.9313	Sample_rand_RC_39	2.Percent: 5%~10%
ReDeconv (II)	Astro	-11.9122	Sample_rand_RC_40	1.Percent<=5%
ReDeconv (II)	L5.6.NP	-24.0785	Sample_rand_RC_40	3.Percent: 10%~20%
ReDeconv (II)	L5.ET	38.8666	Sample_rand_RC_40	2.Percent: 5%~10%
ReDeconv (II)	L6b	58.8958	Sample_rand_RC_40	1.Percent<=5%
ReDeconv (II)	Lamp5	3.76531	Sample_rand_RC_40	P4.ercent>20%
ReDeconv (II)	Oligo	-11.1782	Sample_rand_RC_40	P4.ercent>20%
ReDeconv (II)	Astro	-10.4213	Sample_rand_RC_41	2.Percent: 5%~10%
ReDeconv (II)	L5.6.NP	-22.5143	Sample_rand_RC_41	P4.ercent>20%
ReDeconv (II)	L5.ET	32.7994	Sample_rand_RC_41	2.Percent: 5%~10%
ReDeconv (II)	L6b	17.064	Sample_rand_RC_41	P4.ercent>20%
ReDeconv (II)	Lamp5	1.50704	Sample_rand_RC_41	P4.ercent>20%
ReDeconv (II)	Oligo	-22.8887	Sample_rand_RC_41	2.Percent: 5%~10%
ReDeconv (II)	Astro	-15.7971	Sample_rand_RC_42	1.Percent<=5%
ReDeconv (II)	L5.6.NP	-39.236	Sample_rand_RC_42	2.Percent: 5%~10%
ReDeconv (II)	L5.ET	29.3394	Sample_rand_RC_42	2.Percent: 5%~10%
ReDeconv (II)	L6b	19.298	Sample_rand_RC_42	3.Percent: 10%~20%
ReDeconv (II)	Lamp5	1.1004	Sample_rand_RC_42	P4.ercent>20%
ReDeconv (II)	Oligo	-12.5693	Sample_rand_RC_42	P4.ercent>20%
ReDeconv (II)	Astro	-10.2356	Sample_rand_RC_43	1.Percent<=5%
ReDeconv (II)	L5.6.NP	-21.5529	Sample_rand_RC_43	3.Percent: 10%~20%
ReDeconv (II)	L5.ET	63.3175	Sample_rand_RC_43	1.Percent<=5%
ReDeconv (II)	L6b	22.3869	Sample_rand_RC_43	3.Percent: 10%~20%
ReDeconv (II)	Lamp5	4.07835	Sample_rand_RC_43	P4.ercent>20%
ReDeconv (II)	Oligo	-10.5055	Sample_rand_RC_43	P4.ercent>20%
ReDeconv (II)	Astro	-7.9248	Sample_rand_RC_44	1.Percent<=5%
ReDeconv (II)	L5.6.NP	-19.1534	Sample_rand_RC_44	3.Percent: 10%~20%
ReDeconv (II)	L5.ET	71.7321	Sample_rand_RC_44	1.Percent<=5%
ReDeconv (II)	L6b	24.5993	Sample_rand_RC_44	3.Percent: 10%~20%
ReDeconv (II)	Lamp5	5.01722	Sample_rand_RC_44	P4.ercent>20%
ReDeconv (II)	Oligo	-7.78323	Sample_rand_RC_44	P4.ercent>20%
ReDeconv (II)	Astro	-15.795	Sample_rand_RC_45	1.Percent<=5%
ReDeconv (II)	L5.6.NP	-27.7418	Sample_rand_RC_45	3.Percent: 10%~20%
ReDeconv (II)	L5.ET	40.0219	Sample_rand_RC_45	2.Percent: 5%~10%
ReDeconv (II)	L6b	21.7272	Sample_rand_RC_45	3.Percent: 10%~20%
ReDeconv (II)	Lamp5	1.34218	Sample_rand_RC_45	P4.ercent>20%
ReDeconv (II)	Oligo	-12.6768	Sample_rand_RC_45	P4.ercent>20%
ReDeconv (II)	Astro	-8.97645	Sample_rand_RC_46	2.Percent: 5%~10%
ReDeconv (II)	L5.6.NP	-34.1028	Sample_rand_RC_46	1.Percent<=5%
ReDeconv (II)	L5.ET	59.2737	Sample_rand_RC_46	1.Percent<=5%
ReDeconv (II)	L6b	28.4745	Sample_rand_RC_46	2.Percent: 5%~10%
ReDeconv (II)	Lamp5	5.9083	Sample_rand_RC_46	P4.ercent>20%
ReDeconv (II)	Oligo	-7.577	Sample_rand_RC_46	P4.ercent>20%
ReDeconv (II)	Astro	-14.9488	Sample_rand_RC_47	2.Percent: 5%~10%
ReDeconv (II)	L5.6.NP	-24.8243	Sample_rand_RC_47	P4.ercent>20%
ReDeconv (II)	L5.ET	67.698	Sample_rand_RC_47	1.Percent<=5%
ReDeconv (II)	L6b	12.5778	Sample_rand_RC_47	P4.ercent>20%
ReDeconv (II)	Lamp5	1.18773	Sample_rand_RC_47	P4.ercent>20%
ReDeconv (II)	Oligo	-18.5184	Sample_rand_RC_47	2.Percent: 5%~10%
ReDeconv (II)	Astro	-13.1177	Sample_rand_RC_48	2.Percent: 5%~10%
ReDeconv (II)	L5.6.NP	-35.4847	Sample_rand_RC_48	2.Percent: 5%~10%
ReDeconv (II)	L5.ET	33.9453	Sample_rand_RC_48	2.Percent: 5%~10%
ReDeconv (II)	L6b	21.7254	Sample_rand_RC_48	3.Percent: 10%~20%
ReDeconv (II)	Lamp5	3.38241	Sample_rand_RC_48	P4.ercent>20%
ReDeconv (II)	Oligo	-9.70924	Sample_rand_RC_48	P4.ercent>20%
ReDeconv (II)	Astro	-6.48642	Sample_rand_RC_49	1.Percent<=5%
ReDeconv (II)	L5.6.NP	-16.3555	Sample_rand_RC_49	3.Percent: 10%~20%
ReDeconv (II)	L5.ET	34.0445	Sample_rand_RC_49	2.Percent: 5%~10%
ReDeconv (II)	L6b	31.9568	Sample_rand_RC_49	3.Percent: 10%~20%
ReDeconv (II)	Lamp5	7.58957	Sample_rand_RC_49	1.Percent<=5%
ReDeconv (II)	Oligo	-4.90194	Sample_rand_RC_49	P4.ercent>20%
ReDeconv (II)	Astro	-6.2353	Sample_rand_RC_50	1.Percent<=5%
ReDeconv (II)	L5.6.NP	-15.5342	Sample_rand_RC_50	3.Percent: 10%~20%
ReDeconv (II)	L5.ET	31.3873	Sample_rand_RC_50	2.Percent: 5%~10%
ReDeconv (II)	L6b	54.6773	Sample_rand_RC_50	1.Percent<=5%
ReDeconv (II)	Lamp5	11.1473	Sample_rand_RC_50	1.Percent<=5%
ReDeconv (II)	Oligo	-4.21495	Sample_rand_RC_50	P4.ercent>20%
ReDeconv (II)	Astro	-2.0309	Sample_rand_RC_51	2.Percent: 5%~10%
ReDeconv (II)	L5.6.NP	-35.3342	Sample_rand_RC_51	1.Percent<=5%
ReDeconv (II)	L5.ET	22.6036	Sample_rand_RC_51	3.Percent: 10%~20%
ReDeconv (II)	L6b	26.4999	Sample_rand_RC_51	2.Percent: 5%~10%
ReDeconv (II)	Lamp5	10.1729	Sample_rand_RC_51	1.Percent<=5%
ReDeconv (II)	Oligo	-5.78545	Sample_rand_RC_51	P4.ercent>20%
ReDeconv (II)	Astro	-8.26241	Sample_rand_RC_52	3.Percent: 10%~20%
ReDeconv (II)	L5.6.NP	-12.9567	Sample_rand_RC_52	P4.ercent>20%
ReDeconv (II)	L5.ET	44.0072	Sample_rand_RC_52	2.Percent: 5%~10%
ReDeconv (II)	L6b	28.8097	Sample_rand_RC_52	3.Percent: 10%~20%
ReDeconv (II)	Lamp5	14.1446	Sample_rand_RC_52	1.Percent<=5%
ReDeconv (II)	Oligo	-9.29451	Sample_rand_RC_52	P4.ercent>20%
ReDeconv (II)	Astro	-8.12585	Sample_rand_RC_53	1.Percent<=5%
ReDeconv (II)	L5.6.NP	-21.5726	Sample_rand_RC_53	P4.ercent>20%
ReDeconv (II)	L5.ET	33.6688	Sample_rand_RC_53	2.Percent: 5%~10%
ReDeconv (II)	L6b	19.1825	Sample_rand_RC_53	P4.ercent>20%
ReDeconv (II)	Lamp5	2.806	Sample_rand_RC_53	3.Percent: 10%~20%
ReDeconv (II)	Oligo	-11.5019	Sample_rand_RC_53	P4.ercent>20%
ReDeconv (II)	Astro	-9.86781	Sample_rand_RC_54	3.Percent: 10%~20%
ReDeconv (II)	L5.6.NP	-12.3637	Sample_rand_RC_54	P4.ercent>20%
ReDeconv (II)	L5.ET	44.3271	Sample_rand_RC_54	2.Percent: 5%~10%
ReDeconv (II)	L6b	31.2894	Sample_rand_RC_54	3.Percent: 10%~20%
ReDeconv (II)	Lamp5	9.81602	Sample_rand_RC_54	3.Percent: 10%~20%
ReDeconv (II)	Oligo	-8.10249	Sample_rand_RC_54	P4.ercent>20%
ReDeconv (II)	Astro	-10.1116	Sample_rand_RC_55	1.Percent<=5%
ReDeconv (II)	L5.6.NP	-28.3326	Sample_rand_RC_55	2.Percent: 5%~10%
ReDeconv (II)	L5.ET	98.1534	Sample_rand_RC_55	1.Percent<=5%
ReDeconv (II)	L6b	18.0938	Sample_rand_RC_55	P4.ercent>20%
ReDeconv (II)	Lamp5	2.68176	Sample_rand_RC_55	P4.ercent>20%
ReDeconv (II)	Oligo	-10.7454	Sample_rand_RC_55	P4.ercent>20%
ReDeconv (II)	Astro	-7.02569	Sample_rand_RC_56	2.Percent: 5%~10%
ReDeconv (II)	L5.6.NP	-19.6026	Sample_rand_RC_56	3.Percent: 10%~20%
ReDeconv (II)	L5.ET	38.4119	Sample_rand_RC_56	2.Percent: 5%~10%
ReDeconv (II)	L6b	33.9089	Sample_rand_RC_56	2.Percent: 5%~10%
ReDeconv (II)	Lamp5	3.61051	Sample_rand_RC_56	P4.ercent>20%
ReDeconv (II)	Oligo	-10.2556	Sample_rand_RC_56	P4.ercent>20%
ReDeconv (II)	Astro	-9.96525	Sample_rand_RC_57	1.Percent<=5%
ReDeconv (II)	L5.6.NP	-25.8811	Sample_rand_RC_57	2.Percent: 5%~10%
ReDeconv (II)	L5.ET	46.9066	Sample_rand_RC_57	1.Percent<=5%
ReDeconv (II)	L6b	30.5137	Sample_rand_RC_57	2.Percent: 5%~10%
ReDeconv (II)	Lamp5	6.20226	Sample_rand_RC_57	P4.ercent>20%
ReDeconv (II)	Oligo	-7.11906	Sample_rand_RC_57	P4.ercent>20%
ReDeconv (II)	Astro	-9.88729	Sample_rand_RC_58	2.Percent: 5%~10%
ReDeconv (II)	L5.6.NP	-14.617	Sample_rand_RC_58	P4.ercent>20%
ReDeconv (II)	L5.ET	31.0649	Sample_rand_RC_58	3.Percent: 10%~20%
ReDeconv (II)	L6b	34.9627	Sample_rand_RC_58	2.Percent: 5%~10%
ReDeconv (II)	Lamp5	2.71541	Sample_rand_RC_58	3.Percent: 10%~20%
ReDeconv (II)	Oligo	-12.028	Sample_rand_RC_58	P4.ercent>20%
ReDeconv (II)	Astro	-13.0602	Sample_rand_RC_59	2.Percent: 5%~10%
ReDeconv (II)	L5.6.NP	-34.5306	Sample_rand_RC_59	2.Percent: 5%~10%
ReDeconv (II)	L5.ET	35.6604	Sample_rand_RC_59	2.Percent: 5%~10%
ReDeconv (II)	L6b	25.4644	Sample_rand_RC_59	3.Percent: 10%~20%
ReDeconv (II)	Lamp5	1.60989	Sample_rand_RC_59	P4.ercent>20%
ReDeconv (II)	Oligo	-12.7889	Sample_rand_RC_59	3.Percent: 10%~20%
ReDeconv (II)	Astro	-7.46241	Sample_rand_RC_60	2.Percent: 5%~10%
ReDeconv (II)	L5.6.NP	-19.8855	Sample_rand_RC_60	P4.ercent>20%
ReDeconv (II)	L5.ET	34.8301	Sample_rand_RC_60	2.Percent: 5%~10%
ReDeconv (II)	L6b	25.0363	Sample_rand_RC_60	3.Percent: 10%~20%
ReDeconv (II)	Lamp5	4.43779	Sample_rand_RC_60	P4.ercent>20%
ReDeconv (II)	Oligo	-12.0939	Sample_rand_RC_60	P4.ercent>20%
ReDeconv (II)	Astro	-10.8739	Sample_rand_RC_61	2.Percent: 5%~10%
ReDeconv (II)	L5.6.NP	-59.2681	Sample_rand_RC_61	1.Percent<=5%
ReDeconv (II)	L5.ET	47.1021	Sample_rand_RC_61	1.Percent<=5%
ReDeconv (II)	L6b	13.2396	Sample_rand_RC_61	P4.ercent>20%
ReDeconv (II)	Lamp5	2.2828	Sample_rand_RC_61	3.Percent: 10%~20%
ReDeconv (II)	Oligo	-11.5813	Sample_rand_RC_61	P4.ercent>20%
ReDeconv (II)	Astro	-15.8776	Sample_rand_RC_62	1.Percent<=5%
ReDeconv (II)	L5.6.NP	-25.5622	Sample_rand_RC_62	3.Percent: 10%~20%
ReDeconv (II)	L5.ET	33.736	Sample_rand_RC_62	2.Percent: 5%~10%
ReDeconv (II)	L6b	26.6548	Sample_rand_RC_62	2.Percent: 5%~10%
ReDeconv (II)	Lamp5	2.53962	Sample_rand_RC_62	P4.ercent>20%
ReDeconv (II)	Oligo	-13.3032	Sample_rand_RC_62	3.Percent: 10%~20%
ReDeconv (II)	Astro	-11.0111	Sample_rand_RC_63	1.Percent<=5%
ReDeconv (II)	L5.6.NP	-17.8402	Sample_rand_RC_63	3.Percent: 10%~20%
ReDeconv (II)	L5.ET	42.0489	Sample_rand_RC_63	2.Percent: 5%~10%
ReDeconv (II)	L6b	60.2072	Sample_rand_RC_63	1.Percent<=5%
ReDeconv (II)	Lamp5	4.61498	Sample_rand_RC_63	P4.ercent>20%
ReDeconv (II)	Oligo	-7.46284	Sample_rand_RC_63	P4.ercent>20%
ReDeconv (II)	Astro	-8.23356	Sample_rand_RC_64	2.Percent: 5%~10%
ReDeconv (II)	L5.6.NP	-24.4832	Sample_rand_RC_64	3.Percent: 10%~20%
ReDeconv (II)	L5.ET	63.4363	Sample_rand_RC_64	1.Percent<=5%
ReDeconv (II)	L6b	13.5932	Sample_rand_RC_64	P4.ercent>20%
ReDeconv (II)	Lamp5	0.476078	Sample_rand_RC_64	2.Percent: 5%~10%
ReDeconv (II)	Oligo	-13.7444	Sample_rand_RC_64	P4.ercent>20%
ReDeconv (II)	Astro	-11.4547	Sample_rand_RC_65	1.Percent<=5%
ReDeconv (II)	L5.6.NP	-21.051	Sample_rand_RC_65	3.Percent: 10%~20%
ReDeconv (II)	L5.ET	32.5174	Sample_rand_RC_65	2.Percent: 5%~10%
ReDeconv (II)	L6b	18.9938	Sample_rand_RC_65	P4.ercent>20%
ReDeconv (II)	Lamp5	2.78994	Sample_rand_RC_65	2.Percent: 5%~10%
ReDeconv (II)	Oligo	-10.2085	Sample_rand_RC_65	P4.ercent>20%
ReDeconv (II)	Astro	-1.61091	Sample_rand_RC_66	1.Percent<=5%
ReDeconv (II)	L5.6.NP	-24.6789	Sample_rand_RC_66	3.Percent: 10%~20%
ReDeconv (II)	L5.ET	17.6078	Sample_rand_RC_66	P4.ercent>20%
ReDeconv (II)	L6b	40.5413	Sample_rand_RC_66	2.Percent: 5%~10%
ReDeconv (II)	Lamp5	-2.46816	Sample_rand_RC_66	3.Percent: 10%~20%
ReDeconv (II)	Oligo	-9.1119	Sample_rand_RC_66	P4.ercent>20%
ReDeconv (II)	Astro	-11.0009	Sample_rand_RC_67	2.Percent: 5%~10%
ReDeconv (II)	L5.6.NP	-25.389	Sample_rand_RC_67	3.Percent: 10%~20%
ReDeconv (II)	L5.ET	43.209	Sample_rand_RC_67	2.Percent: 5%~10%
ReDeconv (II)	L6b	18.681	Sample_rand_RC_67	3.Percent: 10%~20%
ReDeconv (II)	Lamp5	1.66374	Sample_rand_RC_67	P4.ercent>20%
ReDeconv (II)	Oligo	-15.4786	Sample_rand_RC_67	3.Percent: 10%~20%
ReDeconv (II)	Astro	-8.01944	Sample_rand_RC_68	2.Percent: 5%~10%
ReDeconv (II)	L5.6.NP	-36.2804	Sample_rand_RC_68	2.Percent: 5%~10%
ReDeconv (II)	L5.ET	21.8173	Sample_rand_RC_68	3.Percent: 10%~20%
ReDeconv (II)	L6b	17.2789	Sample_rand_RC_68	P4.ercent>20%
ReDeconv (II)	Lamp5	4.22626	Sample_rand_RC_68	2.Percent: 5%~10%
ReDeconv (II)	Oligo	-7.96397	Sample_rand_RC_68	P4.ercent>20%
ReDeconv (II)	Astro	-14.6472	Sample_rand_RC_69	1.Percent<=5%
ReDeconv (II)	L5.6.NP	-68.2901	Sample_rand_RC_69	1.Percent<=5%
ReDeconv (II)	L5.ET	39.0482	Sample_rand_RC_69	1.Percent<=5%
ReDeconv (II)	L6b	14.6261	Sample_rand_RC_69	3.Percent: 10%~20%
ReDeconv (II)	Lamp5	0.608157	Sample_rand_RC_69	P4.ercent>20%
ReDeconv (II)	Oligo	-13.1617	Sample_rand_RC_69	3.Percent: 10%~20%
ReDeconv (II)	Astro	-18.0578	Sample_rand_RC_70	2.Percent: 5%~10%
ReDeconv (II)	L5.6.NP	-24.2502	Sample_rand_RC_70	3.Percent: 10%~20%
ReDeconv (II)	L5.ET	78.9053	Sample_rand_RC_70	1.Percent<=5%
ReDeconv (II)	L6b	13.2639	Sample_rand_RC_70	P4.ercent>20%
ReDeconv (II)	Lamp5	0.445903	Sample_rand_RC_70	P4.ercent>20%
ReDeconv (II)	Oligo	-21.0201	Sample_rand_RC_70	2.Percent: 5%~10%
ReDeconv (II)	Astro	-9.33752	Sample_rand_RC_71	2.Percent: 5%~10%
ReDeconv (II)	L5.6.NP	-21.4961	Sample_rand_RC_71	3.Percent: 10%~20%
ReDeconv (II)	L5.ET	36.0851	Sample_rand_RC_71	2.Percent: 5%~10%
ReDeconv (II)	L6b	23.1728	Sample_rand_RC_71	3.Percent: 10%~20%
ReDeconv (II)	Lamp5	4.37308	Sample_rand_RC_71	3.Percent: 10%~20%
ReDeconv (II)	Oligo	-9.64484	Sample_rand_RC_71	P4.ercent>20%
ReDeconv (II)	Astro	-8.10325	Sample_rand_RC_72	1.Percent<=5%
ReDeconv (II)	L5.6.NP	-43.2719	Sample_rand_RC_72	1.Percent<=5%
ReDeconv (II)	L5.ET	80.8236	Sample_rand_RC_72	1.Percent<=5%
ReDeconv (II)	L6b	18.1268	Sample_rand_RC_72	3.Percent: 10%~20%
ReDeconv (II)	Lamp5	2.27418	Sample_rand_RC_72	P4.ercent>20%
ReDeconv (II)	Oligo	-11.7018	Sample_rand_RC_72	P4.ercent>20%
ReDeconv (II)	Astro	-6.55658	Sample_rand_RC_73	2.Percent: 5%~10%
ReDeconv (II)	L5.6.NP	-22.4335	Sample_rand_RC_73	3.Percent: 10%~20%
ReDeconv (II)	L5.ET	58.9201	Sample_rand_RC_73	1.Percent<=5%
ReDeconv (II)	L6b	25.4629	Sample_rand_RC_73	3.Percent: 10%~20%
ReDeconv (II)	Lamp5	4.87457	Sample_rand_RC_73	P4.ercent>20%
ReDeconv (II)	Oligo	-7.80906	Sample_rand_RC_73	P4.ercent>20%
ReDeconv (II)	Astro	-11.2764	Sample_rand_RC_74	3.Percent: 10%~20%
ReDeconv (II)	L5.6.NP	-15.3578	Sample_rand_RC_74	P4.ercent>20%
ReDeconv (II)	L5.ET	27.7378	Sample_rand_RC_74	3.Percent: 10%~20%
ReDeconv (II)	L6b	33.1727	Sample_rand_RC_74	3.Percent: 10%~20%
ReDeconv (II)	Lamp5	9.15103	Sample_rand_RC_74	2.Percent: 5%~10%
ReDeconv (II)	Oligo	-13.0094	Sample_rand_RC_74	3.Percent: 10%~20%
ReDeconv (II)	Astro	-12.6469	Sample_rand_RC_75	1.Percent<=5%
ReDeconv (II)	L5.6.NP	-28.2207	Sample_rand_RC_75	2.Percent: 5%~10%
ReDeconv (II)	L5.ET	26.0979	Sample_rand_RC_75	2.Percent: 5%~10%
ReDeconv (II)	L6b	23.912	Sample_rand_RC_75	3.Percent: 10%~20%
ReDeconv (II)	Lamp5	2.12893	Sample_rand_RC_75	3.Percent: 10%~20%
ReDeconv (II)	Oligo	-7.28132	Sample_rand_RC_75	P4.ercent>20%
ReDeconv (II)	Astro	-9.85706	Sample_rand_RC_76	2.Percent: 5%~10%
ReDeconv (II)	L5.6.NP	-30.3278	Sample_rand_RC_76	2.Percent: 5%~10%
ReDeconv (II)	L5.ET	24.1435	Sample_rand_RC_76	2.Percent: 5%~10%
ReDeconv (II)	L6b	17.5405	Sample_rand_RC_76	P4.ercent>20%
ReDeconv (II)	Lamp5	0.839386	Sample_rand_RC_76	3.Percent: 10%~20%
ReDeconv (II)	Oligo	-9.52773	Sample_rand_RC_76	P4.ercent>20%
ReDeconv (II)	Astro	-13.0537	Sample_rand_RC_77	3.Percent: 10%~20%
ReDeconv (II)	L5.6.NP	-22.5244	Sample_rand_RC_77	P4.ercent>20%
ReDeconv (II)	L5.ET	41.4931	Sample_rand_RC_77	2.Percent: 5%~10%
ReDeconv (II)	L6b	13.5078	Sample_rand_RC_77	P4.ercent>20%
ReDeconv (II)	Lamp5	1.21609	Sample_rand_RC_77	3.Percent: 10%~20%
ReDeconv (II)	Oligo	-19.1684	Sample_rand_RC_77	1.Percent<=5%
ReDeconv (II)	Astro	-12.7749	Sample_rand_RC_78	2.Percent: 5%~10%
ReDeconv (II)	L5.6.NP	-20.6532	Sample_rand_RC_78	P4.ercent>20%
ReDeconv (II)	L5.ET	40.6287	Sample_rand_RC_78	2.Percent: 5%~10%
ReDeconv (II)	L6b	18.6645	Sample_rand_RC_78	P4.ercent>20%
ReDeconv (II)	Lamp5	2.2013	Sample_rand_RC_78	P4.ercent>20%
ReDeconv (II)	Oligo	-16.9189	Sample_rand_RC_78	2.Percent: 5%~10%
ReDeconv (II)	Astro	-14.5008	Sample_rand_RC_79	2.Percent: 5%~10%
ReDeconv (II)	L5.6.NP	-19.3084	Sample_rand_RC_79	P4.ercent>20%
ReDeconv (II)	L5.ET	60.381	Sample_rand_RC_79	1.Percent<=5%
ReDeconv (II)	L6b	19.3749	Sample_rand_RC_79	P4.ercent>20%
ReDeconv (II)	Lamp5	3.12815	Sample_rand_RC_79	P4.ercent>20%
ReDeconv (II)	Oligo	-14.8024	Sample_rand_RC_79	3.Percent: 10%~20%
ReDeconv (II)	Astro	-6.66089	Sample_rand_RC_80	2.Percent: 5%~10%
ReDeconv (II)	L5.6.NP	-31.3144	Sample_rand_RC_80	2.Percent: 5%~10%
ReDeconv (II)	L5.ET	92.0484	Sample_rand_RC_80	1.Percent<=5%
ReDeconv (II)	L6b	20.3397	Sample_rand_RC_80	3.Percent: 10%~20%
ReDeconv (II)	Lamp5	2.8489	Sample_rand_RC_80	P4.ercent>20%
ReDeconv (II)	Oligo	-11.3899	Sample_rand_RC_80	P4.ercent>20%
ReDeconv (II)	Astro	-10.4134	Sample_rand_RC_81	2.Percent: 5%~10%
ReDeconv (II)	L5.6.NP	-23.8785	Sample_rand_RC_81	3.Percent: 10%~20%
ReDeconv (II)	L5.ET	52.0351	Sample_rand_RC_81	1.Percent<=5%
ReDeconv (II)	L6b	20.1506	Sample_rand_RC_81	P4.ercent>20%
ReDeconv (II)	Lamp5	1.98884	Sample_rand_RC_81	P4.ercent>20%
ReDeconv (II)	Oligo	-11.6431	Sample_rand_RC_81	P4.ercent>20%
ReDeconv (II)	Astro	-9.02872	Sample_rand_RC_82	3.Percent: 10%~20%
ReDeconv (II)	L5.6.NP	-16.7015	Sample_rand_RC_82	P4.ercent>20%
ReDeconv (II)	L5.ET	30.4249	Sample_rand_RC_82	3.Percent: 10%~20%
ReDeconv (II)	L6b	21.6446	Sample_rand_RC_82	3.Percent: 10%~20%
ReDeconv (II)	Lamp5	6.91618	Sample_rand_RC_82	2.Percent: 5%~10%
ReDeconv (II)	Oligo	-9.23948	Sample_rand_RC_82	P4.ercent>20%
ReDeconv (II)	Astro	-10.0902	Sample_rand_RC_83	2.Percent: 5%~10%
ReDeconv (II)	L5.6.NP	-27.4293	Sample_rand_RC_83	3.Percent: 10%~20%
ReDeconv (II)	L5.ET	35.553	Sample_rand_RC_83	2.Percent: 5%~10%
ReDeconv (II)	L6b	16.0656	Sample_rand_RC_83	P4.ercent>20%
ReDeconv (II)	Lamp5	4.67078	Sample_rand_RC_83	2.Percent: 5%~10%
ReDeconv (II)	Oligo	-9.13028	Sample_rand_RC_83	P4.ercent>20%
ReDeconv (II)	Astro	-11.7784	Sample_rand_RC_84	1.Percent<=5%
ReDeconv (II)	L5.6.NP	-39.257	Sample_rand_RC_84	1.Percent<=5%
ReDeconv (II)	L5.ET	35.6219	Sample_rand_RC_84	2.Percent: 5%~10%
ReDeconv (II)	L6b	21.4024	Sample_rand_RC_84	3.Percent: 10%~20%
ReDeconv (II)	Lamp5	2.47008	Sample_rand_RC_84	P4.ercent>20%
ReDeconv (II)	Oligo	-9.38515	Sample_rand_RC_84	P4.ercent>20%
ReDeconv (II)	Astro	-14.7682	Sample_rand_RC_85	2.Percent: 5%~10%
ReDeconv (II)	L5.6.NP	-32.2683	Sample_rand_RC_85	3.Percent: 10%~20%
ReDeconv (II)	L5.ET	28.7052	Sample_rand_RC_85	2.Percent: 5%~10%
ReDeconv (II)	L6b	15.3489	Sample_rand_RC_85	P4.ercent>20%
ReDeconv (II)	Lamp5	-0.824806	Sample_rand_RC_85	P4.ercent>20%
ReDeconv (II)	Oligo	-18.4572	Sample_rand_RC_85	2.Percent: 5%~10%
ReDeconv (II)	Astro	-26.8313	Sample_rand_RC_86	1.Percent<=5%
ReDeconv (II)	L5.6.NP	-16.7366	Sample_rand_RC_86	P4.ercent>20%
ReDeconv (II)	L5.ET	42.3732	Sample_rand_RC_86	2.Percent: 5%~10%
ReDeconv (II)	L6b	23.6962	Sample_rand_RC_86	3.Percent: 10%~20%
ReDeconv (II)	Lamp5	4.33462	Sample_rand_RC_86	P4.ercent>20%
ReDeconv (II)	Oligo	-11.6419	Sample_rand_RC_86	P4.ercent>20%
ReDeconv (II)	Astro	-9.36636	Sample_rand_RC_87	1.Percent<=5%
ReDeconv (II)	L5.6.NP	-17.1777	Sample_rand_RC_87	3.Percent: 10%~20%
ReDeconv (II)	L5.ET	54.5388	Sample_rand_RC_87	1.Percent<=5%
ReDeconv (II)	L6b	80.4983	Sample_rand_RC_87	1.Percent<=5%
ReDeconv (II)	Lamp5	5.65142	Sample_rand_RC_87	P4.ercent>20%
ReDeconv (II)	Oligo	-6.70044	Sample_rand_RC_87	P4.ercent>20%
ReDeconv (II)	Astro	-7.26166	Sample_rand_RC_88	2.Percent: 5%~10%
ReDeconv (II)	L5.6.NP	-39.8092	Sample_rand_RC_88	1.Percent<=5%
ReDeconv (II)	L5.ET	24.519	Sample_rand_RC_88	2.Percent: 5%~10%
ReDeconv (II)	L6b	67.8479	Sample_rand_RC_88	1.Percent<=5%
ReDeconv (II)	Lamp5	10.8618	Sample_rand_RC_88	2.Percent: 5%~10%
ReDeconv (II)	Oligo	-3.83886	Sample_rand_RC_88	P4.ercent>20%
ReDeconv (II)	Astro	-14.1229	Sample_rand_RC_89	1.Percent<=5%
ReDeconv (II)	L5.6.NP	-24.885	Sample_rand_RC_89	3.Percent: 10%~20%
ReDeconv (II)	L5.ET	92.7566	Sample_rand_RC_89	1.Percent<=5%
ReDeconv (II)	L6b	17.4137	Sample_rand_RC_89	P4.ercent>20%
ReDeconv (II)	Lamp5	3.25823	Sample_rand_RC_89	P4.ercent>20%
ReDeconv (II)	Oligo	-12.2754	Sample_rand_RC_89	P4.ercent>20%
ReDeconv (II)	Astro	-12.898	Sample_rand_RC_90	2.Percent: 5%~10%
ReDeconv (II)	L5.6.NP	-35.0757	Sample_rand_RC_90	2.Percent: 5%~10%
ReDeconv (II)	L5.ET	64.148	Sample_rand_RC_90	1.Percent<=5%
ReDeconv (II)	L6b	14.8687	Sample_rand_RC_90	P4.ercent>20%
ReDeconv (II)	Lamp5	1.91083	Sample_rand_RC_90	P4.ercent>20%
ReDeconv (II)	Oligo	-16.6645	Sample_rand_RC_90	3.Percent: 10%~20%
ReDeconv (II)	Astro	-6.03922	Sample_rand_RC_91	2.Percent: 5%~10%
ReDeconv (II)	L5.6.NP	-25.8575	Sample_rand_RC_91	2.Percent: 5%~10%
ReDeconv (II)	L5.ET	34.6794	Sample_rand_RC_91	2.Percent: 5%~10%
ReDeconv (II)	L6b	17.1071	Sample_rand_RC_91	P4.ercent>20%
ReDeconv (II)	Lamp5	9.2676	Sample_rand_RC_91	1.Percent<=5%
ReDeconv (II)	Oligo	-7.64818	Sample_rand_RC_91	P4.ercent>20%
ReDeconv (II)	Astro	-8.7095	Sample_rand_RC_92	2.Percent: 5%~10%
ReDeconv (II)	L5.6.NP	-26.8433	Sample_rand_RC_92	2.Percent: 5%~10%
ReDeconv (II)	L5.ET	39.1097	Sample_rand_RC_92	2.Percent: 5%~10%
ReDeconv (II)	L6b	19.4402	Sample_rand_RC_92	3.Percent: 10%~20%
ReDeconv (II)	Lamp5	2.61973	Sample_rand_RC_92	P4.ercent>20%
ReDeconv (II)	Oligo	-9.25601	Sample_rand_RC_92	P4.ercent>20%
ReDeconv (II)	Astro	-11.7351	Sample_rand_RC_93	2.Percent: 5%~10%
ReDeconv (II)	L5.6.NP	-81.0156	Sample_rand_RC_93	1.Percent<=5%
ReDeconv (II)	L5.ET	30.6001	Sample_rand_RC_93	2.Percent: 5%~10%
ReDeconv (II)	L6b	15.8245	Sample_rand_RC_93	3.Percent: 10%~20%
ReDeconv (II)	Lamp5	1.97645	Sample_rand_RC_93	P4.ercent>20%
ReDeconv (II)	Oligo	-12.9316	Sample_rand_RC_93	P4.ercent>20%
ReDeconv (II)	Astro	-8.07064	Sample_rand_RC_94	1.Percent<=5%
ReDeconv (II)	L5.6.NP	-21.4895	Sample_rand_RC_94	3.Percent: 10%~20%
ReDeconv (II)	L5.ET	49.6227	Sample_rand_RC_94	1.Percent<=5%
ReDeconv (II)	L6b	27.6645	Sample_rand_RC_94	3.Percent: 10%~20%
ReDeconv (II)	Lamp5	3.5371	Sample_rand_RC_94	P4.ercent>20%
ReDeconv (II)	Oligo	-9.77702	Sample_rand_RC_94	P4.ercent>20%
ReDeconv (II)	Astro	-12.1977	Sample_rand_RC_95	2.Percent: 5%~10%
ReDeconv (II)	L5.6.NP	-24.0147	Sample_rand_RC_95	2.Percent: 5%~10%
ReDeconv (II)	L5.ET	56.116	Sample_rand_RC_95	1.Percent<=5%
ReDeconv (II)	L6b	43.0419	Sample_rand_RC_95	2.Percent: 5%~10%
ReDeconv (II)	Lamp5	4.0637	Sample_rand_RC_95	P4.ercent>20%
ReDeconv (II)	Oligo	-7.7937	Sample_rand_RC_95	P4.ercent>20%
ReDeconv (II)	Astro	-9.65425	Sample_rand_RC_96	2.Percent: 5%~10%
ReDeconv (II)	L5.6.NP	-10.4731	Sample_rand_RC_96	P4.ercent>20%
ReDeconv (II)	L5.ET	49.5376	Sample_rand_RC_96	2.Percent: 5%~10%
ReDeconv (II)	L6b	31.677	Sample_rand_RC_96	3.Percent: 10%~20%
ReDeconv (II)	Lamp5	3.57998	Sample_rand_RC_96	2.Percent: 5%~10%
ReDeconv (II)	Oligo	-6.47364	Sample_rand_RC_96	P4.ercent>20%
ReDeconv (II)	Astro	-16.9425	Sample_rand_RC_97	1.Percent<=5%
ReDeconv (II)	L5.6.NP	-32.8832	Sample_rand_RC_97	2.Percent: 5%~10%
ReDeconv (II)	L5.ET	77.4408	Sample_rand_RC_97	1.Percent<=5%
ReDeconv (II)	L6b	17.3953	Sample_rand_RC_97	P4.ercent>20%
ReDeconv (II)	Lamp5	1.3448	Sample_rand_RC_97	P4.ercent>20%
ReDeconv (II)	Oligo	-11.9865	Sample_rand_RC_97	P4.ercent>20%
ReDeconv (II)	Astro	-9.52947	Sample_rand_RC_98	2.Percent: 5%~10%
ReDeconv (II)	L5.6.NP	-42.5827	Sample_rand_RC_98	1.Percent<=5%
ReDeconv (II)	L5.ET	39.143	Sample_rand_RC_98	1.Percent<=5%
ReDeconv (II)	L6b	22.7338	Sample_rand_RC_98	3.Percent: 10%~20%
ReDeconv (II)	Lamp5	3.26842	Sample_rand_RC_98	P4.ercent>20%
ReDeconv (II)	Oligo	-8.78075	Sample_rand_RC_98	P4.ercent>20%
ReDeconv (II)	Astro	-4.37888	Sample_rand_RC_99	1.Percent<=5%
ReDeconv (II)	L5.6.NP	-35.7606	Sample_rand_RC_99	2.Percent: 5%~10%
ReDeconv (II)	L5.ET	31.2056	Sample_rand_RC_99	2.Percent: 5%~10%
ReDeconv (II)	L6b	25.8245	Sample_rand_RC_99	3.Percent: 10%~20%
ReDeconv (II)	Lamp5	1.64788	Sample_rand_RC_99	P4.ercent>20%
ReDeconv (II)	Oligo	-10.4678	Sample_rand_RC_99	P4.ercent>20%
ReDeconv (II)	Astro	-11.2304	Sample_rand_RC_100	2.Percent: 5%~10%
ReDeconv (II)	L5.6.NP	-15.0298	Sample_rand_RC_100	P4.ercent>20%
ReDeconv (II)	L5.ET	58.9265	Sample_rand_RC_100	1.Percent<=5%
ReDeconv (II)	L6b	18.6415	Sample_rand_RC_100	P4.ercent>20%
ReDeconv (II)	Lamp5	5.23377	Sample_rand_RC_100	2.Percent: 5%~10%
ReDeconv (II)	Oligo	-13.082	Sample_rand_RC_100	3.Percent: 10%~20%
ReDeconv	Astro	-4.07439	Sample_rand_RC_1	2.Percent: 5%~10%
ReDeconv	L5.6.NP	2.23336	Sample_rand_RC_1	3.Percent: 10%~20%
ReDeconv	L5.ET	2.28941	Sample_rand_RC_1	3.Percent: 10%~20%
ReDeconv	L6b	-1.42838	Sample_rand_RC_1	3.Percent: 10%~20%
ReDeconv	Lamp5	-0.609614	Sample_rand_RC_1	P4.ercent>20%
ReDeconv	Oligo	0.981147	Sample_rand_RC_1	2.Percent: 5%~10%
ReDeconv	Astro	0.431618	Sample_rand_RC_2	2.Percent: 5%~10%
ReDeconv	L5.6.NP	-1.49711	Sample_rand_RC_2	2.Percent: 5%~10%
ReDeconv	L5.ET	0.750259	Sample_rand_RC_2	2.Percent: 5%~10%
ReDeconv	L6b	-0.0363107	Sample_rand_RC_2	3.Percent: 10%~20%
ReDeconv	Lamp5	-0.261667	Sample_rand_RC_2	P4.ercent>20%
ReDeconv	Oligo	0.259573	Sample_rand_RC_2	P4.ercent>20%
ReDeconv	Astro	-1.60229	Sample_rand_RC_3	2.Percent: 5%~10%
ReDeconv	L5.6.NP	0.586652	Sample_rand_RC_3	P4.ercent>20%
ReDeconv	L5.ET	-1.14386	Sample_rand_RC_3	2.Percent: 5%~10%
ReDeconv	L6b	0.168676	Sample_rand_RC_3	P4.ercent>20%
ReDeconv	Lamp5	-2.15018	Sample_rand_RC_3	2.Percent: 5%~10%
ReDeconv	Oligo	0.69678	Sample_rand_RC_3	P4.ercent>20%
ReDeconv	Astro	2.3499	Sample_rand_RC_4	1.Percent<=5%
ReDeconv	L5.6.NP	-1.34882	Sample_rand_RC_4	2.Percent: 5%~10%
ReDeconv	L5.ET	5.04267	Sample_rand_RC_4	1.Percent<=5%
ReDeconv	L6b	-0.923703	Sample_rand_RC_4	P4.ercent>20%
ReDeconv	Lamp5	0.17159	Sample_rand_RC_4	P4.ercent>20%
ReDeconv	Oligo	0.179566	Sample_rand_RC_4	P4.ercent>20%
ReDeconv	Astro	-0.450671	Sample_rand_RC_5	1.Percent<=5%
ReDeconv	L5.6.NP	-0.54147	Sample_rand_RC_5	2.Percent: 5%~10%
ReDeconv	L5.ET	0.0631966	Sample_rand_RC_5	1.Percent<=5%
ReDeconv	L6b	0.125851	Sample_rand_RC_5	3.Percent: 10%~20%
ReDeconv	Lamp5	0.046542	Sample_rand_RC_5	P4.ercent>20%
ReDeconv	Oligo	0.0105873	Sample_rand_RC_5	P4.ercent>20%
ReDeconv	Astro	5.70564	Sample_rand_RC_6	1.Percent<=5%
ReDeconv	L5.6.NP	-1.50386	Sample_rand_RC_6	2.Percent: 5%~10%
ReDeconv	L5.ET	3.94098	Sample_rand_RC_6	1.Percent<=5%
ReDeconv	L6b	-0.0892761	Sample_rand_RC_6	P4.ercent>20%
ReDeconv	Lamp5	-1.00952	Sample_rand_RC_6	P4.ercent>20%
ReDeconv	Oligo	3.53452	Sample_rand_RC_6	2.Percent: 5%~10%
ReDeconv	Astro	0.373884	Sample_rand_RC_7	1.Percent<=5%
ReDeconv	L5.6.NP	0.00445611	Sample_rand_RC_7	3.Percent: 10%~20%
ReDeconv	L5.ET	-0.450159	Sample_rand_RC_7	2.Percent: 5%~10%
ReDeconv	L6b	1.35107	Sample_rand_RC_7	P4.ercent>20%
ReDeconv	Lamp5	-0.507693	Sample_rand_RC_7	P4.ercent>20%
ReDeconv	Oligo	-1.06389	Sample_rand_RC_7	2.Percent: 5%~10%
ReDeconv	Astro	-0.240515	Sample_rand_RC_8	2.Percent: 5%~10%
ReDeconv	L5.6.NP	0.802878	Sample_rand_RC_8	2.Percent: 5%~10%
ReDeconv	L5.ET	-2.46929	Sample_rand_RC_8	1.Percent<=5%
ReDeconv	L6b	0.124478	Sample_rand_RC_8	P4.ercent>20%
ReDeconv	Lamp5	-0.395352	Sample_rand_RC_8	P4.ercent>20%
ReDeconv	Oligo	0.485083	Sample_rand_RC_8	P4.ercent>20%
ReDeconv	Astro	8.5123	Sample_rand_RC_9	1.Percent<=5%
ReDeconv	L5.6.NP	0.517523	Sample_rand_RC_9	1.Percent<=5%
ReDeconv	L5.ET	-0.237404	Sample_rand_RC_9	2.Percent: 5%~10%
ReDeconv	L6b	-1.33391	Sample_rand_RC_9	3.Percent: 10%~20%
ReDeconv	Lamp5	0.552537	Sample_rand_RC_9	P4.ercent>20%
ReDeconv	Oligo	-0.733336	Sample_rand_RC_9	P4.ercent>20%
ReDeconv	Astro	4.72265	Sample_rand_RC_10	1.Percent<=5%
ReDeconv	L5.6.NP	-0.59463	Sample_rand_RC_10	3.Percent: 10%~20%
ReDeconv	L5.ET	1.61303	Sample_rand_RC_10	1.Percent<=5%
ReDeconv	L6b	-0.248559	Sample_rand_RC_10	P4.ercent>20%
ReDeconv	Lamp5	-1.77241	Sample_rand_RC_10	3.Percent: 10%~20%
ReDeconv	Oligo	0.330838	Sample_rand_RC_10	P4.ercent>20%
ReDeconv	Astro	4.86379	Sample_rand_RC_11	1.Percent<=5%
ReDeconv	L5.6.NP	-0.734189	Sample_rand_RC_11	3.Percent: 10%~20%
ReDeconv	L5.ET	-0.331481	Sample_rand_RC_11	1.Percent<=5%
ReDeconv	L6b	0.0288844	Sample_rand_RC_11	3.Percent: 10%~20%
ReDeconv	Lamp5	0.31625	Sample_rand_RC_11	P4.ercent>20%
ReDeconv	Oligo	-0.734659	Sample_rand_RC_11	P4.ercent>20%
ReDeconv	Astro	3.34984	Sample_rand_RC_12	1.Percent<=5%
ReDeconv	L5.6.NP	-0.196361	Sample_rand_RC_12	P4.ercent>20%
ReDeconv	L5.ET	-6.20472	Sample_rand_RC_12	1.Percent<=5%
ReDeconv	L6b	0.228288	Sample_rand_RC_12	3.Percent: 10%~20%
ReDeconv	Lamp5	3.53635	Sample_rand_RC_12	2.Percent: 5%~10%
ReDeconv	Oligo	-0.43383	Sample_rand_RC_12	P4.ercent>20%
ReDeconv	Astro	-0.366166	Sample_rand_RC_13	2.Percent: 5%~10%
ReDeconv	L5.6.NP	1.18743	Sample_rand_RC_13	2.Percent: 5%~10%
ReDeconv	L5.ET	-1.39073	Sample_rand_RC_13	2.Percent: 5%~10%
ReDeconv	L6b	-2.26853	Sample_rand_RC_13	2.Percent: 5%~10%
ReDeconv	Lamp5	0.141714	Sample_rand_RC_13	P4.ercent>20%
ReDeconv	Oligo	0.492172	Sample_rand_RC_13	P4.ercent>20%
ReDeconv	Astro	-0.725715	Sample_rand_RC_14	3.Percent: 10%~20%
ReDeconv	L5.6.NP	0.3561	Sample_rand_RC_14	P4.ercent>20%
ReDeconv	L5.ET	1.66347	Sample_rand_RC_14	3.Percent: 10%~20%
ReDeconv	L6b	-0.955111	Sample_rand_RC_14	P4.ercent>20%
ReDeconv	Lamp5	2.0232	Sample_rand_RC_14	3.Percent: 10%~20%
ReDeconv	Oligo	-2.92428	Sample_rand_RC_14	2.Percent: 5%~10%
ReDeconv	Astro	4.23773	Sample_rand_RC_15	1.Percent<=5%
ReDeconv	L5.6.NP	0.185545	Sample_rand_RC_15	P4.ercent>20%
ReDeconv	L5.ET	-1.11824	Sample_rand_RC_15	1.Percent<=5%
ReDeconv	L6b	1.42927	Sample_rand_RC_15	3.Percent: 10%~20%
ReDeconv	Lamp5	-0.665767	Sample_rand_RC_15	P4.ercent>20%
ReDeconv	Oligo	-0.191996	Sample_rand_RC_15	P4.ercent>20%
ReDeconv	Astro	4.43714	Sample_rand_RC_16	1.Percent<=5%
ReDeconv	L5.6.NP	0.472629	Sample_rand_RC_16	3.Percent: 10%~20%
ReDeconv	L5.ET	0.892492	Sample_rand_RC_16	2.Percent: 5%~10%
ReDeconv	L6b	0.253227	Sample_rand_RC_16	P4.ercent>20%
ReDeconv	Lamp5	-0.269764	Sample_rand_RC_16	P4.ercent>20%
ReDeconv	Oligo	-1.28896	Sample_rand_RC_16	3.Percent: 10%~20%
ReDeconv	Astro	-1.89333	Sample_rand_RC_17	2.Percent: 5%~10%
ReDeconv	L5.6.NP	-0.87401	Sample_rand_RC_17	2.Percent: 5%~10%
ReDeconv	L5.ET	1.92872	Sample_rand_RC_17	2.Percent: 5%~10%
ReDeconv	L6b	2.33431	Sample_rand_RC_17	3.Percent: 10%~20%
ReDeconv	Lamp5	-0.452334	Sample_rand_RC_17	P4.ercent>20%
ReDeconv	Oligo	-0.843766	Sample_rand_RC_17	P4.ercent>20%
ReDeconv	Astro	-1.96643	Sample_rand_RC_18	1.Percent<=5%
ReDeconv	L5.6.NP	-0.390333	Sample_rand_RC_18	2.Percent: 5%~10%
ReDeconv	L5.ET	-0.0109068	Sample_rand_RC_18	1.Percent<=5%
ReDeconv	L6b	2.48036	Sample_rand_RC_18	1.Percent<=5%
ReDeconv	Lamp5	-0.220241	Sample_rand_RC_18	P4.ercent>20%
ReDeconv	Oligo	0.295275	Sample_rand_RC_18	P4.ercent>20%
ReDeconv	Astro	-10.3206	Sample_rand_RC_19	1.Percent<=5%
ReDeconv	L5.6.NP	3.09383	Sample_rand_RC_19	1.Percent<=5%
ReDeconv	L5.ET	1.21262	Sample_rand_RC_19	3.Percent: 10%~20%
ReDeconv	L6b	0.000972742	Sample_rand_RC_19	3.Percent: 10%~20%
ReDeconv	Lamp5	0.895596	Sample_rand_RC_19	P4.ercent>20%
ReDeconv	Oligo	-1.24476	Sample_rand_RC_19	P4.ercent>20%
ReDeconv	Astro	-0.297457	Sample_rand_RC_20	2.Percent: 5%~10%
ReDeconv	L5.6.NP	-0.155112	Sample_rand_RC_20	3.Percent: 10%~20%
ReDeconv	L5.ET	0.408685	Sample_rand_RC_20	2.Percent: 5%~10%
ReDeconv	L6b	-0.0216964	Sample_rand_RC_20	P4.ercent>20%
ReDeconv	Lamp5	1.2008	Sample_rand_RC_20	P4.ercent>20%
ReDeconv	Oligo	-3.57117	Sample_rand_RC_20	2.Percent: 5%~10%
ReDeconv	Astro	-0.537224	Sample_rand_RC_21	1.Percent<=5%
ReDeconv	L5.6.NP	0.435887	Sample_rand_RC_21	2.Percent: 5%~10%
ReDeconv	L5.ET	2.68476	Sample_rand_RC_21	1.Percent<=5%
ReDeconv	L6b	0.308258	Sample_rand_RC_21	P4.ercent>20%
ReDeconv	Lamp5	-0.414725	Sample_rand_RC_21	P4.ercent>20%
ReDeconv	Oligo	0.0341939	Sample_rand_RC_21	P4.ercent>20%
ReDeconv	Astro	0.976227	Sample_rand_RC_22	2.Percent: 5%~10%
ReDeconv	L5.6.NP	0.675118	Sample_rand_RC_22	3.Percent: 10%~20%
ReDeconv	L5.ET	-0.127387	Sample_rand_RC_22	3.Percent: 10%~20%
ReDeconv	L6b	1.72949	Sample_rand_RC_22	2.Percent: 5%~10%
ReDeconv	Lamp5	-1.1005	Sample_rand_RC_22	P4.ercent>20%
ReDeconv	Oligo	0.4816	Sample_rand_RC_22	P4.ercent>20%
ReDeconv	Astro	-1.72745	Sample_rand_RC_23	2.Percent: 5%~10%
ReDeconv	L5.6.NP	-2.75047	Sample_rand_RC_23	2.Percent: 5%~10%
ReDeconv	L5.ET	1.0761	Sample_rand_RC_23	2.Percent: 5%~10%
ReDeconv	L6b	-1.05281	Sample_rand_RC_23	3.Percent: 10%~20%
ReDeconv	Lamp5	-0.122103	Sample_rand_RC_23	P4.ercent>20%
ReDeconv	Oligo	0.810792	Sample_rand_RC_23	P4.ercent>20%
ReDeconv	Astro	1.28021	Sample_rand_RC_24	1.Percent<=5%
ReDeconv	L5.6.NP	0.240257	Sample_rand_RC_24	3.Percent: 10%~20%
ReDeconv	L5.ET	-3.55783	Sample_rand_RC_24	1.Percent<=5%
ReDeconv	L6b	-1.25144	Sample_rand_RC_24	P4.ercent>20%
ReDeconv	Lamp5	0.434445	Sample_rand_RC_24	P4.ercent>20%
ReDeconv	Oligo	0.386618	Sample_rand_RC_24	P4.ercent>20%
ReDeconv	Astro	0.89924	Sample_rand_RC_25	2.Percent: 5%~10%
ReDeconv	L5.6.NP	-0.297896	Sample_rand_RC_25	3.Percent: 10%~20%
ReDeconv	L5.ET	0.195599	Sample_rand_RC_25	2.Percent: 5%~10%
ReDeconv	L6b	0.29333	Sample_rand_RC_25	2.Percent: 5%~10%
ReDeconv	Lamp5	-0.0491305	Sample_rand_RC_25	P4.ercent>20%
ReDeconv	Oligo	-0.141245	Sample_rand_RC_25	3.Percent: 10%~20%
ReDeconv	Astro	-1.26635	Sample_rand_RC_26	2.Percent: 5%~10%
ReDeconv	L5.6.NP	-0.214038	Sample_rand_RC_26	3.Percent: 10%~20%
ReDeconv	L5.ET	0.998983	Sample_rand_RC_26	2.Percent: 5%~10%
ReDeconv	L6b	0.744832	Sample_rand_RC_26	2.Percent: 5%~10%
ReDeconv	Lamp5	0.110185	Sample_rand_RC_26	P4.ercent>20%
ReDeconv	Oligo	-0.216409	Sample_rand_RC_26	P4.ercent>20%
ReDeconv	Astro	12.2877	Sample_rand_RC_27	1.Percent<=5%
ReDeconv	L5.6.NP	0.532763	Sample_rand_RC_27	1.Percent<=5%
ReDeconv	L5.ET	-1.2321	Sample_rand_RC_27	2.Percent: 5%~10%
ReDeconv	L6b	-0.184952	Sample_rand_RC_27	3.Percent: 10%~20%
ReDeconv	Lamp5	-0.152246	Sample_rand_RC_27	P4.ercent>20%
ReDeconv	Oligo	-0.00256195	Sample_rand_RC_27	P4.ercent>20%
ReDeconv	Astro	-4.96663	Sample_rand_RC_28	1.Percent<=5%
ReDeconv	L5.6.NP	3.20357	Sample_rand_RC_28	2.Percent: 5%~10%
ReDeconv	L5.ET	0.218048	Sample_rand_RC_28	3.Percent: 10%~20%
ReDeconv	L6b	0.229812	Sample_rand_RC_28	3.Percent: 10%~20%
ReDeconv	Lamp5	3.68456	Sample_rand_RC_28	2.Percent: 5%~10%
ReDeconv	Oligo	-0.556527	Sample_rand_RC_28	P4.ercent>20%
ReDeconv	Astro	2.79473	Sample_rand_RC_29	1.Percent<=5%
ReDeconv	L5.6.NP	0.351303	Sample_rand_RC_29	3.Percent: 10%~20%
ReDeconv	L5.ET	-1.06786	Sample_rand_RC_29	2.Percent: 5%~10%
ReDeconv	L6b	1.80913	Sample_rand_RC_29	1.Percent<=5%
ReDeconv	Lamp5	0.357955	Sample_rand_RC_29	P4.ercent>20%
ReDeconv	Oligo	-0.314112	Sample_rand_RC_29	P4.ercent>20%
ReDeconv	Astro	14.4112	Sample_rand_RC_30	1.Percent<=5%
ReDeconv	L5.6.NP	1.46528	Sample_rand_RC_30	1.Percent<=5%
ReDeconv	L5.ET	-1.21245	Sample_rand_RC_30	2.Percent: 5%~10%
ReDeconv	L6b	1.39657	Sample_rand_RC_30	P4.ercent>20%
ReDeconv	Lamp5	-2.40763	Sample_rand_RC_30	3.Percent: 10%~20%
ReDeconv	Oligo	-0.328705	Sample_rand_RC_30	P4.ercent>20%
ReDeconv	Astro	-0.845771	Sample_rand_RC_31	1.Percent<=5%
ReDeconv	L5.6.NP	4.42382	Sample_rand_RC_31	1.Percent<=5%
ReDeconv	L5.ET	-1.31803	Sample_rand_RC_31	2.Percent: 5%~10%
ReDeconv	L6b	2.49699	Sample_rand_RC_31	2.Percent: 5%~10%
ReDeconv	Lamp5	-0.305807	Sample_rand_RC_31	P4.ercent>20%
ReDeconv	Oligo	-0.127044	Sample_rand_RC_31	P4.ercent>20%
ReDeconv	Astro	2.44901	Sample_rand_RC_32	1.Percent<=5%
ReDeconv	L5.6.NP	0.0125549	Sample_rand_RC_32	3.Percent: 10%~20%
ReDeconv	L5.ET	1.13739	Sample_rand_RC_32	2.Percent: 5%~10%
ReDeconv	L6b	1.3512	Sample_rand_RC_32	1.Percent<=5%
ReDeconv	Lamp5	-0.383079	Sample_rand_RC_32	3.Percent: 10%~20%
ReDeconv	Oligo	-0.318714	Sample_rand_RC_32	P4.ercent>20%
ReDeconv	Astro	-5.56938	Sample_rand_RC_33	2.Percent: 5%~10%
ReDeconv	L5.6.NP	0.41852	Sample_rand_RC_33	P4.ercent>20%
ReDeconv	L5.ET	2.86415	Sample_rand_RC_33	2.Percent: 5%~10%
ReDeconv	L6b	-2.08671	Sample_rand_RC_33	3.Percent: 10%~20%
ReDeconv	Lamp5	0.818837	Sample_rand_RC_33	3.Percent: 10%~20%
ReDeconv	Oligo	0.249192	Sample_rand_RC_33	P4.ercent>20%
ReDeconv	Astro	-1.93163	Sample_rand_RC_34	2.Percent: 5%~10%
ReDeconv	L5.6.NP	0.0633281	Sample_rand_RC_34	P4.ercent>20%
ReDeconv	L5.ET	-2.89101	Sample_rand_RC_34	2.Percent: 5%~10%
ReDeconv	L6b	0.611672	Sample_rand_RC_34	P4.ercent>20%
ReDeconv	Lamp5	-0.437183	Sample_rand_RC_34	3.Percent: 10%~20%
ReDeconv	Oligo	0.681019	Sample_rand_RC_34	P4.ercent>20%
ReDeconv	Astro	-0.176215	Sample_rand_RC_35	2.Percent: 5%~10%
ReDeconv	L5.6.NP	-0.368009	Sample_rand_RC_35	3.Percent: 10%~20%
ReDeconv	L5.ET	-2.50772	Sample_rand_RC_35	1.Percent<=5%
ReDeconv	L6b	0.122173	Sample_rand_RC_35	3.Percent: 10%~20%
ReDeconv	Lamp5	0.119728	Sample_rand_RC_35	P4.ercent>20%
ReDeconv	Oligo	0.224065	Sample_rand_RC_35	P4.ercent>20%
ReDeconv	Astro	-1.89359	Sample_rand_RC_36	2.Percent: 5%~10%
ReDeconv	L5.6.NP	2.59452	Sample_rand_RC_36	1.Percent<=5%
ReDeconv	L5.ET	-0.39863	Sample_rand_RC_36	3.Percent: 10%~20%
ReDeconv	L6b	2.59947	Sample_rand_RC_36	1.Percent<=5%
ReDeconv	Lamp5	0.353071	Sample_rand_RC_36	P4.ercent>20%
ReDeconv	Oligo	-0.666361	Sample_rand_RC_36	P4.ercent>20%
ReDeconv	Astro	-1.60404	Sample_rand_RC_37	1.Percent<=5%
ReDeconv	L5.6.NP	0.178625	Sample_rand_RC_37	3.Percent: 10%~20%
ReDeconv	L5.ET	-1.38211	Sample_rand_RC_37	1.Percent<=5%
ReDeconv	L6b	0.430166	Sample_rand_RC_37	P4.ercent>20%
ReDeconv	Lamp5	-0.279478	Sample_rand_RC_37	P4.ercent>20%
ReDeconv	Oligo	0.0959523	Sample_rand_RC_37	P4.ercent>20%
ReDeconv	Astro	-9.49523	Sample_rand_RC_38	1.Percent<=5%
ReDeconv	L5.6.NP	-0.854238	Sample_rand_RC_38	2.Percent: 5%~10%
ReDeconv	L5.ET	-2.83826	Sample_rand_RC_38	1.Percent<=5%
ReDeconv	L6b	-0.827761	Sample_rand_RC_38	3.Percent: 10%~20%
ReDeconv	Lamp5	0.273475	Sample_rand_RC_38	P4.ercent>20%
ReDeconv	Oligo	1.34924	Sample_rand_RC_38	P4.ercent>20%
ReDeconv	Astro	2.95782	Sample_rand_RC_39	1.Percent<=5%
ReDeconv	L5.6.NP	-4.16019	Sample_rand_RC_39	1.Percent<=5%
ReDeconv	L5.ET	-0.484457	Sample_rand_RC_39	2.Percent: 5%~10%
ReDeconv	L6b	-0.498298	Sample_rand_RC_39	P4.ercent>20%
ReDeconv	Lamp5	0.351561	Sample_rand_RC_39	P4.ercent>20%
ReDeconv	Oligo	0.560041	Sample_rand_RC_39	2.Percent: 5%~10%
ReDeconv	Astro	-0.432595	Sample_rand_RC_40	1.Percent<=5%
ReDeconv	L5.6.NP	-2.21559	Sample_rand_RC_40	3.Percent: 10%~20%
ReDeconv	L5.ET	1.82604	Sample_rand_RC_40	2.Percent: 5%~10%
ReDeconv	L6b	-2.1673	Sample_rand_RC_40	1.Percent<=5%
ReDeconv	Lamp5	0.597618	Sample_rand_RC_40	P4.ercent>20%
ReDeconv	Oligo	-0.223636	Sample_rand_RC_40	P4.ercent>20%
ReDeconv	Astro	4.73499	Sample_rand_RC_41	2.Percent: 5%~10%
ReDeconv	L5.6.NP	-0.333675	Sample_rand_RC_41	P4.ercent>20%
ReDeconv	L5.ET	0.0323334	Sample_rand_RC_41	2.Percent: 5%~10%
ReDeconv	L6b	-0.629612	Sample_rand_RC_41	P4.ercent>20%
ReDeconv	Lamp5	0.600364	Sample_rand_RC_41	P4.ercent>20%
ReDeconv	Oligo	-3.57063	Sample_rand_RC_41	2.Percent: 5%~10%
ReDeconv	Astro	-2.57518	Sample_rand_RC_42	1.Percent<=5%
ReDeconv	L5.6.NP	-0.0608034	Sample_rand_RC_42	2.Percent: 5%~10%
ReDeconv	L5.ET	-0.433383	Sample_rand_RC_42	2.Percent: 5%~10%
ReDeconv	L6b	-0.301154	Sample_rand_RC_42	3.Percent: 10%~20%
ReDeconv	Lamp5	0.0210396	Sample_rand_RC_42	P4.ercent>20%
ReDeconv	Oligo	0.682581	Sample_rand_RC_42	P4.ercent>20%
ReDeconv	Astro	0.586474	Sample_rand_RC_43	1.Percent<=5%
ReDeconv	L5.6.NP	-0.157797	Sample_rand_RC_43	3.Percent: 10%~20%
ReDeconv	L5.ET	-0.528369	Sample_rand_RC_43	1.Percent<=5%
ReDeconv	L6b	0.0466029	Sample_rand_RC_43	3.Percent: 10%~20%
ReDeconv	Lamp5	0.509799	Sample_rand_RC_43	P4.ercent>20%
ReDeconv	Oligo	-0.417877	Sample_rand_RC_43	P4.ercent>20%
ReDeconv	Astro	2.61703	Sample_rand_RC_44	1.Percent<=5%
ReDeconv	L5.6.NP	-0.15537	Sample_rand_RC_44	3.Percent: 10%~20%
ReDeconv	L5.ET	-2.21037	Sample_rand_RC_44	1.Percent<=5%
ReDeconv	L6b	-3.02575	Sample_rand_RC_44	3.Percent: 10%~20%
ReDeconv	Lamp5	0.28924	Sample_rand_RC_44	P4.ercent>20%
ReDeconv	Oligo	0.620949	Sample_rand_RC_44	P4.ercent>20%
ReDeconv	Astro	-2.98393	Sample_rand_RC_45	1.Percent<=5%
ReDeconv	L5.6.NP	0.288553	Sample_rand_RC_45	3.Percent: 10%~20%
ReDeconv	L5.ET	2.39132	Sample_rand_RC_45	2.Percent: 5%~10%
ReDeconv	L6b	0.842226	Sample_rand_RC_45	3.Percent: 10%~20%
ReDeconv	Lamp5	-0.446802	Sample_rand_RC_45	P4.ercent>20%
ReDeconv	Oligo	-0.21261	Sample_rand_RC_45	P4.ercent>20%
ReDeconv	Astro	-1.1033	Sample_rand_RC_46	2.Percent: 5%~10%
ReDeconv	L5.6.NP	0.845837	Sample_rand_RC_46	1.Percent<=5%
ReDeconv	L5.ET	2.41515	Sample_rand_RC_46	1.Percent<=5%
ReDeconv	L6b	-1.39705	Sample_rand_RC_46	2.Percent: 5%~10%
ReDeconv	Lamp5	1.19198	Sample_rand_RC_46	P4.ercent>20%
ReDeconv	Oligo	-0.530364	Sample_rand_RC_46	P4.ercent>20%
ReDeconv	Astro	1.34384	Sample_rand_RC_47	2.Percent: 5%~10%
ReDeconv	L5.6.NP	-0.623508	Sample_rand_RC_47	P4.ercent>20%
ReDeconv	L5.ET	-2.0583	Sample_rand_RC_47	1.Percent<=5%
ReDeconv	L6b	-0.391299	Sample_rand_RC_47	P4.ercent>20%
ReDeconv	Lamp5	0.782751	Sample_rand_RC_47	P4.ercent>20%
ReDeconv	Oligo	1.09152	Sample_rand_RC_47	2.Percent: 5%~10%
ReDeconv	Astro	-3.2928	Sample_rand_RC_48	2.Percent: 5%~10%
ReDeconv	L5.6.NP	-0.948991	Sample_rand_RC_48	2.Percent: 5%~10%
ReDeconv	L5.ET	1.78154	Sample_rand_RC_48	2.Percent: 5%~10%
ReDeconv	L6b	-1.22436	Sample_rand_RC_48	3.Percent: 10%~20%
ReDeconv	Lamp5	0.761455	Sample_rand_RC_48	P4.ercent>20%
ReDeconv	Oligo	0.037643	Sample_rand_RC_48	P4.ercent>20%
ReDeconv	Astro	-0.680278	Sample_rand_RC_49	1.Percent<=5%
ReDeconv	L5.6.NP	1.19973	Sample_rand_RC_49	3.Percent: 10%~20%
ReDeconv	L5.ET	-1.6652	Sample_rand_RC_49	2.Percent: 5%~10%
ReDeconv	L6b	0.394096	Sample_rand_RC_49	3.Percent: 10%~20%
ReDeconv	Lamp5	-0.17476	Sample_rand_RC_49	1.Percent<=5%
ReDeconv	Oligo	-0.121903	Sample_rand_RC_49	P4.ercent>20%
ReDeconv	Astro	-0.464812	Sample_rand_RC_50	1.Percent<=5%
ReDeconv	L5.6.NP	-1.11865	Sample_rand_RC_50	3.Percent: 10%~20%
ReDeconv	L5.ET	-0.292577	Sample_rand_RC_50	2.Percent: 5%~10%
ReDeconv	L6b	2.30518	Sample_rand_RC_50	1.Percent<=5%
ReDeconv	Lamp5	1.8402	Sample_rand_RC_50	1.Percent<=5%
ReDeconv	Oligo	0.0990086	Sample_rand_RC_50	P4.ercent>20%
ReDeconv	Astro	4.48248	Sample_rand_RC_51	2.Percent: 5%~10%
ReDeconv	L5.6.NP	-0.385253	Sample_rand_RC_51	1.Percent<=5%
ReDeconv	L5.ET	1.74744	Sample_rand_RC_51	3.Percent: 10%~20%
ReDeconv	L6b	-2.04582	Sample_rand_RC_51	2.Percent: 5%~10%
ReDeconv	Lamp5	1.86134	Sample_rand_RC_51	1.Percent<=5%
ReDeconv	Oligo	-0.428968	Sample_rand_RC_51	P4.ercent>20%
ReDeconv	Astro	0.902507	Sample_rand_RC_52	3.Percent: 10%~20%
ReDeconv	L5.6.NP	-0.466465	Sample_rand_RC_52	P4.ercent>20%
ReDeconv	L5.ET	2.8832	Sample_rand_RC_52	2.Percent: 5%~10%
ReDeconv	L6b	0.549532	Sample_rand_RC_52	3.Percent: 10%~20%
ReDeconv	Lamp5	2.35268	Sample_rand_RC_52	1.Percent<=5%
ReDeconv	Oligo	-1.0326	Sample_rand_RC_52	P4.ercent>20%
ReDeconv	Astro	2.08487	Sample_rand_RC_53	1.Percent<=5%
ReDeconv	L5.6.NP	-0.834177	Sample_rand_RC_53	P4.ercent>20%
ReDeconv	L5.ET	-0.417279	Sample_rand_RC_53	2.Percent: 5%~10%
ReDeconv	L6b	0.0955063	Sample_rand_RC_53	P4.ercent>20%
ReDeconv	Lamp5	0.332405	Sample_rand_RC_53	3.Percent: 10%~20%
ReDeconv	Oligo	0.135021	Sample_rand_RC_53	P4.ercent>20%
ReDeconv	Astro	-2.16396	Sample_rand_RC_54	3.Percent: 10%~20%
ReDeconv	L5.6.NP	0.207626	Sample_rand_RC_54	P4.ercent>20%
ReDeconv	L5.ET	-1.00479	Sample_rand_RC_54	2.Percent: 5%~10%
ReDeconv	L6b	-1.10726	Sample_rand_RC_54	3.Percent: 10%~20%
ReDeconv	Lamp5	3.53827	Sample_rand_RC_54	3.Percent: 10%~20%
ReDeconv	Oligo	0.0645922	Sample_rand_RC_54	P4.ercent>20%
ReDeconv	Astro	2.07984	Sample_rand_RC_55	1.Percent<=5%
ReDeconv	L5.6.NP	-0.0626013	Sample_rand_RC_55	2.Percent: 5%~10%
ReDeconv	L5.ET	3.80154	Sample_rand_RC_55	1.Percent<=5%
ReDeconv	L6b	-0.471823	Sample_rand_RC_55	P4.ercent>20%
ReDeconv	Lamp5	-0.376702	Sample_rand_RC_55	P4.ercent>20%
ReDeconv	Oligo	0.256161	Sample_rand_RC_55	P4.ercent>20%
ReDeconv	Astro	2.52887	Sample_rand_RC_56	2.Percent: 5%~10%
ReDeconv	L5.6.NP	0.924987	Sample_rand_RC_56	3.Percent: 10%~20%
ReDeconv	L5.ET	-0.508289	Sample_rand_RC_56	2.Percent: 5%~10%
ReDeconv	L6b	-1.70793	Sample_rand_RC_56	2.Percent: 5%~10%
ReDeconv	Lamp5	0.0634658	Sample_rand_RC_56	P4.ercent>20%
ReDeconv	Oligo	-0.463787	Sample_rand_RC_56	P4.ercent>20%
ReDeconv	Astro	-1.61799	Sample_rand_RC_57	1.Percent<=5%
ReDeconv	L5.6.NP	-1.35554	Sample_rand_RC_57	2.Percent: 5%~10%
ReDeconv	L5.ET	-0.864186	Sample_rand_RC_57	1.Percent<=5%
ReDeconv	L6b	-0.00445096	Sample_rand_RC_57	2.Percent: 5%~10%
ReDeconv	Lamp5	1.31396	Sample_rand_RC_57	P4.ercent>20%
ReDeconv	Oligo	-0.225681	Sample_rand_RC_57	P4.ercent>20%
ReDeconv	Astro	-0.497946	Sample_rand_RC_58	2.Percent: 5%~10%
ReDeconv	L5.6.NP	1.17219	Sample_rand_RC_58	P4.ercent>20%
ReDeconv	L5.ET	1.13261	Sample_rand_RC_58	3.Percent: 10%~20%
ReDeconv	L6b	-0.375927	Sample_rand_RC_58	2.Percent: 5%~10%
ReDeconv	Lamp5	-1.0643	Sample_rand_RC_58	3.Percent: 10%~20%
ReDeconv	Oligo	-1.20495	Sample_rand_RC_58	P4.ercent>20%
ReDeconv	Astro	-1.04968	Sample_rand_RC_59	2.Percent: 5%~10%
ReDeconv	L5.6.NP	2.26872	Sample_rand_RC_59	2.Percent: 5%~10%
ReDeconv	L5.ET	-2.05438	Sample_rand_RC_59	2.Percent: 5%~10%
ReDeconv	L6b	1.41702	Sample_rand_RC_59	3.Percent: 10%~20%
ReDeconv	Lamp5	-0.293855	Sample_rand_RC_59	P4.ercent>20%
ReDeconv	Oligo	0.30738	Sample_rand_RC_59	3.Percent: 10%~20%
ReDeconv	Astro	3.46577	Sample_rand_RC_60	2.Percent: 5%~10%
ReDeconv	L5.6.NP	-0.711888	Sample_rand_RC_60	P4.ercent>20%
ReDeconv	L5.ET	-1.80853	Sample_rand_RC_60	2.Percent: 5%~10%
ReDeconv	L6b	0.436345	Sample_rand_RC_60	3.Percent: 10%~20%
ReDeconv	Lamp5	1.01389	Sample_rand_RC_60	P4.ercent>20%
ReDeconv	Oligo	-1.16203	Sample_rand_RC_60	P4.ercent>20%
ReDeconv	Astro	1.12385	Sample_rand_RC_61	2.Percent: 5%~10%
ReDeconv	L5.6.NP	-5.99503	Sample_rand_RC_61	1.Percent<=5%
ReDeconv	L5.ET	-2.92592	Sample_rand_RC_61	1.Percent<=5%
ReDeconv	L6b	-0.0499489	Sample_rand_RC_61	P4.ercent>20%
ReDeconv	Lamp5	0.795747	Sample_rand_RC_61	3.Percent: 10%~20%
ReDeconv	Oligo	0.114546	Sample_rand_RC_61	P4.ercent>20%
ReDeconv	Astro	-2.45353	Sample_rand_RC_62	1.Percent<=5%
ReDeconv	L5.6.NP	-1.63912	Sample_rand_RC_62	3.Percent: 10%~20%
ReDeconv	L5.ET	0.0492608	Sample_rand_RC_62	2.Percent: 5%~10%
ReDeconv	L6b	-0.843421	Sample_rand_RC_62	2.Percent: 5%~10%
ReDeconv	Lamp5	0.531953	Sample_rand_RC_62	P4.ercent>20%
ReDeconv	Oligo	1.2211	Sample_rand_RC_62	3.Percent: 10%~20%
ReDeconv	Astro	-2.90601	Sample_rand_RC_63	1.Percent<=5%
ReDeconv	L5.6.NP	-0.481186	Sample_rand_RC_63	3.Percent: 10%~20%
ReDeconv	L5.ET	0.0125185	Sample_rand_RC_63	2.Percent: 5%~10%
ReDeconv	L6b	2.02901	Sample_rand_RC_63	1.Percent<=5%
ReDeconv	Lamp5	0.0356399	Sample_rand_RC_63	P4.ercent>20%
ReDeconv	Oligo	0.364701	Sample_rand_RC_63	P4.ercent>20%
ReDeconv	Astro	5.75363	Sample_rand_RC_64	2.Percent: 5%~10%
ReDeconv	L5.6.NP	1.92869	Sample_rand_RC_64	3.Percent: 10%~20%
ReDeconv	L5.ET	2.44453	Sample_rand_RC_64	1.Percent<=5%
ReDeconv	L6b	-0.495907	Sample_rand_RC_64	P4.ercent>20%
ReDeconv	Lamp5	-1.74155	Sample_rand_RC_64	2.Percent: 5%~10%
ReDeconv	Oligo	-1.14804	Sample_rand_RC_64	P4.ercent>20%
ReDeconv	Astro	-1.14698	Sample_rand_RC_65	1.Percent<=5%
ReDeconv	L5.6.NP	0.50774	Sample_rand_RC_65	3.Percent: 10%~20%
ReDeconv	L5.ET	0.863435	Sample_rand_RC_65	2.Percent: 5%~10%
ReDeconv	L6b	0.302755	Sample_rand_RC_65	P4.ercent>20%
ReDeconv	Lamp5	-0.834678	Sample_rand_RC_65	2.Percent: 5%~10%
ReDeconv	Oligo	-0.388862	Sample_rand_RC_65	P4.ercent>20%
ReDeconv	Astro	9.47543	Sample_rand_RC_66	1.Percent<=5%
ReDeconv	L5.6.NP	-1.38597	Sample_rand_RC_66	3.Percent: 10%~20%
ReDeconv	L5.ET	-1.32282	Sample_rand_RC_66	P4.ercent>20%
ReDeconv	L6b	4.45694	Sample_rand_RC_66	2.Percent: 5%~10%
ReDeconv	Lamp5	-4.80618	Sample_rand_RC_66	3.Percent: 10%~20%
ReDeconv	Oligo	2.08891	Sample_rand_RC_66	P4.ercent>20%
ReDeconv	Astro	2.93107	Sample_rand_RC_67	2.Percent: 5%~10%
ReDeconv	L5.6.NP	0.325155	Sample_rand_RC_67	3.Percent: 10%~20%
ReDeconv	L5.ET	2.70538	Sample_rand_RC_67	2.Percent: 5%~10%
ReDeconv	L6b	-1.34325	Sample_rand_RC_67	3.Percent: 10%~20%
ReDeconv	Lamp5	-0.046316	Sample_rand_RC_67	P4.ercent>20%
ReDeconv	Oligo	-0.829484	Sample_rand_RC_67	3.Percent: 10%~20%
ReDeconv	Astro	0.81813	Sample_rand_RC_68	2.Percent: 5%~10%
ReDeconv	L5.6.NP	1.51692	Sample_rand_RC_68	2.Percent: 5%~10%
ReDeconv	L5.ET	-0.238857	Sample_rand_RC_68	3.Percent: 10%~20%
ReDeconv	L6b	-1.93087	Sample_rand_RC_68	P4.ercent>20%
ReDeconv	Lamp5	0.876328	Sample_rand_RC_68	2.Percent: 5%~10%
ReDeconv	Oligo	0.412632	Sample_rand_RC_68	P4.ercent>20%
ReDeconv	Astro	0.900592	Sample_rand_RC_69	1.Percent<=5%
ReDeconv	L5.6.NP	1.91382	Sample_rand_RC_69	1.Percent<=5%
ReDeconv	L5.ET	-0.126777	Sample_rand_RC_69	1.Percent<=5%
ReDeconv	L6b	-1.3402	Sample_rand_RC_69	3.Percent: 10%~20%
ReDeconv	Lamp5	-0.18528	Sample_rand_RC_69	P4.ercent>20%
ReDeconv	Oligo	1.30063	Sample_rand_RC_69	3.Percent: 10%~20%
ReDeconv	Astro	-3.17784	Sample_rand_RC_70	2.Percent: 5%~10%
ReDeconv	L5.6.NP	0.86321	Sample_rand_RC_70	3.Percent: 10%~20%
ReDeconv	L5.ET	-6.58447	Sample_rand_RC_70	1.Percent<=5%
ReDeconv	L6b	0.405539	Sample_rand_RC_70	P4.ercent>20%
ReDeconv	Lamp5	0.0978701	Sample_rand_RC_70	P4.ercent>20%
ReDeconv	Oligo	0.18842	Sample_rand_RC_70	2.Percent: 5%~10%
ReDeconv	Astro	0.156678	Sample_rand_RC_71	2.Percent: 5%~10%
ReDeconv	L5.6.NP	-0.178448	Sample_rand_RC_71	3.Percent: 10%~20%
ReDeconv	L5.ET	0.956713	Sample_rand_RC_71	2.Percent: 5%~10%
ReDeconv	L6b	0.919084	Sample_rand_RC_71	3.Percent: 10%~20%
ReDeconv	Lamp5	0.579173	Sample_rand_RC_71	3.Percent: 10%~20%
ReDeconv	Oligo	-0.816881	Sample_rand_RC_71	P4.ercent>20%
ReDeconv	Astro	5.58464	Sample_rand_RC_72	1.Percent<=5%
ReDeconv	L5.6.NP	-0.622863	Sample_rand_RC_72	1.Percent<=5%
ReDeconv	L5.ET	3.4636	Sample_rand_RC_72	1.Percent<=5%
ReDeconv	L6b	-0.25429	Sample_rand_RC_72	3.Percent: 10%~20%
ReDeconv	Lamp5	-0.0566069	Sample_rand_RC_72	P4.ercent>20%
ReDeconv	Oligo	-0.348772	Sample_rand_RC_72	P4.ercent>20%
ReDeconv	Astro	1.42009	Sample_rand_RC_73	2.Percent: 5%~10%
ReDeconv	L5.6.NP	-0.228133	Sample_rand_RC_73	3.Percent: 10%~20%
ReDeconv	L5.ET	2.50522	Sample_rand_RC_73	1.Percent<=5%
ReDeconv	L6b	-1.08781	Sample_rand_RC_73	3.Percent: 10%~20%
ReDeconv	Lamp5	-0.116778	Sample_rand_RC_73	P4.ercent>20%
ReDeconv	Oligo	-0.0304417	Sample_rand_RC_73	P4.ercent>20%
ReDeconv	Astro	-1.13118	Sample_rand_RC_74	3.Percent: 10%~20%
ReDeconv	L5.6.NP	-0.862455	Sample_rand_RC_74	P4.ercent>20%
ReDeconv	L5.ET	-0.777851	Sample_rand_RC_74	3.Percent: 10%~20%
ReDeconv	L6b	2.99742	Sample_rand_RC_74	3.Percent: 10%~20%
ReDeconv	Lamp5	3.76685	Sample_rand_RC_74	2.Percent: 5%~10%
ReDeconv	Oligo	-0.676533	Sample_rand_RC_74	3.Percent: 10%~20%
ReDeconv	Astro	-5.02084	Sample_rand_RC_75	1.Percent<=5%
ReDeconv	L5.6.NP	-0.22412	Sample_rand_RC_75	2.Percent: 5%~10%
ReDeconv	L5.ET	0.622326	Sample_rand_RC_75	2.Percent: 5%~10%
ReDeconv	L6b	0.520376	Sample_rand_RC_75	3.Percent: 10%~20%
ReDeconv	Lamp5	-1.31166	Sample_rand_RC_75	3.Percent: 10%~20%
ReDeconv	Oligo	0.527812	Sample_rand_RC_75	P4.ercent>20%
ReDeconv	Astro	0.960925	Sample_rand_RC_76	2.Percent: 5%~10%
ReDeconv	L5.6.NP	0.907855	Sample_rand_RC_76	2.Percent: 5%~10%
ReDeconv	L5.ET	-1.58957	Sample_rand_RC_76	2.Percent: 5%~10%
ReDeconv	L6b	-0.283648	Sample_rand_RC_76	P4.ercent>20%
ReDeconv	Lamp5	-1.39086	Sample_rand_RC_76	3.Percent: 10%~20%
ReDeconv	Oligo	0.773037	Sample_rand_RC_76	P4.ercent>20%
ReDeconv	Astro	0.172853	Sample_rand_RC_77	3.Percent: 10%~20%
ReDeconv	L5.6.NP	0.311458	Sample_rand_RC_77	P4.ercent>20%
ReDeconv	L5.ET	-1.22836	Sample_rand_RC_77	2.Percent: 5%~10%
ReDeconv	L6b	-0.513594	Sample_rand_RC_77	P4.ercent>20%
ReDeconv	Lamp5	-0.0269294	Sample_rand_RC_77	3.Percent: 10%~20%
ReDeconv	Oligo	3.75803	Sample_rand_RC_77	1.Percent<=5%
ReDeconv	Astro	0.485923	Sample_rand_RC_78	2.Percent: 5%~10%
ReDeconv	L5.6.NP	0.0281173	Sample_rand_RC_78	P4.ercent>20%
ReDeconv	L5.ET	-1.97416	Sample_rand_RC_78	2.Percent: 5%~10%
ReDeconv	L6b	-0.137604	Sample_rand_RC_78	P4.ercent>20%
ReDeconv	Lamp5	0.262849	Sample_rand_RC_78	P4.ercent>20%
ReDeconv	Oligo	0.353293	Sample_rand_RC_78	2.Percent: 5%~10%
ReDeconv	Astro	-3.03061	Sample_rand_RC_79	2.Percent: 5%~10%
ReDeconv	L5.6.NP	0.134788	Sample_rand_RC_79	P4.ercent>20%
ReDeconv	L5.ET	3.50512	Sample_rand_RC_79	1.Percent<=5%
ReDeconv	L6b	0.658466	Sample_rand_RC_79	P4.ercent>20%
ReDeconv	Lamp5	0.545573	Sample_rand_RC_79	P4.ercent>20%
ReDeconv	Oligo	-1.3548	Sample_rand_RC_79	3.Percent: 10%~20%
ReDeconv	Astro	4.01603	Sample_rand_RC_80	2.Percent: 5%~10%
ReDeconv	L5.6.NP	-0.792209	Sample_rand_RC_80	2.Percent: 5%~10%
ReDeconv	L5.ET	-0.841791	Sample_rand_RC_80	1.Percent<=5%
ReDeconv	L6b	1.12229	Sample_rand_RC_80	3.Percent: 10%~20%
ReDeconv	Lamp5	-0.379252	Sample_rand_RC_80	P4.ercent>20%
ReDeconv	Oligo	-0.749809	Sample_rand_RC_80	P4.ercent>20%
ReDeconv	Astro	0.988048	Sample_rand_RC_81	2.Percent: 5%~10%
ReDeconv	L5.6.NP	-0.0129376	Sample_rand_RC_81	3.Percent: 10%~20%
ReDeconv	L5.ET	2.28627	Sample_rand_RC_81	1.Percent<=5%
ReDeconv	L6b	0.638029	Sample_rand_RC_81	P4.ercent>20%
ReDeconv	Lamp5	-0.879646	Sample_rand_RC_81	P4.ercent>20%
ReDeconv	Oligo	-0.310231	Sample_rand_RC_81	P4.ercent>20%
ReDeconv	Astro	-0.0369576	Sample_rand_RC_82	3.Percent: 10%~20%
ReDeconv	L5.6.NP	-0.163803	Sample_rand_RC_82	P4.ercent>20%
ReDeconv	L5.ET	0.619667	Sample_rand_RC_82	3.Percent: 10%~20%
ReDeconv	L6b	-2.73684	Sample_rand_RC_82	3.Percent: 10%~20%
ReDeconv	Lamp5	1.93152	Sample_rand_RC_82	2.Percent: 5%~10%
ReDeconv	Oligo	1.21815	Sample_rand_RC_82	P4.ercent>20%
ReDeconv	Astro	0.397158	Sample_rand_RC_83	2.Percent: 5%~10%
ReDeconv	L5.6.NP	-0.436805	Sample_rand_RC_83	3.Percent: 10%~20%
ReDeconv	L5.ET	1.06682	Sample_rand_RC_83	2.Percent: 5%~10%
ReDeconv	L6b	-1.06481	Sample_rand_RC_83	P4.ercent>20%
ReDeconv	Lamp5	0.978315	Sample_rand_RC_83	2.Percent: 5%~10%
ReDeconv	Oligo	0.503908	Sample_rand_RC_83	P4.ercent>20%
ReDeconv	Astro	-0.896578	Sample_rand_RC_84	1.Percent<=5%
ReDeconv	L5.6.NP	0.679033	Sample_rand_RC_84	1.Percent<=5%
ReDeconv	L5.ET	-1.31705	Sample_rand_RC_84	2.Percent: 5%~10%
ReDeconv	L6b	-0.0894429	Sample_rand_RC_84	3.Percent: 10%~20%
ReDeconv	Lamp5	-0.291077	Sample_rand_RC_84	P4.ercent>20%
ReDeconv	Oligo	0.484758	Sample_rand_RC_84	P4.ercent>20%
ReDeconv	Astro	1.78362	Sample_rand_RC_85	2.Percent: 5%~10%
ReDeconv	L5.6.NP	1.72702	Sample_rand_RC_85	3.Percent: 10%~20%
ReDeconv	L5.ET	-1.74243	Sample_rand_RC_85	2.Percent: 5%~10%
ReDeconv	L6b	-0.141353	Sample_rand_RC_85	P4.ercent>20%
ReDeconv	Lamp5	-0.544143	Sample_rand_RC_85	P4.ercent>20%
ReDeconv	Oligo	2.45584	Sample_rand_RC_85	2.Percent: 5%~10%
ReDeconv	Astro	-15.2483	Sample_rand_RC_86	1.Percent<=5%
ReDeconv	L5.6.NP	0.524152	Sample_rand_RC_86	P4.ercent>20%
ReDeconv	L5.ET	-0.503893	Sample_rand_RC_86	2.Percent: 5%~10%
ReDeconv	L6b	-2.22272	Sample_rand_RC_86	3.Percent: 10%~20%
ReDeconv	Lamp5	1.55589	Sample_rand_RC_86	P4.ercent>20%
ReDeconv	Oligo	0.0311424	Sample_rand_RC_86	P4.ercent>20%
ReDeconv	Astro	-1.77098	Sample_rand_RC_87	1.Percent<=5%
ReDeconv	L5.6.NP	-1.18389	Sample_rand_RC_87	3.Percent: 10%~20%
ReDeconv	L5.ET	2.18561	Sample_rand_RC_87	1.Percent<=5%
ReDeconv	L6b	-7.53961	Sample_rand_RC_87	1.Percent<=5%
ReDeconv	Lamp5	0.353934	Sample_rand_RC_87	P4.ercent>20%
ReDeconv	Oligo	0.394764	Sample_rand_RC_87	P4.ercent>20%
ReDeconv	Astro	-2.90944	Sample_rand_RC_88	2.Percent: 5%~10%
ReDeconv	L5.6.NP	1.16429	Sample_rand_RC_88	1.Percent<=5%
ReDeconv	L5.ET	0.29279	Sample_rand_RC_88	2.Percent: 5%~10%
ReDeconv	L6b	1.04681	Sample_rand_RC_88	1.Percent<=5%
ReDeconv	Lamp5	4.26729	Sample_rand_RC_88	2.Percent: 5%~10%
ReDeconv	Oligo	-0.308785	Sample_rand_RC_88	P4.ercent>20%
ReDeconv	Astro	-1.45506	Sample_rand_RC_89	1.Percent<=5%
ReDeconv	L5.6.NP	-1.22996	Sample_rand_RC_89	3.Percent: 10%~20%
ReDeconv	L5.ET	4.45456	Sample_rand_RC_89	1.Percent<=5%
ReDeconv	L6b	-0.0509156	Sample_rand_RC_89	P4.ercent>20%
ReDeconv	Lamp5	0.616772	Sample_rand_RC_89	P4.ercent>20%
ReDeconv	Oligo	-0.0131097	Sample_rand_RC_89	P4.ercent>20%
ReDeconv	Astro	1.4722	Sample_rand_RC_90	2.Percent: 5%~10%
ReDeconv	L5.6.NP	-2.97514	Sample_rand_RC_90	2.Percent: 5%~10%
ReDeconv	L5.ET	3.00518	Sample_rand_RC_90	1.Percent<=5%
ReDeconv	L6b	-1.00251	Sample_rand_RC_90	P4.ercent>20%
ReDeconv	Lamp5	0.835332	Sample_rand_RC_90	P4.ercent>20%
ReDeconv	Oligo	-0.6849	Sample_rand_RC_90	3.Percent: 10%~20%
ReDeconv	Astro	3.83288	Sample_rand_RC_91	2.Percent: 5%~10%
ReDeconv	L5.6.NP	0.708222	Sample_rand_RC_91	2.Percent: 5%~10%
ReDeconv	L5.ET	1.34821	Sample_rand_RC_91	2.Percent: 5%~10%
ReDeconv	L6b	-0.934836	Sample_rand_RC_91	P4.ercent>20%
ReDeconv	Lamp5	-4.6684	Sample_rand_RC_91	1.Percent<=5%
ReDeconv	Oligo	-0.0855927	Sample_rand_RC_91	P4.ercent>20%
ReDeconv	Astro	1.11488	Sample_rand_RC_92	2.Percent: 5%~10%
ReDeconv	L5.6.NP	2.65868	Sample_rand_RC_92	2.Percent: 5%~10%
ReDeconv	L5.ET	0.261029	Sample_rand_RC_92	2.Percent: 5%~10%
ReDeconv	L6b	-1.42115	Sample_rand_RC_92	3.Percent: 10%~20%
ReDeconv	Lamp5	-0.868579	Sample_rand_RC_92	P4.ercent>20%
ReDeconv	Oligo	0.354747	Sample_rand_RC_92	P4.ercent>20%
ReDeconv	Astro	0.610863	Sample_rand_RC_93	2.Percent: 5%~10%
ReDeconv	L5.6.NP	-3.09932	Sample_rand_RC_93	1.Percent<=5%
ReDeconv	L5.ET	0.417328	Sample_rand_RC_93	2.Percent: 5%~10%
ReDeconv	L6b	-1.15049	Sample_rand_RC_93	3.Percent: 10%~20%
ReDeconv	Lamp5	0.793704	Sample_rand_RC_93	P4.ercent>20%
ReDeconv	Oligo	-0.682154	Sample_rand_RC_93	P4.ercent>20%
ReDeconv	Astro	1.3105	Sample_rand_RC_94	1.Percent<=5%
ReDeconv	L5.6.NP	0.631325	Sample_rand_RC_94	3.Percent: 10%~20%
ReDeconv	L5.ET	-1.94203	Sample_rand_RC_94	1.Percent<=5%
ReDeconv	L6b	0.455453	Sample_rand_RC_94	3.Percent: 10%~20%
ReDeconv	Lamp5	-0.0968283	Sample_rand_RC_94	P4.ercent>20%
ReDeconv	Oligo	-0.174949	Sample_rand_RC_94	P4.ercent>20%
ReDeconv	Astro	-3.4884	Sample_rand_RC_95	2.Percent: 5%~10%
ReDeconv	L5.6.NP	-0.057815	Sample_rand_RC_95	2.Percent: 5%~10%
ReDeconv	L5.ET	2.02985	Sample_rand_RC_95	1.Percent<=5%
ReDeconv	L6b	4.53254	Sample_rand_RC_95	2.Percent: 5%~10%
ReDeconv	Lamp5	-0.542242	Sample_rand_RC_95	P4.ercent>20%
ReDeconv	Oligo	0.238107	Sample_rand_RC_95	P4.ercent>20%
ReDeconv	Astro	-3.87384	Sample_rand_RC_96	2.Percent: 5%~10%
ReDeconv	L5.6.NP	2.48376	Sample_rand_RC_96	P4.ercent>20%
ReDeconv	L5.ET	4.91161	Sample_rand_RC_96	2.Percent: 5%~10%
ReDeconv	L6b	-0.930412	Sample_rand_RC_96	3.Percent: 10%~20%
ReDeconv	Lamp5	-4.15792	Sample_rand_RC_96	2.Percent: 5%~10%
ReDeconv	Oligo	-0.662802	Sample_rand_RC_96	P4.ercent>20%
ReDeconv	Astro	-1.5776	Sample_rand_RC_97	1.Percent<=5%
ReDeconv	L5.6.NP	-0.812972	Sample_rand_RC_97	2.Percent: 5%~10%
ReDeconv	L5.ET	4.42148	Sample_rand_RC_97	1.Percent<=5%
ReDeconv	L6b	0.0709737	Sample_rand_RC_97	P4.ercent>20%
ReDeconv	Lamp5	-0.484271	Sample_rand_RC_97	P4.ercent>20%
ReDeconv	Oligo	0.622941	Sample_rand_RC_97	P4.ercent>20%
ReDeconv	Astro	0.213736	Sample_rand_RC_98	2.Percent: 5%~10%
ReDeconv	L5.6.NP	-0.555462	Sample_rand_RC_98	1.Percent<=5%
ReDeconv	L5.ET	-1.2574	Sample_rand_RC_98	1.Percent<=5%
ReDeconv	L6b	0.463496	Sample_rand_RC_98	3.Percent: 10%~20%
ReDeconv	Lamp5	-0.259887	Sample_rand_RC_98	P4.ercent>20%
ReDeconv	Oligo	0.195926	Sample_rand_RC_98	P4.ercent>20%
ReDeconv	Astro	7.54821	Sample_rand_RC_99	1.Percent<=5%
ReDeconv	L5.6.NP	-1.11161	Sample_rand_RC_99	2.Percent: 5%~10%
ReDeconv	L5.ET	0.815061	Sample_rand_RC_99	2.Percent: 5%~10%
ReDeconv	L6b	0.0719109	Sample_rand_RC_99	3.Percent: 10%~20%
ReDeconv	Lamp5	-0.521318	Sample_rand_RC_99	P4.ercent>20%
ReDeconv	Oligo	0.29476	Sample_rand_RC_99	P4.ercent>20%
ReDeconv	Astro	-0.096692	Sample_rand_RC_100	2.Percent: 5%~10%
ReDeconv	L5.6.NP	0.976564	Sample_rand_RC_100	P4.ercent>20%
ReDeconv	L5.ET	-0.999446	Sample_rand_RC_100	1.Percent<=5%
ReDeconv	L6b	-0.353398	Sample_rand_RC_100	P4.ercent>20%
ReDeconv	Lamp5	0.684664	Sample_rand_RC_100	2.Percent: 5%~10%
ReDeconv	Oligo	-1.04871	Sample_rand_RC_100	3.Percent: 10%~20%
ReDeconv (I, II)	Astro	-46.0302	Sample_rand_RC_1	2.Percent: 5%~10%
ReDeconv (I, II)	L5.6.NP	24.2582	Sample_rand_RC_1	3.Percent: 10%~20%
ReDeconv (I, II)	L5.ET	51.1405	Sample_rand_RC_1	3.Percent: 10%~20%
ReDeconv (I, II)	L6b	30.5336	Sample_rand_RC_1	3.Percent: 10%~20%
ReDeconv (I, II)	Lamp5	-7.54226	Sample_rand_RC_1	P4.ercent>20%
ReDeconv (I, II)	Oligo	-70.2836	Sample_rand_RC_1	2.Percent: 5%~10%
ReDeconv (I, II)	Astro	-34.3085	Sample_rand_RC_2	2.Percent: 5%~10%
ReDeconv (I, II)	L5.6.NP	63.6059	Sample_rand_RC_2	2.Percent: 5%~10%
ReDeconv (I, II)	L5.ET	91.8226	Sample_rand_RC_2	2.Percent: 5%~10%
ReDeconv (I, II)	L6b	71.6246	Sample_rand_RC_2	3.Percent: 10%~20%
ReDeconv (I, II)	Lamp5	21.2776	Sample_rand_RC_2	P4.ercent>20%
ReDeconv (I, II)	Oligo	-66.3603	Sample_rand_RC_2	P4.ercent>20%
ReDeconv (I, II)	Astro	-45.7918	Sample_rand_RC_3	2.Percent: 5%~10%
ReDeconv (I, II)	L5.6.NP	17.4382	Sample_rand_RC_3	P4.ercent>20%
ReDeconv (I, II)	L5.ET	43.2438	Sample_rand_RC_3	2.Percent: 5%~10%
ReDeconv (I, II)	L6b	30.4797	Sample_rand_RC_3	P4.ercent>20%
ReDeconv (I, II)	Lamp5	8.39216	Sample_rand_RC_3	2.Percent: 5%~10%
ReDeconv (I, II)	Oligo	-74.5039	Sample_rand_RC_3	P4.ercent>20%
ReDeconv (I, II)	Astro	-15.0035	Sample_rand_RC_4	1.Percent<=5%
ReDeconv (I, II)	L5.6.NP	47.3756	Sample_rand_RC_4	2.Percent: 5%~10%
ReDeconv (I, II)	L5.ET	46.635	Sample_rand_RC_4	1.Percent<=5%
ReDeconv (I, II)	L6b	59.6012	Sample_rand_RC_4	P4.ercent>20%
ReDeconv (I, II)	Lamp5	13.5035	Sample_rand_RC_4	P4.ercent>20%
ReDeconv (I, II)	Oligo	-68.0321	Sample_rand_RC_4	P4.ercent>20%
ReDeconv (I, II)	Astro	85.0933	Sample_rand_RC_5	1.Percent<=5%
ReDeconv (I, II)	L5.6.NP	50.4804	Sample_rand_RC_5	2.Percent: 5%~10%
ReDeconv (I, II)	L5.ET	60.7968	Sample_rand_RC_5	1.Percent<=5%
ReDeconv (I, II)	L6b	60.0952	Sample_rand_RC_5	3.Percent: 10%~20%
ReDeconv (I, II)	Lamp5	11.4972	Sample_rand_RC_5	P4.ercent>20%
ReDeconv (I, II)	Oligo	-68.5058	Sample_rand_RC_5	P4.ercent>20%
ReDeconv (I, II)	Astro	-4.46658	Sample_rand_RC_6	1.Percent<=5%
ReDeconv (I, II)	L5.6.NP	24.1241	Sample_rand_RC_6	2.Percent: 5%~10%
ReDeconv (I, II)	L5.ET	-2.60249	Sample_rand_RC_6	1.Percent<=5%
ReDeconv (I, II)	L6b	33.169	Sample_rand_RC_6	P4.ercent>20%
ReDeconv (I, II)	Lamp5	-9.52207	Sample_rand_RC_6	P4.ercent>20%
ReDeconv (I, II)	Oligo	-69.4694	Sample_rand_RC_6	2.Percent: 5%~10%
ReDeconv (I, II)	Astro	6.7089	Sample_rand_RC_7	1.Percent<=5%
ReDeconv (I, II)	L5.6.NP	15.1874	Sample_rand_RC_7	3.Percent: 10%~20%
ReDeconv (I, II)	L5.ET	31.1505	Sample_rand_RC_7	2.Percent: 5%~10%
ReDeconv (I, II)	L6b	25.4474	Sample_rand_RC_7	P4.ercent>20%
ReDeconv (I, II)	Lamp5	-13.9553	Sample_rand_RC_7	P4.ercent>20%
ReDeconv (I, II)	Oligo	-71.0881	Sample_rand_RC_7	2.Percent: 5%~10%
ReDeconv (I, II)	Astro	-33.6094	Sample_rand_RC_8	2.Percent: 5%~10%
ReDeconv (I, II)	L5.6.NP	53.282	Sample_rand_RC_8	2.Percent: 5%~10%
ReDeconv (I, II)	L5.ET	33.2228	Sample_rand_RC_8	1.Percent<=5%
ReDeconv (I, II)	L6b	62.6407	Sample_rand_RC_8	P4.ercent>20%
ReDeconv (I, II)	Lamp5	12.9914	Sample_rand_RC_8	P4.ercent>20%
ReDeconv (I, II)	Oligo	-67.5982	Sample_rand_RC_8	P4.ercent>20%
ReDeconv (I, II)	Astro	61.9979	Sample_rand_RC_9	1.Percent<=5%
ReDeconv (I, II)	L5.6.NP	84.7056	Sample_rand_RC_9	1.Percent<=5%
ReDeconv (I, II)	L5.ET	58.7584	Sample_rand_RC_9	2.Percent: 5%~10%
ReDeconv (I, II)	L6b	56.0255	Sample_rand_RC_9	3.Percent: 10%~20%
ReDeconv (I, II)	Lamp5	8.16947	Sample_rand_RC_9	P4.ercent>20%
ReDeconv (I, II)	Oligo	-68.836	Sample_rand_RC_9	P4.ercent>20%
ReDeconv (I, II)	Astro	5.11387	Sample_rand_RC_10	1.Percent<=5%
ReDeconv (I, II)	L5.6.NP	46.8881	Sample_rand_RC_10	3.Percent: 10%~20%
ReDeconv (I, II)	L5.ET	59.6142	Sample_rand_RC_10	1.Percent<=5%
ReDeconv (I, II)	L6b	61.4745	Sample_rand_RC_10	P4.ercent>20%
ReDeconv (I, II)	Lamp5	20.8089	Sample_rand_RC_10	3.Percent: 10%~20%
ReDeconv (I, II)	Oligo	-68.6744	Sample_rand_RC_10	P4.ercent>20%
ReDeconv (I, II)	Astro	27.3685	Sample_rand_RC_11	1.Percent<=5%
ReDeconv (I, II)	L5.6.NP	41.8801	Sample_rand_RC_11	3.Percent: 10%~20%
ReDeconv (I, II)	L5.ET	34.0658	Sample_rand_RC_11	1.Percent<=5%
ReDeconv (I, II)	L6b	53.5402	Sample_rand_RC_11	3.Percent: 10%~20%
ReDeconv (I, II)	Lamp5	7.65138	Sample_rand_RC_11	P4.ercent>20%
ReDeconv (I, II)	Oligo	-68.9395	Sample_rand_RC_11	P4.ercent>20%
ReDeconv (I, II)	Astro	-14.4545	Sample_rand_RC_12	1.Percent<=5%
ReDeconv (I, II)	L5.6.NP	54.1646	Sample_rand_RC_12	P4.ercent>20%
ReDeconv (I, II)	L5.ET	56.231	Sample_rand_RC_12	1.Percent<=5%
ReDeconv (I, II)	L6b	74.9777	Sample_rand_RC_12	3.Percent: 10%~20%
ReDeconv (I, II)	Lamp5	47.9413	Sample_rand_RC_12	2.Percent: 5%~10%
ReDeconv (I, II)	Oligo	-66.6599	Sample_rand_RC_12	P4.ercent>20%
ReDeconv (I, II)	Astro	-33.8793	Sample_rand_RC_13	2.Percent: 5%~10%
ReDeconv (I, II)	L5.6.NP	71.5824	Sample_rand_RC_13	2.Percent: 5%~10%
ReDeconv (I, II)	L5.ET	84.2881	Sample_rand_RC_13	2.Percent: 5%~10%
ReDeconv (I, II)	L6b	75.9937	Sample_rand_RC_13	2.Percent: 5%~10%
ReDeconv (I, II)	Lamp5	23.7445	Sample_rand_RC_13	P4.ercent>20%
ReDeconv (I, II)	Oligo	-64.7621	Sample_rand_RC_13	P4.ercent>20%
ReDeconv (I, II)	Astro	-62.1976	Sample_rand_RC_14	3.Percent: 10%~20%
ReDeconv (I, II)	L5.6.NP	11.1406	Sample_rand_RC_14	P4.ercent>20%
ReDeconv (I, II)	L5.ET	49.6947	Sample_rand_RC_14	3.Percent: 10%~20%
ReDeconv (I, II)	L6b	20.1934	Sample_rand_RC_14	P4.ercent>20%
ReDeconv (I, II)	Lamp5	-0.440607	Sample_rand_RC_14	3.Percent: 10%~20%
ReDeconv (I, II)	Oligo	-74.5406	Sample_rand_RC_14	2.Percent: 5%~10%
ReDeconv (I, II)	Astro	22.4957	Sample_rand_RC_15	1.Percent<=5%
ReDeconv (I, II)	L5.6.NP	35.5345	Sample_rand_RC_15	P4.ercent>20%
ReDeconv (I, II)	L5.ET	47.5123	Sample_rand_RC_15	1.Percent<=5%
ReDeconv (I, II)	L6b	49.6035	Sample_rand_RC_15	3.Percent: 10%~20%
ReDeconv (I, II)	Lamp5	5.09658	Sample_rand_RC_15	P4.ercent>20%
ReDeconv (I, II)	Oligo	-69.8794	Sample_rand_RC_15	P4.ercent>20%
ReDeconv (I, II)	Astro	48.9138	Sample_rand_RC_16	1.Percent<=5%
ReDeconv (I, II)	L5.6.NP	22.9276	Sample_rand_RC_16	3.Percent: 10%~20%
ReDeconv (I, II)	L5.ET	34.1012	Sample_rand_RC_16	2.Percent: 5%~10%
ReDeconv (I, II)	L6b	29.452	Sample_rand_RC_16	P4.ercent>20%
ReDeconv (I, II)	Lamp5	-10.7031	Sample_rand_RC_16	P4.ercent>20%
ReDeconv (I, II)	Oligo	-72.5722	Sample_rand_RC_16	3.Percent: 10%~20%
ReDeconv (I, II)	Astro	-34.9384	Sample_rand_RC_17	2.Percent: 5%~10%
ReDeconv (I, II)	L5.6.NP	41.9363	Sample_rand_RC_17	2.Percent: 5%~10%
ReDeconv (I, II)	L5.ET	59.8691	Sample_rand_RC_17	2.Percent: 5%~10%
ReDeconv (I, II)	L6b	53.4542	Sample_rand_RC_17	3.Percent: 10%~20%
ReDeconv (I, II)	Lamp5	3.69112	Sample_rand_RC_17	P4.ercent>20%
ReDeconv (I, II)	Oligo	-70.2543	Sample_rand_RC_17	P4.ercent>20%
ReDeconv (I, II)	Astro	22.0665	Sample_rand_RC_18	1.Percent<=5%
ReDeconv (I, II)	L5.6.NP	73.9828	Sample_rand_RC_18	2.Percent: 5%~10%
ReDeconv (I, II)	L5.ET	101.362	Sample_rand_RC_18	1.Percent<=5%
ReDeconv (I, II)	L6b	110.019	Sample_rand_RC_18	1.Percent<=5%
ReDeconv (I, II)	Lamp5	33.8246	Sample_rand_RC_18	P4.ercent>20%
ReDeconv (I, II)	Oligo	-62.0875	Sample_rand_RC_18	P4.ercent>20%
ReDeconv (I, II)	Astro	3.12319	Sample_rand_RC_19	1.Percent<=5%
ReDeconv (I, II)	L5.6.NP	57.0062	Sample_rand_RC_19	1.Percent<=5%
ReDeconv (I, II)	L5.ET	65.734	Sample_rand_RC_19	3.Percent: 10%~20%
ReDeconv (I, II)	L6b	46.6571	Sample_rand_RC_19	3.Percent: 10%~20%
ReDeconv (I, II)	Lamp5	1.86448	Sample_rand_RC_19	P4.ercent>20%
ReDeconv (I, II)	Oligo	-70.4376	Sample_rand_RC_19	P4.ercent>20%
ReDeconv (I, II)	Astro	-45.161	Sample_rand_RC_20	2.Percent: 5%~10%
ReDeconv (I, II)	L5.6.NP	18.3145	Sample_rand_RC_20	3.Percent: 10%~20%
ReDeconv (I, II)	L5.ET	35.4385	Sample_rand_RC_20	2.Percent: 5%~10%
ReDeconv (I, II)	L6b	26.3185	Sample_rand_RC_20	P4.ercent>20%
ReDeconv (I, II)	Lamp5	-9.48727	Sample_rand_RC_20	P4.ercent>20%
ReDeconv (I, II)	Oligo	-72.7587	Sample_rand_RC_20	2.Percent: 5%~10%
ReDeconv (I, II)	Astro	66.95	Sample_rand_RC_21	1.Percent<=5%
ReDeconv (I, II)	L5.6.NP	55.7091	Sample_rand_RC_21	2.Percent: 5%~10%
ReDeconv (I, II)	L5.ET	-21.8502	Sample_rand_RC_21	1.Percent<=5%
ReDeconv (I, II)	L6b	65.6479	Sample_rand_RC_21	P4.ercent>20%
ReDeconv (I, II)	Lamp5	14.2299	Sample_rand_RC_21	P4.ercent>20%
ReDeconv (I, II)	Oligo	-67.4142	Sample_rand_RC_21	P4.ercent>20%
ReDeconv (I, II)	Astro	-21.8262	Sample_rand_RC_22	2.Percent: 5%~10%
ReDeconv (I, II)	L5.6.NP	35.683	Sample_rand_RC_22	3.Percent: 10%~20%
ReDeconv (I, II)	L5.ET	68.6459	Sample_rand_RC_22	3.Percent: 10%~20%
ReDeconv (I, II)	L6b	48.8771	Sample_rand_RC_22	2.Percent: 5%~10%
ReDeconv (I, II)	Lamp5	2.42215	Sample_rand_RC_22	P4.ercent>20%
ReDeconv (I, II)	Oligo	-70.6232	Sample_rand_RC_22	P4.ercent>20%
ReDeconv (I, II)	Astro	-25.1112	Sample_rand_RC_23	2.Percent: 5%~10%
ReDeconv (I, II)	L5.6.NP	64.3168	Sample_rand_RC_23	2.Percent: 5%~10%
ReDeconv (I, II)	L5.ET	97.042	Sample_rand_RC_23	2.Percent: 5%~10%
ReDeconv (I, II)	L6b	71.0523	Sample_rand_RC_23	3.Percent: 10%~20%
ReDeconv (I, II)	Lamp5	22.1924	Sample_rand_RC_23	P4.ercent>20%
ReDeconv (I, II)	Oligo	-66.7011	Sample_rand_RC_23	P4.ercent>20%
ReDeconv (I, II)	Astro	14.8036	Sample_rand_RC_24	1.Percent<=5%
ReDeconv (I, II)	L5.6.NP	52.7075	Sample_rand_RC_24	3.Percent: 10%~20%
ReDeconv (I, II)	L5.ET	18.8632	Sample_rand_RC_24	1.Percent<=5%
ReDeconv (I, II)	L6b	62.0451	Sample_rand_RC_24	P4.ercent>20%
ReDeconv (I, II)	Lamp5	16.3431	Sample_rand_RC_24	P4.ercent>20%
ReDeconv (I, II)	Oligo	-67.2986	Sample_rand_RC_24	P4.ercent>20%
ReDeconv (I, II)	Astro	-24.6396	Sample_rand_RC_25	2.Percent: 5%~10%
ReDeconv (I, II)	L5.6.NP	32.8537	Sample_rand_RC_25	3.Percent: 10%~20%
ReDeconv (I, II)	L5.ET	58.108	Sample_rand_RC_25	2.Percent: 5%~10%
ReDeconv (I, II)	L6b	43.3352	Sample_rand_RC_25	2.Percent: 5%~10%
ReDeconv (I, II)	Lamp5	0.460392	Sample_rand_RC_25	P4.ercent>20%
ReDeconv (I, II)	Oligo	-69.848	Sample_rand_RC_25	3.Percent: 10%~20%
ReDeconv (I, II)	Astro	-22.5529	Sample_rand_RC_26	2.Percent: 5%~10%
ReDeconv (I, II)	L5.6.NP	48.5081	Sample_rand_RC_26	3.Percent: 10%~20%
ReDeconv (I, II)	L5.ET	74.5366	Sample_rand_RC_26	2.Percent: 5%~10%
ReDeconv (I, II)	L6b	63.4003	Sample_rand_RC_26	2.Percent: 5%~10%
ReDeconv (I, II)	Lamp5	14.6497	Sample_rand_RC_26	P4.ercent>20%
ReDeconv (I, II)	Oligo	-67.736	Sample_rand_RC_26	P4.ercent>20%
ReDeconv (I, II)	Astro	131.447	Sample_rand_RC_27	1.Percent<=5%
ReDeconv (I, II)	L5.6.NP	71.8025	Sample_rand_RC_27	1.Percent<=5%
ReDeconv (I, II)	L5.ET	72.6679	Sample_rand_RC_27	2.Percent: 5%~10%
ReDeconv (I, II)	L6b	67.5788	Sample_rand_RC_27	3.Percent: 10%~20%
ReDeconv (I, II)	Lamp5	15.6997	Sample_rand_RC_27	P4.ercent>20%
ReDeconv (I, II)	Oligo	-67.5159	Sample_rand_RC_27	P4.ercent>20%
ReDeconv (I, II)	Astro	-3.75982	Sample_rand_RC_28	1.Percent<=5%
ReDeconv (I, II)	L5.6.NP	83.8395	Sample_rand_RC_28	2.Percent: 5%~10%
ReDeconv (I, II)	L5.ET	129.873	Sample_rand_RC_28	3.Percent: 10%~20%
ReDeconv (I, II)	L6b	91.0912	Sample_rand_RC_28	3.Percent: 10%~20%
ReDeconv (I, II)	Lamp5	64.6592	Sample_rand_RC_28	2.Percent: 5%~10%
ReDeconv (I, II)	Oligo	-65.0444	Sample_rand_RC_28	P4.ercent>20%
ReDeconv (I, II)	Astro	24.2373	Sample_rand_RC_29	1.Percent<=5%
ReDeconv (I, II)	L5.6.NP	84.7806	Sample_rand_RC_29	3.Percent: 10%~20%
ReDeconv (I, II)	L5.ET	129.155	Sample_rand_RC_29	2.Percent: 5%~10%
ReDeconv (I, II)	L6b	116.057	Sample_rand_RC_29	1.Percent<=5%
ReDeconv (I, II)	Lamp5	47.4462	Sample_rand_RC_29	P4.ercent>20%
ReDeconv (I, II)	Oligo	-60.1025	Sample_rand_RC_29	P4.ercent>20%
ReDeconv (I, II)	Astro	55.9862	Sample_rand_RC_30	1.Percent<=5%
ReDeconv (I, II)	L5.6.NP	79.8461	Sample_rand_RC_30	1.Percent<=5%
ReDeconv (I, II)	L5.ET	93.1399	Sample_rand_RC_30	2.Percent: 5%~10%
ReDeconv (I, II)	L6b	80.5871	Sample_rand_RC_30	P4.ercent>20%
ReDeconv (I, II)	Lamp5	25.3545	Sample_rand_RC_30	3.Percent: 10%~20%
ReDeconv (I, II)	Oligo	-66.3266	Sample_rand_RC_30	P4.ercent>20%
ReDeconv (I, II)	Astro	66.8302	Sample_rand_RC_31	1.Percent<=5%
ReDeconv (I, II)	L5.6.NP	97.0267	Sample_rand_RC_31	1.Percent<=5%
ReDeconv (I, II)	L5.ET	100.527	Sample_rand_RC_31	2.Percent: 5%~10%
ReDeconv (I, II)	L6b	96.5959	Sample_rand_RC_31	2.Percent: 5%~10%
ReDeconv (I, II)	Lamp5	27.8098	Sample_rand_RC_31	P4.ercent>20%
ReDeconv (I, II)	Oligo	-63.8435	Sample_rand_RC_31	P4.ercent>20%
ReDeconv (I, II)	Astro	6.4316	Sample_rand_RC_32	1.Percent<=5%
ReDeconv (I, II)	L5.6.NP	69.3504	Sample_rand_RC_32	3.Percent: 10%~20%
ReDeconv (I, II)	L5.ET	125.286	Sample_rand_RC_32	2.Percent: 5%~10%
ReDeconv (I, II)	L6b	101.661	Sample_rand_RC_32	1.Percent<=5%
ReDeconv (I, II)	Lamp5	39.5456	Sample_rand_RC_32	3.Percent: 10%~20%
ReDeconv (I, II)	Oligo	-63.8134	Sample_rand_RC_32	P4.ercent>20%
ReDeconv (I, II)	Astro	-24.9276	Sample_rand_RC_33	2.Percent: 5%~10%
ReDeconv (I, II)	L5.6.NP	36.577	Sample_rand_RC_33	P4.ercent>20%
ReDeconv (I, II)	L5.ET	76.5998	Sample_rand_RC_33	2.Percent: 5%~10%
ReDeconv (I, II)	L6b	46.5358	Sample_rand_RC_33	3.Percent: 10%~20%
ReDeconv (I, II)	Lamp5	14.9706	Sample_rand_RC_33	3.Percent: 10%~20%
ReDeconv (I, II)	Oligo	-70.1328	Sample_rand_RC_33	P4.ercent>20%
ReDeconv (I, II)	Astro	-37.2417	Sample_rand_RC_34	2.Percent: 5%~10%
[truncated: 401 more rows]
