# Supplementary material for: Transcriptome size matters for single-cell RNA-seq normalization and bulk deconvolution
Source: Nat Commun. 2025 Feb 1;16:1246. doi: 10.1038/s41467-025-56623-1 (PMC11787294; doi:10.1038/s41467-025-56623-1)
Supplement: Supplementary file 6 — Source Data [file 41467_2025_56623_MOESM6_ESM.zip › Source_data/Figure_6.xlsx]

## Sheet: Figure_6a_left
Methods	Pearson
ReDeconv	0.999466
ReDeconv	0.999891
ReDeconv	0.999891
ReDeconv	0.999513
ReDeconv	0.999895
ReDeconv	0.999476
ReDeconv	0.999994
ReDeconv	0.999869
ReDeconv	0.999483
ReDeconv	0.999976
ReDeconv	0.998552
ReDeconv	0.999935
ReDeconv	0.999674
ReDeconv	0.999865
ReDeconv	0.999832
ReDeconv	0.999628
ReDeconv	0.99974
ReDeconv	0.999781
ReDeconv	0.999924
ReDeconv	0.999853
ReDeconv	0.99991
ReDeconv	0.9999
ReDeconv	0.999922
ReDeconv	0.999273
ReDeconv	0.999368
ReDeconv	0.999607
ReDeconv	0.999955
ReDeconv	0.999384
ReDeconv	0.999613
ReDeconv	0.999328
ReDeconv	0.999793
ReDeconv	0.999759
ReDeconv	0.999586
ReDeconv	0.999163
ReDeconv	0.999696
ReDeconv	0.999873
ReDeconv	0.999911
ReDeconv	0.999733
ReDeconv	0.999763
ReDeconv	0.999823
ReDeconv	0.999916
ReDeconv	0.999079
ReDeconv	0.999954
ReDeconv	0.999296
ReDeconv	0.999679
ReDeconv	0.999975
ReDeconv	0.999892
ReDeconv	0.99981
ReDeconv	0.999802
ReDeconv	0.999723
ReDeconv	0.999575
ReDeconv	0.999787
ReDeconv	0.999742
ReDeconv	0.999894
ReDeconv	0.999664
ReDeconv	0.998927
ReDeconv	0.999853
ReDeconv	0.999051
ReDeconv	0.999867
ReDeconv	0.999855
ReDeconv	0.999899
ReDeconv	0.999472
ReDeconv	0.999898
ReDeconv	0.999768
ReDeconv	0.999564
ReDeconv	0.999583
ReDeconv	0.999764
ReDeconv	0.999145
ReDeconv	0.999747
ReDeconv	0.999436
ReDeconv	0.999865
ReDeconv	0.999352
ReDeconv	0.999418
ReDeconv	0.999735
ReDeconv	0.999234
ReDeconv	0.999515
ReDeconv	0.999987
ReDeconv	0.999743
ReDeconv	0.999894
ReDeconv	0.998797
ReDeconv	0.999542
ReDeconv	0.999559
ReDeconv	0.999372
ReDeconv	0.999881
ReDeconv	0.999632
ReDeconv	0.999525
ReDeconv	0.99966
ReDeconv	0.999962
ReDeconv	0.999746
ReDeconv	0.999795
ReDeconv	0.999668
ReDeconv	0.999016
ReDeconv	0.999806
ReDeconv	0.999905
ReDeconv	0.999788
ReDeconv	0.999685
ReDeconv	0.999676
ReDeconv	0.999722
ReDeconv	0.999823
ReDeconv	0.999969
MuSiC (Type-2 issues removed)	0.998874
MuSiC (Type-2 issues removed)	0.997005
MuSiC (Type-2 issues removed)	0.998832
MuSiC (Type-2 issues removed)	0.997944
MuSiC (Type-2 issues removed)	0.998991
MuSiC (Type-2 issues removed)	0.996877
MuSiC (Type-2 issues removed)	0.998899
MuSiC (Type-2 issues removed)	0.999715
MuSiC (Type-2 issues removed)	0.998382
MuSiC (Type-2 issues removed)	0.999764
MuSiC (Type-2 issues removed)	0.99778
MuSiC (Type-2 issues removed)	0.999807
MuSiC (Type-2 issues removed)	0.999323
MuSiC (Type-2 issues removed)	0.999378
MuSiC (Type-2 issues removed)	0.999328
MuSiC (Type-2 issues removed)	0.999038
MuSiC (Type-2 issues removed)	0.999396
MuSiC (Type-2 issues removed)	0.999207
MuSiC (Type-2 issues removed)	0.999627
MuSiC (Type-2 issues removed)	0.999949
MuSiC (Type-2 issues removed)	0.999417
MuSiC (Type-2 issues removed)	0.999473
MuSiC (Type-2 issues removed)	0.999568
MuSiC (Type-2 issues removed)	0.999104
MuSiC (Type-2 issues removed)	0.997252
MuSiC (Type-2 issues removed)	0.998647
MuSiC (Type-2 issues removed)	0.99949
MuSiC (Type-2 issues removed)	0.998564
MuSiC (Type-2 issues removed)	0.996834
MuSiC (Type-2 issues removed)	0.997846
MuSiC (Type-2 issues removed)	0.99928
MuSiC (Type-2 issues removed)	0.998666
MuSiC (Type-2 issues removed)	0.999329
MuSiC (Type-2 issues removed)	0.999123
MuSiC (Type-2 issues removed)	0.999442
MuSiC (Type-2 issues removed)	0.999535
MuSiC (Type-2 issues removed)	0.999499
MuSiC (Type-2 issues removed)	0.99949
MuSiC (Type-2 issues removed)	0.999894
MuSiC (Type-2 issues removed)	0.999477
MuSiC (Type-2 issues removed)	0.999762
MuSiC (Type-2 issues removed)	0.999488
MuSiC (Type-2 issues removed)	0.998927
MuSiC (Type-2 issues removed)	0.99816
MuSiC (Type-2 issues removed)	0.998793
MuSiC (Type-2 issues removed)	0.999927
MuSiC (Type-2 issues removed)	0.999703
MuSiC (Type-2 issues removed)	0.998528
MuSiC (Type-2 issues removed)	0.999423
MuSiC (Type-2 issues removed)	0.999526
MuSiC (Type-2 issues removed)	0.998353
MuSiC (Type-2 issues removed)	0.999438
MuSiC (Type-2 issues removed)	0.998489
MuSiC (Type-2 issues removed)	0.999248
MuSiC (Type-2 issues removed)	0.999353
MuSiC (Type-2 issues removed)	0.998321
MuSiC (Type-2 issues removed)	0.999937
MuSiC (Type-2 issues removed)	0.997526
MuSiC (Type-2 issues removed)	0.999902
MuSiC (Type-2 issues removed)	0.999335
MuSiC (Type-2 issues removed)	0.998641
MuSiC (Type-2 issues removed)	0.997652
MuSiC (Type-2 issues removed)	0.999386
MuSiC (Type-2 issues removed)	0.998578
MuSiC (Type-2 issues removed)	0.999281
MuSiC (Type-2 issues removed)	0.998897
MuSiC (Type-2 issues removed)	0.999334
MuSiC (Type-2 issues removed)	0.997114
MuSiC (Type-2 issues removed)	0.999185
MuSiC (Type-2 issues removed)	0.999382
MuSiC (Type-2 issues removed)	0.999439
MuSiC (Type-2 issues removed)	0.998429
MuSiC (Type-2 issues removed)	0.998842
MuSiC (Type-2 issues removed)	0.996759
MuSiC (Type-2 issues removed)	0.996868
MuSiC (Type-2 issues removed)	0.999718
MuSiC (Type-2 issues removed)	0.999592
MuSiC (Type-2 issues removed)	0.998226
MuSiC (Type-2 issues removed)	0.999935
MuSiC (Type-2 issues removed)	0.997506
MuSiC (Type-2 issues removed)	0.99936
MuSiC (Type-2 issues removed)	0.999729
MuSiC (Type-2 issues removed)	0.998663
MuSiC (Type-2 issues removed)	0.999862
MuSiC (Type-2 issues removed)	0.997715
MuSiC (Type-2 issues removed)	0.999879
MuSiC (Type-2 issues removed)	0.999709
MuSiC (Type-2 issues removed)	0.99954
MuSiC (Type-2 issues removed)	0.999465
MuSiC (Type-2 issues removed)	0.999877
MuSiC (Type-2 issues removed)	0.999859
MuSiC (Type-2 issues removed)	0.997393
MuSiC (Type-2 issues removed)	0.998002
MuSiC (Type-2 issues removed)	0.999848
MuSiC (Type-2 issues removed)	0.999827
MuSiC (Type-2 issues removed)	0.998195
MuSiC (Type-2 issues removed)	0.997884
MuSiC (Type-2 issues removed)	0.998967
MuSiC (Type-2 issues removed)	0.999683
MuSiC (Type-2 issues removed)	0.997033

## Sheet: Figure_6a_right
Methods	Cell_type	fraction	sampleID
ReDeconv	Astro	2.06611	sp_1_rct
ReDeconv	L5.6.NP	-0.0739982	sp_1_rct
ReDeconv	L5.ET	-3.33947	sp_1_rct
ReDeconv	L6b	1.88589	sp_1_rct
ReDeconv	Lamp5	-8.48487	sp_1_rct
ReDeconv	Oligo	-2.75498	sp_1_rct
ReDeconv	Astro	-1.32184	sp_2_rct
ReDeconv	L5.6.NP	4.16898	sp_2_rct
ReDeconv	L5.ET	2.86759	sp_2_rct
ReDeconv	L6b	-0.784985	sp_2_rct
ReDeconv	Lamp5	2.3413	sp_2_rct
ReDeconv	Oligo	1.09934	sp_2_rct
ReDeconv	Astro	-0.621625	sp_3_rct
ReDeconv	L5.6.NP	-7.20786	sp_3_rct
ReDeconv	L5.ET	-1.64279	sp_3_rct
ReDeconv	L6b	0.559289	sp_3_rct
ReDeconv	Lamp5	-6.96571	sp_3_rct
ReDeconv	Oligo	1.88658	sp_3_rct
ReDeconv	Astro	2.14409	sp_4_rct
ReDeconv	L5.6.NP	-7.17145	sp_4_rct
ReDeconv	L5.ET	5.61808	sp_4_rct
ReDeconv	L6b	-0.330461	sp_4_rct
ReDeconv	Lamp5	-22.1424	sp_4_rct
ReDeconv	Oligo	1.84503	sp_4_rct
ReDeconv	Astro	-0.899208	sp_5_rct
ReDeconv	L5.6.NP	-3.83729	sp_5_rct
ReDeconv	L5.ET	-5.74215	sp_5_rct
ReDeconv	L6b	0.164445	sp_5_rct
ReDeconv	Lamp5	7.5183	sp_5_rct
ReDeconv	Oligo	0.652758	sp_5_rct
ReDeconv	Astro	-2.58742	sp_6_rct
ReDeconv	L5.6.NP	4.13599	sp_6_rct
ReDeconv	L5.ET	-8.06436	sp_6_rct
ReDeconv	L6b	2.0238	sp_6_rct
ReDeconv	Lamp5	6.82619	sp_6_rct
ReDeconv	Oligo	-0.771919	sp_6_rct
ReDeconv	Astro	0.121489	sp_7_rct
ReDeconv	L5.6.NP	-4.80756	sp_7_rct
ReDeconv	L5.ET	-2.71642	sp_7_rct
ReDeconv	L6b	0.606017	sp_7_rct
ReDeconv	Lamp5	-1.02927	sp_7_rct
ReDeconv	Oligo	0.114394	sp_7_rct
ReDeconv	Astro	0.213603	sp_8_rct
ReDeconv	L5.6.NP	0.606505	sp_8_rct
ReDeconv	L5.ET	-0.151114	sp_8_rct
ReDeconv	L6b	-1.20615	sp_8_rct
ReDeconv	Lamp5	0.890145	sp_8_rct
ReDeconv	Oligo	1.23081	sp_8_rct
ReDeconv	Astro	0.439608	sp_9_rct
ReDeconv	L5.6.NP	0.898712	sp_9_rct
ReDeconv	L5.ET	4.93985	sp_9_rct
ReDeconv	L6b	1.713	sp_9_rct
ReDeconv	Lamp5	-2.19118	sp_9_rct
ReDeconv	Oligo	-3.09119	sp_9_rct
ReDeconv	Astro	-0.165134	sp_10_rct
ReDeconv	L5.6.NP	-7.29374	sp_10_rct
ReDeconv	L5.ET	0.270437	sp_10_rct
ReDeconv	L6b	0.243084	sp_10_rct
ReDeconv	Lamp5	0.876787	sp_10_rct
ReDeconv	Oligo	0.491068	sp_10_rct
ReDeconv	Astro	0.610009	sp_11_rct
ReDeconv	L5.6.NP	-0.201876	sp_11_rct
ReDeconv	L5.ET	-7.28987	sp_11_rct
ReDeconv	L6b	3.3013	sp_11_rct
ReDeconv	Lamp5	5.75809	sp_11_rct
ReDeconv	Oligo	-4.89806	sp_11_rct
ReDeconv	Astro	-0.403425	sp_12_rct
ReDeconv	L5.6.NP	-2.03057	sp_12_rct
ReDeconv	L5.ET	-6.71364	sp_12_rct
ReDeconv	L6b	0.548533	sp_12_rct
ReDeconv	Lamp5	5.51979	sp_12_rct
ReDeconv	Oligo	-0.10786	sp_12_rct
ReDeconv	Astro	2.39732	sp_13_rct
ReDeconv	L5.6.NP	-5.8968	sp_13_rct
ReDeconv	L5.ET	5.27525	sp_13_rct
ReDeconv	L6b	-0.26698	sp_13_rct
ReDeconv	Lamp5	0.353063	sp_13_rct
ReDeconv	Oligo	-1.91591	sp_13_rct
ReDeconv	Astro	-1.2333	sp_14_rct
ReDeconv	L5.6.NP	2.60153	sp_14_rct
ReDeconv	L5.ET	-4.68446	sp_14_rct
ReDeconv	L6b	-0.189619	sp_14_rct
ReDeconv	Lamp5	1.57888	sp_14_rct
ReDeconv	Oligo	1.45639	sp_14_rct
ReDeconv	Astro	0.560334	sp_15_rct
ReDeconv	L5.6.NP	8.76218	sp_15_rct
ReDeconv	L5.ET	7.74977	sp_15_rct
ReDeconv	L6b	-1.36702	sp_15_rct
ReDeconv	Lamp5	-6.40259	sp_15_rct
ReDeconv	Oligo	0.29439	sp_15_rct
ReDeconv	Astro	-1.9786	sp_16_rct
ReDeconv	L5.6.NP	5.90006	sp_16_rct
ReDeconv	L5.ET	3.74754	sp_16_rct
ReDeconv	L6b	-0.992121	sp_16_rct
ReDeconv	Lamp5	-2.30308	sp_16_rct
ReDeconv	Oligo	2.36995	sp_16_rct
ReDeconv	Astro	1.86831	sp_17_rct
ReDeconv	L5.6.NP	-5.63929	sp_17_rct
ReDeconv	L5.ET	-0.139434	sp_17_rct
ReDeconv	L6b	-1.27455	sp_17_rct
ReDeconv	Lamp5	-3.21321	sp_17_rct
ReDeconv	Oligo	1.099	sp_17_rct
ReDeconv	Astro	-0.531612	sp_18_rct
ReDeconv	L5.6.NP	-7.62109	sp_18_rct
ReDeconv	L5.ET	0.887301	sp_18_rct
ReDeconv	L6b	0.0978596	sp_18_rct
ReDeconv	Lamp5	-9.27679	sp_18_rct
ReDeconv	Oligo	2.49294	sp_18_rct
ReDeconv	Astro	0.618938	sp_19_rct
ReDeconv	L5.6.NP	4.44504	sp_19_rct
ReDeconv	L5.ET	6.25707	sp_19_rct
ReDeconv	L6b	-0.320003	sp_19_rct
ReDeconv	Lamp5	-0.259869	sp_19_rct
ReDeconv	Oligo	-1.39501	sp_19_rct
ReDeconv	Astro	-1.00369	sp_20_rct
ReDeconv	L5.6.NP	1.31136	sp_20_rct
ReDeconv	L5.ET	-5.79239	sp_20_rct
ReDeconv	L6b	0.0478456	sp_20_rct
ReDeconv	Lamp5	-2.68122	sp_20_rct
ReDeconv	Oligo	1.84269	sp_20_rct
ReDeconv	Astro	-0.118705	sp_21_rct
ReDeconv	L5.6.NP	8.36986	sp_21_rct
ReDeconv	L5.ET	-9.31252	sp_21_rct
ReDeconv	L6b	-0.244695	sp_21_rct
ReDeconv	Lamp5	0.834269	sp_21_rct
ReDeconv	Oligo	0.529337	sp_21_rct
ReDeconv	Astro	0.757718	sp_22_rct
ReDeconv	L5.6.NP	-3.64571	sp_22_rct
ReDeconv	L5.ET	3.85265	sp_22_rct
ReDeconv	L6b	0.297848	sp_22_rct
ReDeconv	Lamp5	1.29433	sp_22_rct
ReDeconv	Oligo	-1.36306	sp_22_rct
ReDeconv	Astro	0.660618	sp_23_rct
ReDeconv	L5.6.NP	8.83577	sp_23_rct
ReDeconv	L5.ET	-0.828808	sp_23_rct
ReDeconv	L6b	-1.14674	sp_23_rct
ReDeconv	Lamp5	5.79141	sp_23_rct
ReDeconv	Oligo	-0.839189	sp_23_rct
ReDeconv	Astro	-0.458444	sp_24_rct
ReDeconv	L5.6.NP	-4.25163	sp_24_rct
ReDeconv	L5.ET	-0.477687	sp_24_rct
ReDeconv	L6b	-2.04235	sp_24_rct
ReDeconv	Lamp5	0.0250575	sp_24_rct
ReDeconv	Oligo	3.69229	sp_24_rct
ReDeconv	Astro	3.03704	sp_25_rct
ReDeconv	L5.6.NP	6.58127	sp_25_rct
ReDeconv	L5.ET	-1.67995	sp_25_rct
ReDeconv	L6b	-2.69586	sp_25_rct
ReDeconv	Lamp5	5.61265	sp_25_rct
ReDeconv	Oligo	-0.590668	sp_25_rct
ReDeconv	Astro	-2.32426	sp_26_rct
ReDeconv	L5.6.NP	3.04525	sp_26_rct
ReDeconv	L5.ET	-11.4541	sp_26_rct
ReDeconv	L6b	1.3452	sp_26_rct
ReDeconv	Lamp5	-5.53997	sp_26_rct
ReDeconv	Oligo	2.27287	sp_26_rct
ReDeconv	Astro	-0.13368	sp_27_rct
ReDeconv	L5.6.NP	1.14391	sp_27_rct
ReDeconv	L5.ET	-3.528	sp_27_rct
ReDeconv	L6b	0.331526	sp_27_rct
ReDeconv	Lamp5	4.56789	sp_27_rct
ReDeconv	Oligo	-0.685247	sp_27_rct
ReDeconv	Astro	0.999215	sp_28_rct
ReDeconv	L5.6.NP	4.21663	sp_28_rct
ReDeconv	L5.ET	-0.592378	sp_28_rct
ReDeconv	L6b	2.0483	sp_28_rct
ReDeconv	Lamp5	-5.88744	sp_28_rct
ReDeconv	Oligo	-3.19506	sp_28_rct
ReDeconv	Astro	-2.18869	sp_29_rct
ReDeconv	L5.6.NP	-6.34153	sp_29_rct
ReDeconv	L5.ET	0.806936	sp_29_rct
ReDeconv	L6b	0.219817	sp_29_rct
ReDeconv	Lamp5	-2.64662	sp_29_rct
ReDeconv	Oligo	2.7515	sp_29_rct
ReDeconv	Astro	-1.56602	sp_30_rct
ReDeconv	L5.6.NP	-2.09012	sp_30_rct
ReDeconv	L5.ET	6.71344	sp_30_rct
ReDeconv	L6b	-2.5007	sp_30_rct
ReDeconv	Lamp5	8.97685	sp_30_rct
ReDeconv	Oligo	2.86178	sp_30_rct
ReDeconv	Astro	0.0104497	sp_31_rct
ReDeconv	L5.6.NP	-15.7405	sp_31_rct
ReDeconv	L5.ET	3.61543	sp_31_rct
ReDeconv	L6b	-0.433257	sp_31_rct
ReDeconv	Lamp5	10.122	sp_31_rct
ReDeconv	Oligo	0.397789	sp_31_rct
ReDeconv	Astro	2.12522	sp_32_rct
ReDeconv	L5.6.NP	2.91714	sp_32_rct
ReDeconv	L5.ET	4.90473	sp_32_rct
ReDeconv	L6b	-0.714178	sp_32_rct
ReDeconv	Lamp5	-5.46604	sp_32_rct
ReDeconv	Oligo	-1.15388	sp_32_rct
ReDeconv	Astro	-2.39411	sp_33_rct
ReDeconv	L5.6.NP	4.02989	sp_33_rct
ReDeconv	L5.ET	-3.03732	sp_33_rct
ReDeconv	L6b	-1.05406	sp_33_rct
ReDeconv	Lamp5	9.9611	sp_33_rct
ReDeconv	Oligo	2.07849	sp_33_rct
ReDeconv	Astro	2.8032	sp_34_rct
ReDeconv	L5.6.NP	-9.48477	sp_34_rct
ReDeconv	L5.ET	-2.32862	sp_34_rct
ReDeconv	L6b	2.47086	sp_34_rct
ReDeconv	Lamp5	-7.25567	sp_34_rct
ReDeconv	Oligo	-3.46448	sp_34_rct
ReDeconv	Astro	1.40494	sp_35_rct
ReDeconv	L5.6.NP	2.65816	sp_35_rct
ReDeconv	L5.ET	-1.06249	sp_35_rct
ReDeconv	L6b	-1.81392	sp_35_rct
ReDeconv	Lamp5	-2.00754	sp_35_rct
ReDeconv	Oligo	1.24681	sp_35_rct
ReDeconv	Astro	0.497744	sp_36_rct
ReDeconv	L5.6.NP	-0.992954	sp_36_rct
ReDeconv	L5.ET	-14.0864	sp_36_rct
ReDeconv	L6b	0.495889	sp_36_rct
ReDeconv	Lamp5	6.0067	sp_36_rct
ReDeconv	Oligo	-0.143564	sp_36_rct
ReDeconv	Astro	-0.409606	sp_37_rct
ReDeconv	L5.6.NP	-5.66606	sp_37_rct
ReDeconv	L5.ET	1.07609	sp_37_rct
ReDeconv	L6b	0.204061	sp_37_rct
ReDeconv	Lamp5	-6.32753	sp_37_rct
ReDeconv	Oligo	1.55478	sp_37_rct
ReDeconv	Astro	-1.94712	sp_38_rct
ReDeconv	L5.6.NP	4.38452	sp_38_rct
ReDeconv	L5.ET	0.535099	sp_38_rct
ReDeconv	L6b	1.19264	sp_38_rct
ReDeconv	Lamp5	5.37258	sp_38_rct
ReDeconv	Oligo	-1.14414	sp_38_rct
ReDeconv	Astro	2.40317	sp_39_rct
ReDeconv	L5.6.NP	0.606299	sp_39_rct
ReDeconv	L5.ET	-6.6748	sp_39_rct
ReDeconv	L6b	-0.176696	sp_39_rct
ReDeconv	Lamp5	-0.256921	sp_39_rct
ReDeconv	Oligo	-1.19434	sp_39_rct
ReDeconv	Astro	-0.829606	sp_40_rct
ReDeconv	L5.6.NP	7.13201	sp_40_rct
ReDeconv	L5.ET	-2.22923	sp_40_rct
ReDeconv	L6b	-0.214924	sp_40_rct
ReDeconv	Lamp5	-7.57016	sp_40_rct
ReDeconv	Oligo	1.65282	sp_40_rct
ReDeconv	Astro	1.42374	sp_41_rct
ReDeconv	L5.6.NP	-5.25463	sp_41_rct
ReDeconv	L5.ET	-4.59889	sp_41_rct
ReDeconv	L6b	1.04578	sp_41_rct
ReDeconv	Lamp5	-5.62211	sp_41_rct
ReDeconv	Oligo	-0.716088	sp_41_rct
ReDeconv	Astro	2.83258	sp_42_rct
ReDeconv	L5.6.NP	-4.76597	sp_42_rct
ReDeconv	L5.ET	-5.24342	sp_42_rct
ReDeconv	L6b	2.37818	sp_42_rct
ReDeconv	Lamp5	-5.47697	sp_42_rct
ReDeconv	Oligo	-3.8022	sp_42_rct
ReDeconv	Astro	0.484241	sp_43_rct
ReDeconv	L5.6.NP	-3.35027	sp_43_rct
ReDeconv	L5.ET	-3.30454	sp_43_rct
ReDeconv	L6b	0.543938	sp_43_rct
ReDeconv	Lamp5	2.14104	sp_43_rct
ReDeconv	Oligo	-0.702081	sp_43_rct
ReDeconv	Astro	2.93206	sp_44_rct
ReDeconv	L5.6.NP	6.19847	sp_44_rct
ReDeconv	L5.ET	-11.3183	sp_44_rct
ReDeconv	L6b	-0.840833	sp_44_rct
ReDeconv	Lamp5	12.3367	sp_44_rct
ReDeconv	Oligo	-2.72121	sp_44_rct
ReDeconv	Astro	1.82638	sp_45_rct
ReDeconv	L5.6.NP	-6.64385	sp_45_rct
ReDeconv	L5.ET	0.681395	sp_45_rct
ReDeconv	L6b	0.958802	sp_45_rct
ReDeconv	Lamp5	-0.32526	sp_45_rct
ReDeconv	Oligo	-2.26313	sp_45_rct
ReDeconv	Astro	-0.767559	sp_46_rct
ReDeconv	L5.6.NP	1.01875	sp_46_rct
ReDeconv	L5.ET	0.829699	sp_46_rct
ReDeconv	L6b	0.0794405	sp_46_rct
ReDeconv	Lamp5	-0.270637	sp_46_rct
ReDeconv	Oligo	0.428517	sp_46_rct
ReDeconv	Astro	-0.401284	sp_47_rct
ReDeconv	L5.6.NP	16.8951	sp_47_rct
ReDeconv	L5.ET	-0.452871	sp_47_rct
ReDeconv	L6b	-1.32496	sp_47_rct
ReDeconv	Lamp5	1.43665	sp_47_rct
ReDeconv	Oligo	0.0725941	sp_47_rct
ReDeconv	Astro	-2.11304	sp_48_rct
ReDeconv	L5.6.NP	0.530559	sp_48_rct
ReDeconv	L5.ET	2.43419	sp_48_rct
ReDeconv	L6b	-0.382459	sp_48_rct
ReDeconv	Lamp5	6.51702	sp_48_rct
ReDeconv	Oligo	1.14366	sp_48_rct
ReDeconv	Astro	0.202557	sp_49_rct
ReDeconv	L5.6.NP	-7.18081	sp_49_rct
ReDeconv	L5.ET	-5.38402	sp_49_rct
ReDeconv	L6b	1.75579	sp_49_rct
ReDeconv	Lamp5	1.66104	sp_49_rct
ReDeconv	Oligo	-1.29405	sp_49_rct
ReDeconv	Astro	0.032945	sp_50_rct
ReDeconv	L5.6.NP	-2.19642	sp_50_rct
ReDeconv	L5.ET	-10.2063	sp_50_rct
ReDeconv	L6b	-0.548659	sp_50_rct
ReDeconv	Lamp5	-3.36101	sp_50_rct
ReDeconv	Oligo	2.72585	sp_50_rct
ReDeconv	Astro	3.48197	sp_51_rct
ReDeconv	L5.6.NP	-4.27463	sp_51_rct
ReDeconv	L5.ET	-0.767756	sp_51_rct
ReDeconv	L6b	0.30014	sp_51_rct
ReDeconv	Lamp5	-16.3623	sp_51_rct
ReDeconv	Oligo	-0.629126	sp_51_rct
ReDeconv	Astro	-2.30231	sp_52_rct
ReDeconv	L5.6.NP	1.36651	sp_52_rct
ReDeconv	L5.ET	2.58128	sp_52_rct
ReDeconv	L6b	0.710784	sp_52_rct
ReDeconv	Lamp5	-0.826901	sp_52_rct
ReDeconv	Oligo	0.836145	sp_52_rct
ReDeconv	Astro	-1.49555	sp_53_rct
ReDeconv	L5.6.NP	-1.16216	sp_53_rct
ReDeconv	L5.ET	-1.43788	sp_53_rct
ReDeconv	L6b	1.46735	sp_53_rct
ReDeconv	Lamp5	5.63869	sp_53_rct
ReDeconv	Oligo	-1.09551	sp_53_rct
ReDeconv	Astro	-0.409178	sp_54_rct
ReDeconv	L5.6.NP	-7.11743	sp_54_rct
ReDeconv	L5.ET	-2.95652	sp_54_rct
ReDeconv	L6b	0.0321177	sp_54_rct
ReDeconv	Lamp5	-2.23064	sp_54_rct
ReDeconv	Oligo	1.84445	sp_54_rct
ReDeconv	Astro	-1.28233	sp_55_rct
ReDeconv	L5.6.NP	10.223	sp_55_rct
ReDeconv	L5.ET	-6.58783	sp_55_rct
ReDeconv	L6b	1.62578	sp_55_rct
ReDeconv	Lamp5	0.524802	sp_55_rct
ReDeconv	Oligo	-1.39227	sp_55_rct
ReDeconv	Astro	0.90819	sp_56_rct
ReDeconv	L5.6.NP	2.51975	sp_56_rct
ReDeconv	L5.ET	0.440004	sp_56_rct
ReDeconv	L6b	2.23253	sp_56_rct
ReDeconv	Lamp5	3.44907	sp_56_rct
ReDeconv	Oligo	-4.67927	sp_56_rct
ReDeconv	Astro	-0.462146	sp_57_rct
ReDeconv	L5.6.NP	4.27641	sp_57_rct
ReDeconv	L5.ET	-4.66237	sp_57_rct
ReDeconv	L6b	-0.696141	sp_57_rct
ReDeconv	Lamp5	-1.2008	sp_57_rct
ReDeconv	Oligo	1.63625	sp_57_rct
ReDeconv	Astro	1.75769	sp_58_rct
ReDeconv	L5.6.NP	7.31643	sp_58_rct
ReDeconv	L5.ET	2.47514	sp_58_rct
ReDeconv	L6b	-3.61202	sp_58_rct
ReDeconv	Lamp5	-1.09364	sp_58_rct
ReDeconv	Oligo	2.21546	sp_58_rct
ReDeconv	Astro	0.999095	sp_59_rct
ReDeconv	L5.6.NP	-7.41939	sp_59_rct
ReDeconv	L5.ET	8.65445	sp_59_rct
ReDeconv	L6b	-0.652278	sp_59_rct
ReDeconv	Lamp5	-3.907	sp_59_rct
ReDeconv	Oligo	0.281174	sp_59_rct
ReDeconv	Astro	-1.37912	sp_60_rct
ReDeconv	L5.6.NP	-10.0288	sp_60_rct
ReDeconv	L5.ET	0.949408	sp_60_rct
ReDeconv	L6b	0.851234	sp_60_rct
ReDeconv	Lamp5	-0.348903	sp_60_rct
ReDeconv	Oligo	1.21415	sp_60_rct
ReDeconv	Astro	1.79667	sp_61_rct
ReDeconv	L5.6.NP	-5.40515	sp_61_rct
ReDeconv	L5.ET	-1.23365	sp_61_rct
ReDeconv	L6b	0.439426	sp_61_rct
ReDeconv	Lamp5	-10.7434	sp_61_rct
ReDeconv	Oligo	0.103846	sp_61_rct
ReDeconv	Astro	1.11368	sp_62_rct
ReDeconv	L5.6.NP	2.20023	sp_62_rct
ReDeconv	L5.ET	1.21351	sp_62_rct
ReDeconv	L6b	1.29004	sp_62_rct
ReDeconv	Lamp5	1.4779	sp_62_rct
ReDeconv	Oligo	-3.3791	sp_62_rct
ReDeconv	Astro	-1.32323	sp_63_rct
ReDeconv	L5.6.NP	3.69974	sp_63_rct
ReDeconv	L5.ET	-5.01942	sp_63_rct
ReDeconv	L6b	0.629314	sp_63_rct
ReDeconv	Lamp5	-0.877364	sp_63_rct
ReDeconv	Oligo	0.728015	sp_63_rct
ReDeconv	Astro	-2.43672	sp_64_rct
ReDeconv	L5.6.NP	6.31938	sp_64_rct
ReDeconv	L5.ET	1.30546	sp_64_rct
ReDeconv	L6b	0.283893	sp_64_rct
ReDeconv	Lamp5	-0.37324	sp_64_rct
ReDeconv	Oligo	1.06248	sp_64_rct
ReDeconv	Astro	-0.245037	sp_65_rct
ReDeconv	L5.6.NP	-0.0409873	sp_65_rct
ReDeconv	L5.ET	0.694973	sp_65_rct
ReDeconv	L6b	1.49174	sp_65_rct
ReDeconv	Lamp5	6.4957	sp_65_rct
ReDeconv	Oligo	-2.8115	sp_65_rct
ReDeconv	Astro	-2.75464	sp_66_rct
ReDeconv	L5.6.NP	1.89094	sp_66_rct
ReDeconv	L5.ET	-0.510266	sp_66_rct
ReDeconv	L6b	-0.555555	sp_66_rct
ReDeconv	Lamp5	6.53302	sp_66_rct
ReDeconv	Oligo	2.18297	sp_66_rct
ReDeconv	Astro	0.165892	sp_67_rct
ReDeconv	L5.6.NP	-3.71612	sp_67_rct
ReDeconv	L5.ET	-7.1534	sp_67_rct
ReDeconv	L6b	2.18829	sp_67_rct
ReDeconv	Lamp5	-3.03344	sp_67_rct
ReDeconv	Oligo	-1.31223	sp_67_rct
ReDeconv	Astro	-2.24048	sp_68_rct
ReDeconv	L5.6.NP	3.12178	sp_68_rct
ReDeconv	L5.ET	-7.3117	sp_68_rct
ReDeconv	L6b	-1.49208	sp_68_rct
ReDeconv	Lamp5	4.63543	sp_68_rct
ReDeconv	Oligo	3.94852	sp_68_rct
ReDeconv	Astro	-0.304508	sp_69_rct
ReDeconv	L5.6.NP	-6.55929	sp_69_rct
ReDeconv	L5.ET	2.71567	sp_69_rct
ReDeconv	L6b	-1.33727	sp_69_rct
ReDeconv	Lamp5	4.11678	sp_69_rct
ReDeconv	Oligo	1.8621	sp_69_rct
ReDeconv	Astro	2.51664	sp_70_rct
ReDeconv	L5.6.NP	-0.44359	sp_70_rct
ReDeconv	L5.ET	-2.0238	sp_70_rct
ReDeconv	L6b	1.84463	sp_70_rct
ReDeconv	Lamp5	-13.3178	sp_70_rct
ReDeconv	Oligo	-2.52391	sp_70_rct
ReDeconv	Astro	0.99856	sp_71_rct
ReDeconv	L5.6.NP	-11.9431	sp_71_rct
ReDeconv	L5.ET	6.60881	sp_71_rct
ReDeconv	L6b	0.766241	sp_71_rct
ReDeconv	Lamp5	-5.35964	sp_71_rct
ReDeconv	Oligo	-0.629601	sp_71_rct
ReDeconv	Astro	1.29095	sp_72_rct
ReDeconv	L5.6.NP	8.81035e-05	sp_72_rct
ReDeconv	L5.ET	3.10246	sp_72_rct
ReDeconv	L6b	1.96117	sp_72_rct
ReDeconv	Lamp5	-5.77072	sp_72_rct
ReDeconv	Oligo	-3.35141	sp_72_rct
ReDeconv	Astro	3.4813	sp_73_rct
ReDeconv	L5.6.NP	-12.6147	sp_73_rct
ReDeconv	L5.ET	4.40289	sp_73_rct
ReDeconv	L6b	0.675156	sp_73_rct
ReDeconv	Lamp5	-6.96629	sp_73_rct
ReDeconv	Oligo	-2.22577	sp_73_rct
ReDeconv	Astro	-0.897036	sp_74_rct
ReDeconv	L5.6.NP	2.33232	sp_74_rct
ReDeconv	L5.ET	-8.81521	sp_74_rct
ReDeconv	L6b	0.10437	sp_74_rct
ReDeconv	Lamp5	-7.40506	sp_74_rct
ReDeconv	Oligo	2.63141	sp_74_rct
ReDeconv	Astro	-3.58925	sp_75_rct
ReDeconv	L5.6.NP	8.5281	sp_75_rct
ReDeconv	L5.ET	-0.306907	sp_75_rct
ReDeconv	L6b	-1.43043	sp_75_rct
ReDeconv	Lamp5	9.83907	sp_75_rct
ReDeconv	Oligo	2.85966	sp_75_rct
ReDeconv	Astro	-0.49952	sp_76_rct
ReDeconv	L5.6.NP	3.22591	sp_76_rct
ReDeconv	L5.ET	-11.1962	sp_76_rct
ReDeconv	L6b	-1.48377	sp_76_rct
ReDeconv	Lamp5	4.9126	sp_76_rct
ReDeconv	Oligo	2.7515	sp_76_rct
ReDeconv	Astro	-0.727263	sp_77_rct
ReDeconv	L5.6.NP	3.65624	sp_77_rct
ReDeconv	L5.ET	2.87024	sp_77_rct
ReDeconv	L6b	-0.422286	sp_77_rct
ReDeconv	Lamp5	2.21202	sp_77_rct
ReDeconv	Oligo	0.138965	sp_77_rct
ReDeconv	Astro	1.88398	sp_78_rct
ReDeconv	L5.6.NP	4.51411	sp_78_rct
ReDeconv	L5.ET	-1.61767	sp_78_rct
ReDeconv	L6b	-1.76466	sp_78_rct
ReDeconv	Lamp5	4.60926	sp_78_rct
ReDeconv	Oligo	-0.387378	sp_78_rct
ReDeconv	Astro	-1.16882	sp_79_rct
ReDeconv	L5.6.NP	-3.92129	sp_79_rct
ReDeconv	L5.ET	1.06709	sp_79_rct
ReDeconv	L6b	-0.371517	sp_79_rct
ReDeconv	Lamp5	7.53507	sp_79_rct
ReDeconv	Oligo	0.7753	sp_79_rct
ReDeconv	Astro	4.16332	sp_80_rct
ReDeconv	L5.6.NP	-6.88385	sp_80_rct
ReDeconv	L5.ET	8.16755	sp_80_rct
ReDeconv	L6b	0.0960279	sp_80_rct
ReDeconv	Lamp5	0.694892	sp_80_rct
ReDeconv	Oligo	-4.34315	sp_80_rct
ReDeconv	Astro	0.519101	sp_81_rct
ReDeconv	L5.6.NP	5.76713	sp_81_rct
ReDeconv	L5.ET	12.8701	sp_81_rct
ReDeconv	L6b	0.297579	sp_81_rct
ReDeconv	Lamp5	3.13723	sp_81_rct
ReDeconv	Oligo	-3.6079	sp_81_rct
ReDeconv	Astro	2.97313	sp_82_rct
ReDeconv	L5.6.NP	-6.93149	sp_82_rct
ReDeconv	L5.ET	-2.14806	sp_82_rct
ReDeconv	L6b	0.577868	sp_82_rct
ReDeconv	Lamp5	-1.3737	sp_82_rct
ReDeconv	Oligo	-2.27845	sp_82_rct
ReDeconv	Astro	-0.247603	sp_83_rct
ReDeconv	L5.6.NP	2.65474	sp_83_rct
ReDeconv	L5.ET	7.38868	sp_83_rct
ReDeconv	L6b	2.0335	sp_83_rct
ReDeconv	Lamp5	-3.65628	sp_83_rct
ReDeconv	Oligo	-3.16802	sp_83_rct
ReDeconv	Astro	-0.802652	sp_84_rct
ReDeconv	L5.6.NP	-7.50959	sp_84_rct
ReDeconv	L5.ET	-2.38598	sp_84_rct
ReDeconv	L6b	-0.0608911	sp_84_rct
ReDeconv	Lamp5	3.34221	sp_84_rct
ReDeconv	Oligo	1.4804	sp_84_rct
ReDeconv	Astro	-2.60427	sp_85_rct
ReDeconv	L5.6.NP	-5.10328	sp_85_rct
ReDeconv	L5.ET	7.06147	sp_85_rct
ReDeconv	L6b	1.55537	sp_85_rct
ReDeconv	Lamp5	-2.06223	sp_85_rct
ReDeconv	Oligo	0.344816	sp_85_rct
ReDeconv	Astro	-0.278808	sp_86_rct
ReDeconv	L5.6.NP	-5.11852	sp_86_rct
ReDeconv	L5.ET	5.01768	sp_86_rct
ReDeconv	L6b	-1.47593	sp_86_rct
ReDeconv	Lamp5	-5.20163	sp_86_rct
ReDeconv	Oligo	2.95569	sp_86_rct
ReDeconv	Astro	0.0915898	sp_87_rct
ReDeconv	L5.6.NP	1.09695	sp_87_rct
ReDeconv	L5.ET	-13.1079	sp_87_rct
ReDeconv	L6b	-1.2224	sp_87_rct
ReDeconv	Lamp5	9.38931	sp_87_rct
ReDeconv	Oligo	1.66839	sp_87_rct
ReDeconv	Astro	0.501158	sp_88_rct
ReDeconv	L5.6.NP	-2.8923	sp_88_rct
ReDeconv	L5.ET	-2.37108	sp_88_rct
ReDeconv	L6b	0.501395	sp_88_rct
ReDeconv	Lamp5	1.16221	sp_88_rct
ReDeconv	Oligo	-0.684239	sp_88_rct
ReDeconv	Astro	1.85628	sp_89_rct
ReDeconv	L5.6.NP	-14.8845	sp_89_rct
ReDeconv	L5.ET	4.00326	sp_89_rct
ReDeconv	L6b	0.394696	sp_89_rct
ReDeconv	Lamp5	1.68718	sp_89_rct
ReDeconv	Oligo	-1.31775	sp_89_rct
ReDeconv	Astro	-0.158299	sp_90_rct
ReDeconv	L5.6.NP	-4.81464	sp_90_rct
ReDeconv	L5.ET	-2.58137	sp_90_rct
ReDeconv	L6b	-1.03909	sp_90_rct
ReDeconv	Lamp5	3.74921	sp_90_rct
ReDeconv	Oligo	1.84688	sp_90_rct
ReDeconv	Astro	-0.915348	sp_91_rct
ReDeconv	L5.6.NP	-4.69656	sp_91_rct
ReDeconv	L5.ET	-0.939473	sp_91_rct
ReDeconv	L6b	-1.27571	sp_91_rct
ReDeconv	Lamp5	6.05365	sp_91_rct
ReDeconv	Oligo	2.30614	sp_91_rct
ReDeconv	Astro	0.58016	sp_92_rct
ReDeconv	L5.6.NP	-17.0776	sp_92_rct
ReDeconv	L5.ET	4.90646	sp_92_rct
ReDeconv	L6b	-2.3786	sp_92_rct
ReDeconv	Lamp5	0.973489	sp_92_rct
ReDeconv	Oligo	3.81506	sp_92_rct
ReDeconv	Astro	-1.13002	sp_93_rct
ReDeconv	L5.6.NP	-12.3062	sp_93_rct
ReDeconv	L5.ET	-0.236725	sp_93_rct
ReDeconv	L6b	1.42056	sp_93_rct
ReDeconv	Lamp5	-9.97558	sp_93_rct
ReDeconv	Oligo	2.05718	sp_93_rct
ReDeconv	Astro	0.166646	sp_94_rct
ReDeconv	L5.6.NP	3.53378	sp_94_rct
ReDeconv	L5.ET	-1.59854	sp_94_rct
ReDeconv	L6b	-0.963726	sp_94_rct
ReDeconv	Lamp5	-0.708219	sp_94_rct
ReDeconv	Oligo	1.03718	sp_94_rct
ReDeconv	Astro	1.26187	sp_95_rct
ReDeconv	L5.6.NP	0.929658	sp_95_rct
ReDeconv	L5.ET	7.39697	sp_95_rct
ReDeconv	L6b	0.31595	sp_95_rct
ReDeconv	Lamp5	-5.81244	sp_95_rct
ReDeconv	Oligo	-1.76238	sp_95_rct
ReDeconv	Astro	-1.51977	sp_96_rct
ReDeconv	L5.6.NP	-6.45746	sp_96_rct
ReDeconv	L5.ET	-7.5367	sp_96_rct
ReDeconv	L6b	2.51742	sp_96_rct
ReDeconv	Lamp5	-0.361592	sp_96_rct
ReDeconv	Oligo	-0.22294	sp_96_rct
ReDeconv	Astro	-0.199469	sp_97_rct
ReDeconv	L5.6.NP	-3.6507	sp_97_rct
ReDeconv	L5.ET	3.27708	sp_97_rct
ReDeconv	L6b	-1.46662	sp_97_rct
ReDeconv	Lamp5	-1.22738	sp_97_rct
ReDeconv	Oligo	2.33087	sp_97_rct
ReDeconv	Astro	-1.07132	sp_98_rct
ReDeconv	L5.6.NP	-1.88315	sp_98_rct
ReDeconv	L5.ET	11.7516	sp_98_rct
ReDeconv	L6b	-0.86417	sp_98_rct
ReDeconv	Lamp5	-5.92365	sp_98_rct
ReDeconv	Oligo	1.77413	sp_98_rct
ReDeconv	Astro	-1.41484	sp_99_rct
ReDeconv	L5.6.NP	8.98517	sp_99_rct
ReDeconv	L5.ET	-7.13638	sp_99_rct
ReDeconv	L6b	-0.0490414	sp_99_rct
ReDeconv	Lamp5	-0.2339	sp_99_rct
ReDeconv	Oligo	1.28979	sp_99_rct
ReDeconv	Astro	-0.293982	sp_100_rct
ReDeconv	L5.6.NP	7.9571	sp_100_rct
ReDeconv	L5.ET	-3.08781	sp_100_rct
ReDeconv	L6b	-0.431521	sp_100_rct
ReDeconv	Lamp5	2.50401	sp_100_rct
ReDeconv	Oligo	-0.0373067	sp_100_rct
MuSiC (Type-2 issues removed)	Astro	-2.69734	sp_1_rct
MuSiC (Type-2 issues removed)	L5.6.NP	-10.5545	sp_1_rct
MuSiC (Type-2 issues removed)	L5.ET	-14.3277	sp_1_rct
MuSiC (Type-2 issues removed)	L6b	5.07677	sp_1_rct
MuSiC (Type-2 issues removed)	Lamp5	-4.71351	sp_1_rct
MuSiC (Type-2 issues removed)	Oligo	-0.588314	sp_1_rct
MuSiC (Type-2 issues removed)	Astro	7.0326	sp_2_rct
MuSiC (Type-2 issues removed)	L5.6.NP	12.1613	sp_2_rct
MuSiC (Type-2 issues removed)	L5.ET	16.741	sp_2_rct
MuSiC (Type-2 issues removed)	L6b	-4.98905	sp_2_rct
MuSiC (Type-2 issues removed)	Lamp5	-2.06788	sp_2_rct
MuSiC (Type-2 issues removed)	Oligo	-3.03638	sp_2_rct
MuSiC (Type-2 issues removed)	Astro	-4.2789	sp_3_rct
MuSiC (Type-2 issues removed)	L5.6.NP	-20.9422	sp_3_rct
MuSiC (Type-2 issues removed)	L5.ET	-12.3317	sp_3_rct
MuSiC (Type-2 issues removed)	L6b	3.35362	sp_3_rct
MuSiC (Type-2 issues removed)	Lamp5	-0.921411	sp_3_rct
MuSiC (Type-2 issues removed)	Oligo	3.5484	sp_3_rct
MuSiC (Type-2 issues removed)	Astro	4.70667	sp_4_rct
MuSiC (Type-2 issues removed)	L5.6.NP	-0.29853	sp_4_rct
MuSiC (Type-2 issues removed)	L5.ET	13.6427	sp_4_rct
MuSiC (Type-2 issues removed)	L6b	-2.84482	sp_4_rct
MuSiC (Type-2 issues removed)	Lamp5	-30.3951	sp_4_rct
MuSiC (Type-2 issues removed)	Oligo	2.26503	sp_4_rct
MuSiC (Type-2 issues removed)	Astro	-4.35784	sp_5_rct
MuSiC (Type-2 issues removed)	L5.6.NP	-5.49455	sp_5_rct
MuSiC (Type-2 issues removed)	L5.ET	-9.13717	sp_5_rct
MuSiC (Type-2 issues removed)	L6b	1.32534	sp_5_rct
MuSiC (Type-2 issues removed)	Lamp5	17.176	sp_5_rct
MuSiC (Type-2 issues removed)	Oligo	1.49587	sp_5_rct
MuSiC (Type-2 issues removed)	Astro	-7.41604	sp_6_rct
MuSiC (Type-2 issues removed)	L5.6.NP	-4.31145	sp_6_rct
MuSiC (Type-2 issues removed)	L5.ET	-22.6262	sp_6_rct
MuSiC (Type-2 issues removed)	L6b	4.73877	sp_6_rct
MuSiC (Type-2 issues removed)	Lamp5	17.5	sp_6_rct
MuSiC (Type-2 issues removed)	Oligo	1.28293	sp_6_rct
MuSiC (Type-2 issues removed)	Astro	-4.23742	sp_7_rct
MuSiC (Type-2 issues removed)	L5.6.NP	-5.7572	sp_7_rct
MuSiC (Type-2 issues removed)	L5.ET	-14.1388	sp_7_rct
MuSiC (Type-2 issues removed)	L6b	3.13535	sp_7_rct
MuSiC (Type-2 issues removed)	Lamp5	8.20462	sp_7_rct
MuSiC (Type-2 issues removed)	Oligo	0.95249	sp_7_rct
MuSiC (Type-2 issues removed)	Astro	-2.3151	sp_8_rct
MuSiC (Type-2 issues removed)	L5.6.NP	-1.20679	sp_8_rct
MuSiC (Type-2 issues removed)	L5.ET	-6.96452	sp_8_rct
MuSiC (Type-2 issues removed)	L6b	1.20535	sp_8_rct
MuSiC (Type-2 issues removed)	Lamp5	4.49535	sp_8_rct
MuSiC (Type-2 issues removed)	Oligo	0.882036	sp_8_rct
MuSiC (Type-2 issues removed)	Astro	5.15193	sp_9_rct
MuSiC (Type-2 issues removed)	L5.6.NP	3.34633	sp_9_rct
MuSiC (Type-2 issues removed)	L5.ET	12.6293	sp_9_rct
MuSiC (Type-2 issues removed)	L6b	-1.18599	sp_9_rct
MuSiC (Type-2 issues removed)	Lamp5	-3.81589	sp_9_rct
MuSiC (Type-2 issues removed)	Oligo	-4.59659	sp_9_rct
MuSiC (Type-2 issues removed)	Astro	1.75293	sp_10_rct
MuSiC (Type-2 issues removed)	L5.6.NP	-7.95777	sp_10_rct
MuSiC (Type-2 issues removed)	L5.ET	8.00783	sp_10_rct
MuSiC (Type-2 issues removed)	L6b	-1.2166	sp_10_rct
MuSiC (Type-2 issues removed)	Lamp5	-1.10077	sp_10_rct
MuSiC (Type-2 issues removed)	Oligo	0.0595148	sp_10_rct
MuSiC (Type-2 issues removed)	Astro	-2.735	sp_11_rct
MuSiC (Type-2 issues removed)	L5.6.NP	-15.4333	sp_11_rct
MuSiC (Type-2 issues removed)	L5.ET	-8.80502	sp_11_rct
MuSiC (Type-2 issues removed)	L6b	5.21899	sp_11_rct
MuSiC (Type-2 issues removed)	Lamp5	13.5291	sp_11_rct
MuSiC (Type-2 issues removed)	Oligo	-3.58884	sp_11_rct
MuSiC (Type-2 issues removed)	Astro	1.70325	sp_12_rct
MuSiC (Type-2 issues removed)	L5.6.NP	-1.40029	sp_12_rct
MuSiC (Type-2 issues removed)	L5.ET	-5.31084	sp_12_rct
MuSiC (Type-2 issues removed)	L6b	-1.08693	sp_12_rct
MuSiC (Type-2 issues removed)	Lamp5	6.00724	sp_12_rct
MuSiC (Type-2 issues removed)	Oligo	-0.200641	sp_12_rct
MuSiC (Type-2 issues removed)	Astro	-2.00489	sp_13_rct
MuSiC (Type-2 issues removed)	L5.6.NP	-12.3708	sp_13_rct
MuSiC (Type-2 issues removed)	L5.ET	-4.59193	sp_13_rct
MuSiC (Type-2 issues removed)	L6b	2.94441	sp_13_rct
MuSiC (Type-2 issues removed)	Lamp5	7.61014	sp_13_rct
MuSiC (Type-2 issues removed)	Oligo	-1.22388	sp_13_rct
MuSiC (Type-2 issues removed)	Astro	0.842673	sp_14_rct
MuSiC (Type-2 issues removed)	L5.6.NP	6.73885	sp_14_rct
MuSiC (Type-2 issues removed)	L5.ET	-6.35153	sp_14_rct
MuSiC (Type-2 issues removed)	L6b	-2.43199	sp_14_rct
MuSiC (Type-2 issues removed)	Lamp5	-0.397731	sp_14_rct
MuSiC (Type-2 issues removed)	Oligo	2.55515	sp_14_rct
MuSiC (Type-2 issues removed)	Astro	1.295	sp_15_rct
MuSiC (Type-2 issues removed)	L5.6.NP	22.2828	sp_15_rct
MuSiC (Type-2 issues removed)	L5.ET	11.0556	sp_15_rct
MuSiC (Type-2 issues removed)	L6b	-2.45965	sp_15_rct
MuSiC (Type-2 issues removed)	Lamp5	-13.778	sp_15_rct
MuSiC (Type-2 issues removed)	Oligo	0.220988	sp_15_rct
MuSiC (Type-2 issues removed)	Astro	2.74782	sp_16_rct
MuSiC (Type-2 issues removed)	L5.6.NP	9.0957	sp_16_rct
MuSiC (Type-2 issues removed)	L5.ET	14.6846	sp_16_rct
MuSiC (Type-2 issues removed)	L6b	-3.72243	sp_16_rct
MuSiC (Type-2 issues removed)	Lamp5	-5.18335	sp_16_rct
MuSiC (Type-2 issues removed)	Oligo	0.321788	sp_16_rct
MuSiC (Type-2 issues removed)	Astro	3.42719	sp_17_rct
MuSiC (Type-2 issues removed)	L5.6.NP	-6.74807	sp_17_rct
MuSiC (Type-2 issues removed)	L5.ET	-0.572722	sp_17_rct
MuSiC (Type-2 issues removed)	L6b	-1.8489	sp_17_rct
MuSiC (Type-2 issues removed)	Lamp5	-4.64361	sp_17_rct
MuSiC (Type-2 issues removed)	Oligo	0.809102	sp_17_rct
MuSiC (Type-2 issues removed)	Astro	2.03591	sp_18_rct
MuSiC (Type-2 issues removed)	L5.6.NP	-1.51931	sp_18_rct
MuSiC (Type-2 issues removed)	L5.ET	7.91144	sp_18_rct
MuSiC (Type-2 issues removed)	L6b	-2.19922	sp_18_rct
MuSiC (Type-2 issues removed)	Lamp5	-14.4268	sp_18_rct
MuSiC (Type-2 issues removed)	Oligo	2.36992	sp_18_rct
MuSiC (Type-2 issues removed)	Astro	-2.06143	sp_19_rct
MuSiC (Type-2 issues removed)	L5.6.NP	2.11488	sp_19_rct
MuSiC (Type-2 issues removed)	L5.ET	-1.96912	sp_19_rct
MuSiC (Type-2 issues removed)	L6b	1.5575	sp_19_rct
MuSiC (Type-2 issues removed)	Lamp5	7.56606	sp_19_rct
MuSiC (Type-2 issues removed)	Oligo	-1.28076	sp_19_rct
MuSiC (Type-2 issues removed)	Astro	1.38526	sp_20_rct
MuSiC (Type-2 issues removed)	L5.6.NP	-13.8962	sp_20_rct
MuSiC (Type-2 issues removed)	L5.ET	-2.68338	sp_20_rct
MuSiC (Type-2 issues removed)	L6b	0.594015	sp_20_rct
MuSiC (Type-2 issues removed)	Lamp5	-4.47308	sp_20_rct
MuSiC (Type-2 issues removed)	Oligo	0.492147	sp_20_rct
MuSiC (Type-2 issues removed)	Astro	2.67506	sp_21_rct
MuSiC (Type-2 issues removed)	L5.6.NP	13.9398	sp_21_rct
MuSiC (Type-2 issues removed)	L5.ET	-1.64914	sp_21_rct
MuSiC (Type-2 issues removed)	L6b	-2.36764	sp_21_rct
MuSiC (Type-2 issues removed)	Lamp5	-4.55462	sp_21_rct
MuSiC (Type-2 issues removed)	Oligo	-0.0208517	sp_21_rct
MuSiC (Type-2 issues removed)	Astro	2.56114	sp_22_rct
MuSiC (Type-2 issues removed)	L5.6.NP	8.07249	sp_22_rct
MuSiC (Type-2 issues removed)	L5.ET	11.1281	sp_22_rct
MuSiC (Type-2 issues removed)	L6b	-0.777123	sp_22_rct
MuSiC (Type-2 issues removed)	Lamp5	-10.4462	sp_22_rct
MuSiC (Type-2 issues removed)	Oligo	-2.09773	sp_22_rct
MuSiC (Type-2 issues removed)	Astro	-1.71279	sp_23_rct
MuSiC (Type-2 issues removed)	L5.6.NP	1.53229	sp_23_rct
MuSiC (Type-2 issues removed)	L5.ET	-13.3772	sp_23_rct
MuSiC (Type-2 issues removed)	L6b	1.04404	sp_23_rct
MuSiC (Type-2 issues removed)	Lamp5	15.2617	sp_23_rct
MuSiC (Type-2 issues removed)	Oligo	-0.569251	sp_23_rct
MuSiC (Type-2 issues removed)	Astro	2.35601	sp_24_rct
MuSiC (Type-2 issues removed)	L5.6.NP	-14.6012	sp_24_rct
MuSiC (Type-2 issues removed)	L5.ET	9.09408	sp_24_rct
MuSiC (Type-2 issues removed)	L6b	-2.93847	sp_24_rct
MuSiC (Type-2 issues removed)	Lamp5	3.73916	sp_24_rct
MuSiC (Type-2 issues removed)	Oligo	1.6975	sp_24_rct
MuSiC (Type-2 issues removed)	Astro	6.92998	sp_25_rct
MuSiC (Type-2 issues removed)	L5.6.NP	5.03553	sp_25_rct
MuSiC (Type-2 issues removed)	L5.ET	11.2354	sp_25_rct
MuSiC (Type-2 issues removed)	L6b	-4.85815	sp_25_rct
MuSiC (Type-2 issues removed)	Lamp5	0.327499	sp_25_rct
MuSiC (Type-2 issues removed)	Oligo	-1.97601	sp_25_rct
MuSiC (Type-2 issues removed)	Astro	-4.86418	sp_26_rct
MuSiC (Type-2 issues removed)	L5.6.NP	-4.85599	sp_26_rct
MuSiC (Type-2 issues removed)	L5.ET	-14.7085	sp_26_rct
MuSiC (Type-2 issues removed)	L6b	1.9617	sp_26_rct
MuSiC (Type-2 issues removed)	Lamp5	0.343624	sp_26_rct
MuSiC (Type-2 issues removed)	Oligo	4.23911	sp_26_rct
MuSiC (Type-2 issues removed)	Astro	1.99176	sp_27_rct
MuSiC (Type-2 issues removed)	L5.6.NP	-0.467988	sp_27_rct
MuSiC (Type-2 issues removed)	L5.ET	9.78618	sp_27_rct
MuSiC (Type-2 issues removed)	L6b	-0.0266219	sp_27_rct
MuSiC (Type-2 issues removed)	Lamp5	2.39943	sp_27_rct
MuSiC (Type-2 issues removed)	Oligo	-3.34257	sp_27_rct
MuSiC (Type-2 issues removed)	Astro	-4.37261	sp_28_rct
MuSiC (Type-2 issues removed)	L5.6.NP	-2.8312	sp_28_rct
MuSiC (Type-2 issues removed)	L5.ET	-10.7382	sp_28_rct
MuSiC (Type-2 issues removed)	L6b	4.49214	sp_28_rct
MuSiC (Type-2 issues removed)	Lamp5	-0.312085	sp_28_rct
MuSiC (Type-2 issues removed)	Oligo	-0.226737	sp_28_rct
MuSiC (Type-2 issues removed)	Astro	-8.08278	sp_29_rct
MuSiC (Type-2 issues removed)	L5.6.NP	-20.1114	sp_29_rct
MuSiC (Type-2 issues removed)	L5.ET	-7.34343	sp_29_rct
MuSiC (Type-2 issues removed)	L6b	4.02676	sp_29_rct
MuSiC (Type-2 issues removed)	Lamp5	2.76204	sp_29_rct
MuSiC (Type-2 issues removed)	Oligo	4.92114	sp_29_rct
MuSiC (Type-2 issues removed)	Astro	-6.23633	sp_30_rct
MuSiC (Type-2 issues removed)	L5.6.NP	-7.41092	sp_30_rct
MuSiC (Type-2 issues removed)	L5.ET	1.49946	sp_30_rct
MuSiC (Type-2 issues removed)	L6b	-0.369143	sp_30_rct
MuSiC (Type-2 issues removed)	Lamp5	12.9041	sp_30_rct
MuSiC (Type-2 issues removed)	Oligo	5.02762	sp_30_rct
MuSiC (Type-2 issues removed)	Astro	-2.2912	sp_31_rct
MuSiC (Type-2 issues removed)	L5.6.NP	-23.452	sp_31_rct
MuSiC (Type-2 issues removed)	L5.ET	-6.22895	sp_31_rct
MuSiC (Type-2 issues removed)	L6b	1.87929	sp_31_rct
MuSiC (Type-2 issues removed)	Lamp5	15.9765	sp_31_rct
MuSiC (Type-2 issues removed)	Oligo	0.683263	sp_31_rct
MuSiC (Type-2 issues removed)	Astro	4.70684	sp_32_rct
MuSiC (Type-2 issues removed)	L5.6.NP	9.7389	sp_32_rct
MuSiC (Type-2 issues removed)	L5.ET	10.0337	sp_32_rct
MuSiC (Type-2 issues removed)	L6b	-2.93999	sp_32_rct
MuSiC (Type-2 issues removed)	Lamp5	-11.8957	sp_32_rct
MuSiC (Type-2 issues removed)	Oligo	-1.03991	sp_32_rct
MuSiC (Type-2 issues removed)	Astro	-3.46137	sp_33_rct
MuSiC (Type-2 issues removed)	L5.6.NP	-2.74691	sp_33_rct
MuSiC (Type-2 issues removed)	L5.ET	-8.62853	sp_33_rct
MuSiC (Type-2 issues removed)	L6b	0.494337	sp_33_rct
MuSiC (Type-2 issues removed)	Lamp5	12.8129	sp_33_rct
MuSiC (Type-2 issues removed)	Oligo	2.04542	sp_33_rct
MuSiC (Type-2 issues removed)	Astro	-1.66535	sp_34_rct
MuSiC (Type-2 issues removed)	L5.6.NP	-18.8546	sp_34_rct
MuSiC (Type-2 issues removed)	L5.ET	-9.76486	sp_34_rct
MuSiC (Type-2 issues removed)	L6b	4.91492	sp_34_rct
MuSiC (Type-2 issues removed)	Lamp5	-6.16434	sp_34_rct
MuSiC (Type-2 issues removed)	Oligo	-0.746259	sp_34_rct
MuSiC (Type-2 issues removed)	Astro	-0.71543	sp_35_rct
MuSiC (Type-2 issues removed)	L5.6.NP	0.482282	sp_35_rct
MuSiC (Type-2 issues removed)	L5.ET	-3.94501	sp_35_rct
MuSiC (Type-2 issues removed)	L6b	-1.3408	sp_35_rct
MuSiC (Type-2 issues removed)	Lamp5	-4.18891	sp_35_rct
MuSiC (Type-2 issues removed)	Oligo	3.51663	sp_35_rct
MuSiC (Type-2 issues removed)	Astro	-1.85699	sp_36_rct
MuSiC (Type-2 issues removed)	L5.6.NP	-6.43091	sp_36_rct
MuSiC (Type-2 issues removed)	L5.ET	-12.9277	sp_36_rct
MuSiC (Type-2 issues removed)	L6b	2.06993	sp_36_rct
MuSiC (Type-2 issues removed)	Lamp5	10.4686	sp_36_rct
MuSiC (Type-2 issues removed)	Oligo	-0.248353	sp_36_rct
MuSiC (Type-2 issues removed)	Astro	1.48933	sp_37_rct
MuSiC (Type-2 issues removed)	L5.6.NP	0.500004	sp_37_rct
MuSiC (Type-2 issues removed)	L5.ET	14.9248	sp_37_rct
MuSiC (Type-2 issues removed)	L6b	-1.82981	sp_37_rct
MuSiC (Type-2 issues removed)	Lamp5	-11.9932	sp_37_rct
MuSiC (Type-2 issues removed)	Oligo	0.917908	sp_37_rct
MuSiC (Type-2 issues removed)	Astro	-3.18967	sp_38_rct
MuSiC (Type-2 issues removed)	L5.6.NP	1.63975	sp_38_rct
MuSiC (Type-2 issues removed)	L5.ET	4.29222	sp_38_rct
MuSiC (Type-2 issues removed)	L6b	1.43555	sp_38_rct
MuSiC (Type-2 issues removed)	Lamp5	8.73533	sp_38_rct
MuSiC (Type-2 issues removed)	Oligo	-0.971337	sp_38_rct
MuSiC (Type-2 issues removed)	Astro	1.39758	sp_39_rct
MuSiC (Type-2 issues removed)	L5.6.NP	-9.75838	sp_39_rct
MuSiC (Type-2 issues removed)	L5.ET	-9.1308	sp_39_rct
MuSiC (Type-2 issues removed)	L6b	0.343577	sp_39_rct
MuSiC (Type-2 issues removed)	Lamp5	4.0311	sp_39_rct
MuSiC (Type-2 issues removed)	Oligo	-0.109886	sp_39_rct
MuSiC (Type-2 issues removed)	Astro	2.53456	sp_40_rct
MuSiC (Type-2 issues removed)	L5.6.NP	5.72339	sp_40_rct
MuSiC (Type-2 issues removed)	L5.ET	3.3362	sp_40_rct
MuSiC (Type-2 issues removed)	L6b	-2.18646	sp_40_rct
MuSiC (Type-2 issues removed)	Lamp5	-7.22006	sp_40_rct
MuSiC (Type-2 issues removed)	Oligo	0.570981	sp_40_rct
MuSiC (Type-2 issues removed)	Astro	2.22969	sp_41_rct
MuSiC (Type-2 issues removed)	L5.6.NP	6.70296	sp_41_rct
MuSiC (Type-2 issues removed)	L5.ET	-4.17974	sp_41_rct
MuSiC (Type-2 issues removed)	L6b	-0.297995	sp_41_rct
MuSiC (Type-2 issues removed)	Lamp5	-8.2053	sp_41_rct
MuSiC (Type-2 issues removed)	Oligo	-0.693687	sp_41_rct
MuSiC (Type-2 issues removed)	Astro	0.391013	sp_42_rct
MuSiC (Type-2 issues removed)	L5.6.NP	-14.763	sp_42_rct
MuSiC (Type-2 issues removed)	L5.ET	-2.27564	sp_42_rct
MuSiC (Type-2 issues removed)	L6b	3.05926	sp_42_rct
MuSiC (Type-2 issues removed)	Lamp5	-3.1392	sp_42_rct
MuSiC (Type-2 issues removed)	Oligo	-2.02771	sp_42_rct
MuSiC (Type-2 issues removed)	Astro	-4.14684	sp_43_rct
MuSiC (Type-2 issues removed)	L5.6.NP	-5.92025	sp_43_rct
MuSiC (Type-2 issues removed)	L5.ET	-8.80639	sp_43_rct
MuSiC (Type-2 issues removed)	L6b	3.25464	sp_43_rct
MuSiC (Type-2 issues removed)	Lamp5	7.18644	sp_43_rct
MuSiC (Type-2 issues removed)	Oligo	0.211975	sp_43_rct
MuSiC (Type-2 issues removed)	Astro	5.70843	sp_44_rct
MuSiC (Type-2 issues removed)	L5.6.NP	11.8836	sp_44_rct
MuSiC (Type-2 issues removed)	L5.ET	-1.88642	sp_44_rct
MuSiC (Type-2 issues removed)	L6b	-2.77241	sp_44_rct
MuSiC (Type-2 issues removed)	Lamp5	8.32622	sp_44_rct
MuSiC (Type-2 issues removed)	Oligo	-3.9496	sp_44_rct
MuSiC (Type-2 issues removed)	Astro	-0.646885	sp_45_rct
MuSiC (Type-2 issues removed)	L5.6.NP	-3.90632	sp_45_rct
MuSiC (Type-2 issues removed)	L5.ET	-4.80762	sp_45_rct
MuSiC (Type-2 issues removed)	L6b	3.25006	sp_45_rct
MuSiC (Type-2 issues removed)	Lamp5	8.7986	sp_45_rct
MuSiC (Type-2 issues removed)	Oligo	-4.00306	sp_45_rct
MuSiC (Type-2 issues removed)	Astro	-0.581985	sp_46_rct
MuSiC (Type-2 issues removed)	L5.6.NP	8.14069	sp_46_rct
MuSiC (Type-2 issues removed)	L5.ET	-1.25518	sp_46_rct
MuSiC (Type-2 issues removed)	L6b	-0.110199	sp_46_rct
MuSiC (Type-2 issues removed)	Lamp5	-4.92478	sp_46_rct
MuSiC (Type-2 issues removed)	Oligo	0.654016	sp_46_rct
MuSiC (Type-2 issues removed)	Astro	1.21493	sp_47_rct
MuSiC (Type-2 issues removed)	L5.6.NP	16.5967	sp_47_rct
MuSiC (Type-2 issues removed)	L5.ET	9.25314	sp_47_rct
MuSiC (Type-2 issues removed)	L6b	-2.40638	sp_47_rct
MuSiC (Type-2 issues removed)	Lamp5	-2.14445	sp_47_rct
MuSiC (Type-2 issues removed)	Oligo	-0.633157	sp_47_rct
MuSiC (Type-2 issues removed)	Astro	-5.48999	sp_48_rct
MuSiC (Type-2 issues removed)	L5.6.NP	-13.6611	sp_48_rct
MuSiC (Type-2 issues removed)	L5.ET	-1.88517	sp_48_rct
MuSiC (Type-2 issues removed)	L6b	2.16181	sp_48_rct
MuSiC (Type-2 issues removed)	Lamp5	14.7269	sp_48_rct
MuSiC (Type-2 issues removed)	Oligo	1.8131	sp_48_rct
MuSiC (Type-2 issues removed)	Astro	3.30167	sp_49_rct
MuSiC (Type-2 issues removed)	L5.6.NP	-0.66615	sp_49_rct
MuSiC (Type-2 issues removed)	L5.ET	-8.21268	sp_49_rct
MuSiC (Type-2 issues removed)	L6b	0.651429	sp_49_rct
MuSiC (Type-2 issues removed)	Lamp5	-1.2635	sp_49_rct
MuSiC (Type-2 issues removed)	Oligo	-2.65019	sp_49_rct
MuSiC (Type-2 issues removed)	Astro	-2.36794	sp_50_rct
MuSiC (Type-2 issues removed)	L5.6.NP	-8.32229	sp_50_rct
MuSiC (Type-2 issues removed)	L5.ET	-15.8331	sp_50_rct
MuSiC (Type-2 issues removed)	L6b	1.96515	sp_50_rct
MuSiC (Type-2 issues removed)	Lamp5	6.38631	sp_50_rct
MuSiC (Type-2 issues removed)	Oligo	1.55006	sp_50_rct
MuSiC (Type-2 issues removed)	Astro	6.1123	sp_51_rct
MuSiC (Type-2 issues removed)	L5.6.NP	1.52215	sp_51_rct
MuSiC (Type-2 issues removed)	L5.ET	6.63552	sp_51_rct
MuSiC (Type-2 issues removed)	L6b	-1.86544	sp_51_rct
MuSiC (Type-2 issues removed)	Lamp5	-18.7708	sp_51_rct
MuSiC (Type-2 issues removed)	Oligo	-1.40598	sp_51_rct
MuSiC (Type-2 issues removed)	Astro	2.69772	sp_52_rct
MuSiC (Type-2 issues removed)	L5.6.NP	13.5806	sp_52_rct
MuSiC (Type-2 issues removed)	L5.ET	8.82846	sp_52_rct
MuSiC (Type-2 issues removed)	L6b	-1.39302	sp_52_rct
MuSiC (Type-2 issues removed)	Lamp5	-8.11948	sp_52_rct
MuSiC (Type-2 issues removed)	Oligo	-2.0838	sp_52_rct
MuSiC (Type-2 issues removed)	Astro	-4.78024	sp_53_rct
MuSiC (Type-2 issues removed)	L5.6.NP	-4.03515	sp_53_rct
MuSiC (Type-2 issues removed)	L5.ET	-4.93966	sp_53_rct
MuSiC (Type-2 issues removed)	L6b	3.51932	sp_53_rct
MuSiC (Type-2 issues removed)	Lamp5	12.131	sp_53_rct
MuSiC (Type-2 issues removed)	Oligo	-0.98359	sp_53_rct
MuSiC (Type-2 issues removed)	Astro	0.445726	sp_54_rct
MuSiC (Type-2 issues removed)	L5.6.NP	9.89398	sp_54_rct
MuSiC (Type-2 issues removed)	L5.ET	0.451298	sp_54_rct
MuSiC (Type-2 issues removed)	L6b	-1.91713	sp_54_rct
MuSiC (Type-2 issues removed)	Lamp5	-14.3973	sp_54_rct
MuSiC (Type-2 issues removed)	Oligo	3.10665	sp_54_rct
MuSiC (Type-2 issues removed)	Astro	3.16913	sp_55_rct
MuSiC (Type-2 issues removed)	L5.6.NP	12.1621	sp_55_rct
MuSiC (Type-2 issues removed)	L5.ET	-2.20699	sp_55_rct
MuSiC (Type-2 issues removed)	L6b	-0.329326	sp_55_rct
MuSiC (Type-2 issues removed)	Lamp5	-5.6502	sp_55_rct
MuSiC (Type-2 issues removed)	Oligo	-2.76951	sp_55_rct
MuSiC (Type-2 issues removed)	Astro	4.2942	sp_56_rct
MuSiC (Type-2 issues removed)	L5.6.NP	13.1027	sp_56_rct
MuSiC (Type-2 issues removed)	L5.ET	10.3509	sp_56_rct
MuSiC (Type-2 issues removed)	L6b	-0.249124	sp_56_rct
MuSiC (Type-2 issues removed)	Lamp5	-6.21242	sp_56_rct
MuSiC (Type-2 issues removed)	Oligo	-5.51545	sp_56_rct
MuSiC (Type-2 issues removed)	Astro	0.604486	sp_57_rct
MuSiC (Type-2 issues removed)	L5.6.NP	3.85147	sp_57_rct
MuSiC (Type-2 issues removed)	L5.ET	-7.46644	sp_57_rct
MuSiC (Type-2 issues removed)	L6b	0.111744	sp_57_rct
MuSiC (Type-2 issues removed)	Lamp5	2.47753	sp_57_rct
MuSiC (Type-2 issues removed)	Oligo	-0.582019	sp_57_rct
MuSiC (Type-2 issues removed)	Astro	4.28461	sp_58_rct
MuSiC (Type-2 issues removed)	L5.6.NP	21.632	sp_58_rct
MuSiC (Type-2 issues removed)	L5.ET	8.59567	sp_58_rct
MuSiC (Type-2 issues removed)	L6b	-5.48399	sp_58_rct
MuSiC (Type-2 issues removed)	Lamp5	-11.6145	sp_58_rct
MuSiC (Type-2 issues removed)	Oligo	1.542	sp_58_rct
MuSiC (Type-2 issues removed)	Astro	-1.08851	sp_59_rct
MuSiC (Type-2 issues removed)	L5.6.NP	2.24539	sp_59_rct
MuSiC (Type-2 issues removed)	L5.ET	4.89051	sp_59_rct
MuSiC (Type-2 issues removed)	L6b	0.537918	sp_59_rct
MuSiC (Type-2 issues removed)	Lamp5	-6.33987	sp_59_rct
MuSiC (Type-2 issues removed)	Oligo	0.368745	sp_59_rct
MuSiC (Type-2 issues removed)	Astro	-3.69627	sp_60_rct
MuSiC (Type-2 issues removed)	L5.6.NP	-3.92992	sp_60_rct
MuSiC (Type-2 issues removed)	L5.ET	-5.01526	sp_60_rct
MuSiC (Type-2 issues removed)	L6b	1.30925	sp_60_rct
MuSiC (Type-2 issues removed)	Lamp5	1.93763	sp_60_rct
MuSiC (Type-2 issues removed)	Oligo	2.47177	sp_60_rct
MuSiC (Type-2 issues removed)	Astro	5.36255	sp_61_rct
MuSiC (Type-2 issues removed)	L5.6.NP	0.732782	sp_61_rct
MuSiC (Type-2 issues removed)	L5.ET	4.10292	sp_61_rct
MuSiC (Type-2 issues removed)	L6b	-2.23624	sp_61_rct
MuSiC (Type-2 issues removed)	Lamp5	-16.9909	sp_61_rct
MuSiC (Type-2 issues removed)	Oligo	-0.0718093	sp_61_rct
MuSiC (Type-2 issues removed)	Astro	6.21067	sp_62_rct
MuSiC (Type-2 issues removed)	L5.6.NP	9.20879	sp_62_rct
MuSiC (Type-2 issues removed)	L5.ET	9.8316	sp_62_rct
MuSiC (Type-2 issues removed)	L6b	-1.04865	sp_62_rct
MuSiC (Type-2 issues removed)	Lamp5	-7.01345	sp_62_rct
MuSiC (Type-2 issues removed)	Oligo	-5.60413	sp_62_rct
MuSiC (Type-2 issues removed)	Astro	-2.88383	sp_63_rct
MuSiC (Type-2 issues removed)	L5.6.NP	-11.4232	sp_63_rct
MuSiC (Type-2 issues removed)	L5.ET	-15.2536	sp_63_rct
MuSiC (Type-2 issues removed)	L6b	2.65131	sp_63_rct
MuSiC (Type-2 issues removed)	Lamp5	3.43097	sp_63_rct
MuSiC (Type-2 issues removed)	Oligo	1.83053	sp_63_rct
MuSiC (Type-2 issues removed)	Astro	-5.81935	sp_64_rct
MuSiC (Type-2 issues removed)	L5.6.NP	-2.81636	sp_64_rct
MuSiC (Type-2 issues removed)	L5.ET	-0.81104	sp_64_rct
MuSiC (Type-2 issues removed)	L6b	1.77197	sp_64_rct
MuSiC (Type-2 issues removed)	Lamp5	4.42682	sp_64_rct
MuSiC (Type-2 issues removed)	Oligo	2.80626	sp_64_rct
MuSiC (Type-2 issues removed)	Astro	-2.36121	sp_65_rct
MuSiC (Type-2 issues removed)	L5.6.NP	-5.14193	sp_65_rct
MuSiC (Type-2 issues removed)	L5.ET	-8.51433	sp_65_rct
MuSiC (Type-2 issues removed)	L6b	3.03433	sp_65_rct
MuSiC (Type-2 issues removed)	Lamp5	6.44462	sp_65_rct
MuSiC (Type-2 issues removed)	Oligo	-1.16834	sp_65_rct
MuSiC (Type-2 issues removed)	Astro	1.79191	sp_66_rct
MuSiC (Type-2 issues removed)	L5.6.NP	10.8343	sp_66_rct
MuSiC (Type-2 issues removed)	L5.ET	2.05425	sp_66_rct
MuSiC (Type-2 issues removed)	L6b	-3.61971	sp_66_rct
MuSiC (Type-2 issues removed)	Lamp5	-6.02162	sp_66_rct
MuSiC (Type-2 issues removed)	Oligo	2.57953	sp_66_rct
MuSiC (Type-2 issues removed)	Astro	-2.13845	sp_67_rct
MuSiC (Type-2 issues removed)	L5.6.NP	-9.86459	sp_67_rct
MuSiC (Type-2 issues removed)	L5.ET	-7.66079	sp_67_rct
MuSiC (Type-2 issues removed)	L6b	3.54507	sp_67_rct
MuSiC (Type-2 issues removed)	Lamp5	0.248218	sp_67_rct
MuSiC (Type-2 issues removed)	Oligo	-0.709668	sp_67_rct
MuSiC (Type-2 issues removed)	Astro	-7.53507	sp_68_rct
MuSiC (Type-2 issues removed)	L5.6.NP	-10.2788	sp_68_rct
MuSiC (Type-2 issues removed)	L5.ET	-12.8454	sp_68_rct
MuSiC (Type-2 issues removed)	L6b	2.09066	sp_68_rct
MuSiC (Type-2 issues removed)	Lamp5	10.02	sp_68_rct
MuSiC (Type-2 issues removed)	Oligo	5.49499	sp_68_rct
MuSiC (Type-2 issues removed)	Astro	2.21166	sp_69_rct
MuSiC (Type-2 issues removed)	L5.6.NP	7.55837	sp_69_rct
MuSiC (Type-2 issues removed)	L5.ET	0.321607	sp_69_rct
MuSiC (Type-2 issues removed)	L6b	-3.16006	sp_69_rct
MuSiC (Type-2 issues removed)	Lamp5	-3.19426	sp_69_rct
MuSiC (Type-2 issues removed)	Oligo	1.74322	sp_69_rct
MuSiC (Type-2 issues removed)	Astro	-1.84172	sp_70_rct
MuSiC (Type-2 issues removed)	L5.6.NP	-5.03008	sp_70_rct
MuSiC (Type-2 issues removed)	L5.ET	-8.11336	sp_70_rct
MuSiC (Type-2 issues removed)	L6b	3.91796	sp_70_rct
MuSiC (Type-2 issues removed)	Lamp5	-11.6847	sp_70_rct
MuSiC (Type-2 issues removed)	Oligo	-0.203494	sp_70_rct
MuSiC (Type-2 issues removed)	Astro	2.93207	sp_71_rct
MuSiC (Type-2 issues removed)	L5.6.NP	-2.95008	sp_71_rct
MuSiC (Type-2 issues removed)	L5.ET	13.4015	sp_71_rct
MuSiC (Type-2 issues removed)	L6b	-1.45386	sp_71_rct
MuSiC (Type-2 issues removed)	Lamp5	-10.1286	sp_71_rct
MuSiC (Type-2 issues removed)	Oligo	-0.621186	sp_71_rct
MuSiC (Type-2 issues removed)	Astro	5.08191	sp_72_rct
MuSiC (Type-2 issues removed)	L5.6.NP	4.63573	sp_72_rct
MuSiC (Type-2 issues removed)	L5.ET	13.8637	sp_72_rct
MuSiC (Type-2 issues removed)	L6b	-0.825624	sp_72_rct
MuSiC (Type-2 issues removed)	Lamp5	-12.2037	sp_72_rct
MuSiC (Type-2 issues removed)	Oligo	-4.06822	sp_72_rct
MuSiC (Type-2 issues removed)	Astro	5.73566	sp_73_rct
MuSiC (Type-2 issues removed)	L5.6.NP	-11.5114	sp_73_rct
MuSiC (Type-2 issues removed)	L5.ET	2.03393	sp_73_rct
MuSiC (Type-2 issues removed)	L6b	-0.388706	sp_73_rct
MuSiC (Type-2 issues removed)	Lamp5	-11.9765	sp_73_rct
MuSiC (Type-2 issues removed)	Oligo	-1.98555	sp_73_rct
MuSiC (Type-2 issues removed)	Astro	-7.74461	sp_74_rct
MuSiC (Type-2 issues removed)	L5.6.NP	-6.1072	sp_74_rct
MuSiC (Type-2 issues removed)	L5.ET	-26.2492	sp_74_rct
MuSiC (Type-2 issues removed)	L6b	4.08652	sp_74_rct
MuSiC (Type-2 issues removed)	Lamp5	-2.22586	sp_74_rct
MuSiC (Type-2 issues removed)	Oligo	6.04411	sp_74_rct
MuSiC (Type-2 issues removed)	Astro	-8.35706	sp_75_rct
MuSiC (Type-2 issues removed)	L5.6.NP	1.23135	sp_75_rct
MuSiC (Type-2 issues removed)	L5.ET	-9.73223	sp_75_rct
MuSiC (Type-2 issues removed)	L6b	1.17128	sp_75_rct
MuSiC (Type-2 issues removed)	Lamp5	18.1878	sp_75_rct
MuSiC (Type-2 issues removed)	Oligo	4.582	sp_75_rct
MuSiC (Type-2 issues removed)	Astro	-0.966653	sp_76_rct
MuSiC (Type-2 issues removed)	L5.6.NP	-0.381568	sp_76_rct
MuSiC (Type-2 issues removed)	L5.ET	-5.53881	sp_76_rct
MuSiC (Type-2 issues removed)	L6b	-1.12467	sp_76_rct
MuSiC (Type-2 issues removed)	Lamp5	8.19508	sp_76_rct
MuSiC (Type-2 issues removed)	Oligo	1.92029	sp_76_rct
MuSiC (Type-2 issues removed)	Astro	2.23035	sp_77_rct
MuSiC (Type-2 issues removed)	L5.6.NP	-4.5429	sp_77_rct
MuSiC (Type-2 issues removed)	L5.ET	5.68751	sp_77_rct
MuSiC (Type-2 issues removed)	L6b	-0.703822	sp_77_rct
MuSiC (Type-2 issues removed)	Lamp5	7.90544	sp_77_rct
MuSiC (Type-2 issues removed)	Oligo	-2.50304	sp_77_rct
MuSiC (Type-2 issues removed)	Astro	5.80914	sp_78_rct
MuSiC (Type-2 issues removed)	L5.6.NP	6.68276	sp_78_rct
MuSiC (Type-2 issues removed)	L5.ET	5.08187	sp_78_rct
MuSiC (Type-2 issues removed)	L6b	-3.55606	sp_78_rct
MuSiC (Type-2 issues removed)	Lamp5	1.64308	sp_78_rct
MuSiC (Type-2 issues removed)	Oligo	-2.28617	sp_78_rct
MuSiC (Type-2 issues removed)	Astro	0.181895	sp_79_rct
MuSiC (Type-2 issues removed)	L5.6.NP	-5.64566	sp_79_rct
MuSiC (Type-2 issues removed)	L5.ET	6.0934	sp_79_rct
MuSiC (Type-2 issues removed)	L6b	-0.664163	sp_79_rct
MuSiC (Type-2 issues removed)	Lamp5	0.673531	sp_79_rct
MuSiC (Type-2 issues removed)	Oligo	0.496071	sp_79_rct
MuSiC (Type-2 issues removed)	Astro	6.53303	sp_80_rct
MuSiC (Type-2 issues removed)	L5.6.NP	-6.72409	sp_80_rct
MuSiC (Type-2 issues removed)	L5.ET	19.5128	sp_80_rct
MuSiC (Type-2 issues removed)	L6b	-1.49663	sp_80_rct
MuSiC (Type-2 issues removed)	Lamp5	-3.70393	sp_80_rct
MuSiC (Type-2 issues removed)	Oligo	-5.20185	sp_80_rct
MuSiC (Type-2 issues removed)	Astro	1.11809	sp_81_rct
MuSiC (Type-2 issues removed)	L5.6.NP	13.3606	sp_81_rct
MuSiC (Type-2 issues removed)	L5.ET	12.5169	sp_81_rct
MuSiC (Type-2 issues removed)	L6b	-0.354037	sp_81_rct
MuSiC (Type-2 issues removed)	Lamp5	5.86312	sp_81_rct
MuSiC (Type-2 issues removed)	Oligo	-4.51493	sp_81_rct
MuSiC (Type-2 issues removed)	Astro	1.33393	sp_82_rct
MuSiC (Type-2 issues removed)	L5.6.NP	-8.65849	sp_82_rct
MuSiC (Type-2 issues removed)	L5.ET	-6.36544	sp_82_rct
MuSiC (Type-2 issues removed)	L6b	1.21667	sp_82_rct
MuSiC (Type-2 issues removed)	Lamp5	4.8077	sp_82_rct
MuSiC (Type-2 issues removed)	Oligo	-1.80265	sp_82_rct
MuSiC (Type-2 issues removed)	Astro	-4.79866	sp_83_rct
MuSiC (Type-2 issues removed)	L5.6.NP	-7.1101	sp_83_rct
MuSiC (Type-2 issues removed)	L5.ET	-2.6695	sp_83_rct
MuSiC (Type-2 issues removed)	L6b	3.86908	sp_83_rct
MuSiC (Type-2 issues removed)	Lamp5	-0.0706828	sp_83_rct
MuSiC (Type-2 issues removed)	Oligo	0.442026	sp_83_rct
MuSiC (Type-2 issues removed)	Astro	-0.70087	sp_84_rct
MuSiC (Type-2 issues removed)	L5.6.NP	-13.4368	sp_84_rct
MuSiC (Type-2 issues removed)	L5.ET	-3.38466	sp_84_rct
MuSiC (Type-2 issues removed)	L6b	0.84553	sp_84_rct
MuSiC (Type-2 issues removed)	Lamp5	6.41853	sp_84_rct
MuSiC (Type-2 issues removed)	Oligo	0.514482	sp_84_rct
MuSiC (Type-2 issues removed)	Astro	-6.64084	sp_85_rct
MuSiC (Type-2 issues removed)	L5.6.NP	-9.86295	sp_85_rct
MuSiC (Type-2 issues removed)	L5.ET	-2.78167	sp_85_rct
MuSiC (Type-2 issues removed)	L6b	4.6669	sp_85_rct
MuSiC (Type-2 issues removed)	Lamp5	1.95976	sp_85_rct
MuSiC (Type-2 issues removed)	Oligo	1.11331	sp_85_rct
MuSiC (Type-2 issues removed)	Astro	0.487973	sp_86_rct
MuSiC (Type-2 issues removed)	L5.6.NP	-2.21714	sp_86_rct
MuSiC (Type-2 issues removed)	L5.ET	5.83839	sp_86_rct
MuSiC (Type-2 issues removed)	L6b	-0.502624	sp_86_rct
MuSiC (Type-2 issues removed)	Lamp5	-8.27682	sp_86_rct
MuSiC (Type-2 issues removed)	Oligo	0.967765	sp_86_rct
MuSiC (Type-2 issues removed)	Astro	0.926466	sp_87_rct
MuSiC (Type-2 issues removed)	L5.6.NP	1.87441	sp_87_rct
MuSiC (Type-2 issues removed)	L5.ET	-15.7417	sp_87_rct
MuSiC (Type-2 issues removed)	L6b	-0.798543	sp_87_rct
MuSiC (Type-2 issues removed)	Lamp5	11.1151	sp_87_rct
MuSiC (Type-2 issues removed)	Oligo	0.310959	sp_87_rct
MuSiC (Type-2 issues removed)	Astro	2.94674	sp_88_rct
MuSiC (Type-2 issues removed)	L5.6.NP	1.79319	sp_88_rct
MuSiC (Type-2 issues removed)	L5.ET	-3.48522	sp_88_rct
MuSiC (Type-2 issues removed)	L6b	0.124289	sp_88_rct
MuSiC (Type-2 issues removed)	Lamp5	-1.68794	sp_88_rct
MuSiC (Type-2 issues removed)	Oligo	-2.42252	sp_88_rct
MuSiC (Type-2 issues removed)	Astro	-0.120451	sp_89_rct
MuSiC (Type-2 issues removed)	L5.6.NP	-19.292	sp_89_rct
MuSiC (Type-2 issues removed)	L5.ET	-4.33159	sp_89_rct
MuSiC (Type-2 issues removed)	L6b	2.34856	sp_89_rct
MuSiC (Type-2 issues removed)	Lamp5	9.46297	sp_89_rct
MuSiC (Type-2 issues removed)	Oligo	-1.70334	sp_89_rct
MuSiC (Type-2 issues removed)	Astro	0.333381	sp_90_rct
MuSiC (Type-2 issues removed)	L5.6.NP	-4.52976	sp_90_rct
MuSiC (Type-2 issues removed)	L5.ET	-8.71312	sp_90_rct
MuSiC (Type-2 issues removed)	L6b	-0.465078	sp_90_rct
MuSiC (Type-2 issues removed)	Lamp5	5.52233	sp_90_rct
MuSiC (Type-2 issues removed)	Oligo	1.09393	sp_90_rct
MuSiC (Type-2 issues removed)	Astro	0.459339	sp_91_rct
MuSiC (Type-2 issues removed)	L5.6.NP	-3.58454	sp_91_rct
MuSiC (Type-2 issues removed)	L5.ET	4.18481	sp_91_rct
MuSiC (Type-2 issues removed)	L6b	-1.44779	sp_91_rct
MuSiC (Type-2 issues removed)	Lamp5	4.5002	sp_91_rct
MuSiC (Type-2 issues removed)	Oligo	0.722078	sp_91_rct
MuSiC (Type-2 issues removed)	Astro	5.27609	sp_92_rct
MuSiC (Type-2 issues removed)	L5.6.NP	-2.89871	sp_92_rct
MuSiC (Type-2 issues removed)	L5.ET	13.9501	sp_92_rct
MuSiC (Type-2 issues removed)	L6b	-5.39109	sp_92_rct
MuSiC (Type-2 issues removed)	Lamp5	-4.28557	sp_92_rct
MuSiC (Type-2 issues removed)	Oligo	1.51779	sp_92_rct
MuSiC (Type-2 issues removed)	Astro	-6.14141	sp_93_rct
MuSiC (Type-2 issues removed)	L5.6.NP	-15.5442	sp_93_rct
MuSiC (Type-2 issues removed)	L5.ET	-10.4143	sp_93_rct
MuSiC (Type-2 issues removed)	L6b	4.51532	sp_93_rct
MuSiC (Type-2 issues removed)	Lamp5	-0.796506	sp_93_rct
MuSiC (Type-2 issues removed)	Oligo	2.85828	sp_93_rct
MuSiC (Type-2 issues removed)	Astro	-0.111058	sp_94_rct
MuSiC (Type-2 issues removed)	L5.6.NP	2.31648	sp_94_rct
MuSiC (Type-2 issues removed)	L5.ET	-7.35239	sp_94_rct
MuSiC (Type-2 issues removed)	L6b	-0.692608	sp_94_rct
MuSiC (Type-2 issues removed)	Lamp5	0.133818	sp_94_rct
MuSiC (Type-2 issues removed)	Oligo	1.6653	sp_94_rct
MuSiC (Type-2 issues removed)	Astro	0.176336	sp_95_rct
MuSiC (Type-2 issues removed)	L5.6.NP	-1.39633	sp_95_rct
MuSiC (Type-2 issues removed)	L5.ET	5.80497	sp_95_rct
MuSiC (Type-2 issues removed)	L6b	0.996999	sp_95_rct
MuSiC (Type-2 issues removed)	Lamp5	-2.94896	sp_95_rct
MuSiC (Type-2 issues removed)	Oligo	-1.62557	sp_95_rct
MuSiC (Type-2 issues removed)	Astro	-5.27052	sp_96_rct
MuSiC (Type-2 issues removed)	L5.6.NP	-15.8251	sp_96_rct
MuSiC (Type-2 issues removed)	L5.ET	-8.3542	sp_96_rct
MuSiC (Type-2 issues removed)	L6b	4.4526	sp_96_rct
MuSiC (Type-2 issues removed)	Lamp5	8.77382	sp_96_rct
MuSiC (Type-2 issues removed)	Oligo	0.486141	sp_96_rct
MuSiC (Type-2 issues removed)	Astro	-6.58426	sp_97_rct
MuSiC (Type-2 issues removed)	L5.6.NP	-6.55546	sp_97_rct
MuSiC (Type-2 issues removed)	L5.ET	-4.70081	sp_97_rct
MuSiC (Type-2 issues removed)	L6b	1.07021	sp_97_rct
MuSiC (Type-2 issues removed)	Lamp5	9.09218	sp_97_rct
MuSiC (Type-2 issues removed)	Oligo	4.67216	sp_97_rct
MuSiC (Type-2 issues removed)	Astro	3.24687	sp_98_rct
MuSiC (Type-2 issues removed)	L5.6.NP	5.15574	sp_98_rct
MuSiC (Type-2 issues removed)	L5.ET	15.9755	sp_98_rct
MuSiC (Type-2 issues removed)	L6b	-3.45585	sp_98_rct
MuSiC (Type-2 issues removed)	Lamp5	-7.1403	sp_98_rct
MuSiC (Type-2 issues removed)	Oligo	0.0771235	sp_98_rct
MuSiC (Type-2 issues removed)	Astro	-1.43521	sp_99_rct
MuSiC (Type-2 issues removed)	L5.6.NP	12.5112	sp_99_rct
MuSiC (Type-2 issues removed)	L5.ET	-12.0459	sp_99_rct
MuSiC (Type-2 issues removed)	L6b	-0.0254279	sp_99_rct
MuSiC (Type-2 issues removed)	Lamp5	-2.57482	sp_99_rct
MuSiC (Type-2 issues removed)	Oligo	1.83893	sp_99_rct
MuSiC (Type-2 issues removed)	Astro	7.25797	sp_100_rct
MuSiC (Type-2 issues removed)	L5.6.NP	20.1707	sp_100_rct
MuSiC (Type-2 issues removed)	L5.ET	10.0549	sp_100_rct
MuSiC (Type-2 issues removed)	L6b	-3.79716	sp_100_rct
MuSiC (Type-2 issues removed)	Lamp5	-9.31572	sp_100_rct
MuSiC (Type-2 issues removed)	Oligo	-3.8339	sp_100_rct

## Sheet: Figure_6b_left
Methods	Pearson
ReDeconv	0.999655
ReDeconv	0.999983
ReDeconv	0.999977
ReDeconv	0.999947
ReDeconv	0.999999
ReDeconv	0.999958
ReDeconv	0.999929
ReDeconv	0.999975
ReDeconv	0.999949
ReDeconv	0.999965
ReDeconv	0.999973
ReDeconv	0.999971
ReDeconv	0.999981
ReDeconv	0.999581
ReDeconv	0.999964
ReDeconv	0.99998
ReDeconv	0.999815
ReDeconv	0.999993
ReDeconv	0.999878
ReDeconv	0.999866
ReDeconv	0.999991
ReDeconv	0.999918
ReDeconv	0.999963
ReDeconv	0.999952
ReDeconv	0.999998
ReDeconv	0.999989
ReDeconv	0.99999
ReDeconv	0.999974
ReDeconv	0.999993
ReDeconv	0.999891
ReDeconv	0.999988
ReDeconv	0.999997
ReDeconv	0.999817
ReDeconv	0.999996
ReDeconv	0.999998
ReDeconv	0.999958
ReDeconv	0.99999
ReDeconv	0.999949
ReDeconv	0.999975
ReDeconv	0.999955
ReDeconv	0.99977
ReDeconv	0.99999
ReDeconv	0.999973
ReDeconv	0.999931
ReDeconv	0.999968
ReDeconv	0.999939
ReDeconv	0.999961
ReDeconv	0.999949
ReDeconv	0.999993
ReDeconv	0.999988
ReDeconv	0.999978
ReDeconv	0.999966
ReDeconv	0.99995
ReDeconv	0.999782
ReDeconv	0.999983
ReDeconv	0.999955
ReDeconv	0.99996
ReDeconv	0.999697
ReDeconv	0.999976
ReDeconv	0.999571
ReDeconv	0.99997
ReDeconv	0.99996
ReDeconv	0.999982
ReDeconv	0.999901
ReDeconv	0.999975
ReDeconv	0.998315
ReDeconv	0.999941
ReDeconv	0.999894
ReDeconv	0.999968
ReDeconv	0.999975
ReDeconv	0.999947
ReDeconv	0.999992
ReDeconv	0.99998
ReDeconv	0.999816
ReDeconv	0.99998
ReDeconv	0.99988
ReDeconv	0.999971
ReDeconv	0.999976
ReDeconv	0.999781
ReDeconv	0.999931
ReDeconv	0.999937
ReDeconv	0.999487
ReDeconv	0.999918
ReDeconv	0.999982
ReDeconv	0.999973
ReDeconv	0.999888
ReDeconv	0.99998
ReDeconv	0.999981
ReDeconv	0.999948
ReDeconv	0.999918
ReDeconv	0.999965
ReDeconv	0.999851
ReDeconv	0.999944
ReDeconv	0.99999
ReDeconv	0.99993
ReDeconv	0.999797
ReDeconv	0.999969
ReDeconv	0.999991
ReDeconv	0.999978
ReDeconv	0.999902
MuSiC (III)	0.998268
MuSiC (III)	0.999685
MuSiC (III)	0.999946
MuSiC (III)	0.999961
MuSiC (III)	0.999993
MuSiC (III)	0.999856
MuSiC (III)	0.999862
MuSiC (III)	0.999798
MuSiC (III)	0.999876
MuSiC (III)	0.999986
MuSiC (III)	0.999946
MuSiC (III)	0.999933
MuSiC (III)	0.999957
MuSiC (III)	0.99724
MuSiC (III)	0.999689
MuSiC (III)	0.999936
MuSiC (III)	0.998947
MuSiC (III)	0.999953
MuSiC (III)	0.999776
MuSiC (III)	0.999831
MuSiC (III)	0.99999
MuSiC (III)	0.999143
MuSiC (III)	0.999857
MuSiC (III)	0.999949
MuSiC (III)	0.999931
MuSiC (III)	0.999985
MuSiC (III)	0.999993
MuSiC (III)	0.99996
MuSiC (III)	0.999986
MuSiC (III)	0.999891
MuSiC (III)	0.999957
MuSiC (III)	0.999926
MuSiC (III)	0.999718
MuSiC (III)	0.999909
MuSiC (III)	0.999909
MuSiC (III)	0.999646
MuSiC (III)	0.999979
MuSiC (III)	0.999919
MuSiC (III)	0.999975
MuSiC (III)	0.999861
MuSiC (III)	0.99933
MuSiC (III)	0.999993
MuSiC (III)	0.999977
MuSiC (III)	0.99947
MuSiC (III)	0.999989
MuSiC (III)	0.999896
MuSiC (III)	0.999912
MuSiC (III)	0.9999
MuSiC (III)	0.999985
MuSiC (III)	0.999955
MuSiC (III)	0.999942
MuSiC (III)	0.999611
MuSiC (III)	0.999736
MuSiC (III)	0.999206
MuSiC (III)	0.999948
MuSiC (III)	0.999927
MuSiC (III)	0.999978
MuSiC (III)	0.999622
MuSiC (III)	0.999967
MuSiC (III)	0.999566
MuSiC (III)	0.999975
MuSiC (III)	0.999892
MuSiC (III)	0.999821
MuSiC (III)	0.999913
MuSiC (III)	0.999933
MuSiC (III)	0.997869
MuSiC (III)	0.99993
MuSiC (III)	0.999875
MuSiC (III)	0.99969
MuSiC (III)	0.999805
MuSiC (III)	0.99992
MuSiC (III)	0.999953
MuSiC (III)	0.999973
MuSiC (III)	0.999521
MuSiC (III)	0.999941
MuSiC (III)	0.999375
MuSiC (III)	0.998825
MuSiC (III)	0.999617
MuSiC (III)	0.999609
MuSiC (III)	0.999902
MuSiC (III)	0.999873
MuSiC (III)	0.99938
MuSiC (III)	0.999849
MuSiC (III)	0.99994
MuSiC (III)	0.999986
MuSiC (III)	0.999659
MuSiC (III)	0.999946
MuSiC (III)	0.999939
MuSiC (III)	0.999926
MuSiC (III)	0.999899
MuSiC (III)	0.999994
MuSiC (III)	0.999924
MuSiC (III)	0.999901
MuSiC (III)	0.999973
MuSiC (III)	0.999964
MuSiC (III)	0.999807
MuSiC (III)	0.999918
MuSiC (III)	0.999656
MuSiC (III)	0.999918
MuSiC (III)	0.99968

## Sheet: Figure_6b_right
Methods	Cell_type	fraction	sampleID	Group
ReDeconv	Astro	-4.07439	Sample_rand_RC_1	2.Percent: 5%~10%
ReDeconv	L5.6.NP	2.23336	Sample_rand_RC_1	3.Percent: 10%~20%
ReDeconv	L5.ET	2.28941	Sample_rand_RC_1	3.Percent: 10%~20%
ReDeconv	L6b	-1.42838	Sample_rand_RC_1	3.Percent: 10%~20%
ReDeconv	Lamp5	-0.609614	Sample_rand_RC_1	P4.ercent>20%
ReDeconv	Oligo	0.981147	Sample_rand_RC_1	2.Percent: 5%~10%
ReDeconv	Astro	0.431618	Sample_rand_RC_2	2.Percent: 5%~10%
ReDeconv	L5.6.NP	-1.49711	Sample_rand_RC_2	2.Percent: 5%~10%
ReDeconv	L5.ET	0.750259	Sample_rand_RC_2	2.Percent: 5%~10%
ReDeconv	L6b	-0.0363107	Sample_rand_RC_2	3.Percent: 10%~20%
ReDeconv	Lamp5	-0.261667	Sample_rand_RC_2	P4.ercent>20%
ReDeconv	Oligo	0.259573	Sample_rand_RC_2	P4.ercent>20%
ReDeconv	Astro	-1.60229	Sample_rand_RC_3	2.Percent: 5%~10%
ReDeconv	L5.6.NP	0.586652	Sample_rand_RC_3	P4.ercent>20%
ReDeconv	L5.ET	-1.14386	Sample_rand_RC_3	2.Percent: 5%~10%
ReDeconv	L6b	0.168676	Sample_rand_RC_3	P4.ercent>20%
ReDeconv	Lamp5	-2.15018	Sample_rand_RC_3	2.Percent: 5%~10%
ReDeconv	Oligo	0.69678	Sample_rand_RC_3	P4.ercent>20%
ReDeconv	Astro	2.3499	Sample_rand_RC_4	1.Percent<=5%
ReDeconv	L5.6.NP	-1.34882	Sample_rand_RC_4	2.Percent: 5%~10%
ReDeconv	L5.ET	5.04267	Sample_rand_RC_4	1.Percent<=5%
ReDeconv	L6b	-0.923703	Sample_rand_RC_4	P4.ercent>20%
ReDeconv	Lamp5	0.17159	Sample_rand_RC_4	P4.ercent>20%
ReDeconv	Oligo	0.179566	Sample_rand_RC_4	P4.ercent>20%
ReDeconv	Astro	-0.450671	Sample_rand_RC_5	1.Percent<=5%
ReDeconv	L5.6.NP	-0.54147	Sample_rand_RC_5	2.Percent: 5%~10%
ReDeconv	L5.ET	0.0631966	Sample_rand_RC_5	1.Percent<=5%
ReDeconv	L6b	0.125851	Sample_rand_RC_5	3.Percent: 10%~20%
ReDeconv	Lamp5	0.046542	Sample_rand_RC_5	P4.ercent>20%
ReDeconv	Oligo	0.0105873	Sample_rand_RC_5	P4.ercent>20%
ReDeconv	Astro	5.70564	Sample_rand_RC_6	1.Percent<=5%
ReDeconv	L5.6.NP	-1.50386	Sample_rand_RC_6	2.Percent: 5%~10%
ReDeconv	L5.ET	3.94098	Sample_rand_RC_6	1.Percent<=5%
ReDeconv	L6b	-0.0892761	Sample_rand_RC_6	P4.ercent>20%
ReDeconv	Lamp5	-1.00952	Sample_rand_RC_6	P4.ercent>20%
ReDeconv	Oligo	3.53452	Sample_rand_RC_6	2.Percent: 5%~10%
ReDeconv	Astro	0.373884	Sample_rand_RC_7	1.Percent<=5%
ReDeconv	L5.6.NP	0.00445611	Sample_rand_RC_7	3.Percent: 10%~20%
ReDeconv	L5.ET	-0.450159	Sample_rand_RC_7	2.Percent: 5%~10%
ReDeconv	L6b	1.35107	Sample_rand_RC_7	P4.ercent>20%
ReDeconv	Lamp5	-0.507693	Sample_rand_RC_7	P4.ercent>20%
ReDeconv	Oligo	-1.06389	Sample_rand_RC_7	2.Percent: 5%~10%
ReDeconv	Astro	-0.240515	Sample_rand_RC_8	2.Percent: 5%~10%
ReDeconv	L5.6.NP	0.802878	Sample_rand_RC_8	2.Percent: 5%~10%
ReDeconv	L5.ET	-2.46929	Sample_rand_RC_8	1.Percent<=5%
ReDeconv	L6b	0.124478	Sample_rand_RC_8	P4.ercent>20%
ReDeconv	Lamp5	-0.395352	Sample_rand_RC_8	P4.ercent>20%
ReDeconv	Oligo	0.485083	Sample_rand_RC_8	P4.ercent>20%
ReDeconv	Astro	8.5123	Sample_rand_RC_9	1.Percent<=5%
ReDeconv	L5.6.NP	0.517523	Sample_rand_RC_9	1.Percent<=5%
ReDeconv	L5.ET	-0.237404	Sample_rand_RC_9	2.Percent: 5%~10%
ReDeconv	L6b	-1.33391	Sample_rand_RC_9	3.Percent: 10%~20%
ReDeconv	Lamp5	0.552537	Sample_rand_RC_9	P4.ercent>20%
ReDeconv	Oligo	-0.733336	Sample_rand_RC_9	P4.ercent>20%
ReDeconv	Astro	4.72265	Sample_rand_RC_10	1.Percent<=5%
ReDeconv	L5.6.NP	-0.59463	Sample_rand_RC_10	3.Percent: 10%~20%
ReDeconv	L5.ET	1.61303	Sample_rand_RC_10	1.Percent<=5%
ReDeconv	L6b	-0.248559	Sample_rand_RC_10	P4.ercent>20%
ReDeconv	Lamp5	-1.77241	Sample_rand_RC_10	3.Percent: 10%~20%
ReDeconv	Oligo	0.330838	Sample_rand_RC_10	P4.ercent>20%
ReDeconv	Astro	4.86379	Sample_rand_RC_11	1.Percent<=5%
ReDeconv	L5.6.NP	-0.734189	Sample_rand_RC_11	3.Percent: 10%~20%
ReDeconv	L5.ET	-0.331481	Sample_rand_RC_11	1.Percent<=5%
ReDeconv	L6b	0.0288844	Sample_rand_RC_11	3.Percent: 10%~20%
ReDeconv	Lamp5	0.31625	Sample_rand_RC_11	P4.ercent>20%
ReDeconv	Oligo	-0.734659	Sample_rand_RC_11	P4.ercent>20%
ReDeconv	Astro	3.34984	Sample_rand_RC_12	1.Percent<=5%
ReDeconv	L5.6.NP	-0.196361	Sample_rand_RC_12	P4.ercent>20%
ReDeconv	L5.ET	-6.20472	Sample_rand_RC_12	1.Percent<=5%
ReDeconv	L6b	0.228288	Sample_rand_RC_12	3.Percent: 10%~20%
ReDeconv	Lamp5	3.53635	Sample_rand_RC_12	2.Percent: 5%~10%
ReDeconv	Oligo	-0.43383	Sample_rand_RC_12	P4.ercent>20%
ReDeconv	Astro	-0.366166	Sample_rand_RC_13	2.Percent: 5%~10%
ReDeconv	L5.6.NP	1.18743	Sample_rand_RC_13	2.Percent: 5%~10%
ReDeconv	L5.ET	-1.39073	Sample_rand_RC_13	2.Percent: 5%~10%
ReDeconv	L6b	-2.26853	Sample_rand_RC_13	2.Percent: 5%~10%
ReDeconv	Lamp5	0.141714	Sample_rand_RC_13	P4.ercent>20%
ReDeconv	Oligo	0.492172	Sample_rand_RC_13	P4.ercent>20%
ReDeconv	Astro	-0.725715	Sample_rand_RC_14	3.Percent: 10%~20%
ReDeconv	L5.6.NP	0.3561	Sample_rand_RC_14	P4.ercent>20%
ReDeconv	L5.ET	1.66347	Sample_rand_RC_14	3.Percent: 10%~20%
ReDeconv	L6b	-0.955111	Sample_rand_RC_14	P4.ercent>20%
ReDeconv	Lamp5	2.0232	Sample_rand_RC_14	3.Percent: 10%~20%
ReDeconv	Oligo	-2.92428	Sample_rand_RC_14	2.Percent: 5%~10%
ReDeconv	Astro	4.23773	Sample_rand_RC_15	1.Percent<=5%
ReDeconv	L5.6.NP	0.185545	Sample_rand_RC_15	P4.ercent>20%
ReDeconv	L5.ET	-1.11824	Sample_rand_RC_15	1.Percent<=5%
ReDeconv	L6b	1.42927	Sample_rand_RC_15	3.Percent: 10%~20%
ReDeconv	Lamp5	-0.665767	Sample_rand_RC_15	P4.ercent>20%
ReDeconv	Oligo	-0.191996	Sample_rand_RC_15	P4.ercent>20%
ReDeconv	Astro	4.43714	Sample_rand_RC_16	1.Percent<=5%
ReDeconv	L5.6.NP	0.472629	Sample_rand_RC_16	3.Percent: 10%~20%
ReDeconv	L5.ET	0.892492	Sample_rand_RC_16	2.Percent: 5%~10%
ReDeconv	L6b	0.253227	Sample_rand_RC_16	P4.ercent>20%
ReDeconv	Lamp5	-0.269764	Sample_rand_RC_16	P4.ercent>20%
ReDeconv	Oligo	-1.28896	Sample_rand_RC_16	3.Percent: 10%~20%
ReDeconv	Astro	-1.89333	Sample_rand_RC_17	2.Percent: 5%~10%
ReDeconv	L5.6.NP	-0.87401	Sample_rand_RC_17	2.Percent: 5%~10%
ReDeconv	L5.ET	1.92872	Sample_rand_RC_17	2.Percent: 5%~10%
ReDeconv	L6b	2.33431	Sample_rand_RC_17	3.Percent: 10%~20%
ReDeconv	Lamp5	-0.452334	Sample_rand_RC_17	P4.ercent>20%
ReDeconv	Oligo	-0.843766	Sample_rand_RC_17	P4.ercent>20%
ReDeconv	Astro	-1.96643	Sample_rand_RC_18	1.Percent<=5%
ReDeconv	L5.6.NP	-0.390333	Sample_rand_RC_18	2.Percent: 5%~10%
ReDeconv	L5.ET	-0.0109068	Sample_rand_RC_18	1.Percent<=5%
ReDeconv	L6b	2.48036	Sample_rand_RC_18	1.Percent<=5%
ReDeconv	Lamp5	-0.220241	Sample_rand_RC_18	P4.ercent>20%
ReDeconv	Oligo	0.295275	Sample_rand_RC_18	P4.ercent>20%
ReDeconv	Astro	-10.3206	Sample_rand_RC_19	1.Percent<=5%
ReDeconv	L5.6.NP	3.09383	Sample_rand_RC_19	1.Percent<=5%
ReDeconv	L5.ET	1.21262	Sample_rand_RC_19	3.Percent: 10%~20%
ReDeconv	L6b	0.000972742	Sample_rand_RC_19	3.Percent: 10%~20%
ReDeconv	Lamp5	0.895596	Sample_rand_RC_19	P4.ercent>20%
ReDeconv	Oligo	-1.24476	Sample_rand_RC_19	P4.ercent>20%
ReDeconv	Astro	-0.297457	Sample_rand_RC_20	2.Percent: 5%~10%
ReDeconv	L5.6.NP	-0.155112	Sample_rand_RC_20	3.Percent: 10%~20%
ReDeconv	L5.ET	0.408685	Sample_rand_RC_20	2.Percent: 5%~10%
ReDeconv	L6b	-0.0216964	Sample_rand_RC_20	P4.ercent>20%
ReDeconv	Lamp5	1.2008	Sample_rand_RC_20	P4.ercent>20%
ReDeconv	Oligo	-3.57117	Sample_rand_RC_20	2.Percent: 5%~10%
ReDeconv	Astro	-0.537224	Sample_rand_RC_21	1.Percent<=5%
ReDeconv	L5.6.NP	0.435887	Sample_rand_RC_21	2.Percent: 5%~10%
ReDeconv	L5.ET	2.68476	Sample_rand_RC_21	1.Percent<=5%
ReDeconv	L6b	0.308258	Sample_rand_RC_21	P4.ercent>20%
ReDeconv	Lamp5	-0.414725	Sample_rand_RC_21	P4.ercent>20%
ReDeconv	Oligo	0.0341939	Sample_rand_RC_21	P4.ercent>20%
ReDeconv	Astro	0.976227	Sample_rand_RC_22	2.Percent: 5%~10%
ReDeconv	L5.6.NP	0.675118	Sample_rand_RC_22	3.Percent: 10%~20%
ReDeconv	L5.ET	-0.127387	Sample_rand_RC_22	3.Percent: 10%~20%
ReDeconv	L6b	1.72949	Sample_rand_RC_22	2.Percent: 5%~10%
ReDeconv	Lamp5	-1.1005	Sample_rand_RC_22	P4.ercent>20%
ReDeconv	Oligo	0.4816	Sample_rand_RC_22	P4.ercent>20%
ReDeconv	Astro	-1.72745	Sample_rand_RC_23	2.Percent: 5%~10%
ReDeconv	L5.6.NP	-2.75047	Sample_rand_RC_23	2.Percent: 5%~10%
ReDeconv	L5.ET	1.0761	Sample_rand_RC_23	2.Percent: 5%~10%
ReDeconv	L6b	-1.05281	Sample_rand_RC_23	3.Percent: 10%~20%
ReDeconv	Lamp5	-0.122103	Sample_rand_RC_23	P4.ercent>20%
ReDeconv	Oligo	0.810792	Sample_rand_RC_23	P4.ercent>20%
ReDeconv	Astro	1.28021	Sample_rand_RC_24	1.Percent<=5%
ReDeconv	L5.6.NP	0.240257	Sample_rand_RC_24	3.Percent: 10%~20%
ReDeconv	L5.ET	-3.55783	Sample_rand_RC_24	1.Percent<=5%
ReDeconv	L6b	-1.25144	Sample_rand_RC_24	P4.ercent>20%
ReDeconv	Lamp5	0.434445	Sample_rand_RC_24	P4.ercent>20%
ReDeconv	Oligo	0.386618	Sample_rand_RC_24	P4.ercent>20%
ReDeconv	Astro	0.89924	Sample_rand_RC_25	2.Percent: 5%~10%
ReDeconv	L5.6.NP	-0.297896	Sample_rand_RC_25	3.Percent: 10%~20%
ReDeconv	L5.ET	0.195599	Sample_rand_RC_25	2.Percent: 5%~10%
ReDeconv	L6b	0.29333	Sample_rand_RC_25	2.Percent: 5%~10%
ReDeconv	Lamp5	-0.0491305	Sample_rand_RC_25	P4.ercent>20%
ReDeconv	Oligo	-0.141245	Sample_rand_RC_25	3.Percent: 10%~20%
ReDeconv	Astro	-1.26635	Sample_rand_RC_26	2.Percent: 5%~10%
ReDeconv	L5.6.NP	-0.214038	Sample_rand_RC_26	3.Percent: 10%~20%
ReDeconv	L5.ET	0.998983	Sample_rand_RC_26	2.Percent: 5%~10%
ReDeconv	L6b	0.744832	Sample_rand_RC_26	2.Percent: 5%~10%
ReDeconv	Lamp5	0.110185	Sample_rand_RC_26	P4.ercent>20%
ReDeconv	Oligo	-0.216409	Sample_rand_RC_26	P4.ercent>20%
ReDeconv	Astro	12.2877	Sample_rand_RC_27	1.Percent<=5%
ReDeconv	L5.6.NP	0.532763	Sample_rand_RC_27	1.Percent<=5%
ReDeconv	L5.ET	-1.2321	Sample_rand_RC_27	2.Percent: 5%~10%
ReDeconv	L6b	-0.184952	Sample_rand_RC_27	3.Percent: 10%~20%
ReDeconv	Lamp5	-0.152246	Sample_rand_RC_27	P4.ercent>20%
ReDeconv	Oligo	-0.00256195	Sample_rand_RC_27	P4.ercent>20%
ReDeconv	Astro	-4.96663	Sample_rand_RC_28	1.Percent<=5%
ReDeconv	L5.6.NP	3.20357	Sample_rand_RC_28	2.Percent: 5%~10%
ReDeconv	L5.ET	0.218048	Sample_rand_RC_28	3.Percent: 10%~20%
ReDeconv	L6b	0.229812	Sample_rand_RC_28	3.Percent: 10%~20%
ReDeconv	Lamp5	3.68456	Sample_rand_RC_28	2.Percent: 5%~10%
ReDeconv	Oligo	-0.556527	Sample_rand_RC_28	P4.ercent>20%
ReDeconv	Astro	2.79473	Sample_rand_RC_29	1.Percent<=5%
ReDeconv	L5.6.NP	0.351303	Sample_rand_RC_29	3.Percent: 10%~20%
ReDeconv	L5.ET	-1.06786	Sample_rand_RC_29	2.Percent: 5%~10%
ReDeconv	L6b	1.80913	Sample_rand_RC_29	1.Percent<=5%
ReDeconv	Lamp5	0.357955	Sample_rand_RC_29	P4.ercent>20%
ReDeconv	Oligo	-0.314112	Sample_rand_RC_29	P4.ercent>20%
ReDeconv	Astro	14.4112	Sample_rand_RC_30	1.Percent<=5%
ReDeconv	L5.6.NP	1.46528	Sample_rand_RC_30	1.Percent<=5%
ReDeconv	L5.ET	-1.21245	Sample_rand_RC_30	2.Percent: 5%~10%
ReDeconv	L6b	1.39657	Sample_rand_RC_30	P4.ercent>20%
ReDeconv	Lamp5	-2.40763	Sample_rand_RC_30	3.Percent: 10%~20%
ReDeconv	Oligo	-0.328705	Sample_rand_RC_30	P4.ercent>20%
ReDeconv	Astro	-0.845771	Sample_rand_RC_31	1.Percent<=5%
ReDeconv	L5.6.NP	4.42382	Sample_rand_RC_31	1.Percent<=5%
ReDeconv	L5.ET	-1.31803	Sample_rand_RC_31	2.Percent: 5%~10%
ReDeconv	L6b	2.49699	Sample_rand_RC_31	2.Percent: 5%~10%
ReDeconv	Lamp5	-0.305807	Sample_rand_RC_31	P4.ercent>20%
ReDeconv	Oligo	-0.127044	Sample_rand_RC_31	P4.ercent>20%
ReDeconv	Astro	2.44901	Sample_rand_RC_32	1.Percent<=5%
ReDeconv	L5.6.NP	0.0125549	Sample_rand_RC_32	3.Percent: 10%~20%
ReDeconv	L5.ET	1.13739	Sample_rand_RC_32	2.Percent: 5%~10%
ReDeconv	L6b	1.3512	Sample_rand_RC_32	1.Percent<=5%
ReDeconv	Lamp5	-0.383079	Sample_rand_RC_32	3.Percent: 10%~20%
ReDeconv	Oligo	-0.318714	Sample_rand_RC_32	P4.ercent>20%
ReDeconv	Astro	-5.56938	Sample_rand_RC_33	2.Percent: 5%~10%
ReDeconv	L5.6.NP	0.41852	Sample_rand_RC_33	P4.ercent>20%
ReDeconv	L5.ET	2.86415	Sample_rand_RC_33	2.Percent: 5%~10%
ReDeconv	L6b	-2.08671	Sample_rand_RC_33	3.Percent: 10%~20%
ReDeconv	Lamp5	0.818837	Sample_rand_RC_33	3.Percent: 10%~20%
ReDeconv	Oligo	0.249192	Sample_rand_RC_33	P4.ercent>20%
ReDeconv	Astro	-1.93163	Sample_rand_RC_34	2.Percent: 5%~10%
ReDeconv	L5.6.NP	0.0633281	Sample_rand_RC_34	P4.ercent>20%
ReDeconv	L5.ET	-2.89101	Sample_rand_RC_34	2.Percent: 5%~10%
ReDeconv	L6b	0.611672	Sample_rand_RC_34	P4.ercent>20%
ReDeconv	Lamp5	-0.437183	Sample_rand_RC_34	3.Percent: 10%~20%
ReDeconv	Oligo	0.681019	Sample_rand_RC_34	P4.ercent>20%
ReDeconv	Astro	-0.176215	Sample_rand_RC_35	2.Percent: 5%~10%
ReDeconv	L5.6.NP	-0.368009	Sample_rand_RC_35	3.Percent: 10%~20%
ReDeconv	L5.ET	-2.50772	Sample_rand_RC_35	1.Percent<=5%
ReDeconv	L6b	0.122173	Sample_rand_RC_35	3.Percent: 10%~20%
ReDeconv	Lamp5	0.119728	Sample_rand_RC_35	P4.ercent>20%
ReDeconv	Oligo	0.224065	Sample_rand_RC_35	P4.ercent>20%
ReDeconv	Astro	-1.89359	Sample_rand_RC_36	2.Percent: 5%~10%
ReDeconv	L5.6.NP	2.59452	Sample_rand_RC_36	1.Percent<=5%
ReDeconv	L5.ET	-0.39863	Sample_rand_RC_36	3.Percent: 10%~20%
ReDeconv	L6b	2.59947	Sample_rand_RC_36	1.Percent<=5%
ReDeconv	Lamp5	0.353071	Sample_rand_RC_36	P4.ercent>20%
ReDeconv	Oligo	-0.666361	Sample_rand_RC_36	P4.ercent>20%
ReDeconv	Astro	-1.60404	Sample_rand_RC_37	1.Percent<=5%
ReDeconv	L5.6.NP	0.178625	Sample_rand_RC_37	3.Percent: 10%~20%
ReDeconv	L5.ET	-1.38211	Sample_rand_RC_37	1.Percent<=5%
ReDeconv	L6b	0.430166	Sample_rand_RC_37	P4.ercent>20%
ReDeconv	Lamp5	-0.279478	Sample_rand_RC_37	P4.ercent>20%
ReDeconv	Oligo	0.0959523	Sample_rand_RC_37	P4.ercent>20%
ReDeconv	Astro	-9.49523	Sample_rand_RC_38	1.Percent<=5%
ReDeconv	L5.6.NP	-0.854238	Sample_rand_RC_38	2.Percent: 5%~10%
ReDeconv	L5.ET	-2.83826	Sample_rand_RC_38	1.Percent<=5%
ReDeconv	L6b	-0.827761	Sample_rand_RC_38	3.Percent: 10%~20%
ReDeconv	Lamp5	0.273475	Sample_rand_RC_38	P4.ercent>20%
ReDeconv	Oligo	1.34924	Sample_rand_RC_38	P4.ercent>20%
ReDeconv	Astro	2.95782	Sample_rand_RC_39	1.Percent<=5%
ReDeconv	L5.6.NP	-4.16019	Sample_rand_RC_39	1.Percent<=5%
ReDeconv	L5.ET	-0.484457	Sample_rand_RC_39	2.Percent: 5%~10%
ReDeconv	L6b	-0.498298	Sample_rand_RC_39	P4.ercent>20%
ReDeconv	Lamp5	0.351561	Sample_rand_RC_39	P4.ercent>20%
ReDeconv	Oligo	0.560041	Sample_rand_RC_39	2.Percent: 5%~10%
ReDeconv	Astro	-0.432595	Sample_rand_RC_40	1.Percent<=5%
ReDeconv	L5.6.NP	-2.21559	Sample_rand_RC_40	3.Percent: 10%~20%
ReDeconv	L5.ET	1.82604	Sample_rand_RC_40	2.Percent: 5%~10%
ReDeconv	L6b	-2.1673	Sample_rand_RC_40	1.Percent<=5%
ReDeconv	Lamp5	0.597618	Sample_rand_RC_40	P4.ercent>20%
ReDeconv	Oligo	-0.223636	Sample_rand_RC_40	P4.ercent>20%
ReDeconv	Astro	4.73499	Sample_rand_RC_41	2.Percent: 5%~10%
ReDeconv	L5.6.NP	-0.333675	Sample_rand_RC_41	P4.ercent>20%
ReDeconv	L5.ET	0.0323334	Sample_rand_RC_41	2.Percent: 5%~10%
ReDeconv	L6b	-0.629612	Sample_rand_RC_41	P4.ercent>20%
ReDeconv	Lamp5	0.600364	Sample_rand_RC_41	P4.ercent>20%
ReDeconv	Oligo	-3.57063	Sample_rand_RC_41	2.Percent: 5%~10%
ReDeconv	Astro	-2.57518	Sample_rand_RC_42	1.Percent<=5%
ReDeconv	L5.6.NP	-0.0608034	Sample_rand_RC_42	2.Percent: 5%~10%
ReDeconv	L5.ET	-0.433383	Sample_rand_RC_42	2.Percent: 5%~10%
ReDeconv	L6b	-0.301154	Sample_rand_RC_42	3.Percent: 10%~20%
ReDeconv	Lamp5	0.0210396	Sample_rand_RC_42	P4.ercent>20%
ReDeconv	Oligo	0.682581	Sample_rand_RC_42	P4.ercent>20%
ReDeconv	Astro	0.586474	Sample_rand_RC_43	1.Percent<=5%
ReDeconv	L5.6.NP	-0.157797	Sample_rand_RC_43	3.Percent: 10%~20%
ReDeconv	L5.ET	-0.528369	Sample_rand_RC_43	1.Percent<=5%
ReDeconv	L6b	0.0466029	Sample_rand_RC_43	3.Percent: 10%~20%
ReDeconv	Lamp5	0.509799	Sample_rand_RC_43	P4.ercent>20%
ReDeconv	Oligo	-0.417877	Sample_rand_RC_43	P4.ercent>20%
ReDeconv	Astro	2.61703	Sample_rand_RC_44	1.Percent<=5%
ReDeconv	L5.6.NP	-0.15537	Sample_rand_RC_44	3.Percent: 10%~20%
ReDeconv	L5.ET	-2.21037	Sample_rand_RC_44	1.Percent<=5%
ReDeconv	L6b	-3.02575	Sample_rand_RC_44	3.Percent: 10%~20%
ReDeconv	Lamp5	0.28924	Sample_rand_RC_44	P4.ercent>20%
ReDeconv	Oligo	0.620949	Sample_rand_RC_44	P4.ercent>20%
ReDeconv	Astro	-2.98393	Sample_rand_RC_45	1.Percent<=5%
ReDeconv	L5.6.NP	0.288553	Sample_rand_RC_45	3.Percent: 10%~20%
ReDeconv	L5.ET	2.39132	Sample_rand_RC_45	2.Percent: 5%~10%
ReDeconv	L6b	0.842226	Sample_rand_RC_45	3.Percent: 10%~20%
ReDeconv	Lamp5	-0.446802	Sample_rand_RC_45	P4.ercent>20%
ReDeconv	Oligo	-0.21261	Sample_rand_RC_45	P4.ercent>20%
ReDeconv	Astro	-1.1033	Sample_rand_RC_46	2.Percent: 5%~10%
ReDeconv	L5.6.NP	0.845837	Sample_rand_RC_46	1.Percent<=5%
ReDeconv	L5.ET	2.41515	Sample_rand_RC_46	1.Percent<=5%
ReDeconv	L6b	-1.39705	Sample_rand_RC_46	2.Percent: 5%~10%
ReDeconv	Lamp5	1.19198	Sample_rand_RC_46	P4.ercent>20%
ReDeconv	Oligo	-0.530364	Sample_rand_RC_46	P4.ercent>20%
ReDeconv	Astro	1.34384	Sample_rand_RC_47	2.Percent: 5%~10%
ReDeconv	L5.6.NP	-0.623508	Sample_rand_RC_47	P4.ercent>20%
ReDeconv	L5.ET	-2.0583	Sample_rand_RC_47	1.Percent<=5%
ReDeconv	L6b	-0.391299	Sample_rand_RC_47	P4.ercent>20%
ReDeconv	Lamp5	0.782751	Sample_rand_RC_47	P4.ercent>20%
ReDeconv	Oligo	1.09152	Sample_rand_RC_47	2.Percent: 5%~10%
ReDeconv	Astro	-3.2928	Sample_rand_RC_48	2.Percent: 5%~10%
ReDeconv	L5.6.NP	-0.948991	Sample_rand_RC_48	2.Percent: 5%~10%
ReDeconv	L5.ET	1.78154	Sample_rand_RC_48	2.Percent: 5%~10%
ReDeconv	L6b	-1.22436	Sample_rand_RC_48	3.Percent: 10%~20%
ReDeconv	Lamp5	0.761455	Sample_rand_RC_48	P4.ercent>20%
ReDeconv	Oligo	0.037643	Sample_rand_RC_48	P4.ercent>20%
ReDeconv	Astro	-0.680278	Sample_rand_RC_49	1.Percent<=5%
ReDeconv	L5.6.NP	1.19973	Sample_rand_RC_49	3.Percent: 10%~20%
ReDeconv	L5.ET	-1.6652	Sample_rand_RC_49	2.Percent: 5%~10%
ReDeconv	L6b	0.394096	Sample_rand_RC_49	3.Percent: 10%~20%
ReDeconv	Lamp5	-0.17476	Sample_rand_RC_49	1.Percent<=5%
ReDeconv	Oligo	-0.121903	Sample_rand_RC_49	P4.ercent>20%
ReDeconv	Astro	-0.464812	Sample_rand_RC_50	1.Percent<=5%
ReDeconv	L5.6.NP	-1.11865	Sample_rand_RC_50	3.Percent: 10%~20%
ReDeconv	L5.ET	-0.292577	Sample_rand_RC_50	2.Percent: 5%~10%
ReDeconv	L6b	2.30518	Sample_rand_RC_50	1.Percent<=5%
ReDeconv	Lamp5	1.8402	Sample_rand_RC_50	1.Percent<=5%
ReDeconv	Oligo	0.0990086	Sample_rand_RC_50	P4.ercent>20%
ReDeconv	Astro	4.48248	Sample_rand_RC_51	2.Percent: 5%~10%
ReDeconv	L5.6.NP	-0.385253	Sample_rand_RC_51	1.Percent<=5%
ReDeconv	L5.ET	1.74744	Sample_rand_RC_51	3.Percent: 10%~20%
ReDeconv	L6b	-2.04582	Sample_rand_RC_51	2.Percent: 5%~10%
ReDeconv	Lamp5	1.86134	Sample_rand_RC_51	1.Percent<=5%
ReDeconv	Oligo	-0.428968	Sample_rand_RC_51	P4.ercent>20%
ReDeconv	Astro	0.902507	Sample_rand_RC_52	3.Percent: 10%~20%
ReDeconv	L5.6.NP	-0.466465	Sample_rand_RC_52	P4.ercent>20%
ReDeconv	L5.ET	2.8832	Sample_rand_RC_52	2.Percent: 5%~10%
ReDeconv	L6b	0.549532	Sample_rand_RC_52	3.Percent: 10%~20%
ReDeconv	Lamp5	2.35268	Sample_rand_RC_52	1.Percent<=5%
ReDeconv	Oligo	-1.0326	Sample_rand_RC_52	P4.ercent>20%
ReDeconv	Astro	2.08487	Sample_rand_RC_53	1.Percent<=5%
ReDeconv	L5.6.NP	-0.834177	Sample_rand_RC_53	P4.ercent>20%
ReDeconv	L5.ET	-0.417279	Sample_rand_RC_53	2.Percent: 5%~10%
ReDeconv	L6b	0.0955063	Sample_rand_RC_53	P4.ercent>20%
ReDeconv	Lamp5	0.332405	Sample_rand_RC_53	3.Percent: 10%~20%
ReDeconv	Oligo	0.135021	Sample_rand_RC_53	P4.ercent>20%
ReDeconv	Astro	-2.16396	Sample_rand_RC_54	3.Percent: 10%~20%
ReDeconv	L5.6.NP	0.207626	Sample_rand_RC_54	P4.ercent>20%
ReDeconv	L5.ET	-1.00479	Sample_rand_RC_54	2.Percent: 5%~10%
ReDeconv	L6b	-1.10726	Sample_rand_RC_54	3.Percent: 10%~20%
ReDeconv	Lamp5	3.53827	Sample_rand_RC_54	3.Percent: 10%~20%
ReDeconv	Oligo	0.0645922	Sample_rand_RC_54	P4.ercent>20%
ReDeconv	Astro	2.07984	Sample_rand_RC_55	1.Percent<=5%
ReDeconv	L5.6.NP	-0.0626013	Sample_rand_RC_55	2.Percent: 5%~10%
ReDeconv	L5.ET	3.80154	Sample_rand_RC_55	1.Percent<=5%
ReDeconv	L6b	-0.471823	Sample_rand_RC_55	P4.ercent>20%
ReDeconv	Lamp5	-0.376702	Sample_rand_RC_55	P4.ercent>20%
ReDeconv	Oligo	0.256161	Sample_rand_RC_55	P4.ercent>20%
ReDeconv	Astro	2.52887	Sample_rand_RC_56	2.Percent: 5%~10%
ReDeconv	L5.6.NP	0.924987	Sample_rand_RC_56	3.Percent: 10%~20%
ReDeconv	L5.ET	-0.508289	Sample_rand_RC_56	2.Percent: 5%~10%
ReDeconv	L6b	-1.70793	Sample_rand_RC_56	2.Percent: 5%~10%
ReDeconv	Lamp5	0.0634658	Sample_rand_RC_56	P4.ercent>20%
ReDeconv	Oligo	-0.463787	Sample_rand_RC_56	P4.ercent>20%
ReDeconv	Astro	-1.61799	Sample_rand_RC_57	1.Percent<=5%
ReDeconv	L5.6.NP	-1.35554	Sample_rand_RC_57	2.Percent: 5%~10%
ReDeconv	L5.ET	-0.864186	Sample_rand_RC_57	1.Percent<=5%
ReDeconv	L6b	-0.00445096	Sample_rand_RC_57	2.Percent: 5%~10%
ReDeconv	Lamp5	1.31396	Sample_rand_RC_57	P4.ercent>20%
ReDeconv	Oligo	-0.225681	Sample_rand_RC_57	P4.ercent>20%
ReDeconv	Astro	-0.497946	Sample_rand_RC_58	2.Percent: 5%~10%
ReDeconv	L5.6.NP	1.17219	Sample_rand_RC_58	P4.ercent>20%
ReDeconv	L5.ET	1.13261	Sample_rand_RC_58	3.Percent: 10%~20%
ReDeconv	L6b	-0.375927	Sample_rand_RC_58	2.Percent: 5%~10%
ReDeconv	Lamp5	-1.0643	Sample_rand_RC_58	3.Percent: 10%~20%
ReDeconv	Oligo	-1.20495	Sample_rand_RC_58	P4.ercent>20%
ReDeconv	Astro	-1.04968	Sample_rand_RC_59	2.Percent: 5%~10%
ReDeconv	L5.6.NP	2.26872	Sample_rand_RC_59	2.Percent: 5%~10%
ReDeconv	L5.ET	-2.05438	Sample_rand_RC_59	2.Percent: 5%~10%
ReDeconv	L6b	1.41702	Sample_rand_RC_59	3.Percent: 10%~20%
ReDeconv	Lamp5	-0.293855	Sample_rand_RC_59	P4.ercent>20%
ReDeconv	Oligo	0.30738	Sample_rand_RC_59	3.Percent: 10%~20%
ReDeconv	Astro	3.46577	Sample_rand_RC_60	2.Percent: 5%~10%
ReDeconv	L5.6.NP	-0.711888	Sample_rand_RC_60	P4.ercent>20%
ReDeconv	L5.ET	-1.80853	Sample_rand_RC_60	2.Percent: 5%~10%
ReDeconv	L6b	0.436345	Sample_rand_RC_60	3.Percent: 10%~20%
ReDeconv	Lamp5	1.01389	Sample_rand_RC_60	P4.ercent>20%
ReDeconv	Oligo	-1.16203	Sample_rand_RC_60	P4.ercent>20%
ReDeconv	Astro	1.12385	Sample_rand_RC_61	2.Percent: 5%~10%
ReDeconv	L5.6.NP	-5.99503	Sample_rand_RC_61	1.Percent<=5%
ReDeconv	L5.ET	-2.92592	Sample_rand_RC_61	1.Percent<=5%
ReDeconv	L6b	-0.0499489	Sample_rand_RC_61	P4.ercent>20%
ReDeconv	Lamp5	0.795747	Sample_rand_RC_61	3.Percent: 10%~20%
ReDeconv	Oligo	0.114546	Sample_rand_RC_61	P4.ercent>20%
ReDeconv	Astro	-2.45353	Sample_rand_RC_62	1.Percent<=5%
ReDeconv	L5.6.NP	-1.63912	Sample_rand_RC_62	3.Percent: 10%~20%
ReDeconv	L5.ET	0.0492608	Sample_rand_RC_62	2.Percent: 5%~10%
ReDeconv	L6b	-0.843421	Sample_rand_RC_62	2.Percent: 5%~10%
ReDeconv	Lamp5	0.531953	Sample_rand_RC_62	P4.ercent>20%
ReDeconv	Oligo	1.2211	Sample_rand_RC_62	3.Percent: 10%~20%
ReDeconv	Astro	-2.90601	Sample_rand_RC_63	1.Percent<=5%
ReDeconv	L5.6.NP	-0.481186	Sample_rand_RC_63	3.Percent: 10%~20%
ReDeconv	L5.ET	0.0125185	Sample_rand_RC_63	2.Percent: 5%~10%
ReDeconv	L6b	2.02901	Sample_rand_RC_63	1.Percent<=5%
ReDeconv	Lamp5	0.0356399	Sample_rand_RC_63	P4.ercent>20%
ReDeconv	Oligo	0.364701	Sample_rand_RC_63	P4.ercent>20%
ReDeconv	Astro	5.75363	Sample_rand_RC_64	2.Percent: 5%~10%
ReDeconv	L5.6.NP	1.92869	Sample_rand_RC_64	3.Percent: 10%~20%
ReDeconv	L5.ET	2.44453	Sample_rand_RC_64	1.Percent<=5%
ReDeconv	L6b	-0.495907	Sample_rand_RC_64	P4.ercent>20%
ReDeconv	Lamp5	-1.74155	Sample_rand_RC_64	2.Percent: 5%~10%
ReDeconv	Oligo	-1.14804	Sample_rand_RC_64	P4.ercent>20%
ReDeconv	Astro	-1.14698	Sample_rand_RC_65	1.Percent<=5%
ReDeconv	L5.6.NP	0.50774	Sample_rand_RC_65	3.Percent: 10%~20%
ReDeconv	L5.ET	0.863435	Sample_rand_RC_65	2.Percent: 5%~10%
ReDeconv	L6b	0.302755	Sample_rand_RC_65	P4.ercent>20%
ReDeconv	Lamp5	-0.834678	Sample_rand_RC_65	2.Percent: 5%~10%
ReDeconv	Oligo	-0.388862	Sample_rand_RC_65	P4.ercent>20%
ReDeconv	Astro	9.47543	Sample_rand_RC_66	1.Percent<=5%
ReDeconv	L5.6.NP	-1.38597	Sample_rand_RC_66	3.Percent: 10%~20%
ReDeconv	L5.ET	-1.32282	Sample_rand_RC_66	P4.ercent>20%
ReDeconv	L6b	4.45694	Sample_rand_RC_66	2.Percent: 5%~10%
ReDeconv	Lamp5	-4.80618	Sample_rand_RC_66	3.Percent: 10%~20%
ReDeconv	Oligo	2.08891	Sample_rand_RC_66	P4.ercent>20%
ReDeconv	Astro	2.93107	Sample_rand_RC_67	2.Percent: 5%~10%
ReDeconv	L5.6.NP	0.325155	Sample_rand_RC_67	3.Percent: 10%~20%
ReDeconv	L5.ET	2.70538	Sample_rand_RC_67	2.Percent: 5%~10%
ReDeconv	L6b	-1.34325	Sample_rand_RC_67	3.Percent: 10%~20%
ReDeconv	Lamp5	-0.046316	Sample_rand_RC_67	P4.ercent>20%
ReDeconv	Oligo	-0.829484	Sample_rand_RC_67	3.Percent: 10%~20%
ReDeconv	Astro	0.81813	Sample_rand_RC_68	2.Percent: 5%~10%
ReDeconv	L5.6.NP	1.51692	Sample_rand_RC_68	2.Percent: 5%~10%
ReDeconv	L5.ET	-0.238857	Sample_rand_RC_68	3.Percent: 10%~20%
ReDeconv	L6b	-1.93087	Sample_rand_RC_68	P4.ercent>20%
ReDeconv	Lamp5	0.876328	Sample_rand_RC_68	2.Percent: 5%~10%
ReDeconv	Oligo	0.412632	Sample_rand_RC_68	P4.ercent>20%
ReDeconv	Astro	0.900592	Sample_rand_RC_69	1.Percent<=5%
ReDeconv	L5.6.NP	1.91382	Sample_rand_RC_69	1.Percent<=5%
ReDeconv	L5.ET	-0.126777	Sample_rand_RC_69	1.Percent<=5%
ReDeconv	L6b	-1.3402	Sample_rand_RC_69	3.Percent: 10%~20%
ReDeconv	Lamp5	-0.18528	Sample_rand_RC_69	P4.ercent>20%
ReDeconv	Oligo	1.30063	Sample_rand_RC_69	3.Percent: 10%~20%
ReDeconv	Astro	-3.17784	Sample_rand_RC_70	2.Percent: 5%~10%
ReDeconv	L5.6.NP	0.86321	Sample_rand_RC_70	3.Percent: 10%~20%
ReDeconv	L5.ET	-6.58447	Sample_rand_RC_70	1.Percent<=5%
ReDeconv	L6b	0.405539	Sample_rand_RC_70	P4.ercent>20%
ReDeconv	Lamp5	0.0978701	Sample_rand_RC_70	P4.ercent>20%
ReDeconv	Oligo	0.18842	Sample_rand_RC_70	2.Percent: 5%~10%
ReDeconv	Astro	0.156678	Sample_rand_RC_71	2.Percent: 5%~10%
ReDeconv	L5.6.NP	-0.178448	Sample_rand_RC_71	3.Percent: 10%~20%
ReDeconv	L5.ET	0.956713	Sample_rand_RC_71	2.Percent: 5%~10%
ReDeconv	L6b	0.919084	Sample_rand_RC_71	3.Percent: 10%~20%
ReDeconv	Lamp5	0.579173	Sample_rand_RC_71	3.Percent: 10%~20%
ReDeconv	Oligo	-0.816881	Sample_rand_RC_71	P4.ercent>20%
ReDeconv	Astro	5.58464	Sample_rand_RC_72	1.Percent<=5%
ReDeconv	L5.6.NP	-0.622863	Sample_rand_RC_72	1.Percent<=5%
ReDeconv	L5.ET	3.4636	Sample_rand_RC_72	1.Percent<=5%
ReDeconv	L6b	-0.25429	Sample_rand_RC_72	3.Percent: 10%~20%
ReDeconv	Lamp5	-0.0566069	Sample_rand_RC_72	P4.ercent>20%
ReDeconv	Oligo	-0.348772	Sample_rand_RC_72	P4.ercent>20%
ReDeconv	Astro	1.42009	Sample_rand_RC_73	2.Percent: 5%~10%
ReDeconv	L5.6.NP	-0.228133	Sample_rand_RC_73	3.Percent: 10%~20%
ReDeconv	L5.ET	2.50522	Sample_rand_RC_73	1.Percent<=5%
ReDeconv	L6b	-1.08781	Sample_rand_RC_73	3.Percent: 10%~20%
ReDeconv	Lamp5	-0.116778	Sample_rand_RC_73	P4.ercent>20%
ReDeconv	Oligo	-0.0304417	Sample_rand_RC_73	P4.ercent>20%
ReDeconv	Astro	-1.13118	Sample_rand_RC_74	3.Percent: 10%~20%
ReDeconv	L5.6.NP	-0.862455	Sample_rand_RC_74	P4.ercent>20%
ReDeconv	L5.ET	-0.777851	Sample_rand_RC_74	3.Percent: 10%~20%
ReDeconv	L6b	2.99742	Sample_rand_RC_74	3.Percent: 10%~20%
ReDeconv	Lamp5	3.76685	Sample_rand_RC_74	2.Percent: 5%~10%
ReDeconv	Oligo	-0.676533	Sample_rand_RC_74	3.Percent: 10%~20%
ReDeconv	Astro	-5.02084	Sample_rand_RC_75	1.Percent<=5%
ReDeconv	L5.6.NP	-0.22412	Sample_rand_RC_75	2.Percent: 5%~10%
ReDeconv	L5.ET	0.622326	Sample_rand_RC_75	2.Percent: 5%~10%
ReDeconv	L6b	0.520376	Sample_rand_RC_75	3.Percent: 10%~20%
ReDeconv	Lamp5	-1.31166	Sample_rand_RC_75	3.Percent: 10%~20%
ReDeconv	Oligo	0.527812	Sample_rand_RC_75	P4.ercent>20%
ReDeconv	Astro	0.960925	Sample_rand_RC_76	2.Percent: 5%~10%
ReDeconv	L5.6.NP	0.907855	Sample_rand_RC_76	2.Percent: 5%~10%
ReDeconv	L5.ET	-1.58957	Sample_rand_RC_76	2.Percent: 5%~10%
ReDeconv	L6b	-0.283648	Sample_rand_RC_76	P4.ercent>20%
ReDeconv	Lamp5	-1.39086	Sample_rand_RC_76	3.Percent: 10%~20%
ReDeconv	Oligo	0.773037	Sample_rand_RC_76	P4.ercent>20%
ReDeconv	Astro	0.172853	Sample_rand_RC_77	3.Percent: 10%~20%
ReDeconv	L5.6.NP	0.311458	Sample_rand_RC_77	P4.ercent>20%
ReDeconv	L5.ET	-1.22836	Sample_rand_RC_77	2.Percent: 5%~10%
ReDeconv	L6b	-0.513594	Sample_rand_RC_77	P4.ercent>20%
ReDeconv	Lamp5	-0.0269294	Sample_rand_RC_77	3.Percent: 10%~20%
ReDeconv	Oligo	3.75803	Sample_rand_RC_77	1.Percent<=5%
ReDeconv	Astro	0.485923	Sample_rand_RC_78	2.Percent: 5%~10%
ReDeconv	L5.6.NP	0.0281173	Sample_rand_RC_78	P4.ercent>20%
ReDeconv	L5.ET	-1.97416	Sample_rand_RC_78	2.Percent: 5%~10%
ReDeconv	L6b	-0.137604	Sample_rand_RC_78	P4.ercent>20%
ReDeconv	Lamp5	0.262849	Sample_rand_RC_78	P4.ercent>20%
ReDeconv	Oligo	0.353293	Sample_rand_RC_78	2.Percent: 5%~10%
ReDeconv	Astro	-3.03061	Sample_rand_RC_79	2.Percent: 5%~10%
ReDeconv	L5.6.NP	0.134788	Sample_rand_RC_79	P4.ercent>20%
ReDeconv	L5.ET	3.50512	Sample_rand_RC_79	1.Percent<=5%
ReDeconv	L6b	0.658466	Sample_rand_RC_79	P4.ercent>20%
ReDeconv	Lamp5	0.545573	Sample_rand_RC_79	P4.ercent>20%
ReDeconv	Oligo	-1.3548	Sample_rand_RC_79	3.Percent: 10%~20%
ReDeconv	Astro	4.01603	Sample_rand_RC_80	2.Percent: 5%~10%
ReDeconv	L5.6.NP	-0.792209	Sample_rand_RC_80	2.Percent: 5%~10%
ReDeconv	L5.ET	-0.841791	Sample_rand_RC_80	1.Percent<=5%
ReDeconv	L6b	1.12229	Sample_rand_RC_80	3.Percent: 10%~20%
ReDeconv	Lamp5	-0.379252	Sample_rand_RC_80	P4.ercent>20%
ReDeconv	Oligo	-0.749809	Sample_rand_RC_80	P4.ercent>20%
ReDeconv	Astro	0.988048	Sample_rand_RC_81	2.Percent: 5%~10%
ReDeconv	L5.6.NP	-0.0129376	Sample_rand_RC_81	3.Percent: 10%~20%
ReDeconv	L5.ET	2.28627	Sample_rand_RC_81	1.Percent<=5%
ReDeconv	L6b	0.638029	Sample_rand_RC_81	P4.ercent>20%
ReDeconv	Lamp5	-0.879646	Sample_rand_RC_81	P4.ercent>20%
ReDeconv	Oligo	-0.310231	Sample_rand_RC_81	P4.ercent>20%
ReDeconv	Astro	-0.0369576	Sample_rand_RC_82	3.Percent: 10%~20%
ReDeconv	L5.6.NP	-0.163803	Sample_rand_RC_82	P4.ercent>20%
ReDeconv	L5.ET	0.619667	Sample_rand_RC_82	3.Percent: 10%~20%
ReDeconv	L6b	-2.73684	Sample_rand_RC_82	3.Percent: 10%~20%
ReDeconv	Lamp5	1.93152	Sample_rand_RC_82	2.Percent: 5%~10%
ReDeconv	Oligo	1.21815	Sample_rand_RC_82	P4.ercent>20%
ReDeconv	Astro	0.397158	Sample_rand_RC_83	2.Percent: 5%~10%
ReDeconv	L5.6.NP	-0.436805	Sample_rand_RC_83	3.Percent: 10%~20%
ReDeconv	L5.ET	1.06682	Sample_rand_RC_83	2.Percent: 5%~10%
ReDeconv	L6b	-1.06481	Sample_rand_RC_83	P4.ercent>20%
ReDeconv	Lamp5	0.978315	Sample_rand_RC_83	2.Percent: 5%~10%
ReDeconv	Oligo	0.503908	Sample_rand_RC_83	P4.ercent>20%
ReDeconv	Astro	-0.896578	Sample_rand_RC_84	1.Percent<=5%
ReDeconv	L5.6.NP	0.679033	Sample_rand_RC_84	1.Percent<=5%
ReDeconv	L5.ET	-1.31705	Sample_rand_RC_84	2.Percent: 5%~10%
ReDeconv	L6b	-0.0894429	Sample_rand_RC_84	3.Percent: 10%~20%
ReDeconv	Lamp5	-0.291077	Sample_rand_RC_84	P4.ercent>20%
ReDeconv	Oligo	0.484758	Sample_rand_RC_84	P4.ercent>20%
ReDeconv	Astro	1.78362	Sample_rand_RC_85	2.Percent: 5%~10%
ReDeconv	L5.6.NP	1.72702	Sample_rand_RC_85	3.Percent: 10%~20%
ReDeconv	L5.ET	-1.74243	Sample_rand_RC_85	2.Percent: 5%~10%
ReDeconv	L6b	-0.141353	Sample_rand_RC_85	P4.ercent>20%
ReDeconv	Lamp5	-0.544143	Sample_rand_RC_85	P4.ercent>20%
ReDeconv	Oligo	2.45584	Sample_rand_RC_85	2.Percent: 5%~10%
ReDeconv	Astro	-15.2483	Sample_rand_RC_86	1.Percent<=5%
ReDeconv	L5.6.NP	0.524152	Sample_rand_RC_86	P4.ercent>20%
ReDeconv	L5.ET	-0.503893	Sample_rand_RC_86	2.Percent: 5%~10%
ReDeconv	L6b	-2.22272	Sample_rand_RC_86	3.Percent: 10%~20%
ReDeconv	Lamp5	1.55589	Sample_rand_RC_86	P4.ercent>20%
ReDeconv	Oligo	0.0311424	Sample_rand_RC_86	P4.ercent>20%
ReDeconv	Astro	-1.77098	Sample_rand_RC_87	1.Percent<=5%
ReDeconv	L5.6.NP	-1.18389	Sample_rand_RC_87	3.Percent: 10%~20%
ReDeconv	L5.ET	2.18561	Sample_rand_RC_87	1.Percent<=5%
ReDeconv	L6b	-7.53961	Sample_rand_RC_87	1.Percent<=5%
ReDeconv	Lamp5	0.353934	Sample_rand_RC_87	P4.ercent>20%
ReDeconv	Oligo	0.394764	Sample_rand_RC_87	P4.ercent>20%
ReDeconv	Astro	-2.90944	Sample_rand_RC_88	2.Percent: 5%~10%
ReDeconv	L5.6.NP	1.16429	Sample_rand_RC_88	1.Percent<=5%
ReDeconv	L5.ET	0.29279	Sample_rand_RC_88	2.Percent: 5%~10%
ReDeconv	L6b	1.04681	Sample_rand_RC_88	1.Percent<=5%
ReDeconv	Lamp5	4.26729	Sample_rand_RC_88	2.Percent: 5%~10%
ReDeconv	Oligo	-0.308785	Sample_rand_RC_88	P4.ercent>20%
ReDeconv	Astro	-1.45506	Sample_rand_RC_89	1.Percent<=5%
ReDeconv	L5.6.NP	-1.22996	Sample_rand_RC_89	3.Percent: 10%~20%
ReDeconv	L5.ET	4.45456	Sample_rand_RC_89	1.Percent<=5%
ReDeconv	L6b	-0.0509156	Sample_rand_RC_89	P4.ercent>20%
ReDeconv	Lamp5	0.616772	Sample_rand_RC_89	P4.ercent>20%
ReDeconv	Oligo	-0.0131097	Sample_rand_RC_89	P4.ercent>20%
ReDeconv	Astro	1.4722	Sample_rand_RC_90	2.Percent: 5%~10%
ReDeconv	L5.6.NP	-2.97514	Sample_rand_RC_90	2.Percent: 5%~10%
ReDeconv	L5.ET	3.00518	Sample_rand_RC_90	1.Percent<=5%
ReDeconv	L6b	-1.00251	Sample_rand_RC_90	P4.ercent>20%
ReDeconv	Lamp5	0.835332	Sample_rand_RC_90	P4.ercent>20%
ReDeconv	Oligo	-0.6849	Sample_rand_RC_90	3.Percent: 10%~20%
ReDeconv	Astro	3.83288	Sample_rand_RC_91	2.Percent: 5%~10%
ReDeconv	L5.6.NP	0.708222	Sample_rand_RC_91	2.Percent: 5%~10%
ReDeconv	L5.ET	1.34821	Sample_rand_RC_91	2.Percent: 5%~10%
ReDeconv	L6b	-0.934836	Sample_rand_RC_91	P4.ercent>20%
ReDeconv	Lamp5	-4.6684	Sample_rand_RC_91	1.Percent<=5%
ReDeconv	Oligo	-0.0855927	Sample_rand_RC_91	P4.ercent>20%
ReDeconv	Astro	1.11488	Sample_rand_RC_92	2.Percent: 5%~10%
ReDeconv	L5.6.NP	2.65868	Sample_rand_RC_92	2.Percent: 5%~10%
ReDeconv	L5.ET	0.261029	Sample_rand_RC_92	2.Percent: 5%~10%
ReDeconv	L6b	-1.42115	Sample_rand_RC_92	3.Percent: 10%~20%
ReDeconv	Lamp5	-0.868579	Sample_rand_RC_92	P4.ercent>20%
ReDeconv	Oligo	0.354747	Sample_rand_RC_92	P4.ercent>20%
ReDeconv	Astro	0.610863	Sample_rand_RC_93	2.Percent: 5%~10%
ReDeconv	L5.6.NP	-3.09932	Sample_rand_RC_93	1.Percent<=5%
ReDeconv	L5.ET	0.417328	Sample_rand_RC_93	2.Percent: 5%~10%
ReDeconv	L6b	-1.15049	Sample_rand_RC_93	3.Percent: 10%~20%
ReDeconv	Lamp5	0.793704	Sample_rand_RC_93	P4.ercent>20%
ReDeconv	Oligo	-0.682154	Sample_rand_RC_93	P4.ercent>20%
ReDeconv	Astro	1.3105	Sample_rand_RC_94	1.Percent<=5%
ReDeconv	L5.6.NP	0.631325	Sample_rand_RC_94	3.Percent: 10%~20%
ReDeconv	L5.ET	-1.94203	Sample_rand_RC_94	1.Percent<=5%
ReDeconv	L6b	0.455453	Sample_rand_RC_94	3.Percent: 10%~20%
ReDeconv	Lamp5	-0.0968283	Sample_rand_RC_94	P4.ercent>20%
ReDeconv	Oligo	-0.174949	Sample_rand_RC_94	P4.ercent>20%
ReDeconv	Astro	-3.4884	Sample_rand_RC_95	2.Percent: 5%~10%
ReDeconv	L5.6.NP	-0.057815	Sample_rand_RC_95	2.Percent: 5%~10%
ReDeconv	L5.ET	2.02985	Sample_rand_RC_95	1.Percent<=5%
ReDeconv	L6b	4.53254	Sample_rand_RC_95	2.Percent: 5%~10%
ReDeconv	Lamp5	-0.542242	Sample_rand_RC_95	P4.ercent>20%
ReDeconv	Oligo	0.238107	Sample_rand_RC_95	P4.ercent>20%
ReDeconv	Astro	-3.87384	Sample_rand_RC_96	2.Percent: 5%~10%
ReDeconv	L5.6.NP	2.48376	Sample_rand_RC_96	P4.ercent>20%
ReDeconv	L5.ET	4.91161	Sample_rand_RC_96	2.Percent: 5%~10%
ReDeconv	L6b	-0.930412	Sample_rand_RC_96	3.Percent: 10%~20%
ReDeconv	Lamp5	-4.15792	Sample_rand_RC_96	2.Percent: 5%~10%
ReDeconv	Oligo	-0.662802	Sample_rand_RC_96	P4.ercent>20%
ReDeconv	Astro	-1.5776	Sample_rand_RC_97	1.Percent<=5%
ReDeconv	L5.6.NP	-0.812972	Sample_rand_RC_97	2.Percent: 5%~10%
ReDeconv	L5.ET	4.42148	Sample_rand_RC_97	1.Percent<=5%
ReDeconv	L6b	0.0709737	Sample_rand_RC_97	P4.ercent>20%
ReDeconv	Lamp5	-0.484271	Sample_rand_RC_97	P4.ercent>20%
ReDeconv	Oligo	0.622941	Sample_rand_RC_97	P4.ercent>20%
ReDeconv	Astro	0.213736	Sample_rand_RC_98	2.Percent: 5%~10%
ReDeconv	L5.6.NP	-0.555462	Sample_rand_RC_98	1.Percent<=5%
ReDeconv	L5.ET	-1.2574	Sample_rand_RC_98	1.Percent<=5%
ReDeconv	L6b	0.463496	Sample_rand_RC_98	3.Percent: 10%~20%
ReDeconv	Lamp5	-0.259887	Sample_rand_RC_98	P4.ercent>20%
ReDeconv	Oligo	0.195926	Sample_rand_RC_98	P4.ercent>20%
ReDeconv	Astro	7.54821	Sample_rand_RC_99	1.Percent<=5%
ReDeconv	L5.6.NP	-1.11161	Sample_rand_RC_99	2.Percent: 5%~10%
ReDeconv	L5.ET	0.815061	Sample_rand_RC_99	2.Percent: 5%~10%
ReDeconv	L6b	0.0719109	Sample_rand_RC_99	3.Percent: 10%~20%
ReDeconv	Lamp5	-0.521318	Sample_rand_RC_99	P4.ercent>20%
ReDeconv	Oligo	0.29476	Sample_rand_RC_99	P4.ercent>20%
ReDeconv	Astro	-0.096692	Sample_rand_RC_100	2.Percent: 5%~10%
ReDeconv	L5.6.NP	0.976564	Sample_rand_RC_100	P4.ercent>20%
ReDeconv	L5.ET	-0.999446	Sample_rand_RC_100	1.Percent<=5%
ReDeconv	L6b	-0.353398	Sample_rand_RC_100	P4.ercent>20%
ReDeconv	Lamp5	0.684664	Sample_rand_RC_100	2.Percent: 5%~10%
ReDeconv	Oligo	-1.04871	Sample_rand_RC_100	3.Percent: 10%~20%
MuSiC (III)	Astro	-15.5422	Sample_rand_RC_1	2.Percent: 5%~10%
MuSiC (III)	L5.6.NP	3.52454	Sample_rand_RC_1	3.Percent: 10%~20%
MuSiC (III)	L5.ET	0.605891	Sample_rand_RC_1	3.Percent: 10%~20%
MuSiC (III)	L6b	1.1428	Sample_rand_RC_1	3.Percent: 10%~20%
MuSiC (III)	Lamp5	-0.0436914	Sample_rand_RC_1	P4.ercent>20%
MuSiC (III)	Oligo	4.56753	Sample_rand_RC_1	2.Percent: 5%~10%
MuSiC (III)	Astro	10.0629	Sample_rand_RC_2	2.Percent: 5%~10%
MuSiC (III)	L5.6.NP	0.00562334	Sample_rand_RC_2	2.Percent: 5%~10%
MuSiC (III)	L5.ET	0.652436	Sample_rand_RC_2	2.Percent: 5%~10%
MuSiC (III)	L6b	-2.22025	Sample_rand_RC_2	3.Percent: 10%~20%
MuSiC (III)	Lamp5	-1.00092	Sample_rand_RC_2	P4.ercent>20%
MuSiC (III)	Oligo	-0.510594	Sample_rand_RC_2	P4.ercent>20%
MuSiC (III)	Astro	-4.37396	Sample_rand_RC_3	2.Percent: 5%~10%
MuSiC (III)	L5.6.NP	0.942113	Sample_rand_RC_3	P4.ercent>20%
MuSiC (III)	L5.ET	-1.13067	Sample_rand_RC_3	2.Percent: 5%~10%
MuSiC (III)	L6b	0.876419	Sample_rand_RC_3	P4.ercent>20%
MuSiC (III)	Lamp5	-1.01308	Sample_rand_RC_3	2.Percent: 5%~10%
MuSiC (III)	Oligo	-0.255822	Sample_rand_RC_3	P4.ercent>20%
MuSiC (III)	Astro	-5.67299	Sample_rand_RC_4	1.Percent<=5%
MuSiC (III)	L5.6.NP	-1.70587	Sample_rand_RC_4	2.Percent: 5%~10%
MuSiC (III)	L5.ET	1.4565	Sample_rand_RC_4	1.Percent<=5%
MuSiC (III)	L6b	0.311732	Sample_rand_RC_4	P4.ercent>20%
MuSiC (III)	Lamp5	0.694195	Sample_rand_RC_4	P4.ercent>20%
MuSiC (III)	Oligo	0.350203	Sample_rand_RC_4	P4.ercent>20%
MuSiC (III)	Astro	6.21086	Sample_rand_RC_5	1.Percent<=5%
MuSiC (III)	L5.6.NP	-0.204908	Sample_rand_RC_5	2.Percent: 5%~10%
MuSiC (III)	L5.ET	0.450256	Sample_rand_RC_5	1.Percent<=5%
MuSiC (III)	L6b	-0.453524	Sample_rand_RC_5	3.Percent: 10%~20%
MuSiC (III)	Lamp5	-0.0171165	Sample_rand_RC_5	P4.ercent>20%
MuSiC (III)	Oligo	-0.0232504	Sample_rand_RC_5	P4.ercent>20%
MuSiC (III)	Astro	13.983	Sample_rand_RC_6	1.Percent<=5%
MuSiC (III)	L5.6.NP	-0.108316	Sample_rand_RC_6	2.Percent: 5%~10%
MuSiC (III)	L5.ET	10.8346	Sample_rand_RC_6	1.Percent<=5%
MuSiC (III)	L6b	-2.12572	Sample_rand_RC_6	P4.ercent>20%
MuSiC (III)	Lamp5	-1.88515	Sample_rand_RC_6	P4.ercent>20%
MuSiC (III)	Oligo	8.05308	Sample_rand_RC_6	2.Percent: 5%~10%
MuSiC (III)	Astro	24.7348	Sample_rand_RC_7	1.Percent<=5%
MuSiC (III)	L5.6.NP	-0.336931	Sample_rand_RC_7	3.Percent: 10%~20%
MuSiC (III)	L5.ET	1.04234	Sample_rand_RC_7	2.Percent: 5%~10%
MuSiC (III)	L6b	-0.529103	Sample_rand_RC_7	P4.ercent>20%
MuSiC (III)	Lamp5	-1.94557	Sample_rand_RC_7	P4.ercent>20%
MuSiC (III)	Oligo	1.10296	Sample_rand_RC_7	2.Percent: 5%~10%
MuSiC (III)	Astro	8.72426	Sample_rand_RC_8	2.Percent: 5%~10%
MuSiC (III)	L5.6.NP	-1.06354	Sample_rand_RC_8	2.Percent: 5%~10%
MuSiC (III)	L5.ET	2.66698	Sample_rand_RC_8	1.Percent<=5%
MuSiC (III)	L6b	-0.951519	Sample_rand_RC_8	P4.ercent>20%
MuSiC (III)	Lamp5	-1.2744	Sample_rand_RC_8	P4.ercent>20%
MuSiC (III)	Oligo	0.205886	Sample_rand_RC_8	P4.ercent>20%
MuSiC (III)	Astro	22.8284	Sample_rand_RC_9	1.Percent<=5%
MuSiC (III)	L5.6.NP	4.72263	Sample_rand_RC_9	1.Percent<=5%
MuSiC (III)	L5.ET	-0.28869	Sample_rand_RC_9	2.Percent: 5%~10%
MuSiC (III)	L6b	-2.31792	Sample_rand_RC_9	3.Percent: 10%~20%
MuSiC (III)	Lamp5	0.368569	Sample_rand_RC_9	P4.ercent>20%
MuSiC (III)	Oligo	-0.992372	Sample_rand_RC_9	P4.ercent>20%
MuSiC (III)	Astro	-4.74657	Sample_rand_RC_10	1.Percent<=5%
MuSiC (III)	L5.6.NP	0.0112819	Sample_rand_RC_10	3.Percent: 10%~20%
MuSiC (III)	L5.ET	0.836312	Sample_rand_RC_10	1.Percent<=5%
MuSiC (III)	L6b	0.469345	Sample_rand_RC_10	P4.ercent>20%
MuSiC (III)	Lamp5	-1.53034	Sample_rand_RC_10	3.Percent: 10%~20%
MuSiC (III)	Oligo	0.320619	Sample_rand_RC_10	P4.ercent>20%
MuSiC (III)	Astro	-9.71964	Sample_rand_RC_11	1.Percent<=5%
MuSiC (III)	L5.6.NP	-1.96514	Sample_rand_RC_11	3.Percent: 10%~20%
MuSiC (III)	L5.ET	-3.60021	Sample_rand_RC_11	1.Percent<=5%
MuSiC (III)	L6b	1.50531	Sample_rand_RC_11	3.Percent: 10%~20%
MuSiC (III)	Lamp5	1.05881	Sample_rand_RC_11	P4.ercent>20%
MuSiC (III)	Oligo	-0.544952	Sample_rand_RC_11	P4.ercent>20%
MuSiC (III)	Astro	9.75844	Sample_rand_RC_12	1.Percent<=5%
MuSiC (III)	L5.6.NP	-0.551372	Sample_rand_RC_12	P4.ercent>20%
MuSiC (III)	L5.ET	-5.80151	Sample_rand_RC_12	1.Percent<=5%
MuSiC (III)	L6b	-0.668693	Sample_rand_RC_12	3.Percent: 10%~20%
MuSiC (III)	Lamp5	2.97842	Sample_rand_RC_12	2.Percent: 5%~10%
MuSiC (III)	Oligo	-0.410459	Sample_rand_RC_12	P4.ercent>20%
MuSiC (III)	Astro	-5.40714	Sample_rand_RC_13	2.Percent: 5%~10%
MuSiC (III)	L5.6.NP	0.525211	Sample_rand_RC_13	2.Percent: 5%~10%
MuSiC (III)	L5.ET	-1.59845	Sample_rand_RC_13	2.Percent: 5%~10%
MuSiC (III)	L6b	-1.66692	Sample_rand_RC_13	2.Percent: 5%~10%
MuSiC (III)	Lamp5	0.576315	Sample_rand_RC_13	P4.ercent>20%
MuSiC (III)	Oligo	0.976238	Sample_rand_RC_13	P4.ercent>20%
MuSiC (III)	Astro	-6.29852	Sample_rand_RC_14	3.Percent: 10%~20%
MuSiC (III)	L5.6.NP	0.230192	Sample_rand_RC_14	P4.ercent>20%
MuSiC (III)	L5.ET	1.80159	Sample_rand_RC_14	3.Percent: 10%~20%
MuSiC (III)	L6b	2.13505	Sample_rand_RC_14	P4.ercent>20%
MuSiC (III)	Lamp5	4.99938	Sample_rand_RC_14	3.Percent: 10%~20%
MuSiC (III)	Oligo	-5.23019	Sample_rand_RC_14	2.Percent: 5%~10%
MuSiC (III)	Astro	31.6018	Sample_rand_RC_15	1.Percent<=5%
MuSiC (III)	L5.6.NP	0.34453	Sample_rand_RC_15	P4.ercent>20%
MuSiC (III)	L5.ET	0.764274	Sample_rand_RC_15	1.Percent<=5%
MuSiC (III)	L6b	-0.644897	Sample_rand_RC_15	3.Percent: 10%~20%
MuSiC (III)	Lamp5	-1.70264	Sample_rand_RC_15	P4.ercent>20%
MuSiC (III)	Oligo	-1.36343	Sample_rand_RC_15	P4.ercent>20%
MuSiC (III)	Astro	24.0793	Sample_rand_RC_16	1.Percent<=5%
MuSiC (III)	L5.6.NP	0.181549	Sample_rand_RC_16	3.Percent: 10%~20%
MuSiC (III)	L5.ET	1.62573	Sample_rand_RC_16	2.Percent: 5%~10%
MuSiC (III)	L6b	-0.769476	Sample_rand_RC_16	P4.ercent>20%
MuSiC (III)	Lamp5	-0.767468	Sample_rand_RC_16	P4.ercent>20%
MuSiC (III)	Oligo	-1.01514	Sample_rand_RC_16	3.Percent: 10%~20%
MuSiC (III)	Astro	-14.8417	Sample_rand_RC_17	2.Percent: 5%~10%
MuSiC (III)	L5.6.NP	-2.2766	Sample_rand_RC_17	2.Percent: 5%~10%
MuSiC (III)	L5.ET	1.47265	Sample_rand_RC_17	2.Percent: 5%~10%
MuSiC (III)	L6b	5.06733	Sample_rand_RC_17	3.Percent: 10%~20%
MuSiC (III)	Lamp5	0.391591	Sample_rand_RC_17	P4.ercent>20%
MuSiC (III)	Oligo	0.0137115	Sample_rand_RC_17	P4.ercent>20%
MuSiC (III)	Astro	9.39809	Sample_rand_RC_18	1.Percent<=5%
MuSiC (III)	L5.6.NP	1.26067	Sample_rand_RC_18	2.Percent: 5%~10%
MuSiC (III)	L5.ET	1.59925	Sample_rand_RC_18	1.Percent<=5%
MuSiC (III)	L6b	-6.87468	Sample_rand_RC_18	1.Percent<=5%
MuSiC (III)	Lamp5	-0.923731	Sample_rand_RC_18	P4.ercent>20%
MuSiC (III)	Oligo	0.147548	Sample_rand_RC_18	P4.ercent>20%
MuSiC (III)	Astro	-11.6298	Sample_rand_RC_19	1.Percent<=5%
MuSiC (III)	L5.6.NP	3.43365	Sample_rand_RC_19	1.Percent<=5%
MuSiC (III)	L5.ET	0.0592709	Sample_rand_RC_19	3.Percent: 10%~20%
MuSiC (III)	L6b	0.647338	Sample_rand_RC_19	3.Percent: 10%~20%
MuSiC (III)	Lamp5	1.40956	Sample_rand_RC_19	P4.ercent>20%
MuSiC (III)	Oligo	-1.95016	Sample_rand_RC_19	P4.ercent>20%
MuSiC (III)	Astro	4.38813	Sample_rand_RC_20	2.Percent: 5%~10%
MuSiC (III)	L5.6.NP	-0.226845	Sample_rand_RC_20	3.Percent: 10%~20%
MuSiC (III)	L5.ET	0.925148	Sample_rand_RC_20	2.Percent: 5%~10%
MuSiC (III)	L6b	-0.979532	Sample_rand_RC_20	P4.ercent>20%
MuSiC (III)	Lamp5	0.116933	Sample_rand_RC_20	P4.ercent>20%
MuSiC (III)	Oligo	-1.57467	Sample_rand_RC_20	2.Percent: 5%~10%
MuSiC (III)	Astro	2.16152	Sample_rand_RC_21	1.Percent<=5%
MuSiC (III)	L5.6.NP	0.622862	Sample_rand_RC_21	2.Percent: 5%~10%
MuSiC (III)	L5.ET	4.29092	Sample_rand_RC_21	1.Percent<=5%
MuSiC (III)	L6b	0.172339	Sample_rand_RC_21	P4.ercent>20%
MuSiC (III)	Lamp5	-0.537929	Sample_rand_RC_21	P4.ercent>20%
MuSiC (III)	Oligo	0.0252721	Sample_rand_RC_21	P4.ercent>20%
MuSiC (III)	Astro	19.8924	Sample_rand_RC_22	2.Percent: 5%~10%
MuSiC (III)	L5.6.NP	2.15937	Sample_rand_RC_22	3.Percent: 10%~20%
MuSiC (III)	L5.ET	-0.0137733	Sample_rand_RC_22	3.Percent: 10%~20%
MuSiC (III)	L6b	-4.31605	Sample_rand_RC_22	2.Percent: 5%~10%
MuSiC (III)	Lamp5	-1.86015	Sample_rand_RC_22	P4.ercent>20%
MuSiC (III)	Oligo	-1.96768	Sample_rand_RC_22	P4.ercent>20%
MuSiC (III)	Astro	-1.68139	Sample_rand_RC_23	2.Percent: 5%~10%
MuSiC (III)	L5.6.NP	2.66705	Sample_rand_RC_23	2.Percent: 5%~10%
MuSiC (III)	L5.ET	0.817881	Sample_rand_RC_23	2.Percent: 5%~10%
MuSiC (III)	L6b	-1.64264	Sample_rand_RC_23	3.Percent: 10%~20%
MuSiC (III)	Lamp5	-1.19066	Sample_rand_RC_23	P4.ercent>20%
MuSiC (III)	Oligo	0.964176	Sample_rand_RC_23	P4.ercent>20%
MuSiC (III)	Astro	3.38298	Sample_rand_RC_24	1.Percent<=5%
MuSiC (III)	L5.6.NP	-0.667574	Sample_rand_RC_24	3.Percent: 10%~20%
MuSiC (III)	L5.ET	-3.19182	Sample_rand_RC_24	1.Percent<=5%
MuSiC (III)	L6b	-1.13091	Sample_rand_RC_24	P4.ercent>20%
MuSiC (III)	Lamp5	0.247598	Sample_rand_RC_24	P4.ercent>20%
MuSiC (III)	Oligo	0.543017	Sample_rand_RC_24	P4.ercent>20%
MuSiC (III)	Astro	4.63739	Sample_rand_RC_25	2.Percent: 5%~10%
MuSiC (III)	L5.6.NP	-1.20486	Sample_rand_RC_25	3.Percent: 10%~20%
MuSiC (III)	L5.ET	1.54295	Sample_rand_RC_25	2.Percent: 5%~10%
MuSiC (III)	L6b	-2.2091	Sample_rand_RC_25	2.Percent: 5%~10%
MuSiC (III)	Lamp5	-0.472582	Sample_rand_RC_25	P4.ercent>20%
MuSiC (III)	Oligo	0.98625	Sample_rand_RC_25	3.Percent: 10%~20%
MuSiC (III)	Astro	1.07135	Sample_rand_RC_26	2.Percent: 5%~10%
MuSiC (III)	L5.6.NP	0.318876	Sample_rand_RC_26	3.Percent: 10%~20%
MuSiC (III)	L5.ET	0.836252	Sample_rand_RC_26	2.Percent: 5%~10%
MuSiC (III)	L6b	0.670375	Sample_rand_RC_26	2.Percent: 5%~10%
MuSiC (III)	Lamp5	-0.0171092	Sample_rand_RC_26	P4.ercent>20%
MuSiC (III)	Oligo	-0.6574	Sample_rand_RC_26	P4.ercent>20%
MuSiC (III)	Astro	0.300688	Sample_rand_RC_27	1.Percent<=5%
MuSiC (III)	L5.6.NP	2.11637	Sample_rand_RC_27	1.Percent<=5%
MuSiC (III)	L5.ET	-0.726647	Sample_rand_RC_27	2.Percent: 5%~10%
MuSiC (III)	L6b	0.172417	Sample_rand_RC_27	3.Percent: 10%~20%
MuSiC (III)	Lamp5	-0.290885	Sample_rand_RC_27	P4.ercent>20%
MuSiC (III)	Oligo	0.0963626	Sample_rand_RC_27	P4.ercent>20%
MuSiC (III)	Astro	-5.28035	Sample_rand_RC_28	1.Percent<=5%
MuSiC (III)	L5.6.NP	0.549789	Sample_rand_RC_28	2.Percent: 5%~10%
MuSiC (III)	L5.ET	-0.0381579	Sample_rand_RC_28	3.Percent: 10%~20%
MuSiC (III)	L6b	0.505175	Sample_rand_RC_28	3.Percent: 10%~20%
MuSiC (III)	Lamp5	6.06118	Sample_rand_RC_28	2.Percent: 5%~10%
MuSiC (III)	Oligo	-0.517212	Sample_rand_RC_28	P4.ercent>20%
MuSiC (III)	Astro	-3.1319	Sample_rand_RC_29	1.Percent<=5%
MuSiC (III)	L5.6.NP	-0.43934	Sample_rand_RC_29	3.Percent: 10%~20%
MuSiC (III)	L5.ET	-1.65716	Sample_rand_RC_29	2.Percent: 5%~10%
MuSiC (III)	L6b	8.22541	Sample_rand_RC_29	1.Percent<=5%
MuSiC (III)	Lamp5	0.606102	Sample_rand_RC_29	P4.ercent>20%
MuSiC (III)	Oligo	-0.0717481	Sample_rand_RC_29	P4.ercent>20%
MuSiC (III)	Astro	-18.2362	Sample_rand_RC_30	1.Percent<=5%
MuSiC (III)	L5.6.NP	2.79176	Sample_rand_RC_30	1.Percent<=5%
MuSiC (III)	L5.ET	-3.90624	Sample_rand_RC_30	2.Percent: 5%~10%
MuSiC (III)	L6b	2.13733	Sample_rand_RC_30	P4.ercent>20%
MuSiC (III)	Lamp5	-1.18797	Sample_rand_RC_30	3.Percent: 10%~20%
MuSiC (III)	Oligo	0.404361	Sample_rand_RC_30	P4.ercent>20%
MuSiC (III)	Astro	-17.9691	Sample_rand_RC_31	1.Percent<=5%
MuSiC (III)	L5.6.NP	-3.30362	Sample_rand_RC_31	1.Percent<=5%
MuSiC (III)	L5.ET	-1.1038	Sample_rand_RC_31	2.Percent: 5%~10%
MuSiC (III)	L6b	3.73015	Sample_rand_RC_31	2.Percent: 5%~10%
MuSiC (III)	Lamp5	-0.0467357	Sample_rand_RC_31	P4.ercent>20%
MuSiC (III)	Oligo	0.545294	Sample_rand_RC_31	P4.ercent>20%
MuSiC (III)	Astro	13.7302	Sample_rand_RC_32	1.Percent<=5%
MuSiC (III)	L5.6.NP	0.848218	Sample_rand_RC_32	3.Percent: 10%~20%
MuSiC (III)	L5.ET	1.75237	Sample_rand_RC_32	2.Percent: 5%~10%
MuSiC (III)	L6b	-4.78661	Sample_rand_RC_32	1.Percent<=5%
MuSiC (III)	Lamp5	-1.23888	Sample_rand_RC_32	3.Percent: 10%~20%
MuSiC (III)	Oligo	-0.813853	Sample_rand_RC_32	P4.ercent>20%
MuSiC (III)	Astro	-4.47155	Sample_rand_RC_33	2.Percent: 5%~10%
MuSiC (III)	L5.6.NP	0.958371	Sample_rand_RC_33	P4.ercent>20%
MuSiC (III)	L5.ET	3.48909	Sample_rand_RC_33	2.Percent: 5%~10%
MuSiC (III)	L6b	-2.45597	Sample_rand_RC_33	3.Percent: 10%~20%
MuSiC (III)	Lamp5	0.761157	Sample_rand_RC_33	3.Percent: 10%~20%
MuSiC (III)	Oligo	-0.341696	Sample_rand_RC_33	P4.ercent>20%
MuSiC (III)	Astro	-5.19713	Sample_rand_RC_34	2.Percent: 5%~10%
MuSiC (III)	L5.6.NP	-0.156459	Sample_rand_RC_34	P4.ercent>20%
MuSiC (III)	L5.ET	-3.54985	Sample_rand_RC_34	2.Percent: 5%~10%
MuSiC (III)	L6b	1.24862	Sample_rand_RC_34	P4.ercent>20%
MuSiC (III)	Lamp5	0.727434	Sample_rand_RC_34	3.Percent: 10%~20%
MuSiC (III)	Oligo	0.711259	Sample_rand_RC_34	P4.ercent>20%
MuSiC (III)	Astro	-8.06866	Sample_rand_RC_35	2.Percent: 5%~10%
MuSiC (III)	L5.6.NP	-1.48501	Sample_rand_RC_35	3.Percent: 10%~20%
MuSiC (III)	L5.ET	-1.91648	Sample_rand_RC_35	1.Percent<=5%
MuSiC (III)	L6b	1.21267	Sample_rand_RC_35	3.Percent: 10%~20%
MuSiC (III)	Lamp5	1.03413	Sample_rand_RC_35	P4.ercent>20%
MuSiC (III)	Oligo	0.290619	Sample_rand_RC_35	P4.ercent>20%
MuSiC (III)	Astro	-14.7768	Sample_rand_RC_36	2.Percent: 5%~10%
MuSiC (III)	L5.6.NP	0.965292	Sample_rand_RC_36	1.Percent<=5%
MuSiC (III)	L5.ET	0.173074	Sample_rand_RC_36	3.Percent: 10%~20%
MuSiC (III)	L6b	6.61747	Sample_rand_RC_36	1.Percent<=5%
MuSiC (III)	Lamp5	1.52539	Sample_rand_RC_36	P4.ercent>20%
MuSiC (III)	Oligo	-0.418075	Sample_rand_RC_36	P4.ercent>20%
MuSiC (III)	Astro	0.844545	Sample_rand_RC_37	1.Percent<=5%
MuSiC (III)	L5.6.NP	1.37845	Sample_rand_RC_37	3.Percent: 10%~20%
MuSiC (III)	L5.ET	2.14277	Sample_rand_RC_37	1.Percent<=5%
MuSiC (III)	L6b	-0.20686	Sample_rand_RC_37	P4.ercent>20%
MuSiC (III)	Lamp5	-0.627789	Sample_rand_RC_37	P4.ercent>20%
MuSiC (III)	Oligo	0.00322988	Sample_rand_RC_37	P4.ercent>20%
MuSiC (III)	Astro	6.51556	Sample_rand_RC_38	1.Percent<=5%
MuSiC (III)	L5.6.NP	-0.938183	Sample_rand_RC_38	2.Percent: 5%~10%
MuSiC (III)	L5.ET	-2.01553	Sample_rand_RC_38	1.Percent<=5%
MuSiC (III)	L6b	-1.56604	Sample_rand_RC_38	3.Percent: 10%~20%
MuSiC (III)	Lamp5	-0.00299395	Sample_rand_RC_38	P4.ercent>20%
MuSiC (III)	Oligo	1.08046	Sample_rand_RC_38	P4.ercent>20%
MuSiC (III)	Astro	-1.50067	Sample_rand_RC_39	1.Percent<=5%
MuSiC (III)	L5.6.NP	-4.08381	Sample_rand_RC_39	1.Percent<=5%
MuSiC (III)	L5.ET	-1.23795	Sample_rand_RC_39	2.Percent: 5%~10%
MuSiC (III)	L6b	-0.258964	Sample_rand_RC_39	P4.ercent>20%
MuSiC (III)	Lamp5	0.948024	Sample_rand_RC_39	P4.ercent>20%
MuSiC (III)	Oligo	-0.811051	Sample_rand_RC_39	2.Percent: 5%~10%
MuSiC (III)	Astro	12.8831	Sample_rand_RC_40	1.Percent<=5%
MuSiC (III)	L5.6.NP	-1.4096	Sample_rand_RC_40	3.Percent: 10%~20%
MuSiC (III)	L5.ET	2.28875	Sample_rand_RC_40	2.Percent: 5%~10%
MuSiC (III)	L6b	-7.00207	Sample_rand_RC_40	1.Percent<=5%
MuSiC (III)	Lamp5	-0.249536	Sample_rand_RC_40	P4.ercent>20%
MuSiC (III)	Oligo	-0.917057	Sample_rand_RC_40	P4.ercent>20%
MuSiC (III)	Astro	-16.2627	Sample_rand_RC_41	2.Percent: 5%~10%
MuSiC (III)	L5.6.NP	0.11058	Sample_rand_RC_41	P4.ercent>20%
MuSiC (III)	L5.ET	0.250496	Sample_rand_RC_41	2.Percent: 5%~10%
MuSiC (III)	L6b	1.98	Sample_rand_RC_41	P4.ercent>20%
MuSiC (III)	Lamp5	1.86985	Sample_rand_RC_41	P4.ercent>20%
MuSiC (III)	Oligo	-0.158574	Sample_rand_RC_41	2.Percent: 5%~10%
MuSiC (III)	Astro	-0.5784	Sample_rand_RC_42	1.Percent<=5%
MuSiC (III)	L5.6.NP	0.933458	Sample_rand_RC_42	2.Percent: 5%~10%
MuSiC (III)	L5.ET	-0.969733	Sample_rand_RC_42	2.Percent: 5%~10%
MuSiC (III)	L6b	-0.300281	Sample_rand_RC_42	3.Percent: 10%~20%
MuSiC (III)	Lamp5	0.285862	Sample_rand_RC_42	P4.ercent>20%
MuSiC (III)	Oligo	-0.221098	Sample_rand_RC_42	P4.ercent>20%
MuSiC (III)	Astro	4.18974	Sample_rand_RC_43	1.Percent<=5%
MuSiC (III)	L5.6.NP	0.0538786	Sample_rand_RC_43	3.Percent: 10%~20%
MuSiC (III)	L5.ET	0.0938928	Sample_rand_RC_43	1.Percent<=5%
MuSiC (III)	L6b	0.116887	Sample_rand_RC_43	3.Percent: 10%~20%
MuSiC (III)	Lamp5	0.102574	Sample_rand_RC_43	P4.ercent>20%
MuSiC (III)	Oligo	-0.640421	Sample_rand_RC_43	P4.ercent>20%
MuSiC (III)	Astro	20.6848	Sample_rand_RC_44	1.Percent<=5%
MuSiC (III)	L5.6.NP	-0.452958	Sample_rand_RC_44	3.Percent: 10%~20%
MuSiC (III)	L5.ET	1.83913	Sample_rand_RC_44	1.Percent<=5%
MuSiC (III)	L6b	-5.60934	Sample_rand_RC_44	3.Percent: 10%~20%
MuSiC (III)	Lamp5	-0.675975	Sample_rand_RC_44	P4.ercent>20%
MuSiC (III)	Oligo	0.0890795	Sample_rand_RC_44	P4.ercent>20%
MuSiC (III)	Astro	4.42441	Sample_rand_RC_45	1.Percent<=5%
MuSiC (III)	L5.6.NP	0.518838	Sample_rand_RC_45	3.Percent: 10%~20%
MuSiC (III)	L5.ET	2.84777	Sample_rand_RC_45	2.Percent: 5%~10%
MuSiC (III)	L6b	-0.118655	Sample_rand_RC_45	3.Percent: 10%~20%
MuSiC (III)	Lamp5	-0.937012	Sample_rand_RC_45	P4.ercent>20%
MuSiC (III)	Oligo	0.0363367	Sample_rand_RC_45	P4.ercent>20%
MuSiC (III)	Astro	9.67361	Sample_rand_RC_46	2.Percent: 5%~10%
MuSiC (III)	L5.6.NP	0.499511	Sample_rand_RC_46	1.Percent<=5%
MuSiC (III)	L5.ET	3.73112	Sample_rand_RC_46	1.Percent<=5%
MuSiC (III)	L6b	-1.7743	Sample_rand_RC_46	2.Percent: 5%~10%
MuSiC (III)	Lamp5	0.153685	Sample_rand_RC_46	P4.ercent>20%
MuSiC (III)	Oligo	-1.17794	Sample_rand_RC_46	P4.ercent>20%
MuSiC (III)	Astro	8.74252	Sample_rand_RC_47	2.Percent: 5%~10%
MuSiC (III)	L5.6.NP	-0.404035	Sample_rand_RC_47	P4.ercent>20%
MuSiC (III)	L5.ET	-0.0076502	Sample_rand_RC_47	1.Percent<=5%
MuSiC (III)	L6b	-1.22151	Sample_rand_RC_47	P4.ercent>20%
MuSiC (III)	Lamp5	-0.00475936	Sample_rand_RC_47	P4.ercent>20%
MuSiC (III)	Oligo	1.06011	Sample_rand_RC_47	2.Percent: 5%~10%
MuSiC (III)	Astro	2.80691	Sample_rand_RC_48	2.Percent: 5%~10%
MuSiC (III)	L5.6.NP	0.699751	Sample_rand_RC_48	2.Percent: 5%~10%
MuSiC (III)	L5.ET	3.00222	Sample_rand_RC_48	2.Percent: 5%~10%
MuSiC (III)	L6b	-2.2847	Sample_rand_RC_48	3.Percent: 10%~20%
MuSiC (III)	Lamp5	0.305042	Sample_rand_RC_48	P4.ercent>20%
MuSiC (III)	Oligo	-0.592558	Sample_rand_RC_48	P4.ercent>20%
MuSiC (III)	Astro	-7.44539	Sample_rand_RC_49	1.Percent<=5%
MuSiC (III)	L5.6.NP	1.06283	Sample_rand_RC_49	3.Percent: 10%~20%
MuSiC (III)	L5.ET	0.412552	Sample_rand_RC_49	2.Percent: 5%~10%
MuSiC (III)	L6b	-1.09619	Sample_rand_RC_49	3.Percent: 10%~20%
MuSiC (III)	Lamp5	0.649299	Sample_rand_RC_49	1.Percent<=5%
MuSiC (III)	Oligo	0.278309	Sample_rand_RC_49	P4.ercent>20%
MuSiC (III)	Astro	-6.79852	Sample_rand_RC_50	1.Percent<=5%
MuSiC (III)	L5.6.NP	-1.27008	Sample_rand_RC_50	3.Percent: 10%~20%
MuSiC (III)	L5.ET	0.140332	Sample_rand_RC_50	2.Percent: 5%~10%
MuSiC (III)	L6b	2.23945	Sample_rand_RC_50	1.Percent<=5%
MuSiC (III)	Lamp5	4.76967	Sample_rand_RC_50	1.Percent<=5%
MuSiC (III)	Oligo	0.400833	Sample_rand_RC_50	P4.ercent>20%
MuSiC (III)	Astro	9.54532	Sample_rand_RC_51	2.Percent: 5%~10%
MuSiC (III)	L5.6.NP	3.35656	Sample_rand_RC_51	1.Percent<=5%
MuSiC (III)	L5.ET	1.27272	Sample_rand_RC_51	3.Percent: 10%~20%
MuSiC (III)	L6b	-3.3367	Sample_rand_RC_51	2.Percent: 5%~10%
MuSiC (III)	Lamp5	-0.76767	Sample_rand_RC_51	1.Percent<=5%
MuSiC (III)	Oligo	-0.692752	Sample_rand_RC_51	P4.ercent>20%
MuSiC (III)	Astro	-6.12311	Sample_rand_RC_52	3.Percent: 10%~20%
MuSiC (III)	L5.6.NP	-0.15168	Sample_rand_RC_52	P4.ercent>20%
MuSiC (III)	L5.ET	2.56172	Sample_rand_RC_52	2.Percent: 5%~10%
MuSiC (III)	L6b	2.59161	Sample_rand_RC_52	3.Percent: 10%~20%
MuSiC (III)	Lamp5	4.65299	Sample_rand_RC_52	1.Percent<=5%
MuSiC (III)	Oligo	-0.0615612	Sample_rand_RC_52	P4.ercent>20%
MuSiC (III)	Astro	9.53287	Sample_rand_RC_53	1.Percent<=5%
MuSiC (III)	L5.6.NP	-1.49305	Sample_rand_RC_53	P4.ercent>20%
MuSiC (III)	L5.ET	-0.360399	Sample_rand_RC_53	2.Percent: 5%~10%
MuSiC (III)	L6b	0.345535	Sample_rand_RC_53	P4.ercent>20%
MuSiC (III)	Lamp5	-0.728738	Sample_rand_RC_53	3.Percent: 10%~20%
MuSiC (III)	Oligo	-0.234491	Sample_rand_RC_53	P4.ercent>20%
MuSiC (III)	Astro	-6.17988	Sample_rand_RC_54	3.Percent: 10%~20%
MuSiC (III)	L5.6.NP	0.784556	Sample_rand_RC_54	P4.ercent>20%
MuSiC (III)	L5.ET	-1.84758	Sample_rand_RC_54	2.Percent: 5%~10%
MuSiC (III)	L6b	0.226828	Sample_rand_RC_54	3.Percent: 10%~20%
MuSiC (III)	Lamp5	4.74566	Sample_rand_RC_54	3.Percent: 10%~20%
MuSiC (III)	Oligo	0.44146	Sample_rand_RC_54	P4.ercent>20%
MuSiC (III)	Astro	5.68796	Sample_rand_RC_55	1.Percent<=5%
MuSiC (III)	L5.6.NP	0.571817	Sample_rand_RC_55	2.Percent: 5%~10%
MuSiC (III)	L5.ET	6.17287	Sample_rand_RC_55	1.Percent<=5%
MuSiC (III)	L6b	-1.31066	Sample_rand_RC_55	P4.ercent>20%
MuSiC (III)	Lamp5	-0.344915	Sample_rand_RC_55	P4.ercent>20%
MuSiC (III)	Oligo	0.00335034	Sample_rand_RC_55	P4.ercent>20%
MuSiC (III)	Astro	-6.83374	Sample_rand_RC_56	2.Percent: 5%~10%
MuSiC (III)	L5.6.NP	0.255012	Sample_rand_RC_56	3.Percent: 10%~20%
MuSiC (III)	L5.ET	-2.51151	Sample_rand_RC_56	2.Percent: 5%~10%
MuSiC (III)	L6b	1.93886	Sample_rand_RC_56	2.Percent: 5%~10%
MuSiC (III)	Lamp5	0.765313	Sample_rand_RC_56	P4.ercent>20%
MuSiC (III)	Oligo	0.246163	Sample_rand_RC_56	P4.ercent>20%
MuSiC (III)	Astro	4.06673	Sample_rand_RC_57	1.Percent<=5%
MuSiC (III)	L5.6.NP	1.92434	Sample_rand_RC_57	2.Percent: 5%~10%
MuSiC (III)	L5.ET	-2.28503	Sample_rand_RC_57	1.Percent<=5%
MuSiC (III)	L6b	-0.470705	Sample_rand_RC_57	2.Percent: 5%~10%
MuSiC (III)	Lamp5	0.321429	Sample_rand_RC_57	P4.ercent>20%
MuSiC (III)	Oligo	-0.529071	Sample_rand_RC_57	P4.ercent>20%
MuSiC (III)	Astro	3.74444	Sample_rand_RC_58	2.Percent: 5%~10%
MuSiC (III)	L5.6.NP	0.35335	Sample_rand_RC_58	P4.ercent>20%
MuSiC (III)	L5.ET	1.0252	Sample_rand_RC_58	3.Percent: 10%~20%
MuSiC (III)	L6b	-2.90609	Sample_rand_RC_58	2.Percent: 5%~10%
MuSiC (III)	Lamp5	-1.22473	Sample_rand_RC_58	3.Percent: 10%~20%
MuSiC (III)	Oligo	-0.531252	Sample_rand_RC_58	P4.ercent>20%
MuSiC (III)	Astro	1.39354	Sample_rand_RC_59	2.Percent: 5%~10%
MuSiC (III)	L5.6.NP	1.21995	Sample_rand_RC_59	2.Percent: 5%~10%
MuSiC (III)	L5.ET	-1.98112	Sample_rand_RC_59	2.Percent: 5%~10%
MuSiC (III)	L6b	2.0593	Sample_rand_RC_59	3.Percent: 10%~20%
MuSiC (III)	Lamp5	-0.784408	Sample_rand_RC_59	P4.ercent>20%
MuSiC (III)	Oligo	0.551012	Sample_rand_RC_59	3.Percent: 10%~20%
MuSiC (III)	Astro	1.16366	Sample_rand_RC_60	2.Percent: 5%~10%
MuSiC (III)	L5.6.NP	-0.835587	Sample_rand_RC_60	P4.ercent>20%
MuSiC (III)	L5.ET	-1.49427	Sample_rand_RC_60	2.Percent: 5%~10%
MuSiC (III)	L6b	1.25	Sample_rand_RC_60	3.Percent: 10%~20%
MuSiC (III)	Lamp5	1.20731	Sample_rand_RC_60	P4.ercent>20%
MuSiC (III)	Oligo	-1.12301	Sample_rand_RC_60	P4.ercent>20%
MuSiC (III)	Astro	-1.6597	Sample_rand_RC_61	2.Percent: 5%~10%
MuSiC (III)	L5.6.NP	-6.46533	Sample_rand_RC_61	1.Percent<=5%
MuSiC (III)	L5.ET	-3.24408	Sample_rand_RC_61	1.Percent<=5%
MuSiC (III)	L6b	0.442383	Sample_rand_RC_61	P4.ercent>20%
MuSiC (III)	Lamp5	1.09874	Sample_rand_RC_61	3.Percent: 10%~20%
MuSiC (III)	Oligo	0.230183	Sample_rand_RC_61	P4.ercent>20%
MuSiC (III)	Astro	-9.06556	Sample_rand_RC_62	1.Percent<=5%
MuSiC (III)	L5.6.NP	-2.07271	Sample_rand_RC_62	3.Percent: 10%~20%
MuSiC (III)	L5.ET	0.533346	Sample_rand_RC_62	2.Percent: 5%~10%
MuSiC (III)	L6b	-0.212774	Sample_rand_RC_62	2.Percent: 5%~10%
MuSiC (III)	Lamp5	1.00758	Sample_rand_RC_62	P4.ercent>20%
MuSiC (III)	Oligo	1.68189	Sample_rand_RC_62	3.Percent: 10%~20%
MuSiC (III)	Astro	-12.5253	Sample_rand_RC_63	1.Percent<=5%
MuSiC (III)	L5.6.NP	-0.646917	Sample_rand_RC_63	3.Percent: 10%~20%
MuSiC (III)	L5.ET	-0.00436747	Sample_rand_RC_63	2.Percent: 5%~10%
MuSiC (III)	L6b	4.85184	Sample_rand_RC_63	1.Percent<=5%
MuSiC (III)	Lamp5	1.02506	Sample_rand_RC_63	P4.ercent>20%
MuSiC (III)	Oligo	0.618937	Sample_rand_RC_63	P4.ercent>20%
MuSiC (III)	Astro	2.94233	Sample_rand_RC_64	2.Percent: 5%~10%
MuSiC (III)	L5.6.NP	0.549512	Sample_rand_RC_64	3.Percent: 10%~20%
MuSiC (III)	L5.ET	-3.77848	Sample_rand_RC_64	1.Percent<=5%
MuSiC (III)	L6b	0.375522	Sample_rand_RC_64	P4.ercent>20%
MuSiC (III)	Lamp5	0.524248	Sample_rand_RC_64	2.Percent: 5%~10%
MuSiC (III)	Oligo	-1.32407	Sample_rand_RC_64	P4.ercent>20%
MuSiC (III)	Astro	-8.02971	Sample_rand_RC_65	1.Percent<=5%
MuSiC (III)	L5.6.NP	0.231472	Sample_rand_RC_65	3.Percent: 10%~20%
MuSiC (III)	L5.ET	0.59565	Sample_rand_RC_65	2.Percent: 5%~10%
MuSiC (III)	L6b	0.999689	Sample_rand_RC_65	P4.ercent>20%
MuSiC (III)	Lamp5	-0.755558	Sample_rand_RC_65	2.Percent: 5%~10%
MuSiC (III)	Oligo	-0.0403033	Sample_rand_RC_65	P4.ercent>20%
MuSiC (III)	Astro	-9.90725	Sample_rand_RC_66	1.Percent<=5%
MuSiC (III)	L5.6.NP	-3.34886	Sample_rand_RC_66	3.Percent: 10%~20%
MuSiC (III)	L5.ET	-0.520377	Sample_rand_RC_66	P4.ercent>20%
MuSiC (III)	L6b	7.08872	Sample_rand_RC_66	2.Percent: 5%~10%
MuSiC (III)	Lamp5	-2.0357	Sample_rand_RC_66	3.Percent: 10%~20%
MuSiC (III)	Oligo	3.80739	Sample_rand_RC_66	P4.ercent>20%
MuSiC (III)	Astro	-0.319723	Sample_rand_RC_67	2.Percent: 5%~10%
MuSiC (III)	L5.6.NP	1.02185	Sample_rand_RC_67	3.Percent: 10%~20%
MuSiC (III)	L5.ET	1.61901	Sample_rand_RC_67	2.Percent: 5%~10%
MuSiC (III)	L6b	-1.57698	Sample_rand_RC_67	3.Percent: 10%~20%
MuSiC (III)	Lamp5	0.355839	Sample_rand_RC_67	P4.ercent>20%
MuSiC (III)	Oligo	-0.739763	Sample_rand_RC_67	3.Percent: 10%~20%
MuSiC (III)	Astro	1.87022	Sample_rand_RC_68	2.Percent: 5%~10%
MuSiC (III)	L5.6.NP	1.96435	Sample_rand_RC_68	2.Percent: 5%~10%
MuSiC (III)	L5.ET	0.183631	Sample_rand_RC_68	3.Percent: 10%~20%
MuSiC (III)	L6b	-1.99145	Sample_rand_RC_68	P4.ercent>20%
MuSiC (III)	Lamp5	-0.822676	Sample_rand_RC_68	2.Percent: 5%~10%
MuSiC (III)	Oligo	0.374994	Sample_rand_RC_68	P4.ercent>20%
MuSiC (III)	Astro	25.3178	Sample_rand_RC_69	1.Percent<=5%
MuSiC (III)	L5.6.NP	17.459	Sample_rand_RC_69	1.Percent<=5%
MuSiC (III)	L5.ET	2.64068	Sample_rand_RC_69	1.Percent<=5%
MuSiC (III)	L6b	-4.2236	Sample_rand_RC_69	3.Percent: 10%~20%
MuSiC (III)	Lamp5	-1.24124	Sample_rand_RC_69	P4.ercent>20%
MuSiC (III)	Oligo	-0.567855	Sample_rand_RC_69	3.Percent: 10%~20%
MuSiC (III)	Astro	-12.9371	Sample_rand_RC_70	2.Percent: 5%~10%
MuSiC (III)	L5.6.NP	-0.199178	Sample_rand_RC_70	3.Percent: 10%~20%
MuSiC (III)	L5.ET	-12.099	Sample_rand_RC_70	1.Percent<=5%
MuSiC (III)	L6b	1.91969	Sample_rand_RC_70	P4.ercent>20%
MuSiC (III)	Lamp5	1.49193	Sample_rand_RC_70	P4.ercent>20%
MuSiC (III)	Oligo	0.0758732	Sample_rand_RC_70	2.Percent: 5%~10%
MuSiC (III)	Astro	-2.19859	Sample_rand_RC_71	2.Percent: 5%~10%
MuSiC (III)	L5.6.NP	0.0793241	Sample_rand_RC_71	3.Percent: 10%~20%
MuSiC (III)	L5.ET	0.0247893	Sample_rand_RC_71	2.Percent: 5%~10%
MuSiC (III)	L6b	1.23696	Sample_rand_RC_71	3.Percent: 10%~20%
MuSiC (III)	Lamp5	0.260023	Sample_rand_RC_71	3.Percent: 10%~20%
MuSiC (III)	Oligo	-0.376828	Sample_rand_RC_71	P4.ercent>20%
MuSiC (III)	Astro	17.0816	Sample_rand_RC_72	1.Percent<=5%
MuSiC (III)	L5.6.NP	3.18482	Sample_rand_RC_72	1.Percent<=5%
MuSiC (III)	L5.ET	4.76939	Sample_rand_RC_72	1.Percent<=5%
MuSiC (III)	L6b	-0.896354	Sample_rand_RC_72	3.Percent: 10%~20%
MuSiC (III)	Lamp5	-0.485255	Sample_rand_RC_72	P4.ercent>20%
MuSiC (III)	Oligo	-0.950419	Sample_rand_RC_72	P4.ercent>20%
MuSiC (III)	Astro	-2.30032	Sample_rand_RC_73	2.Percent: 5%~10%
MuSiC (III)	L5.6.NP	-0.560545	Sample_rand_RC_73	3.Percent: 10%~20%
MuSiC (III)	L5.ET	0.882092	Sample_rand_RC_73	1.Percent<=5%
MuSiC (III)	L6b	-0.89139	Sample_rand_RC_73	3.Percent: 10%~20%
MuSiC (III)	Lamp5	0.666334	Sample_rand_RC_73	P4.ercent>20%
MuSiC (III)	Oligo	0.440338	Sample_rand_RC_73	P4.ercent>20%
MuSiC (III)	Astro	-4.05983	Sample_rand_RC_74	3.Percent: 10%~20%
MuSiC (III)	L5.6.NP	-0.271708	Sample_rand_RC_74	P4.ercent>20%
MuSiC (III)	L5.ET	-1.61068	Sample_rand_RC_74	3.Percent: 10%~20%
MuSiC (III)	L6b	3.62147	Sample_rand_RC_74	3.Percent: 10%~20%
MuSiC (III)	Lamp5	3.36488	Sample_rand_RC_74	2.Percent: 5%~10%
MuSiC (III)	Oligo	0.44588	Sample_rand_RC_74	3.Percent: 10%~20%
MuSiC (III)	Astro	3.5021	Sample_rand_RC_75	1.Percent<=5%
MuSiC (III)	L5.6.NP	-0.211903	Sample_rand_RC_75	2.Percent: 5%~10%
MuSiC (III)	L5.ET	0.847039	Sample_rand_RC_75	2.Percent: 5%~10%
MuSiC (III)	L6b	0.017003	Sample_rand_RC_75	3.Percent: 10%~20%
MuSiC (III)	Lamp5	-2.8439	Sample_rand_RC_75	3.Percent: 10%~20%
MuSiC (III)	Oligo	0.238464	Sample_rand_RC_75	P4.ercent>20%
MuSiC (III)	Astro	5.07289	Sample_rand_RC_76	2.Percent: 5%~10%
MuSiC (III)	L5.6.NP	1.57317	Sample_rand_RC_76	2.Percent: 5%~10%
MuSiC (III)	L5.ET	-0.63908	Sample_rand_RC_76	2.Percent: 5%~10%
MuSiC (III)	L6b	-1.24783	Sample_rand_RC_76	P4.ercent>20%
MuSiC (III)	Lamp5	-3.26858	Sample_rand_RC_76	3.Percent: 10%~20%
MuSiC (III)	Oligo	0.705472	Sample_rand_RC_76	P4.ercent>20%
MuSiC (III)	Astro	-8.06751	Sample_rand_RC_77	3.Percent: 10%~20%
MuSiC (III)	L5.6.NP	0.603839	Sample_rand_RC_77	P4.ercent>20%
MuSiC (III)	L5.ET	-3.09924	Sample_rand_RC_77	2.Percent: 5%~10%
MuSiC (III)	L6b	1.35735	Sample_rand_RC_77	P4.ercent>20%
MuSiC (III)	Lamp5	1.3313	Sample_rand_RC_77	3.Percent: 10%~20%
MuSiC (III)	Oligo	10.9013	Sample_rand_RC_77	1.Percent<=5%
MuSiC (III)	Astro	-6.60676	Sample_rand_RC_78	2.Percent: 5%~10%
MuSiC (III)	L5.6.NP	0.490526	Sample_rand_RC_78	P4.ercent>20%
MuSiC (III)	L5.ET	-2.61975	Sample_rand_RC_78	2.Percent: 5%~10%
MuSiC (III)	L6b	0.980865	Sample_rand_RC_78	P4.ercent>20%
MuSiC (III)	Lamp5	1.0979	Sample_rand_RC_78	P4.ercent>20%
MuSiC (III)	Oligo	1.886	Sample_rand_RC_78	2.Percent: 5%~10%
MuSiC (III)	Astro	-3.90245	Sample_rand_RC_79	2.Percent: 5%~10%
MuSiC (III)	L5.6.NP	0.536512	Sample_rand_RC_79	P4.ercent>20%
MuSiC (III)	L5.ET	3.63079	Sample_rand_RC_79	1.Percent<=5%
MuSiC (III)	L6b	0.603533	Sample_rand_RC_79	P4.ercent>20%
MuSiC (III)	Lamp5	1.03891	Sample_rand_RC_79	P4.ercent>20%
MuSiC (III)	Oligo	-2.13453	Sample_rand_RC_79	3.Percent: 10%~20%
MuSiC (III)	Astro	-1.90612	Sample_rand_RC_80	2.Percent: 5%~10%
MuSiC (III)	L5.6.NP	-2.26633	Sample_rand_RC_80	2.Percent: 5%~10%
MuSiC (III)	L5.ET	-5.21187	Sample_rand_RC_80	1.Percent<=5%
MuSiC (III)	L6b	1.99702	Sample_rand_RC_80	3.Percent: 10%~20%
MuSiC (III)	Lamp5	0.00632172	Sample_rand_RC_80	P4.ercent>20%
MuSiC (III)	Oligo	-0.0989514	Sample_rand_RC_80	P4.ercent>20%
MuSiC (III)	Astro	-1.90098	Sample_rand_RC_81	2.Percent: 5%~10%
MuSiC (III)	L5.6.NP	0.781346	Sample_rand_RC_81	3.Percent: 10%~20%
MuSiC (III)	L5.ET	1.43016	Sample_rand_RC_81	1.Percent<=5%
MuSiC (III)	L6b	0.989306	Sample_rand_RC_81	P4.ercent>20%
MuSiC (III)	Lamp5	-0.399496	Sample_rand_RC_81	P4.ercent>20%
MuSiC (III)	Oligo	-0.504164	Sample_rand_RC_81	P4.ercent>20%
MuSiC (III)	Astro	1.54314	Sample_rand_RC_82	3.Percent: 10%~20%
MuSiC (III)	L5.6.NP	0.119169	Sample_rand_RC_82	P4.ercent>20%
MuSiC (III)	L5.ET	0.828094	Sample_rand_RC_82	3.Percent: 10%~20%
MuSiC (III)	L6b	-3.35445	Sample_rand_RC_82	3.Percent: 10%~20%
MuSiC (III)	Lamp5	3.40784	Sample_rand_RC_82	2.Percent: 5%~10%
MuSiC (III)	Oligo	0.0273392	Sample_rand_RC_82	P4.ercent>20%
MuSiC (III)	Astro	4.40895	Sample_rand_RC_83	2.Percent: 5%~10%
MuSiC (III)	L5.6.NP	0.593968	Sample_rand_RC_83	3.Percent: 10%~20%
MuSiC (III)	L5.ET	3.58241	Sample_rand_RC_83	2.Percent: 5%~10%
MuSiC (III)	L6b	-1.98241	Sample_rand_RC_83	P4.ercent>20%
MuSiC (III)	Lamp5	0.480794	Sample_rand_RC_83	2.Percent: 5%~10%
MuSiC (III)	Oligo	-0.191374	Sample_rand_RC_83	P4.ercent>20%
MuSiC (III)	Astro	-11.5935	Sample_rand_RC_84	1.Percent<=5%
MuSiC (III)	L5.6.NP	-2.74294	Sample_rand_RC_84	1.Percent<=5%
MuSiC (III)	L5.ET	-3.08383	Sample_rand_RC_84	2.Percent: 5%~10%
MuSiC (III)	L6b	1.71337	Sample_rand_RC_84	3.Percent: 10%~20%
MuSiC (III)	Lamp5	0.407587	Sample_rand_RC_84	P4.ercent>20%
MuSiC (III)	Oligo	0.841218	Sample_rand_RC_84	P4.ercent>20%
MuSiC (III)	Astro	1.6404	Sample_rand_RC_85	2.Percent: 5%~10%
MuSiC (III)	L5.6.NP	1.37958	Sample_rand_RC_85	3.Percent: 10%~20%
MuSiC (III)	L5.ET	-0.793161	Sample_rand_RC_85	2.Percent: 5%~10%
MuSiC (III)	L6b	-0.302971	Sample_rand_RC_85	P4.ercent>20%
MuSiC (III)	Lamp5	-0.588556	Sample_rand_RC_85	P4.ercent>20%
MuSiC (III)	Oligo	2.72148	Sample_rand_RC_85	2.Percent: 5%~10%
MuSiC (III)	Astro	-44.3605	Sample_rand_RC_86	1.Percent<=5%
MuSiC (III)	L5.6.NP	0.441291	Sample_rand_RC_86	P4.ercent>20%
MuSiC (III)	L5.ET	0.268448	Sample_rand_RC_86	2.Percent: 5%~10%
MuSiC (III)	L6b	-1.62369	Sample_rand_RC_86	3.Percent: 10%~20%
MuSiC (III)	Lamp5	2.9134	Sample_rand_RC_86	P4.ercent>20%
MuSiC (III)	Oligo	-0.0173395	Sample_rand_RC_86	P4.ercent>20%
MuSiC (III)	Astro	-11.7424	Sample_rand_RC_87	1.Percent<=5%
MuSiC (III)	L5.6.NP	-1.51641	Sample_rand_RC_87	3.Percent: 10%~20%
MuSiC (III)	L5.ET	0.751377	Sample_rand_RC_87	1.Percent<=5%
MuSiC (III)	L6b	-1.37886	Sample_rand_RC_87	1.Percent<=5%
MuSiC (III)	Lamp5	0.979009	Sample_rand_RC_87	P4.ercent>20%
MuSiC (III)	Oligo	0.673431	Sample_rand_RC_87	P4.ercent>20%
MuSiC (III)	Astro	-7.64653	Sample_rand_RC_88	2.Percent: 5%~10%
MuSiC (III)	L5.6.NP	-6.44471	Sample_rand_RC_88	1.Percent<=5%
MuSiC (III)	L5.ET	-0.770878	Sample_rand_RC_88	2.Percent: 5%~10%
MuSiC (III)	L6b	10.7549	Sample_rand_RC_88	1.Percent<=5%
MuSiC (III)	Lamp5	4.49969	Sample_rand_RC_88	2.Percent: 5%~10%
MuSiC (III)	Oligo	0.203839	Sample_rand_RC_88	P4.ercent>20%
MuSiC (III)	Astro	-11.1771	Sample_rand_RC_89	1.Percent<=5%
MuSiC (III)	L5.6.NP	-0.776092	Sample_rand_RC_89	3.Percent: 10%~20%
MuSiC (III)	L5.ET	-4.87693	Sample_rand_RC_89	1.Percent<=5%
MuSiC (III)	L6b	1.01366	Sample_rand_RC_89	P4.ercent>20%
MuSiC (III)	Lamp5	1.16527	Sample_rand_RC_89	P4.ercent>20%
MuSiC (III)	Oligo	0.146056	Sample_rand_RC_89	P4.ercent>20%
MuSiC (III)	Astro	3.1812	Sample_rand_RC_90	2.Percent: 5%~10%
MuSiC (III)	L5.6.NP	-0.727083	Sample_rand_RC_90	2.Percent: 5%~10%
MuSiC (III)	L5.ET	5.49612	Sample_rand_RC_90	1.Percent<=5%
MuSiC (III)	L6b	-1.45272	Sample_rand_RC_90	P4.ercent>20%
MuSiC (III)	Lamp5	0.411385	Sample_rand_RC_90	P4.ercent>20%
MuSiC (III)	Oligo	-1.41583	Sample_rand_RC_90	3.Percent: 10%~20%
MuSiC (III)	Astro	-1.63095	Sample_rand_RC_91	2.Percent: 5%~10%
MuSiC (III)	L5.6.NP	-0.252164	Sample_rand_RC_91	2.Percent: 5%~10%
MuSiC (III)	L5.ET	1.11782	Sample_rand_RC_91	2.Percent: 5%~10%
MuSiC (III)	L6b	-0.123692	Sample_rand_RC_91	P4.ercent>20%
MuSiC (III)	Lamp5	-1.94103	Sample_rand_RC_91	1.Percent<=5%
MuSiC (III)	Oligo	0.286915	Sample_rand_RC_91	P4.ercent>20%
MuSiC (III)	Astro	1.63151	Sample_rand_RC_92	2.Percent: 5%~10%
MuSiC (III)	L5.6.NP	2.7622	Sample_rand_RC_92	2.Percent: 5%~10%
MuSiC (III)	L5.ET	-1.7122	Sample_rand_RC_92	2.Percent: 5%~10%
MuSiC (III)	L6b	-0.801803	Sample_rand_RC_92	3.Percent: 10%~20%
MuSiC (III)	Lamp5	-0.0970415	Sample_rand_RC_92	P4.ercent>20%
MuSiC (III)	Oligo	-0.361507	Sample_rand_RC_92	P4.ercent>20%
MuSiC (III)	Astro	-3.16077	Sample_rand_RC_93	2.Percent: 5%~10%
MuSiC (III)	L5.6.NP	-11.4781	Sample_rand_RC_93	1.Percent<=5%
MuSiC (III)	L5.ET	0.10114	Sample_rand_RC_93	2.Percent: 5%~10%
MuSiC (III)	L6b	0.256163	Sample_rand_RC_93	3.Percent: 10%~20%
MuSiC (III)	Lamp5	1.35681	Sample_rand_RC_93	P4.ercent>20%
MuSiC (III)	Oligo	-1.08232	Sample_rand_RC_93	P4.ercent>20%
MuSiC (III)	Astro	6.18664	Sample_rand_RC_94	1.Percent<=5%
MuSiC (III)	L5.6.NP	0.355177	Sample_rand_RC_94	3.Percent: 10%~20%
MuSiC (III)	L5.ET	-3.12877	Sample_rand_RC_94	1.Percent<=5%
MuSiC (III)	L6b	0.680007	Sample_rand_RC_94	3.Percent: 10%~20%
MuSiC (III)	Lamp5	-0.324527	Sample_rand_RC_94	P4.ercent>20%
MuSiC (III)	Oligo	-0.193237	Sample_rand_RC_94	P4.ercent>20%
MuSiC (III)	Astro	2.49144	Sample_rand_RC_95	2.Percent: 5%~10%
MuSiC (III)	L5.6.NP	0.527727	Sample_rand_RC_95	2.Percent: 5%~10%
MuSiC (III)	L5.ET	4.29357	Sample_rand_RC_95	1.Percent<=5%
MuSiC (III)	L6b	1.45681	Sample_rand_RC_95	2.Percent: 5%~10%
MuSiC (III)	Lamp5	-1.17251	Sample_rand_RC_95	P4.ercent>20%
MuSiC (III)	Oligo	-0.10471	Sample_rand_RC_95	P4.ercent>20%
MuSiC (III)	Astro	3.87196	Sample_rand_RC_96	2.Percent: 5%~10%
MuSiC (III)	L5.6.NP	1.88335	Sample_rand_RC_96	P4.ercent>20%
MuSiC (III)	L5.ET	6.70198	Sample_rand_RC_96	2.Percent: 5%~10%
MuSiC (III)	L6b	-2.3978	Sample_rand_RC_96	3.Percent: 10%~20%
MuSiC (III)	Lamp5	-2.38084	Sample_rand_RC_96	2.Percent: 5%~10%
MuSiC (III)	Oligo	-1.30709	Sample_rand_RC_96	P4.ercent>20%
MuSiC (III)	Astro	10.0841	Sample_rand_RC_97	1.Percent<=5%
MuSiC (III)	L5.6.NP	-0.13146	Sample_rand_RC_97	2.Percent: 5%~10%
MuSiC (III)	L5.ET	7.68284	Sample_rand_RC_97	1.Percent<=5%
MuSiC (III)	L6b	-0.714478	Sample_rand_RC_97	P4.ercent>20%
MuSiC (III)	Lamp5	-1.03131	Sample_rand_RC_97	P4.ercent>20%
MuSiC (III)	Oligo	1.01224	Sample_rand_RC_97	P4.ercent>20%
MuSiC (III)	Astro	-11.2022	Sample_rand_RC_98	2.Percent: 5%~10%
MuSiC (III)	L5.6.NP	-2.89547	Sample_rand_RC_98	1.Percent<=5%
MuSiC (III)	L5.ET	-4.14968	Sample_rand_RC_98	1.Percent<=5%
MuSiC (III)	L6b	2.97228	Sample_rand_RC_98	3.Percent: 10%~20%
MuSiC (III)	Lamp5	0.750074	Sample_rand_RC_98	P4.ercent>20%
MuSiC (III)	Oligo	1.41661	Sample_rand_RC_98	P4.ercent>20%
MuSiC (III)	Astro	39.3002	Sample_rand_RC_99	1.Percent<=5%
MuSiC (III)	L5.6.NP	-0.335081	Sample_rand_RC_99	2.Percent: 5%~10%
MuSiC (III)	L5.ET	1.14543	Sample_rand_RC_99	2.Percent: 5%~10%
MuSiC (III)	L6b	-0.646504	Sample_rand_RC_99	3.Percent: 10%~20%
MuSiC (III)	Lamp5	-1.12746	Sample_rand_RC_99	P4.ercent>20%
MuSiC (III)	Oligo	-0.41464	Sample_rand_RC_99	P4.ercent>20%
MuSiC (III)	Astro	-6.25285	Sample_rand_RC_100	2.Percent: 5%~10%
MuSiC (III)	L5.6.NP	0.884048	Sample_rand_RC_100	P4.ercent>20%
MuSiC (III)	L5.ET	-2.81429	Sample_rand_RC_100	1.Percent<=5%
MuSiC (III)	L6b	1.32493	Sample_rand_RC_100	P4.ercent>20%
MuSiC (III)	Lamp5	3.18969	Sample_rand_RC_100	2.Percent: 5%~10%
MuSiC (III)	Oligo	-0.814897	Sample_rand_RC_100	3.Percent: 10%~20%

## Sheet: Figure_6c
Methods	Cell_type	fraction	sampleType	sampleID	Color_Grp
CIBERSORTx (T1)	B_cells	0.601558	Bulk-B_cells	Patient_01_B	B_cells
CIBERSORTx (T1)	CD4_T	0	Bulk-B_cells	Patient_01_B	Others
CIBERSORTx (T1)	CD8_T	0.369977	Bulk-B_cells	Patient_01_B	Others
CIBERSORTx (T1)	Monocytes	0.0284654	Bulk-B_cells	Patient_01_B	Others
CIBERSORTx (T1)	NK_cells	0	Bulk-B_cells	Patient_01_B	Others
CIBERSORTx (T1)	B_cells	0.679196	Bulk-B_cells	Patient_02_B	B_cells
CIBERSORTx (T1)	CD4_T	0	Bulk-B_cells	Patient_02_B	Others
CIBERSORTx (T1)	CD8_T	0.293888	Bulk-B_cells	Patient_02_B	Others
CIBERSORTx (T1)	Monocytes	0.0269166	Bulk-B_cells	Patient_02_B	Others
CIBERSORTx (T1)	NK_cells	0	Bulk-B_cells	Patient_02_B	Others
CIBERSORTx (T1)	B_cells	0.597156	Bulk-B_cells	Patient_03_B	B_cells
CIBERSORTx (T1)	CD4_T	0	Bulk-B_cells	Patient_03_B	Others
CIBERSORTx (T1)	CD8_T	0.371115	Bulk-B_cells	Patient_03_B	Others
CIBERSORTx (T1)	Monocytes	0.031729	Bulk-B_cells	Patient_03_B	Others
CIBERSORTx (T1)	NK_cells	0	Bulk-B_cells	Patient_03_B	Others
CIBERSORTx (T1)	B_cells	0.71208	Bulk-B_cells	Patient_04_B	B_cells
CIBERSORTx (T1)	CD4_T	0	Bulk-B_cells	Patient_04_B	Others
CIBERSORTx (T1)	CD8_T	0.281752	Bulk-B_cells	Patient_04_B	Others
CIBERSORTx (T1)	Monocytes	0.00616789	Bulk-B_cells	Patient_04_B	Others
CIBERSORTx (T1)	NK_cells	0	Bulk-B_cells	Patient_04_B	Others
CIBERSORTx (T1)	B_cells	0.710899	Bulk-B_cells	Patient_05_B	B_cells
CIBERSORTx (T1)	CD4_T	0	Bulk-B_cells	Patient_05_B	Others
CIBERSORTx (T1)	CD8_T	0.259274	Bulk-B_cells	Patient_05_B	Others
CIBERSORTx (T1)	Monocytes	0.0298265	Bulk-B_cells	Patient_05_B	Others
CIBERSORTx (T1)	NK_cells	0	Bulk-B_cells	Patient_05_B	Others
CIBERSORTx (T1)	B_cells	0.692905	Bulk-B_cells	Patient_06_B	B_cells
CIBERSORTx (T1)	CD4_T	0	Bulk-B_cells	Patient_06_B	Others
CIBERSORTx (T1)	CD8_T	0.303981	Bulk-B_cells	Patient_06_B	Others
CIBERSORTx (T1)	Monocytes	0.00311365	Bulk-B_cells	Patient_06_B	Others
CIBERSORTx (T1)	NK_cells	0	Bulk-B_cells	Patient_06_B	Others
CIBERSORTx (T1)	B_cells	0.646765	Bulk-B_cells	Patient_07_B	B_cells
CIBERSORTx (T1)	CD4_T	0	Bulk-B_cells	Patient_07_B	Others
CIBERSORTx (T1)	CD8_T	0.315673	Bulk-B_cells	Patient_07_B	Others
CIBERSORTx (T1)	Monocytes	0.0375621	Bulk-B_cells	Patient_07_B	Others
CIBERSORTx (T1)	NK_cells	0	Bulk-B_cells	Patient_07_B	Others
CIBERSORTx (T1)	B_cells	0.499197	Bulk-B_cells	Patient_08_B	B_cells
CIBERSORTx (T1)	CD4_T	0	Bulk-B_cells	Patient_08_B	Others
CIBERSORTx (T1)	CD8_T	0.485236	Bulk-B_cells	Patient_08_B	Others
CIBERSORTx (T1)	Monocytes	0.015567	Bulk-B_cells	Patient_08_B	Others
CIBERSORTx (T1)	NK_cells	0	Bulk-B_cells	Patient_08_B	Others
CIBERSORTx (T1)	B_cells	0.575936	Bulk-B_cells	Patient_09_B	B_cells
CIBERSORTx (T1)	CD4_T	0	Bulk-B_cells	Patient_09_B	Others
CIBERSORTx (T1)	CD8_T	0.374294	Bulk-B_cells	Patient_09_B	Others
CIBERSORTx (T1)	Monocytes	0.0497708	Bulk-B_cells	Patient_09_B	Others
CIBERSORTx (T1)	NK_cells	0	Bulk-B_cells	Patient_09_B	Others
CIBERSORTx (T1)	B_cells	0.688923	Bulk-B_cells	Patient_10_B	B_cells
CIBERSORTx (T1)	CD4_T	0	Bulk-B_cells	Patient_10_B	Others
CIBERSORTx (T1)	CD8_T	0.298674	Bulk-B_cells	Patient_10_B	Others
CIBERSORTx (T1)	Monocytes	0.0124034	Bulk-B_cells	Patient_10_B	Others
CIBERSORTx (T1)	NK_cells	0	Bulk-B_cells	Patient_10_B	Others
CIBERSORTx (T1)	B_cells	0.676358	Bulk-B_cells	Patient_11_B	B_cells
CIBERSORTx (T1)	CD4_T	0	Bulk-B_cells	Patient_11_B	Others
CIBERSORTx (T1)	CD8_T	0.290833	Bulk-B_cells	Patient_11_B	Others
CIBERSORTx (T1)	Monocytes	0.0328094	Bulk-B_cells	Patient_11_B	Others
CIBERSORTx (T1)	NK_cells	0	Bulk-B_cells	Patient_11_B	Others
CIBERSORTx (T1)	B_cells	0.365011	Bulk-B_cells	Patient_12_B	B_cells
CIBERSORTx (T1)	CD4_T	0	Bulk-B_cells	Patient_12_B	Others
CIBERSORTx (T1)	CD8_T	0.630947	Bulk-B_cells	Patient_12_B	Others
CIBERSORTx (T1)	Monocytes	0.00404185	Bulk-B_cells	Patient_12_B	Others
CIBERSORTx (T1)	NK_cells	0	Bulk-B_cells	Patient_12_B	Others
CIBERSORTx (T1)	B_cells	0.577979	Bulk-B_cells	Patient_13_B	B_cells
CIBERSORTx (T1)	CD4_T	0	Bulk-B_cells	Patient_13_B	Others
CIBERSORTx (T1)	CD8_T	0.421038	Bulk-B_cells	Patient_13_B	Others
CIBERSORTx (T1)	Monocytes	0.000982814	Bulk-B_cells	Patient_13_B	Others
CIBERSORTx (T1)	NK_cells	0	Bulk-B_cells	Patient_13_B	Others
CIBERSORTx (T1)	B_cells	0.687454	Bulk-B_cells	Patient_14_B	B_cells
CIBERSORTx (T1)	CD4_T	0	Bulk-B_cells	Patient_14_B	Others
CIBERSORTx (T1)	CD8_T	0.301389	Bulk-B_cells	Patient_14_B	Others
CIBERSORTx (T1)	Monocytes	0.0111565	Bulk-B_cells	Patient_14_B	Others
CIBERSORTx (T1)	NK_cells	0	Bulk-B_cells	Patient_14_B	Others
CIBERSORTx (T1)	B_cells	0.695398	Bulk-B_cells	Patient_15_B	B_cells
CIBERSORTx (T1)	CD4_T	0	Bulk-B_cells	Patient_15_B	Others
CIBERSORTx (T1)	CD8_T	0.289319	Bulk-B_cells	Patient_15_B	Others
CIBERSORTx (T1)	Monocytes	0.0152835	Bulk-B_cells	Patient_15_B	Others
CIBERSORTx (T1)	NK_cells	0	Bulk-B_cells	Patient_15_B	Others
CIBERSORTx (T1)	B_cells	0.619821	Bulk-B_cells	Patient_16_B	B_cells
CIBERSORTx (T1)	CD4_T	0	Bulk-B_cells	Patient_16_B	Others
CIBERSORTx (T1)	CD8_T	0.302532	Bulk-B_cells	Patient_16_B	Others
CIBERSORTx (T1)	Monocytes	0.0776471	Bulk-B_cells	Patient_16_B	Others
CIBERSORTx (T1)	NK_cells	0	Bulk-B_cells	Patient_16_B	Others
CIBERSORTx (T1)	B_cells	0.756829	Bulk-B_cells	Patient_17_B	B_cells
CIBERSORTx (T1)	CD4_T	0	Bulk-B_cells	Patient_17_B	Others
CIBERSORTx (T1)	CD8_T	0.238785	Bulk-B_cells	Patient_17_B	Others
CIBERSORTx (T1)	Monocytes	0.00438569	Bulk-B_cells	Patient_17_B	Others
CIBERSORTx (T1)	NK_cells	0	Bulk-B_cells	Patient_17_B	Others
CIBERSORTx (T1)	B_cells	0.00225592	Bulk-CD4_T	Patient_01_CD4	Others
CIBERSORTx (T1)	CD4_T	0.00879533	Bulk-CD4_T	Patient_01_CD4	CD4_T
CIBERSORTx (T1)	CD8_T	0.984503	Bulk-CD4_T	Patient_01_CD4	Others
CIBERSORTx (T1)	Monocytes	0.0044461	Bulk-CD4_T	Patient_01_CD4	Others
CIBERSORTx (T1)	NK_cells	0	Bulk-CD4_T	Patient_01_CD4	Others
CIBERSORTx (T1)	B_cells	0.00107612	Bulk-CD4_T	Patient_02_CD4	Others
CIBERSORTx (T1)	CD4_T	0.111452	Bulk-CD4_T	Patient_02_CD4	CD4_T
CIBERSORTx (T1)	CD8_T	0.885573	Bulk-CD4_T	Patient_02_CD4	Others
CIBERSORTx (T1)	Monocytes	0.00189861	Bulk-CD4_T	Patient_02_CD4	Others
CIBERSORTx (T1)	NK_cells	0	Bulk-CD4_T	Patient_02_CD4	Others
CIBERSORTx (T1)	B_cells	0.00397584	Bulk-CD4_T	Patient_03_CD4	Others
CIBERSORTx (T1)	CD4_T	0.0541135	Bulk-CD4_T	Patient_03_CD4	CD4_T
CIBERSORTx (T1)	CD8_T	0.937079	Bulk-CD4_T	Patient_03_CD4	Others
CIBERSORTx (T1)	Monocytes	0.00483126	Bulk-CD4_T	Patient_03_CD4	Others
CIBERSORTx (T1)	NK_cells	0	Bulk-CD4_T	Patient_03_CD4	Others
CIBERSORTx (T1)	B_cells	0.000269108	Bulk-CD4_T	Patient_04_CD4	Others
CIBERSORTx (T1)	CD4_T	0.118668	Bulk-CD4_T	Patient_04_CD4	CD4_T
CIBERSORTx (T1)	CD8_T	0.881063	Bulk-CD4_T	Patient_04_CD4	Others
CIBERSORTx (T1)	Monocytes	0	Bulk-CD4_T	Patient_04_CD4	Others
CIBERSORTx (T1)	NK_cells	0	Bulk-CD4_T	Patient_04_CD4	Others
CIBERSORTx (T1)	B_cells	0.000535554	Bulk-CD4_T	Patient_05_CD4	Others
CIBERSORTx (T1)	CD4_T	0	Bulk-CD4_T	Patient_05_CD4	CD4_T
CIBERSORTx (T1)	CD8_T	0.99541	Bulk-CD4_T	Patient_05_CD4	Others
CIBERSORTx (T1)	Monocytes	0.00405487	Bulk-CD4_T	Patient_05_CD4	Others
CIBERSORTx (T1)	NK_cells	0	Bulk-CD4_T	Patient_05_CD4	Others
CIBERSORTx (T1)	B_cells	0.000169904	Bulk-CD4_T	Patient_06_CD4	Others
CIBERSORTx (T1)	CD4_T	0	Bulk-CD4_T	Patient_06_CD4	CD4_T
CIBERSORTx (T1)	CD8_T	0.996999	Bulk-CD4_T	Patient_06_CD4	Others
CIBERSORTx (T1)	Monocytes	0.00152552	Bulk-CD4_T	Patient_06_CD4	Others
CIBERSORTx (T1)	NK_cells	0.00130578	Bulk-CD4_T	Patient_06_CD4	Others
CIBERSORTx (T1)	B_cells	0.0158034	Bulk-CD4_T	Patient_07_CD4	Others
CIBERSORTx (T1)	CD4_T	0	Bulk-CD4_T	Patient_07_CD4	CD4_T
CIBERSORTx (T1)	CD8_T	0.918474	Bulk-CD4_T	Patient_07_CD4	Others
CIBERSORTx (T1)	Monocytes	0.0263437	Bulk-CD4_T	Patient_07_CD4	Others
CIBERSORTx (T1)	NK_cells	0.0393786	Bulk-CD4_T	Patient_07_CD4	Others
CIBERSORTx (T1)	B_cells	0.000683921	Bulk-CD4_T	Patient_08_CD4	Others
CIBERSORTx (T1)	CD4_T	0	Bulk-CD4_T	Patient_08_CD4	CD4_T
CIBERSORTx (T1)	CD8_T	0.997851	Bulk-CD4_T	Patient_08_CD4	Others
CIBERSORTx (T1)	Monocytes	0.00146477	Bulk-CD4_T	Patient_08_CD4	Others
CIBERSORTx (T1)	NK_cells	0	Bulk-CD4_T	Patient_08_CD4	Others
CIBERSORTx (T1)	B_cells	0.00572241	Bulk-CD4_T	Patient_09_CD4	Others
CIBERSORTx (T1)	CD4_T	0	Bulk-CD4_T	Patient_09_CD4	CD4_T
CIBERSORTx (T1)	CD8_T	0.957957	Bulk-CD4_T	Patient_09_CD4	Others
CIBERSORTx (T1)	Monocytes	0.0363205	Bulk-CD4_T	Patient_09_CD4	Others
CIBERSORTx (T1)	NK_cells	0	Bulk-CD4_T	Patient_09_CD4	Others
CIBERSORTx (T1)	B_cells	0.00950833	Bulk-CD4_T	Patient_10_CD4	Others
CIBERSORTx (T1)	CD4_T	0.00228851	Bulk-CD4_T	Patient_10_CD4	CD4_T
CIBERSORTx (T1)	CD8_T	0.984804	Bulk-CD4_T	Patient_10_CD4	Others
CIBERSORTx (T1)	Monocytes	0.00339902	Bulk-CD4_T	Patient_10_CD4	Others
CIBERSORTx (T1)	NK_cells	0	Bulk-CD4_T	Patient_10_CD4	Others
CIBERSORTx (T1)	B_cells	0	Bulk-CD4_T	Patient_11_CD4	Others
CIBERSORTx (T1)	CD4_T	0.202656	Bulk-CD4_T	Patient_11_CD4	CD4_T
CIBERSORTx (T1)	CD8_T	0.797344	Bulk-CD4_T	Patient_11_CD4	Others
CIBERSORTx (T1)	Monocytes	0	Bulk-CD4_T	Patient_11_CD4	Others
CIBERSORTx (T1)	NK_cells	0	Bulk-CD4_T	Patient_11_CD4	Others
CIBERSORTx (T1)	B_cells	0.000405119	Bulk-CD4_T	Patient_12_CD4	Others
CIBERSORTx (T1)	CD4_T	0	Bulk-CD4_T	Patient_12_CD4	CD4_T
CIBERSORTx (T1)	CD8_T	0.999014	Bulk-CD4_T	Patient_12_CD4	Others
CIBERSORTx (T1)	Monocytes	0.000580927	Bulk-CD4_T	Patient_12_CD4	Others
CIBERSORTx (T1)	NK_cells	0	Bulk-CD4_T	Patient_12_CD4	Others
CIBERSORTx (T1)	B_cells	0.000105977	Bulk-CD4_T	Patient_13_CD4	Others
CIBERSORTx (T1)	CD4_T	0	Bulk-CD4_T	Patient_13_CD4	CD4_T
CIBERSORTx (T1)	CD8_T	0.999462	Bulk-CD4_T	Patient_13_CD4	Others
CIBERSORTx (T1)	Monocytes	0.000431542	Bulk-CD4_T	Patient_13_CD4	Others
CIBERSORTx (T1)	NK_cells	0	Bulk-CD4_T	Patient_13_CD4	Others
CIBERSORTx (T1)	B_cells	0.000682255	Bulk-CD4_T	Patient_14_CD4	Others
CIBERSORTx (T1)	CD4_T	0	Bulk-CD4_T	Patient_14_CD4	CD4_T
CIBERSORTx (T1)	CD8_T	0.996784	Bulk-CD4_T	Patient_14_CD4	Others
CIBERSORTx (T1)	Monocytes	0.000398764	Bulk-CD4_T	Patient_14_CD4	Others
CIBERSORTx (T1)	NK_cells	0.00213478	Bulk-CD4_T	Patient_14_CD4	Others
CIBERSORTx (T1)	B_cells	0.0217911	Bulk-CD4_T	Patient_15_CD4	Others
CIBERSORTx (T1)	CD4_T	0.0753263	Bulk-CD4_T	Patient_15_CD4	CD4_T
CIBERSORTx (T1)	CD8_T	0.873235	Bulk-CD4_T	Patient_15_CD4	Others
CIBERSORTx (T1)	Monocytes	0.0296472	Bulk-CD4_T	Patient_15_CD4	Others
CIBERSORTx (T1)	NK_cells	0	Bulk-CD4_T	Patient_15_CD4	Others
CIBERSORTx (T1)	B_cells	0.00278303	Bulk-CD4_T	Patient_16_CD4	Others
CIBERSORTx (T1)	CD4_T	0	Bulk-CD4_T	Patient_16_CD4	CD4_T
CIBERSORTx (T1)	CD8_T	0.87008	Bulk-CD4_T	Patient_16_CD4	Others
CIBERSORTx (T1)	Monocytes	0.0987058	Bulk-CD4_T	Patient_16_CD4	Others
CIBERSORTx (T1)	NK_cells	0.0284313	Bulk-CD4_T	Patient_16_CD4	Others
CIBERSORTx (T1)	B_cells	6.19235e-05	Bulk-CD4_T	Patient_17_CD4	Others
CIBERSORTx (T1)	CD4_T	0.14231	Bulk-CD4_T	Patient_17_CD4	CD4_T
CIBERSORTx (T1)	CD8_T	0.857628	Bulk-CD4_T	Patient_17_CD4	Others
CIBERSORTx (T1)	Monocytes	0	Bulk-CD4_T	Patient_17_CD4	Others
CIBERSORTx (T1)	NK_cells	0	Bulk-CD4_T	Patient_17_CD4	Others
CIBERSORTx (T1)	B_cells	0.0302551	Bulk-CD8_T	Patient_01_CD8	Others
CIBERSORTx (T1)	CD4_T	0	Bulk-CD8_T	Patient_01_CD8	Others
CIBERSORTx (T1)	CD8_T	0.888528	Bulk-CD8_T	Patient_01_CD8	CD8_T
CIBERSORTx (T1)	Monocytes	0.0436618	Bulk-CD8_T	Patient_01_CD8	Others
CIBERSORTx (T1)	NK_cells	0.0375552	Bulk-CD8_T	Patient_01_CD8	Others
CIBERSORTx (T1)	B_cells	0.0150251	Bulk-CD8_T	Patient_02_CD8	Others
CIBERSORTx (T1)	CD4_T	0	Bulk-CD8_T	Patient_02_CD8	Others
CIBERSORTx (T1)	CD8_T	0.979618	Bulk-CD8_T	Patient_02_CD8	CD8_T
CIBERSORTx (T1)	Monocytes	0.00535646	Bulk-CD8_T	Patient_02_CD8	Others
CIBERSORTx (T1)	NK_cells	0	Bulk-CD8_T	Patient_02_CD8	Others
CIBERSORTx (T1)	B_cells	0.0495559	Bulk-CD8_T	Patient_03_CD8	Others
CIBERSORTx (T1)	CD4_T	0	Bulk-CD8_T	Patient_03_CD8	Others
CIBERSORTx (T1)	CD8_T	0.834926	Bulk-CD8_T	Patient_03_CD8	CD8_T
CIBERSORTx (T1)	Monocytes	0.0321155	Bulk-CD8_T	Patient_03_CD8	Others
CIBERSORTx (T1)	NK_cells	0.0834028	Bulk-CD8_T	Patient_03_CD8	Others
CIBERSORTx (T1)	B_cells	0.000304869	Bulk-CD8_T	Patient_04_CD8	Others
CIBERSORTx (T1)	CD4_T	0	Bulk-CD8_T	Patient_04_CD8	Others
CIBERSORTx (T1)	CD8_T	0.99835	Bulk-CD8_T	Patient_04_CD8	CD8_T
CIBERSORTx (T1)	Monocytes	0.00134544	Bulk-CD8_T	Patient_04_CD8	Others
CIBERSORTx (T1)	NK_cells	0	Bulk-CD8_T	Patient_04_CD8	Others
CIBERSORTx (T1)	B_cells	0.000899999	Bulk-CD8_T	Patient_05_CD8	Others
CIBERSORTx (T1)	CD4_T	0	Bulk-CD8_T	Patient_05_CD8	Others
CIBERSORTx (T1)	CD8_T	0.978283	Bulk-CD8_T	Patient_05_CD8	CD8_T
CIBERSORTx (T1)	Monocytes	0.00802242	Bulk-CD8_T	Patient_05_CD8	Others
CIBERSORTx (T1)	NK_cells	0.0127951	Bulk-CD8_T	Patient_05_CD8	Others
CIBERSORTx (T1)	B_cells	5.24432e-05	Bulk-CD8_T	Patient_06_CD8	Others
CIBERSORTx (T1)	CD4_T	0	Bulk-CD8_T	Patient_06_CD8	Others
CIBERSORTx (T1)	CD8_T	0.945586	Bulk-CD8_T	Patient_06_CD8	CD8_T
CIBERSORTx (T1)	Monocytes	0.00250168	Bulk-CD8_T	Patient_06_CD8	Others
CIBERSORTx (T1)	NK_cells	0.0518596	Bulk-CD8_T	Patient_06_CD8	Others
CIBERSORTx (T1)	B_cells	0.0218014	Bulk-CD8_T	Patient_07_CD8	Others
CIBERSORTx (T1)	CD4_T	0	Bulk-CD8_T	Patient_07_CD8	Others
CIBERSORTx (T1)	CD8_T	0.842567	Bulk-CD8_T	Patient_07_CD8	CD8_T
CIBERSORTx (T1)	Monocytes	0.0234314	Bulk-CD8_T	Patient_07_CD8	Others
CIBERSORTx (T1)	NK_cells	0.1122	Bulk-CD8_T	Patient_07_CD8	Others
CIBERSORTx (T1)	B_cells	0.0108251	Bulk-CD8_T	Patient_08_CD8	Others
CIBERSORTx (T1)	CD4_T	0	Bulk-CD8_T	Patient_08_CD8	Others
CIBERSORTx (T1)	CD8_T	0.771652	Bulk-CD8_T	Patient_08_CD8	CD8_T
CIBERSORTx (T1)	Monocytes	0.0515022	Bulk-CD8_T	Patient_08_CD8	Others
CIBERSORTx (T1)	NK_cells	0.166021	Bulk-CD8_T	Patient_08_CD8	Others
CIBERSORTx (T1)	B_cells	0.0121487	Bulk-CD8_T	Patient_09_CD8	Others
CIBERSORTx (T1)	CD4_T	0	Bulk-CD8_T	Patient_09_CD8	Others
CIBERSORTx (T1)	CD8_T	0.938394	Bulk-CD8_T	Patient_09_CD8	CD8_T
CIBERSORTx (T1)	Monocytes	0.0416021	Bulk-CD8_T	Patient_09_CD8	Others
CIBERSORTx (T1)	NK_cells	0.00785482	Bulk-CD8_T	Patient_09_CD8	Others
CIBERSORTx (T1)	B_cells	0.00910116	Bulk-CD8_T	Patient_10_CD8	Others
CIBERSORTx (T1)	CD4_T	0	Bulk-CD8_T	Patient_10_CD8	Others
CIBERSORTx (T1)	CD8_T	0.953991	Bulk-CD8_T	Patient_10_CD8	CD8_T
CIBERSORTx (T1)	Monocytes	0.00646628	Bulk-CD8_T	Patient_10_CD8	Others
CIBERSORTx (T1)	NK_cells	0.0304415	Bulk-CD8_T	Patient_10_CD8	Others
CIBERSORTx (T1)	B_cells	0.000126785	Bulk-CD8_T	Patient_11_CD8	Others
CIBERSORTx (T1)	CD4_T	0	Bulk-CD8_T	Patient_11_CD8	Others
CIBERSORTx (T1)	CD8_T	0.955425	Bulk-CD8_T	Patient_11_CD8	CD8_T
CIBERSORTx (T1)	Monocytes	0.00136505	Bulk-CD8_T	Patient_11_CD8	Others
CIBERSORTx (T1)	NK_cells	0.0430827	Bulk-CD8_T	Patient_11_CD8	Others
CIBERSORTx (T1)	B_cells	0.0024245	Bulk-CD8_T	Patient_12_CD8	Others
CIBERSORTx (T1)	CD4_T	0	Bulk-CD8_T	Patient_12_CD8	Others
CIBERSORTx (T1)	CD8_T	0.979781	Bulk-CD8_T	Patient_12_CD8	CD8_T
CIBERSORTx (T1)	Monocytes	0.0023504	Bulk-CD8_T	Patient_12_CD8	Others
CIBERSORTx (T1)	NK_cells	0.0154443	Bulk-CD8_T	Patient_12_CD8	Others
CIBERSORTx (T1)	B_cells	0.000502537	Bulk-CD8_T	Patient_13_CD8	Others
CIBERSORTx (T1)	CD4_T	0	Bulk-CD8_T	Patient_13_CD8	Others
CIBERSORTx (T1)	CD8_T	0.930641	Bulk-CD8_T	Patient_13_CD8	CD8_T
CIBERSORTx (T1)	Monocytes	4.1549e-05	Bulk-CD8_T	Patient_13_CD8	Others
CIBERSORTx (T1)	NK_cells	0.0688153	Bulk-CD8_T	Patient_13_CD8	Others
CIBERSORTx (T1)	B_cells	0.00239473	Bulk-CD8_T	Patient_14_CD8	Others
CIBERSORTx (T1)	CD4_T	0	Bulk-CD8_T	Patient_14_CD8	Others
CIBERSORTx (T1)	CD8_T	0.945967	Bulk-CD8_T	Patient_14_CD8	CD8_T
CIBERSORTx (T1)	Monocytes	0.00288853	Bulk-CD8_T	Patient_14_CD8	Others
CIBERSORTx (T1)	NK_cells	0.0487496	Bulk-CD8_T	Patient_14_CD8	Others
CIBERSORTx (T1)	B_cells	0.0141809	Bulk-CD8_T	Patient_15_CD8	Others
CIBERSORTx (T1)	CD4_T	0	Bulk-CD8_T	Patient_15_CD8	Others
CIBERSORTx (T1)	CD8_T	0.894632	Bulk-CD8_T	Patient_15_CD8	CD8_T
CIBERSORTx (T1)	Monocytes	0.0498216	Bulk-CD8_T	Patient_15_CD8	Others
CIBERSORTx (T1)	NK_cells	0.0413655	Bulk-CD8_T	Patient_15_CD8	Others
CIBERSORTx (T1)	B_cells	0.00130372	Bulk-CD8_T	Patient_16_CD8	Others
CIBERSORTx (T1)	CD4_T	0	Bulk-CD8_T	Patient_16_CD8	Others
CIBERSORTx (T1)	CD8_T	0.829966	Bulk-CD8_T	Patient_16_CD8	CD8_T
CIBERSORTx (T1)	Monocytes	0.0924179	Bulk-CD8_T	Patient_16_CD8	Others
CIBERSORTx (T1)	NK_cells	0.0763124	Bulk-CD8_T	Patient_16_CD8	Others
CIBERSORTx (T1)	B_cells	0.00026643	Bulk-CD8_T	Patient_17_CD8	Others
CIBERSORTx (T1)	CD4_T	0	Bulk-CD8_T	Patient_17_CD8	Others
CIBERSORTx (T1)	CD8_T	0.988693	Bulk-CD8_T	Patient_17_CD8	CD8_T
CIBERSORTx (T1)	Monocytes	0	Bulk-CD8_T	Patient_17_CD8	Others
CIBERSORTx (T1)	NK_cells	0.0110407	Bulk-CD8_T	Patient_17_CD8	Others
CIBERSORTx (T1)	B_cells	0.000307904	Bulk-Monocytes	Patient_01_Monocytes	Others
CIBERSORTx (T1)	CD4_T	0	Bulk-Monocytes	Patient_01_Monocytes	Others
CIBERSORTx (T1)	CD8_T	0.260676	Bulk-Monocytes	Patient_01_Monocytes	Others
CIBERSORTx (T1)	Monocytes	0.739016	Bulk-Monocytes	Patient_01_Monocytes	Monocytes
CIBERSORTx (T1)	NK_cells	0	Bulk-Monocytes	Patient_01_Monocytes	Others
CIBERSORTx (T1)	B_cells	0.0069653	Bulk-Monocytes	Patient_02_Monocytes	Others
CIBERSORTx (T1)	CD4_T	0	Bulk-Monocytes	Patient_02_Monocytes	Others
CIBERSORTx (T1)	CD8_T	0.545207	Bulk-Monocytes	Patient_02_Monocytes	Others
CIBERSORTx (T1)	Monocytes	0.447828	Bulk-Monocytes	Patient_02_Monocytes	Monocytes
CIBERSORTx (T1)	NK_cells	0	Bulk-Monocytes	Patient_02_Monocytes	Others
CIBERSORTx (T1)	B_cells	0.0284365	Bulk-Monocytes	Patient_03_Monocytes	Others
CIBERSORTx (T1)	CD4_T	0	Bulk-Monocytes	Patient_03_Monocytes	Others
CIBERSORTx (T1)	CD8_T	0.502766	Bulk-Monocytes	Patient_03_Monocytes	Others
CIBERSORTx (T1)	Monocytes	0.468797	Bulk-Monocytes	Patient_03_Monocytes	Monocytes
CIBERSORTx (T1)	NK_cells	0	Bulk-Monocytes	Patient_03_Monocytes	Others
CIBERSORTx (T1)	B_cells	0	Bulk-Monocytes	Patient_04_Monocytes	Others
CIBERSORTx (T1)	CD4_T	0	Bulk-Monocytes	Patient_04_Monocytes	Others
CIBERSORTx (T1)	CD8_T	0.373897	Bulk-Monocytes	Patient_04_Monocytes	Others
CIBERSORTx (T1)	Monocytes	0.626103	Bulk-Monocytes	Patient_04_Monocytes	Monocytes
CIBERSORTx (T1)	NK_cells	0	Bulk-Monocytes	Patient_04_Monocytes	Others
CIBERSORTx (T1)	B_cells	0	Bulk-Monocytes	Patient_05_Monocytes	Others
CIBERSORTx (T1)	CD4_T	0	Bulk-Monocytes	Patient_05_Monocytes	Others
CIBERSORTx (T1)	CD8_T	0.43213	Bulk-Monocytes	Patient_05_Monocytes	Others
CIBERSORTx (T1)	Monocytes	0.56787	Bulk-Monocytes	Patient_05_Monocytes	Monocytes
CIBERSORTx (T1)	NK_cells	0	Bulk-Monocytes	Patient_05_Monocytes	Others
CIBERSORTx (T1)	B_cells	0.00558587	Bulk-Monocytes	Patient_06_Monocytes	Others
CIBERSORTx (T1)	CD4_T	0	Bulk-Monocytes	Patient_06_Monocytes	Others
CIBERSORTx (T1)	CD8_T	0.568566	Bulk-Monocytes	Patient_06_Monocytes	Others
CIBERSORTx (T1)	Monocytes	0.425848	Bulk-Monocytes	Patient_06_Monocytes	Monocytes
CIBERSORTx (T1)	NK_cells	0	Bulk-Monocytes	Patient_06_Monocytes	Others
CIBERSORTx (T1)	B_cells	0.0329894	Bulk-Monocytes	Patient_07_Monocytes	Others
CIBERSORTx (T1)	CD4_T	0	Bulk-Monocytes	Patient_07_Monocytes	Others
CIBERSORTx (T1)	CD8_T	0.559282	Bulk-Monocytes	Patient_07_Monocytes	Others
CIBERSORTx (T1)	Monocytes	0.398688	Bulk-Monocytes	Patient_07_Monocytes	Monocytes
CIBERSORTx (T1)	NK_cells	0.00904104	Bulk-Monocytes	Patient_07_Monocytes	Others
CIBERSORTx (T1)	B_cells	0.0220052	Bulk-Monocytes	Patient_08_Monocytes	Others
CIBERSORTx (T1)	CD4_T	0	Bulk-Monocytes	Patient_08_Monocytes	Others
CIBERSORTx (T1)	CD8_T	0.663312	Bulk-Monocytes	Patient_08_Monocytes	Others
CIBERSORTx (T1)	Monocytes	0.314683	Bulk-Monocytes	Patient_08_Monocytes	Monocytes
CIBERSORTx (T1)	NK_cells	0	Bulk-Monocytes	Patient_08_Monocytes	Others
CIBERSORTx (T1)	B_cells	0.0506816	Bulk-Monocytes	Patient_09_Monocytes	Others
CIBERSORTx (T1)	CD4_T	0	Bulk-Monocytes	Patient_09_Monocytes	Others
CIBERSORTx (T1)	CD8_T	0.522882	Bulk-Monocytes	Patient_09_Monocytes	Others
CIBERSORTx (T1)	Monocytes	0.426437	Bulk-Monocytes	Patient_09_Monocytes	Monocytes
CIBERSORTx (T1)	NK_cells	0	Bulk-Monocytes	Patient_09_Monocytes	Others
CIBERSORTx (T1)	B_cells	0.067116	Bulk-Monocytes	Patient_10_Monocytes	Others
CIBERSORTx (T1)	CD4_T	0	Bulk-Monocytes	Patient_10_Monocytes	Others
CIBERSORTx (T1)	CD8_T	0.368505	Bulk-Monocytes	Patient_10_Monocytes	Others
CIBERSORTx (T1)	Monocytes	0.564379	Bulk-Monocytes	Patient_10_Monocytes	Monocytes
CIBERSORTx (T1)	NK_cells	0	Bulk-Monocytes	Patient_10_Monocytes	Others
CIBERSORTx (T1)	B_cells	0.00230543	Bulk-Monocytes	Patient_11_Monocytes	Others
CIBERSORTx (T1)	CD4_T	0	Bulk-Monocytes	Patient_11_Monocytes	Others
CIBERSORTx (T1)	CD8_T	0.760283	Bulk-Monocytes	Patient_11_Monocytes	Others
CIBERSORTx (T1)	Monocytes	0.237412	Bulk-Monocytes	Patient_11_Monocytes	Monocytes
CIBERSORTx (T1)	NK_cells	0	Bulk-Monocytes	Patient_11_Monocytes	Others
CIBERSORTx (T1)	B_cells	0.0142833	Bulk-Monocytes	Patient_12_Monocytes	Others
CIBERSORTx (T1)	CD4_T	0	Bulk-Monocytes	Patient_12_Monocytes	Others
CIBERSORTx (T1)	CD8_T	0.538362	Bulk-Monocytes	Patient_12_Monocytes	Others
CIBERSORTx (T1)	Monocytes	0.447355	Bulk-Monocytes	Patient_12_Monocytes	Monocytes
CIBERSORTx (T1)	NK_cells	0	Bulk-Monocytes	Patient_12_Monocytes	Others
CIBERSORTx (T1)	B_cells	0	Bulk-Monocytes	Patient_13_Monocytes	Others
CIBERSORTx (T1)	CD4_T	0	Bulk-Monocytes	Patient_13_Monocytes	Others
CIBERSORTx (T1)	CD8_T	0.597649	Bulk-Monocytes	Patient_13_Monocytes	Others
CIBERSORTx (T1)	Monocytes	0.402351	Bulk-Monocytes	Patient_13_Monocytes	Monocytes
CIBERSORTx (T1)	NK_cells	0	Bulk-Monocytes	Patient_13_Monocytes	Others
CIBERSORTx (T1)	B_cells	0.0451744	Bulk-Monocytes	Patient_14_Monocytes	Others
CIBERSORTx (T1)	CD4_T	0	Bulk-Monocytes	Patient_14_Monocytes	Others
CIBERSORTx (T1)	CD8_T	0.536356	Bulk-Monocytes	Patient_14_Monocytes	Others
CIBERSORTx (T1)	Monocytes	0.406967	Bulk-Monocytes	Patient_14_Monocytes	Monocytes
CIBERSORTx (T1)	NK_cells	0.0115023	Bulk-Monocytes	Patient_14_Monocytes	Others
CIBERSORTx (T1)	B_cells	0	Bulk-Monocytes	Patient_15_Monocytes	Others
CIBERSORTx (T1)	CD4_T	0	Bulk-Monocytes	Patient_15_Monocytes	Others
CIBERSORTx (T1)	CD8_T	0.463333	Bulk-Monocytes	Patient_15_Monocytes	Others
CIBERSORTx (T1)	Monocytes	0.536667	Bulk-Monocytes	Patient_15_Monocytes	Monocytes
CIBERSORTx (T1)	NK_cells	0	Bulk-Monocytes	Patient_15_Monocytes	Others
CIBERSORTx (T1)	B_cells	0	Bulk-Monocytes	Patient_16_Monocytes	Others
CIBERSORTx (T1)	CD4_T	0	Bulk-Monocytes	Patient_16_Monocytes	Others
CIBERSORTx (T1)	CD8_T	0.578096	Bulk-Monocytes	Patient_16_Monocytes	Others
CIBERSORTx (T1)	Monocytes	0.421904	Bulk-Monocytes	Patient_16_Monocytes	Monocytes
CIBERSORTx (T1)	NK_cells	0	Bulk-Monocytes	Patient_16_Monocytes	Others
CIBERSORTx (T1)	B_cells	0.00122055	Bulk-Monocytes	Patient_17_Monocytes	Others
CIBERSORTx (T1)	CD4_T	0	Bulk-Monocytes	Patient_17_Monocytes	Others
CIBERSORTx (T1)	CD8_T	0.452494	Bulk-Monocytes	Patient_17_Monocytes	Others
CIBERSORTx (T1)	Monocytes	0.546286	Bulk-Monocytes	Patient_17_Monocytes	Monocytes
CIBERSORTx (T1)	NK_cells	0	Bulk-Monocytes	Patient_17_Monocytes	Others
CIBERSORTx (T1)	B_cells	0.00142148	Bulk-NK_cells	Patient_01_NK	Others
CIBERSORTx (T1)	CD4_T	0	Bulk-NK_cells	Patient_01_NK	Others
CIBERSORTx (T1)	CD8_T	0.669175	Bulk-NK_cells	Patient_01_NK	Others
CIBERSORTx (T1)	Monocytes	0.0373901	Bulk-NK_cells	Patient_01_NK	Others
CIBERSORTx (T1)	NK_cells	0.292013	Bulk-NK_cells	Patient_01_NK	NK_cells
CIBERSORTx (T1)	B_cells	0.0126218	Bulk-NK_cells	Patient_02_NK	Others
CIBERSORTx (T1)	CD4_T	0	Bulk-NK_cells	Patient_02_NK	Others
CIBERSORTx (T1)	CD8_T	0.661362	Bulk-NK_cells	Patient_02_NK	Others
CIBERSORTx (T1)	Monocytes	0.0379068	Bulk-NK_cells	Patient_02_NK	Others
CIBERSORTx (T1)	NK_cells	0.288109	Bulk-NK_cells	Patient_02_NK	NK_cells
CIBERSORTx (T1)	B_cells	0.0243125	Bulk-NK_cells	Patient_03_NK	Others
CIBERSORTx (T1)	CD4_T	0	Bulk-NK_cells	Patient_03_NK	Others
CIBERSORTx (T1)	CD8_T	0.421442	Bulk-NK_cells	Patient_03_NK	Others
CIBERSORTx (T1)	Monocytes	0.0213152	Bulk-NK_cells	Patient_03_NK	Others
CIBERSORTx (T1)	NK_cells	0.53293	Bulk-NK_cells	Patient_03_NK	NK_cells
CIBERSORTx (T1)	B_cells	0	Bulk-NK_cells	Patient_04_NK	Others
CIBERSORTx (T1)	CD4_T	0	Bulk-NK_cells	Patient_04_NK	Others
CIBERSORTx (T1)	CD8_T	0.386513	Bulk-NK_cells	Patient_04_NK	Others
CIBERSORTx (T1)	Monocytes	0.276385	Bulk-NK_cells	Patient_04_NK	Others
CIBERSORTx (T1)	NK_cells	0.337103	Bulk-NK_cells	Patient_04_NK	NK_cells
CIBERSORTx (T1)	B_cells	0.00592691	Bulk-NK_cells	Patient_05_NK	Others
CIBERSORTx (T1)	CD4_T	0	Bulk-NK_cells	Patient_05_NK	Others
CIBERSORTx (T1)	CD8_T	0.369209	Bulk-NK_cells	Patient_05_NK	Others
CIBERSORTx (T1)	Monocytes	0.214663	Bulk-NK_cells	Patient_05_NK	Others
CIBERSORTx (T1)	NK_cells	0.410201	Bulk-NK_cells	Patient_05_NK	NK_cells
CIBERSORTx (T1)	B_cells	4.32923e-06	Bulk-NK_cells	Patient_06_NK	Others
CIBERSORTx (T1)	CD4_T	0	Bulk-NK_cells	Patient_06_NK	Others
CIBERSORTx (T1)	CD8_T	0.747657	Bulk-NK_cells	Patient_06_NK	Others
CIBERSORTx (T1)	Monocytes	0.00582198	Bulk-NK_cells	Patient_06_NK	Others
CIBERSORTx (T1)	NK_cells	0.246517	Bulk-NK_cells	Patient_06_NK	NK_cells
CIBERSORTx (T1)	B_cells	0.0299107	Bulk-NK_cells	Patient_07_NK	Others
CIBERSORTx (T1)	CD4_T	0	Bulk-NK_cells	Patient_07_NK	Others
CIBERSORTx (T1)	CD8_T	0.527172	Bulk-NK_cells	Patient_07_NK	Others
CIBERSORTx (T1)	Monocytes	0.0622874	Bulk-NK_cells	Patient_07_NK	Others
CIBERSORTx (T1)	NK_cells	0.38063	Bulk-NK_cells	Patient_07_NK	NK_cells
CIBERSORTx (T1)	B_cells	0.010029	Bulk-NK_cells	Patient_08_NK	Others
CIBERSORTx (T1)	CD4_T	0	Bulk-NK_cells	Patient_08_NK	Others
CIBERSORTx (T1)	CD8_T	0.377693	Bulk-NK_cells	Patient_08_NK	Others
CIBERSORTx (T1)	Monocytes	0.0226273	Bulk-NK_cells	Patient_08_NK	Others
CIBERSORTx (T1)	NK_cells	0.589651	Bulk-NK_cells	Patient_08_NK	NK_cells
CIBERSORTx (T1)	B_cells	0.0143326	Bulk-NK_cells	Patient_09_NK	Others
CIBERSORTx (T1)	CD4_T	0	Bulk-NK_cells	Patient_09_NK	Others
CIBERSORTx (T1)	CD8_T	0.57393	Bulk-NK_cells	Patient_09_NK	Others
CIBERSORTx (T1)	Monocytes	0.0873422	Bulk-NK_cells	Patient_09_NK	Others
CIBERSORTx (T1)	NK_cells	0.324395	Bulk-NK_cells	Patient_09_NK	NK_cells
CIBERSORTx (T1)	B_cells	0.0544079	Bulk-NK_cells	Patient_10_NK	Others
CIBERSORTx (T1)	CD4_T	0	Bulk-NK_cells	Patient_10_NK	Others
CIBERSORTx (T1)	CD8_T	0.456273	Bulk-NK_cells	Patient_10_NK	Others
CIBERSORTx (T1)	Monocytes	0.0869247	Bulk-NK_cells	Patient_10_NK	Others
CIBERSORTx (T1)	NK_cells	0.402394	Bulk-NK_cells	Patient_10_NK	NK_cells
CIBERSORTx (T1)	B_cells	0.000455063	Bulk-NK_cells	Patient_11_NK	Others
CIBERSORTx (T1)	CD4_T	0	Bulk-NK_cells	Patient_11_NK	Others
CIBERSORTx (T1)	CD8_T	0.660117	Bulk-NK_cells	Patient_11_NK	Others
CIBERSORTx (T1)	Monocytes	0.00371256	Bulk-NK_cells	Patient_11_NK	Others
CIBERSORTx (T1)	NK_cells	0.335716	Bulk-NK_cells	Patient_11_NK	NK_cells
CIBERSORTx (T1)	B_cells	0.00135946	Bulk-NK_cells	Patient_12_NK	Others
CIBERSORTx (T1)	CD4_T	0	Bulk-NK_cells	Patient_12_NK	Others
CIBERSORTx (T1)	CD8_T	0.32413	Bulk-NK_cells	Patient_12_NK	Others
CIBERSORTx (T1)	Monocytes	0.102304	Bulk-NK_cells	Patient_12_NK	Others
CIBERSORTx (T1)	NK_cells	0.572207	Bulk-NK_cells	Patient_12_NK	NK_cells
CIBERSORTx (T1)	B_cells	0	Bulk-NK_cells	Patient_13_NK	Others
CIBERSORTx (T1)	CD4_T	0	Bulk-NK_cells	Patient_13_NK	Others
CIBERSORTx (T1)	CD8_T	0.632943	Bulk-NK_cells	Patient_13_NK	Others
CIBERSORTx (T1)	Monocytes	0.0310088	Bulk-NK_cells	Patient_13_NK	Others
CIBERSORTx (T1)	NK_cells	0.336048	Bulk-NK_cells	Patient_13_NK	NK_cells
CIBERSORTx (T1)	B_cells	0.00793981	Bulk-NK_cells	Patient_14_NK	Others
CIBERSORTx (T1)	CD4_T	0	Bulk-NK_cells	Patient_14_NK	Others
CIBERSORTx (T1)	CD8_T	0.414304	Bulk-NK_cells	Patient_14_NK	Others
CIBERSORTx (T1)	Monocytes	0.0623109	Bulk-NK_cells	Patient_14_NK	Others
CIBERSORTx (T1)	NK_cells	0.515446	Bulk-NK_cells	Patient_14_NK	NK_cells
CIBERSORTx (T1)	B_cells	0.0359939	Bulk-NK_cells	Patient_15_NK	Others
CIBERSORTx (T1)	CD4_T	0	Bulk-NK_cells	Patient_15_NK	Others
CIBERSORTx (T1)	CD8_T	0.476569	Bulk-NK_cells	Patient_15_NK	Others
CIBERSORTx (T1)	Monocytes	0.190623	Bulk-NK_cells	Patient_15_NK	Others
CIBERSORTx (T1)	NK_cells	0.296815	Bulk-NK_cells	Patient_15_NK	NK_cells
CIBERSORTx (T1)	B_cells	0.0004554	Bulk-NK_cells	Patient_16_NK	Others
CIBERSORTx (T1)	CD4_T	0	Bulk-NK_cells	Patient_16_NK	Others
CIBERSORTx (T1)	CD8_T	0.447133	Bulk-NK_cells	Patient_16_NK	Others
CIBERSORTx (T1)	Monocytes	0.281229	Bulk-NK_cells	Patient_16_NK	Others
CIBERSORTx (T1)	NK_cells	0.271183	Bulk-NK_cells	Patient_16_NK	NK_cells
CIBERSORTx (T1)	B_cells	0	Bulk-NK_cells	Patient_17_NK	Others
CIBERSORTx (T1)	CD4_T	0.181019	Bulk-NK_cells	Patient_17_NK	Others
CIBERSORTx (T1)	CD8_T	0	Bulk-NK_cells	Patient_17_NK	Others
CIBERSORTx (T1)	Monocytes	0	Bulk-NK_cells	Patient_17_NK	Others
CIBERSORTx (T1)	NK_cells	0.818981	Bulk-NK_cells	Patient_17_NK	NK_cells
ReDeconv	B_cells	0.933246	Bulk-B_cells	Patient_01_B	B_cells
ReDeconv	CD4_T	0	Bulk-B_cells	Patient_01_B	Others
ReDeconv	CD8_T	0.00788336	Bulk-B_cells	Patient_01_B	Others
ReDeconv	Monocytes	0.0501903	Bulk-B_cells	Patient_01_B	Others
ReDeconv	NK_cells	0.00868021	Bulk-B_cells	Patient_01_B	Others
ReDeconv	B_cells	0.900581	Bulk-B_cells	Patient_02_B	B_cells
ReDeconv	CD4_T	0	Bulk-B_cells	Patient_02_B	Others
ReDeconv	CD8_T	0.0118705	Bulk-B_cells	Patient_02_B	Others
ReDeconv	Monocytes	0.0698432	Bulk-B_cells	Patient_02_B	Others
ReDeconv	NK_cells	0.0177049	Bulk-B_cells	Patient_02_B	Others
ReDeconv	B_cells	0.93609	Bulk-B_cells	Patient_03_B	B_cells
ReDeconv	CD4_T	0	Bulk-B_cells	Patient_03_B	Others
ReDeconv	CD8_T	0.0174165	Bulk-B_cells	Patient_03_B	Others
ReDeconv	Monocytes	0.028577	Bulk-B_cells	Patient_03_B	Others
ReDeconv	NK_cells	0.0179165	Bulk-B_cells	Patient_03_B	Others
ReDeconv	B_cells	0.991358	Bulk-B_cells	Patient_04_B	B_cells
ReDeconv	CD4_T	0	Bulk-B_cells	Patient_04_B	Others
ReDeconv	CD8_T	0.00369384	Bulk-B_cells	Patient_04_B	Others
ReDeconv	Monocytes	0.00494808	Bulk-B_cells	Patient_04_B	Others
ReDeconv	NK_cells	0	Bulk-B_cells	Patient_04_B	Others
ReDeconv	B_cells	0.965582	Bulk-B_cells	Patient_05_B	B_cells
ReDeconv	CD4_T	0	Bulk-B_cells	Patient_05_B	Others
ReDeconv	CD8_T	0.00860527	Bulk-B_cells	Patient_05_B	Others
ReDeconv	Monocytes	0.0240068	Bulk-B_cells	Patient_05_B	Others
ReDeconv	NK_cells	0.00180568	Bulk-B_cells	Patient_05_B	Others
ReDeconv	B_cells	0.991342	Bulk-B_cells	Patient_06_B	B_cells
ReDeconv	CD4_T	0	Bulk-B_cells	Patient_06_B	Others
ReDeconv	CD8_T	0.00698269	Bulk-B_cells	Patient_06_B	Others
ReDeconv	Monocytes	0.000379528	Bulk-B_cells	Patient_06_B	Others
ReDeconv	NK_cells	0.00129543	Bulk-B_cells	Patient_06_B	Others
ReDeconv	B_cells	0.926092	Bulk-B_cells	Patient_07_B	B_cells
ReDeconv	CD4_T	0	Bulk-B_cells	Patient_07_B	Others
ReDeconv	CD8_T	0.0215403	Bulk-B_cells	Patient_07_B	Others
ReDeconv	Monocytes	0.0391679	Bulk-B_cells	Patient_07_B	Others
ReDeconv	NK_cells	0.0132002	Bulk-B_cells	Patient_07_B	Others
ReDeconv	B_cells	0.979067	Bulk-B_cells	Patient_08_B	B_cells
ReDeconv	CD4_T	0	Bulk-B_cells	Patient_08_B	Others
ReDeconv	CD8_T	0	Bulk-B_cells	Patient_08_B	Others
ReDeconv	Monocytes	0.00997253	Bulk-B_cells	Patient_08_B	Others
ReDeconv	NK_cells	0.0109604	Bulk-B_cells	Patient_08_B	Others
ReDeconv	B_cells	0.91097	Bulk-B_cells	Patient_09_B	B_cells
ReDeconv	CD4_T	0	Bulk-B_cells	Patient_09_B	Others
ReDeconv	CD8_T	0.00952786	Bulk-B_cells	Patient_09_B	Others
ReDeconv	Monocytes	0.0774671	Bulk-B_cells	Patient_09_B	Others
ReDeconv	NK_cells	0.00203517	Bulk-B_cells	Patient_09_B	Others
ReDeconv	B_cells	0.949917	Bulk-B_cells	Patient_10_B	B_cells
ReDeconv	CD4_T	0	Bulk-B_cells	Patient_10_B	Others
ReDeconv	CD8_T	0.00806748	Bulk-B_cells	Patient_10_B	Others
ReDeconv	Monocytes	0.0242842	Bulk-B_cells	Patient_10_B	Others
ReDeconv	NK_cells	0.017731	Bulk-B_cells	Patient_10_B	Others
ReDeconv	B_cells	0.975951	Bulk-B_cells	Patient_11_B	B_cells
ReDeconv	CD4_T	0	Bulk-B_cells	Patient_11_B	Others
ReDeconv	CD8_T	0.00335738	Bulk-B_cells	Patient_11_B	Others
ReDeconv	Monocytes	0.020134	Bulk-B_cells	Patient_11_B	Others
ReDeconv	NK_cells	0.000557527	Bulk-B_cells	Patient_11_B	Others
ReDeconv	B_cells	0.978867	Bulk-B_cells	Patient_12_B	B_cells
ReDeconv	CD4_T	0	Bulk-B_cells	Patient_12_B	Others
ReDeconv	CD8_T	0.0123502	Bulk-B_cells	Patient_12_B	Others
ReDeconv	Monocytes	0.00742659	Bulk-B_cells	Patient_12_B	Others
ReDeconv	NK_cells	0.00135577	Bulk-B_cells	Patient_12_B	Others
ReDeconv	B_cells	0.985779	Bulk-B_cells	Patient_13_B	B_cells
ReDeconv	CD4_T	0	Bulk-B_cells	Patient_13_B	Others
ReDeconv	CD8_T	0.0142208	Bulk-B_cells	Patient_13_B	Others
ReDeconv	Monocytes	0	Bulk-B_cells	Patient_13_B	Others
ReDeconv	NK_cells	0	Bulk-B_cells	Patient_13_B	Others
ReDeconv	B_cells	0.978463	Bulk-B_cells	Patient_14_B	B_cells
ReDeconv	CD4_T	0	Bulk-B_cells	Patient_14_B	Others
ReDeconv	CD8_T	0.00126923	Bulk-B_cells	Patient_14_B	Others
ReDeconv	Monocytes	0.0134176	Bulk-B_cells	Patient_14_B	Others
ReDeconv	NK_cells	0.00685069	Bulk-B_cells	Patient_14_B	Others
ReDeconv	B_cells	0.909412	Bulk-B_cells	Patient_15_B	B_cells
ReDeconv	CD4_T	0	Bulk-B_cells	Patient_15_B	Others
ReDeconv	CD8_T	0.028552	Bulk-B_cells	Patient_15_B	Others
ReDeconv	Monocytes	0.0412343	Bulk-B_cells	Patient_15_B	Others
ReDeconv	NK_cells	0.0208019	Bulk-B_cells	Patient_15_B	Others
ReDeconv	B_cells	0.934155	Bulk-B_cells	Patient_16_B	B_cells
ReDeconv	CD4_T	0	Bulk-B_cells	Patient_16_B	Others
ReDeconv	CD8_T	0.00365892	Bulk-B_cells	Patient_16_B	Others
ReDeconv	Monocytes	0.0524664	Bulk-B_cells	Patient_16_B	Others
ReDeconv	NK_cells	0.00971951	Bulk-B_cells	Patient_16_B	Others
ReDeconv	B_cells	0.986882	Bulk-B_cells	Patient_17_B	B_cells
ReDeconv	CD4_T	0	Bulk-B_cells	Patient_17_B	Others
ReDeconv	CD8_T	0.0131182	Bulk-B_cells	Patient_17_B	Others
ReDeconv	Monocytes	0	Bulk-B_cells	Patient_17_B	Others
ReDeconv	NK_cells	0	Bulk-B_cells	Patient_17_B	Others
ReDeconv	B_cells	0.00451479	Bulk-CD4_T	Patient_01_CD4	Others
ReDeconv	CD4_T	0.975382	Bulk-CD4_T	Patient_01_CD4	CD4_T
ReDeconv	CD8_T	0.0201034	Bulk-CD4_T	Patient_01_CD4	Others
ReDeconv	Monocytes	0	Bulk-CD4_T	Patient_01_CD4	Others
ReDeconv	NK_cells	0	Bulk-CD4_T	Patient_01_CD4	Others
ReDeconv	B_cells	0.00157666	Bulk-CD4_T	Patient_02_CD4	Others
ReDeconv	CD4_T	0.84804	Bulk-CD4_T	Patient_02_CD4	CD4_T
ReDeconv	CD8_T	0.150383	Bulk-CD4_T	Patient_02_CD4	Others
ReDeconv	Monocytes	0	Bulk-CD4_T	Patient_02_CD4	Others
ReDeconv	NK_cells	0	Bulk-CD4_T	Patient_02_CD4	Others
ReDeconv	B_cells	0.00489008	Bulk-CD4_T	Patient_03_CD4	Others
ReDeconv	CD4_T	0.847457	Bulk-CD4_T	Patient_03_CD4	CD4_T
ReDeconv	CD8_T	0.119064	Bulk-CD4_T	Patient_03_CD4	Others
ReDeconv	Monocytes	0	Bulk-CD4_T	Patient_03_CD4	Others
ReDeconv	NK_cells	0.0285888	Bulk-CD4_T	Patient_03_CD4	Others
ReDeconv	B_cells	0.00585944	Bulk-CD4_T	Patient_04_CD4	Others
ReDeconv	CD4_T	0.825071	Bulk-CD4_T	Patient_04_CD4	CD4_T
ReDeconv	CD8_T	0.16907	Bulk-CD4_T	Patient_04_CD4	Others
ReDeconv	Monocytes	0	Bulk-CD4_T	Patient_04_CD4	Others
ReDeconv	NK_cells	0	Bulk-CD4_T	Patient_04_CD4	Others
ReDeconv	B_cells	0.00302903	Bulk-CD4_T	Patient_05_CD4	Others
ReDeconv	CD4_T	0.723541	Bulk-CD4_T	Patient_05_CD4	CD4_T
ReDeconv	CD8_T	0.27343	Bulk-CD4_T	Patient_05_CD4	Others
ReDeconv	Monocytes	0	Bulk-CD4_T	Patient_05_CD4	Others
ReDeconv	NK_cells	0	Bulk-CD4_T	Patient_05_CD4	Others
ReDeconv	B_cells	0.00100703	Bulk-CD4_T	Patient_06_CD4	Others
ReDeconv	CD4_T	0.768137	Bulk-CD4_T	Patient_06_CD4	CD4_T
ReDeconv	CD8_T	0.19579	Bulk-CD4_T	Patient_06_CD4	Others
ReDeconv	Monocytes	0	Bulk-CD4_T	Patient_06_CD4	Others
ReDeconv	NK_cells	0.0350655	Bulk-CD4_T	Patient_06_CD4	Others
ReDeconv	B_cells	0.0376056	Bulk-CD4_T	Patient_07_CD4	Others
ReDeconv	CD4_T	0.612464	Bulk-CD4_T	Patient_07_CD4	CD4_T
ReDeconv	CD8_T	0.225721	Bulk-CD4_T	Patient_07_CD4	Others
ReDeconv	Monocytes	0.0255661	Bulk-CD4_T	Patient_07_CD4	Others
ReDeconv	NK_cells	0.0986425	Bulk-CD4_T	Patient_07_CD4	Others
ReDeconv	B_cells	0.00826343	Bulk-CD4_T	Patient_08_CD4	Others
ReDeconv	CD4_T	0.426575	Bulk-CD4_T	Patient_08_CD4	CD4_T
ReDeconv	CD8_T	0.565162	Bulk-CD4_T	Patient_08_CD4	Others
ReDeconv	Monocytes	0	Bulk-CD4_T	Patient_08_CD4	Others
ReDeconv	NK_cells	0	Bulk-CD4_T	Patient_08_CD4	Others
ReDeconv	B_cells	0.00685189	Bulk-CD4_T	Patient_09_CD4	Others
ReDeconv	CD4_T	0.878446	Bulk-CD4_T	Patient_09_CD4	CD4_T
ReDeconv	CD8_T	0.0926053	Bulk-CD4_T	Patient_09_CD4	Others
ReDeconv	Monocytes	0.0192463	Bulk-CD4_T	Patient_09_CD4	Others
ReDeconv	NK_cells	0.00285015	Bulk-CD4_T	Patient_09_CD4	Others
ReDeconv	B_cells	0.0130118	Bulk-CD4_T	Patient_10_CD4	Others
ReDeconv	CD4_T	0.877205	Bulk-CD4_T	Patient_10_CD4	CD4_T
ReDeconv	CD8_T	0.109783	Bulk-CD4_T	Patient_10_CD4	Others
ReDeconv	Monocytes	0	Bulk-CD4_T	Patient_10_CD4	Others
ReDeconv	NK_cells	0	Bulk-CD4_T	Patient_10_CD4	Others
ReDeconv	B_cells	0	Bulk-CD4_T	Patient_11_CD4	Others
ReDeconv	CD4_T	0.804249	Bulk-CD4_T	Patient_11_CD4	CD4_T
ReDeconv	CD8_T	0.195751	Bulk-CD4_T	Patient_11_CD4	Others
ReDeconv	Monocytes	0	Bulk-CD4_T	Patient_11_CD4	Others
ReDeconv	NK_cells	0	Bulk-CD4_T	Patient_11_CD4	Others
ReDeconv	B_cells	0.00766205	Bulk-CD4_T	Patient_12_CD4	Others
ReDeconv	CD4_T	0.870377	Bulk-CD4_T	Patient_12_CD4	CD4_T
ReDeconv	CD8_T	0.121961	Bulk-CD4_T	Patient_12_CD4	Others
ReDeconv	Monocytes	0	Bulk-CD4_T	Patient_12_CD4	Others
ReDeconv	NK_cells	0	Bulk-CD4_T	Patient_12_CD4	Others
ReDeconv	B_cells	0.00630775	Bulk-CD4_T	Patient_13_CD4	Others
ReDeconv	CD4_T	0.586021	Bulk-CD4_T	Patient_13_CD4	CD4_T
ReDeconv	CD8_T	0.407671	Bulk-CD4_T	Patient_13_CD4	Others
ReDeconv	Monocytes	0	Bulk-CD4_T	Patient_13_CD4	Others
ReDeconv	NK_cells	0	Bulk-CD4_T	Patient_13_CD4	Others
ReDeconv	B_cells	0.0102867	Bulk-CD4_T	Patient_14_CD4	Others
ReDeconv	CD4_T	0.671889	Bulk-CD4_T	Patient_14_CD4	CD4_T
ReDeconv	CD8_T	0.305559	Bulk-CD4_T	Patient_14_CD4	Others
ReDeconv	Monocytes	0	Bulk-CD4_T	Patient_14_CD4	Others
ReDeconv	NK_cells	0.0122651	Bulk-CD4_T	Patient_14_CD4	Others
ReDeconv	B_cells	0.0276722	Bulk-CD4_T	Patient_15_CD4	Others
ReDeconv	CD4_T	0.871363	Bulk-CD4_T	Patient_15_CD4	CD4_T
ReDeconv	CD8_T	0.0560367	Bulk-CD4_T	Patient_15_CD4	Others
ReDeconv	Monocytes	0.0169742	Bulk-CD4_T	Patient_15_CD4	Others
ReDeconv	NK_cells	0.0279541	Bulk-CD4_T	Patient_15_CD4	Others
ReDeconv	B_cells	0.0140626	Bulk-CD4_T	Patient_16_CD4	Others
ReDeconv	CD4_T	0.364039	Bulk-CD4_T	Patient_16_CD4	CD4_T
ReDeconv	CD8_T	0.431352	Bulk-CD4_T	Patient_16_CD4	Others
ReDeconv	Monocytes	0.115556	Bulk-CD4_T	Patient_16_CD4	Others
ReDeconv	NK_cells	0.0749905	Bulk-CD4_T	Patient_16_CD4	Others
ReDeconv	B_cells	0.00546114	Bulk-CD4_T	Patient_17_CD4	Others
ReDeconv	CD4_T	0.862178	Bulk-CD4_T	Patient_17_CD4	CD4_T
ReDeconv	CD8_T	0.132361	Bulk-CD4_T	Patient_17_CD4	Others
ReDeconv	Monocytes	0	Bulk-CD4_T	Patient_17_CD4	Others
ReDeconv	NK_cells	0	Bulk-CD4_T	Patient_17_CD4	Others
ReDeconv	B_cells	0.0226884	Bulk-CD8_T	Patient_01_CD8	Others
ReDeconv	CD4_T	0.106288	Bulk-CD8_T	Patient_01_CD8	Others
ReDeconv	CD8_T	0.548653	Bulk-CD8_T	Patient_01_CD8	CD8_T
ReDeconv	Monocytes	0.0321576	Bulk-CD8_T	Patient_01_CD8	Others
ReDeconv	NK_cells	0.290213	Bulk-CD8_T	Patient_01_CD8	Others
ReDeconv	B_cells	0.00469367	Bulk-CD8_T	Patient_02_CD8	Others
ReDeconv	CD4_T	0.168916	Bulk-CD8_T	Patient_02_CD8	Others
ReDeconv	CD8_T	0.794648	Bulk-CD8_T	Patient_02_CD8	CD8_T
ReDeconv	Monocytes	0	Bulk-CD8_T	Patient_02_CD8	Others
ReDeconv	NK_cells	0.0317432	Bulk-CD8_T	Patient_02_CD8	Others
ReDeconv	B_cells	0.0135438	Bulk-CD8_T	Patient_03_CD8	Others
ReDeconv	CD4_T	0	Bulk-CD8_T	Patient_03_CD8	Others
ReDeconv	CD8_T	0.60175	Bulk-CD8_T	Patient_03_CD8	CD8_T
ReDeconv	Monocytes	0.00395975	Bulk-CD8_T	Patient_03_CD8	Others
ReDeconv	NK_cells	0.380746	Bulk-CD8_T	Patient_03_CD8	Others
ReDeconv	B_cells	0.00587949	Bulk-CD8_T	Patient_04_CD8	Others
ReDeconv	CD4_T	0.1084	Bulk-CD8_T	Patient_04_CD8	Others
ReDeconv	CD8_T	0.787343	Bulk-CD8_T	Patient_04_CD8	CD8_T
ReDeconv	Monocytes	0	Bulk-CD8_T	Patient_04_CD8	Others
ReDeconv	NK_cells	0.0983766	Bulk-CD8_T	Patient_04_CD8	Others
ReDeconv	B_cells	0.00954228	Bulk-CD8_T	Patient_05_CD8	Others
ReDeconv	CD4_T	0.121281	Bulk-CD8_T	Patient_05_CD8	Others
ReDeconv	CD8_T	0.791458	Bulk-CD8_T	Patient_05_CD8	CD8_T
ReDeconv	Monocytes	0	Bulk-CD8_T	Patient_05_CD8	Others
ReDeconv	NK_cells	0.0777195	Bulk-CD8_T	Patient_05_CD8	Others
ReDeconv	B_cells	0.00191801	Bulk-CD8_T	Patient_06_CD8	Others
ReDeconv	CD4_T	0.0581758	Bulk-CD8_T	Patient_06_CD8	Others
ReDeconv	CD8_T	0.774759	Bulk-CD8_T	Patient_06_CD8	CD8_T
ReDeconv	Monocytes	0	Bulk-CD8_T	Patient_06_CD8	Others
ReDeconv	NK_cells	0.165147	Bulk-CD8_T	Patient_06_CD8	Others
ReDeconv	B_cells	0.0337652	Bulk-CD8_T	Patient_07_CD8	Others
ReDeconv	CD4_T	0.0734606	Bulk-CD8_T	Patient_07_CD8	Others
ReDeconv	CD8_T	0.543527	Bulk-CD8_T	Patient_07_CD8	CD8_T
ReDeconv	Monocytes	0.0265245	Bulk-CD8_T	Patient_07_CD8	Others
ReDeconv	NK_cells	0.322722	Bulk-CD8_T	Patient_07_CD8	Others
ReDeconv	B_cells	0.0113181	Bulk-CD8_T	Patient_08_CD8	Others
ReDeconv	CD4_T	0.140177	Bulk-CD8_T	Patient_08_CD8	Others
ReDeconv	CD8_T	0.665491	Bulk-CD8_T	Patient_08_CD8	CD8_T
ReDeconv	Monocytes	0.0206423	Bulk-CD8_T	Patient_08_CD8	Others
ReDeconv	NK_cells	0.162372	Bulk-CD8_T	Patient_08_CD8	Others
ReDeconv	B_cells	0.00872989	Bulk-CD8_T	Patient_09_CD8	Others
ReDeconv	CD4_T	0.134285	Bulk-CD8_T	Patient_09_CD8	Others
ReDeconv	CD8_T	0.718272	Bulk-CD8_T	Patient_09_CD8	CD8_T
ReDeconv	Monocytes	0.0383266	Bulk-CD8_T	Patient_09_CD8	Others
ReDeconv	NK_cells	0.100387	Bulk-CD8_T	Patient_09_CD8	Others
ReDeconv	B_cells	0.00783547	Bulk-CD8_T	Patient_10_CD8	Others
ReDeconv	CD4_T	0.11661	Bulk-CD8_T	Patient_10_CD8	Others
ReDeconv	CD8_T	0.724822	Bulk-CD8_T	Patient_10_CD8	CD8_T
ReDeconv	Monocytes	0	Bulk-CD8_T	Patient_10_CD8	Others
ReDeconv	NK_cells	0.150732	Bulk-CD8_T	Patient_10_CD8	Others
ReDeconv	B_cells	0.00502883	Bulk-CD8_T	Patient_11_CD8	Others
ReDeconv	CD4_T	0.0373297	Bulk-CD8_T	Patient_11_CD8	Others
ReDeconv	CD8_T	0.89131	Bulk-CD8_T	Patient_11_CD8	CD8_T
ReDeconv	Monocytes	0	Bulk-CD8_T	Patient_11_CD8	Others
ReDeconv	NK_cells	0.0663319	Bulk-CD8_T	Patient_11_CD8	Others
ReDeconv	B_cells	0.00680474	Bulk-CD8_T	Patient_12_CD8	Others
ReDeconv	CD4_T	0.181034	Bulk-CD8_T	Patient_12_CD8	Others
ReDeconv	CD8_T	0.625932	Bulk-CD8_T	Patient_12_CD8	CD8_T
ReDeconv	Monocytes	0	Bulk-CD8_T	Patient_12_CD8	Others
ReDeconv	NK_cells	0.186229	Bulk-CD8_T	Patient_12_CD8	Others
ReDeconv	B_cells	0.00541205	Bulk-CD8_T	Patient_13_CD8	Others
ReDeconv	CD4_T	0.00035999	Bulk-CD8_T	Patient_13_CD8	Others
ReDeconv	CD8_T	0.734965	Bulk-CD8_T	Patient_13_CD8	CD8_T
ReDeconv	Monocytes	0	Bulk-CD8_T	Patient_13_CD8	Others
ReDeconv	NK_cells	0.259263	Bulk-CD8_T	Patient_13_CD8	Others
ReDeconv	B_cells	0.00966068	Bulk-CD8_T	Patient_14_CD8	Others
ReDeconv	CD4_T	0.0865904	Bulk-CD8_T	Patient_14_CD8	Others
ReDeconv	CD8_T	0.678571	Bulk-CD8_T	Patient_14_CD8	CD8_T
ReDeconv	Monocytes	0	Bulk-CD8_T	Patient_14_CD8	Others
ReDeconv	NK_cells	0.225178	Bulk-CD8_T	Patient_14_CD8	Others
ReDeconv	B_cells	0.0200798	Bulk-CD8_T	Patient_15_CD8	Others
ReDeconv	CD4_T	0	Bulk-CD8_T	Patient_15_CD8	Others
ReDeconv	CD8_T	0.552093	Bulk-CD8_T	Patient_15_CD8	CD8_T
ReDeconv	Monocytes	0.0374078	Bulk-CD8_T	Patient_15_CD8	Others
ReDeconv	NK_cells	0.39042	Bulk-CD8_T	Patient_15_CD8	Others
ReDeconv	B_cells	0.00793183	Bulk-CD8_T	Patient_16_CD8	Others
ReDeconv	CD4_T	0.0139775	Bulk-CD8_T	Patient_16_CD8	Others
ReDeconv	CD8_T	0.617641	Bulk-CD8_T	Patient_16_CD8	CD8_T
ReDeconv	Monocytes	0.0889916	Bulk-CD8_T	Patient_16_CD8	Others
ReDeconv	NK_cells	0.271458	Bulk-CD8_T	Patient_16_CD8	Others
ReDeconv	B_cells	0.00168378	Bulk-CD8_T	Patient_17_CD8	Others
ReDeconv	CD4_T	0.144455	Bulk-CD8_T	Patient_17_CD8	Others
ReDeconv	CD8_T	0.765618	Bulk-CD8_T	Patient_17_CD8	CD8_T
ReDeconv	Monocytes	0	Bulk-CD8_T	Patient_17_CD8	Others
ReDeconv	NK_cells	0.0882428	Bulk-CD8_T	Patient_17_CD8	Others
ReDeconv	B_cells	0	Bulk-Monocytes	Patient_01_Monocytes	Others
ReDeconv	CD4_T	0	Bulk-Monocytes	Patient_01_Monocytes	Others
ReDeconv	CD8_T	0.0110713	Bulk-Monocytes	Patient_01_Monocytes	Others
ReDeconv	Monocytes	0.988929	Bulk-Monocytes	Patient_01_Monocytes	Monocytes
ReDeconv	NK_cells	0	Bulk-Monocytes	Patient_01_Monocytes	Others
ReDeconv	B_cells	0.0128788	Bulk-Monocytes	Patient_02_Monocytes	Others
ReDeconv	CD4_T	0	Bulk-Monocytes	Patient_02_Monocytes	Others
ReDeconv	CD8_T	0.030886	Bulk-Monocytes	Patient_02_Monocytes	Others
ReDeconv	Monocytes	0.956235	Bulk-Monocytes	Patient_02_Monocytes	Monocytes
ReDeconv	NK_cells	0	Bulk-Monocytes	Patient_02_Monocytes	Others
ReDeconv	B_cells	0.026388	Bulk-Monocytes	Patient_03_Monocytes	Others
ReDeconv	CD4_T	0.0113362	Bulk-Monocytes	Patient_03_Monocytes	Others
ReDeconv	CD8_T	0.0198608	Bulk-Monocytes	Patient_03_Monocytes	Others
ReDeconv	Monocytes	0.869394	Bulk-Monocytes	Patient_03_Monocytes	Monocytes
ReDeconv	NK_cells	0.0730213	Bulk-Monocytes	Patient_03_Monocytes	Others
ReDeconv	B_cells	0	Bulk-Monocytes	Patient_04_Monocytes	Others
ReDeconv	CD4_T	0	Bulk-Monocytes	Patient_04_Monocytes	Others
ReDeconv	CD8_T	0.0343977	Bulk-Monocytes	Patient_04_Monocytes	Others
ReDeconv	Monocytes	0.965602	Bulk-Monocytes	Patient_04_Monocytes	Monocytes
ReDeconv	NK_cells	0	Bulk-Monocytes	Patient_04_Monocytes	Others
ReDeconv	B_cells	0	Bulk-Monocytes	Patient_05_Monocytes	Others
ReDeconv	CD4_T	0	Bulk-Monocytes	Patient_05_Monocytes	Others
ReDeconv	CD8_T	0.0382767	Bulk-Monocytes	Patient_05_Monocytes	Others
ReDeconv	Monocytes	0.961723	Bulk-Monocytes	Patient_05_Monocytes	Monocytes
ReDeconv	NK_cells	0	Bulk-Monocytes	Patient_05_Monocytes	Others
ReDeconv	B_cells	0.00688948	Bulk-Monocytes	Patient_06_Monocytes	Others
ReDeconv	CD4_T	0	Bulk-Monocytes	Patient_06_Monocytes	Others
ReDeconv	CD8_T	0.0214186	Bulk-Monocytes	Patient_06_Monocytes	Others
ReDeconv	Monocytes	0.9342	Bulk-Monocytes	Patient_06_Monocytes	Monocytes
ReDeconv	NK_cells	0.0374921	Bulk-Monocytes	Patient_06_Monocytes	Others
ReDeconv	B_cells	0.0749285	Bulk-Monocytes	Patient_07_Monocytes	Others
ReDeconv	CD4_T	0.0125458	Bulk-Monocytes	Patient_07_Monocytes	Others
ReDeconv	CD8_T	0.0522071	Bulk-Monocytes	Patient_07_Monocytes	Others
ReDeconv	Monocytes	0.798837	Bulk-Monocytes	Patient_07_Monocytes	Monocytes
ReDeconv	NK_cells	0.0614817	Bulk-Monocytes	Patient_07_Monocytes	Others
ReDeconv	B_cells	0.0252363	Bulk-Monocytes	Patient_08_Monocytes	Others
ReDeconv	CD4_T	0.00488272	Bulk-Monocytes	Patient_08_Monocytes	Others
ReDeconv	CD8_T	0.00662047	Bulk-Monocytes	Patient_08_Monocytes	Others
ReDeconv	Monocytes	0.900414	Bulk-Monocytes	Patient_08_Monocytes	Monocytes
ReDeconv	NK_cells	0.0628464	Bulk-Monocytes	Patient_08_Monocytes	Others
ReDeconv	B_cells	0.0415723	Bulk-Monocytes	Patient_09_Monocytes	Others
ReDeconv	CD4_T	0.00946509	Bulk-Monocytes	Patient_09_Monocytes	Others
ReDeconv	CD8_T	0.0346851	Bulk-Monocytes	Patient_09_Monocytes	Others
ReDeconv	Monocytes	0.883162	Bulk-Monocytes	Patient_09_Monocytes	Monocytes
ReDeconv	NK_cells	0.0311157	Bulk-Monocytes	Patient_09_Monocytes	Others
ReDeconv	B_cells	0.00813765	Bulk-Monocytes	Patient_10_Monocytes	Others
ReDeconv	CD4_T	0.00532028	Bulk-Monocytes	Patient_10_Monocytes	Others
ReDeconv	CD8_T	0.0229918	Bulk-Monocytes	Patient_10_Monocytes	Others
ReDeconv	Monocytes	0.899269	Bulk-Monocytes	Patient_10_Monocytes	Monocytes
ReDeconv	NK_cells	0.0642817	Bulk-Monocytes	Patient_10_Monocytes	Others
ReDeconv	B_cells	0.0221656	Bulk-Monocytes	Patient_11_Monocytes	Others
ReDeconv	CD4_T	0	Bulk-Monocytes	Patient_11_Monocytes	Others
ReDeconv	CD8_T	0.129503	Bulk-Monocytes	Patient_11_Monocytes	Others
ReDeconv	Monocytes	0.848331	Bulk-Monocytes	Patient_11_Monocytes	Monocytes
ReDeconv	NK_cells	0	Bulk-Monocytes	Patient_11_Monocytes	Others
ReDeconv	B_cells	0.00621818	Bulk-Monocytes	Patient_12_Monocytes	Others
ReDeconv	CD4_T	0.00731101	Bulk-Monocytes	Patient_12_Monocytes	Others
ReDeconv	CD8_T	0.0257883	Bulk-Monocytes	Patient_12_Monocytes	Others
ReDeconv	Monocytes	0.922131	Bulk-Monocytes	Patient_12_Monocytes	Monocytes
ReDeconv	NK_cells	0.0385516	Bulk-Monocytes	Patient_12_Monocytes	Others
ReDeconv	B_cells	0	Bulk-Monocytes	Patient_13_Monocytes	Others
ReDeconv	CD4_T	0.00403735	Bulk-Monocytes	Patient_13_Monocytes	Others
ReDeconv	CD8_T	0	Bulk-Monocytes	Patient_13_Monocytes	Others
ReDeconv	Monocytes	0.995963	Bulk-Monocytes	Patient_13_Monocytes	Monocytes
ReDeconv	NK_cells	0	Bulk-Monocytes	Patient_13_Monocytes	Others
ReDeconv	B_cells	0.0413023	Bulk-Monocytes	Patient_14_Monocytes	Others
ReDeconv	CD4_T	0.0208918	Bulk-Monocytes	Patient_14_Monocytes	Others
ReDeconv	CD8_T	0.0384561	Bulk-Monocytes	Patient_14_Monocytes	Others
ReDeconv	Monocytes	0.805071	Bulk-Monocytes	Patient_14_Monocytes	Monocytes
ReDeconv	NK_cells	0.0942786	Bulk-Monocytes	Patient_14_Monocytes	Others
ReDeconv	B_cells	0.0230676	Bulk-Monocytes	Patient_15_Monocytes	Others
ReDeconv	CD4_T	0	Bulk-Monocytes	Patient_15_Monocytes	Others
ReDeconv	CD8_T	0.0237059	Bulk-Monocytes	Patient_15_Monocytes	Others
ReDeconv	Monocytes	0.938504	Bulk-Monocytes	Patient_15_Monocytes	Monocytes
ReDeconv	NK_cells	0.0147223	Bulk-Monocytes	Patient_15_Monocytes	Others
ReDeconv	B_cells	0.00171827	Bulk-Monocytes	Patient_16_Monocytes	Others
ReDeconv	CD4_T	0	Bulk-Monocytes	Patient_16_Monocytes	Others
ReDeconv	CD8_T	0.0231575	Bulk-Monocytes	Patient_16_Monocytes	Others
ReDeconv	Monocytes	0.96614	Bulk-Monocytes	Patient_16_Monocytes	Monocytes
ReDeconv	NK_cells	0.00898457	Bulk-Monocytes	Patient_16_Monocytes	Others
ReDeconv	B_cells	0	Bulk-Monocytes	Patient_17_Monocytes	Others
ReDeconv	CD4_T	0	Bulk-Monocytes	Patient_17_Monocytes	Others
ReDeconv	CD8_T	0.0157683	Bulk-Monocytes	Patient_17_Monocytes	Others
ReDeconv	Monocytes	0.984232	Bulk-Monocytes	Patient_17_Monocytes	Monocytes
ReDeconv	NK_cells	0	Bulk-Monocytes	Patient_17_Monocytes	Others
ReDeconv	B_cells	0.0156003	Bulk-NK_cells	Patient_01_NK	Others
ReDeconv	CD4_T	0.0127961	Bulk-NK_cells	Patient_01_NK	Others
ReDeconv	CD8_T	0	Bulk-NK_cells	Patient_01_NK	Others
ReDeconv	Monocytes	0.0406536	Bulk-NK_cells	Patient_01_NK	Others
ReDeconv	NK_cells	0.93095	Bulk-NK_cells	Patient_01_NK	NK_cells
ReDeconv	B_cells	0.00654133	Bulk-NK_cells	Patient_02_NK	Others
ReDeconv	CD4_T	0.0201746	Bulk-NK_cells	Patient_02_NK	Others
ReDeconv	CD8_T	0.0408277	Bulk-NK_cells	Patient_02_NK	Others
ReDeconv	Monocytes	0.011057	Bulk-NK_cells	Patient_02_NK	Others
ReDeconv	NK_cells	0.921399	Bulk-NK_cells	Patient_02_NK	NK_cells
ReDeconv	B_cells	0.00273121	Bulk-NK_cells	Patient_03_NK	Others
ReDeconv	CD4_T	0.00992017	Bulk-NK_cells	Patient_03_NK	Others
ReDeconv	CD8_T	0	Bulk-NK_cells	Patient_03_NK	Others
ReDeconv	Monocytes	0	Bulk-NK_cells	Patient_03_NK	Others
ReDeconv	NK_cells	0.987349	Bulk-NK_cells	Patient_03_NK	NK_cells
ReDeconv	B_cells	0.0123059	Bulk-NK_cells	Patient_04_NK	Others
ReDeconv	CD4_T	0.0161599	Bulk-NK_cells	Patient_04_NK	Others
ReDeconv	CD8_T	0	Bulk-NK_cells	Patient_04_NK	Others
ReDeconv	Monocytes	0.183692	Bulk-NK_cells	Patient_04_NK	Others
ReDeconv	NK_cells	0.787842	Bulk-NK_cells	Patient_04_NK	NK_cells
ReDeconv	B_cells	0.0140645	Bulk-NK_cells	Patient_05_NK	Others
ReDeconv	CD4_T	0.030767	Bulk-NK_cells	Patient_05_NK	Others
ReDeconv	CD8_T	0.00226071	Bulk-NK_cells	Patient_05_NK	Others
ReDeconv	Monocytes	0.12573	Bulk-NK_cells	Patient_05_NK	Others
ReDeconv	NK_cells	0.827178	Bulk-NK_cells	Patient_05_NK	NK_cells
ReDeconv	B_cells	0	Bulk-NK_cells	Patient_06_NK	Others
ReDeconv	CD4_T	0.0246536	Bulk-NK_cells	Patient_06_NK	Others
ReDeconv	CD8_T	0.00991989	Bulk-NK_cells	Patient_06_NK	Others
ReDeconv	Monocytes	0	Bulk-NK_cells	Patient_06_NK	Others
ReDeconv	NK_cells	0.965427	Bulk-NK_cells	Patient_06_NK	NK_cells
ReDeconv	B_cells	0.0461067	Bulk-NK_cells	Patient_07_NK	Others
ReDeconv	CD4_T	0.0383647	Bulk-NK_cells	Patient_07_NK	Others
ReDeconv	CD8_T	0.0336285	Bulk-NK_cells	Patient_07_NK	Others
ReDeconv	Monocytes	0.0606333	Bulk-NK_cells	Patient_07_NK	Others
ReDeconv	NK_cells	0.821267	Bulk-NK_cells	Patient_07_NK	NK_cells
ReDeconv	B_cells	0.0286285	Bulk-NK_cells	Patient_08_NK	Others
ReDeconv	CD4_T	0.0245877	Bulk-NK_cells	Patient_08_NK	Others
ReDeconv	CD8_T	0.0117651	Bulk-NK_cells	Patient_08_NK	Others
ReDeconv	Monocytes	0.0127632	Bulk-NK_cells	Patient_08_NK	Others
ReDeconv	NK_cells	0.922255	Bulk-NK_cells	Patient_08_NK	NK_cells
ReDeconv	B_cells	0.00213181	Bulk-NK_cells	Patient_09_NK	Others
ReDeconv	CD4_T	0.0205086	Bulk-NK_cells	Patient_09_NK	Others
ReDeconv	CD8_T	0.0176028	Bulk-NK_cells	Patient_09_NK	Others
ReDeconv	Monocytes	0.0789636	Bulk-NK_cells	Patient_09_NK	Others
ReDeconv	NK_cells	0.880793	Bulk-NK_cells	Patient_09_NK	NK_cells
ReDeconv	B_cells	0.0090661	Bulk-NK_cells	Patient_10_NK	Others
ReDeconv	CD4_T	0.0207242	Bulk-NK_cells	Patient_10_NK	Others
ReDeconv	CD8_T	0	Bulk-NK_cells	Patient_10_NK	Others
ReDeconv	Monocytes	0.0748865	Bulk-NK_cells	Patient_10_NK	Others
ReDeconv	NK_cells	0.895323	Bulk-NK_cells	Patient_10_NK	NK_cells
ReDeconv	B_cells	0	Bulk-NK_cells	Patient_11_NK	Others
ReDeconv	CD4_T	0.0106042	Bulk-NK_cells	Patient_11_NK	Others
ReDeconv	CD8_T	0.010281	Bulk-NK_cells	Patient_11_NK	Others
ReDeconv	Monocytes	0	Bulk-NK_cells	Patient_11_NK	Others
ReDeconv	NK_cells	0.979115	Bulk-NK_cells	Patient_11_NK	NK_cells
ReDeconv	B_cells	0.000744194	Bulk-NK_cells	Patient_12_NK	Others
ReDeconv	CD4_T	0.0113324	Bulk-NK_cells	Patient_12_NK	Others
ReDeconv	CD8_T	0	Bulk-NK_cells	Patient_12_NK	Others
ReDeconv	Monocytes	0.0179684	Bulk-NK_cells	Patient_12_NK	Others
ReDeconv	NK_cells	0.969955	Bulk-NK_cells	Patient_12_NK	NK_cells
ReDeconv	B_cells	0	Bulk-NK_cells	Patient_13_NK	Others
ReDeconv	CD4_T	0.0181995	Bulk-NK_cells	Patient_13_NK	Others
ReDeconv	CD8_T	0.0605082	Bulk-NK_cells	Patient_13_NK	Others
ReDeconv	Monocytes	0.00473961	Bulk-NK_cells	Patient_13_NK	Others
ReDeconv	NK_cells	0.916553	Bulk-NK_cells	Patient_13_NK	NK_cells
ReDeconv	B_cells	0.00505604	Bulk-NK_cells	Patient_14_NK	Others
ReDeconv	CD4_T	0.0130495	Bulk-NK_cells	Patient_14_NK	Others
ReDeconv	CD8_T	0	Bulk-NK_cells	Patient_14_NK	Others
ReDeconv	Monocytes	0.0204988	Bulk-NK_cells	Patient_14_NK	Others
ReDeconv	NK_cells	0.961396	Bulk-NK_cells	Patient_14_NK	NK_cells
ReDeconv	B_cells	0.0148523	Bulk-NK_cells	Patient_15_NK	Others
ReDeconv	CD4_T	0.00837261	Bulk-NK_cells	Patient_15_NK	Others
ReDeconv	CD8_T	0.005621	Bulk-NK_cells	Patient_15_NK	Others
ReDeconv	Monocytes	0.1843	Bulk-NK_cells	Patient_15_NK	Others
ReDeconv	NK_cells	0.786854	Bulk-NK_cells	Patient_15_NK	NK_cells
ReDeconv	B_cells	0.0111957	Bulk-NK_cells	Patient_16_NK	Others
ReDeconv	CD4_T	0.021854	Bulk-NK_cells	Patient_16_NK	Others
ReDeconv	CD8_T	0	Bulk-NK_cells	Patient_16_NK	Others
ReDeconv	Monocytes	0.210299	Bulk-NK_cells	Patient_16_NK	Others
ReDeconv	NK_cells	0.756652	Bulk-NK_cells	Patient_16_NK	NK_cells
ReDeconv	B_cells	0	Bulk-NK_cells	Patient_17_NK	Others
ReDeconv	CD4_T	0.017672	Bulk-NK_cells	Patient_17_NK	Others
ReDeconv	CD8_T	0.00246828	Bulk-NK_cells	Patient_17_NK	Others
ReDeconv	Monocytes	0	Bulk-NK_cells	Patient_17_NK	Others
ReDeconv	NK_cells	0.97986	Bulk-NK_cells	Patient_17_NK	NK_cells
ReDeconv (T1)	B_cells	0.938815	Bulk-B_cells	Patient_01_B	B_cells
ReDeconv (T1)	CD4_T	0	Bulk-B_cells	Patient_01_B	Others
ReDeconv (T1)	CD8_T	0.00573265	Bulk-B_cells	Patient_01_B	Others
ReDeconv (T1)	Monocytes	0.0487051	Bulk-B_cells	Patient_01_B	Others
ReDeconv (T1)	NK_cells	0.00674746	Bulk-B_cells	Patient_01_B	Others
ReDeconv (T1)	B_cells	0.908802	Bulk-B_cells	Patient_02_B	B_cells
ReDeconv (T1)	CD4_T	0	Bulk-B_cells	Patient_02_B	Others
ReDeconv (T1)	CD8_T	0.00752667	Bulk-B_cells	Patient_02_B	Others
ReDeconv (T1)	Monocytes	0.0682516	Bulk-B_cells	Patient_02_B	Others
ReDeconv (T1)	NK_cells	0.01542	Bulk-B_cells	Patient_02_B	Others
ReDeconv (T1)	B_cells	0.946965	Bulk-B_cells	Patient_03_B	B_cells
ReDeconv (T1)	CD4_T	0	Bulk-B_cells	Patient_03_B	Others
ReDeconv (T1)	CD8_T	0.0119063	Bulk-B_cells	Patient_03_B	Others
ReDeconv (T1)	Monocytes	0.0278923	Bulk-B_cells	Patient_03_B	Others
ReDeconv (T1)	NK_cells	0.0132361	Bulk-B_cells	Patient_03_B	Others
ReDeconv (T1)	B_cells	0.993276	Bulk-B_cells	Patient_04_B	B_cells
ReDeconv (T1)	CD4_T	0	Bulk-B_cells	Patient_04_B	Others
ReDeconv (T1)	CD8_T	0.00263948	Bulk-B_cells	Patient_04_B	Others
ReDeconv (T1)	Monocytes	0.00408465	Bulk-B_cells	Patient_04_B	Others
ReDeconv (T1)	NK_cells	0	Bulk-B_cells	Patient_04_B	Others
ReDeconv (T1)	B_cells	0.968989	Bulk-B_cells	Patient_05_B	B_cells
ReDeconv (T1)	CD4_T	0	Bulk-B_cells	Patient_05_B	Others
ReDeconv (T1)	CD8_T	0.00617797	Bulk-B_cells	Patient_05_B	Others
ReDeconv (T1)	Monocytes	0.0235021	Bulk-B_cells	Patient_05_B	Others
ReDeconv (T1)	NK_cells	0.00133092	Bulk-B_cells	Patient_05_B	Others
ReDeconv (T1)	B_cells	0.997001	Bulk-B_cells	Patient_06_B	B_cells
ReDeconv (T1)	CD4_T	0	Bulk-B_cells	Patient_06_B	Others
ReDeconv (T1)	CD8_T	0.00200608	Bulk-B_cells	Patient_06_B	Others
ReDeconv (T1)	Monocytes	7.83964e-05	Bulk-B_cells	Patient_06_B	Others
ReDeconv (T1)	NK_cells	0.000914454	Bulk-B_cells	Patient_06_B	Others
ReDeconv (T1)	B_cells	0.93667	Bulk-B_cells	Patient_07_B	B_cells
ReDeconv (T1)	CD4_T	0	Bulk-B_cells	Patient_07_B	Others
ReDeconv (T1)	CD8_T	0.0149174	Bulk-B_cells	Patient_07_B	Others
ReDeconv (T1)	Monocytes	0.0382371	Bulk-B_cells	Patient_07_B	Others
ReDeconv (T1)	NK_cells	0.0101755	Bulk-B_cells	Patient_07_B	Others
ReDeconv (T1)	B_cells	0.982948	Bulk-B_cells	Patient_08_B	B_cells
ReDeconv (T1)	CD4_T	0	Bulk-B_cells	Patient_08_B	Others
ReDeconv (T1)	CD8_T	0	Bulk-B_cells	Patient_08_B	Others
ReDeconv (T1)	Monocytes	0.00944405	Bulk-B_cells	Patient_08_B	Others
ReDeconv (T1)	NK_cells	0.00760785	Bulk-B_cells	Patient_08_B	Others
ReDeconv (T1)	B_cells	0.91593	Bulk-B_cells	Patient_09_B	B_cells
ReDeconv (T1)	CD4_T	0	Bulk-B_cells	Patient_09_B	Others
ReDeconv (T1)	CD8_T	0.00653547	Bulk-B_cells	Patient_09_B	Others
ReDeconv (T1)	Monocytes	0.0757768	Bulk-B_cells	Patient_09_B	Others
ReDeconv (T1)	NK_cells	0.00175735	Bulk-B_cells	Patient_09_B	Others
ReDeconv (T1)	B_cells	0.955351	Bulk-B_cells	Patient_10_B	B_cells
ReDeconv (T1)	CD4_T	0	Bulk-B_cells	Patient_10_B	Others
ReDeconv (T1)	CD8_T	0.00579175	Bulk-B_cells	Patient_10_B	Others
ReDeconv (T1)	Monocytes	0.02263	Bulk-B_cells	Patient_10_B	Others
ReDeconv (T1)	NK_cells	0.0162269	Bulk-B_cells	Patient_10_B	Others
ReDeconv (T1)	B_cells	0.977658	Bulk-B_cells	Patient_11_B	B_cells
ReDeconv (T1)	CD4_T	0	Bulk-B_cells	Patient_11_B	Others
ReDeconv (T1)	CD8_T	0.00243486	Bulk-B_cells	Patient_11_B	Others
ReDeconv (T1)	Monocytes	0.0195593	Bulk-B_cells	Patient_11_B	Others
ReDeconv (T1)	NK_cells	0.000348225	Bulk-B_cells	Patient_11_B	Others
ReDeconv (T1)	B_cells	0.98251	Bulk-B_cells	Patient_12_B	B_cells
ReDeconv (T1)	CD4_T	0	Bulk-B_cells	Patient_12_B	Others
ReDeconv (T1)	CD8_T	0.00899076	Bulk-B_cells	Patient_12_B	Others
ReDeconv (T1)	Monocytes	0.00711444	Bulk-B_cells	Patient_12_B	Others
ReDeconv (T1)	NK_cells	0.00138476	Bulk-B_cells	Patient_12_B	Others
ReDeconv (T1)	B_cells	0.990693	Bulk-B_cells	Patient_13_B	B_cells
ReDeconv (T1)	CD4_T	0	Bulk-B_cells	Patient_13_B	Others
ReDeconv (T1)	CD8_T	0.00930697	Bulk-B_cells	Patient_13_B	Others
ReDeconv (T1)	Monocytes	0	Bulk-B_cells	Patient_13_B	Others
ReDeconv (T1)	NK_cells	0	Bulk-B_cells	Patient_13_B	Others
ReDeconv (T1)	B_cells	0.981385	Bulk-B_cells	Patient_14_B	B_cells
ReDeconv (T1)	CD4_T	0	Bulk-B_cells	Patient_14_B	Others
ReDeconv (T1)	CD8_T	0.00110989	Bulk-B_cells	Patient_14_B	Others
ReDeconv (T1)	Monocytes	0.0127296	Bulk-B_cells	Patient_14_B	Others
ReDeconv (T1)	NK_cells	0.00477505	Bulk-B_cells	Patient_14_B	Others
ReDeconv (T1)	B_cells	0.921496	Bulk-B_cells	Patient_15_B	B_cells
ReDeconv (T1)	CD4_T	0	Bulk-B_cells	Patient_15_B	Others
ReDeconv (T1)	CD8_T	0.0202982	Bulk-B_cells	Patient_15_B	Others
ReDeconv (T1)	Monocytes	0.0403511	Bulk-B_cells	Patient_15_B	Others
ReDeconv (T1)	NK_cells	0.0178543	Bulk-B_cells	Patient_15_B	Others
ReDeconv (T1)	B_cells	0.938822	Bulk-B_cells	Patient_16_B	B_cells
ReDeconv (T1)	CD4_T	0	Bulk-B_cells	Patient_16_B	Others
ReDeconv (T1)	CD8_T	0.00251499	Bulk-B_cells	Patient_16_B	Others
ReDeconv (T1)	Monocytes	0.050889	Bulk-B_cells	Patient_16_B	Others
ReDeconv (T1)	NK_cells	0.00777417	Bulk-B_cells	Patient_16_B	Others
ReDeconv (T1)	B_cells	0.990747	Bulk-B_cells	Patient_17_B	B_cells
ReDeconv (T1)	CD4_T	0	Bulk-B_cells	Patient_17_B	Others
ReDeconv (T1)	CD8_T	0.00925315	Bulk-B_cells	Patient_17_B	Others
ReDeconv (T1)	Monocytes	0	Bulk-B_cells	Patient_17_B	Others
ReDeconv (T1)	NK_cells	0	Bulk-B_cells	Patient_17_B	Others
ReDeconv (T1)	B_cells	0.00455495	Bulk-CD4_T	Patient_01_CD4	Others
ReDeconv (T1)	CD4_T	0.967647	Bulk-CD4_T	Patient_01_CD4	CD4_T
ReDeconv (T1)	CD8_T	0.0277985	Bulk-CD4_T	Patient_01_CD4	Others
ReDeconv (T1)	Monocytes	0	Bulk-CD4_T	Patient_01_CD4	Others
ReDeconv (T1)	NK_cells	0	Bulk-CD4_T	Patient_01_CD4	Others
ReDeconv (T1)	B_cells	0.00168009	Bulk-CD4_T	Patient_02_CD4	Others
ReDeconv (T1)	CD4_T	0.856258	Bulk-CD4_T	Patient_02_CD4	CD4_T
ReDeconv (T1)	CD8_T	0.142061	Bulk-CD4_T	Patient_02_CD4	Others
ReDeconv (T1)	Monocytes	0	Bulk-CD4_T	Patient_02_CD4	Others
ReDeconv (T1)	NK_cells	0	Bulk-CD4_T	Patient_02_CD4	Others
ReDeconv (T1)	B_cells	0.00494843	Bulk-CD4_T	Patient_03_CD4	Others
ReDeconv (T1)	CD4_T	0.864431	Bulk-CD4_T	Patient_03_CD4	CD4_T
ReDeconv (T1)	CD8_T	0.11045	Bulk-CD4_T	Patient_03_CD4	Others
ReDeconv (T1)	Monocytes	0	Bulk-CD4_T	Patient_03_CD4	Others
ReDeconv (T1)	NK_cells	0.0201705	Bulk-CD4_T	Patient_03_CD4	Others
ReDeconv (T1)	B_cells	0.0059511	Bulk-CD4_T	Patient_04_CD4	Others
ReDeconv (T1)	CD4_T	0.833089	Bulk-CD4_T	Patient_04_CD4	CD4_T
ReDeconv (T1)	CD8_T	0.160959	Bulk-CD4_T	Patient_04_CD4	Others
ReDeconv (T1)	Monocytes	0	Bulk-CD4_T	Patient_04_CD4	Others
ReDeconv (T1)	NK_cells	0	Bulk-CD4_T	Patient_04_CD4	Others
ReDeconv (T1)	B_cells	0.00309082	Bulk-CD4_T	Patient_05_CD4	Others
ReDeconv (T1)	CD4_T	0.745036	Bulk-CD4_T	Patient_05_CD4	CD4_T
ReDeconv (T1)	CD8_T	0.251873	Bulk-CD4_T	Patient_05_CD4	Others
ReDeconv (T1)	Monocytes	0	Bulk-CD4_T	Patient_05_CD4	Others
ReDeconv (T1)	NK_cells	0	Bulk-CD4_T	Patient_05_CD4	Others
ReDeconv (T1)	B_cells	0.00077709	Bulk-CD4_T	Patient_06_CD4	Others
ReDeconv (T1)	CD4_T	0.786877	Bulk-CD4_T	Patient_06_CD4	CD4_T
ReDeconv (T1)	CD8_T	0.188823	Bulk-CD4_T	Patient_06_CD4	Others
ReDeconv (T1)	Monocytes	0	Bulk-CD4_T	Patient_06_CD4	Others
ReDeconv (T1)	NK_cells	0.0235227	Bulk-CD4_T	Patient_06_CD4	Others
ReDeconv (T1)	B_cells	0.0407039	Bulk-CD4_T	Patient_07_CD4	Others
ReDeconv (T1)	CD4_T	0.638141	Bulk-CD4_T	Patient_07_CD4	CD4_T
ReDeconv (T1)	CD8_T	0.21812	Bulk-CD4_T	Patient_07_CD4	Others
ReDeconv (T1)	Monocytes	0.0288039	Bulk-CD4_T	Patient_07_CD4	Others
ReDeconv (T1)	NK_cells	0.0742318	Bulk-CD4_T	Patient_07_CD4	Others
ReDeconv (T1)	B_cells	0.00943988	Bulk-CD4_T	Patient_08_CD4	Others
ReDeconv (T1)	CD4_T	0.494265	Bulk-CD4_T	Patient_08_CD4	CD4_T
ReDeconv (T1)	CD8_T	0.496295	Bulk-CD4_T	Patient_08_CD4	Others
ReDeconv (T1)	Monocytes	0	Bulk-CD4_T	Patient_08_CD4	Others
ReDeconv (T1)	NK_cells	0	Bulk-CD4_T	Patient_08_CD4	Others
ReDeconv (T1)	B_cells	0.0069215	Bulk-CD4_T	Patient_09_CD4	Others
ReDeconv (T1)	CD4_T	0.890221	Bulk-CD4_T	Patient_09_CD4	CD4_T
ReDeconv (T1)	CD8_T	0.0818219	Bulk-CD4_T	Patient_09_CD4	Others
ReDeconv (T1)	Monocytes	0.0201216	Bulk-CD4_T	Patient_09_CD4	Others
ReDeconv (T1)	NK_cells	0.0009143	Bulk-CD4_T	Patient_09_CD4	Others
ReDeconv (T1)	B_cells	0.0130944	Bulk-CD4_T	Patient_10_CD4	Others
ReDeconv (T1)	CD4_T	0.887526	Bulk-CD4_T	Patient_10_CD4	CD4_T
ReDeconv (T1)	CD8_T	0.0993791	Bulk-CD4_T	Patient_10_CD4	Others
ReDeconv (T1)	Monocytes	0	Bulk-CD4_T	Patient_10_CD4	Others
ReDeconv (T1)	NK_cells	0	Bulk-CD4_T	Patient_10_CD4	Others
ReDeconv (T1)	B_cells	0	Bulk-CD4_T	Patient_11_CD4	Others
ReDeconv (T1)	CD4_T	0.808478	Bulk-CD4_T	Patient_11_CD4	CD4_T
ReDeconv (T1)	CD8_T	0.191522	Bulk-CD4_T	Patient_11_CD4	Others
ReDeconv (T1)	Monocytes	0	Bulk-CD4_T	Patient_11_CD4	Others
ReDeconv (T1)	NK_cells	0	Bulk-CD4_T	Patient_11_CD4	Others
ReDeconv (T1)	B_cells	0.00786351	Bulk-CD4_T	Patient_12_CD4	Others
ReDeconv (T1)	CD4_T	0.883105	Bulk-CD4_T	Patient_12_CD4	CD4_T
ReDeconv (T1)	CD8_T	0.109032	Bulk-CD4_T	Patient_12_CD4	Others
ReDeconv (T1)	Monocytes	0	Bulk-CD4_T	Patient_12_CD4	Others
ReDeconv (T1)	NK_cells	0	Bulk-CD4_T	Patient_12_CD4	Others
ReDeconv (T1)	B_cells	0.00664839	Bulk-CD4_T	Patient_13_CD4	Others
ReDeconv (T1)	CD4_T	0.614924	Bulk-CD4_T	Patient_13_CD4	CD4_T
ReDeconv (T1)	CD8_T	0.378427	Bulk-CD4_T	Patient_13_CD4	Others
ReDeconv (T1)	Monocytes	0	Bulk-CD4_T	Patient_13_CD4	Others
ReDeconv (T1)	NK_cells	0	Bulk-CD4_T	Patient_13_CD4	Others
ReDeconv (T1)	B_cells	0.0110096	Bulk-CD4_T	Patient_14_CD4	Others
ReDeconv (T1)	CD4_T	0.705592	Bulk-CD4_T	Patient_14_CD4	CD4_T
ReDeconv (T1)	CD8_T	0.272957	Bulk-CD4_T	Patient_14_CD4	Others
ReDeconv (T1)	Monocytes	0	Bulk-CD4_T	Patient_14_CD4	Others
ReDeconv (T1)	NK_cells	0.0104406	Bulk-CD4_T	Patient_14_CD4	Others
ReDeconv (T1)	B_cells	0.0285104	Bulk-CD4_T	Patient_15_CD4	Others
ReDeconv (T1)	CD4_T	0.878016	Bulk-CD4_T	Patient_15_CD4	CD4_T
ReDeconv (T1)	CD8_T	0.0557972	Bulk-CD4_T	Patient_15_CD4	Others
ReDeconv (T1)	Monocytes	0.0174281	Bulk-CD4_T	Patient_15_CD4	Others
ReDeconv (T1)	NK_cells	0.0202484	Bulk-CD4_T	Patient_15_CD4	Others
ReDeconv (T1)	B_cells	0.0155869	Bulk-CD4_T	Patient_16_CD4	Others
ReDeconv (T1)	CD4_T	0.40933	Bulk-CD4_T	Patient_16_CD4	CD4_T
ReDeconv (T1)	CD8_T	0.38059	Bulk-CD4_T	Patient_16_CD4	Others
ReDeconv (T1)	Monocytes	0.131256	Bulk-CD4_T	Patient_16_CD4	Others
ReDeconv (T1)	NK_cells	0.0632373	Bulk-CD4_T	Patient_16_CD4	Others
ReDeconv (T1)	B_cells	0.00524552	Bulk-CD4_T	Patient_17_CD4	Others
ReDeconv (T1)	CD4_T	0.868761	Bulk-CD4_T	Patient_17_CD4	CD4_T
ReDeconv (T1)	CD8_T	0.125994	Bulk-CD4_T	Patient_17_CD4	Others
ReDeconv (T1)	Monocytes	0	Bulk-CD4_T	Patient_17_CD4	Others
ReDeconv (T1)	NK_cells	0	Bulk-CD4_T	Patient_17_CD4	Others
ReDeconv (T1)	B_cells	0.0270978	Bulk-CD8_T	Patient_01_CD8	Others
ReDeconv (T1)	CD4_T	0.146973	Bulk-CD8_T	Patient_01_CD8	Others
ReDeconv (T1)	CD8_T	0.517658	Bulk-CD8_T	Patient_01_CD8	CD8_T
ReDeconv (T1)	Monocytes	0.0416373	Bulk-CD8_T	Patient_01_CD8	Others
ReDeconv (T1)	NK_cells	0.266634	Bulk-CD8_T	Patient_01_CD8	Others
ReDeconv (T1)	B_cells	0.00577031	Bulk-CD8_T	Patient_02_CD8	Others
ReDeconv (T1)	CD4_T	0.220135	Bulk-CD8_T	Patient_02_CD8	Others
ReDeconv (T1)	CD8_T	0.743658	Bulk-CD8_T	Patient_02_CD8	CD8_T
ReDeconv (T1)	Monocytes	0	Bulk-CD8_T	Patient_02_CD8	Others
ReDeconv (T1)	NK_cells	0.0304372	Bulk-CD8_T	Patient_02_CD8	Others
ReDeconv (T1)	B_cells	0.0184378	Bulk-CD8_T	Patient_03_CD8	Others
ReDeconv (T1)	CD4_T	0	Bulk-CD8_T	Patient_03_CD8	Others
ReDeconv (T1)	CD8_T	0.604627	Bulk-CD8_T	Patient_03_CD8	CD8_T
ReDeconv (T1)	Monocytes	0.00612362	Bulk-CD8_T	Patient_03_CD8	Others
ReDeconv (T1)	NK_cells	0.370811	Bulk-CD8_T	Patient_03_CD8	Others
ReDeconv (T1)	B_cells	0.00558461	Bulk-CD8_T	Patient_04_CD8	Others
ReDeconv (T1)	CD4_T	0.153189	Bulk-CD8_T	Patient_04_CD8	Others
ReDeconv (T1)	CD8_T	0.747801	Bulk-CD8_T	Patient_04_CD8	CD8_T
ReDeconv (T1)	Monocytes	0	Bulk-CD8_T	Patient_04_CD8	Others
ReDeconv (T1)	NK_cells	0.0934246	Bulk-CD8_T	Patient_04_CD8	Others
ReDeconv (T1)	B_cells	0.00865379	Bulk-CD8_T	Patient_05_CD8	Others
ReDeconv (T1)	CD4_T	0.167732	Bulk-CD8_T	Patient_05_CD8	Others
ReDeconv (T1)	CD8_T	0.74835	Bulk-CD8_T	Patient_05_CD8	CD8_T
ReDeconv (T1)	Monocytes	0	Bulk-CD8_T	Patient_05_CD8	Others
ReDeconv (T1)	NK_cells	0.0752641	Bulk-CD8_T	Patient_05_CD8	Others
ReDeconv (T1)	B_cells	0.000692299	Bulk-CD8_T	Patient_06_CD8	Others
ReDeconv (T1)	CD4_T	0.085601	Bulk-CD8_T	Patient_06_CD8	Others
ReDeconv (T1)	CD8_T	0.758409	Bulk-CD8_T	Patient_06_CD8	CD8_T
ReDeconv (T1)	Monocytes	0	Bulk-CD8_T	Patient_06_CD8	Others
ReDeconv (T1)	NK_cells	0.155298	Bulk-CD8_T	Patient_06_CD8	Others
ReDeconv (T1)	B_cells	0.0439922	Bulk-CD8_T	Patient_07_CD8	Others
ReDeconv (T1)	CD4_T	0.0925054	Bulk-CD8_T	Patient_07_CD8	Others
ReDeconv (T1)	CD8_T	0.531536	Bulk-CD8_T	Patient_07_CD8	CD8_T
ReDeconv (T1)	Monocytes	0.0347184	Bulk-CD8_T	Patient_07_CD8	Others
ReDeconv (T1)	NK_cells	0.297248	Bulk-CD8_T	Patient_07_CD8	Others
ReDeconv (T1)	B_cells	0.0138259	Bulk-CD8_T	Patient_08_CD8	Others
ReDeconv (T1)	CD4_T	0.192893	Bulk-CD8_T	Patient_08_CD8	Others
ReDeconv (T1)	CD8_T	0.621409	Bulk-CD8_T	Patient_08_CD8	CD8_T
ReDeconv (T1)	Monocytes	0.0259177	Bulk-CD8_T	Patient_08_CD8	Others
ReDeconv (T1)	NK_cells	0.145955	Bulk-CD8_T	Patient_08_CD8	Others
ReDeconv (T1)	B_cells	0.0098036	Bulk-CD8_T	Patient_09_CD8	Others
ReDeconv (T1)	CD4_T	0.173893	Bulk-CD8_T	Patient_09_CD8	Others
ReDeconv (T1)	CD8_T	0.673217	Bulk-CD8_T	Patient_09_CD8	CD8_T
ReDeconv (T1)	Monocytes	0.0486684	Bulk-CD8_T	Patient_09_CD8	Others
ReDeconv (T1)	NK_cells	0.0944181	Bulk-CD8_T	Patient_09_CD8	Others
ReDeconv (T1)	B_cells	0.00815794	Bulk-CD8_T	Patient_10_CD8	Others
ReDeconv (T1)	CD4_T	0.15455	Bulk-CD8_T	Patient_10_CD8	Others
ReDeconv (T1)	CD8_T	0.695778	Bulk-CD8_T	Patient_10_CD8	CD8_T
ReDeconv (T1)	Monocytes	0	Bulk-CD8_T	Patient_10_CD8	Others
ReDeconv (T1)	NK_cells	0.141515	Bulk-CD8_T	Patient_10_CD8	Others
ReDeconv (T1)	B_cells	0.00553834	Bulk-CD8_T	Patient_11_CD8	Others
ReDeconv (T1)	CD4_T	0.0537307	Bulk-CD8_T	Patient_11_CD8	Others
ReDeconv (T1)	CD8_T	0.878093	Bulk-CD8_T	Patient_11_CD8	CD8_T
ReDeconv (T1)	Monocytes	0	Bulk-CD8_T	Patient_11_CD8	Others
ReDeconv (T1)	NK_cells	0.0626378	Bulk-CD8_T	Patient_11_CD8	Others
ReDeconv (T1)	B_cells	0.00578173	Bulk-CD8_T	Patient_12_CD8	Others
ReDeconv (T1)	CD4_T	0.246102	Bulk-CD8_T	Patient_12_CD8	Others
ReDeconv (T1)	CD8_T	0.578606	Bulk-CD8_T	Patient_12_CD8	CD8_T
ReDeconv (T1)	Monocytes	0	Bulk-CD8_T	Patient_12_CD8	Others
ReDeconv (T1)	NK_cells	0.169511	Bulk-CD8_T	Patient_12_CD8	Others
ReDeconv (T1)	B_cells	0.00582316	Bulk-CD8_T	Patient_13_CD8	Others
ReDeconv (T1)	CD4_T	0.00300703	Bulk-CD8_T	Patient_13_CD8	Others
ReDeconv (T1)	CD8_T	0.739893	Bulk-CD8_T	Patient_13_CD8	CD8_T
ReDeconv (T1)	Monocytes	0	Bulk-CD8_T	Patient_13_CD8	Others
ReDeconv (T1)	NK_cells	0.251277	Bulk-CD8_T	Patient_13_CD8	Others
ReDeconv (T1)	B_cells	0.0102429	Bulk-CD8_T	Patient_14_CD8	Others
ReDeconv (T1)	CD4_T	0.123028	Bulk-CD8_T	Patient_14_CD8	Others
ReDeconv (T1)	CD8_T	0.654131	Bulk-CD8_T	Patient_14_CD8	CD8_T
ReDeconv (T1)	Monocytes	0	Bulk-CD8_T	Patient_14_CD8	Others
ReDeconv (T1)	NK_cells	0.212598	Bulk-CD8_T	Patient_14_CD8	Others
ReDeconv (T1)	B_cells	0.0275054	Bulk-CD8_T	Patient_15_CD8	Others
ReDeconv (T1)	CD4_T	0	Bulk-CD8_T	Patient_15_CD8	Others
ReDeconv (T1)	CD8_T	0.55066	Bulk-CD8_T	Patient_15_CD8	CD8_T
ReDeconv (T1)	Monocytes	0.0503687	Bulk-CD8_T	Patient_15_CD8	Others
ReDeconv (T1)	NK_cells	0.371466	Bulk-CD8_T	Patient_15_CD8	Others
ReDeconv (T1)	B_cells	0.00989116	Bulk-CD8_T	Patient_16_CD8	Others
ReDeconv (T1)	CD4_T	0.0238807	Bulk-CD8_T	Patient_16_CD8	Others
ReDeconv (T1)	CD8_T	0.596743	Bulk-CD8_T	Patient_16_CD8	CD8_T
ReDeconv (T1)	Monocytes	0.11591	Bulk-CD8_T	Patient_16_CD8	Others
ReDeconv (T1)	NK_cells	0.253575	Bulk-CD8_T	Patient_16_CD8	Others
ReDeconv (T1)	B_cells	0.00110061	Bulk-CD8_T	Patient_17_CD8	Others
ReDeconv (T1)	CD4_T	0.197824	Bulk-CD8_T	Patient_17_CD8	Others
ReDeconv (T1)	CD8_T	0.718227	Bulk-CD8_T	Patient_17_CD8	CD8_T
ReDeconv (T1)	Monocytes	0	Bulk-CD8_T	Patient_17_CD8	Others
ReDeconv (T1)	NK_cells	0.0828475	Bulk-CD8_T	Patient_17_CD8	Others
ReDeconv (T1)	B_cells	0	Bulk-Monocytes	Patient_01_Monocytes	Others
ReDeconv (T1)	CD4_T	0	Bulk-Monocytes	Patient_01_Monocytes	Others
ReDeconv (T1)	CD8_T	0.00873301	Bulk-Monocytes	Patient_01_Monocytes	Others
ReDeconv (T1)	Monocytes	0.991267	Bulk-Monocytes	Patient_01_Monocytes	Monocytes
ReDeconv (T1)	NK_cells	0	Bulk-Monocytes	Patient_01_Monocytes	Others
ReDeconv (T1)	B_cells	0.0130856	Bulk-Monocytes	Patient_02_Monocytes	Others
ReDeconv (T1)	CD4_T	0	Bulk-Monocytes	Patient_02_Monocytes	Others
ReDeconv (T1)	CD8_T	0.0241694	Bulk-Monocytes	Patient_02_Monocytes	Others
ReDeconv (T1)	Monocytes	0.962745	Bulk-Monocytes	Patient_02_Monocytes	Monocytes
ReDeconv (T1)	NK_cells	0	Bulk-Monocytes	Patient_02_Monocytes	Others
ReDeconv (T1)	B_cells	0.0269477	Bulk-Monocytes	Patient_03_Monocytes	Others
ReDeconv (T1)	CD4_T	0.0113377	Bulk-Monocytes	Patient_03_Monocytes	Others
ReDeconv (T1)	CD8_T	0.0147815	Bulk-Monocytes	Patient_03_Monocytes	Others
ReDeconv (T1)	Monocytes	0.888769	Bulk-Monocytes	Patient_03_Monocytes	Monocytes
ReDeconv (T1)	NK_cells	0.0581639	Bulk-Monocytes	Patient_03_Monocytes	Others
ReDeconv (T1)	B_cells	0	Bulk-Monocytes	Patient_04_Monocytes	Others
ReDeconv (T1)	CD4_T	0	Bulk-Monocytes	Patient_04_Monocytes	Others
ReDeconv (T1)	CD8_T	0.0248721	Bulk-Monocytes	Patient_04_Monocytes	Others
ReDeconv (T1)	Monocytes	0.975128	Bulk-Monocytes	Patient_04_Monocytes	Monocytes
ReDeconv (T1)	NK_cells	0	Bulk-Monocytes	Patient_04_Monocytes	Others
ReDeconv (T1)	B_cells	0	Bulk-Monocytes	Patient_05_Monocytes	Others
ReDeconv (T1)	CD4_T	0	Bulk-Monocytes	Patient_05_Monocytes	Others
ReDeconv (T1)	CD8_T	0.0260724	Bulk-Monocytes	Patient_05_Monocytes	Others
ReDeconv (T1)	Monocytes	0.973928	Bulk-Monocytes	Patient_05_Monocytes	Monocytes
ReDeconv (T1)	NK_cells	0	Bulk-Monocytes	Patient_05_Monocytes	Others
ReDeconv (T1)	B_cells	0.00590454	Bulk-Monocytes	Patient_06_Monocytes	Others
ReDeconv (T1)	CD4_T	0	Bulk-Monocytes	Patient_06_Monocytes	Others
ReDeconv (T1)	CD8_T	0.0135833	Bulk-Monocytes	Patient_06_Monocytes	Others
ReDeconv (T1)	Monocytes	0.94544	Bulk-Monocytes	Patient_06_Monocytes	Monocytes
ReDeconv (T1)	NK_cells	0.0350719	Bulk-Monocytes	Patient_06_Monocytes	Others
ReDeconv (T1)	B_cells	0.0784493	Bulk-Monocytes	Patient_07_Monocytes	Others
ReDeconv (T1)	CD4_T	0.0111413	Bulk-Monocytes	Patient_07_Monocytes	Others
ReDeconv (T1)	CD8_T	0.0423196	Bulk-Monocytes	Patient_07_Monocytes	Others
ReDeconv (T1)	Monocytes	0.818676	Bulk-Monocytes	Patient_07_Monocytes	Monocytes
ReDeconv (T1)	NK_cells	0.049414	Bulk-Monocytes	Patient_07_Monocytes	Others
ReDeconv (T1)	B_cells	0.0259809	Bulk-Monocytes	Patient_08_Monocytes	Others
ReDeconv (T1)	CD4_T	0.00407927	Bulk-Monocytes	Patient_08_Monocytes	Others
ReDeconv (T1)	CD8_T	0.00480748	Bulk-Monocytes	Patient_08_Monocytes	Others
ReDeconv (T1)	Monocytes	0.915421	Bulk-Monocytes	Patient_08_Monocytes	Monocytes
ReDeconv (T1)	NK_cells	0.0497113	Bulk-Monocytes	Patient_08_Monocytes	Others
ReDeconv (T1)	B_cells	0.0430565	Bulk-Monocytes	Patient_09_Monocytes	Others
ReDeconv (T1)	CD4_T	0.00948319	Bulk-Monocytes	Patient_09_Monocytes	Others
ReDeconv (T1)	CD8_T	0.0263674	Bulk-Monocytes	Patient_09_Monocytes	Others
ReDeconv (T1)	Monocytes	0.895325	Bulk-Monocytes	Patient_09_Monocytes	Monocytes
ReDeconv (T1)	NK_cells	0.0257678	Bulk-Monocytes	Patient_09_Monocytes	Others
ReDeconv (T1)	B_cells	0.00801751	Bulk-Monocytes	Patient_10_Monocytes	Others
ReDeconv (T1)	CD4_T	0.00507762	Bulk-Monocytes	Patient_10_Monocytes	Others
ReDeconv (T1)	CD8_T	0.0172098	Bulk-Monocytes	Patient_10_Monocytes	Others
ReDeconv (T1)	Monocytes	0.918478	Bulk-Monocytes	Patient_10_Monocytes	Monocytes
ReDeconv (T1)	NK_cells	0.0512171	Bulk-Monocytes	Patient_10_Monocytes	Others
ReDeconv (T1)	B_cells	0.0219754	Bulk-Monocytes	Patient_11_Monocytes	Others
ReDeconv (T1)	CD4_T	0	Bulk-Monocytes	Patient_11_Monocytes	Others
ReDeconv (T1)	CD8_T	0.100867	Bulk-Monocytes	Patient_11_Monocytes	Others
ReDeconv (T1)	Monocytes	0.877157	Bulk-Monocytes	Patient_11_Monocytes	Monocytes
ReDeconv (T1)	NK_cells	0	Bulk-Monocytes	Patient_11_Monocytes	Others
ReDeconv (T1)	B_cells	0.00622252	Bulk-Monocytes	Patient_12_Monocytes	Others
ReDeconv (T1)	CD4_T	0.00897416	Bulk-Monocytes	Patient_12_Monocytes	Others
ReDeconv (T1)	CD8_T	0.0166754	Bulk-Monocytes	Patient_12_Monocytes	Others
ReDeconv (T1)	Monocytes	0.937087	Bulk-Monocytes	Patient_12_Monocytes	Monocytes
ReDeconv (T1)	NK_cells	0.0310412	Bulk-Monocytes	Patient_12_Monocytes	Others
ReDeconv (T1)	B_cells	0	Bulk-Monocytes	Patient_13_Monocytes	Others
ReDeconv (T1)	CD4_T	0.00410807	Bulk-Monocytes	Patient_13_Monocytes	Others
ReDeconv (T1)	CD8_T	0	Bulk-Monocytes	Patient_13_Monocytes	Others
ReDeconv (T1)	Monocytes	0.995892	Bulk-Monocytes	Patient_13_Monocytes	Monocytes
ReDeconv (T1)	NK_cells	0	Bulk-Monocytes	Patient_13_Monocytes	Others
ReDeconv (T1)	B_cells	0.0434199	Bulk-Monocytes	Patient_14_Monocytes	Others
ReDeconv (T1)	CD4_T	0.0191244	Bulk-Monocytes	Patient_14_Monocytes	Others
ReDeconv (T1)	CD8_T	0.0329414	Bulk-Monocytes	Patient_14_Monocytes	Others
ReDeconv (T1)	Monocytes	0.831695	Bulk-Monocytes	Patient_14_Monocytes	Monocytes
ReDeconv (T1)	NK_cells	0.0728188	Bulk-Monocytes	Patient_14_Monocytes	Others
ReDeconv (T1)	B_cells	0.0232678	Bulk-Monocytes	Patient_15_Monocytes	Others
ReDeconv (T1)	CD4_T	0	Bulk-Monocytes	Patient_15_Monocytes	Others
ReDeconv (T1)	CD8_T	0.0168624	Bulk-Monocytes	Patient_15_Monocytes	Others
ReDeconv (T1)	Monocytes	0.942211	Bulk-Monocytes	Patient_15_Monocytes	Monocytes
ReDeconv (T1)	NK_cells	0.0176585	Bulk-Monocytes	Patient_15_Monocytes	Others
ReDeconv (T1)	B_cells	0.00146685	Bulk-Monocytes	Patient_16_Monocytes	Others
ReDeconv (T1)	CD4_T	0	Bulk-Monocytes	Patient_16_Monocytes	Others
ReDeconv (T1)	CD8_T	0.013735	Bulk-Monocytes	Patient_16_Monocytes	Others
ReDeconv (T1)	Monocytes	0.970175	Bulk-Monocytes	Patient_16_Monocytes	Monocytes
ReDeconv (T1)	NK_cells	0.0146231	Bulk-Monocytes	Patient_16_Monocytes	Others
ReDeconv (T1)	B_cells	0	Bulk-Monocytes	Patient_17_Monocytes	Others
ReDeconv (T1)	CD4_T	0	Bulk-Monocytes	Patient_17_Monocytes	Others
ReDeconv (T1)	CD8_T	0.0119986	Bulk-Monocytes	Patient_17_Monocytes	Others
ReDeconv (T1)	Monocytes	0.988001	Bulk-Monocytes	Patient_17_Monocytes	Monocytes
ReDeconv (T1)	NK_cells	0	Bulk-Monocytes	Patient_17_Monocytes	Others
ReDeconv (T1)	B_cells	0.0165402	Bulk-NK_cells	Patient_01_NK	Others
ReDeconv (T1)	CD4_T	0.0207429	Bulk-NK_cells	Patient_01_NK	Others
ReDeconv (T1)	CD8_T	0	Bulk-NK_cells	Patient_01_NK	Others
ReDeconv (T1)	Monocytes	0.0558713	Bulk-NK_cells	Patient_01_NK	Others
ReDeconv (T1)	NK_cells	0.906846	Bulk-NK_cells	Patient_01_NK	NK_cells
ReDeconv (T1)	B_cells	0.00740367	Bulk-NK_cells	Patient_02_NK	Others
ReDeconv (T1)	CD4_T	0.0244352	Bulk-NK_cells	Patient_02_NK	Others
ReDeconv (T1)	CD8_T	0.0446144	Bulk-NK_cells	Patient_02_NK	Others
ReDeconv (T1)	Monocytes	0.0162806	Bulk-NK_cells	Patient_02_NK	Others
ReDeconv (T1)	NK_cells	0.907266	Bulk-NK_cells	Patient_02_NK	NK_cells
ReDeconv (T1)	B_cells	0.00361275	Bulk-NK_cells	Patient_03_NK	Others
ReDeconv (T1)	CD4_T	0.0122194	Bulk-NK_cells	Patient_03_NK	Others
ReDeconv (T1)	CD8_T	0.000931286	Bulk-NK_cells	Patient_03_NK	Others
ReDeconv (T1)	Monocytes	0	Bulk-NK_cells	Patient_03_NK	Others
ReDeconv (T1)	NK_cells	0.983237	Bulk-NK_cells	Patient_03_NK	NK_cells
ReDeconv (T1)	B_cells	0.0157598	Bulk-NK_cells	Patient_04_NK	Others
ReDeconv (T1)	CD4_T	0.0218099	Bulk-NK_cells	Patient_04_NK	Others
ReDeconv (T1)	CD8_T	0	Bulk-NK_cells	Patient_04_NK	Others
ReDeconv (T1)	Monocytes	0.236404	Bulk-NK_cells	Patient_04_NK	Others
ReDeconv (T1)	NK_cells	0.726026	Bulk-NK_cells	Patient_04_NK	NK_cells
ReDeconv (T1)	B_cells	0.016655	Bulk-NK_cells	Patient_05_NK	Others
ReDeconv (T1)	CD4_T	0.0378921	Bulk-NK_cells	Patient_05_NK	Others
ReDeconv (T1)	CD8_T	0.00614716	Bulk-NK_cells	Patient_05_NK	Others
ReDeconv (T1)	Monocytes	0.167682	Bulk-NK_cells	Patient_05_NK	Others
ReDeconv (T1)	NK_cells	0.771624	Bulk-NK_cells	Patient_05_NK	NK_cells
ReDeconv (T1)	B_cells	0	Bulk-NK_cells	Patient_06_NK	Others
ReDeconv (T1)	CD4_T	0.0323359	Bulk-NK_cells	Patient_06_NK	Others
ReDeconv (T1)	CD8_T	0.0122511	Bulk-NK_cells	Patient_06_NK	Others
ReDeconv (T1)	Monocytes	0	Bulk-NK_cells	Patient_06_NK	Others
ReDeconv (T1)	NK_cells	0.955413	Bulk-NK_cells	Patient_06_NK	NK_cells
ReDeconv (T1)	B_cells	0.0616665	Bulk-NK_cells	Patient_07_NK	Others
ReDeconv (T1)	CD4_T	0.0470376	Bulk-NK_cells	Patient_07_NK	Others
ReDeconv (T1)	CD8_T	0.0393952	Bulk-NK_cells	Patient_07_NK	Others
ReDeconv (T1)	Monocytes	0.0810362	Bulk-NK_cells	Patient_07_NK	Others
ReDeconv (T1)	NK_cells	0.770864	Bulk-NK_cells	Patient_07_NK	NK_cells
ReDeconv (T1)	B_cells	0.0405863	Bulk-NK_cells	Patient_08_NK	Others
ReDeconv (T1)	CD4_T	0.0344851	Bulk-NK_cells	Patient_08_NK	Others
ReDeconv (T1)	CD8_T	0.0142912	Bulk-NK_cells	Patient_08_NK	Others
ReDeconv (T1)	Monocytes	0.019055	Bulk-NK_cells	Patient_08_NK	Others
ReDeconv (T1)	NK_cells	0.891582	Bulk-NK_cells	Patient_08_NK	NK_cells
ReDeconv (T1)	B_cells	0.0017428	Bulk-NK_cells	Patient_09_NK	Others
ReDeconv (T1)	CD4_T	0.0261502	Bulk-NK_cells	Patient_09_NK	Others
ReDeconv (T1)	CD8_T	0.0185225	Bulk-NK_cells	Patient_09_NK	Others
ReDeconv (T1)	Monocytes	0.106536	Bulk-NK_cells	Patient_09_NK	Others
ReDeconv (T1)	NK_cells	0.847049	Bulk-NK_cells	Patient_09_NK	NK_cells
ReDeconv (T1)	B_cells	0.0113898	Bulk-NK_cells	Patient_10_NK	Others
ReDeconv (T1)	CD4_T	0.0267696	Bulk-NK_cells	Patient_10_NK	Others
ReDeconv (T1)	CD8_T	0	Bulk-NK_cells	Patient_10_NK	Others
ReDeconv (T1)	Monocytes	0.100746	Bulk-NK_cells	Patient_10_NK	Others
ReDeconv (T1)	NK_cells	0.861094	Bulk-NK_cells	Patient_10_NK	NK_cells
ReDeconv (T1)	B_cells	0	Bulk-NK_cells	Patient_11_NK	Others
ReDeconv (T1)	CD4_T	0.0145997	Bulk-NK_cells	Patient_11_NK	Others
ReDeconv (T1)	CD8_T	0.0112529	Bulk-NK_cells	Patient_11_NK	Others
ReDeconv (T1)	Monocytes	0	Bulk-NK_cells	Patient_11_NK	Others
ReDeconv (T1)	NK_cells	0.974147	Bulk-NK_cells	Patient_11_NK	NK_cells
ReDeconv (T1)	B_cells	0.000899562	Bulk-NK_cells	Patient_12_NK	Others
ReDeconv (T1)	CD4_T	0.0160429	Bulk-NK_cells	Patient_12_NK	Others
ReDeconv (T1)	CD8_T	0	Bulk-NK_cells	Patient_12_NK	Others
ReDeconv (T1)	Monocytes	0.0258084	Bulk-NK_cells	Patient_12_NK	Others
ReDeconv (T1)	NK_cells	0.957249	Bulk-NK_cells	Patient_12_NK	NK_cells
ReDeconv (T1)	B_cells	0	Bulk-NK_cells	Patient_13_NK	Others
ReDeconv (T1)	CD4_T	0.0225023	Bulk-NK_cells	Patient_13_NK	Others
ReDeconv (T1)	CD8_T	0.0643337	Bulk-NK_cells	Patient_13_NK	Others
ReDeconv (T1)	Monocytes	0.00761153	Bulk-NK_cells	Patient_13_NK	Others
ReDeconv (T1)	NK_cells	0.905552	Bulk-NK_cells	Patient_13_NK	NK_cells
ReDeconv (T1)	B_cells	0.00514016	Bulk-NK_cells	Patient_14_NK	Others
ReDeconv (T1)	CD4_T	0.0204544	Bulk-NK_cells	Patient_14_NK	Others
ReDeconv (T1)	CD8_T	0	Bulk-NK_cells	Patient_14_NK	Others
ReDeconv (T1)	Monocytes	0.028265	Bulk-NK_cells	Patient_14_NK	Others
ReDeconv (T1)	NK_cells	0.94614	Bulk-NK_cells	Patient_14_NK	NK_cells
ReDeconv (T1)	B_cells	0.0202171	Bulk-NK_cells	Patient_15_NK	Others
ReDeconv (T1)	CD4_T	0.00952753	Bulk-NK_cells	Patient_15_NK	Others
ReDeconv (T1)	CD8_T	0.00721241	Bulk-NK_cells	Patient_15_NK	Others
ReDeconv (T1)	Monocytes	0.238634	Bulk-NK_cells	Patient_15_NK	Others
ReDeconv (T1)	NK_cells	0.724409	Bulk-NK_cells	Patient_15_NK	NK_cells
ReDeconv (T1)	B_cells	0.0142291	Bulk-NK_cells	Patient_16_NK	Others
ReDeconv (T1)	CD4_T	0.0278836	Bulk-NK_cells	Patient_16_NK	Others
ReDeconv (T1)	CD8_T	0	Bulk-NK_cells	Patient_16_NK	Others
ReDeconv (T1)	Monocytes	0.269957	Bulk-NK_cells	Patient_16_NK	Others
ReDeconv (T1)	NK_cells	0.68793	Bulk-NK_cells	Patient_16_NK	NK_cells
ReDeconv (T1)	B_cells	0	Bulk-NK_cells	Patient_17_NK	Others
ReDeconv (T1)	CD4_T	0.0237786	Bulk-NK_cells	Patient_17_NK	Others
ReDeconv (T1)	CD8_T	0.00430006	Bulk-NK_cells	Patient_17_NK	Others
ReDeconv (T1)	Monocytes	0	Bulk-NK_cells	Patient_17_NK	Others
ReDeconv (T1)	NK_cells	0.971921	Bulk-NK_cells	Patient_17_NK	NK_cells
MuSiC	B_cells	0.771982	Bulk-B_cells	Patient_01_B	B_cells
MuSiC	CD4_T	0	Bulk-B_cells	Patient_01_B	Others
MuSiC	CD8_T	0.118077	Bulk-B_cells	Patient_01_B	Others
MuSiC	Monocytes	0.046828	Bulk-B_cells	Patient_01_B	Others
MuSiC	NK_cells	0.0631125	Bulk-B_cells	Patient_01_B	Others
MuSiC	B_cells	0.795325	Bulk-B_cells	Patient_02_B	B_cells
MuSiC	CD4_T	0	Bulk-B_cells	Patient_02_B	Others
MuSiC	CD8_T	0	Bulk-B_cells	Patient_02_B	Others
MuSiC	Monocytes	0.0658958	Bulk-B_cells	Patient_02_B	Others
MuSiC	NK_cells	0.138779	Bulk-B_cells	Patient_02_B	Others
MuSiC	B_cells	0.756948	Bulk-B_cells	Patient_03_B	B_cells
MuSiC	CD4_T	0	Bulk-B_cells	Patient_03_B	Others
MuSiC	CD8_T	0.17016	Bulk-B_cells	Patient_03_B	Others
MuSiC	Monocytes	0.0458271	Bulk-B_cells	Patient_03_B	Others
MuSiC	NK_cells	0.0270648	Bulk-B_cells	Patient_03_B	Others
MuSiC	B_cells	0.741985	Bulk-B_cells	Patient_04_B	B_cells
MuSiC	CD4_T	0	Bulk-B_cells	Patient_04_B	Others
MuSiC	CD8_T	0.217944	Bulk-B_cells	Patient_04_B	Others
MuSiC	Monocytes	0.00550399	Bulk-B_cells	Patient_04_B	Others
MuSiC	NK_cells	0.0345672	Bulk-B_cells	Patient_04_B	Others
MuSiC	B_cells	0.659014	Bulk-B_cells	Patient_05_B	B_cells
MuSiC	CD4_T	0	Bulk-B_cells	Patient_05_B	Others
MuSiC	CD8_T	0.278626	Bulk-B_cells	Patient_05_B	Others
MuSiC	Monocytes	0.0623609	Bulk-B_cells	Patient_05_B	Others
MuSiC	NK_cells	0	Bulk-B_cells	Patient_05_B	Others
MuSiC	B_cells	0.71659	Bulk-B_cells	Patient_06_B	B_cells
MuSiC	CD4_T	0	Bulk-B_cells	Patient_06_B	Others
MuSiC	CD8_T	0.268983	Bulk-B_cells	Patient_06_B	Others
MuSiC	Monocytes	0.00503398	Bulk-B_cells	Patient_06_B	Others
MuSiC	NK_cells	0.00939369	Bulk-B_cells	Patient_06_B	Others
MuSiC	B_cells	0.652259	Bulk-B_cells	Patient_07_B	B_cells
MuSiC	CD4_T	0	Bulk-B_cells	Patient_07_B	Others
MuSiC	CD8_T	0.241423	Bulk-B_cells	Patient_07_B	Others
MuSiC	Monocytes	0.0604552	Bulk-B_cells	Patient_07_B	Others
MuSiC	NK_cells	0.0458619	Bulk-B_cells	Patient_07_B	Others
MuSiC	B_cells	0.625714	Bulk-B_cells	Patient_08_B	B_cells
MuSiC	CD4_T	0	Bulk-B_cells	Patient_08_B	Others
MuSiC	CD8_T	0.32792	Bulk-B_cells	Patient_08_B	Others
MuSiC	Monocytes	0.027385	Bulk-B_cells	Patient_08_B	Others
MuSiC	NK_cells	0.0189811	Bulk-B_cells	Patient_08_B	Others
MuSiC	B_cells	0.758179	Bulk-B_cells	Patient_09_B	B_cells
MuSiC	CD4_T	0	Bulk-B_cells	Patient_09_B	Others
MuSiC	CD8_T	0.041852	Bulk-B_cells	Patient_09_B	Others
MuSiC	Monocytes	0.0627858	Bulk-B_cells	Patient_09_B	Others
MuSiC	NK_cells	0.137183	Bulk-B_cells	Patient_09_B	Others
MuSiC	B_cells	0.839151	Bulk-B_cells	Patient_10_B	B_cells
MuSiC	CD4_T	0	Bulk-B_cells	Patient_10_B	Others
MuSiC	CD8_T	0	Bulk-B_cells	Patient_10_B	Others
MuSiC	Monocytes	0.0103786	Bulk-B_cells	Patient_10_B	Others
MuSiC	NK_cells	0.15047	Bulk-B_cells	Patient_10_B	Others
MuSiC	B_cells	0.692708	Bulk-B_cells	Patient_11_B	B_cells
MuSiC	CD4_T	0	Bulk-B_cells	Patient_11_B	Others
MuSiC	CD8_T	0.209112	Bulk-B_cells	Patient_11_B	Others
MuSiC	Monocytes	0.0981796	Bulk-B_cells	Patient_11_B	Others
MuSiC	NK_cells	0	Bulk-B_cells	Patient_11_B	Others
MuSiC	B_cells	0.611577	Bulk-B_cells	Patient_12_B	B_cells
MuSiC	CD4_T	0	Bulk-B_cells	Patient_12_B	Others
MuSiC	CD8_T	0.320381	Bulk-B_cells	Patient_12_B	Others
MuSiC	Monocytes	0.00574728	Bulk-B_cells	Patient_12_B	Others
MuSiC	NK_cells	0.0622943	Bulk-B_cells	Patient_12_B	Others
MuSiC	B_cells	0.598008	Bulk-B_cells	Patient_13_B	B_cells
MuSiC	CD4_T	0	Bulk-B_cells	Patient_13_B	Others
MuSiC	CD8_T	0.401324	Bulk-B_cells	Patient_13_B	Others
MuSiC	Monocytes	0.000667949	Bulk-B_cells	Patient_13_B	Others
MuSiC	NK_cells	0	Bulk-B_cells	Patient_13_B	Others
MuSiC	B_cells	0.725049	Bulk-B_cells	Patient_14_B	B_cells
MuSiC	CD4_T	0	Bulk-B_cells	Patient_14_B	Others
MuSiC	CD8_T	0.248462	Bulk-B_cells	Patient_14_B	Others
MuSiC	Monocytes	0.0256266	Bulk-B_cells	Patient_14_B	Others
MuSiC	NK_cells	0.000862023	Bulk-B_cells	Patient_14_B	Others
MuSiC	B_cells	0.779159	Bulk-B_cells	Patient_15_B	B_cells
MuSiC	CD4_T	0	Bulk-B_cells	Patient_15_B	Others
MuSiC	CD8_T	0.0348285	Bulk-B_cells	Patient_15_B	Others
MuSiC	Monocytes	0.0295132	Bulk-B_cells	Patient_15_B	Others
MuSiC	NK_cells	0.156499	Bulk-B_cells	Patient_15_B	Others
MuSiC	B_cells	0.586941	Bulk-B_cells	Patient_16_B	B_cells
MuSiC	CD4_T	0	Bulk-B_cells	Patient_16_B	Others
MuSiC	CD8_T	0.289612	Bulk-B_cells	Patient_16_B	Others
MuSiC	Monocytes	0.109343	Bulk-B_cells	Patient_16_B	Others
MuSiC	NK_cells	0.0141035	Bulk-B_cells	Patient_16_B	Others
MuSiC	B_cells	0.783805	Bulk-B_cells	Patient_17_B	B_cells
MuSiC	CD4_T	0	Bulk-B_cells	Patient_17_B	Others
MuSiC	CD8_T	0.215481	Bulk-B_cells	Patient_17_B	Others
MuSiC	Monocytes	0.000714593	Bulk-B_cells	Patient_17_B	Others
MuSiC	NK_cells	0	Bulk-B_cells	Patient_17_B	Others
MuSiC	B_cells	0.0131594	Bulk-CD4_T	Patient_01_CD4	Others
MuSiC	CD4_T	0.040719	Bulk-CD4_T	Patient_01_CD4	CD4_T
MuSiC	CD8_T	0.923483	Bulk-CD4_T	Patient_01_CD4	Others
MuSiC	Monocytes	0.0226389	Bulk-CD4_T	Patient_01_CD4	Others
MuSiC	NK_cells	0	Bulk-CD4_T	Patient_01_CD4	Others
MuSiC	B_cells	0.00456017	Bulk-CD4_T	Patient_02_CD4	Others
MuSiC	CD4_T	0.104736	Bulk-CD4_T	Patient_02_CD4	CD4_T
MuSiC	CD8_T	0.874695	Bulk-CD4_T	Patient_02_CD4	Others
MuSiC	Monocytes	0.0160088	Bulk-CD4_T	Patient_02_CD4	Others
MuSiC	NK_cells	0	Bulk-CD4_T	Patient_02_CD4	Others
MuSiC	B_cells	0.00779406	Bulk-CD4_T	Patient_03_CD4	Others
MuSiC	CD4_T	0	Bulk-CD4_T	Patient_03_CD4	CD4_T
MuSiC	CD8_T	0.939093	Bulk-CD4_T	Patient_03_CD4	Others
MuSiC	Monocytes	0.0531125	Bulk-CD4_T	Patient_03_CD4	Others
MuSiC	NK_cells	0	Bulk-CD4_T	Patient_03_CD4	Others
MuSiC	B_cells	0.0279793	Bulk-CD4_T	Patient_04_CD4	Others
MuSiC	CD4_T	0	Bulk-CD4_T	Patient_04_CD4	CD4_T
MuSiC	CD8_T	0.917478	Bulk-CD4_T	Patient_04_CD4	Others
MuSiC	Monocytes	0.054543	Bulk-CD4_T	Patient_04_CD4	Others
MuSiC	NK_cells	0	Bulk-CD4_T	Patient_04_CD4	Others
MuSiC	B_cells	0.0888112	Bulk-CD4_T	Patient_05_CD4	Others
MuSiC	CD4_T	0	Bulk-CD4_T	Patient_05_CD4	CD4_T
MuSiC	CD8_T	0.885532	Bulk-CD4_T	Patient_05_CD4	Others
MuSiC	Monocytes	0.0256572	Bulk-CD4_T	Patient_05_CD4	Others
MuSiC	NK_cells	0	Bulk-CD4_T	Patient_05_CD4	Others
MuSiC	B_cells	0.107923	Bulk-CD4_T	Patient_06_CD4	Others
MuSiC	CD4_T	0	Bulk-CD4_T	Patient_06_CD4	CD4_T
MuSiC	CD8_T	0.87366	Bulk-CD4_T	Patient_06_CD4	Others
MuSiC	Monocytes	0.0179282	Bulk-CD4_T	Patient_06_CD4	Others
MuSiC	NK_cells	0.000489061	Bulk-CD4_T	Patient_06_CD4	Others
MuSiC	B_cells	0.0533699	Bulk-CD4_T	Patient_07_CD4	Others
MuSiC	CD4_T	0	Bulk-CD4_T	Patient_07_CD4	CD4_T
MuSiC	CD8_T	0.826259	Bulk-CD4_T	Patient_07_CD4	Others
MuSiC	Monocytes	0.0771729	Bulk-CD4_T	Patient_07_CD4	Others
MuSiC	NK_cells	0.0431978	Bulk-CD4_T	Patient_07_CD4	Others
MuSiC	B_cells	0.0198548	Bulk-CD4_T	Patient_08_CD4	Others
MuSiC	CD4_T	0	Bulk-CD4_T	Patient_08_CD4	CD4_T
MuSiC	CD8_T	0.967247	Bulk-CD4_T	Patient_08_CD4	Others
MuSiC	Monocytes	0.0128978	Bulk-CD4_T	Patient_08_CD4	Others
MuSiC	NK_cells	0	Bulk-CD4_T	Patient_08_CD4	Others
MuSiC	B_cells	0.0170502	Bulk-CD4_T	Patient_09_CD4	Others
MuSiC	CD4_T	0.00532954	Bulk-CD4_T	Patient_09_CD4	CD4_T
MuSiC	CD8_T	0.926102	Bulk-CD4_T	Patient_09_CD4	Others
MuSiC	Monocytes	0.051518	Bulk-CD4_T	Patient_09_CD4	Others
MuSiC	NK_cells	0	Bulk-CD4_T	Patient_09_CD4	Others
MuSiC	B_cells	0.0590878	Bulk-CD4_T	Patient_10_CD4	Others
MuSiC	CD4_T	0	Bulk-CD4_T	Patient_10_CD4	CD4_T
MuSiC	CD8_T	0.921699	Bulk-CD4_T	Patient_10_CD4	Others
MuSiC	Monocytes	0.0192131	Bulk-CD4_T	Patient_10_CD4	Others
MuSiC	NK_cells	0	Bulk-CD4_T	Patient_10_CD4	Others
MuSiC	B_cells	0.0950133	Bulk-CD4_T	Patient_11_CD4	Others
MuSiC	CD4_T	0	Bulk-CD4_T	Patient_11_CD4	CD4_T
MuSiC	CD8_T	0.897203	Bulk-CD4_T	Patient_11_CD4	Others
MuSiC	Monocytes	0.00778371	Bulk-CD4_T	Patient_11_CD4	Others
MuSiC	NK_cells	0	Bulk-CD4_T	Patient_11_CD4	Others
MuSiC	B_cells	0.0808351	Bulk-CD4_T	Patient_12_CD4	Others
MuSiC	CD4_T	0	Bulk-CD4_T	Patient_12_CD4	CD4_T
MuSiC	CD8_T	0.907099	Bulk-CD4_T	Patient_12_CD4	Others
MuSiC	Monocytes	0.0120663	Bulk-CD4_T	Patient_12_CD4	Others
MuSiC	NK_cells	0	Bulk-CD4_T	Patient_12_CD4	Others
MuSiC	B_cells	0.0256279	Bulk-CD4_T	Patient_13_CD4	Others
MuSiC	CD4_T	0	Bulk-CD4_T	Patient_13_CD4	CD4_T
MuSiC	CD8_T	0.92855	Bulk-CD4_T	Patient_13_CD4	Others
MuSiC	Monocytes	0.0458221	Bulk-CD4_T	Patient_13_CD4	Others
MuSiC	NK_cells	0	Bulk-CD4_T	Patient_13_CD4	Others
MuSiC	B_cells	0.0422012	Bulk-CD4_T	Patient_14_CD4	Others
MuSiC	CD4_T	0.0293471	Bulk-CD4_T	Patient_14_CD4	CD4_T
MuSiC	CD8_T	0.839847	Bulk-CD4_T	Patient_14_CD4	Others
MuSiC	Monocytes	0.087681	Bulk-CD4_T	Patient_14_CD4	Others
MuSiC	NK_cells	0.000923435	Bulk-CD4_T	Patient_14_CD4	Others
MuSiC	B_cells	0.0693512	Bulk-CD4_T	Patient_15_CD4	Others
MuSiC	CD4_T	0	Bulk-CD4_T	Patient_15_CD4	CD4_T
MuSiC	CD8_T	0.858142	Bulk-CD4_T	Patient_15_CD4	Others
MuSiC	Monocytes	0.0725071	Bulk-CD4_T	Patient_15_CD4	Others
MuSiC	NK_cells	0	Bulk-CD4_T	Patient_15_CD4	Others
MuSiC	B_cells	0.0150641	Bulk-CD4_T	Patient_16_CD4	Others
MuSiC	CD4_T	0	Bulk-CD4_T	Patient_16_CD4	CD4_T
MuSiC	CD8_T	0.759146	Bulk-CD4_T	Patient_16_CD4	Others
MuSiC	Monocytes	0.194168	Bulk-CD4_T	Patient_16_CD4	Others
MuSiC	NK_cells	0.0316217	Bulk-CD4_T	Patient_16_CD4	Others
MuSiC	B_cells	0.120055	Bulk-CD4_T	Patient_17_CD4	Others
MuSiC	CD4_T	0	Bulk-CD4_T	Patient_17_CD4	CD4_T
MuSiC	CD8_T	0.879945	Bulk-CD4_T	Patient_17_CD4	Others
MuSiC	Monocytes	0	Bulk-CD4_T	Patient_17_CD4	Others
MuSiC	NK_cells	0	Bulk-CD4_T	Patient_17_CD4	Others
MuSiC	B_cells	0.0294747	Bulk-CD8_T	Patient_01_CD8	Others
MuSiC	CD4_T	0	Bulk-CD8_T	Patient_01_CD8	Others
MuSiC	CD8_T	0.83317	Bulk-CD8_T	Patient_01_CD8	CD8_T
MuSiC	Monocytes	0.0672882	Bulk-CD8_T	Patient_01_CD8	Others
MuSiC	NK_cells	0.0700668	Bulk-CD8_T	Patient_01_CD8	Others
MuSiC	B_cells	0.0127025	Bulk-CD8_T	Patient_02_CD8	Others
MuSiC	CD4_T	0.000488291	Bulk-CD8_T	Patient_02_CD8	Others
MuSiC	CD8_T	0.97271	Bulk-CD8_T	Patient_02_CD8	CD8_T
MuSiC	Monocytes	0.0125674	Bulk-CD8_T	Patient_02_CD8	Others
MuSiC	NK_cells	0.00153146	Bulk-CD8_T	Patient_02_CD8	Others
MuSiC	B_cells	0.0519812	Bulk-CD8_T	Patient_03_CD8	Others
MuSiC	CD4_T	0	Bulk-CD8_T	Patient_03_CD8	Others
MuSiC	CD8_T	0.699102	Bulk-CD8_T	Patient_03_CD8	CD8_T
MuSiC	Monocytes	0.0453712	Bulk-CD8_T	Patient_03_CD8	Others
MuSiC	NK_cells	0.203545	Bulk-CD8_T	Patient_03_CD8	Others
MuSiC	B_cells	0.0158384	Bulk-CD8_T	Patient_04_CD8	Others
MuSiC	CD4_T	0	Bulk-CD8_T	Patient_04_CD8	Others
MuSiC	CD8_T	0.867396	Bulk-CD8_T	Patient_04_CD8	CD8_T
MuSiC	Monocytes	0.0635723	Bulk-CD8_T	Patient_04_CD8	Others
MuSiC	NK_cells	0.0531936	Bulk-CD8_T	Patient_04_CD8	Others
MuSiC	B_cells	0.0343674	Bulk-CD8_T	Patient_05_CD8	Others
MuSiC	CD4_T	0	Bulk-CD8_T	Patient_05_CD8	Others
MuSiC	CD8_T	0.899771	Bulk-CD8_T	Patient_05_CD8	CD8_T
MuSiC	Monocytes	0.0494778	Bulk-CD8_T	Patient_05_CD8	Others
MuSiC	NK_cells	0.0163834	Bulk-CD8_T	Patient_05_CD8	Others
MuSiC	B_cells	0.0380121	Bulk-CD8_T	Patient_06_CD8	Others
MuSiC	CD4_T	0	Bulk-CD8_T	Patient_06_CD8	Others
MuSiC	CD8_T	0.880808	Bulk-CD8_T	Patient_06_CD8	CD8_T
MuSiC	Monocytes	0.00973584	Bulk-CD8_T	Patient_06_CD8	Others
MuSiC	NK_cells	0.0714442	Bulk-CD8_T	Patient_06_CD8	Others
MuSiC	B_cells	0.041711	Bulk-CD8_T	Patient_07_CD8	Others
MuSiC	CD4_T	0	Bulk-CD8_T	Patient_07_CD8	Others
MuSiC	CD8_T	0.676015	Bulk-CD8_T	Patient_07_CD8	CD8_T
MuSiC	Monocytes	0.0626462	Bulk-CD8_T	Patient_07_CD8	Others
MuSiC	NK_cells	0.219627	Bulk-CD8_T	Patient_07_CD8	Others
MuSiC	B_cells	0.0143716	Bulk-CD8_T	Patient_08_CD8	Others
MuSiC	CD4_T	0.125537	Bulk-CD8_T	Patient_08_CD8	Others
MuSiC	CD8_T	0.667275	Bulk-CD8_T	Patient_08_CD8	CD8_T
MuSiC	Monocytes	0.0585229	Bulk-CD8_T	Patient_08_CD8	Others
MuSiC	NK_cells	0.134294	Bulk-CD8_T	Patient_08_CD8	Others
MuSiC	B_cells	0.0250852	Bulk-CD8_T	Patient_09_CD8	Others
MuSiC	CD4_T	0	Bulk-CD8_T	Patient_09_CD8	Others
MuSiC	CD8_T	0.875425	Bulk-CD8_T	Patient_09_CD8	CD8_T
MuSiC	Monocytes	0.0704968	Bulk-CD8_T	Patient_09_CD8	Others
MuSiC	NK_cells	0.0289927	Bulk-CD8_T	Patient_09_CD8	Others
MuSiC	B_cells	0.0265227	Bulk-CD8_T	Patient_10_CD8	Others
MuSiC	CD4_T	0	Bulk-CD8_T	Patient_10_CD8	Others
MuSiC	CD8_T	0.903037	Bulk-CD8_T	Patient_10_CD8	CD8_T
MuSiC	Monocytes	0.0167595	Bulk-CD8_T	Patient_10_CD8	Others
MuSiC	NK_cells	0.053681	Bulk-CD8_T	Patient_10_CD8	Others
MuSiC	B_cells	0.030826	Bulk-CD8_T	Patient_11_CD8	Others
MuSiC	CD4_T	0	Bulk-CD8_T	Patient_11_CD8	Others
MuSiC	CD8_T	0.922875	Bulk-CD8_T	Patient_11_CD8	CD8_T
MuSiC	Monocytes	0.00764644	Bulk-CD8_T	Patient_11_CD8	Others
MuSiC	NK_cells	0.0386524	Bulk-CD8_T	Patient_11_CD8	Others
MuSiC	B_cells	0.0122276	Bulk-CD8_T	Patient_12_CD8	Others
MuSiC	CD4_T	0	Bulk-CD8_T	Patient_12_CD8	Others
MuSiC	CD8_T	0.858993	Bulk-CD8_T	Patient_12_CD8	CD8_T
MuSiC	Monocytes	0.0127678	Bulk-CD8_T	Patient_12_CD8	Others
MuSiC	NK_cells	0.116011	Bulk-CD8_T	Patient_12_CD8	Others
MuSiC	B_cells	0.00326226	Bulk-CD8_T	Patient_13_CD8	Others
MuSiC	CD4_T	0.00352188	Bulk-CD8_T	Patient_13_CD8	Others
MuSiC	CD8_T	0.751665	Bulk-CD8_T	Patient_13_CD8	CD8_T
MuSiC	Monocytes	0.00152108	Bulk-CD8_T	Patient_13_CD8	Others
MuSiC	NK_cells	0.24003	Bulk-CD8_T	Patient_13_CD8	Others
MuSiC	B_cells	0.000972561	Bulk-CD8_T	Patient_14_CD8	Others
MuSiC	CD4_T	0	Bulk-CD8_T	Patient_14_CD8	Others
MuSiC	CD8_T	0.798416	Bulk-CD8_T	Patient_14_CD8	CD8_T
MuSiC	Monocytes	0.00483686	Bulk-CD8_T	Patient_14_CD8	Others
MuSiC	NK_cells	0.195775	Bulk-CD8_T	Patient_14_CD8	Others
MuSiC	B_cells	0.0556091	Bulk-CD8_T	Patient_15_CD8	Others
MuSiC	CD4_T	0	Bulk-CD8_T	Patient_15_CD8	Others
MuSiC	CD8_T	0.561986	Bulk-CD8_T	Patient_15_CD8	CD8_T
MuSiC	Monocytes	0.0860444	Bulk-CD8_T	Patient_15_CD8	Others
MuSiC	NK_cells	0.29636	Bulk-CD8_T	Patient_15_CD8	Others
MuSiC	B_cells	0.00753876	Bulk-CD8_T	Patient_16_CD8	Others
MuSiC	CD4_T	0	Bulk-CD8_T	Patient_16_CD8	Others
MuSiC	CD8_T	0.637994	Bulk-CD8_T	Patient_16_CD8	CD8_T
MuSiC	Monocytes	0.209528	Bulk-CD8_T	Patient_16_CD8	Others
MuSiC	NK_cells	0.144939	Bulk-CD8_T	Patient_16_CD8	Others
MuSiC	B_cells	0.0553544	Bulk-CD8_T	Patient_17_CD8	Others
MuSiC	CD4_T	0	Bulk-CD8_T	Patient_17_CD8	Others
MuSiC	CD8_T	0.931274	Bulk-CD8_T	Patient_17_CD8	CD8_T
MuSiC	Monocytes	0.00153442	Bulk-CD8_T	Patient_17_CD8	Others
MuSiC	NK_cells	0.0118373	Bulk-CD8_T	Patient_17_CD8	Others
MuSiC	B_cells	0	Bulk-Monocytes	Patient_01_Monocytes	Others
MuSiC	CD4_T	0	Bulk-Monocytes	Patient_01_Monocytes	Others
MuSiC	CD8_T	0	Bulk-Monocytes	Patient_01_Monocytes	Others
MuSiC	Monocytes	0.895998	Bulk-Monocytes	Patient_01_Monocytes	Monocytes
MuSiC	NK_cells	0.104002	Bulk-Monocytes	Patient_01_Monocytes	Others
MuSiC	B_cells	0	Bulk-Monocytes	Patient_02_Monocytes	Others
MuSiC	CD4_T	0	Bulk-Monocytes	Patient_02_Monocytes	Others
MuSiC	CD8_T	0	Bulk-Monocytes	Patient_02_Monocytes	Others
MuSiC	Monocytes	0.859134	Bulk-Monocytes	Patient_02_Monocytes	Monocytes
MuSiC	NK_cells	0.140866	Bulk-Monocytes	Patient_02_Monocytes	Others
MuSiC	B_cells	0	Bulk-Monocytes	Patient_03_Monocytes	Others
MuSiC	CD4_T	0	Bulk-Monocytes	Patient_03_Monocytes	Others
MuSiC	CD8_T	0	Bulk-Monocytes	Patient_03_Monocytes	Others
MuSiC	Monocytes	0.793503	Bulk-Monocytes	Patient_03_Monocytes	Monocytes
MuSiC	NK_cells	0.206497	Bulk-Monocytes	Patient_03_Monocytes	Others
MuSiC	B_cells	0	Bulk-Monocytes	Patient_04_Monocytes	Others
MuSiC	CD4_T	0	Bulk-Monocytes	Patient_04_Monocytes	Others
MuSiC	CD8_T	0	Bulk-Monocytes	Patient_04_Monocytes	Others
MuSiC	Monocytes	0.865021	Bulk-Monocytes	Patient_04_Monocytes	Monocytes
MuSiC	NK_cells	0.134979	Bulk-Monocytes	Patient_04_Monocytes	Others
MuSiC	B_cells	0	Bulk-Monocytes	Patient_05_Monocytes	Others
MuSiC	CD4_T	0	Bulk-Monocytes	Patient_05_Monocytes	Others
MuSiC	CD8_T	0	Bulk-Monocytes	Patient_05_Monocytes	Others
MuSiC	Monocytes	0.991359	Bulk-Monocytes	Patient_05_Monocytes	Monocytes
MuSiC	NK_cells	0.0086413	Bulk-Monocytes	Patient_05_Monocytes	Others
MuSiC	B_cells	0	Bulk-Monocytes	Patient_06_Monocytes	Others
MuSiC	CD4_T	0	Bulk-Monocytes	Patient_06_Monocytes	Others
MuSiC	CD8_T	0.00362051	Bulk-Monocytes	Patient_06_Monocytes	Others
MuSiC	Monocytes	0.742334	Bulk-Monocytes	Patient_06_Monocytes	Monocytes
MuSiC	NK_cells	0.254046	Bulk-Monocytes	Patient_06_Monocytes	Others
MuSiC	B_cells	0.0139606	Bulk-Monocytes	Patient_07_Monocytes	Others
MuSiC	CD4_T	0	Bulk-Monocytes	Patient_07_Monocytes	Others
MuSiC	CD8_T	0	Bulk-Monocytes	Patient_07_Monocytes	Others
MuSiC	Monocytes	0.649034	Bulk-Monocytes	Patient_07_Monocytes	Monocytes
MuSiC	NK_cells	0.337005	Bulk-Monocytes	Patient_07_Monocytes	Others
MuSiC	B_cells	0	Bulk-Monocytes	Patient_08_Monocytes	Others
MuSiC	CD4_T	0	Bulk-Monocytes	Patient_08_Monocytes	Others
MuSiC	CD8_T	0	Bulk-Monocytes	Patient_08_Monocytes	Others
MuSiC	Monocytes	0.690982	Bulk-Monocytes	Patient_08_Monocytes	Monocytes
MuSiC	NK_cells	0.309018	Bulk-Monocytes	Patient_08_Monocytes	Others
MuSiC	B_cells	0.022221	Bulk-Monocytes	Patient_09_Monocytes	Others
MuSiC	CD4_T	0	Bulk-Monocytes	Patient_09_Monocytes	Others
MuSiC	CD8_T	0	Bulk-Monocytes	Patient_09_Monocytes	Others
MuSiC	Monocytes	0.868849	Bulk-Monocytes	Patient_09_Monocytes	Monocytes
MuSiC	NK_cells	0.10893	Bulk-Monocytes	Patient_09_Monocytes	Others
MuSiC	B_cells	0.0309514	Bulk-Monocytes	Patient_10_Monocytes	Others
MuSiC	CD4_T	0	Bulk-Monocytes	Patient_10_Monocytes	Others
MuSiC	CD8_T	0.000694784	Bulk-Monocytes	Patient_10_Monocytes	Others
MuSiC	Monocytes	0.763865	Bulk-Monocytes	Patient_10_Monocytes	Monocytes
MuSiC	NK_cells	0.204489	Bulk-Monocytes	Patient_10_Monocytes	Others
MuSiC	B_cells	0.000296409	Bulk-Monocytes	Patient_11_Monocytes	Others
MuSiC	CD4_T	0	Bulk-Monocytes	Patient_11_Monocytes	Others
MuSiC	CD8_T	0.281198	Bulk-Monocytes	Patient_11_Monocytes	Others
MuSiC	Monocytes	0.557301	Bulk-Monocytes	Patient_11_Monocytes	Monocytes
MuSiC	NK_cells	0.161204	Bulk-Monocytes	Patient_11_Monocytes	Others
MuSiC	B_cells	0	Bulk-Monocytes	Patient_12_Monocytes	Others
MuSiC	CD4_T	0	Bulk-Monocytes	Patient_12_Monocytes	Others
MuSiC	CD8_T	0.000864552	Bulk-Monocytes	Patient_12_Monocytes	Others
MuSiC	Monocytes	0.84591	Bulk-Monocytes	Patient_12_Monocytes	Monocytes
MuSiC	NK_cells	0.153225	Bulk-Monocytes	Patient_12_Monocytes	Others
MuSiC	B_cells	0	Bulk-Monocytes	Patient_13_Monocytes	Others
MuSiC	CD4_T	0	Bulk-Monocytes	Patient_13_Monocytes	Others
MuSiC	CD8_T	0.00154902	Bulk-Monocytes	Patient_13_Monocytes	Others
MuSiC	Monocytes	0.706029	Bulk-Monocytes	Patient_13_Monocytes	Monocytes
MuSiC	NK_cells	0.292422	Bulk-Monocytes	Patient_13_Monocytes	Others
MuSiC	B_cells	0.00976725	Bulk-Monocytes	Patient_14_Monocytes	Others
MuSiC	CD4_T	0	Bulk-Monocytes	Patient_14_Monocytes	Others
MuSiC	CD8_T	0	Bulk-Monocytes	Patient_14_Monocytes	Others
MuSiC	Monocytes	0.754994	Bulk-Monocytes	Patient_14_Monocytes	Monocytes
MuSiC	NK_cells	0.235239	Bulk-Monocytes	Patient_14_Monocytes	Others
MuSiC	B_cells	0	Bulk-Monocytes	Patient_15_Monocytes	Others
MuSiC	CD4_T	0	Bulk-Monocytes	Patient_15_Monocytes	Others
MuSiC	CD8_T	0	Bulk-Monocytes	Patient_15_Monocytes	Others
MuSiC	Monocytes	0.883993	Bulk-Monocytes	Patient_15_Monocytes	Monocytes
MuSiC	NK_cells	0.116007	Bulk-Monocytes	Patient_15_Monocytes	Others
MuSiC	B_cells	0	Bulk-Monocytes	Patient_16_Monocytes	Others
MuSiC	CD4_T	0	Bulk-Monocytes	Patient_16_Monocytes	Others
MuSiC	CD8_T	0	Bulk-Monocytes	Patient_16_Monocytes	Others
MuSiC	Monocytes	0.994673	Bulk-Monocytes	Patient_16_Monocytes	Monocytes
MuSiC	NK_cells	0.0053267	Bulk-Monocytes	Patient_16_Monocytes	Others
MuSiC	B_cells	0	Bulk-Monocytes	Patient_17_Monocytes	Others
MuSiC	CD4_T	0	Bulk-Monocytes	Patient_17_Monocytes	Others
MuSiC	CD8_T	0.0936952	Bulk-Monocytes	Patient_17_Monocytes	Others
MuSiC	Monocytes	0.821358	Bulk-Monocytes	Patient_17_Monocytes	Monocytes
MuSiC	NK_cells	0.0849472	Bulk-Monocytes	Patient_17_Monocytes	Others
MuSiC	B_cells	0.00134069	Bulk-NK_cells	Patient_01_NK	Others
MuSiC	CD4_T	0	Bulk-NK_cells	Patient_01_NK	Others
MuSiC	CD8_T	0.103908	Bulk-NK_cells	Patient_01_NK	Others
MuSiC	Monocytes	0.0842285	Bulk-NK_cells	Patient_01_NK	Others
MuSiC	NK_cells	0.810523	Bulk-NK_cells	Patient_01_NK	NK_cells
MuSiC	B_cells	0.0130311	Bulk-NK_cells	Patient_02_NK	Others
MuSiC	CD4_T	0	Bulk-NK_cells	Patient_02_NK	Others
MuSiC	CD8_T	0.11586	Bulk-NK_cells	Patient_02_NK	Others
MuSiC	Monocytes	0.052756	Bulk-NK_cells	Patient_02_NK	Others
MuSiC	NK_cells	0.818353	Bulk-NK_cells	Patient_02_NK	NK_cells
MuSiC	B_cells	0.0259968	Bulk-NK_cells	Patient_03_NK	Others
MuSiC	CD4_T	2.70158e-05	Bulk-NK_cells	Patient_03_NK	Others
MuSiC	CD8_T	0.0699888	Bulk-NK_cells	Patient_03_NK	Others
MuSiC	Monocytes	0.0218132	Bulk-NK_cells	Patient_03_NK	Others
MuSiC	NK_cells	0.882174	Bulk-NK_cells	Patient_03_NK	NK_cells
MuSiC	B_cells	0.00220081	Bulk-NK_cells	Patient_04_NK	Others
MuSiC	CD4_T	0.00246784	Bulk-NK_cells	Patient_04_NK	Others
MuSiC	CD8_T	0.0100006	Bulk-NK_cells	Patient_04_NK	Others
MuSiC	Monocytes	0.222622	Bulk-NK_cells	Patient_04_NK	Others
MuSiC	NK_cells	0.762709	Bulk-NK_cells	Patient_04_NK	NK_cells
MuSiC	B_cells	0.00883593	Bulk-NK_cells	Patient_05_NK	Others
MuSiC	CD4_T	0	Bulk-NK_cells	Patient_05_NK	Others
MuSiC	CD8_T	0.146613	Bulk-NK_cells	Patient_05_NK	Others
MuSiC	Monocytes	0.22604	Bulk-NK_cells	Patient_05_NK	Others
MuSiC	NK_cells	0.618511	Bulk-NK_cells	Patient_05_NK	NK_cells
MuSiC	B_cells	0.0457222	Bulk-NK_cells	Patient_06_NK	Others
MuSiC	CD4_T	0	Bulk-NK_cells	Patient_06_NK	Others
MuSiC	CD8_T	0.186216	Bulk-NK_cells	Patient_06_NK	Others
MuSiC	Monocytes	0.00299762	Bulk-NK_cells	Patient_06_NK	Others
MuSiC	NK_cells	0.765064	Bulk-NK_cells	Patient_06_NK	NK_cells
MuSiC	B_cells	0.054112	Bulk-NK_cells	Patient_07_NK	Others
MuSiC	CD4_T	0	Bulk-NK_cells	Patient_07_NK	Others
MuSiC	CD8_T	0.231841	Bulk-NK_cells	Patient_07_NK	Others
MuSiC	Monocytes	0.0858476	Bulk-NK_cells	Patient_07_NK	Others
MuSiC	NK_cells	0.628199	Bulk-NK_cells	Patient_07_NK	NK_cells
MuSiC	B_cells	0.023205	Bulk-NK_cells	Patient_08_NK	Others
MuSiC	CD4_T	6.71565e-05	Bulk-NK_cells	Patient_08_NK	Others
MuSiC	CD8_T	0.0237388	Bulk-NK_cells	Patient_08_NK	Others
MuSiC	Monocytes	0.065018	Bulk-NK_cells	Patient_08_NK	Others
MuSiC	NK_cells	0.887971	Bulk-NK_cells	Patient_08_NK	NK_cells
MuSiC	B_cells	0.0231658	Bulk-NK_cells	Patient_09_NK	Others
MuSiC	CD4_T	0	Bulk-NK_cells	Patient_09_NK	Others
MuSiC	CD8_T	0.22261	Bulk-NK_cells	Patient_09_NK	Others
MuSiC	Monocytes	0.123064	Bulk-NK_cells	Patient_09_NK	Others
MuSiC	NK_cells	0.63116	Bulk-NK_cells	Patient_09_NK	NK_cells
MuSiC	B_cells	0.029523	Bulk-NK_cells	Patient_10_NK	Others
MuSiC	CD4_T	0	Bulk-NK_cells	Patient_10_NK	Others
MuSiC	CD8_T	0.199357	Bulk-NK_cells	Patient_10_NK	Others
MuSiC	Monocytes	0.110258	Bulk-NK_cells	Patient_10_NK	Others
MuSiC	NK_cells	0.660863	Bulk-NK_cells	Patient_10_NK	NK_cells
MuSiC	B_cells	0.0231027	Bulk-NK_cells	Patient_11_NK	Others
MuSiC	CD4_T	0	Bulk-NK_cells	Patient_11_NK	Others
MuSiC	CD8_T	0.27573	Bulk-NK_cells	Patient_11_NK	Others
MuSiC	Monocytes	0.0138282	Bulk-NK_cells	Patient_11_NK	Others
MuSiC	NK_cells	0.687339	Bulk-NK_cells	Patient_11_NK	NK_cells
MuSiC	B_cells	0.000284159	Bulk-NK_cells	Patient_12_NK	Others
MuSiC	CD4_T	0	Bulk-NK_cells	Patient_12_NK	Others
MuSiC	CD8_T	0.0734467	Bulk-NK_cells	Patient_12_NK	Others
MuSiC	Monocytes	0.0819219	Bulk-NK_cells	Patient_12_NK	Others
MuSiC	NK_cells	0.844347	Bulk-NK_cells	Patient_12_NK	NK_cells
MuSiC	B_cells	0.011426	Bulk-NK_cells	Patient_13_NK	Others
MuSiC	CD4_T	0	Bulk-NK_cells	Patient_13_NK	Others
MuSiC	CD8_T	0.241333	Bulk-NK_cells	Patient_13_NK	Others
MuSiC	Monocytes	0.0225829	Bulk-NK_cells	Patient_13_NK	Others
MuSiC	NK_cells	0.724658	Bulk-NK_cells	Patient_13_NK	NK_cells
MuSiC	B_cells	0.00705886	Bulk-NK_cells	Patient_14_NK	Others
MuSiC	CD4_T	0.00150715	Bulk-NK_cells	Patient_14_NK	Others
MuSiC	CD8_T	0.0472101	Bulk-NK_cells	Patient_14_NK	Others
MuSiC	Monocytes	0.0487698	Bulk-NK_cells	Patient_14_NK	Others
MuSiC	NK_cells	0.895454	Bulk-NK_cells	Patient_14_NK	NK_cells
MuSiC	B_cells	0.0539015	Bulk-NK_cells	Patient_15_NK	Others
MuSiC	CD4_T	0	Bulk-NK_cells	Patient_15_NK	Others
MuSiC	CD8_T	0.0105469	Bulk-NK_cells	Patient_15_NK	Others
MuSiC	Monocytes	0.265493	Bulk-NK_cells	Patient_15_NK	Others
MuSiC	NK_cells	0.670059	Bulk-NK_cells	Patient_15_NK	NK_cells
MuSiC	B_cells	0.0145978	Bulk-NK_cells	Patient_16_NK	Others
MuSiC	CD4_T	0	Bulk-NK_cells	Patient_16_NK	Others
MuSiC	CD8_T	0.0433217	Bulk-NK_cells	Patient_16_NK	Others
MuSiC	Monocytes	0.372209	Bulk-NK_cells	Patient_16_NK	Others
MuSiC	NK_cells	0.569872	Bulk-NK_cells	Patient_16_NK	NK_cells
MuSiC	B_cells	0.0328443	Bulk-NK_cells	Patient_17_NK	Others
MuSiC	CD4_T	0	Bulk-NK_cells	Patient_17_NK	Others
MuSiC	CD8_T	0.238614	Bulk-NK_cells	Patient_17_NK	Others
MuSiC	Monocytes	0	Bulk-NK_cells	Patient_17_NK	Others
MuSiC	NK_cells	0.728542	Bulk-NK_cells	Patient_17_NK	NK_cells
BayesPrism (T1)	B_cells	0.72733	Bulk-B_cells	Patient_01_B	B_cells
BayesPrism (T1)	CD4_T	0.0694408	Bulk-B_cells	Patient_01_B	Others
BayesPrism (T1)	CD8_T	0.0548252	Bulk-B_cells	Patient_01_B	Others
BayesPrism (T1)	Monocytes	0.0681089	Bulk-B_cells	Patient_01_B	Others
BayesPrism (T1)	NK_cells	0.0802947	Bulk-B_cells	Patient_01_B	Others
BayesPrism (T1)	B_cells	0.903679	Bulk-B_cells	Patient_02_B	B_cells
BayesPrism (T1)	CD4_T	4.25283e-05	Bulk-B_cells	Patient_02_B	Others
BayesPrism (T1)	CD8_T	0.00212156	Bulk-B_cells	Patient_02_B	Others
BayesPrism (T1)	Monocytes	0.0623172	Bulk-B_cells	Patient_02_B	Others
BayesPrism (T1)	NK_cells	0.03184	Bulk-B_cells	Patient_02_B	Others
BayesPrism (T1)	B_cells	0.739921	Bulk-B_cells	Patient_03_B	B_cells
BayesPrism (T1)	CD4_T	0.120176	Bulk-B_cells	Patient_03_B	Others
BayesPrism (T1)	CD8_T	0.0206475	Bulk-B_cells	Patient_03_B	Others
BayesPrism (T1)	Monocytes	0.0591777	Bulk-B_cells	Patient_03_B	Others
BayesPrism (T1)	NK_cells	0.0600777	Bulk-B_cells	Patient_03_B	Others
BayesPrism (T1)	B_cells	0.786643	Bulk-B_cells	Patient_04_B	B_cells
BayesPrism (T1)	CD4_T	0.111484	Bulk-B_cells	Patient_04_B	Others
BayesPrism (T1)	CD8_T	0.0245919	Bulk-B_cells	Patient_04_B	Others
BayesPrism (T1)	Monocytes	0.018268	Bulk-B_cells	Patient_04_B	Others
BayesPrism (T1)	NK_cells	0.0590133	Bulk-B_cells	Patient_04_B	Others
BayesPrism (T1)	B_cells	0.603434	Bulk-B_cells	Patient_05_B	B_cells
BayesPrism (T1)	CD4_T	0.196149	Bulk-B_cells	Patient_05_B	Others
BayesPrism (T1)	CD8_T	0.0765512	Bulk-B_cells	Patient_05_B	Others
BayesPrism (T1)	Monocytes	0.103734	Bulk-B_cells	Patient_05_B	Others
BayesPrism (T1)	NK_cells	0.0201314	Bulk-B_cells	Patient_05_B	Others
BayesPrism (T1)	B_cells	0.680879	Bulk-B_cells	Patient_06_B	B_cells
BayesPrism (T1)	CD4_T	0.177432	Bulk-B_cells	Patient_06_B	Others
BayesPrism (T1)	CD8_T	0.0971792	Bulk-B_cells	Patient_06_B	Others
BayesPrism (T1)	Monocytes	0.0232019	Bulk-B_cells	Patient_06_B	Others
BayesPrism (T1)	NK_cells	0.0213073	Bulk-B_cells	Patient_06_B	Others
BayesPrism (T1)	B_cells	0.739054	Bulk-B_cells	Patient_07_B	B_cells
BayesPrism (T1)	CD4_T	0.071466	Bulk-B_cells	Patient_07_B	Others
BayesPrism (T1)	CD8_T	0.0432304	Bulk-B_cells	Patient_07_B	Others
BayesPrism (T1)	Monocytes	0.0709367	Bulk-B_cells	Patient_07_B	Others
BayesPrism (T1)	NK_cells	0.0753127	Bulk-B_cells	Patient_07_B	Others
BayesPrism (T1)	B_cells	0.884592	Bulk-B_cells	Patient_08_B	B_cells
BayesPrism (T1)	CD4_T	2.96582e-05	Bulk-B_cells	Patient_08_B	Others
BayesPrism (T1)	CD8_T	0.00675997	Bulk-B_cells	Patient_08_B	Others
BayesPrism (T1)	Monocytes	0.0130693	Bulk-B_cells	Patient_08_B	Others
BayesPrism (T1)	NK_cells	0.0955487	Bulk-B_cells	Patient_08_B	Others
BayesPrism (T1)	B_cells	0.82682	Bulk-B_cells	Patient_09_B	B_cells
BayesPrism (T1)	CD4_T	0.0217698	Bulk-B_cells	Patient_09_B	Others
BayesPrism (T1)	CD8_T	0.0191214	Bulk-B_cells	Patient_09_B	Others
BayesPrism (T1)	Monocytes	0.0925898	Bulk-B_cells	Patient_09_B	Others
BayesPrism (T1)	NK_cells	0.0396987	Bulk-B_cells	Patient_09_B	Others
BayesPrism (T1)	B_cells	0.937049	Bulk-B_cells	Patient_10_B	B_cells
BayesPrism (T1)	CD4_T	0.00040456	Bulk-B_cells	Patient_10_B	Others
BayesPrism (T1)	CD8_T	0.00144426	Bulk-B_cells	Patient_10_B	Others
BayesPrism (T1)	Monocytes	0.0180175	Bulk-B_cells	Patient_10_B	Others
BayesPrism (T1)	NK_cells	0.0430851	Bulk-B_cells	Patient_10_B	Others
BayesPrism (T1)	B_cells	0.585464	Bulk-B_cells	Patient_11_B	B_cells
BayesPrism (T1)	CD4_T	0.238425	Bulk-B_cells	Patient_11_B	Others
BayesPrism (T1)	CD8_T	0.0399684	Bulk-B_cells	Patient_11_B	Others
BayesPrism (T1)	Monocytes	0.11993	Bulk-B_cells	Patient_11_B	Others
BayesPrism (T1)	NK_cells	0.0162122	Bulk-B_cells	Patient_11_B	Others
BayesPrism (T1)	B_cells	0.56655	Bulk-B_cells	Patient_12_B	B_cells
BayesPrism (T1)	CD4_T	0.114688	Bulk-B_cells	Patient_12_B	Others
BayesPrism (T1)	CD8_T	0.106034	Bulk-B_cells	Patient_12_B	Others
BayesPrism (T1)	Monocytes	0.0434911	Bulk-B_cells	Patient_12_B	Others
BayesPrism (T1)	NK_cells	0.169236	Bulk-B_cells	Patient_12_B	Others
BayesPrism (T1)	B_cells	0.606176	Bulk-B_cells	Patient_13_B	B_cells
BayesPrism (T1)	CD4_T	0.22683	Bulk-B_cells	Patient_13_B	Others
BayesPrism (T1)	CD8_T	0.027182	Bulk-B_cells	Patient_13_B	Others
BayesPrism (T1)	Monocytes	0.0323164	Bulk-B_cells	Patient_13_B	Others
BayesPrism (T1)	NK_cells	0.107496	Bulk-B_cells	Patient_13_B	Others
BayesPrism (T1)	B_cells	0.776313	Bulk-B_cells	Patient_14_B	B_cells
BayesPrism (T1)	CD4_T	0.0426775	Bulk-B_cells	Patient_14_B	Others
BayesPrism (T1)	CD8_T	0.0706683	Bulk-B_cells	Patient_14_B	Others
BayesPrism (T1)	Monocytes	0.0423795	Bulk-B_cells	Patient_14_B	Others
BayesPrism (T1)	NK_cells	0.0679612	Bulk-B_cells	Patient_14_B	Others
BayesPrism (T1)	B_cells	0.805376	Bulk-B_cells	Patient_15_B	B_cells
BayesPrism (T1)	CD4_T	0.00147764	Bulk-B_cells	Patient_15_B	Others
BayesPrism (T1)	CD8_T	0.00275092	Bulk-B_cells	Patient_15_B	Others
BayesPrism (T1)	Monocytes	0.054987	Bulk-B_cells	Patient_15_B	Others
BayesPrism (T1)	NK_cells	0.135409	Bulk-B_cells	Patient_15_B	Others
BayesPrism (T1)	B_cells	0.623101	Bulk-B_cells	Patient_16_B	B_cells
BayesPrism (T1)	CD4_T	0.108124	Bulk-B_cells	Patient_16_B	Others
BayesPrism (T1)	CD8_T	0.0375014	Bulk-B_cells	Patient_16_B	Others
BayesPrism (T1)	Monocytes	0.147635	Bulk-B_cells	Patient_16_B	Others
BayesPrism (T1)	NK_cells	0.0836381	Bulk-B_cells	Patient_16_B	Others
BayesPrism (T1)	B_cells	0.638634	Bulk-B_cells	Patient_17_B	B_cells
BayesPrism (T1)	CD4_T	0.273383	Bulk-B_cells	Patient_17_B	Others
BayesPrism (T1)	CD8_T	0.0590862	Bulk-B_cells	Patient_17_B	Others
BayesPrism (T1)	Monocytes	0.0219889	Bulk-B_cells	Patient_17_B	Others
BayesPrism (T1)	NK_cells	0.00690836	Bulk-B_cells	Patient_17_B	Others
BayesPrism (T1)	B_cells	0.000953928	Bulk-CD4_T	Patient_01_CD4	Others
BayesPrism (T1)	CD4_T	0.815576	Bulk-CD4_T	Patient_01_CD4	CD4_T
BayesPrism (T1)	CD8_T	0.16761	Bulk-CD4_T	Patient_01_CD4	Others
BayesPrism (T1)	Monocytes	0.0134349	Bulk-CD4_T	Patient_01_CD4	Others
BayesPrism (T1)	NK_cells	0.0024248	Bulk-CD4_T	Patient_01_CD4	Others
BayesPrism (T1)	B_cells	0.00296321	Bulk-CD4_T	Patient_02_CD4	Others
BayesPrism (T1)	CD4_T	0.808936	Bulk-CD4_T	Patient_02_CD4	CD4_T
BayesPrism (T1)	CD8_T	0.165797	Bulk-CD4_T	Patient_02_CD4	Others
BayesPrism (T1)	Monocytes	0.00687418	Bulk-CD4_T	Patient_02_CD4	Others
BayesPrism (T1)	NK_cells	0.0154296	Bulk-CD4_T	Patient_02_CD4	Others
BayesPrism (T1)	B_cells	0.00287498	Bulk-CD4_T	Patient_03_CD4	Others
BayesPrism (T1)	CD4_T	0.829457	Bulk-CD4_T	Patient_03_CD4	CD4_T
BayesPrism (T1)	CD8_T	0.091115	Bulk-CD4_T	Patient_03_CD4	Others
BayesPrism (T1)	Monocytes	0.0292013	Bulk-CD4_T	Patient_03_CD4	Others
BayesPrism (T1)	NK_cells	0.0473521	Bulk-CD4_T	Patient_03_CD4	Others
BayesPrism (T1)	B_cells	3.41214e-05	Bulk-CD4_T	Patient_04_CD4	Others
BayesPrism (T1)	CD4_T	0.847501	Bulk-CD4_T	Patient_04_CD4	CD4_T
BayesPrism (T1)	CD8_T	0.0850834	Bulk-CD4_T	Patient_04_CD4	Others
BayesPrism (T1)	Monocytes	0.0203594	Bulk-CD4_T	Patient_04_CD4	Others
BayesPrism (T1)	NK_cells	0.0470224	Bulk-CD4_T	Patient_04_CD4	Others
BayesPrism (T1)	B_cells	0.00110761	Bulk-CD4_T	Patient_05_CD4	Others
BayesPrism (T1)	CD4_T	0.795468	Bulk-CD4_T	Patient_05_CD4	CD4_T
BayesPrism (T1)	CD8_T	0.153393	Bulk-CD4_T	Patient_05_CD4	Others
BayesPrism (T1)	Monocytes	0.0330157	Bulk-CD4_T	Patient_05_CD4	Others
BayesPrism (T1)	NK_cells	0.0170154	Bulk-CD4_T	Patient_05_CD4	Others
BayesPrism (T1)	B_cells	0.00124735	Bulk-CD4_T	Patient_06_CD4	Others
BayesPrism (T1)	CD4_T	0.764761	Bulk-CD4_T	Patient_06_CD4	CD4_T
BayesPrism (T1)	CD8_T	0.182507	Bulk-CD4_T	Patient_06_CD4	Others
BayesPrism (T1)	Monocytes	0.0101043	Bulk-CD4_T	Patient_06_CD4	Others
BayesPrism (T1)	NK_cells	0.0413807	Bulk-CD4_T	Patient_06_CD4	Others
BayesPrism (T1)	B_cells	0.0344922	Bulk-CD4_T	Patient_07_CD4	Others
BayesPrism (T1)	CD4_T	0.650198	Bulk-CD4_T	Patient_07_CD4	CD4_T
BayesPrism (T1)	CD8_T	0.132967	Bulk-CD4_T	Patient_07_CD4	Others
BayesPrism (T1)	Monocytes	0.0632165	Bulk-CD4_T	Patient_07_CD4	Others
BayesPrism (T1)	NK_cells	0.119126	Bulk-CD4_T	Patient_07_CD4	Others
BayesPrism (T1)	B_cells	3.52599e-05	Bulk-CD4_T	Patient_08_CD4	Others
BayesPrism (T1)	CD4_T	0.561203	Bulk-CD4_T	Patient_08_CD4	CD4_T
BayesPrism (T1)	CD8_T	0.332929	Bulk-CD4_T	Patient_08_CD4	Others
BayesPrism (T1)	Monocytes	0.0204027	Bulk-CD4_T	Patient_08_CD4	Others
BayesPrism (T1)	NK_cells	0.0854297	Bulk-CD4_T	Patient_08_CD4	Others
BayesPrism (T1)	B_cells	0.00559165	Bulk-CD4_T	Patient_09_CD4	Others
BayesPrism (T1)	CD4_T	0.73158	Bulk-CD4_T	Patient_09_CD4	CD4_T
BayesPrism (T1)	CD8_T	0.198288	Bulk-CD4_T	Patient_09_CD4	Others
BayesPrism (T1)	Monocytes	0.0488153	Bulk-CD4_T	Patient_09_CD4	Others
BayesPrism (T1)	NK_cells	0.0157251	Bulk-CD4_T	Patient_09_CD4	Others
BayesPrism (T1)	B_cells	0.00596569	Bulk-CD4_T	Patient_10_CD4	Others
BayesPrism (T1)	CD4_T	0.818185	Bulk-CD4_T	Patient_10_CD4	CD4_T
BayesPrism (T1)	CD8_T	0.152412	Bulk-CD4_T	Patient_10_CD4	Others
BayesPrism (T1)	Monocytes	0.0102823	Bulk-CD4_T	Patient_10_CD4	Others
BayesPrism (T1)	NK_cells	0.0131549	Bulk-CD4_T	Patient_10_CD4	Others
BayesPrism (T1)	B_cells	2.19284e-05	Bulk-CD4_T	Patient_11_CD4	Others
BayesPrism (T1)	CD4_T	0.822751	Bulk-CD4_T	Patient_11_CD4	CD4_T
BayesPrism (T1)	CD8_T	0.175194	Bulk-CD4_T	Patient_11_CD4	Others
BayesPrism (T1)	Monocytes	0.00128128	Bulk-CD4_T	Patient_11_CD4	Others
BayesPrism (T1)	NK_cells	0.000751665	Bulk-CD4_T	Patient_11_CD4	Others
BayesPrism (T1)	B_cells	2.78137e-05	Bulk-CD4_T	Patient_12_CD4	Others
BayesPrism (T1)	CD4_T	0.835867	Bulk-CD4_T	Patient_12_CD4	CD4_T
BayesPrism (T1)	CD8_T	0.120918	Bulk-CD4_T	Patient_12_CD4	Others
BayesPrism (T1)	Monocytes	0.0178594	Bulk-CD4_T	Patient_12_CD4	Others
BayesPrism (T1)	NK_cells	0.0253275	Bulk-CD4_T	Patient_12_CD4	Others
BayesPrism (T1)	B_cells	0.000360955	Bulk-CD4_T	Patient_13_CD4	Others
BayesPrism (T1)	CD4_T	0.818429	Bulk-CD4_T	Patient_13_CD4	CD4_T
BayesPrism (T1)	CD8_T	0.0932425	Bulk-CD4_T	Patient_13_CD4	Others
BayesPrism (T1)	Monocytes	0.0113208	Bulk-CD4_T	Patient_13_CD4	Others
BayesPrism (T1)	NK_cells	0.076647	Bulk-CD4_T	Patient_13_CD4	Others
BayesPrism (T1)	B_cells	0.00594901	Bulk-CD4_T	Patient_14_CD4	Others
BayesPrism (T1)	CD4_T	0.782044	Bulk-CD4_T	Patient_14_CD4	CD4_T
BayesPrism (T1)	CD8_T	0.106501	Bulk-CD4_T	Patient_14_CD4	Others
BayesPrism (T1)	Monocytes	0.0227653	Bulk-CD4_T	Patient_14_CD4	Others
BayesPrism (T1)	NK_cells	0.0827408	Bulk-CD4_T	Patient_14_CD4	Others
BayesPrism (T1)	B_cells	0.0462744	Bulk-CD4_T	Patient_15_CD4	Others
BayesPrism (T1)	CD4_T	0.768176	Bulk-CD4_T	Patient_15_CD4	CD4_T
BayesPrism (T1)	CD8_T	0.0862264	Bulk-CD4_T	Patient_15_CD4	Others
BayesPrism (T1)	Monocytes	0.0740356	Bulk-CD4_T	Patient_15_CD4	Others
BayesPrism (T1)	NK_cells	0.0252872	Bulk-CD4_T	Patient_15_CD4	Others
BayesPrism (T1)	B_cells	0.00879211	Bulk-CD4_T	Patient_16_CD4	Others
BayesPrism (T1)	CD4_T	0.56398	Bulk-CD4_T	Patient_16_CD4	CD4_T
BayesPrism (T1)	CD8_T	0.121206	Bulk-CD4_T	Patient_16_CD4	Others
BayesPrism (T1)	Monocytes	0.19982	Bulk-CD4_T	Patient_16_CD4	Others
BayesPrism (T1)	NK_cells	0.106202	Bulk-CD4_T	Patient_16_CD4	Others
BayesPrism (T1)	B_cells	0.000554614	Bulk-CD4_T	Patient_17_CD4	Others
BayesPrism (T1)	CD4_T	0.763296	Bulk-CD4_T	Patient_17_CD4	CD4_T
BayesPrism (T1)	CD8_T	0.230407	Bulk-CD4_T	Patient_17_CD4	Others
BayesPrism (T1)	Monocytes	0.00393109	Bulk-CD4_T	Patient_17_CD4	Others
BayesPrism (T1)	NK_cells	0.00181129	Bulk-CD4_T	Patient_17_CD4	Others
BayesPrism (T1)	B_cells	0.0234748	Bulk-CD8_T	Patient_01_CD8	Others
BayesPrism (T1)	CD4_T	0.451697	Bulk-CD8_T	Patient_01_CD8	Others
BayesPrism (T1)	CD8_T	0.262508	Bulk-CD8_T	Patient_01_CD8	CD8_T
BayesPrism (T1)	Monocytes	0.0801044	Bulk-CD8_T	Patient_01_CD8	Others
BayesPrism (T1)	NK_cells	0.182216	Bulk-CD8_T	Patient_01_CD8	Others
BayesPrism (T1)	B_cells	0.0154791	Bulk-CD8_T	Patient_02_CD8	Others
BayesPrism (T1)	CD4_T	0.647024	Bulk-CD8_T	Patient_02_CD8	Others
BayesPrism (T1)	CD8_T	0.260029	Bulk-CD8_T	Patient_02_CD8	CD8_T
BayesPrism (T1)	Monocytes	0.003529	Bulk-CD8_T	Patient_02_CD8	Others
BayesPrism (T1)	NK_cells	0.0739388	Bulk-CD8_T	Patient_02_CD8	Others
BayesPrism (T1)	B_cells	0.0334091	Bulk-CD8_T	Patient_03_CD8	Others
BayesPrism (T1)	CD4_T	0.495453	Bulk-CD8_T	Patient_03_CD8	Others
BayesPrism (T1)	CD8_T	0.0645002	Bulk-CD8_T	Patient_03_CD8	CD8_T
BayesPrism (T1)	Monocytes	0.051629	Bulk-CD8_T	Patient_03_CD8	Others
BayesPrism (T1)	NK_cells	0.355008	Bulk-CD8_T	Patient_03_CD8	Others
BayesPrism (T1)	B_cells	0.000124133	Bulk-CD8_T	Patient_04_CD8	Others
BayesPrism (T1)	CD4_T	0.673788	Bulk-CD8_T	Patient_04_CD8	Others
BayesPrism (T1)	CD8_T	0.120883	Bulk-CD8_T	Patient_04_CD8	CD8_T
BayesPrism (T1)	Monocytes	0.0181601	Bulk-CD8_T	Patient_04_CD8	Others
BayesPrism (T1)	NK_cells	0.187045	Bulk-CD8_T	Patient_04_CD8	Others
BayesPrism (T1)	B_cells	0.000505389	Bulk-CD8_T	Patient_05_CD8	Others
BayesPrism (T1)	CD4_T	0.691426	Bulk-CD8_T	Patient_05_CD8	Others
BayesPrism (T1)	CD8_T	0.187838	Bulk-CD8_T	Patient_05_CD8	CD8_T
BayesPrism (T1)	Monocytes	0.0308826	Bulk-CD8_T	Patient_05_CD8	Others
BayesPrism (T1)	NK_cells	0.089348	Bulk-CD8_T	Patient_05_CD8	Others
BayesPrism (T1)	B_cells	1.49653e-05	Bulk-CD8_T	Patient_06_CD8	Others
BayesPrism (T1)	CD4_T	0.624221	Bulk-CD8_T	Patient_06_CD8	Others
BayesPrism (T1)	CD8_T	0.174551	Bulk-CD8_T	Patient_06_CD8	CD8_T
BayesPrism (T1)	Monocytes	0.00971449	Bulk-CD8_T	Patient_06_CD8	Others
BayesPrism (T1)	NK_cells	0.191498	Bulk-CD8_T	Patient_06_CD8	Others
BayesPrism (T1)	B_cells	0.053898	Bulk-CD8_T	Patient_07_CD8	Others
BayesPrism (T1)	CD4_T	0.440821	Bulk-CD8_T	Patient_07_CD8	Others
BayesPrism (T1)	CD8_T	0.0784826	Bulk-CD8_T	Patient_07_CD8	CD8_T
BayesPrism (T1)	Monocytes	0.065599	Bulk-CD8_T	Patient_07_CD8	Others
BayesPrism (T1)	NK_cells	0.361199	Bulk-CD8_T	Patient_07_CD8	Others
BayesPrism (T1)	B_cells	0.0110216	Bulk-CD8_T	Patient_08_CD8	Others
BayesPrism (T1)	CD4_T	0.674554	Bulk-CD8_T	Patient_08_CD8	Others
BayesPrism (T1)	CD8_T	0.0795249	Bulk-CD8_T	Patient_08_CD8	CD8_T
BayesPrism (T1)	Monocytes	0.0632024	Bulk-CD8_T	Patient_08_CD8	Others
BayesPrism (T1)	NK_cells	0.171697	Bulk-CD8_T	Patient_08_CD8	Others
BayesPrism (T1)	B_cells	0.0148877	Bulk-CD8_T	Patient_09_CD8	Others
BayesPrism (T1)	CD4_T	0.606951	Bulk-CD8_T	Patient_09_CD8	Others
BayesPrism (T1)	CD8_T	0.179579	Bulk-CD8_T	Patient_09_CD8	CD8_T
BayesPrism (T1)	Monocytes	0.0752181	Bulk-CD8_T	Patient_09_CD8	Others
BayesPrism (T1)	NK_cells	0.123364	Bulk-CD8_T	Patient_09_CD8	Others
BayesPrism (T1)	B_cells	0.00687394	Bulk-CD8_T	Patient_10_CD8	Others
BayesPrism (T1)	CD4_T	0.644517	Bulk-CD8_T	Patient_10_CD8	Others
BayesPrism (T1)	CD8_T	0.16682	Bulk-CD8_T	Patient_10_CD8	CD8_T
BayesPrism (T1)	Monocytes	0.0116513	Bulk-CD8_T	Patient_10_CD8	Others
BayesPrism (T1)	NK_cells	0.170137	Bulk-CD8_T	Patient_10_CD8	Others
BayesPrism (T1)	B_cells	4.29973e-05	Bulk-CD8_T	Patient_11_CD8	Others
BayesPrism (T1)	CD4_T	0.643239	Bulk-CD8_T	Patient_11_CD8	Others
BayesPrism (T1)	CD8_T	0.246398	Bulk-CD8_T	Patient_11_CD8	CD8_T
BayesPrism (T1)	Monocytes	0.000508195	Bulk-CD8_T	Patient_11_CD8	Others
BayesPrism (T1)	NK_cells	0.109812	Bulk-CD8_T	Patient_11_CD8	Others
BayesPrism (T1)	B_cells	0.000358567	Bulk-CD8_T	Patient_12_CD8	Others
BayesPrism (T1)	CD4_T	0.650483	Bulk-CD8_T	Patient_12_CD8	Others
BayesPrism (T1)	CD8_T	0.104347	Bulk-CD8_T	Patient_12_CD8	CD8_T
BayesPrism (T1)	Monocytes	0.0103249	Bulk-CD8_T	Patient_12_CD8	Others
BayesPrism (T1)	NK_cells	0.234486	Bulk-CD8_T	Patient_12_CD8	Others
BayesPrism (T1)	B_cells	3.035e-05	Bulk-CD8_T	Patient_13_CD8	Others
BayesPrism (T1)	CD4_T	0.609577	Bulk-CD8_T	Patient_13_CD8	Others
BayesPrism (T1)	CD8_T	0.0331298	Bulk-CD8_T	Patient_13_CD8	CD8_T
BayesPrism (T1)	Monocytes	0.00456821	Bulk-CD8_T	Patient_13_CD8	Others
BayesPrism (T1)	NK_cells	0.352694	Bulk-CD8_T	Patient_13_CD8	Others
BayesPrism (T1)	B_cells	0.0037572	Bulk-CD8_T	Patient_14_CD8	Others
BayesPrism (T1)	CD4_T	0.432795	Bulk-CD8_T	Patient_14_CD8	Others
BayesPrism (T1)	CD8_T	0.299145	Bulk-CD8_T	Patient_14_CD8	CD8_T
BayesPrism (T1)	Monocytes	0.00551476	Bulk-CD8_T	Patient_14_CD8	Others
BayesPrism (T1)	NK_cells	0.258788	Bulk-CD8_T	Patient_14_CD8	Others
BayesPrism (T1)	B_cells	0.0771696	Bulk-CD8_T	Patient_15_CD8	Others
BayesPrism (T1)	CD4_T	0.394585	Bulk-CD8_T	Patient_15_CD8	Others
BayesPrism (T1)	CD8_T	0.0370864	Bulk-CD8_T	Patient_15_CD8	CD8_T
BayesPrism (T1)	Monocytes	0.103707	Bulk-CD8_T	Patient_15_CD8	Others
BayesPrism (T1)	NK_cells	0.387453	Bulk-CD8_T	Patient_15_CD8	Others
BayesPrism (T1)	B_cells	0.0100354	Bulk-CD8_T	Patient_16_CD8	Others
BayesPrism (T1)	CD4_T	0.411526	Bulk-CD8_T	Patient_16_CD8	Others
BayesPrism (T1)	CD8_T	0.11784	Bulk-CD8_T	Patient_16_CD8	CD8_T
BayesPrism (T1)	Monocytes	0.203989	Bulk-CD8_T	Patient_16_CD8	Others
BayesPrism (T1)	NK_cells	0.25661	Bulk-CD8_T	Patient_16_CD8	Others
BayesPrism (T1)	B_cells	0.00126253	Bulk-CD8_T	Patient_17_CD8	Others
BayesPrism (T1)	CD4_T	0.594344	Bulk-CD8_T	Patient_17_CD8	Others
BayesPrism (T1)	CD8_T	0.312073	Bulk-CD8_T	Patient_17_CD8	CD8_T
BayesPrism (T1)	Monocytes	0.00259945	Bulk-CD8_T	Patient_17_CD8	Others
BayesPrism (T1)	NK_cells	0.089721	Bulk-CD8_T	Patient_17_CD8	Others
BayesPrism (T1)	B_cells	0.000924093	Bulk-Monocytes	Patient_01_Monocytes	Others
BayesPrism (T1)	CD4_T	0.000255448	Bulk-Monocytes	Patient_01_Monocytes	Others
BayesPrism (T1)	CD8_T	0.109619	Bulk-Monocytes	Patient_01_Monocytes	Others
BayesPrism (T1)	Monocytes	0.836388	Bulk-Monocytes	Patient_01_Monocytes	Monocytes
BayesPrism (T1)	NK_cells	0.0528136	Bulk-Monocytes	Patient_01_Monocytes	Others
BayesPrism (T1)	B_cells	0.0135808	Bulk-Monocytes	Patient_02_Monocytes	Others
BayesPrism (T1)	CD4_T	3.04616e-05	Bulk-Monocytes	Patient_02_Monocytes	Others
BayesPrism (T1)	CD8_T	0.0453923	Bulk-Monocytes	Patient_02_Monocytes	Others
BayesPrism (T1)	Monocytes	0.894146	Bulk-Monocytes	Patient_02_Monocytes	Monocytes
BayesPrism (T1)	NK_cells	0.04685	Bulk-Monocytes	Patient_02_Monocytes	Others
BayesPrism (T1)	B_cells	0.0359105	Bulk-Monocytes	Patient_03_Monocytes	Others
BayesPrism (T1)	CD4_T	9.08557e-05	Bulk-Monocytes	Patient_03_Monocytes	Others
BayesPrism (T1)	CD8_T	0.0458971	Bulk-Monocytes	Patient_03_Monocytes	Others
BayesPrism (T1)	Monocytes	0.808697	Bulk-Monocytes	Patient_03_Monocytes	Monocytes
BayesPrism (T1)	NK_cells	0.109405	Bulk-Monocytes	Patient_03_Monocytes	Others
BayesPrism (T1)	B_cells	0.000488845	Bulk-Monocytes	Patient_04_Monocytes	Others
BayesPrism (T1)	CD4_T	6.07231e-05	Bulk-Monocytes	Patient_04_Monocytes	Others
BayesPrism (T1)	CD8_T	0.0135368	Bulk-Monocytes	Patient_04_Monocytes	Others
BayesPrism (T1)	Monocytes	0.934249	Bulk-Monocytes	Patient_04_Monocytes	Monocytes
BayesPrism (T1)	NK_cells	0.0516646	Bulk-Monocytes	Patient_04_Monocytes	Others
BayesPrism (T1)	B_cells	1.00829e-05	Bulk-Monocytes	Patient_05_Monocytes	Others
BayesPrism (T1)	CD4_T	1.45912e-05	Bulk-Monocytes	Patient_05_Monocytes	Others
BayesPrism (T1)	CD8_T	0.0338784	Bulk-Monocytes	Patient_05_Monocytes	Others
BayesPrism (T1)	Monocytes	0.909294	Bulk-Monocytes	Patient_05_Monocytes	Monocytes
BayesPrism (T1)	NK_cells	0.0568028	Bulk-Monocytes	Patient_05_Monocytes	Others
BayesPrism (T1)	B_cells	0.000968167	Bulk-Monocytes	Patient_06_Monocytes	Others
BayesPrism (T1)	CD4_T	0.000161127	Bulk-Monocytes	Patient_06_Monocytes	Others
BayesPrism (T1)	CD8_T	0.1112	Bulk-Monocytes	Patient_06_Monocytes	Others
BayesPrism (T1)	Monocytes	0.798395	Bulk-Monocytes	Patient_06_Monocytes	Monocytes
BayesPrism (T1)	NK_cells	0.0892755	Bulk-Monocytes	Patient_06_Monocytes	Others
BayesPrism (T1)	B_cells	0.0937345	Bulk-Monocytes	Patient_07_Monocytes	Others
BayesPrism (T1)	CD4_T	3.0112e-05	Bulk-Monocytes	Patient_07_Monocytes	Others
BayesPrism (T1)	CD8_T	0.0271817	Bulk-Monocytes	Patient_07_Monocytes	Others
BayesPrism (T1)	Monocytes	0.747593	Bulk-Monocytes	Patient_07_Monocytes	Monocytes
BayesPrism (T1)	NK_cells	0.131461	Bulk-Monocytes	Patient_07_Monocytes	Others
BayesPrism (T1)	B_cells	0.0135273	Bulk-Monocytes	Patient_08_Monocytes	Others
BayesPrism (T1)	CD4_T	7.18116e-05	Bulk-Monocytes	Patient_08_Monocytes	Others
BayesPrism (T1)	CD8_T	0.00361391	Bulk-Monocytes	Patient_08_Monocytes	Others
BayesPrism (T1)	Monocytes	0.823509	Bulk-Monocytes	Patient_08_Monocytes	Monocytes
BayesPrism (T1)	NK_cells	0.159278	Bulk-Monocytes	Patient_08_Monocytes	Others
BayesPrism (T1)	B_cells	0.0602582	Bulk-Monocytes	Patient_09_Monocytes	Others
BayesPrism (T1)	CD4_T	0.00130626	Bulk-Monocytes	Patient_09_Monocytes	Others
BayesPrism (T1)	CD8_T	0.108041	Bulk-Monocytes	Patient_09_Monocytes	Others
BayesPrism (T1)	Monocytes	0.765854	Bulk-Monocytes	Patient_09_Monocytes	Monocytes
[truncated: 126 more rows]
