# Supplementary material for: Transcriptome size matters for single-cell RNA-seq normalization and bulk deconvolution
Source: Nat Commun. 2025 Feb 1;16:1246. doi: 10.1038/s41467-025-56623-1 (PMC11787294; doi:10.1038/s41467-025-56623-1)
Supplement: Supplementary file 6 — Source Data [file 41467_2025_56623_MOESM6_ESM.zip › Source_data/Figure_S10.xlsx]

## Sheet: Figure_S10a
Methods	Cell_type	fraction	sampleID	Method
CIBERSORTx	Astro	-83.027	sp_1_rct	CIBERSORTx
CIBERSORTx	L5.6.NP	43.9268	sp_1_rct	CIBERSORTx
CIBERSORTx	L5.ET	22.8018	sp_1_rct	CIBERSORTx
CIBERSORTx	L6b	102.992	sp_1_rct	CIBERSORTx
CIBERSORTx	Lamp5	43.7535	sp_1_rct	CIBERSORTx
CIBERSORTx	Oligo	-74.7223	sp_1_rct	CIBERSORTx
CIBERSORTx	Astro	-81.1763	sp_2_rct	CIBERSORTx
CIBERSORTx	L5.6.NP	34.1209	sp_2_rct	CIBERSORTx
CIBERSORTx	L5.ET	26.7495	sp_2_rct	CIBERSORTx
CIBERSORTx	L6b	96.1454	sp_2_rct	CIBERSORTx
CIBERSORTx	Lamp5	80.0474	sp_2_rct	CIBERSORTx
CIBERSORTx	Oligo	-72.0666	sp_2_rct	CIBERSORTx
CIBERSORTx	Astro	-77.1338	sp_3_rct	CIBERSORTx
CIBERSORTx	L5.6.NP	-35.1357	sp_3_rct	CIBERSORTx
CIBERSORTx	L5.ET	11.7838	sp_3_rct	CIBERSORTx
CIBERSORTx	L6b	99.9459	sp_3_rct	CIBERSORTx
CIBERSORTx	Lamp5	74.9547	sp_3_rct	CIBERSORTx
CIBERSORTx	Oligo	-70.43	sp_3_rct	CIBERSORTx
CIBERSORTx	Astro	-80.3982	sp_4_rct	CIBERSORTx
CIBERSORTx	L5.6.NP	24.4569	sp_4_rct	CIBERSORTx
CIBERSORTx	L5.ET	36.3615	sp_4_rct	CIBERSORTx
CIBERSORTx	L6b	98.0897	sp_4_rct	CIBERSORTx
CIBERSORTx	Lamp5	50.3801	sp_4_rct	CIBERSORTx
CIBERSORTx	Oligo	-71.0905	sp_4_rct	CIBERSORTx
CIBERSORTx	Astro	-77.886	sp_5_rct	CIBERSORTx
CIBERSORTx	L5.6.NP	-12.1847	sp_5_rct	CIBERSORTx
CIBERSORTx	L5.ET	-25.9318	sp_5_rct	CIBERSORTx
CIBERSORTx	L6b	101.583	sp_5_rct	CIBERSORTx
CIBERSORTx	Lamp5	86.3699	sp_5_rct	CIBERSORTx
CIBERSORTx	Oligo	-71.4979	sp_5_rct	CIBERSORTx
CIBERSORTx	Astro	-83.0986	sp_6_rct	CIBERSORTx
CIBERSORTx	L5.6.NP	48.5911	sp_6_rct	CIBERSORTx
CIBERSORTx	L5.ET	24.0393	sp_6_rct	CIBERSORTx
CIBERSORTx	L6b	100.373	sp_6_rct	CIBERSORTx
CIBERSORTx	Lamp5	64.8033	sp_6_rct	CIBERSORTx
CIBERSORTx	Oligo	-74.9647	sp_6_rct	CIBERSORTx
CIBERSORTx	Astro	-80.6521	sp_7_rct	CIBERSORTx
CIBERSORTx	L5.6.NP	25.3161	sp_7_rct	CIBERSORTx
CIBERSORTx	L5.ET	9.76134	sp_7_rct	CIBERSORTx
CIBERSORTx	L6b	100.531	sp_7_rct	CIBERSORTx
CIBERSORTx	Lamp5	61.2636	sp_7_rct	CIBERSORTx
CIBERSORTx	Oligo	-72.5033	sp_7_rct	CIBERSORTx
CIBERSORTx	Astro	-81.1791	sp_8_rct	CIBERSORTx
CIBERSORTx	L5.6.NP	47.8395	sp_8_rct	CIBERSORTx
CIBERSORTx	L5.ET	19.6587	sp_8_rct	CIBERSORTx
CIBERSORTx	L6b	97.6838	sp_8_rct	CIBERSORTx
CIBERSORTx	Lamp5	64.3594	sp_8_rct	CIBERSORTx
CIBERSORTx	Oligo	-72.4582	sp_8_rct	CIBERSORTx
CIBERSORTx	Astro	-77.7255	sp_9_rct	CIBERSORTx
CIBERSORTx	L5.6.NP	-4.59611	sp_9_rct	CIBERSORTx
CIBERSORTx	L5.ET	-6.42766	sp_9_rct	CIBERSORTx
CIBERSORTx	L6b	100.209	sp_9_rct	CIBERSORTx
CIBERSORTx	Lamp5	80.5683	sp_9_rct	CIBERSORTx
CIBERSORTx	Oligo	-72.2474	sp_9_rct	CIBERSORTx
CIBERSORTx	Astro	-82.5026	sp_10_rct	CIBERSORTx
CIBERSORTx	L5.6.NP	60.2279	sp_10_rct	CIBERSORTx
CIBERSORTx	L5.ET	45.7806	sp_10_rct	CIBERSORTx
CIBERSORTx	L6b	95.9646	sp_10_rct	CIBERSORTx
CIBERSORTx	Lamp5	69.2177	sp_10_rct	CIBERSORTx
CIBERSORTx	Oligo	-74.3209	sp_10_rct	CIBERSORTx
CIBERSORTx	Astro	-81.2912	sp_11_rct	CIBERSORTx
CIBERSORTx	L5.6.NP	23.0171	sp_11_rct	CIBERSORTx
CIBERSORTx	L5.ET	2.03648	sp_11_rct	CIBERSORTx
CIBERSORTx	L6b	102.253	sp_11_rct	CIBERSORTx
CIBERSORTx	Lamp5	65.8754	sp_11_rct	CIBERSORTx
CIBERSORTx	Oligo	-73.6689	sp_11_rct	CIBERSORTx
CIBERSORTx	Astro	-77.0755	sp_12_rct	CIBERSORTx
CIBERSORTx	L5.6.NP	-23.6819	sp_12_rct	CIBERSORTx
CIBERSORTx	L5.ET	3.90471	sp_12_rct	CIBERSORTx
CIBERSORTx	L6b	99.7286	sp_12_rct	CIBERSORTx
CIBERSORTx	Lamp5	81.7376	sp_12_rct	CIBERSORTx
CIBERSORTx	Oligo	-71.5134	sp_12_rct	CIBERSORTx
CIBERSORTx	Astro	-76.6903	sp_13_rct	CIBERSORTx
CIBERSORTx	L5.6.NP	-22.8677	sp_13_rct	CIBERSORTx
CIBERSORTx	L5.ET	16.6317	sp_13_rct	CIBERSORTx
CIBERSORTx	L6b	99.0741	sp_13_rct	CIBERSORTx
CIBERSORTx	Lamp5	77.4776	sp_13_rct	CIBERSORTx
CIBERSORTx	Oligo	-72.0479	sp_13_rct	CIBERSORTx
CIBERSORTx	Astro	-82.7072	sp_14_rct	CIBERSORTx
CIBERSORTx	L5.6.NP	74.2755	sp_14_rct	CIBERSORTx
CIBERSORTx	L5.ET	31.5543	sp_14_rct	CIBERSORTx
CIBERSORTx	L6b	96.2683	sp_14_rct	CIBERSORTx
CIBERSORTx	Lamp5	62.8385	sp_14_rct	CIBERSORTx
CIBERSORTx	Oligo	-73.4024	sp_14_rct	CIBERSORTx
CIBERSORTx	Astro	-81.0965	sp_15_rct	CIBERSORTx
CIBERSORTx	L5.6.NP	56.4143	sp_15_rct	CIBERSORTx
CIBERSORTx	L5.ET	36.2137	sp_15_rct	CIBERSORTx
CIBERSORTx	L6b	95.1697	sp_15_rct	CIBERSORTx
CIBERSORTx	Lamp5	63.7283	sp_15_rct	CIBERSORTx
CIBERSORTx	Oligo	-72.1234	sp_15_rct	CIBERSORTx
CIBERSORTx	Astro	-81.0948	sp_16_rct	CIBERSORTx
CIBERSORTx	L5.6.NP	26.4313	sp_16_rct	CIBERSORTx
CIBERSORTx	L5.ET	21.2761	sp_16_rct	CIBERSORTx
CIBERSORTx	L6b	98.5669	sp_16_rct	CIBERSORTx
CIBERSORTx	Lamp5	62.2281	sp_16_rct	CIBERSORTx
CIBERSORTx	Oligo	-71.177	sp_16_rct	CIBERSORTx
CIBERSORTx	Astro	-80.7601	sp_17_rct	CIBERSORTx
CIBERSORTx	L5.6.NP	35.8809	sp_17_rct	CIBERSORTx
CIBERSORTx	L5.ET	39.0205	sp_17_rct	CIBERSORTx
CIBERSORTx	L6b	95.1911	sp_17_rct	CIBERSORTx
CIBERSORTx	Lamp5	70.6552	sp_17_rct	CIBERSORTx
CIBERSORTx	Oligo	-71.5178	sp_17_rct	CIBERSORTx
CIBERSORTx	Astro	-83.1155	sp_18_rct	CIBERSORTx
CIBERSORTx	L5.6.NP	48.6835	sp_18_rct	CIBERSORTx
CIBERSORTx	L5.ET	19.747	sp_18_rct	CIBERSORTx
CIBERSORTx	L6b	101.025	sp_18_rct	CIBERSORTx
CIBERSORTx	Lamp5	48.0405	sp_18_rct	CIBERSORTx
CIBERSORTx	Oligo	-72.8063	sp_18_rct	CIBERSORTx
CIBERSORTx	Astro	-77.2991	sp_19_rct	CIBERSORTx
CIBERSORTx	L5.6.NP	6.0488	sp_19_rct	CIBERSORTx
CIBERSORTx	L5.ET	-9.92263	sp_19_rct	CIBERSORTx
CIBERSORTx	L6b	99.9023	sp_19_rct	CIBERSORTx
CIBERSORTx	Lamp5	77.9899	sp_19_rct	CIBERSORTx
CIBERSORTx	Oligo	-72.6207	sp_19_rct	CIBERSORTx
CIBERSORTx	Astro	-78.1133	sp_20_rct	CIBERSORTx
CIBERSORTx	L5.6.NP	-0.378782	sp_20_rct	CIBERSORTx
CIBERSORTx	L5.ET	-12.0554	sp_20_rct	CIBERSORTx
CIBERSORTx	L6b	100.926	sp_20_rct	CIBERSORTx
CIBERSORTx	Lamp5	64.9003	sp_20_rct	CIBERSORTx
CIBERSORTx	Oligo	-70.2931	sp_20_rct	CIBERSORTx
CIBERSORTx	Astro	-81.0025	sp_21_rct	CIBERSORTx
CIBERSORTx	L5.6.NP	41.149	sp_21_rct	CIBERSORTx
CIBERSORTx	L5.ET	23.9112	sp_21_rct	CIBERSORTx
CIBERSORTx	L6b	96.8677	sp_21_rct	CIBERSORTx
CIBERSORTx	Lamp5	66.8633	sp_21_rct	CIBERSORTx
CIBERSORTx	Oligo	-71.6776	sp_21_rct	CIBERSORTx
CIBERSORTx	Astro	-77.7091	sp_22_rct	CIBERSORTx
CIBERSORTx	L5.6.NP	7.30232	sp_22_rct	CIBERSORTx
CIBERSORTx	L5.ET	2.64533	sp_22_rct	CIBERSORTx
CIBERSORTx	L6b	97.6112	sp_22_rct	CIBERSORTx
CIBERSORTx	Lamp5	79.9157	sp_22_rct	CIBERSORTx
CIBERSORTx	Oligo	-71.1777	sp_22_rct	CIBERSORTx
CIBERSORTx	Astro	-77.2219	sp_23_rct	CIBERSORTx
CIBERSORTx	L5.6.NP	-2.34857	sp_23_rct	CIBERSORTx
CIBERSORTx	L5.ET	-5.40102	sp_23_rct	CIBERSORTx
CIBERSORTx	L6b	98.6607	sp_23_rct	CIBERSORTx
CIBERSORTx	Lamp5	82.4086	sp_23_rct	CIBERSORTx
CIBERSORTx	Oligo	-71.3037	sp_23_rct	CIBERSORTx
CIBERSORTx	Astro	-76.9358	sp_24_rct	CIBERSORTx
CIBERSORTx	L5.6.NP	-3.39379	sp_24_rct	CIBERSORTx
CIBERSORTx	L5.ET	-3.16631	sp_24_rct	CIBERSORTx
CIBERSORTx	L6b	96.7988	sp_24_rct	CIBERSORTx
CIBERSORTx	Lamp5	82.3798	sp_24_rct	CIBERSORTx
CIBERSORTx	Oligo	-69.2389	sp_24_rct	CIBERSORTx
CIBERSORTx	Astro	-81.6951	sp_25_rct	CIBERSORTx
CIBERSORTx	L5.6.NP	59.5542	sp_25_rct	CIBERSORTx
CIBERSORTx	L5.ET	44.1493	sp_25_rct	CIBERSORTx
CIBERSORTx	L6b	95.306	sp_25_rct	CIBERSORTx
CIBERSORTx	Lamp5	70.4786	sp_25_rct	CIBERSORTx
CIBERSORTx	Oligo	-74.0986	sp_25_rct	CIBERSORTx
CIBERSORTx	Astro	-77.7105	sp_26_rct	CIBERSORTx
CIBERSORTx	L5.6.NP	4.22156	sp_26_rct	CIBERSORTx
CIBERSORTx	L5.ET	-6.40093	sp_26_rct	CIBERSORTx
CIBERSORTx	L6b	98.482	sp_26_rct	CIBERSORTx
CIBERSORTx	Lamp5	73.1207	sp_26_rct	CIBERSORTx
CIBERSORTx	Oligo	-69.8512	sp_26_rct	CIBERSORTx
CIBERSORTx	Astro	-77.1924	sp_27_rct	CIBERSORTx
CIBERSORTx	L5.6.NP	2.37654	sp_27_rct	CIBERSORTx
CIBERSORTx	L5.ET	-7.26014	sp_27_rct	CIBERSORTx
CIBERSORTx	L6b	99.5963	sp_27_rct	CIBERSORTx
CIBERSORTx	Lamp5	74.2452	sp_27_rct	CIBERSORTx
CIBERSORTx	Oligo	-71.6721	sp_27_rct	CIBERSORTx
CIBERSORTx	Astro	-82.921	sp_28_rct	CIBERSORTx
CIBERSORTx	L5.6.NP	42.2647	sp_28_rct	CIBERSORTx
CIBERSORTx	L5.ET	27.5989	sp_28_rct	CIBERSORTx
CIBERSORTx	L6b	100.911	sp_28_rct	CIBERSORTx
CIBERSORTx	Lamp5	59.2565	sp_28_rct	CIBERSORTx
CIBERSORTx	Oligo	-74.754	sp_28_rct	CIBERSORTx
CIBERSORTx	Astro	-81.5444	sp_29_rct	CIBERSORTx
CIBERSORTx	L5.6.NP	13.3077	sp_29_rct	CIBERSORTx
CIBERSORTx	L5.ET	29.6584	sp_29_rct	CIBERSORTx
CIBERSORTx	L6b	99.1449	sp_29_rct	CIBERSORTx
CIBERSORTx	Lamp5	67.3551	sp_29_rct	CIBERSORTx
CIBERSORTx	Oligo	-71.8534	sp_29_rct	CIBERSORTx
CIBERSORTx	Astro	-77.4777	sp_30_rct	CIBERSORTx
CIBERSORTx	L5.6.NP	-1.10206	sp_30_rct	CIBERSORTx
CIBERSORTx	L5.ET	24.9013	sp_30_rct	CIBERSORTx
CIBERSORTx	L6b	94.4945	sp_30_rct	CIBERSORTx
CIBERSORTx	Lamp5	87.8321	sp_30_rct	CIBERSORTx
CIBERSORTx	Oligo	-70.2341	sp_30_rct	CIBERSORTx
CIBERSORTx	Astro	-81.015	sp_31_rct	CIBERSORTx
CIBERSORTx	L5.6.NP	0.531057	sp_31_rct	CIBERSORTx
CIBERSORTx	L5.ET	34.0568	sp_31_rct	CIBERSORTx
CIBERSORTx	L6b	98.9041	sp_31_rct	CIBERSORTx
CIBERSORTx	Lamp5	74.0256	sp_31_rct	CIBERSORTx
CIBERSORTx	Oligo	-72.1165	sp_31_rct	CIBERSORTx
CIBERSORTx	Astro	-77.3202	sp_32_rct	CIBERSORTx
CIBERSORTx	L5.6.NP	-3.85634	sp_32_rct	CIBERSORTx
CIBERSORTx	L5.ET	-13.2946	sp_32_rct	CIBERSORTx
CIBERSORTx	L6b	101.296	sp_32_rct	CIBERSORTx
CIBERSORTx	Lamp5	67.8401	sp_32_rct	CIBERSORTx
CIBERSORTx	Oligo	-71.4124	sp_32_rct	CIBERSORTx
CIBERSORTx	Astro	-82.5223	sp_33_rct	CIBERSORTx
CIBERSORTx	L5.6.NP	53.803	sp_33_rct	CIBERSORTx
CIBERSORTx	L5.ET	21.9743	sp_33_rct	CIBERSORTx
CIBERSORTx	L6b	97.9667	sp_33_rct	CIBERSORTx
CIBERSORTx	Lamp5	73.0599	sp_33_rct	CIBERSORTx
CIBERSORTx	Oligo	-73.8439	sp_33_rct	CIBERSORTx
CIBERSORTx	Astro	-82.4031	sp_34_rct	CIBERSORTx
CIBERSORTx	L5.6.NP	55.8188	sp_34_rct	CIBERSORTx
CIBERSORTx	L5.ET	17.7942	sp_34_rct	CIBERSORTx
CIBERSORTx	L6b	101.649	sp_34_rct	CIBERSORTx
CIBERSORTx	Lamp5	49.3962	sp_34_rct	CIBERSORTx
CIBERSORTx	Oligo	-75.0669	sp_34_rct	CIBERSORTx
CIBERSORTx	Astro	-80.0039	sp_35_rct	CIBERSORTx
CIBERSORTx	L5.6.NP	57.4366	sp_35_rct	CIBERSORTx
CIBERSORTx	L5.ET	14.3531	sp_35_rct	CIBERSORTx
CIBERSORTx	L6b	95.2524	sp_35_rct	CIBERSORTx
CIBERSORTx	Lamp5	70.0411	sp_35_rct	CIBERSORTx
CIBERSORTx	Oligo	-71.57	sp_35_rct	CIBERSORTx
CIBERSORTx	Astro	-77.5147	sp_36_rct	CIBERSORTx
CIBERSORTx	L5.6.NP	-15.9945	sp_36_rct	CIBERSORTx
CIBERSORTx	L5.ET	-26.3653	sp_36_rct	CIBERSORTx
CIBERSORTx	L6b	100.495	sp_36_rct	CIBERSORTx
CIBERSORTx	Lamp5	90.9839	sp_36_rct	CIBERSORTx
CIBERSORTx	Oligo	-70.588	sp_36_rct	CIBERSORTx
CIBERSORTx	Astro	-81.3391	sp_37_rct	CIBERSORTx
CIBERSORTx	L5.6.NP	23.9981	sp_37_rct	CIBERSORTx
CIBERSORTx	L5.ET	11.219	sp_37_rct	CIBERSORTx
CIBERSORTx	L6b	99.5785	sp_37_rct	CIBERSORTx
CIBERSORTx	Lamp5	69.0283	sp_37_rct	CIBERSORTx
CIBERSORTx	Oligo	-71.7779	sp_37_rct	CIBERSORTx
CIBERSORTx	Astro	-81.4151	sp_38_rct	CIBERSORTx
CIBERSORTx	L5.6.NP	45.441	sp_38_rct	CIBERSORTx
CIBERSORTx	L5.ET	19.7697	sp_38_rct	CIBERSORTx
CIBERSORTx	L6b	96.6272	sp_38_rct	CIBERSORTx
CIBERSORTx	Lamp5	77.9139	sp_38_rct	CIBERSORTx
CIBERSORTx	Oligo	-72.5815	sp_38_rct	CIBERSORTx
CIBERSORTx	Astro	-82.0284	sp_39_rct	CIBERSORTx
CIBERSORTx	L5.6.NP	53.381	sp_39_rct	CIBERSORTx
CIBERSORTx	L5.ET	30.3024	sp_39_rct	CIBERSORTx
CIBERSORTx	L6b	99.8101	sp_39_rct	CIBERSORTx
CIBERSORTx	Lamp5	55.2981	sp_39_rct	CIBERSORTx
CIBERSORTx	Oligo	-75.1225	sp_39_rct	CIBERSORTx
CIBERSORTx	Astro	-81.0513	sp_40_rct	CIBERSORTx
CIBERSORTx	L5.6.NP	24.6962	sp_40_rct	CIBERSORTx
CIBERSORTx	L5.ET	17.712	sp_40_rct	CIBERSORTx
CIBERSORTx	L6b	100.207	sp_40_rct	CIBERSORTx
CIBERSORTx	Lamp5	57.9709	sp_40_rct	CIBERSORTx
CIBERSORTx	Oligo	-72.1341	sp_40_rct	CIBERSORTx
CIBERSORTx	Astro	-82.3923	sp_41_rct	CIBERSORTx
CIBERSORTx	L5.6.NP	46.7986	sp_41_rct	CIBERSORTx
CIBERSORTx	L5.ET	17.8442	sp_41_rct	CIBERSORTx
CIBERSORTx	L6b	101.478	sp_41_rct	CIBERSORTx
CIBERSORTx	Lamp5	48.9217	sp_41_rct	CIBERSORTx
CIBERSORTx	Oligo	-73.7635	sp_41_rct	CIBERSORTx
CIBERSORTx	Astro	-82.7631	sp_42_rct	CIBERSORTx
CIBERSORTx	L5.6.NP	64.0051	sp_42_rct	CIBERSORTx
CIBERSORTx	L5.ET	15.9707	sp_42_rct	CIBERSORTx
CIBERSORTx	L6b	99.2978	sp_42_rct	CIBERSORTx
CIBERSORTx	Lamp5	62.1623	sp_42_rct	CIBERSORTx
CIBERSORTx	Oligo	-74.1859	sp_42_rct	CIBERSORTx
CIBERSORTx	Astro	-77.4639	sp_43_rct	CIBERSORTx
CIBERSORTx	L5.6.NP	-7.1572	sp_43_rct	CIBERSORTx
CIBERSORTx	L5.ET	-23.1504	sp_43_rct	CIBERSORTx
CIBERSORTx	L6b	101.253	sp_43_rct	CIBERSORTx
CIBERSORTx	Lamp5	83.528	sp_43_rct	CIBERSORTx
CIBERSORTx	Oligo	-71.9447	sp_43_rct	CIBERSORTx
CIBERSORTx	Astro	-80.3023	sp_44_rct	CIBERSORTx
CIBERSORTx	L5.6.NP	32.8307	sp_44_rct	CIBERSORTx
CIBERSORTx	L5.ET	7.95684	sp_44_rct	CIBERSORTx
CIBERSORTx	L6b	97.5013	sp_44_rct	CIBERSORTx
CIBERSORTx	Lamp5	81.4525	sp_44_rct	CIBERSORTx
CIBERSORTx	Oligo	-72.4039	sp_44_rct	CIBERSORTx
CIBERSORTx	Astro	-76.9318	sp_45_rct	CIBERSORTx
CIBERSORTx	L5.6.NP	-21.7127	sp_45_rct	CIBERSORTx
CIBERSORTx	L5.ET	-1.5778	sp_45_rct	CIBERSORTx
CIBERSORTx	L6b	99.7907	sp_45_rct	CIBERSORTx
CIBERSORTx	Lamp5	85.8393	sp_45_rct	CIBERSORTx
CIBERSORTx	Oligo	-71.8765	sp_45_rct	CIBERSORTx
CIBERSORTx	Astro	-77.6489	sp_46_rct	CIBERSORTx
CIBERSORTx	L5.6.NP	-42.2699	sp_46_rct	CIBERSORTx
CIBERSORTx	L5.ET	22.0242	sp_46_rct	CIBERSORTx
CIBERSORTx	L6b	99.8288	sp_46_rct	CIBERSORTx
CIBERSORTx	Lamp5	82.8373	sp_46_rct	CIBERSORTx
CIBERSORTx	Oligo	-71.4366	sp_46_rct	CIBERSORTx
CIBERSORTx	Astro	-77.4506	sp_47_rct	CIBERSORTx
CIBERSORTx	L5.6.NP	18.1844	sp_47_rct	CIBERSORTx
CIBERSORTx	L5.ET	-16.982	sp_47_rct	CIBERSORTx
CIBERSORTx	L6b	98.5071	sp_47_rct	CIBERSORTx
CIBERSORTx	Lamp5	80.6173	sp_47_rct	CIBERSORTx
CIBERSORTx	Oligo	-71.4983	sp_47_rct	CIBERSORTx
CIBERSORTx	Astro	-82.9226	sp_48_rct	CIBERSORTx
CIBERSORTx	L5.6.NP	33.4934	sp_48_rct	CIBERSORTx
CIBERSORTx	L5.ET	38.4378	sp_48_rct	CIBERSORTx
CIBERSORTx	L6b	99.0847	sp_48_rct	CIBERSORTx
CIBERSORTx	Lamp5	71.2842	sp_48_rct	CIBERSORTx
CIBERSORTx	Oligo	-74.4591	sp_48_rct	CIBERSORTx
CIBERSORTx	Astro	-82.8858	sp_49_rct	CIBERSORTx
CIBERSORTx	L5.6.NP	42.6197	sp_49_rct	CIBERSORTx
CIBERSORTx	L5.ET	25.8271	sp_49_rct	CIBERSORTx
CIBERSORTx	L6b	100.399	sp_49_rct	CIBERSORTx
CIBERSORTx	Lamp5	62.4073	sp_49_rct	CIBERSORTx
CIBERSORTx	Oligo	-74.3883	sp_49_rct	CIBERSORTx
CIBERSORTx	Astro	-77.1178	sp_50_rct	CIBERSORTx
CIBERSORTx	L5.6.NP	-29.4122	sp_50_rct	CIBERSORTx
CIBERSORTx	L5.ET	-9.7626	sp_50_rct	CIBERSORTx
CIBERSORTx	L6b	101.501	sp_50_rct	CIBERSORTx
CIBERSORTx	Lamp5	72.9665	sp_50_rct	CIBERSORTx
CIBERSORTx	Oligo	-70.183	sp_50_rct	CIBERSORTx
CIBERSORTx	Astro	-82.2292	sp_51_rct	CIBERSORTx
CIBERSORTx	L5.6.NP	54.1869	sp_51_rct	CIBERSORTx
CIBERSORTx	L5.ET	42.7825	sp_51_rct	CIBERSORTx
CIBERSORTx	L6b	99.0415	sp_51_rct	CIBERSORTx
CIBERSORTx	Lamp5	41.9829	sp_51_rct	CIBERSORTx
CIBERSORTx	Oligo	-73.5838	sp_51_rct	CIBERSORTx
CIBERSORTx	Astro	-77.7478	sp_52_rct	CIBERSORTx
CIBERSORTx	L5.6.NP	-2.93032	sp_52_rct	CIBERSORTx
CIBERSORTx	L5.ET	-3.26785	sp_52_rct	CIBERSORTx
CIBERSORTx	L6b	99.7812	sp_52_rct	CIBERSORTx
CIBERSORTx	Lamp5	72.9304	sp_52_rct	CIBERSORTx
CIBERSORTx	Oligo	-71.1055	sp_52_rct	CIBERSORTx
CIBERSORTx	Astro	-77.6789	sp_53_rct	CIBERSORTx
CIBERSORTx	L5.6.NP	-21.0527	sp_53_rct	CIBERSORTx
CIBERSORTx	L5.ET	-0.308651	sp_53_rct	CIBERSORTx
CIBERSORTx	L6b	99.8984	sp_53_rct	CIBERSORTx
CIBERSORTx	Lamp5	84.5919	sp_53_rct	CIBERSORTx
CIBERSORTx	Oligo	-71.374	sp_53_rct	CIBERSORTx
CIBERSORTx	Astro	-81.3208	sp_54_rct	CIBERSORTx
CIBERSORTx	L5.6.NP	24.6868	sp_54_rct	CIBERSORTx
CIBERSORTx	L5.ET	14.9701	sp_54_rct	CIBERSORTx
CIBERSORTx	L6b	99.8102	sp_54_rct	CIBERSORTx
CIBERSORTx	Lamp5	64.0005	sp_54_rct	CIBERSORTx
CIBERSORTx	Oligo	-71.9052	sp_54_rct	CIBERSORTx
CIBERSORTx	Astro	-77.7515	sp_55_rct	CIBERSORTx
CIBERSORTx	L5.6.NP	-11.5347	sp_55_rct	CIBERSORTx
CIBERSORTx	L5.ET	-21.7381	sp_55_rct	CIBERSORTx
CIBERSORTx	L6b	102.235	sp_55_rct	CIBERSORTx
CIBERSORTx	Lamp5	76.0073	sp_55_rct	CIBERSORTx
CIBERSORTx	Oligo	-71.5538	sp_55_rct	CIBERSORTx
CIBERSORTx	Astro	-77.9755	sp_56_rct	CIBERSORTx
CIBERSORTx	L5.6.NP	-6.18036	sp_56_rct	CIBERSORTx
CIBERSORTx	L5.ET	-2.90471	sp_56_rct	CIBERSORTx
CIBERSORTx	L6b	101.492	sp_56_rct	CIBERSORTx
CIBERSORTx	Lamp5	74.1515	sp_56_rct	CIBERSORTx
CIBERSORTx	Oligo	-73.0375	sp_56_rct	CIBERSORTx
CIBERSORTx	Astro	-81.0456	sp_57_rct	CIBERSORTx
CIBERSORTx	L5.6.NP	39.9904	sp_57_rct	CIBERSORTx
CIBERSORTx	L5.ET	9.27724	sp_57_rct	CIBERSORTx
CIBERSORTx	L6b	98.8539	sp_57_rct	CIBERSORTx
CIBERSORTx	Lamp5	61.3602	sp_57_rct	CIBERSORTx
CIBERSORTx	Oligo	-71.5135	sp_57_rct	CIBERSORTx
CIBERSORTx	Astro	-80.5267	sp_58_rct	CIBERSORTx
CIBERSORTx	L5.6.NP	53.6192	sp_58_rct	CIBERSORTx
CIBERSORTx	L5.ET	16.7164	sp_58_rct	CIBERSORTx
CIBERSORTx	L6b	95.0828	sp_58_rct	CIBERSORTx
CIBERSORTx	Lamp5	70.1636	sp_58_rct	CIBERSORTx
CIBERSORTx	Oligo	-70.7385	sp_58_rct	CIBERSORTx
CIBERSORTx	Astro	-80.726	sp_59_rct	CIBERSORTx
CIBERSORTx	L5.6.NP	41.2801	sp_59_rct	CIBERSORTx
CIBERSORTx	L5.ET	40.6166	sp_59_rct	CIBERSORTx
CIBERSORTx	L6b	96.0113	sp_59_rct	CIBERSORTx
CIBERSORTx	Lamp5	60.6228	sp_59_rct	CIBERSORTx
CIBERSORTx	Oligo	-71.9672	sp_59_rct	CIBERSORTx
CIBERSORTx	Astro	-80.4062	sp_60_rct	CIBERSORTx
CIBERSORTx	L5.6.NP	20.8058	sp_60_rct	CIBERSORTx
CIBERSORTx	L5.ET	24.2893	sp_60_rct	CIBERSORTx
CIBERSORTx	L6b	97.8418	sp_60_rct	CIBERSORTx
CIBERSORTx	Lamp5	71.9612	sp_60_rct	CIBERSORTx
CIBERSORTx	Oligo	-72.0327	sp_60_rct	CIBERSORTx
CIBERSORTx	Astro	-83.1263	sp_61_rct	CIBERSORTx
CIBERSORTx	L5.6.NP	56.9373	sp_61_rct	CIBERSORTx
CIBERSORTx	L5.ET	24.9949	sp_61_rct	CIBERSORTx
CIBERSORTx	L6b	100.153	sp_61_rct	CIBERSORTx
CIBERSORTx	Lamp5	56.1483	sp_61_rct	CIBERSORTx
CIBERSORTx	Oligo	-74.4258	sp_61_rct	CIBERSORTx
CIBERSORTx	Astro	-77.0268	sp_62_rct	CIBERSORTx
CIBERSORTx	L5.6.NP	4.68824	sp_62_rct	CIBERSORTx
CIBERSORTx	L5.ET	-12.121	sp_62_rct	CIBERSORTx
CIBERSORTx	L6b	99.7604	sp_62_rct	CIBERSORTx
CIBERSORTx	Lamp5	80.3887	sp_62_rct	CIBERSORTx
CIBERSORTx	Oligo	-72.6114	sp_62_rct	CIBERSORTx
CIBERSORTx	Astro	-82.9442	sp_63_rct	CIBERSORTx
CIBERSORTx	L5.6.NP	50.7836	sp_63_rct	CIBERSORTx
CIBERSORTx	L5.ET	34.1593	sp_63_rct	CIBERSORTx
CIBERSORTx	L6b	98.6207	sp_63_rct	CIBERSORTx
CIBERSORTx	Lamp5	62.8942	sp_63_rct	CIBERSORTx
CIBERSORTx	Oligo	-73.9975	sp_63_rct	CIBERSORTx
CIBERSORTx	Astro	-83.3962	sp_64_rct	CIBERSORTx
CIBERSORTx	L5.6.NP	72.7187	sp_64_rct	CIBERSORTx
CIBERSORTx	L5.ET	25.9255	sp_64_rct	CIBERSORTx
CIBERSORTx	L6b	98.6121	sp_64_rct	CIBERSORTx
CIBERSORTx	Lamp5	52.9872	sp_64_rct	CIBERSORTx
CIBERSORTx	Oligo	-73.5509	sp_64_rct	CIBERSORTx
CIBERSORTx	Astro	-78.5039	sp_65_rct	CIBERSORTx
CIBERSORTx	L5.6.NP	-4.10762	sp_65_rct	CIBERSORTx
CIBERSORTx	L5.ET	-16.3353	sp_65_rct	CIBERSORTx
CIBERSORTx	L6b	100.592	sp_65_rct	CIBERSORTx
CIBERSORTx	Lamp5	88.416	sp_65_rct	CIBERSORTx
CIBERSORTx	Oligo	-72.0173	sp_65_rct	CIBERSORTx
CIBERSORTx	Astro	-81.3418	sp_66_rct	CIBERSORTx
CIBERSORTx	L5.6.NP	40.109	sp_66_rct	CIBERSORTx
CIBERSORTx	L5.ET	12.4384	sp_66_rct	CIBERSORTx
CIBERSORTx	L6b	98.1569	sp_66_rct	CIBERSORTx
CIBERSORTx	Lamp5	67.2129	sp_66_rct	CIBERSORTx
CIBERSORTx	Oligo	-71.5844	sp_66_rct	CIBERSORTx
CIBERSORTx	Astro	-81.2676	sp_67_rct	CIBERSORTx
CIBERSORTx	L5.6.NP	17.0341	sp_67_rct	CIBERSORTx
CIBERSORTx	L5.ET	15.4863	sp_67_rct	CIBERSORTx
CIBERSORTx	L6b	102.07	sp_67_rct	CIBERSORTx
CIBERSORTx	Lamp5	52.4358	sp_67_rct	CIBERSORTx
CIBERSORTx	Oligo	-72.4551	sp_67_rct	CIBERSORTx
CIBERSORTx	Astro	-82.7522	sp_68_rct	CIBERSORTx
CIBERSORTx	L5.6.NP	73.9635	sp_68_rct	CIBERSORTx
CIBERSORTx	L5.ET	26.4191	sp_68_rct	CIBERSORTx
CIBERSORTx	L6b	95.6179	sp_68_rct	CIBERSORTx
CIBERSORTx	Lamp5	67.5939	sp_68_rct	CIBERSORTx
CIBERSORTx	Oligo	-72.5204	sp_68_rct	CIBERSORTx
CIBERSORTx	Astro	-81.0461	sp_69_rct	CIBERSORTx
CIBERSORTx	L5.6.NP	19.1397	sp_69_rct	CIBERSORTx
CIBERSORTx	L5.ET	38.6125	sp_69_rct	CIBERSORTx
CIBERSORTx	L6b	97.7016	sp_69_rct	CIBERSORTx
CIBERSORTx	Lamp5	61.9788	sp_69_rct	CIBERSORTx
CIBERSORTx	Oligo	-71.3705	sp_69_rct	CIBERSORTx
CIBERSORTx	Astro	-82.3716	sp_70_rct	CIBERSORTx
CIBERSORTx	L5.6.NP	51.0797	sp_70_rct	CIBERSORTx
CIBERSORTx	L5.ET	39.107	sp_70_rct	CIBERSORTx
CIBERSORTx	L6b	99.8721	sp_70_rct	CIBERSORTx
CIBERSORTx	Lamp5	52.6201	sp_70_rct	CIBERSORTx
CIBERSORTx	Oligo	-75.3286	sp_70_rct	CIBERSORTx
CIBERSORTx	Astro	-81.9943	sp_71_rct	CIBERSORTx
CIBERSORTx	L5.6.NP	29.1736	sp_71_rct	CIBERSORTx
CIBERSORTx	L5.ET	42.6638	sp_71_rct	CIBERSORTx
CIBERSORTx	L6b	99.0833	sp_71_rct	CIBERSORTx
CIBERSORTx	Lamp5	52.4496	sp_71_rct	CIBERSORTx
CIBERSORTx	Oligo	-72.5634	sp_71_rct	CIBERSORTx
CIBERSORTx	Astro	-77.2226	sp_72_rct	CIBERSORTx
CIBERSORTx	L5.6.NP	-20.7556	sp_72_rct	CIBERSORTx
CIBERSORTx	L5.ET	4.70249	sp_72_rct	CIBERSORTx
CIBERSORTx	L6b	101.49	sp_72_rct	CIBERSORTx
CIBERSORTx	Lamp5	62.6582	sp_72_rct	CIBERSORTx
CIBERSORTx	Oligo	-71.3285	sp_72_rct	CIBERSORTx
CIBERSORTx	Astro	-82.692	sp_73_rct	CIBERSORTx
CIBERSORTx	L5.6.NP	19.6758	sp_73_rct	CIBERSORTx
CIBERSORTx	L5.ET	56.0874	sp_73_rct	CIBERSORTx
CIBERSORTx	L6b	100.866	sp_73_rct	CIBERSORTx
CIBERSORTx	Lamp5	48.916	sp_73_rct	CIBERSORTx
CIBERSORTx	Oligo	-74.3735	sp_73_rct	CIBERSORTx
CIBERSORTx	Astro	-82.536	sp_74_rct	CIBERSORTx
CIBERSORTx	L5.6.NP	69.7702	sp_74_rct	CIBERSORTx
CIBERSORTx	L5.ET	10.965	sp_74_rct	CIBERSORTx
CIBERSORTx	L6b	99.9099	sp_74_rct	CIBERSORTx
CIBERSORTx	Lamp5	49.211	sp_74_rct	CIBERSORTx
CIBERSORTx	Oligo	-73.3198	sp_74_rct	CIBERSORTx
CIBERSORTx	Astro	-81.3443	sp_75_rct	CIBERSORTx
CIBERSORTx	L5.6.NP	36.5452	sp_75_rct	CIBERSORTx
CIBERSORTx	L5.ET	24.4624	sp_75_rct	CIBERSORTx
CIBERSORTx	L6b	94.5723	sp_75_rct	CIBERSORTx
CIBERSORTx	Lamp5	90.0411	sp_75_rct	CIBERSORTx
CIBERSORTx	Oligo	-71.281	sp_75_rct	CIBERSORTx
CIBERSORTx	Astro	-77.4262	sp_76_rct	CIBERSORTx
CIBERSORTx	L5.6.NP	3.05002	sp_76_rct	CIBERSORTx
CIBERSORTx	L5.ET	-24.3018	sp_76_rct	CIBERSORTx
CIBERSORTx	L6b	97.5762	sp_76_rct	CIBERSORTx
CIBERSORTx	Lamp5	93.173	sp_76_rct	CIBERSORTx
CIBERSORTx	Oligo	-69.5117	sp_76_rct	CIBERSORTx
CIBERSORTx	Astro	-77.522	sp_77_rct	CIBERSORTx
CIBERSORTx	L5.6.NP	-2.56945	sp_77_rct	CIBERSORTx
CIBERSORTx	L5.ET	-15.4859	sp_77_rct	CIBERSORTx
CIBERSORTx	L6b	99.6121	sp_77_rct	CIBERSORTx
CIBERSORTx	Lamp5	82.4397	sp_77_rct	CIBERSORTx
CIBERSORTx	Oligo	-71.0146	sp_77_rct	CIBERSORTx
CIBERSORTx	Astro	-81.9762	sp_78_rct	CIBERSORTx
CIBERSORTx	L5.6.NP	79.5376	sp_78_rct	CIBERSORTx
CIBERSORTx	L5.ET	38.9182	sp_78_rct	CIBERSORTx
CIBERSORTx	L6b	94.2319	sp_78_rct	CIBERSORTx
CIBERSORTx	Lamp5	73.8182	sp_78_rct	CIBERSORTx
CIBERSORTx	Oligo	-74.508	sp_78_rct	CIBERSORTx
CIBERSORTx	Astro	-81.23	sp_79_rct	CIBERSORTx
CIBERSORTx	L5.6.NP	28.5213	sp_79_rct	CIBERSORTx
CIBERSORTx	L5.ET	23.5541	sp_79_rct	CIBERSORTx
CIBERSORTx	L6b	97.1428	sp_79_rct	CIBERSORTx
CIBERSORTx	Lamp5	74.8983	sp_79_rct	CIBERSORTx
CIBERSORTx	Oligo	-71.5511	sp_79_rct	CIBERSORTx
CIBERSORTx	Astro	-82.444	sp_80_rct	CIBERSORTx
CIBERSORTx	L5.6.NP	49.1196	sp_80_rct	CIBERSORTx
CIBERSORTx	L5.ET	51.4466	sp_80_rct	CIBERSORTx
CIBERSORTx	L6b	98.3778	sp_80_rct	CIBERSORTx
CIBERSORTx	Lamp5	55.0094	sp_80_rct	CIBERSORTx
CIBERSORTx	Oligo	-74.94	sp_80_rct	CIBERSORTx
CIBERSORTx	Astro	-82.9612	sp_81_rct	CIBERSORTx
CIBERSORTx	L5.6.NP	72.4827	sp_81_rct	CIBERSORTx
CIBERSORTx	L5.ET	44.0341	sp_81_rct	CIBERSORTx
CIBERSORTx	L6b	95.7322	sp_81_rct	CIBERSORTx
CIBERSORTx	Lamp5	68.1877	sp_81_rct	CIBERSORTx
CIBERSORTx	Oligo	-74.6011	sp_81_rct	CIBERSORTx
CIBERSORTx	Astro	-80.8986	sp_82_rct	CIBERSORTx
CIBERSORTx	L5.6.NP	24.1613	sp_82_rct	CIBERSORTx
CIBERSORTx	L5.ET	16.5513	sp_82_rct	CIBERSORTx
CIBERSORTx	L6b	98.3034	sp_82_rct	CIBERSORTx
CIBERSORTx	Lamp5	75.0389	sp_82_rct	CIBERSORTx
CIBERSORTx	Oligo	-72.0613	sp_82_rct	CIBERSORTx
CIBERSORTx	Astro	-78.4991	sp_83_rct	CIBERSORTx
CIBERSORTx	L5.6.NP	-19.5055	sp_83_rct	CIBERSORTx
CIBERSORTx	L5.ET	3.91898	sp_83_rct	CIBERSORTx
CIBERSORTx	L6b	100.704	sp_83_rct	CIBERSORTx
CIBERSORTx	Lamp5	77.3754	sp_83_rct	CIBERSORTx
CIBERSORTx	Oligo	-71.3197	sp_83_rct	CIBERSORTx
CIBERSORTx	Astro	-77.5336	sp_84_rct	CIBERSORTx
CIBERSORTx	L5.6.NP	-20.9648	sp_84_rct	CIBERSORTx
CIBERSORTx	L5.ET	0.091141	sp_84_rct	CIBERSORTx
CIBERSORTx	L6b	98.5105	sp_84_rct	CIBERSORTx
CIBERSORTx	Lamp5	90.7329	sp_84_rct	CIBERSORTx
CIBERSORTx	Oligo	-70.6266	sp_84_rct	CIBERSORTx
CIBERSORTx	Astro	-83.2297	sp_85_rct	CIBERSORTx
CIBERSORTx	L5.6.NP	47.6864	sp_85_rct	CIBERSORTx
CIBERSORTx	L5.ET	33.1825	sp_85_rct	CIBERSORTx
CIBERSORTx	L6b	98.1154	sp_85_rct	CIBERSORTx
CIBERSORTx	Lamp5	63.4845	sp_85_rct	CIBERSORTx
CIBERSORTx	Oligo	-72.6716	sp_85_rct	CIBERSORTx
CIBERSORTx	Astro	-82.5458	sp_86_rct	CIBERSORTx
CIBERSORTx	L5.6.NP	47.9115	sp_86_rct	CIBERSORTx
CIBERSORTx	L5.ET	53.791	sp_86_rct	CIBERSORTx
CIBERSORTx	L6b	97.8421	sp_86_rct	CIBERSORTx
CIBERSORTx	Lamp5	50.5121	sp_86_rct	CIBERSORTx
CIBERSORTx	Oligo	-73.6183	sp_86_rct	CIBERSORTx
CIBERSORTx	Astro	-77.1331	sp_87_rct	CIBERSORTx
CIBERSORTx	L5.6.NP	-12.1864	sp_87_rct	CIBERSORTx
CIBERSORTx	L5.ET	-21.9239	sp_87_rct	CIBERSORTx
CIBERSORTx	L6b	98.5659	sp_87_rct	CIBERSORTx
CIBERSORTx	Lamp5	92.7001	sp_87_rct	CIBERSORTx
CIBERSORTx	Oligo	-69.6073	sp_87_rct	CIBERSORTx
CIBERSORTx	Astro	-77.1591	sp_88_rct	CIBERSORTx
CIBERSORTx	L5.6.NP	2.68628	sp_88_rct	CIBERSORTx
CIBERSORTx	L5.ET	-8.87582	sp_88_rct	CIBERSORTx
CIBERSORTx	L6b	99.7147	sp_88_rct	CIBERSORTx
CIBERSORTx	Lamp5	71.0681	sp_88_rct	CIBERSORTx
CIBERSORTx	Oligo	-71.2228	sp_88_rct	CIBERSORTx
CIBERSORTx	Astro	-82.1432	sp_89_rct	CIBERSORTx
CIBERSORTx	L5.6.NP	38.272	sp_89_rct	CIBERSORTx
CIBERSORTx	L5.ET	50.991	sp_89_rct	CIBERSORTx
CIBERSORTx	L6b	97.4607	sp_89_rct	CIBERSORTx
CIBERSORTx	Lamp5	62.6224	sp_89_rct	CIBERSORTx
CIBERSORTx	Oligo	-73.8388	sp_89_rct	CIBERSORTx
CIBERSORTx	Astro	-76.8472	sp_90_rct	CIBERSORTx
CIBERSORTx	L5.6.NP	7.60825	sp_90_rct	CIBERSORTx
CIBERSORTx	L5.ET	-13.0147	sp_90_rct	CIBERSORTx
CIBERSORTx	L6b	95.6656	sp_90_rct	CIBERSORTx
CIBERSORTx	Lamp5	89.7048	sp_90_rct	CIBERSORTx
CIBERSORTx	Oligo	-68.9099	sp_90_rct	CIBERSORTx
CIBERSORTx	Astro	-81.8481	sp_91_rct	CIBERSORTx
CIBERSORTx	L5.6.NP	61.2452	sp_91_rct	CIBERSORTx
CIBERSORTx	L5.ET	38.3382	sp_91_rct	CIBERSORTx
CIBERSORTx	L6b	94.3587	sp_91_rct	CIBERSORTx
CIBERSORTx	Lamp5	81.3658	sp_91_rct	CIBERSORTx
CIBERSORTx	Oligo	-73.7722	sp_91_rct	CIBERSORTx
CIBERSORTx	Astro	-80.4631	sp_92_rct	CIBERSORTx
CIBERSORTx	L5.6.NP	9.89638	sp_92_rct	CIBERSORTx
CIBERSORTx	L5.ET	7.09671	sp_92_rct	CIBERSORTx
CIBERSORTx	L6b	99.4146	sp_92_rct	CIBERSORTx
CIBERSORTx	Lamp5	72.8907	sp_92_rct	CIBERSORTx
CIBERSORTx	Oligo	-70.8341	sp_92_rct	CIBERSORTx
CIBERSORTx	Astro	-77.099	sp_93_rct	CIBERSORTx
CIBERSORTx	L5.6.NP	-42.1724	sp_93_rct	CIBERSORTx
CIBERSORTx	L5.ET	7.85355	sp_93_rct	CIBERSORTx
CIBERSORTx	L6b	100.689	sp_93_rct	CIBERSORTx
CIBERSORTx	Lamp5	77.6813	sp_93_rct	CIBERSORTx
CIBERSORTx	Oligo	-70.5708	sp_93_rct	CIBERSORTx
CIBERSORTx	Astro	-77.9959	sp_94_rct	CIBERSORTx
CIBERSORTx	L5.6.NP	-17.206	sp_94_rct	CIBERSORTx
CIBERSORTx	L5.ET	-4.9187	sp_94_rct	CIBERSORTx
CIBERSORTx	L6b	100.622	sp_94_rct	CIBERSORTx
CIBERSORTx	Lamp5	74.5374	sp_94_rct	CIBERSORTx
CIBERSORTx	Oligo	-70.413	sp_94_rct	CIBERSORTx
CIBERSORTx	Astro	-81.0642	sp_95_rct	CIBERSORTx
CIBERSORTx	L5.6.NP	33.7395	sp_95_rct	CIBERSORTx
CIBERSORTx	L5.ET	31.7165	sp_95_rct	CIBERSORTx
CIBERSORTx	L6b	99.0165	sp_95_rct	CIBERSORTx
CIBERSORTx	Lamp5	57.8976	sp_95_rct	CIBERSORTx
CIBERSORTx	Oligo	-73.2963	sp_95_rct	CIBERSORTx
CIBERSORTx	Astro	-81.3919	sp_96_rct	CIBERSORTx
CIBERSORTx	L5.6.NP	25.8059	sp_96_rct	CIBERSORTx
CIBERSORTx	L5.ET	-5.73046	sp_96_rct	CIBERSORTx
CIBERSORTx	L6b	100.955	sp_96_rct	CIBERSORTx
CIBERSORTx	Lamp5	69.0931	sp_96_rct	CIBERSORTx
CIBERSORTx	Oligo	-71.6641	sp_96_rct	CIBERSORTx
CIBERSORTx	Astro	-81.0237	sp_97_rct	CIBERSORTx
CIBERSORTx	L5.6.NP	26.9834	sp_97_rct	CIBERSORTx
CIBERSORTx	L5.ET	30.1608	sp_97_rct	CIBERSORTx
CIBERSORTx	L6b	97.1746	sp_97_rct	CIBERSORTx
CIBERSORTx	Lamp5	68.9455	sp_97_rct	CIBERSORTx
CIBERSORTx	Oligo	-71.5533	sp_97_rct	CIBERSORTx
CIBERSORTx	Astro	-82.8693	sp_98_rct	CIBERSORTx
CIBERSORTx	L5.6.NP	51.3723	sp_98_rct	CIBERSORTx
CIBERSORTx	L5.ET	54.2293	sp_98_rct	CIBERSORTx
CIBERSORTx	L6b	96.2791	sp_98_rct	CIBERSORTx
CIBERSORTx	Lamp5	51.7819	sp_98_rct	CIBERSORTx
CIBERSORTx	Oligo	-71.8648	sp_98_rct	CIBERSORTx
CIBERSORTx	Astro	-77.959	sp_99_rct	CIBERSORTx
CIBERSORTx	L5.6.NP	1.77032	sp_99_rct	CIBERSORTx
CIBERSORTx	L5.ET	-24.0678	sp_99_rct	CIBERSORTx
CIBERSORTx	L6b	100.341	sp_99_rct	CIBERSORTx
CIBERSORTx	Lamp5	79.3562	sp_99_rct	CIBERSORTx
CIBERSORTx	Oligo	-70.543	sp_99_rct	CIBERSORTx
CIBERSORTx	Astro	-82.5082	sp_100_rct	CIBERSORTx
CIBERSORTx	L5.6.NP	85.2707	sp_100_rct	CIBERSORTx
CIBERSORTx	L5.ET	32.9256	sp_100_rct	CIBERSORTx
CIBERSORTx	L6b	95.6181	sp_100_rct	CIBERSORTx
CIBERSORTx	Lamp5	53.7779	sp_100_rct	CIBERSORTx
CIBERSORTx	Oligo	-72.7909	sp_100_rct	CIBERSORTx
BayesPrism	Astro	-82.9159	sp_1_rct	BayesPrism
BayesPrism	L5.6.NP	-61.3944	sp_1_rct	BayesPrism
BayesPrism	L5.ET	271.09	sp_1_rct	BayesPrism
BayesPrism	L6b	93.2616	sp_1_rct	BayesPrism
BayesPrism	Lamp5	21.3848	sp_1_rct	BayesPrism
BayesPrism	Oligo	-77.6116	sp_1_rct	BayesPrism
BayesPrism	Astro	-83.3312	sp_2_rct	BayesPrism
BayesPrism	L5.6.NP	-55.6959	sp_2_rct	BayesPrism
BayesPrism	L5.ET	288.575	sp_2_rct	BayesPrism
BayesPrism	L6b	88.8551	sp_2_rct	BayesPrism
BayesPrism	Lamp5	37.4137	sp_2_rct	BayesPrism
BayesPrism	Oligo	-76.5489	sp_2_rct	BayesPrism
BayesPrism	Astro	-83.2914	sp_3_rct	BayesPrism
BayesPrism	L5.6.NP	-73.2186	sp_3_rct	BayesPrism
BayesPrism	L5.ET	270.827	sp_3_rct	BayesPrism
BayesPrism	L6b	91.9588	sp_3_rct	BayesPrism
BayesPrism	Lamp5	32.4759	sp_3_rct	BayesPrism
BayesPrism	Oligo	-75.7959	sp_3_rct	BayesPrism
BayesPrism	Astro	-82.4772	sp_4_rct	BayesPrism
BayesPrism	L5.6.NP	-66.0018	sp_4_rct	BayesPrism
BayesPrism	L5.ET	294.749	sp_4_rct	BayesPrism
BayesPrism	L6b	90.769	sp_4_rct	BayesPrism
BayesPrism	Lamp5	15.3649	sp_4_rct	BayesPrism
BayesPrism	Oligo	-76.2313	sp_4_rct	BayesPrism
BayesPrism	Astro	-83.4772	sp_5_rct	BayesPrism
BayesPrism	L5.6.NP	-65.4837	sp_5_rct	BayesPrism
BayesPrism	L5.ET	266.822	sp_5_rct	BayesPrism
BayesPrism	L6b	90.4572	sp_5_rct	BayesPrism
BayesPrism	Lamp5	51.9661	sp_5_rct	BayesPrism
BayesPrism	Oligo	-76.8859	sp_5_rct	BayesPrism
BayesPrism	Astro	-83.8294	sp_6_rct	BayesPrism
BayesPrism	L5.6.NP	-55.2645	sp_6_rct	BayesPrism
BayesPrism	L5.ET	248.455	sp_6_rct	BayesPrism
BayesPrism	L6b	93.0273	sp_6_rct	BayesPrism
BayesPrism	Lamp5	41.6505	sp_6_rct	BayesPrism
BayesPrism	Oligo	-77.3224	sp_6_rct	BayesPrism
BayesPrism	Astro	-83.0576	sp_7_rct	BayesPrism
BayesPrism	L5.6.NP	-63.2707	sp_7_rct	BayesPrism
BayesPrism	L5.ET	272.92	sp_7_rct	BayesPrism
BayesPrism	L6b	90.8218	sp_7_rct	BayesPrism
BayesPrism	Lamp5	39.0045	sp_7_rct	BayesPrism
BayesPrism	Oligo	-76.852	sp_7_rct	BayesPrism
BayesPrism	Astro	-83.1071	sp_8_rct	BayesPrism
BayesPrism	L5.6.NP	-56.5503	sp_8_rct	BayesPrism
BayesPrism	L5.ET	279.368	sp_8_rct	BayesPrism
BayesPrism	L6b	89.2406	sp_8_rct	BayesPrism
BayesPrism	Lamp5	39.0798	sp_8_rct	BayesPrism
BayesPrism	Oligo	-76.272	sp_8_rct	BayesPrism
BayesPrism	Astro	-83.2219	sp_9_rct	BayesPrism
BayesPrism	L5.6.NP	-67.7156	sp_9_rct	BayesPrism
BayesPrism	L5.ET	291.741	sp_9_rct	BayesPrism
BayesPrism	L6b	90.6621	sp_9_rct	BayesPrism
BayesPrism	Lamp5	37.3244	sp_9_rct	BayesPrism
BayesPrism	Oligo	-78.0855	sp_9_rct	BayesPrism
BayesPrism	Astro	-83.0196	sp_10_rct	BayesPrism
BayesPrism	L5.6.NP	-70.3287	sp_10_rct	BayesPrism
BayesPrism	L5.ET	286.092	sp_10_rct	BayesPrism
BayesPrism	L6b	90.6327	sp_10_rct	BayesPrism
BayesPrism	Lamp5	33.7598	sp_10_rct	BayesPrism
BayesPrism	Oligo	-76.7031	sp_10_rct	BayesPrism
BayesPrism	Astro	-83.5572	sp_11_rct	BayesPrism
BayesPrism	L5.6.NP	-62.6904	sp_11_rct	BayesPrism
BayesPrism	L5.ET	257.232	sp_11_rct	BayesPrism
BayesPrism	L6b	93.2123	sp_11_rct	BayesPrism
BayesPrism	Lamp5	43.3405	sp_11_rct	BayesPrism
BayesPrism	Oligo	-78.3294	sp_11_rct	BayesPrism
BayesPrism	Astro	-83.1931	sp_12_rct	BayesPrism
BayesPrism	L5.6.NP	-64.5048	sp_12_rct	BayesPrism
BayesPrism	L5.ET	252.929	sp_12_rct	BayesPrism
BayesPrism	L6b	92.2725	sp_12_rct	BayesPrism
BayesPrism	Lamp5	45.5776	sp_12_rct	BayesPrism
BayesPrism	Oligo	-77.001	sp_12_rct	BayesPrism
BayesPrism	Astro	-82.6941	sp_13_rct	BayesPrism
BayesPrism	L5.6.NP	-65.8351	sp_13_rct	BayesPrism
BayesPrism	L5.ET	295.218	sp_13_rct	BayesPrism
BayesPrism	L6b	89.5813	sp_13_rct	BayesPrism
BayesPrism	Lamp5	35.4689	sp_13_rct	BayesPrism
BayesPrism	Oligo	-77.5047	sp_13_rct	BayesPrism
BayesPrism	Astro	-82.9771	sp_14_rct	BayesPrism
BayesPrism	L5.6.NP	-57.2121	sp_14_rct	BayesPrism
BayesPrism	L5.ET	265.129	sp_14_rct	BayesPrism
BayesPrism	L6b	90.3471	sp_14_rct	BayesPrism
BayesPrism	Lamp5	41.6619	sp_14_rct	BayesPrism
BayesPrism	Oligo	-76.3995	sp_14_rct	BayesPrism
BayesPrism	Astro	-83.1964	sp_15_rct	BayesPrism
BayesPrism	L5.6.NP	-50.9587	sp_15_rct	BayesPrism
BayesPrism	L5.ET	305.961	sp_15_rct	BayesPrism
BayesPrism	L6b	87.8592	sp_15_rct	BayesPrism
BayesPrism	Lamp5	29.6031	sp_15_rct	BayesPrism
BayesPrism	Oligo	-76.8944	sp_15_rct	BayesPrism
BayesPrism	Astro	-83.6211	sp_16_rct	BayesPrism
BayesPrism	L5.6.NP	-51.4328	sp_16_rct	BayesPrism
BayesPrism	L5.ET	294.706	sp_16_rct	BayesPrism
BayesPrism	L6b	88.3222	sp_16_rct	BayesPrism
BayesPrism	Lamp5	32.1591	sp_16_rct	BayesPrism
BayesPrism	Oligo	-76.0369	sp_16_rct	BayesPrism
BayesPrism	Astro	-82.7154	sp_17_rct	BayesPrism
BayesPrism	L5.6.NP	-65.9777	sp_17_rct	BayesPrism
BayesPrism	L5.ET	283.07	sp_17_rct	BayesPrism
BayesPrism	L6b	90.2034	sp_17_rct	BayesPrism
BayesPrism	Lamp5	30.926	sp_17_rct	BayesPrism
BayesPrism	Oligo	-76.1069	sp_17_rct	BayesPrism
BayesPrism	Astro	-83.2038	sp_18_rct	BayesPrism
BayesPrism	L5.6.NP	-73.5102	sp_18_rct	BayesPrism
BayesPrism	L5.ET	279.813	sp_18_rct	BayesPrism
BayesPrism	L6b	91.4903	sp_18_rct	BayesPrism
BayesPrism	Lamp5	30.9813	sp_18_rct	BayesPrism
BayesPrism	Oligo	-76.1198	sp_18_rct	BayesPrism
BayesPrism	Astro	-82.848	sp_19_rct	BayesPrism
BayesPrism	L5.6.NP	-55.7855	sp_19_rct	BayesPrism
BayesPrism	L5.ET	298.596	sp_19_rct	BayesPrism
BayesPrism	L6b	88.4971	sp_19_rct	BayesPrism
BayesPrism	Lamp5	35.7165	sp_19_rct	BayesPrism
BayesPrism	Oligo	-77.5107	sp_19_rct	BayesPrism
BayesPrism	Astro	-83.2836	sp_20_rct	BayesPrism
BayesPrism	L5.6.NP	-63.5832	sp_20_rct	BayesPrism
BayesPrism	L5.ET	260.253	sp_20_rct	BayesPrism
BayesPrism	L6b	92.6356	sp_20_rct	BayesPrism
BayesPrism	Lamp5	30.3687	sp_20_rct	BayesPrism
BayesPrism	Oligo	-76.1643	sp_20_rct	BayesPrism
BayesPrism	Astro	-83.0854	sp_21_rct	BayesPrism
BayesPrism	L5.6.NP	-44.7903	sp_21_rct	BayesPrism
BayesPrism	L5.ET	256.806	sp_21_rct	BayesPrism
BayesPrism	L6b	90.7627	sp_21_rct	BayesPrism
BayesPrism	Lamp5	36.5271	sp_21_rct	BayesPrism
BayesPrism	Oligo	-76.4587	sp_21_rct	BayesPrism
BayesPrism	Astro	-83.1271	sp_22_rct	BayesPrism
BayesPrism	L5.6.NP	-64.0807	sp_22_rct	BayesPrism
BayesPrism	L5.ET	288.757	sp_22_rct	BayesPrism
BayesPrism	L6b	90.0664	sp_22_rct	BayesPrism
BayesPrism	Lamp5	38.527	sp_22_rct	BayesPrism
BayesPrism	Oligo	-77.5952	sp_22_rct	BayesPrism
BayesPrism	Astro	-82.8053	sp_23_rct	BayesPrism
BayesPrism	L5.6.NP	-55.5497	sp_23_rct	BayesPrism
BayesPrism	L5.ET	272.987	sp_23_rct	BayesPrism
BayesPrism	L6b	89.0321	sp_23_rct	BayesPrism
BayesPrism	Lamp5	49.3426	sp_23_rct	BayesPrism
BayesPrism	Oligo	-77.1132	sp_23_rct	BayesPrism
BayesPrism	Astro	-82.7453	sp_24_rct	BayesPrism
BayesPrism	L5.6.NP	-67.366	sp_24_rct	BayesPrism
BayesPrism	L5.ET	283.029	sp_24_rct	BayesPrism
BayesPrism	L6b	89.0122	sp_24_rct	BayesPrism
BayesPrism	Lamp5	39.7877	sp_24_rct	BayesPrism
BayesPrism	Oligo	-75.6407	sp_24_rct	BayesPrism
BayesPrism	Astro	-82.1684	sp_25_rct	BayesPrism
BayesPrism	L5.6.NP	-62.0533	sp_25_rct	BayesPrism
BayesPrism	L5.ET	282.115	sp_25_rct	BayesPrism
BayesPrism	L6b	88.4058	sp_25_rct	BayesPrism
BayesPrism	Lamp5	45.3568	sp_25_rct	BayesPrism
BayesPrism	Oligo	-76.6812	sp_25_rct	BayesPrism
BayesPrism	Astro	-83.4041	sp_26_rct	BayesPrism
BayesPrism	L5.6.NP	-59.7174	sp_26_rct	BayesPrism
BayesPrism	L5.ET	257.888	sp_26_rct	BayesPrism
BayesPrism	L6b	92.4193	sp_26_rct	BayesPrism
BayesPrism	Lamp5	29.8004	sp_26_rct	BayesPrism
BayesPrism	Oligo	-75.8213	sp_26_rct	BayesPrism
BayesPrism	Astro	-83.1411	sp_27_rct	BayesPrism
BayesPrism	L5.6.NP	-59.5368	sp_27_rct	BayesPrism
BayesPrism	L5.ET	279.972	sp_27_rct	BayesPrism
BayesPrism	L6b	90.2508	sp_27_rct	BayesPrism
BayesPrism	Lamp5	38.9269	sp_27_rct	BayesPrism
BayesPrism	Oligo	-77.3044	sp_27_rct	BayesPrism
BayesPrism	Astro	-83.3709	sp_28_rct	BayesPrism
BayesPrism	L5.6.NP	-63.1805	sp_28_rct	BayesPrism
BayesPrism	L5.ET	277.861	sp_28_rct	BayesPrism
BayesPrism	L6b	92.2578	sp_28_rct	BayesPrism
BayesPrism	Lamp5	30.4091	sp_28_rct	BayesPrism
BayesPrism	Oligo	-77.8311	sp_28_rct	BayesPrism
BayesPrism	Astro	-83.5786	sp_29_rct	BayesPrism
BayesPrism	L5.6.NP	-73.9474	sp_29_rct	BayesPrism
BayesPrism	L5.ET	284.027	sp_29_rct	BayesPrism
BayesPrism	L6b	91.2251	sp_29_rct	BayesPrism
BayesPrism	Lamp5	32.0561	sp_29_rct	BayesPrism
BayesPrism	Oligo	-76.0538	sp_29_rct	BayesPrism
BayesPrism	Astro	-83.3225	sp_30_rct	BayesPrism
BayesPrism	L5.6.NP	-63.0827	sp_30_rct	BayesPrism
BayesPrism	L5.ET	303.767	sp_30_rct	BayesPrism
BayesPrism	L6b	86.6203	sp_30_rct	BayesPrism
BayesPrism	Lamp5	44.7374	sp_30_rct	BayesPrism
BayesPrism	Oligo	-75.7209	sp_30_rct	BayesPrism
BayesPrism	Astro	-82.9445	sp_31_rct	BayesPrism
BayesPrism	L5.6.NP	-79.2837	sp_31_rct	BayesPrism
BayesPrism	L5.ET	279.64	sp_31_rct	BayesPrism
BayesPrism	L6b	90.5777	sp_31_rct	BayesPrism
BayesPrism	Lamp5	44.0923	sp_31_rct	BayesPrism
BayesPrism	Oligo	-76.4122	sp_31_rct	BayesPrism
BayesPrism	Astro	-82.7695	sp_32_rct	BayesPrism
BayesPrism	L5.6.NP	-54.7709	sp_32_rct	BayesPrism
BayesPrism	L5.ET	287.747	sp_32_rct	BayesPrism
BayesPrism	L6b	89.6533	sp_32_rct	BayesPrism
BayesPrism	Lamp5	29.3813	sp_32_rct	BayesPrism
BayesPrism	Oligo	-76.9464	sp_32_rct	BayesPrism
BayesPrism	Astro	-83.3474	sp_33_rct	BayesPrism
BayesPrism	L5.6.NP	-64.3945	sp_33_rct	BayesPrism
BayesPrism	L5.ET	280.775	sp_33_rct	BayesPrism
BayesPrism	L6b	88.9202	sp_33_rct	BayesPrism
BayesPrism	Lamp5	46.9236	sp_33_rct	BayesPrism
BayesPrism	Oligo	-76.0722	sp_33_rct	BayesPrism
BayesPrism	Astro	-82.52	sp_34_rct	BayesPrism
BayesPrism	L5.6.NP	-71.1719	sp_34_rct	BayesPrism
BayesPrism	L5.ET	263.178	sp_34_rct	BayesPrism
BayesPrism	L6b	94.2782	sp_34_rct	BayesPrism
BayesPrism	Lamp5	23.9702	sp_34_rct	BayesPrism
BayesPrism	Oligo	-77.6249	sp_34_rct	BayesPrism
BayesPrism	Astro	-82.407	sp_35_rct	BayesPrism
BayesPrism	L5.6.NP	-55.9804	sp_35_rct	BayesPrism
BayesPrism	L5.ET	283.514	sp_35_rct	BayesPrism
BayesPrism	L6b	89.0409	sp_35_rct	BayesPrism
BayesPrism	Lamp5	31.4174	sp_35_rct	BayesPrism
BayesPrism	Oligo	-76.1016	sp_35_rct	BayesPrism
BayesPrism	Astro	-82.9544	sp_36_rct	BayesPrism
BayesPrism	L5.6.NP	-62.9049	sp_36_rct	BayesPrism
BayesPrism	L5.ET	246.374	sp_36_rct	BayesPrism
BayesPrism	L6b	92.7176	sp_36_rct	BayesPrism
BayesPrism	Lamp5	44.0476	sp_36_rct	BayesPrism
BayesPrism	Oligo	-76.9524	sp_36_rct	BayesPrism
BayesPrism	Astro	-83.1766	sp_37_rct	BayesPrism
BayesPrism	L5.6.NP	-70.3645	sp_37_rct	BayesPrism
BayesPrism	L5.ET	291.677	sp_37_rct	BayesPrism
BayesPrism	L6b	90.6016	sp_37_rct	BayesPrism
BayesPrism	Lamp5	31.1737	sp_37_rct	BayesPrism
BayesPrism	Oligo	-76.8258	sp_37_rct	BayesPrism
BayesPrism	Astro	-83.5807	sp_38_rct	BayesPrism
BayesPrism	L5.6.NP	-62.4037	sp_38_rct	BayesPrism
BayesPrism	L5.ET	280.483	sp_38_rct	BayesPrism
BayesPrism	L6b	90.7637	sp_38_rct	BayesPrism
BayesPrism	Lamp5	40.1722	sp_38_rct	BayesPrism
BayesPrism	Oligo	-77.505	sp_38_rct	BayesPrism
BayesPrism	Astro	-82.349	sp_39_rct	BayesPrism
BayesPrism	L5.6.NP	-64.546	sp_39_rct	BayesPrism
BayesPrism	L5.ET	268.549	sp_39_rct	BayesPrism
BayesPrism	L6b	91.0749	sp_39_rct	BayesPrism
BayesPrism	Lamp5	36.9877	sp_39_rct	BayesPrism
BayesPrism	Oligo	-76.8587	sp_39_rct	BayesPrism
BayesPrism	Astro	-82.9306	sp_40_rct	BayesPrism
BayesPrism	L5.6.NP	-48.2896	sp_40_rct	BayesPrism
BayesPrism	L5.ET	271.381	sp_40_rct	BayesPrism
BayesPrism	L6b	90.1533	sp_40_rct	BayesPrism
BayesPrism	Lamp5	26.8107	sp_40_rct	BayesPrism
BayesPrism	Oligo	-75.7716	sp_40_rct	BayesPrism
BayesPrism	Astro	-82.6677	sp_41_rct	BayesPrism
BayesPrism	L5.6.NP	-65.8619	sp_41_rct	BayesPrism
BayesPrism	L5.ET	269.473	sp_41_rct	BayesPrism
BayesPrism	L6b	92.0583	sp_41_rct	BayesPrism
BayesPrism	Lamp5	31.7941	sp_41_rct	BayesPrism
BayesPrism	Oligo	-77.0716	sp_41_rct	BayesPrism
BayesPrism	Astro	-82.7198	sp_42_rct	BayesPrism
BayesPrism	L5.6.NP	-66.8921	sp_42_rct	BayesPrism
BayesPrism	L5.ET	260.386	sp_42_rct	BayesPrism
BayesPrism	L6b	93.6471	sp_42_rct	BayesPrism
BayesPrism	Lamp5	32.7728	sp_42_rct	BayesPrism
BayesPrism	Oligo	-78.0384	sp_42_rct	BayesPrism
BayesPrism	Astro	-82.9857	sp_43_rct	BayesPrism
BayesPrism	L5.6.NP	-62.7488	sp_43_rct	BayesPrism
BayesPrism	L5.ET	273.32	sp_43_rct	BayesPrism
BayesPrism	L6b	90.7218	sp_43_rct	BayesPrism
BayesPrism	Lamp5	39.1949	sp_43_rct	BayesPrism
BayesPrism	Oligo	-76.9227	sp_43_rct	BayesPrism
BayesPrism	Astro	-82.6495	sp_44_rct	BayesPrism
BayesPrism	L5.6.NP	-58.8641	sp_44_rct	BayesPrism
BayesPrism	L5.ET	246.005	sp_44_rct	BayesPrism
BayesPrism	L6b	91.4532	sp_44_rct	BayesPrism
BayesPrism	Lamp5	52.0922	sp_44_rct	BayesPrism
BayesPrism	Oligo	-77.1524	sp_44_rct	BayesPrism
BayesPrism	Astro	-82.9294	sp_45_rct	BayesPrism
BayesPrism	L5.6.NP	-64.856	sp_45_rct	BayesPrism
BayesPrism	L5.ET	276.811	sp_45_rct	BayesPrism
BayesPrism	L6b	90.9761	sp_45_rct	BayesPrism
BayesPrism	Lamp5	42.5525	sp_45_rct	BayesPrism
BayesPrism	Oligo	-78.0107	sp_45_rct	BayesPrism
BayesPrism	Astro	-83.2317	sp_46_rct	BayesPrism
BayesPrism	L5.6.NP	-57.4557	sp_46_rct	BayesPrism
BayesPrism	L5.ET	292.18	sp_46_rct	BayesPrism
BayesPrism	L6b	89.857	sp_46_rct	BayesPrism
BayesPrism	Lamp5	30.6565	sp_46_rct	BayesPrism
BayesPrism	Oligo	-77.2283	sp_46_rct	BayesPrism
BayesPrism	Astro	-83.1508	sp_47_rct	BayesPrism
BayesPrism	L5.6.NP	-45.2281	sp_47_rct	BayesPrism
BayesPrism	L5.ET	284.473	sp_47_rct	BayesPrism
BayesPrism	L6b	88.3762	sp_47_rct	BayesPrism
BayesPrism	Lamp5	38.3813	sp_47_rct	BayesPrism
BayesPrism	Oligo	-76.8937	sp_47_rct	BayesPrism
BayesPrism	Astro	-83.5348	sp_48_rct	BayesPrism
BayesPrism	L5.6.NP	-65.8649	sp_48_rct	BayesPrism
BayesPrism	L5.ET	286.571	sp_48_rct	BayesPrism
BayesPrism	L6b	89.4652	sp_48_rct	BayesPrism
BayesPrism	Lamp5	43.179	sp_48_rct	BayesPrism
BayesPrism	Oligo	-76.6282	sp_48_rct	BayesPrism
BayesPrism	Astro	-82.8295	sp_49_rct	BayesPrism
BayesPrism	L5.6.NP	-67.2646	sp_49_rct	BayesPrism
BayesPrism	L5.ET	252.545	sp_49_rct	BayesPrism
BayesPrism	L6b	93.7722	sp_49_rct	BayesPrism
BayesPrism	Lamp5	34.0031	sp_49_rct	BayesPrism
BayesPrism	Oligo	-77.2638	sp_49_rct	BayesPrism
BayesPrism	Astro	-82.8117	sp_50_rct	BayesPrism
BayesPrism	L5.6.NP	-52.3919	sp_50_rct	BayesPrism
BayesPrism	L5.ET	251.936	sp_50_rct	BayesPrism
BayesPrism	L6b	91.7048	sp_50_rct	BayesPrism
BayesPrism	Lamp5	31.7197	sp_50_rct	BayesPrism
BayesPrism	Oligo	-75.7883	sp_50_rct	BayesPrism
BayesPrism	Astro	-82.4779	sp_51_rct	BayesPrism
BayesPrism	L5.6.NP	-67.7983	sp_51_rct	BayesPrism
BayesPrism	L5.ET	278.328	sp_51_rct	BayesPrism
BayesPrism	L6b	92.0109	sp_51_rct	BayesPrism
BayesPrism	Lamp5	23.1849	sp_51_rct	BayesPrism
BayesPrism	Oligo	-76.7944	sp_51_rct	BayesPrism
BayesPrism	Astro	-83.8279	sp_52_rct	BayesPrism
BayesPrism	L5.6.NP	-59.0513	sp_52_rct	BayesPrism
BayesPrism	L5.ET	274.955	sp_52_rct	BayesPrism
BayesPrism	L6b	91.1491	sp_52_rct	BayesPrism
BayesPrism	Lamp5	36.601	sp_52_rct	BayesPrism
BayesPrism	Oligo	-76.9487	sp_52_rct	BayesPrism
BayesPrism	Astro	-83.723	sp_53_rct	BayesPrism
BayesPrism	L5.6.NP	-65.0995	sp_53_rct	BayesPrism
BayesPrism	L5.ET	272.775	sp_53_rct	BayesPrism
BayesPrism	L6b	91.767	sp_53_rct	BayesPrism
BayesPrism	Lamp5	40.8478	sp_53_rct	BayesPrism
BayesPrism	Oligo	-77.5445	sp_53_rct	BayesPrism
BayesPrism	Astro	-83.2013	sp_54_rct	BayesPrism
BayesPrism	L5.6.NP	-57.7247	sp_54_rct	BayesPrism
BayesPrism	L5.ET	266.136	sp_54_rct	BayesPrism
BayesPrism	L6b	91.277	sp_54_rct	BayesPrism
BayesPrism	Lamp5	31.9345	sp_54_rct	BayesPrism
BayesPrism	Oligo	-76.0574	sp_54_rct	BayesPrism
BayesPrism	Astro	-83.3802	sp_55_rct	BayesPrism
BayesPrism	L5.6.NP	-57.6761	sp_55_rct	BayesPrism
BayesPrism	L5.ET	251.852	sp_55_rct	BayesPrism
BayesPrism	L6b	92.8522	sp_55_rct	BayesPrism
BayesPrism	Lamp5	39.5334	sp_55_rct	BayesPrism
BayesPrism	Oligo	-77.3435	sp_55_rct	BayesPrism
BayesPrism	Astro	-83.2418	sp_56_rct	BayesPrism
BayesPrism	L5.6.NP	-56.4348	sp_56_rct	BayesPrism
BayesPrism	L5.ET	274.68	sp_56_rct	BayesPrism
BayesPrism	L6b	92.1843	sp_56_rct	BayesPrism
BayesPrism	Lamp5	32.9542	sp_56_rct	BayesPrism
BayesPrism	Oligo	-78.5972	sp_56_rct	BayesPrism
BayesPrism	Astro	-83.2292	sp_57_rct	BayesPrism
BayesPrism	L5.6.NP	-55.3245	sp_57_rct	BayesPrism
BayesPrism	L5.ET	262.404	sp_57_rct	BayesPrism
BayesPrism	L6b	90.8611	sp_57_rct	BayesPrism
BayesPrism	Lamp5	39.2778	sp_57_rct	BayesPrism
BayesPrism	Oligo	-76.3712	sp_57_rct	BayesPrism
BayesPrism	Astro	-82.5059	sp_58_rct	BayesPrism
BayesPrism	L5.6.NP	-51.5096	sp_58_rct	BayesPrism
BayesPrism	L5.ET	294.955	sp_58_rct	BayesPrism
BayesPrism	L6b	86.9183	sp_58_rct	BayesPrism
BayesPrism	Lamp5	35.0952	sp_58_rct	BayesPrism
BayesPrism	Oligo	-75.6565	sp_58_rct	BayesPrism
BayesPrism	Astro	-83.0315	sp_59_rct	BayesPrism
BayesPrism	L5.6.NP	-65.1266	sp_59_rct	BayesPrism
BayesPrism	L5.ET	308.624	sp_59_rct	BayesPrism
BayesPrism	L6b	88.5909	sp_59_rct	BayesPrism
BayesPrism	Lamp5	29.4963	sp_59_rct	BayesPrism
BayesPrism	Oligo	-76.7373	sp_59_rct	BayesPrism
BayesPrism	Astro	-83.4375	sp_60_rct	BayesPrism
BayesPrism	L5.6.NP	-68.4114	sp_60_rct	BayesPrism
BayesPrism	L5.ET	277.216	sp_60_rct	BayesPrism
BayesPrism	L6b	91.3367	sp_60_rct	BayesPrism
BayesPrism	Lamp5	35.1595	sp_60_rct	BayesPrism
BayesPrism	Oligo	-76.5705	sp_60_rct	BayesPrism
BayesPrism	Astro	-82.6219	sp_61_rct	BayesPrism
BayesPrism	L5.6.NP	-65.111	sp_61_rct	BayesPrism
BayesPrism	L5.ET	272.901	sp_61_rct	BayesPrism
BayesPrism	L6b	91.8289	sp_61_rct	BayesPrism
BayesPrism	Lamp5	26.2234	sp_61_rct	BayesPrism
BayesPrism	Oligo	-76.4945	sp_61_rct	BayesPrism
BayesPrism	Astro	-82.8612	sp_62_rct	BayesPrism
BayesPrism	L5.6.NP	-55.7122	sp_62_rct	BayesPrism
BayesPrism	L5.ET	278.761	sp_62_rct	BayesPrism
BayesPrism	L6b	91.3872	sp_62_rct	BayesPrism
BayesPrism	Lamp5	31.95	sp_62_rct	BayesPrism
BayesPrism	Oligo	-78.3292	sp_62_rct	BayesPrism
BayesPrism	Astro	-83.186	sp_63_rct	BayesPrism
BayesPrism	L5.6.NP	-58.1328	sp_63_rct	BayesPrism
BayesPrism	L5.ET	256.349	sp_63_rct	BayesPrism
BayesPrism	L6b	91.8035	sp_63_rct	BayesPrism
BayesPrism	Lamp5	38.402	sp_63_rct	BayesPrism
BayesPrism	Oligo	-76.4653	sp_63_rct	BayesPrism
BayesPrism	Astro	-83.9747	sp_64_rct	BayesPrism
BayesPrism	L5.6.NP	-57.2682	sp_64_rct	BayesPrism
BayesPrism	L5.ET	283.162	sp_64_rct	BayesPrism
BayesPrism	L6b	89.5121	sp_64_rct	BayesPrism
BayesPrism	Lamp5	41.9427	sp_64_rct	BayesPrism
BayesPrism	Oligo	-76.6461	sp_64_rct	BayesPrism
BayesPrism	Astro	-83.3367	sp_65_rct	BayesPrism
BayesPrism	L5.6.NP	-64.8582	sp_65_rct	BayesPrism
BayesPrism	L5.ET	271.84	sp_65_rct	BayesPrism
BayesPrism	L6b	91.7027	sp_65_rct	BayesPrism
BayesPrism	Lamp5	42.1085	sp_65_rct	BayesPrism
BayesPrism	Oligo	-77.9153	sp_65_rct	BayesPrism
BayesPrism	Astro	-83.6153	sp_66_rct	BayesPrism
BayesPrism	L5.6.NP	-61.6188	sp_66_rct	BayesPrism
BayesPrism	L5.ET	275.442	sp_66_rct	BayesPrism
BayesPrism	L6b	90.4218	sp_66_rct	BayesPrism
BayesPrism	Lamp5	37.0415	sp_66_rct	BayesPrism
BayesPrism	Oligo	-76.0101	sp_66_rct	BayesPrism
BayesPrism	Astro	-83.1141	sp_67_rct	BayesPrism
BayesPrism	L5.6.NP	-67.1662	sp_67_rct	BayesPrism
BayesPrism	L5.ET	258.254	sp_67_rct	BayesPrism
BayesPrism	L6b	93.6302	sp_67_rct	BayesPrism
BayesPrism	Lamp5	32.0249	sp_67_rct	BayesPrism
BayesPrism	Oligo	-77.2407	sp_67_rct	BayesPrism
BayesPrism	Astro	-83.3617	sp_68_rct	BayesPrism
BayesPrism	L5.6.NP	-59.6403	sp_68_rct	BayesPrism
BayesPrism	L5.ET	259.016	sp_68_rct	BayesPrism
BayesPrism	L6b	90.5632	sp_68_rct	BayesPrism
BayesPrism	Lamp5	43.0867	sp_68_rct	BayesPrism
BayesPrism	Oligo	-75.503	sp_68_rct	BayesPrism
BayesPrism	Astro	-83.0953	sp_69_rct	BayesPrism
BayesPrism	L5.6.NP	-65.1104	sp_69_rct	BayesPrism
BayesPrism	L5.ET	283.578	sp_69_rct	BayesPrism
BayesPrism	L6b	89.4077	sp_69_rct	BayesPrism
BayesPrism	Lamp5	38.0046	sp_69_rct	BayesPrism
BayesPrism	Oligo	-75.9032	sp_69_rct	BayesPrism
BayesPrism	Astro	-82.7425	sp_70_rct	BayesPrism
BayesPrism	L5.6.NP	-61.9016	sp_70_rct	BayesPrism
BayesPrism	L5.ET	271.787	sp_70_rct	BayesPrism
BayesPrism	L6b	93.0242	sp_70_rct	BayesPrism
BayesPrism	Lamp5	20.8249	sp_70_rct	BayesPrism
BayesPrism	Oligo	-77.4021	sp_70_rct	BayesPrism
BayesPrism	Astro	-83.0335	sp_71_rct	BayesPrism
BayesPrism	L5.6.NP	-76.674	sp_71_rct	BayesPrism
BayesPrism	L5.ET	295.521	sp_71_rct	BayesPrism
BayesPrism	L6b	90.8914	sp_71_rct	BayesPrism
BayesPrism	Lamp5	30.8314	sp_71_rct	BayesPrism
BayesPrism	Oligo	-77.061	sp_71_rct	BayesPrism
BayesPrism	Astro	-83.0162	sp_72_rct	BayesPrism
BayesPrism	L5.6.NP	-61.1131	sp_72_rct	BayesPrism
BayesPrism	L5.ET	280.257	sp_72_rct	BayesPrism
BayesPrism	L6b	91.9704	sp_72_rct	BayesPrism
BayesPrism	Lamp5	26.167	sp_72_rct	BayesPrism
BayesPrism	Oligo	-77.6809	sp_72_rct	BayesPrism
BayesPrism	Astro	-82.2748	sp_73_rct	BayesPrism
BayesPrism	L5.6.NP	-71.3261	sp_73_rct	BayesPrism
BayesPrism	L5.ET	286.233	sp_73_rct	BayesPrism
BayesPrism	L6b	91.5505	sp_73_rct	BayesPrism
BayesPrism	Lamp5	25.8586	sp_73_rct	BayesPrism
BayesPrism	Oligo	-77.3535	sp_73_rct	BayesPrism
BayesPrism	Astro	-83.1573	sp_74_rct	BayesPrism
BayesPrism	L5.6.NP	-59.3585	sp_74_rct	BayesPrism
BayesPrism	L5.ET	250.987	sp_74_rct	BayesPrism
BayesPrism	L6b	93.0498	sp_74_rct	BayesPrism
BayesPrism	Lamp5	27.8621	sp_74_rct	BayesPrism
BayesPrism	Oligo	-75.7834	sp_74_rct	BayesPrism
BayesPrism	Astro	-83.8574	sp_75_rct	BayesPrism
BayesPrism	L5.6.NP	-50.2964	sp_75_rct	BayesPrism
BayesPrism	L5.ET	274.297	sp_75_rct	BayesPrism
BayesPrism	L6b	88.5549	sp_75_rct	BayesPrism
BayesPrism	Lamp5	46.6511	sp_75_rct	BayesPrism
BayesPrism	Oligo	-75.8569	sp_75_rct	BayesPrism
BayesPrism	Astro	-83.0151	sp_76_rct	BayesPrism
BayesPrism	L5.6.NP	-53.6102	sp_76_rct	BayesPrism
BayesPrism	L5.ET	258.075	sp_76_rct	BayesPrism
BayesPrism	L6b	90.039	sp_76_rct	BayesPrism
BayesPrism	Lamp5	43.3155	sp_76_rct	BayesPrism
BayesPrism	Oligo	-75.7243	sp_76_rct	BayesPrism
BayesPrism	Astro	-83.0452	sp_77_rct	BayesPrism
BayesPrism	L5.6.NP	-61.1985	sp_77_rct	BayesPrism
BayesPrism	L5.ET	288.976	sp_77_rct	BayesPrism
BayesPrism	L6b	88.9012	sp_77_rct	BayesPrism
BayesPrism	Lamp5	42.2666	sp_77_rct	BayesPrism
BayesPrism	Oligo	-77.0237	sp_77_rct	BayesPrism
BayesPrism	Astro	-82.373	sp_78_rct	BayesPrism
BayesPrism	L5.6.NP	-58.1505	sp_78_rct	BayesPrism
BayesPrism	L5.ET	279.457	sp_78_rct	BayesPrism
BayesPrism	L6b	88.2828	sp_78_rct	BayesPrism
BayesPrism	Lamp5	48.5634	sp_78_rct	BayesPrism
BayesPrism	Oligo	-76.9125	sp_78_rct	BayesPrism
BayesPrism	Astro	-83.4129	sp_79_rct	BayesPrism
BayesPrism	L5.6.NP	-72.6497	sp_79_rct	BayesPrism
BayesPrism	L5.ET	283.504	sp_79_rct	BayesPrism
BayesPrism	L6b	90.9292	sp_79_rct	BayesPrism
BayesPrism	Lamp5	38.7305	sp_79_rct	BayesPrism
BayesPrism	Oligo	-76.885	sp_79_rct	BayesPrism
BayesPrism	Astro	-82.4504	sp_80_rct	BayesPrism
BayesPrism	L5.6.NP	-68.6804	sp_80_rct	BayesPrism
BayesPrism	L5.ET	303.302	sp_80_rct	BayesPrism
BayesPrism	L6b	88.9498	sp_80_rct	BayesPrism
BayesPrism	Lamp5	39.3042	sp_80_rct	BayesPrism
BayesPrism	Oligo	-78.1451	sp_80_rct	BayesPrism
BayesPrism	Astro	-83.5429	sp_81_rct	BayesPrism
BayesPrism	L5.6.NP	-58.4734	sp_81_rct	BayesPrism
BayesPrism	L5.ET	306.242	sp_81_rct	BayesPrism
BayesPrism	L6b	88.3568	sp_81_rct	BayesPrism
BayesPrism	Lamp5	43.0608	sp_81_rct	BayesPrism
BayesPrism	Oligo	-78.4186	sp_81_rct	BayesPrism
BayesPrism	Astro	-82.683	sp_82_rct	BayesPrism
BayesPrism	L5.6.NP	-68.959	sp_82_rct	BayesPrism
BayesPrism	L5.ET	266.623	sp_82_rct	BayesPrism
BayesPrism	L6b	91.692	sp_82_rct	BayesPrism
BayesPrism	Lamp5	41.7256	sp_82_rct	BayesPrism
BayesPrism	Oligo	-77.3352	sp_82_rct	BayesPrism
BayesPrism	Astro	-83.8465	sp_83_rct	BayesPrism
BayesPrism	L5.6.NP	-68.306	sp_83_rct	BayesPrism
BayesPrism	L5.ET	294.877	sp_83_rct	BayesPrism
BayesPrism	L6b	90.98	sp_83_rct	BayesPrism
BayesPrism	Lamp5	35.0981	sp_83_rct	BayesPrism
BayesPrism	Oligo	-77.9243	sp_83_rct	BayesPrism
BayesPrism	Astro	-83.3314	sp_84_rct	BayesPrism
BayesPrism	L5.6.NP	-70.2146	sp_84_rct	BayesPrism
BayesPrism	L5.ET	265.934	sp_84_rct	BayesPrism
BayesPrism	L6b	90.925	sp_84_rct	BayesPrism
BayesPrism	Lamp5	47.5525	sp_84_rct	BayesPrism
BayesPrism	Oligo	-76.3444	sp_84_rct	BayesPrism
BayesPrism	Astro	-83.8214	sp_85_rct	BayesPrism
BayesPrism	L5.6.NP	-70.2703	sp_85_rct	BayesPrism
BayesPrism	L5.ET	296.169	sp_85_rct	BayesPrism
BayesPrism	L6b	91.0162	sp_85_rct	BayesPrism
BayesPrism	Lamp5	29.9045	sp_85_rct	BayesPrism
BayesPrism	Oligo	-77.164	sp_85_rct	BayesPrism
BayesPrism	Astro	-83.0918	sp_86_rct	BayesPrism
BayesPrism	L5.6.NP	-69.3548	sp_86_rct	BayesPrism
BayesPrism	L5.ET	301.206	sp_86_rct	BayesPrism
BayesPrism	L6b	89.0517	sp_86_rct	BayesPrism
BayesPrism	Lamp5	30.9544	sp_86_rct	BayesPrism
BayesPrism	Oligo	-76.1071	sp_86_rct	BayesPrism
BayesPrism	Astro	-82.8956	sp_87_rct	BayesPrism
BayesPrism	L5.6.NP	-57.9319	sp_87_rct	BayesPrism
BayesPrism	L5.ET	240.017	sp_87_rct	BayesPrism
BayesPrism	L6b	90.5309	sp_87_rct	BayesPrism
BayesPrism	Lamp5	58.8385	sp_87_rct	BayesPrism
BayesPrism	Oligo	-76.0499	sp_87_rct	BayesPrism
BayesPrism	Astro	-82.9443	sp_88_rct	BayesPrism
BayesPrism	L5.6.NP	-62.8701	sp_88_rct	BayesPrism
BayesPrism	L5.ET	269.322	sp_88_rct	BayesPrism
BayesPrism	L6b	91.5084	sp_88_rct	BayesPrism
BayesPrism	Lamp5	37.1205	sp_88_rct	BayesPrism
BayesPrism	Oligo	-77.1905	sp_88_rct	BayesPrism
BayesPrism	Astro	-82.7902	sp_89_rct	BayesPrism
BayesPrism	L5.6.NP	-74.4516	sp_89_rct	BayesPrism
BayesPrism	L5.ET	281.731	sp_89_rct	BayesPrism
BayesPrism	L6b	90.797	sp_89_rct	BayesPrism
BayesPrism	Lamp5	42.1057	sp_89_rct	BayesPrism
BayesPrism	Oligo	-77.3625	sp_89_rct	BayesPrism
BayesPrism	Astro	-82.8862	sp_90_rct	BayesPrism
BayesPrism	L5.6.NP	-64.4851	sp_90_rct	BayesPrism
BayesPrism	L5.ET	271.025	sp_90_rct	BayesPrism
BayesPrism	L6b	89.911	sp_90_rct	BayesPrism
BayesPrism	Lamp5	42.701	sp_90_rct	BayesPrism
BayesPrism	Oligo	-75.9689	sp_90_rct	BayesPrism
BayesPrism	Astro	-83.1793	sp_91_rct	BayesPrism
BayesPrism	L5.6.NP	-67.1562	sp_91_rct	BayesPrism
BayesPrism	L5.ET	282.502	sp_91_rct	BayesPrism
BayesPrism	L6b	89.5425	sp_91_rct	BayesPrism
BayesPrism	Lamp5	41.0012	sp_91_rct	BayesPrism
BayesPrism	Oligo	-76.0837	sp_91_rct	BayesPrism
BayesPrism	Astro	-82.7156	sp_92_rct	BayesPrism
BayesPrism	L5.6.NP	-76.9987	sp_92_rct	BayesPrism
BayesPrism	L5.ET	290.672	sp_92_rct	BayesPrism
BayesPrism	L6b	88.4483	sp_92_rct	BayesPrism
BayesPrism	Lamp5	43.6256	sp_92_rct	BayesPrism
BayesPrism	Oligo	-75.3489	sp_92_rct	BayesPrism
BayesPrism	Astro	-83.4166	sp_93_rct	BayesPrism
BayesPrism	L5.6.NP	-71.6206	sp_93_rct	BayesPrism
BayesPrism	L5.ET	276.81	sp_93_rct	BayesPrism
BayesPrism	L6b	92.748	sp_93_rct	BayesPrism
BayesPrism	Lamp5	23.9936	sp_93_rct	BayesPrism
BayesPrism	Oligo	-76.4036	sp_93_rct	BayesPrism
BayesPrism	Astro	-83.2179	sp_94_rct	BayesPrism
BayesPrism	L5.6.NP	-59.7416	sp_94_rct	BayesPrism
BayesPrism	L5.ET	270.329	sp_94_rct	BayesPrism
BayesPrism	L6b	90.1624	sp_94_rct	BayesPrism
BayesPrism	Lamp5	40.373	sp_94_rct	BayesPrism
BayesPrism	Oligo	-76.1011	sp_94_rct	BayesPrism
BayesPrism	Astro	-83.0771	sp_95_rct	BayesPrism
BayesPrism	L5.6.NP	-59.272	sp_95_rct	BayesPrism
BayesPrism	L5.ET	300.581	sp_95_rct	BayesPrism
BayesPrism	L6b	89.5693	sp_95_rct	BayesPrism
BayesPrism	Lamp5	28.0709	sp_95_rct	BayesPrism
BayesPrism	Oligo	-77.4482	sp_95_rct	BayesPrism
BayesPrism	Astro	-83.6864	sp_96_rct	BayesPrism
BayesPrism	L5.6.NP	-72.4873	sp_96_rct	BayesPrism
BayesPrism	L5.ET	251.055	sp_96_rct	BayesPrism
BayesPrism	L6b	94.1143	sp_96_rct	BayesPrism
BayesPrism	Lamp5	42.2711	sp_96_rct	BayesPrism
BayesPrism	Oligo	-77.3738	sp_96_rct	BayesPrism
BayesPrism	Astro	-83.1345	sp_97_rct	BayesPrism
BayesPrism	L5.6.NP	-60.5062	sp_97_rct	BayesPrism
BayesPrism	L5.ET	295.184	sp_97_rct	BayesPrism
BayesPrism	L6b	88.4412	sp_97_rct	BayesPrism
BayesPrism	Lamp5	34.3133	sp_97_rct	BayesPrism
BayesPrism	Oligo	-76	sp_97_rct	BayesPrism
BayesPrism	Astro	-83.2109	sp_98_rct	BayesPrism
BayesPrism	L5.6.NP	-61.8597	sp_98_rct	BayesPrism
BayesPrism	L5.ET	313.989	sp_98_rct	BayesPrism
BayesPrism	L6b	87.3223	sp_98_rct	BayesPrism
BayesPrism	Lamp5	32.8052	sp_98_rct	BayesPrism
BayesPrism	Oligo	-76.4076	sp_98_rct	BayesPrism
BayesPrism	Astro	-83.4725	sp_99_rct	BayesPrism
BayesPrism	L5.6.NP	-55.1388	sp_99_rct	BayesPrism
BayesPrism	L5.ET	255.262	sp_99_rct	BayesPrism
BayesPrism	L6b	91.647	sp_99_rct	BayesPrism
BayesPrism	Lamp5	39.4827	sp_99_rct	BayesPrism
BayesPrism	Oligo	-76.3536	sp_99_rct	BayesPrism
BayesPrism	Astro	-83.0795	sp_100_rct	BayesPrism
BayesPrism	L5.6.NP	-46.7066	sp_100_rct	BayesPrism
BayesPrism	L5.ET	275.252	sp_100_rct	BayesPrism
BayesPrism	L6b	89.9287	sp_100_rct	BayesPrism
BayesPrism	Lamp5	32.9445	sp_100_rct	BayesPrism
BayesPrism	Oligo	-76.9069	sp_100_rct	BayesPrism
ReDeconv	Astro	2.06611	sp_1_rct	ReDeconv
ReDeconv	L5.6.NP	-0.0739982	sp_1_rct	ReDeconv
ReDeconv	L5.ET	-3.33947	sp_1_rct	ReDeconv
ReDeconv	L6b	1.88589	sp_1_rct	ReDeconv
ReDeconv	Lamp5	-8.48487	sp_1_rct	ReDeconv
ReDeconv	Oligo	-2.75498	sp_1_rct	ReDeconv
ReDeconv	Astro	-1.32184	sp_2_rct	ReDeconv
ReDeconv	L5.6.NP	4.16898	sp_2_rct	ReDeconv
ReDeconv	L5.ET	2.86759	sp_2_rct	ReDeconv
ReDeconv	L6b	-0.784985	sp_2_rct	ReDeconv
ReDeconv	Lamp5	2.3413	sp_2_rct	ReDeconv
ReDeconv	Oligo	1.09934	sp_2_rct	ReDeconv
ReDeconv	Astro	-0.621625	sp_3_rct	ReDeconv
ReDeconv	L5.6.NP	-7.20786	sp_3_rct	ReDeconv
ReDeconv	L5.ET	-1.64279	sp_3_rct	ReDeconv
ReDeconv	L6b	0.559289	sp_3_rct	ReDeconv
ReDeconv	Lamp5	-6.96571	sp_3_rct	ReDeconv
ReDeconv	Oligo	1.88658	sp_3_rct	ReDeconv
ReDeconv	Astro	2.14409	sp_4_rct	ReDeconv
ReDeconv	L5.6.NP	-7.17145	sp_4_rct	ReDeconv
ReDeconv	L5.ET	5.61808	sp_4_rct	ReDeconv
ReDeconv	L6b	-0.330461	sp_4_rct	ReDeconv
ReDeconv	Lamp5	-22.1424	sp_4_rct	ReDeconv
ReDeconv	Oligo	1.84503	sp_4_rct	ReDeconv
ReDeconv	Astro	-0.899208	sp_5_rct	ReDeconv
ReDeconv	L5.6.NP	-3.83729	sp_5_rct	ReDeconv
ReDeconv	L5.ET	-5.74215	sp_5_rct	ReDeconv
ReDeconv	L6b	0.164445	sp_5_rct	ReDeconv
ReDeconv	Lamp5	7.5183	sp_5_rct	ReDeconv
ReDeconv	Oligo	0.652758	sp_5_rct	ReDeconv
ReDeconv	Astro	-2.58742	sp_6_rct	ReDeconv
ReDeconv	L5.6.NP	4.13599	sp_6_rct	ReDeconv
ReDeconv	L5.ET	-8.06436	sp_6_rct	ReDeconv
ReDeconv	L6b	2.0238	sp_6_rct	ReDeconv
ReDeconv	Lamp5	6.82619	sp_6_rct	ReDeconv
ReDeconv	Oligo	-0.771919	sp_6_rct	ReDeconv
ReDeconv	Astro	0.121489	sp_7_rct	ReDeconv
ReDeconv	L5.6.NP	-4.80756	sp_7_rct	ReDeconv
ReDeconv	L5.ET	-2.71642	sp_7_rct	ReDeconv
ReDeconv	L6b	0.606017	sp_7_rct	ReDeconv
ReDeconv	Lamp5	-1.02927	sp_7_rct	ReDeconv
ReDeconv	Oligo	0.114394	sp_7_rct	ReDeconv
ReDeconv	Astro	0.213603	sp_8_rct	ReDeconv
ReDeconv	L5.6.NP	0.606505	sp_8_rct	ReDeconv
ReDeconv	L5.ET	-0.151114	sp_8_rct	ReDeconv
ReDeconv	L6b	-1.20615	sp_8_rct	ReDeconv
ReDeconv	Lamp5	0.890145	sp_8_rct	ReDeconv
ReDeconv	Oligo	1.23081	sp_8_rct	ReDeconv
ReDeconv	Astro	0.439608	sp_9_rct	ReDeconv
ReDeconv	L5.6.NP	0.898712	sp_9_rct	ReDeconv
ReDeconv	L5.ET	4.93985	sp_9_rct	ReDeconv
ReDeconv	L6b	1.713	sp_9_rct	ReDeconv
ReDeconv	Lamp5	-2.19118	sp_9_rct	ReDeconv
ReDeconv	Oligo	-3.09119	sp_9_rct	ReDeconv
ReDeconv	Astro	-0.165134	sp_10_rct	ReDeconv
ReDeconv	L5.6.NP	-7.29374	sp_10_rct	ReDeconv
ReDeconv	L5.ET	0.270437	sp_10_rct	ReDeconv
ReDeconv	L6b	0.243084	sp_10_rct	ReDeconv
ReDeconv	Lamp5	0.876787	sp_10_rct	ReDeconv
ReDeconv	Oligo	0.491068	sp_10_rct	ReDeconv
ReDeconv	Astro	0.610009	sp_11_rct	ReDeconv
ReDeconv	L5.6.NP	-0.201876	sp_11_rct	ReDeconv
ReDeconv	L5.ET	-7.28987	sp_11_rct	ReDeconv
ReDeconv	L6b	3.3013	sp_11_rct	ReDeconv
ReDeconv	Lamp5	5.75809	sp_11_rct	ReDeconv
ReDeconv	Oligo	-4.89806	sp_11_rct	ReDeconv
ReDeconv	Astro	-0.403425	sp_12_rct	ReDeconv
ReDeconv	L5.6.NP	-2.03057	sp_12_rct	ReDeconv
ReDeconv	L5.ET	-6.71364	sp_12_rct	ReDeconv
ReDeconv	L6b	0.548533	sp_12_rct	ReDeconv
ReDeconv	Lamp5	5.51979	sp_12_rct	ReDeconv
ReDeconv	Oligo	-0.10786	sp_12_rct	ReDeconv
ReDeconv	Astro	2.39732	sp_13_rct	ReDeconv
ReDeconv	L5.6.NP	-5.8968	sp_13_rct	ReDeconv
ReDeconv	L5.ET	5.27525	sp_13_rct	ReDeconv
ReDeconv	L6b	-0.26698	sp_13_rct	ReDeconv
ReDeconv	Lamp5	0.353063	sp_13_rct	ReDeconv
ReDeconv	Oligo	-1.91591	sp_13_rct	ReDeconv
ReDeconv	Astro	-1.2333	sp_14_rct	ReDeconv
ReDeconv	L5.6.NP	2.60153	sp_14_rct	ReDeconv
ReDeconv	L5.ET	-4.68446	sp_14_rct	ReDeconv
ReDeconv	L6b	-0.189619	sp_14_rct	ReDeconv
ReDeconv	Lamp5	1.57888	sp_14_rct	ReDeconv
ReDeconv	Oligo	1.45639	sp_14_rct	ReDeconv
ReDeconv	Astro	0.560334	sp_15_rct	ReDeconv
ReDeconv	L5.6.NP	8.76218	sp_15_rct	ReDeconv
ReDeconv	L5.ET	7.74977	sp_15_rct	ReDeconv
ReDeconv	L6b	-1.36702	sp_15_rct	ReDeconv
ReDeconv	Lamp5	-6.40259	sp_15_rct	ReDeconv
ReDeconv	Oligo	0.29439	sp_15_rct	ReDeconv
ReDeconv	Astro	-1.9786	sp_16_rct	ReDeconv
ReDeconv	L5.6.NP	5.90006	sp_16_rct	ReDeconv
ReDeconv	L5.ET	3.74754	sp_16_rct	ReDeconv
ReDeconv	L6b	-0.992121	sp_16_rct	ReDeconv
ReDeconv	Lamp5	-2.30308	sp_16_rct	ReDeconv
ReDeconv	Oligo	2.36995	sp_16_rct	ReDeconv
ReDeconv	Astro	1.86831	sp_17_rct	ReDeconv
ReDeconv	L5.6.NP	-5.63929	sp_17_rct	ReDeconv
ReDeconv	L5.ET	-0.139434	sp_17_rct	ReDeconv
ReDeconv	L6b	-1.27455	sp_17_rct	ReDeconv
ReDeconv	Lamp5	-3.21321	sp_17_rct	ReDeconv
ReDeconv	Oligo	1.099	sp_17_rct	ReDeconv
ReDeconv	Astro	-0.531612	sp_18_rct	ReDeconv
ReDeconv	L5.6.NP	-7.62109	sp_18_rct	ReDeconv
ReDeconv	L5.ET	0.887301	sp_18_rct	ReDeconv
ReDeconv	L6b	0.0978596	sp_18_rct	ReDeconv
ReDeconv	Lamp5	-9.27679	sp_18_rct	ReDeconv
ReDeconv	Oligo	2.49294	sp_18_rct	ReDeconv
ReDeconv	Astro	0.618938	sp_19_rct	ReDeconv
ReDeconv	L5.6.NP	4.44504	sp_19_rct	ReDeconv
ReDeconv	L5.ET	6.25707	sp_19_rct	ReDeconv
ReDeconv	L6b	-0.320003	sp_19_rct	ReDeconv
ReDeconv	Lamp5	-0.259869	sp_19_rct	ReDeconv
ReDeconv	Oligo	-1.39501	sp_19_rct	ReDeconv
ReDeconv	Astro	-1.00369	sp_20_rct	ReDeconv
ReDeconv	L5.6.NP	1.31136	sp_20_rct	ReDeconv
ReDeconv	L5.ET	-5.79239	sp_20_rct	ReDeconv
ReDeconv	L6b	0.0478456	sp_20_rct	ReDeconv
ReDeconv	Lamp5	-2.68122	sp_20_rct	ReDeconv
ReDeconv	Oligo	1.84269	sp_20_rct	ReDeconv
ReDeconv	Astro	-0.118705	sp_21_rct	ReDeconv
ReDeconv	L5.6.NP	8.36986	sp_21_rct	ReDeconv
ReDeconv	L5.ET	-9.31252	sp_21_rct	ReDeconv
ReDeconv	L6b	-0.244695	sp_21_rct	ReDeconv
ReDeconv	Lamp5	0.834269	sp_21_rct	ReDeconv
ReDeconv	Oligo	0.529337	sp_21_rct	ReDeconv
ReDeconv	Astro	0.757718	sp_22_rct	ReDeconv
ReDeconv	L5.6.NP	-3.64571	sp_22_rct	ReDeconv
ReDeconv	L5.ET	3.85265	sp_22_rct	ReDeconv
ReDeconv	L6b	0.297848	sp_22_rct	ReDeconv
ReDeconv	Lamp5	1.29433	sp_22_rct	ReDeconv
ReDeconv	Oligo	-1.36306	sp_22_rct	ReDeconv
ReDeconv	Astro	0.660618	sp_23_rct	ReDeconv
ReDeconv	L5.6.NP	8.83577	sp_23_rct	ReDeconv
ReDeconv	L5.ET	-0.828808	sp_23_rct	ReDeconv
ReDeconv	L6b	-1.14674	sp_23_rct	ReDeconv
ReDeconv	Lamp5	5.79141	sp_23_rct	ReDeconv
ReDeconv	Oligo	-0.839189	sp_23_rct	ReDeconv
ReDeconv	Astro	-0.458444	sp_24_rct	ReDeconv
ReDeconv	L5.6.NP	-4.25163	sp_24_rct	ReDeconv
ReDeconv	L5.ET	-0.477687	sp_24_rct	ReDeconv
ReDeconv	L6b	-2.04235	sp_24_rct	ReDeconv
ReDeconv	Lamp5	0.0250575	sp_24_rct	ReDeconv
ReDeconv	Oligo	3.69229	sp_24_rct	ReDeconv
ReDeconv	Astro	3.03704	sp_25_rct	ReDeconv
ReDeconv	L5.6.NP	6.58127	sp_25_rct	ReDeconv
ReDeconv	L5.ET	-1.67995	sp_25_rct	ReDeconv
ReDeconv	L6b	-2.69586	sp_25_rct	ReDeconv
ReDeconv	Lamp5	5.61265	sp_25_rct	ReDeconv
ReDeconv	Oligo	-0.590668	sp_25_rct	ReDeconv
ReDeconv	Astro	-2.32426	sp_26_rct	ReDeconv
ReDeconv	L5.6.NP	3.04525	sp_26_rct	ReDeconv
ReDeconv	L5.ET	-11.4541	sp_26_rct	ReDeconv
ReDeconv	L6b	1.3452	sp_26_rct	ReDeconv
ReDeconv	Lamp5	-5.53997	sp_26_rct	ReDeconv
ReDeconv	Oligo	2.27287	sp_26_rct	ReDeconv
ReDeconv	Astro	-0.13368	sp_27_rct	ReDeconv
ReDeconv	L5.6.NP	1.14391	sp_27_rct	ReDeconv
ReDeconv	L5.ET	-3.528	sp_27_rct	ReDeconv
ReDeconv	L6b	0.331526	sp_27_rct	ReDeconv
ReDeconv	Lamp5	4.56789	sp_27_rct	ReDeconv
ReDeconv	Oligo	-0.685247	sp_27_rct	ReDeconv
ReDeconv	Astro	0.999215	sp_28_rct	ReDeconv
ReDeconv	L5.6.NP	4.21663	sp_28_rct	ReDeconv
ReDeconv	L5.ET	-0.592378	sp_28_rct	ReDeconv
ReDeconv	L6b	2.0483	sp_28_rct	ReDeconv
ReDeconv	Lamp5	-5.88744	sp_28_rct	ReDeconv
ReDeconv	Oligo	-3.19506	sp_28_rct	ReDeconv
ReDeconv	Astro	-2.18869	sp_29_rct	ReDeconv
ReDeconv	L5.6.NP	-6.34153	sp_29_rct	ReDeconv
ReDeconv	L5.ET	0.806936	sp_29_rct	ReDeconv
ReDeconv	L6b	0.219817	sp_29_rct	ReDeconv
ReDeconv	Lamp5	-2.64662	sp_29_rct	ReDeconv
ReDeconv	Oligo	2.7515	sp_29_rct	ReDeconv
ReDeconv	Astro	-1.56602	sp_30_rct	ReDeconv
ReDeconv	L5.6.NP	-2.09012	sp_30_rct	ReDeconv
ReDeconv	L5.ET	6.71344	sp_30_rct	ReDeconv
ReDeconv	L6b	-2.5007	sp_30_rct	ReDeconv
ReDeconv	Lamp5	8.97685	sp_30_rct	ReDeconv
ReDeconv	Oligo	2.86178	sp_30_rct	ReDeconv
ReDeconv	Astro	0.0104497	sp_31_rct	ReDeconv
ReDeconv	L5.6.NP	-15.7405	sp_31_rct	ReDeconv
ReDeconv	L5.ET	3.61543	sp_31_rct	ReDeconv
ReDeconv	L6b	-0.433257	sp_31_rct	ReDeconv
ReDeconv	Lamp5	10.122	sp_31_rct	ReDeconv
ReDeconv	Oligo	0.397789	sp_31_rct	ReDeconv
ReDeconv	Astro	2.12522	sp_32_rct	ReDeconv
ReDeconv	L5.6.NP	2.91714	sp_32_rct	ReDeconv
ReDeconv	L5.ET	4.90473	sp_32_rct	ReDeconv
ReDeconv	L6b	-0.714178	sp_32_rct	ReDeconv
ReDeconv	Lamp5	-5.46604	sp_32_rct	ReDeconv
ReDeconv	Oligo	-1.15388	sp_32_rct	ReDeconv
ReDeconv	Astro	-2.39411	sp_33_rct	ReDeconv
ReDeconv	L5.6.NP	4.02989	sp_33_rct	ReDeconv
ReDeconv	L5.ET	-3.03732	sp_33_rct	ReDeconv
ReDeconv	L6b	-1.05406	sp_33_rct	ReDeconv
ReDeconv	Lamp5	9.9611	sp_33_rct	ReDeconv
ReDeconv	Oligo	2.07849	sp_33_rct	ReDeconv
ReDeconv	Astro	2.8032	sp_34_rct	ReDeconv
ReDeconv	L5.6.NP	-9.48477	sp_34_rct	ReDeconv
ReDeconv	L5.ET	-2.32862	sp_34_rct	ReDeconv
ReDeconv	L6b	2.47086	sp_34_rct	ReDeconv
ReDeconv	Lamp5	-7.25567	sp_34_rct	ReDeconv
ReDeconv	Oligo	-3.46448	sp_34_rct	ReDeconv
ReDeconv	Astro	1.40494	sp_35_rct	ReDeconv
ReDeconv	L5.6.NP	2.65816	sp_35_rct	ReDeconv
ReDeconv	L5.ET	-1.06249	sp_35_rct	ReDeconv
ReDeconv	L6b	-1.81392	sp_35_rct	ReDeconv
ReDeconv	Lamp5	-2.00754	sp_35_rct	ReDeconv
ReDeconv	Oligo	1.24681	sp_35_rct	ReDeconv
ReDeconv	Astro	0.497744	sp_36_rct	ReDeconv
ReDeconv	L5.6.NP	-0.992954	sp_36_rct	ReDeconv
ReDeconv	L5.ET	-14.0864	sp_36_rct	ReDeconv
ReDeconv	L6b	0.495889	sp_36_rct	ReDeconv
ReDeconv	Lamp5	6.0067	sp_36_rct	ReDeconv
ReDeconv	Oligo	-0.143564	sp_36_rct	ReDeconv
ReDeconv	Astro	-0.409606	sp_37_rct	ReDeconv
ReDeconv	L5.6.NP	-5.66606	sp_37_rct	ReDeconv
ReDeconv	L5.ET	1.07609	sp_37_rct	ReDeconv
ReDeconv	L6b	0.204061	sp_37_rct	ReDeconv
ReDeconv	Lamp5	-6.32753	sp_37_rct	ReDeconv
ReDeconv	Oligo	1.55478	sp_37_rct	ReDeconv
ReDeconv	Astro	-1.94712	sp_38_rct	ReDeconv
ReDeconv	L5.6.NP	4.38452	sp_38_rct	ReDeconv
ReDeconv	L5.ET	0.535099	sp_38_rct	ReDeconv
ReDeconv	L6b	1.19264	sp_38_rct	ReDeconv
ReDeconv	Lamp5	5.37258	sp_38_rct	ReDeconv
ReDeconv	Oligo	-1.14414	sp_38_rct	ReDeconv
ReDeconv	Astro	2.40317	sp_39_rct	ReDeconv
ReDeconv	L5.6.NP	0.606299	sp_39_rct	ReDeconv
ReDeconv	L5.ET	-6.6748	sp_39_rct	ReDeconv
ReDeconv	L6b	-0.176696	sp_39_rct	ReDeconv
ReDeconv	Lamp5	-0.256921	sp_39_rct	ReDeconv
ReDeconv	Oligo	-1.19434	sp_39_rct	ReDeconv
ReDeconv	Astro	-0.829606	sp_40_rct	ReDeconv
ReDeconv	L5.6.NP	7.13201	sp_40_rct	ReDeconv
ReDeconv	L5.ET	-2.22923	sp_40_rct	ReDeconv
ReDeconv	L6b	-0.214924	sp_40_rct	ReDeconv
ReDeconv	Lamp5	-7.57016	sp_40_rct	ReDeconv
ReDeconv	Oligo	1.65282	sp_40_rct	ReDeconv
ReDeconv	Astro	1.42374	sp_41_rct	ReDeconv
ReDeconv	L5.6.NP	-5.25463	sp_41_rct	ReDeconv
ReDeconv	L5.ET	-4.59889	sp_41_rct	ReDeconv
ReDeconv	L6b	1.04578	sp_41_rct	ReDeconv
ReDeconv	Lamp5	-5.62211	sp_41_rct	ReDeconv
ReDeconv	Oligo	-0.716088	sp_41_rct	ReDeconv
ReDeconv	Astro	2.83258	sp_42_rct	ReDeconv
ReDeconv	L5.6.NP	-4.76597	sp_42_rct	ReDeconv
ReDeconv	L5.ET	-5.24342	sp_42_rct	ReDeconv
ReDeconv	L6b	2.37818	sp_42_rct	ReDeconv
ReDeconv	Lamp5	-5.47697	sp_42_rct	ReDeconv
ReDeconv	Oligo	-3.8022	sp_42_rct	ReDeconv
ReDeconv	Astro	0.484241	sp_43_rct	ReDeconv
ReDeconv	L5.6.NP	-3.35027	sp_43_rct	ReDeconv
ReDeconv	L5.ET	-3.30454	sp_43_rct	ReDeconv
ReDeconv	L6b	0.543938	sp_43_rct	ReDeconv
ReDeconv	Lamp5	2.14104	sp_43_rct	ReDeconv
ReDeconv	Oligo	-0.702081	sp_43_rct	ReDeconv
ReDeconv	Astro	2.93206	sp_44_rct	ReDeconv
ReDeconv	L5.6.NP	6.19847	sp_44_rct	ReDeconv
ReDeconv	L5.ET	-11.3183	sp_44_rct	ReDeconv
ReDeconv	L6b	-0.840833	sp_44_rct	ReDeconv
ReDeconv	Lamp5	12.3367	sp_44_rct	ReDeconv
ReDeconv	Oligo	-2.72121	sp_44_rct	ReDeconv
ReDeconv	Astro	1.82638	sp_45_rct	ReDeconv
ReDeconv	L5.6.NP	-6.64385	sp_45_rct	ReDeconv
ReDeconv	L5.ET	0.681395	sp_45_rct	ReDeconv
ReDeconv	L6b	0.958802	sp_45_rct	ReDeconv
ReDeconv	Lamp5	-0.32526	sp_45_rct	ReDeconv
ReDeconv	Oligo	-2.26313	sp_45_rct	ReDeconv
ReDeconv	Astro	-0.767559	sp_46_rct	ReDeconv
ReDeconv	L5.6.NP	1.01875	sp_46_rct	ReDeconv
ReDeconv	L5.ET	0.829699	sp_46_rct	ReDeconv
ReDeconv	L6b	0.0794405	sp_46_rct	ReDeconv
ReDeconv	Lamp5	-0.270637	sp_46_rct	ReDeconv
ReDeconv	Oligo	0.428517	sp_46_rct	ReDeconv
ReDeconv	Astro	-0.401284	sp_47_rct	ReDeconv
ReDeconv	L5.6.NP	16.8951	sp_47_rct	ReDeconv
ReDeconv	L5.ET	-0.452871	sp_47_rct	ReDeconv
ReDeconv	L6b	-1.32496	sp_47_rct	ReDeconv
ReDeconv	Lamp5	1.43665	sp_47_rct	ReDeconv
ReDeconv	Oligo	0.0725941	sp_47_rct	ReDeconv
ReDeconv	Astro	-2.11304	sp_48_rct	ReDeconv
ReDeconv	L5.6.NP	0.530559	sp_48_rct	ReDeconv
ReDeconv	L5.ET	2.43419	sp_48_rct	ReDeconv
ReDeconv	L6b	-0.382459	sp_48_rct	ReDeconv
ReDeconv	Lamp5	6.51702	sp_48_rct	ReDeconv
ReDeconv	Oligo	1.14366	sp_48_rct	ReDeconv
ReDeconv	Astro	0.202557	sp_49_rct	ReDeconv
ReDeconv	L5.6.NP	-7.18081	sp_49_rct	ReDeconv
ReDeconv	L5.ET	-5.38402	sp_49_rct	ReDeconv
ReDeconv	L6b	1.75579	sp_49_rct	ReDeconv
ReDeconv	Lamp5	1.66104	sp_49_rct	ReDeconv
ReDeconv	Oligo	-1.29405	sp_49_rct	ReDeconv
ReDeconv	Astro	0.032945	sp_50_rct	ReDeconv
ReDeconv	L5.6.NP	-2.19642	sp_50_rct	ReDeconv
ReDeconv	L5.ET	-10.2063	sp_50_rct	ReDeconv
ReDeconv	L6b	-0.548659	sp_50_rct	ReDeconv
ReDeconv	Lamp5	-3.36101	sp_50_rct	ReDeconv
ReDeconv	Oligo	2.72585	sp_50_rct	ReDeconv
ReDeconv	Astro	3.48197	sp_51_rct	ReDeconv
ReDeconv	L5.6.NP	-4.27463	sp_51_rct	ReDeconv
ReDeconv	L5.ET	-0.767756	sp_51_rct	ReDeconv
ReDeconv	L6b	0.30014	sp_51_rct	ReDeconv
ReDeconv	Lamp5	-16.3623	sp_51_rct	ReDeconv
ReDeconv	Oligo	-0.629126	sp_51_rct	ReDeconv
ReDeconv	Astro	-2.30231	sp_52_rct	ReDeconv
ReDeconv	L5.6.NP	1.36651	sp_52_rct	ReDeconv
ReDeconv	L5.ET	2.58128	sp_52_rct	ReDeconv
ReDeconv	L6b	0.710784	sp_52_rct	ReDeconv
ReDeconv	Lamp5	-0.826901	sp_52_rct	ReDeconv
ReDeconv	Oligo	0.836145	sp_52_rct	ReDeconv
ReDeconv	Astro	-1.49555	sp_53_rct	ReDeconv
ReDeconv	L5.6.NP	-1.16216	sp_53_rct	ReDeconv
ReDeconv	L5.ET	-1.43788	sp_53_rct	ReDeconv
ReDeconv	L6b	1.46735	sp_53_rct	ReDeconv
ReDeconv	Lamp5	5.63869	sp_53_rct	ReDeconv
ReDeconv	Oligo	-1.09551	sp_53_rct	ReDeconv
ReDeconv	Astro	-0.409178	sp_54_rct	ReDeconv
ReDeconv	L5.6.NP	-7.11743	sp_54_rct	ReDeconv
ReDeconv	L5.ET	-2.95652	sp_54_rct	ReDeconv
ReDeconv	L6b	0.0321177	sp_54_rct	ReDeconv
ReDeconv	Lamp5	-2.23064	sp_54_rct	ReDeconv
ReDeconv	Oligo	1.84445	sp_54_rct	ReDeconv
ReDeconv	Astro	-1.28233	sp_55_rct	ReDeconv
ReDeconv	L5.6.NP	10.223	sp_55_rct	ReDeconv
ReDeconv	L5.ET	-6.58783	sp_55_rct	ReDeconv
ReDeconv	L6b	1.62578	sp_55_rct	ReDeconv
ReDeconv	Lamp5	0.524802	sp_55_rct	ReDeconv
ReDeconv	Oligo	-1.39227	sp_55_rct	ReDeconv
ReDeconv	Astro	0.90819	sp_56_rct	ReDeconv
ReDeconv	L5.6.NP	2.51975	sp_56_rct	ReDeconv
ReDeconv	L5.ET	0.440004	sp_56_rct	ReDeconv
ReDeconv	L6b	2.23253	sp_56_rct	ReDeconv
ReDeconv	Lamp5	3.44907	sp_56_rct	ReDeconv
ReDeconv	Oligo	-4.67927	sp_56_rct	ReDeconv
ReDeconv	Astro	-0.462146	sp_57_rct	ReDeconv
ReDeconv	L5.6.NP	4.27641	sp_57_rct	ReDeconv
ReDeconv	L5.ET	-4.66237	sp_57_rct	ReDeconv
ReDeconv	L6b	-0.696141	sp_57_rct	ReDeconv
ReDeconv	Lamp5	-1.2008	sp_57_rct	ReDeconv
ReDeconv	Oligo	1.63625	sp_57_rct	ReDeconv
ReDeconv	Astro	1.75769	sp_58_rct	ReDeconv
ReDeconv	L5.6.NP	7.31643	sp_58_rct	ReDeconv
ReDeconv	L5.ET	2.47514	sp_58_rct	ReDeconv
ReDeconv	L6b	-3.61202	sp_58_rct	ReDeconv
ReDeconv	Lamp5	-1.09364	sp_58_rct	ReDeconv
ReDeconv	Oligo	2.21546	sp_58_rct	ReDeconv
ReDeconv	Astro	0.999095	sp_59_rct	ReDeconv
ReDeconv	L5.6.NP	-7.41939	sp_59_rct	ReDeconv
ReDeconv	L5.ET	8.65445	sp_59_rct	ReDeconv
ReDeconv	L6b	-0.652278	sp_59_rct	ReDeconv
ReDeconv	Lamp5	-3.907	sp_59_rct	ReDeconv
ReDeconv	Oligo	0.281174	sp_59_rct	ReDeconv
ReDeconv	Astro	-1.37912	sp_60_rct	ReDeconv
ReDeconv	L5.6.NP	-10.0288	sp_60_rct	ReDeconv
ReDeconv	L5.ET	0.949408	sp_60_rct	ReDeconv
ReDeconv	L6b	0.851234	sp_60_rct	ReDeconv
ReDeconv	Lamp5	-0.348903	sp_60_rct	ReDeconv
ReDeconv	Oligo	1.21415	sp_60_rct	ReDeconv
ReDeconv	Astro	1.79667	sp_61_rct	ReDeconv
ReDeconv	L5.6.NP	-5.40515	sp_61_rct	ReDeconv
ReDeconv	L5.ET	-1.23365	sp_61_rct	ReDeconv
ReDeconv	L6b	0.439426	sp_61_rct	ReDeconv
ReDeconv	Lamp5	-10.7434	sp_61_rct	ReDeconv
ReDeconv	Oligo	0.103846	sp_61_rct	ReDeconv
ReDeconv	Astro	1.11368	sp_62_rct	ReDeconv
ReDeconv	L5.6.NP	2.20023	sp_62_rct	ReDeconv
ReDeconv	L5.ET	1.21351	sp_62_rct	ReDeconv
ReDeconv	L6b	1.29004	sp_62_rct	ReDeconv
ReDeconv	Lamp5	1.4779	sp_62_rct	ReDeconv
ReDeconv	Oligo	-3.3791	sp_62_rct	ReDeconv
ReDeconv	Astro	-1.32323	sp_63_rct	ReDeconv
ReDeconv	L5.6.NP	3.69974	sp_63_rct	ReDeconv
ReDeconv	L5.ET	-5.01942	sp_63_rct	ReDeconv
ReDeconv	L6b	0.629314	sp_63_rct	ReDeconv
ReDeconv	Lamp5	-0.877364	sp_63_rct	ReDeconv
ReDeconv	Oligo	0.728015	sp_63_rct	ReDeconv
ReDeconv	Astro	-2.43672	sp_64_rct	ReDeconv
ReDeconv	L5.6.NP	6.31938	sp_64_rct	ReDeconv
ReDeconv	L5.ET	1.30546	sp_64_rct	ReDeconv
ReDeconv	L6b	0.283893	sp_64_rct	ReDeconv
ReDeconv	Lamp5	-0.37324	sp_64_rct	ReDeconv
ReDeconv	Oligo	1.06248	sp_64_rct	ReDeconv
ReDeconv	Astro	-0.245037	sp_65_rct	ReDeconv
ReDeconv	L5.6.NP	-0.0409873	sp_65_rct	ReDeconv
ReDeconv	L5.ET	0.694973	sp_65_rct	ReDeconv
ReDeconv	L6b	1.49174	sp_65_rct	ReDeconv
ReDeconv	Lamp5	6.4957	sp_65_rct	ReDeconv
ReDeconv	Oligo	-2.8115	sp_65_rct	ReDeconv
ReDeconv	Astro	-2.75464	sp_66_rct	ReDeconv
ReDeconv	L5.6.NP	1.89094	sp_66_rct	ReDeconv
ReDeconv	L5.ET	-0.510266	sp_66_rct	ReDeconv
ReDeconv	L6b	-0.555555	sp_66_rct	ReDeconv
ReDeconv	Lamp5	6.53302	sp_66_rct	ReDeconv
ReDeconv	Oligo	2.18297	sp_66_rct	ReDeconv
ReDeconv	Astro	0.165892	sp_67_rct	ReDeconv
ReDeconv	L5.6.NP	-3.71612	sp_67_rct	ReDeconv
ReDeconv	L5.ET	-7.1534	sp_67_rct	ReDeconv
ReDeconv	L6b	2.18829	sp_67_rct	ReDeconv
ReDeconv	Lamp5	-3.03344	sp_67_rct	ReDeconv
ReDeconv	Oligo	-1.31223	sp_67_rct	ReDeconv
ReDeconv	Astro	-2.24048	sp_68_rct	ReDeconv
ReDeconv	L5.6.NP	3.12178	sp_68_rct	ReDeconv
ReDeconv	L5.ET	-7.3117	sp_68_rct	ReDeconv
ReDeconv	L6b	-1.49208	sp_68_rct	ReDeconv
ReDeconv	Lamp5	4.63543	sp_68_rct	ReDeconv
ReDeconv	Oligo	3.94852	sp_68_rct	ReDeconv
ReDeconv	Astro	-0.304508	sp_69_rct	ReDeconv
ReDeconv	L5.6.NP	-6.55929	sp_69_rct	ReDeconv
ReDeconv	L5.ET	2.71567	sp_69_rct	ReDeconv
ReDeconv	L6b	-1.33727	sp_69_rct	ReDeconv
ReDeconv	Lamp5	4.11678	sp_69_rct	ReDeconv
ReDeconv	Oligo	1.8621	sp_69_rct	ReDeconv
ReDeconv	Astro	2.51664	sp_70_rct	ReDeconv
ReDeconv	L5.6.NP	-0.44359	sp_70_rct	ReDeconv
ReDeconv	L5.ET	-2.0238	sp_70_rct	ReDeconv
ReDeconv	L6b	1.84463	sp_70_rct	ReDeconv
ReDeconv	Lamp5	-13.3178	sp_70_rct	ReDeconv
ReDeconv	Oligo	-2.52391	sp_70_rct	ReDeconv
ReDeconv	Astro	0.99856	sp_71_rct	ReDeconv
ReDeconv	L5.6.NP	-11.9431	sp_71_rct	ReDeconv
ReDeconv	L5.ET	6.60881	sp_71_rct	ReDeconv
ReDeconv	L6b	0.766241	sp_71_rct	ReDeconv
ReDeconv	Lamp5	-5.35964	sp_71_rct	ReDeconv
ReDeconv	Oligo	-0.629601	sp_71_rct	ReDeconv
ReDeconv	Astro	1.29095	sp_72_rct	ReDeconv
ReDeconv	L5.6.NP	8.81035e-05	sp_72_rct	ReDeconv
ReDeconv	L5.ET	3.10246	sp_72_rct	ReDeconv
ReDeconv	L6b	1.96117	sp_72_rct	ReDeconv
ReDeconv	Lamp5	-5.77072	sp_72_rct	ReDeconv
ReDeconv	Oligo	-3.35141	sp_72_rct	ReDeconv
ReDeconv	Astro	3.4813	sp_73_rct	ReDeconv
ReDeconv	L5.6.NP	-12.6147	sp_73_rct	ReDeconv
ReDeconv	L5.ET	4.40289	sp_73_rct	ReDeconv
ReDeconv	L6b	0.675156	sp_73_rct	ReDeconv
ReDeconv	Lamp5	-6.96629	sp_73_rct	ReDeconv
ReDeconv	Oligo	-2.22577	sp_73_rct	ReDeconv
ReDeconv	Astro	-0.897036	sp_74_rct	ReDeconv
ReDeconv	L5.6.NP	2.33232	sp_74_rct	ReDeconv
ReDeconv	L5.ET	-8.81521	sp_74_rct	ReDeconv
ReDeconv	L6b	0.10437	sp_74_rct	ReDeconv
ReDeconv	Lamp5	-7.40506	sp_74_rct	ReDeconv
ReDeconv	Oligo	2.63141	sp_74_rct	ReDeconv
ReDeconv	Astro	-3.58925	sp_75_rct	ReDeconv
ReDeconv	L5.6.NP	8.5281	sp_75_rct	ReDeconv
ReDeconv	L5.ET	-0.306907	sp_75_rct	ReDeconv
ReDeconv	L6b	-1.43043	sp_75_rct	ReDeconv
ReDeconv	Lamp5	9.83907	sp_75_rct	ReDeconv
ReDeconv	Oligo	2.85966	sp_75_rct	ReDeconv
ReDeconv	Astro	-0.49952	sp_76_rct	ReDeconv
ReDeconv	L5.6.NP	3.22591	sp_76_rct	ReDeconv
ReDeconv	L5.ET	-11.1962	sp_76_rct	ReDeconv
ReDeconv	L6b	-1.48377	sp_76_rct	ReDeconv
ReDeconv	Lamp5	4.9126	sp_76_rct	ReDeconv
ReDeconv	Oligo	2.7515	sp_76_rct	ReDeconv
ReDeconv	Astro	-0.727263	sp_77_rct	ReDeconv
ReDeconv	L5.6.NP	3.65624	sp_77_rct	ReDeconv
ReDeconv	L5.ET	2.87024	sp_77_rct	ReDeconv
ReDeconv	L6b	-0.422286	sp_77_rct	ReDeconv
ReDeconv	Lamp5	2.21202	sp_77_rct	ReDeconv
ReDeconv	Oligo	0.138965	sp_77_rct	ReDeconv
ReDeconv	Astro	1.88398	sp_78_rct	ReDeconv
ReDeconv	L5.6.NP	4.51411	sp_78_rct	ReDeconv
ReDeconv	L5.ET	-1.61767	sp_78_rct	ReDeconv
ReDeconv	L6b	-1.76466	sp_78_rct	ReDeconv
ReDeconv	Lamp5	4.60926	sp_78_rct	ReDeconv
ReDeconv	Oligo	-0.387378	sp_78_rct	ReDeconv
ReDeconv	Astro	-1.16882	sp_79_rct	ReDeconv
ReDeconv	L5.6.NP	-3.92129	sp_79_rct	ReDeconv
ReDeconv	L5.ET	1.06709	sp_79_rct	ReDeconv
ReDeconv	L6b	-0.371517	sp_79_rct	ReDeconv
ReDeconv	Lamp5	7.53507	sp_79_rct	ReDeconv
ReDeconv	Oligo	0.7753	sp_79_rct	ReDeconv
ReDeconv	Astro	4.16332	sp_80_rct	ReDeconv
ReDeconv	L5.6.NP	-6.88385	sp_80_rct	ReDeconv
ReDeconv	L5.ET	8.16755	sp_80_rct	ReDeconv
ReDeconv	L6b	0.0960279	sp_80_rct	ReDeconv
ReDeconv	Lamp5	0.694892	sp_80_rct	ReDeconv
ReDeconv	Oligo	-4.34315	sp_80_rct	ReDeconv
ReDeconv	Astro	0.519101	sp_81_rct	ReDeconv
ReDeconv	L5.6.NP	5.76713	sp_81_rct	ReDeconv
ReDeconv	L5.ET	12.8701	sp_81_rct	ReDeconv
ReDeconv	L6b	0.297579	sp_81_rct	ReDeconv
ReDeconv	Lamp5	3.13723	sp_81_rct	ReDeconv
ReDeconv	Oligo	-3.6079	sp_81_rct	ReDeconv
ReDeconv	Astro	2.97313	sp_82_rct	ReDeconv
ReDeconv	L5.6.NP	-6.93149	sp_82_rct	ReDeconv
ReDeconv	L5.ET	-2.14806	sp_82_rct	ReDeconv
ReDeconv	L6b	0.577868	sp_82_rct	ReDeconv
ReDeconv	Lamp5	-1.3737	sp_82_rct	ReDeconv
ReDeconv	Oligo	-2.27845	sp_82_rct	ReDeconv
ReDeconv	Astro	-0.247603	sp_83_rct	ReDeconv
ReDeconv	L5.6.NP	2.65474	sp_83_rct	ReDeconv
ReDeconv	L5.ET	7.38868	sp_83_rct	ReDeconv
ReDeconv	L6b	2.0335	sp_83_rct	ReDeconv
ReDeconv	Lamp5	-3.65628	sp_83_rct	ReDeconv
ReDeconv	Oligo	-3.16802	sp_83_rct	ReDeconv
ReDeconv	Astro	-0.802652	sp_84_rct	ReDeconv
ReDeconv	L5.6.NP	-7.50959	sp_84_rct	ReDeconv
ReDeconv	L5.ET	-2.38598	sp_84_rct	ReDeconv
ReDeconv	L6b	-0.0608911	sp_84_rct	ReDeconv
ReDeconv	Lamp5	3.34221	sp_84_rct	ReDeconv
ReDeconv	Oligo	1.4804	sp_84_rct	ReDeconv
ReDeconv	Astro	-2.60427	sp_85_rct	ReDeconv
ReDeconv	L5.6.NP	-5.10328	sp_85_rct	ReDeconv
ReDeconv	L5.ET	7.06147	sp_85_rct	ReDeconv
ReDeconv	L6b	1.55537	sp_85_rct	ReDeconv
ReDeconv	Lamp5	-2.06223	sp_85_rct	ReDeconv
ReDeconv	Oligo	0.344816	sp_85_rct	ReDeconv
ReDeconv	Astro	-0.278808	sp_86_rct	ReDeconv
ReDeconv	L5.6.NP	-5.11852	sp_86_rct	ReDeconv
ReDeconv	L5.ET	5.01768	sp_86_rct	ReDeconv
ReDeconv	L6b	-1.47593	sp_86_rct	ReDeconv
ReDeconv	Lamp5	-5.20163	sp_86_rct	ReDeconv
ReDeconv	Oligo	2.95569	sp_86_rct	ReDeconv
ReDeconv	Astro	0.0915898	sp_87_rct	ReDeconv
ReDeconv	L5.6.NP	1.09695	sp_87_rct	ReDeconv
ReDeconv	L5.ET	-13.1079	sp_87_rct	ReDeconv
ReDeconv	L6b	-1.2224	sp_87_rct	ReDeconv
ReDeconv	Lamp5	9.38931	sp_87_rct	ReDeconv
ReDeconv	Oligo	1.66839	sp_87_rct	ReDeconv
ReDeconv	Astro	0.501158	sp_88_rct	ReDeconv
ReDeconv	L5.6.NP	-2.8923	sp_88_rct	ReDeconv
ReDeconv	L5.ET	-2.37108	sp_88_rct	ReDeconv
ReDeconv	L6b	0.501395	sp_88_rct	ReDeconv
ReDeconv	Lamp5	1.16221	sp_88_rct	ReDeconv
ReDeconv	Oligo	-0.684239	sp_88_rct	ReDeconv
ReDeconv	Astro	1.85628	sp_89_rct	ReDeconv
ReDeconv	L5.6.NP	-14.8845	sp_89_rct	ReDeconv
ReDeconv	L5.ET	4.00326	sp_89_rct	ReDeconv
ReDeconv	L6b	0.394696	sp_89_rct	ReDeconv
ReDeconv	Lamp5	1.68718	sp_89_rct	ReDeconv
ReDeconv	Oligo	-1.31775	sp_89_rct	ReDeconv
ReDeconv	Astro	-0.158299	sp_90_rct	ReDeconv
ReDeconv	L5.6.NP	-4.81464	sp_90_rct	ReDeconv
ReDeconv	L5.ET	-2.58137	sp_90_rct	ReDeconv
ReDeconv	L6b	-1.03909	sp_90_rct	ReDeconv
ReDeconv	Lamp5	3.74921	sp_90_rct	ReDeconv
ReDeconv	Oligo	1.84688	sp_90_rct	ReDeconv
ReDeconv	Astro	-0.915348	sp_91_rct	ReDeconv
ReDeconv	L5.6.NP	-4.69656	sp_91_rct	ReDeconv
ReDeconv	L5.ET	-0.939473	sp_91_rct	ReDeconv
ReDeconv	L6b	-1.27571	sp_91_rct	ReDeconv
ReDeconv	Lamp5	6.05365	sp_91_rct	ReDeconv
ReDeconv	Oligo	2.30614	sp_91_rct	ReDeconv
ReDeconv	Astro	0.58016	sp_92_rct	ReDeconv
ReDeconv	L5.6.NP	-17.0776	sp_92_rct	ReDeconv
ReDeconv	L5.ET	4.90646	sp_92_rct	ReDeconv
ReDeconv	L6b	-2.3786	sp_92_rct	ReDeconv
ReDeconv	Lamp5	0.973489	sp_92_rct	ReDeconv
ReDeconv	Oligo	3.81506	sp_92_rct	ReDeconv
ReDeconv	Astro	-1.13002	sp_93_rct	ReDeconv
ReDeconv	L5.6.NP	-12.3062	sp_93_rct	ReDeconv
ReDeconv	L5.ET	-0.236725	sp_93_rct	ReDeconv
ReDeconv	L6b	1.42056	sp_93_rct	ReDeconv
ReDeconv	Lamp5	-9.97558	sp_93_rct	ReDeconv
ReDeconv	Oligo	2.05718	sp_93_rct	ReDeconv
ReDeconv	Astro	0.166646	sp_94_rct	ReDeconv
ReDeconv	L5.6.NP	3.53378	sp_94_rct	ReDeconv
ReDeconv	L5.ET	-1.59854	sp_94_rct	ReDeconv
ReDeconv	L6b	-0.963726	sp_94_rct	ReDeconv
ReDeconv	Lamp5	-0.708219	sp_94_rct	ReDeconv
ReDeconv	Oligo	1.03718	sp_94_rct	ReDeconv
ReDeconv	Astro	1.26187	sp_95_rct	ReDeconv
ReDeconv	L5.6.NP	0.929658	sp_95_rct	ReDeconv
ReDeconv	L5.ET	7.39697	sp_95_rct	ReDeconv
ReDeconv	L6b	0.31595	sp_95_rct	ReDeconv
ReDeconv	Lamp5	-5.81244	sp_95_rct	ReDeconv
ReDeconv	Oligo	-1.76238	sp_95_rct	ReDeconv
ReDeconv	Astro	-1.51977	sp_96_rct	ReDeconv
ReDeconv	L5.6.NP	-6.45746	sp_96_rct	ReDeconv
ReDeconv	L5.ET	-7.5367	sp_96_rct	ReDeconv
ReDeconv	L6b	2.51742	sp_96_rct	ReDeconv
ReDeconv	Lamp5	-0.361592	sp_96_rct	ReDeconv
ReDeconv	Oligo	-0.22294	sp_96_rct	ReDeconv
ReDeconv	Astro	-0.199469	sp_97_rct	ReDeconv
ReDeconv	L5.6.NP	-3.6507	sp_97_rct	ReDeconv
ReDeconv	L5.ET	3.27708	sp_97_rct	ReDeconv
ReDeconv	L6b	-1.46662	sp_97_rct	ReDeconv
ReDeconv	Lamp5	-1.22738	sp_97_rct	ReDeconv
ReDeconv	Oligo	2.33087	sp_97_rct	ReDeconv
ReDeconv	Astro	-1.07132	sp_98_rct	ReDeconv
ReDeconv	L5.6.NP	-1.88315	sp_98_rct	ReDeconv
ReDeconv	L5.ET	11.7516	sp_98_rct	ReDeconv
ReDeconv	L6b	-0.86417	sp_98_rct	ReDeconv
ReDeconv	Lamp5	-5.92365	sp_98_rct	ReDeconv
ReDeconv	Oligo	1.77413	sp_98_rct	ReDeconv
ReDeconv	Astro	-1.41484	sp_99_rct	ReDeconv
ReDeconv	L5.6.NP	8.98517	sp_99_rct	ReDeconv
ReDeconv	L5.ET	-7.13638	sp_99_rct	ReDeconv
ReDeconv	L6b	-0.0490414	sp_99_rct	ReDeconv
ReDeconv	Lamp5	-0.2339	sp_99_rct	ReDeconv
ReDeconv	Oligo	1.28979	sp_99_rct	ReDeconv
ReDeconv	Astro	-0.293982	sp_100_rct	ReDeconv
ReDeconv	L5.6.NP	7.9571	sp_100_rct	ReDeconv
ReDeconv	L5.ET	-3.08781	sp_100_rct	ReDeconv
ReDeconv	L6b	-0.431521	sp_100_rct	ReDeconv
ReDeconv	Lamp5	2.50401	sp_100_rct	ReDeconv
ReDeconv	Oligo	-0.0373067	sp_100_rct	ReDeconv
MuSic	Astro	-36.6624	sp_1_rct	MuSic
MuSic	L5.6.NP	-95.6616	sp_1_rct	MuSic
MuSic	L5.ET	6.64251	sp_1_rct	MuSic
MuSic	L6b	29.6826	sp_1_rct	MuSic
MuSic	Lamp5	21.9431	sp_1_rct	MuSic
MuSic	Oligo	1.17964	sp_1_rct	MuSic
MuSic	Astro	-34.9628	sp_2_rct	MuSic
MuSic	L5.6.NP	-95.5981	sp_2_rct	MuSic
MuSic	L5.ET	18.1789	sp_2_rct	MuSic
MuSic	L6b	26.5157	sp_2_rct	MuSic
MuSic	Lamp5	29.459	sp_2_rct	MuSic
MuSic	Oligo	1.26547	sp_2_rct	MuSic
MuSic	Astro	-38.5689	sp_3_rct	MuSic
MuSic	L5.6.NP	-100	sp_3_rct	MuSic
MuSic	L5.ET	6.34606	sp_3_rct	MuSic
MuSic	L6b	27.7775	sp_3_rct	MuSic
MuSic	Lamp5	22.1163	sp_3_rct	MuSic
MuSic	Oligo	6.00004	sp_3_rct	MuSic
MuSic	Astro	-35.1692	sp_4_rct	MuSic
MuSic	L5.6.NP	-100	sp_4_rct	MuSic
MuSic	L5.ET	22.5498	sp_4_rct	MuSic
MuSic	L6b	27.9283	sp_4_rct	MuSic
MuSic	Lamp5	3.70836	sp_4_rct	MuSic
MuSic	Oligo	3.3448	sp_4_rct	MuSic
MuSic	Astro	-35.4733	sp_5_rct	MuSic
MuSic	L5.6.NP	-99.2911	sp_5_rct	MuSic
MuSic	L5.ET	-1.60325	sp_5_rct	MuSic
MuSic	L6b	27.3735	sp_5_rct	MuSic
MuSic	Lamp5	44.3337	sp_5_rct	MuSic
MuSic	Oligo	1.27728	sp_5_rct	MuSic
MuSic	Astro	-39.8429	sp_6_rct	MuSic
MuSic	L5.6.NP	-87.8074	sp_6_rct	MuSic
MuSic	L5.ET	-6.96511	sp_6_rct	MuSic
MuSic	L6b	30.6979	sp_6_rct	MuSic
MuSic	Lamp5	36.4282	sp_6_rct	MuSic
MuSic	Oligo	1.44132	sp_6_rct	MuSic
MuSic	Astro	-37.4878	sp_7_rct	MuSic
MuSic	L5.6.NP	-100	sp_7_rct	MuSic
MuSic	L5.ET	-1.44674	sp_7_rct	MuSic
MuSic	L6b	27.5196	sp_7_rct	MuSic
MuSic	Lamp5	34.2304	sp_7_rct	MuSic
MuSic	Oligo	4.5153	sp_7_rct	MuSic
MuSic	Astro	-36.1586	sp_8_rct	MuSic
MuSic	L5.6.NP	-79.1505	sp_8_rct	MuSic
MuSic	L5.ET	-4.46254	sp_8_rct	MuSic
MuSic	L6b	26.6611	sp_8_rct	MuSic
MuSic	Lamp5	25.3659	sp_8_rct	MuSic
MuSic	Oligo	3.75738	sp_8_rct	MuSic
MuSic	Astro	-35.6024	sp_9_rct	MuSic
MuSic	L5.6.NP	-98.3487	sp_9_rct	MuSic
MuSic	L5.ET	19.3158	sp_9_rct	MuSic
MuSic	L6b	29.5405	sp_9_rct	MuSic
MuSic	Lamp5	31.8168	sp_9_rct	MuSic
MuSic	Oligo	-2.36144	sp_9_rct	MuSic
MuSic	Astro	-37.5535	sp_10_rct	MuSic
MuSic	L5.6.NP	-100	sp_10_rct	MuSic
MuSic	L5.ET	14.7181	sp_10_rct	MuSic
MuSic	L6b	28.48	sp_10_rct	MuSic
MuSic	Lamp5	26.2732	sp_10_rct	MuSic
MuSic	Oligo	2.454	sp_10_rct	MuSic
MuSic	Astro	-40.9593	sp_11_rct	MuSic
MuSic	L5.6.NP	-100	sp_11_rct	MuSic
MuSic	L5.ET	2.71797	sp_11_rct	MuSic
MuSic	L6b	33.1631	sp_11_rct	MuSic
MuSic	Lamp5	42.1431	sp_11_rct	MuSic
MuSic	Oligo	-1.49165	sp_11_rct	MuSic
MuSic	Astro	-38.6451	sp_12_rct	MuSic
MuSic	L5.6.NP	-100	sp_12_rct	MuSic
MuSic	L5.ET	0.477582	sp_12_rct	MuSic
MuSic	L6b	28.5905	sp_12_rct	MuSic
MuSic	Lamp5	44.2042	sp_12_rct	MuSic
MuSic	Oligo	2.43969	sp_12_rct	MuSic
MuSic	Astro	-36.478	sp_13_rct	MuSic
MuSic	L5.6.NP	-100	sp_13_rct	MuSic
MuSic	L5.ET	15.1655	sp_13_rct	MuSic
MuSic	L6b	28.453	sp_13_rct	MuSic
MuSic	Lamp5	31.0867	sp_13_rct	MuSic
MuSic	Oligo	0.71977	sp_13_rct	MuSic
MuSic	Astro	-37.4423	sp_14_rct	MuSic
MuSic	L5.6.NP	-99.843	sp_14_rct	MuSic
MuSic	L5.ET	3.73875	sp_14_rct	MuSic
MuSic	L6b	27.3918	sp_14_rct	MuSic
MuSic	Lamp5	39.3243	sp_14_rct	MuSic
MuSic	Oligo	3.22172	sp_14_rct	MuSic
MuSic	Astro	-35.3144	sp_15_rct	MuSic
MuSic	L5.6.NP	-82.7075	sp_15_rct	MuSic
MuSic	L5.ET	20.5263	sp_15_rct	MuSic
MuSic	L6b	26.6201	sp_15_rct	MuSic
MuSic	Lamp5	17.5468	sp_15_rct	MuSic
MuSic	Oligo	1.4674	sp_15_rct	MuSic
MuSic	Astro	-38.4788	sp_16_rct	MuSic
MuSic	L5.6.NP	-94.8261	sp_16_rct	MuSic
MuSic	L5.ET	15.7709	sp_16_rct	MuSic
MuSic	L6b	26.4712	sp_16_rct	MuSic
MuSic	Lamp5	26.8161	sp_16_rct	MuSic
MuSic	Oligo	5.19955	sp_16_rct	MuSic
MuSic	Astro	-35.8936	sp_17_rct	MuSic
MuSic	L5.6.NP	-99.2393	sp_17_rct	MuSic
MuSic	L5.ET	12.0806	sp_17_rct	MuSic
MuSic	L6b	25.3349	sp_17_rct	MuSic
MuSic	Lamp5	21.9587	sp_17_rct	MuSic
MuSic	Oligo	5.99639	sp_17_rct	MuSic
MuSic	Astro	-38.5317	sp_18_rct	MuSic
MuSic	L5.6.NP	-100	sp_18_rct	MuSic
MuSic	L5.ET	11.4367	sp_18_rct	MuSic
MuSic	L6b	27.6264	sp_18_rct	MuSic
MuSic	Lamp5	21.7226	sp_18_rct	MuSic
MuSic	Oligo	5.58933	sp_18_rct	MuSic
MuSic	Astro	-36.7545	sp_19_rct	MuSic
MuSic	L5.6.NP	-92.5378	sp_19_rct	MuSic
MuSic	L5.ET	9.48337	sp_19_rct	MuSic
MuSic	L6b	28.6803	sp_19_rct	MuSic
MuSic	Lamp5	34.5632	sp_19_rct	MuSic
MuSic	Oligo	0.0219154	sp_19_rct	MuSic
MuSic	Astro	-38.6421	sp_20_rct	MuSic
MuSic	L5.6.NP	-95.1908	sp_20_rct	MuSic
MuSic	L5.ET	5.13183	sp_20_rct	MuSic
MuSic	L6b	28.118	sp_20_rct	MuSic
MuSic	Lamp5	23.7244	sp_20_rct	MuSic
MuSic	Oligo	4.98148	sp_20_rct	MuSic
MuSic	Astro	-37.0685	sp_21_rct	MuSic
MuSic	L5.6.NP	-87.5164	sp_21_rct	MuSic
MuSic	L5.ET	11.6352	sp_21_rct	MuSic
MuSic	L6b	26.3573	sp_21_rct	MuSic
MuSic	Lamp5	34.568	sp_21_rct	MuSic
MuSic	Oligo	2.5788	sp_21_rct	MuSic
MuSic	Astro	-36.6936	sp_22_rct	MuSic
MuSic	L5.6.NP	-100	sp_22_rct	MuSic
MuSic	L5.ET	13.3188	sp_22_rct	MuSic
MuSic	L6b	28.908	sp_22_rct	MuSic
MuSic	Lamp5	34.8055	sp_22_rct	MuSic
MuSic	Oligo	-0.00892448	sp_22_rct	MuSic
MuSic	Astro	-38.5276	sp_23_rct	MuSic
MuSic	L5.6.NP	-95.8011	sp_23_rct	MuSic
MuSic	L5.ET	6.2181	sp_23_rct	MuSic
MuSic	L6b	28.8629	sp_23_rct	MuSic
MuSic	Lamp5	41.5589	sp_23_rct	MuSic
MuSic	Oligo	1.16591	sp_23_rct	MuSic
MuSic	Astro	-36.7694	sp_24_rct	MuSic
MuSic	L5.6.NP	-100	sp_24_rct	MuSic
MuSic	L5.ET	6.65107	sp_24_rct	MuSic
MuSic	L6b	25.8523	sp_24_rct	MuSic
MuSic	Lamp5	29.0481	sp_24_rct	MuSic
MuSic	Oligo	5.83186	sp_24_rct	MuSic
MuSic	Astro	-36.0058	sp_25_rct	MuSic
MuSic	L5.6.NP	-82.4168	sp_25_rct	MuSic
MuSic	L5.ET	12.9509	sp_25_rct	MuSic
MuSic	L6b	24.5696	sp_25_rct	MuSic
MuSic	Lamp5	30.9234	sp_25_rct	MuSic
MuSic	Oligo	3.77788	sp_25_rct	MuSic
MuSic	Astro	-41.2765	sp_26_rct	MuSic
MuSic	L5.6.NP	-97.7577	sp_26_rct	MuSic
MuSic	L5.ET	-0.199249	sp_26_rct	MuSic
MuSic	L6b	29.9591	sp_26_rct	MuSic
MuSic	Lamp5	30.9266	sp_26_rct	MuSic
MuSic	Oligo	4.85914	sp_26_rct	MuSic
MuSic	Astro	-37.5868	sp_27_rct	MuSic
MuSic	L5.6.NP	-100	sp_27_rct	MuSic
MuSic	L5.ET	8.1187	sp_27_rct	MuSic
MuSic	L6b	29.6117	sp_27_rct	MuSic
MuSic	Lamp5	34.2327	sp_27_rct	MuSic
MuSic	Oligo	0.616469	sp_27_rct	MuSic
MuSic	Astro	-37.1153	sp_28_rct	MuSic
MuSic	L5.6.NP	-100	sp_28_rct	MuSic
MuSic	L5.ET	15.2249	sp_28_rct	MuSic
MuSic	L6b	30.2621	sp_28_rct	MuSic
MuSic	Lamp5	29.7702	sp_28_rct	MuSic
MuSic	Oligo	-0.916623	sp_28_rct	MuSic
MuSic	Astro	-39.1303	sp_29_rct	MuSic
MuSic	L5.6.NP	-100	sp_29_rct	MuSic
MuSic	L5.ET	9.02451	sp_29_rct	MuSic
MuSic	L6b	27.9787	sp_29_rct	MuSic
MuSic	Lamp5	18.6802	sp_29_rct	MuSic
MuSic	Oligo	6.42832	sp_29_rct	MuSic
MuSic	Astro	-41.7562	sp_30_rct	MuSic
MuSic	L5.6.NP	-100	sp_30_rct	MuSic
MuSic	L5.ET	20.6194	sp_30_rct	MuSic
MuSic	L6b	25.9608	sp_30_rct	MuSic
MuSic	Lamp5	36.9135	sp_30_rct	MuSic
MuSic	Oligo	7.40953	sp_30_rct	MuSic
MuSic	Astro	-38.4976	sp_31_rct	MuSic
MuSic	L5.6.NP	-100	sp_31_rct	MuSic
MuSic	L5.ET	6.83532	sp_31_rct	MuSic
MuSic	L6b	27.5393	sp_31_rct	MuSic
MuSic	Lamp5	36.4663	sp_31_rct	MuSic
MuSic	Oligo	4.06073	sp_31_rct	MuSic
MuSic	Astro	-35.3385	sp_32_rct	MuSic
MuSic	L5.6.NP	-77.2628	sp_32_rct	MuSic
MuSic	L5.ET	5.84856	sp_32_rct	MuSic
MuSic	L6b	26.5487	sp_32_rct	MuSic
MuSic	Lamp5	22.476	sp_32_rct	MuSic
MuSic	Oligo	2.07143	sp_32_rct	MuSic
MuSic	Astro	-38.8847	sp_33_rct	MuSic
MuSic	L5.6.NP	-92.6798	sp_33_rct	MuSic
MuSic	L5.ET	6.40789	sp_33_rct	MuSic
MuSic	L6b	26.5718	sp_33_rct	MuSic
MuSic	Lamp5	46.066	sp_33_rct	MuSic
MuSic	Oligo	3.51227	sp_33_rct	MuSic
MuSic	Astro	-36.4299	sp_34_rct	MuSic
[truncated: 401 more rows]

## Sheet: Figure_S10b
Methods	Cell_type	fraction	sampleID	Group
CIBERSORTx (T1,2)	Astro	-78.7239	Sample_rand_RC_1	2.Percent: 5%~10%
CIBERSORTx (T1,2)	L5.6.NP	-1.79812	Sample_rand_RC_1	3.Percent: 10%~20%
CIBERSORTx (T1,2)	L5.ET	21.1696	Sample_rand_RC_1	3.Percent: 10%~20%
CIBERSORTx (T1,2)	L6b	85.8783	Sample_rand_RC_1	3.Percent: 10%~20%
CIBERSORTx (T1,2)	Lamp5	3.27459	Sample_rand_RC_1	P4.ercent>20%
CIBERSORTx (T1,2)	Oligo	-72.9074	Sample_rand_RC_1	2.Percent: 5%~10%
CIBERSORTx (T1,2)	Astro	-74.3568	Sample_rand_RC_2	2.Percent: 5%~10%
CIBERSORTx (T1,2)	L5.6.NP	30.8642	Sample_rand_RC_2	2.Percent: 5%~10%
CIBERSORTx (T1,2)	L5.ET	59.1877	Sample_rand_RC_2	2.Percent: 5%~10%
CIBERSORTx (T1,2)	L6b	124.191	Sample_rand_RC_2	3.Percent: 10%~20%
CIBERSORTx (T1,2)	Lamp5	32.2293	Sample_rand_RC_2	P4.ercent>20%
CIBERSORTx (T1,2)	Oligo	-73.0792	Sample_rand_RC_2	P4.ercent>20%
CIBERSORTx (T1,2)	Astro	-81.8853	Sample_rand_RC_3	2.Percent: 5%~10%
CIBERSORTx (T1,2)	L5.6.NP	-1.98315	Sample_rand_RC_3	P4.ercent>20%
CIBERSORTx (T1,2)	L5.ET	9.67091	Sample_rand_RC_3	2.Percent: 5%~10%
CIBERSORTx (T1,2)	L6b	56.2684	Sample_rand_RC_3	P4.ercent>20%
CIBERSORTx (T1,2)	Lamp5	27.5996	Sample_rand_RC_3	2.Percent: 5%~10%
CIBERSORTx (T1,2)	Oligo	-78.6958	Sample_rand_RC_3	P4.ercent>20%
CIBERSORTx (T1,2)	Astro	-61.5559	Sample_rand_RC_4	1.Percent<=5%
CIBERSORTx (T1,2)	L5.6.NP	2.58927	Sample_rand_RC_4	2.Percent: 5%~10%
CIBERSORTx (T1,2)	L5.ET	-31.0295	Sample_rand_RC_4	1.Percent<=5%
CIBERSORTx (T1,2)	L6b	94.8518	Sample_rand_RC_4	P4.ercent>20%
CIBERSORTx (T1,2)	Lamp5	21.1838	Sample_rand_RC_4	P4.ercent>20%
CIBERSORTx (T1,2)	Oligo	-73.7511	Sample_rand_RC_4	P4.ercent>20%
CIBERSORTx (T1,2)	Astro	-19.0208	Sample_rand_RC_5	1.Percent<=5%
CIBERSORTx (T1,2)	L5.6.NP	-0.86387	Sample_rand_RC_5	2.Percent: 5%~10%
CIBERSORTx (T1,2)	L5.ET	19.4055	Sample_rand_RC_5	1.Percent<=5%
CIBERSORTx (T1,2)	L6b	96.7747	Sample_rand_RC_5	3.Percent: 10%~20%
CIBERSORTx (T1,2)	Lamp5	18.5307	Sample_rand_RC_5	P4.ercent>20%
CIBERSORTx (T1,2)	Oligo	-74.4656	Sample_rand_RC_5	P4.ercent>20%
CIBERSORTx (T1,2)	Astro	-75.1551	Sample_rand_RC_6	1.Percent<=5%
CIBERSORTx (T1,2)	L5.6.NP	-14.0625	Sample_rand_RC_6	2.Percent: 5%~10%
CIBERSORTx (T1,2)	L5.ET	-56.6292	Sample_rand_RC_6	1.Percent<=5%
CIBERSORTx (T1,2)	L6b	53.2617	Sample_rand_RC_6	P4.ercent>20%
CIBERSORTx (T1,2)	Lamp5	-6.02539	Sample_rand_RC_6	P4.ercent>20%
CIBERSORTx (T1,2)	Oligo	-74.0998	Sample_rand_RC_6	2.Percent: 5%~10%
CIBERSORTx (T1,2)	Astro	-74.6757	Sample_rand_RC_7	1.Percent<=5%
CIBERSORTx (T1,2)	L5.6.NP	-11.3198	Sample_rand_RC_7	3.Percent: 10%~20%
CIBERSORTx (T1,2)	L5.ET	3.27325	Sample_rand_RC_7	2.Percent: 5%~10%
CIBERSORTx (T1,2)	L6b	52.1049	Sample_rand_RC_7	P4.ercent>20%
CIBERSORTx (T1,2)	Lamp5	-6.43405	Sample_rand_RC_7	P4.ercent>20%
CIBERSORTx (T1,2)	Oligo	-74.6448	Sample_rand_RC_7	2.Percent: 5%~10%
CIBERSORTx (T1,2)	Astro	-68.2412	Sample_rand_RC_8	2.Percent: 5%~10%
CIBERSORTx (T1,2)	L5.6.NP	-7.12684	Sample_rand_RC_8	2.Percent: 5%~10%
CIBERSORTx (T1,2)	L5.ET	-31.909	Sample_rand_RC_8	1.Percent<=5%
CIBERSORTx (T1,2)	L6b	92.973	Sample_rand_RC_8	P4.ercent>20%
CIBERSORTx (T1,2)	Lamp5	19.5578	Sample_rand_RC_8	P4.ercent>20%
CIBERSORTx (T1,2)	Oligo	-73.215	Sample_rand_RC_8	P4.ercent>20%
CIBERSORTx (T1,2)	Astro	14.4872	Sample_rand_RC_9	1.Percent<=5%
CIBERSORTx (T1,2)	L5.6.NP	-100	Sample_rand_RC_9	1.Percent<=5%
CIBERSORTx (T1,2)	L5.ET	-2.12966	Sample_rand_RC_9	2.Percent: 5%~10%
CIBERSORTx (T1,2)	L6b	93.7617	Sample_rand_RC_9	3.Percent: 10%~20%
CIBERSORTx (T1,2)	Lamp5	12.0158	Sample_rand_RC_9	P4.ercent>20%
CIBERSORTx (T1,2)	Oligo	-73.0847	Sample_rand_RC_9	P4.ercent>20%
CIBERSORTx (T1,2)	Astro	-62.12	Sample_rand_RC_10	1.Percent<=5%
CIBERSORTx (T1,2)	L5.6.NP	22.647	Sample_rand_RC_10	3.Percent: 10%~20%
CIBERSORTx (T1,2)	L5.ET	7.92417	Sample_rand_RC_10	1.Percent<=5%
CIBERSORTx (T1,2)	L6b	90.7798	Sample_rand_RC_10	P4.ercent>20%
CIBERSORTx (T1,2)	Lamp5	25.6612	Sample_rand_RC_10	3.Percent: 10%~20%
CIBERSORTx (T1,2)	Oligo	-75.4	Sample_rand_RC_10	P4.ercent>20%
CIBERSORTx (T1,2)	Astro	-12.6491	Sample_rand_RC_11	1.Percent<=5%
CIBERSORTx (T1,2)	L5.6.NP	-5.07761	Sample_rand_RC_11	3.Percent: 10%~20%
CIBERSORTx (T1,2)	L5.ET	-51.378	Sample_rand_RC_11	1.Percent<=5%
CIBERSORTx (T1,2)	L6b	104.28	Sample_rand_RC_11	3.Percent: 10%~20%
CIBERSORTx (T1,2)	Lamp5	13.4425	Sample_rand_RC_11	P4.ercent>20%
CIBERSORTx (T1,2)	Oligo	-72.9508	Sample_rand_RC_11	P4.ercent>20%
CIBERSORTx (T1,2)	Astro	-67.2424	Sample_rand_RC_12	1.Percent<=5%
CIBERSORTx (T1,2)	L5.6.NP	33.6111	Sample_rand_RC_12	P4.ercent>20%
CIBERSORTx (T1,2)	L5.ET	25.3397	Sample_rand_RC_12	1.Percent<=5%
CIBERSORTx (T1,2)	L6b	128.022	Sample_rand_RC_12	3.Percent: 10%~20%
CIBERSORTx (T1,2)	Lamp5	59.5648	Sample_rand_RC_12	2.Percent: 5%~10%
CIBERSORTx (T1,2)	Oligo	-73.5536	Sample_rand_RC_12	P4.ercent>20%
CIBERSORTx (T1,2)	Astro	-53.2367	Sample_rand_RC_13	2.Percent: 5%~10%
CIBERSORTx (T1,2)	L5.6.NP	11.4667	Sample_rand_RC_13	2.Percent: 5%~10%
CIBERSORTx (T1,2)	L5.ET	14.5211	Sample_rand_RC_13	2.Percent: 5%~10%
CIBERSORTx (T1,2)	L6b	159.678	Sample_rand_RC_13	2.Percent: 5%~10%
CIBERSORTx (T1,2)	Lamp5	31.3635	Sample_rand_RC_13	P4.ercent>20%
CIBERSORTx (T1,2)	Oligo	-70.8858	Sample_rand_RC_13	P4.ercent>20%
CIBERSORTx (T1,2)	Astro	-84.3733	Sample_rand_RC_14	3.Percent: 10%~20%
CIBERSORTx (T1,2)	L5.6.NP	-9.0131	Sample_rand_RC_14	P4.ercent>20%
CIBERSORTx (T1,2)	L5.ET	28.9725	Sample_rand_RC_14	3.Percent: 10%~20%
CIBERSORTx (T1,2)	L6b	64.4144	Sample_rand_RC_14	P4.ercent>20%
CIBERSORTx (T1,2)	Lamp5	14.2934	Sample_rand_RC_14	3.Percent: 10%~20%
CIBERSORTx (T1,2)	Oligo	-74.7587	Sample_rand_RC_14	2.Percent: 5%~10%
CIBERSORTx (T1,2)	Astro	-50.58	Sample_rand_RC_15	1.Percent<=5%
CIBERSORTx (T1,2)	L5.6.NP	6.24158	Sample_rand_RC_15	P4.ercent>20%
CIBERSORTx (T1,2)	L5.ET	4.52034	Sample_rand_RC_15	1.Percent<=5%
CIBERSORTx (T1,2)	L6b	118.943	Sample_rand_RC_15	3.Percent: 10%~20%
CIBERSORTx (T1,2)	Lamp5	16.4959	Sample_rand_RC_15	P4.ercent>20%
CIBERSORTx (T1,2)	Oligo	-74.0243	Sample_rand_RC_15	P4.ercent>20%
CIBERSORTx (T1,2)	Astro	-49.3877	Sample_rand_RC_16	1.Percent<=5%
CIBERSORTx (T1,2)	L5.6.NP	-18.3715	Sample_rand_RC_16	3.Percent: 10%~20%
CIBERSORTx (T1,2)	L5.ET	-4.56957	Sample_rand_RC_16	2.Percent: 5%~10%
CIBERSORTx (T1,2)	L6b	56.6526	Sample_rand_RC_16	P4.ercent>20%
CIBERSORTx (T1,2)	Lamp5	-4.55592	Sample_rand_RC_16	P4.ercent>20%
CIBERSORTx (T1,2)	Oligo	-75.8205	Sample_rand_RC_16	3.Percent: 10%~20%
CIBERSORTx (T1,2)	Astro	-73.6125	Sample_rand_RC_17	2.Percent: 5%~10%
CIBERSORTx (T1,2)	L5.6.NP	-3.50303	Sample_rand_RC_17	2.Percent: 5%~10%
CIBERSORTx (T1,2)	L5.ET	19.4818	Sample_rand_RC_17	2.Percent: 5%~10%
CIBERSORTx (T1,2)	L6b	90.7541	Sample_rand_RC_17	3.Percent: 10%~20%
CIBERSORTx (T1,2)	Lamp5	10.8074	Sample_rand_RC_17	P4.ercent>20%
CIBERSORTx (T1,2)	Oligo	-74.5701	Sample_rand_RC_17	P4.ercent>20%
CIBERSORTx (T1,2)	Astro	-57.3193	Sample_rand_RC_18	1.Percent<=5%
CIBERSORTx (T1,2)	L5.6.NP	40.2133	Sample_rand_RC_18	2.Percent: 5%~10%
CIBERSORTx (T1,2)	L5.ET	88.6301	Sample_rand_RC_18	1.Percent<=5%
CIBERSORTx (T1,2)	L6b	400.451	Sample_rand_RC_18	1.Percent<=5%
CIBERSORTx (T1,2)	Lamp5	46.0069	Sample_rand_RC_18	P4.ercent>20%
CIBERSORTx (T1,2)	Oligo	-71.7909	Sample_rand_RC_18	P4.ercent>20%
CIBERSORTx (T1,2)	Astro	-70.2718	Sample_rand_RC_19	1.Percent<=5%
CIBERSORTx (T1,2)	L5.6.NP	7.55623	Sample_rand_RC_19	1.Percent<=5%
CIBERSORTx (T1,2)	L5.ET	35.5304	Sample_rand_RC_19	3.Percent: 10%~20%
CIBERSORTx (T1,2)	L6b	86.464	Sample_rand_RC_19	3.Percent: 10%~20%
CIBERSORTx (T1,2)	Lamp5	8.4528	Sample_rand_RC_19	P4.ercent>20%
CIBERSORTx (T1,2)	Oligo	-76.052	Sample_rand_RC_19	P4.ercent>20%
CIBERSORTx (T1,2)	Astro	-79.4552	Sample_rand_RC_20	2.Percent: 5%~10%
CIBERSORTx (T1,2)	L5.6.NP	-12.588	Sample_rand_RC_20	3.Percent: 10%~20%
CIBERSORTx (T1,2)	L5.ET	-3.34003	Sample_rand_RC_20	2.Percent: 5%~10%
CIBERSORTx (T1,2)	L6b	53.5896	Sample_rand_RC_20	P4.ercent>20%
CIBERSORTx (T1,2)	Lamp5	-2.20955	Sample_rand_RC_20	P4.ercent>20%
CIBERSORTx (T1,2)	Oligo	-75.0468	Sample_rand_RC_20	2.Percent: 5%~10%
CIBERSORTx (T1,2)	Astro	-25.832	Sample_rand_RC_21	1.Percent<=5%
CIBERSORTx (T1,2)	L5.6.NP	-1.62255	Sample_rand_RC_21	2.Percent: 5%~10%
CIBERSORTx (T1,2)	L5.ET	-100	Sample_rand_RC_21	1.Percent<=5%
CIBERSORTx (T1,2)	L6b	92.7375	Sample_rand_RC_21	P4.ercent>20%
CIBERSORTx (T1,2)	Lamp5	19.9752	Sample_rand_RC_21	P4.ercent>20%
CIBERSORTx (T1,2)	Oligo	-73.7168	Sample_rand_RC_21	P4.ercent>20%
CIBERSORTx (T1,2)	Astro	-74.2855	Sample_rand_RC_22	2.Percent: 5%~10%
CIBERSORTx (T1,2)	L5.6.NP	17.9021	Sample_rand_RC_22	3.Percent: 10%~20%
CIBERSORTx (T1,2)	L5.ET	41.8647	Sample_rand_RC_22	3.Percent: 10%~20%
CIBERSORTx (T1,2)	L6b	138.657	Sample_rand_RC_22	2.Percent: 5%~10%
CIBERSORTx (T1,2)	Lamp5	17.0677	Sample_rand_RC_22	P4.ercent>20%
CIBERSORTx (T1,2)	Oligo	-75.1672	Sample_rand_RC_22	P4.ercent>20%
CIBERSORTx (T1,2)	Astro	-69.7714	Sample_rand_RC_23	2.Percent: 5%~10%
CIBERSORTx (T1,2)	L5.6.NP	40.145	Sample_rand_RC_23	2.Percent: 5%~10%
CIBERSORTx (T1,2)	L5.ET	62.5135	Sample_rand_RC_23	2.Percent: 5%~10%
CIBERSORTx (T1,2)	L6b	117.674	Sample_rand_RC_23	3.Percent: 10%~20%
CIBERSORTx (T1,2)	Lamp5	34.0612	Sample_rand_RC_23	P4.ercent>20%
CIBERSORTx (T1,2)	Oligo	-74.4278	Sample_rand_RC_23	P4.ercent>20%
CIBERSORTx (T1,2)	Astro	-48.8411	Sample_rand_RC_24	1.Percent<=5%
CIBERSORTx (T1,2)	L5.6.NP	5.41712	Sample_rand_RC_24	3.Percent: 10%~20%
CIBERSORTx (T1,2)	L5.ET	-75.5141	Sample_rand_RC_24	1.Percent<=5%
CIBERSORTx (T1,2)	L6b	101.614	Sample_rand_RC_24	P4.ercent>20%
CIBERSORTx (T1,2)	Lamp5	24.4621	Sample_rand_RC_24	P4.ercent>20%
CIBERSORTx (T1,2)	Oligo	-73.1385	Sample_rand_RC_24	P4.ercent>20%
CIBERSORTx (T1,2)	Astro	-57.6789	Sample_rand_RC_25	2.Percent: 5%~10%
CIBERSORTx (T1,2)	L5.6.NP	-7.55834	Sample_rand_RC_25	3.Percent: 10%~20%
CIBERSORTx (T1,2)	L5.ET	20.8736	Sample_rand_RC_25	2.Percent: 5%~10%
CIBERSORTx (T1,2)	L6b	134.189	Sample_rand_RC_25	2.Percent: 5%~10%
CIBERSORTx (T1,2)	Lamp5	9.94048	Sample_rand_RC_25	P4.ercent>20%
CIBERSORTx (T1,2)	Oligo	-73.4421	Sample_rand_RC_25	3.Percent: 10%~20%
CIBERSORTx (T1,2)	Astro	-66.6666	Sample_rand_RC_26	2.Percent: 5%~10%
CIBERSORTx (T1,2)	L5.6.NP	13.5013	Sample_rand_RC_26	3.Percent: 10%~20%
CIBERSORTx (T1,2)	L5.ET	48.6432	Sample_rand_RC_26	2.Percent: 5%~10%
CIBERSORTx (T1,2)	L6b	141.203	Sample_rand_RC_26	2.Percent: 5%~10%
CIBERSORTx (T1,2)	Lamp5	24.8433	Sample_rand_RC_26	P4.ercent>20%
CIBERSORTx (T1,2)	Oligo	-73.1667	Sample_rand_RC_26	P4.ercent>20%
CIBERSORTx (T1,2)	Astro	76.6916	Sample_rand_RC_27	1.Percent<=5%
CIBERSORTx (T1,2)	L5.6.NP	-40.0386	Sample_rand_RC_27	1.Percent<=5%
CIBERSORTx (T1,2)	L5.ET	6.78268	Sample_rand_RC_27	2.Percent: 5%~10%
CIBERSORTx (T1,2)	L6b	112.535	Sample_rand_RC_27	3.Percent: 10%~20%
CIBERSORTx (T1,2)	Lamp5	22.2583	Sample_rand_RC_27	P4.ercent>20%
CIBERSORTx (T1,2)	Oligo	-73.3767	Sample_rand_RC_27	P4.ercent>20%
CIBERSORTx (T1,2)	Astro	-60.449	Sample_rand_RC_28	1.Percent<=5%
CIBERSORTx (T1,2)	L5.6.NP	61.8891	Sample_rand_RC_28	2.Percent: 5%~10%
CIBERSORTx (T1,2)	L5.ET	95.9677	Sample_rand_RC_28	3.Percent: 10%~20%
CIBERSORTx (T1,2)	L6b	158.329	Sample_rand_RC_28	3.Percent: 10%~20%
CIBERSORTx (T1,2)	Lamp5	86.8024	Sample_rand_RC_28	2.Percent: 5%~10%
CIBERSORTx (T1,2)	Oligo	-72.9135	Sample_rand_RC_28	P4.ercent>20%
CIBERSORTx (T1,2)	Astro	-47.7572	Sample_rand_RC_29	1.Percent<=5%
CIBERSORTx (T1,2)	L5.6.NP	54.7436	Sample_rand_RC_29	3.Percent: 10%~20%
CIBERSORTx (T1,2)	L5.ET	120.398	Sample_rand_RC_29	2.Percent: 5%~10%
CIBERSORTx (T1,2)	L6b	571.845	Sample_rand_RC_29	1.Percent<=5%
CIBERSORTx (T1,2)	Lamp5	66.6179	Sample_rand_RC_29	P4.ercent>20%
CIBERSORTx (T1,2)	Oligo	-69.2257	Sample_rand_RC_29	P4.ercent>20%
CIBERSORTx (T1,2)	Astro	-41.6785	Sample_rand_RC_30	1.Percent<=5%
CIBERSORTx (T1,2)	L5.6.NP	58.0237	Sample_rand_RC_30	1.Percent<=5%
CIBERSORTx (T1,2)	L5.ET	58.4924	Sample_rand_RC_30	2.Percent: 5%~10%
CIBERSORTx (T1,2)	L6b	115.839	Sample_rand_RC_30	P4.ercent>20%
CIBERSORTx (T1,2)	Lamp5	31.3929	Sample_rand_RC_30	3.Percent: 10%~20%
CIBERSORTx (T1,2)	Oligo	-75.1659	Sample_rand_RC_30	P4.ercent>20%
CIBERSORTx (T1,2)	Astro	-16.2807	Sample_rand_RC_31	1.Percent<=5%
CIBERSORTx (T1,2)	L5.6.NP	2.98212	Sample_rand_RC_31	1.Percent<=5%
CIBERSORTx (T1,2)	L5.ET	69.0431	Sample_rand_RC_31	2.Percent: 5%~10%
CIBERSORTx (T1,2)	L6b	193.61	Sample_rand_RC_31	2.Percent: 5%~10%
CIBERSORTx (T1,2)	Lamp5	35.3649	Sample_rand_RC_31	P4.ercent>20%
CIBERSORTx (T1,2)	Oligo	-71.2073	Sample_rand_RC_31	P4.ercent>20%
CIBERSORTx (T1,2)	Astro	-57.6755	Sample_rand_RC_32	1.Percent<=5%
CIBERSORTx (T1,2)	L5.6.NP	55.0621	Sample_rand_RC_32	3.Percent: 10%~20%
CIBERSORTx (T1,2)	L5.ET	106.516	Sample_rand_RC_32	2.Percent: 5%~10%
CIBERSORTx (T1,2)	L6b	364.305	Sample_rand_RC_32	1.Percent<=5%
CIBERSORTx (T1,2)	Lamp5	58.1823	Sample_rand_RC_32	3.Percent: 10%~20%
CIBERSORTx (T1,2)	Oligo	-71.633	Sample_rand_RC_32	P4.ercent>20%
CIBERSORTx (T1,2)	Astro	-72.9217	Sample_rand_RC_33	2.Percent: 5%~10%
CIBERSORTx (T1,2)	L5.6.NP	15.3567	Sample_rand_RC_33	P4.ercent>20%
CIBERSORTx (T1,2)	L5.ET	52.9155	Sample_rand_RC_33	2.Percent: 5%~10%
CIBERSORTx (T1,2)	L6b	121.798	Sample_rand_RC_33	3.Percent: 10%~20%
CIBERSORTx (T1,2)	Lamp5	26.6738	Sample_rand_RC_33	3.Percent: 10%~20%
CIBERSORTx (T1,2)	Oligo	-74.7168	Sample_rand_RC_33	P4.ercent>20%
CIBERSORTx (T1,2)	Astro	-76.2299	Sample_rand_RC_34	2.Percent: 5%~10%
CIBERSORTx (T1,2)	L5.6.NP	13.8031	Sample_rand_RC_34	P4.ercent>20%
CIBERSORTx (T1,2)	L5.ET	30.3479	Sample_rand_RC_34	2.Percent: 5%~10%
CIBERSORTx (T1,2)	L6b	92.8874	Sample_rand_RC_34	P4.ercent>20%
CIBERSORTx (T1,2)	Lamp5	20.311	Sample_rand_RC_34	3.Percent: 10%~20%
CIBERSORTx (T1,2)	Oligo	-75.8417	Sample_rand_RC_34	P4.ercent>20%
CIBERSORTx (T1,2)	Astro	-69.505	Sample_rand_RC_35	2.Percent: 5%~10%
CIBERSORTx (T1,2)	L5.6.NP	-4.40486	Sample_rand_RC_35	3.Percent: 10%~20%
CIBERSORTx (T1,2)	L5.ET	-43.6533	Sample_rand_RC_35	1.Percent<=5%
CIBERSORTx (T1,2)	L6b	88.0578	Sample_rand_RC_35	3.Percent: 10%~20%
CIBERSORTx (T1,2)	Lamp5	11.7033	Sample_rand_RC_35	P4.ercent>20%
CIBERSORTx (T1,2)	Oligo	-73.6672	Sample_rand_RC_35	P4.ercent>20%
CIBERSORTx (T1,2)	Astro	-72.4472	Sample_rand_RC_36	2.Percent: 5%~10%
CIBERSORTx (T1,2)	L5.6.NP	31.5737	Sample_rand_RC_36	1.Percent<=5%
CIBERSORTx (T1,2)	L5.ET	73.4747	Sample_rand_RC_36	3.Percent: 10%~20%
CIBERSORTx (T1,2)	L6b	195.189	Sample_rand_RC_36	1.Percent<=5%
CIBERSORTx (T1,2)	Lamp5	30.2973	Sample_rand_RC_36	P4.ercent>20%
CIBERSORTx (T1,2)	Oligo	-73.6203	Sample_rand_RC_36	P4.ercent>20%
CIBERSORTx (T1,2)	Astro	-55.4918	Sample_rand_RC_37	1.Percent<=5%
CIBERSORTx (T1,2)	L5.6.NP	2.64314	Sample_rand_RC_37	3.Percent: 10%~20%
CIBERSORTx (T1,2)	L5.ET	-73.2264	Sample_rand_RC_37	1.Percent<=5%
CIBERSORTx (T1,2)	L6b	93.0084	Sample_rand_RC_37	P4.ercent>20%
CIBERSORTx (T1,2)	Lamp5	21.5745	Sample_rand_RC_37	P4.ercent>20%
CIBERSORTx (T1,2)	Oligo	-74.2403	Sample_rand_RC_37	P4.ercent>20%
CIBERSORTx (T1,2)	Astro	-58.8225	Sample_rand_RC_38	1.Percent<=5%
CIBERSORTx (T1,2)	L5.6.NP	-2.87299	Sample_rand_RC_38	2.Percent: 5%~10%
CIBERSORTx (T1,2)	L5.ET	-45.1993	Sample_rand_RC_38	1.Percent<=5%
CIBERSORTx (T1,2)	L6b	87.2385	Sample_rand_RC_38	3.Percent: 10%~20%
CIBERSORTx (T1,2)	Lamp5	12.7994	Sample_rand_RC_38	P4.ercent>20%
CIBERSORTx (T1,2)	Oligo	-74.127	Sample_rand_RC_38	P4.ercent>20%
CIBERSORTx (T1,2)	Astro	-65.9001	Sample_rand_RC_39	1.Percent<=5%
CIBERSORTx (T1,2)	L5.6.NP	-41.2156	Sample_rand_RC_39	1.Percent<=5%
CIBERSORTx (T1,2)	L5.ET	-8.3189	Sample_rand_RC_39	2.Percent: 5%~10%
CIBERSORTx (T1,2)	L6b	44.9386	Sample_rand_RC_39	P4.ercent>20%
CIBERSORTx (T1,2)	Lamp5	-7.0346	Sample_rand_RC_39	P4.ercent>20%
CIBERSORTx (T1,2)	Oligo	-73.3499	Sample_rand_RC_39	2.Percent: 5%~10%
CIBERSORTx (T1,2)	Astro	-44.9131	Sample_rand_RC_40	1.Percent<=5%
CIBERSORTx (T1,2)	L5.6.NP	1.32793	Sample_rand_RC_40	3.Percent: 10%~20%
CIBERSORTx (T1,2)	L5.ET	40.0527	Sample_rand_RC_40	2.Percent: 5%~10%
CIBERSORTx (T1,2)	L6b	259.916	Sample_rand_RC_40	1.Percent<=5%
CIBERSORTx (T1,2)	Lamp5	19.7355	Sample_rand_RC_40	P4.ercent>20%
CIBERSORTx (T1,2)	Oligo	-72.598	Sample_rand_RC_40	P4.ercent>20%
CIBERSORTx (T1,2)	Astro	-80.0387	Sample_rand_RC_41	2.Percent: 5%~10%
CIBERSORTx (T1,2)	L5.6.NP	-11.8464	Sample_rand_RC_41	P4.ercent>20%
CIBERSORTx (T1,2)	L5.ET	9.03972	Sample_rand_RC_41	2.Percent: 5%~10%
CIBERSORTx (T1,2)	L6b	60.4006	Sample_rand_RC_41	P4.ercent>20%
CIBERSORTx (T1,2)	Lamp5	-3.62888	Sample_rand_RC_41	P4.ercent>20%
CIBERSORTx (T1,2)	Oligo	-75.4655	Sample_rand_RC_41	2.Percent: 5%~10%
CIBERSORTx (T1,2)	Astro	-30.7141	Sample_rand_RC_42	1.Percent<=5%
CIBERSORTx (T1,2)	L5.6.NP	-16.1474	Sample_rand_RC_42	2.Percent: 5%~10%
CIBERSORTx (T1,2)	L5.ET	13.4829	Sample_rand_RC_42	2.Percent: 5%~10%
CIBERSORTx (T1,2)	L6b	97.2349	Sample_rand_RC_42	3.Percent: 10%~20%
CIBERSORTx (T1,2)	Lamp5	7.52635	Sample_rand_RC_42	P4.ercent>20%
CIBERSORTx (T1,2)	Oligo	-73.6008	Sample_rand_RC_42	P4.ercent>20%
CIBERSORTx (T1,2)	Astro	-58.4061	Sample_rand_RC_43	1.Percent<=5%
CIBERSORTx (T1,2)	L5.6.NP	10.1054	Sample_rand_RC_43	3.Percent: 10%~20%
CIBERSORTx (T1,2)	L5.ET	-32.9897	Sample_rand_RC_43	1.Percent<=5%
CIBERSORTx (T1,2)	L6b	108.89	Sample_rand_RC_43	3.Percent: 10%~20%
CIBERSORTx (T1,2)	Lamp5	22.8951	Sample_rand_RC_43	P4.ercent>20%
CIBERSORTx (T1,2)	Oligo	-73.7328	Sample_rand_RC_43	P4.ercent>20%
CIBERSORTx (T1,2)	Astro	-57.8204	Sample_rand_RC_44	1.Percent<=5%
CIBERSORTx (T1,2)	L5.6.NP	22.0184	Sample_rand_RC_44	3.Percent: 10%~20%
CIBERSORTx (T1,2)	L5.ET	-26.8965	Sample_rand_RC_44	1.Percent<=5%
CIBERSORTx (T1,2)	L6b	144.984	Sample_rand_RC_44	3.Percent: 10%~20%
CIBERSORTx (T1,2)	Lamp5	35.6933	Sample_rand_RC_44	P4.ercent>20%
CIBERSORTx (T1,2)	Oligo	-71.4837	Sample_rand_RC_44	P4.ercent>20%
CIBERSORTx (T1,2)	Astro	-56.9498	Sample_rand_RC_45	1.Percent<=5%
CIBERSORTx (T1,2)	L5.6.NP	-5.77084	Sample_rand_RC_45	3.Percent: 10%~20%
CIBERSORTx (T1,2)	L5.ET	23.4615	Sample_rand_RC_45	2.Percent: 5%~10%
CIBERSORTx (T1,2)	L6b	97.7733	Sample_rand_RC_45	3.Percent: 10%~20%
CIBERSORTx (T1,2)	Lamp5	8.1166	Sample_rand_RC_45	P4.ercent>20%
CIBERSORTx (T1,2)	Oligo	-74.7812	Sample_rand_RC_45	P4.ercent>20%
CIBERSORTx (T1,2)	Astro	-66.3835	Sample_rand_RC_46	2.Percent: 5%~10%
CIBERSORTx (T1,2)	L5.6.NP	36.1387	Sample_rand_RC_46	1.Percent<=5%
CIBERSORTx (T1,2)	L5.ET	89.923	Sample_rand_RC_46	1.Percent<=5%
CIBERSORTx (T1,2)	L6b	193.443	Sample_rand_RC_46	2.Percent: 5%~10%
CIBERSORTx (T1,2)	Lamp5	56.2904	Sample_rand_RC_46	P4.ercent>20%
CIBERSORTx (T1,2)	Oligo	-69.2579	Sample_rand_RC_46	P4.ercent>20%
CIBERSORTx (T1,2)	Astro	-81.332	Sample_rand_RC_47	2.Percent: 5%~10%
CIBERSORTx (T1,2)	L5.6.NP	-11.178	Sample_rand_RC_47	P4.ercent>20%
CIBERSORTx (T1,2)	L5.ET	-81.2725	Sample_rand_RC_47	1.Percent<=5%
CIBERSORTx (T1,2)	L6b	40.6846	Sample_rand_RC_47	P4.ercent>20%
CIBERSORTx (T1,2)	Lamp5	-4.23065	Sample_rand_RC_47	P4.ercent>20%
CIBERSORTx (T1,2)	Oligo	-75.8702	Sample_rand_RC_47	2.Percent: 5%~10%
CIBERSORTx (T1,2)	Astro	-64.3619	Sample_rand_RC_48	2.Percent: 5%~10%
CIBERSORTx (T1,2)	L5.6.NP	2.95106	Sample_rand_RC_48	2.Percent: 5%~10%
CIBERSORTx (T1,2)	L5.ET	48.1624	Sample_rand_RC_48	2.Percent: 5%~10%
CIBERSORTx (T1,2)	L6b	122.359	Sample_rand_RC_48	3.Percent: 10%~20%
CIBERSORTx (T1,2)	Lamp5	28.8548	Sample_rand_RC_48	P4.ercent>20%
CIBERSORTx (T1,2)	Oligo	-73.3407	Sample_rand_RC_48	P4.ercent>20%
CIBERSORTx (T1,2)	Astro	-54.0879	Sample_rand_RC_49	1.Percent<=5%
CIBERSORTx (T1,2)	L5.6.NP	84.1509	Sample_rand_RC_49	3.Percent: 10%~20%
CIBERSORTx (T1,2)	L5.ET	125.876	Sample_rand_RC_49	2.Percent: 5%~10%
CIBERSORTx (T1,2)	L6b	218.942	Sample_rand_RC_49	3.Percent: 10%~20%
CIBERSORTx (T1,2)	Lamp5	106.388	Sample_rand_RC_49	1.Percent<=5%
CIBERSORTx (T1,2)	Oligo	-68.1046	Sample_rand_RC_49	P4.ercent>20%
CIBERSORTx (T1,2)	Astro	-61.9778	Sample_rand_RC_50	1.Percent<=5%
CIBERSORTx (T1,2)	L5.6.NP	75.0108	Sample_rand_RC_50	3.Percent: 10%~20%
CIBERSORTx (T1,2)	L5.ET	127.289	Sample_rand_RC_50	2.Percent: 5%~10%
CIBERSORTx (T1,2)	L6b	323.434	Sample_rand_RC_50	1.Percent<=5%
CIBERSORTx (T1,2)	Lamp5	134.386	Sample_rand_RC_50	1.Percent<=5%
CIBERSORTx (T1,2)	Oligo	-68.0598	Sample_rand_RC_50	P4.ercent>20%
CIBERSORTx (T1,2)	Astro	-63.0414	Sample_rand_RC_51	2.Percent: 5%~10%
CIBERSORTx (T1,2)	L5.6.NP	92.2034	Sample_rand_RC_51	1.Percent<=5%
CIBERSORTx (T1,2)	L5.ET	145.444	Sample_rand_RC_51	3.Percent: 10%~20%
CIBERSORTx (T1,2)	L6b	219.266	Sample_rand_RC_51	2.Percent: 5%~10%
CIBERSORTx (T1,2)	Lamp5	163.311	Sample_rand_RC_51	1.Percent<=5%
CIBERSORTx (T1,2)	Oligo	-68.9226	Sample_rand_RC_51	P4.ercent>20%
CIBERSORTx (T1,2)	Astro	-81.1854	Sample_rand_RC_52	3.Percent: 10%~20%
CIBERSORTx (T1,2)	L5.6.NP	16.1232	Sample_rand_RC_52	P4.ercent>20%
CIBERSORTx (T1,2)	L5.ET	60.9151	Sample_rand_RC_52	2.Percent: 5%~10%
CIBERSORTx (T1,2)	L6b	117.401	Sample_rand_RC_52	3.Percent: 10%~20%
CIBERSORTx (T1,2)	Lamp5	101.461	Sample_rand_RC_52	1.Percent<=5%
CIBERSORTx (T1,2)	Oligo	-75.2961	Sample_rand_RC_52	P4.ercent>20%
CIBERSORTx (T1,2)	Astro	-72.9797	Sample_rand_RC_53	1.Percent<=5%
CIBERSORTx (T1,2)	L5.6.NP	3.55396	Sample_rand_RC_53	P4.ercent>20%
CIBERSORTx (T1,2)	L5.ET	23.8632	Sample_rand_RC_53	2.Percent: 5%~10%
CIBERSORTx (T1,2)	L6b	80.5433	Sample_rand_RC_53	P4.ercent>20%
CIBERSORTx (T1,2)	Lamp5	12.0309	Sample_rand_RC_53	3.Percent: 10%~20%
CIBERSORTx (T1,2)	Oligo	-77.153	Sample_rand_RC_53	P4.ercent>20%
CIBERSORTx (T1,2)	Astro	-79.2947	Sample_rand_RC_54	3.Percent: 10%~20%
CIBERSORTx (T1,2)	L5.6.NP	23.0676	Sample_rand_RC_54	P4.ercent>20%
CIBERSORTx (T1,2)	L5.ET	61.3219	Sample_rand_RC_54	2.Percent: 5%~10%
CIBERSORTx (T1,2)	L6b	141.742	Sample_rand_RC_54	3.Percent: 10%~20%
CIBERSORTx (T1,2)	Lamp5	42.9918	Sample_rand_RC_54	3.Percent: 10%~20%
CIBERSORTx (T1,2)	Oligo	-72.7518	Sample_rand_RC_54	P4.ercent>20%
CIBERSORTx (T1,2)	Astro	-61.8245	Sample_rand_RC_55	1.Percent<=5%
CIBERSORTx (T1,2)	L5.6.NP	1.0504	Sample_rand_RC_55	2.Percent: 5%~10%
CIBERSORTx (T1,2)	L5.ET	-78.7481	Sample_rand_RC_55	1.Percent<=5%
CIBERSORTx (T1,2)	L6b	93.8474	Sample_rand_RC_55	P4.ercent>20%
CIBERSORTx (T1,2)	Lamp5	19.1364	Sample_rand_RC_55	P4.ercent>20%
CIBERSORTx (T1,2)	Oligo	-73.6128	Sample_rand_RC_55	P4.ercent>20%
CIBERSORTx (T1,2)	Astro	-66.8268	Sample_rand_RC_56	2.Percent: 5%~10%
CIBERSORTx (T1,2)	L5.6.NP	14.5183	Sample_rand_RC_56	3.Percent: 10%~20%
CIBERSORTx (T1,2)	L5.ET	50.287	Sample_rand_RC_56	2.Percent: 5%~10%
CIBERSORTx (T1,2)	L6b	141.091	Sample_rand_RC_56	2.Percent: 5%~10%
CIBERSORTx (T1,2)	Lamp5	24.2956	Sample_rand_RC_56	P4.ercent>20%
CIBERSORTx (T1,2)	Oligo	-73.2507	Sample_rand_RC_56	P4.ercent>20%
CIBERSORTx (T1,2)	Astro	-54.3934	Sample_rand_RC_57	1.Percent<=5%
CIBERSORTx (T1,2)	L5.6.NP	36.5176	Sample_rand_RC_57	2.Percent: 5%~10%
CIBERSORTx (T1,2)	L5.ET	35.3946	Sample_rand_RC_57	1.Percent<=5%
CIBERSORTx (T1,2)	L6b	190.523	Sample_rand_RC_57	2.Percent: 5%~10%
CIBERSORTx (T1,2)	Lamp5	57.0542	Sample_rand_RC_57	P4.ercent>20%
CIBERSORTx (T1,2)	Oligo	-68.7799	Sample_rand_RC_57	P4.ercent>20%
CIBERSORTx (T1,2)	Astro	-71.1797	Sample_rand_RC_58	2.Percent: 5%~10%
CIBERSORTx (T1,2)	L5.6.NP	3.76498	Sample_rand_RC_58	P4.ercent>20%
CIBERSORTx (T1,2)	L5.ET	48.861	Sample_rand_RC_58	3.Percent: 10%~20%
CIBERSORTx (T1,2)	L6b	130.563	Sample_rand_RC_58	2.Percent: 5%~10%
CIBERSORTx (T1,2)	Lamp5	19.0977	Sample_rand_RC_58	3.Percent: 10%~20%
CIBERSORTx (T1,2)	Oligo	-76.5501	Sample_rand_RC_58	P4.ercent>20%
CIBERSORTx (T1,2)	Astro	-60.0404	Sample_rand_RC_59	2.Percent: 5%~10%
CIBERSORTx (T1,2)	L5.6.NP	-15.0711	Sample_rand_RC_59	2.Percent: 5%~10%
CIBERSORTx (T1,2)	L5.ET	7.3961	Sample_rand_RC_59	2.Percent: 5%~10%
CIBERSORTx (T1,2)	L6b	122.911	Sample_rand_RC_59	3.Percent: 10%~20%
CIBERSORTx (T1,2)	Lamp5	11.1856	Sample_rand_RC_59	P4.ercent>20%
CIBERSORTx (T1,2)	Oligo	-71.3412	Sample_rand_RC_59	3.Percent: 10%~20%
CIBERSORTx (T1,2)	Astro	-78.3382	Sample_rand_RC_60	2.Percent: 5%~10%
CIBERSORTx (T1,2)	L5.6.NP	8.2828	Sample_rand_RC_60	P4.ercent>20%
CIBERSORTx (T1,2)	L5.ET	32.8411	Sample_rand_RC_60	2.Percent: 5%~10%
CIBERSORTx (T1,2)	L6b	102.475	Sample_rand_RC_60	3.Percent: 10%~20%
CIBERSORTx (T1,2)	Lamp5	18.0759	Sample_rand_RC_60	P4.ercent>20%
CIBERSORTx (T1,2)	Oligo	-74.4647	Sample_rand_RC_60	P4.ercent>20%
CIBERSORTx (T1,2)	Astro	-78.5886	Sample_rand_RC_61	2.Percent: 5%~10%
CIBERSORTx (T1,2)	L5.6.NP	16.3801	Sample_rand_RC_61	1.Percent<=5%
CIBERSORTx (T1,2)	L5.ET	-39.5757	Sample_rand_RC_61	1.Percent<=5%
CIBERSORTx (T1,2)	L6b	74.3433	Sample_rand_RC_61	P4.ercent>20%
CIBERSORTx (T1,2)	Lamp5	21.7897	Sample_rand_RC_61	3.Percent: 10%~20%
CIBERSORTx (T1,2)	Oligo	-76.6958	Sample_rand_RC_61	P4.ercent>20%
CIBERSORTx (T1,2)	Astro	-54.721	Sample_rand_RC_62	1.Percent<=5%
CIBERSORTx (T1,2)	L5.6.NP	-7.94346	Sample_rand_RC_62	3.Percent: 10%~20%
CIBERSORTx (T1,2)	L5.ET	13.7873	Sample_rand_RC_62	2.Percent: 5%~10%
CIBERSORTx (T1,2)	L6b	110.671	Sample_rand_RC_62	2.Percent: 5%~10%
CIBERSORTx (T1,2)	Lamp5	7.65795	Sample_rand_RC_62	P4.ercent>20%
CIBERSORTx (T1,2)	Oligo	-71.6234	Sample_rand_RC_62	3.Percent: 10%~20%
CIBERSORTx (T1,2)	Astro	-69.5934	Sample_rand_RC_63	1.Percent<=5%
CIBERSORTx (T1,2)	L5.6.NP	33.768	Sample_rand_RC_63	3.Percent: 10%~20%
CIBERSORTx (T1,2)	L5.ET	74.872	Sample_rand_RC_63	2.Percent: 5%~10%
CIBERSORTx (T1,2)	L6b	237.734	Sample_rand_RC_63	1.Percent<=5%
CIBERSORTx (T1,2)	Lamp5	38.7388	Sample_rand_RC_63	P4.ercent>20%
CIBERSORTx (T1,2)	Oligo	-73.3627	Sample_rand_RC_63	P4.ercent>20%
CIBERSORTx (T1,2)	Astro	-75.9562	Sample_rand_RC_64	2.Percent: 5%~10%
CIBERSORTx (T1,2)	L5.6.NP	8.38292	Sample_rand_RC_64	3.Percent: 10%~20%
CIBERSORTx (T1,2)	L5.ET	-33.6185	Sample_rand_RC_64	1.Percent<=5%
CIBERSORTx (T1,2)	L6b	55.6859	Sample_rand_RC_64	P4.ercent>20%
CIBERSORTx (T1,2)	Lamp5	10.8253	Sample_rand_RC_64	2.Percent: 5%~10%
CIBERSORTx (T1,2)	Oligo	-78.5507	Sample_rand_RC_64	P4.ercent>20%
CIBERSORTx (T1,2)	Astro	-45.821	Sample_rand_RC_65	1.Percent<=5%
CIBERSORTx (T1,2)	L5.6.NP	0.394415	Sample_rand_RC_65	3.Percent: 10%~20%
CIBERSORTx (T1,2)	L5.ET	35.4531	Sample_rand_RC_65	2.Percent: 5%~10%
CIBERSORTx (T1,2)	L6b	87.9685	Sample_rand_RC_65	P4.ercent>20%
CIBERSORTx (T1,2)	Lamp5	45.9191	Sample_rand_RC_65	2.Percent: 5%~10%
CIBERSORTx (T1,2)	Oligo	-76.1485	Sample_rand_RC_65	P4.ercent>20%
CIBERSORTx (T1,2)	Astro	-72.0157	Sample_rand_RC_66	1.Percent<=5%
CIBERSORTx (T1,2)	L5.6.NP	4.96949	Sample_rand_RC_66	3.Percent: 10%~20%
CIBERSORTx (T1,2)	L5.ET	41.4193	Sample_rand_RC_66	P4.ercent>20%
CIBERSORTx (T1,2)	L6b	138.646	Sample_rand_RC_66	2.Percent: 5%~10%
CIBERSORTx (T1,2)	Lamp5	18.6348	Sample_rand_RC_66	3.Percent: 10%~20%
CIBERSORTx (T1,2)	Oligo	-77.6009	Sample_rand_RC_66	P4.ercent>20%
CIBERSORTx (T1,2)	Astro	-70.1622	Sample_rand_RC_67	2.Percent: 5%~10%
CIBERSORTx (T1,2)	L5.6.NP	-3.38018	Sample_rand_RC_67	3.Percent: 10%~20%
CIBERSORTx (T1,2)	L5.ET	11.5342	Sample_rand_RC_67	2.Percent: 5%~10%
CIBERSORTx (T1,2)	L6b	81.1947	Sample_rand_RC_67	3.Percent: 10%~20%
CIBERSORTx (T1,2)	Lamp5	4.54844	Sample_rand_RC_67	P4.ercent>20%
CIBERSORTx (T1,2)	Oligo	-75.3917	Sample_rand_RC_67	3.Percent: 10%~20%
CIBERSORTx (T1,2)	Astro	-77.1302	Sample_rand_RC_68	2.Percent: 5%~10%
CIBERSORTx (T1,2)	L5.6.NP	51.263	Sample_rand_RC_68	2.Percent: 5%~10%
CIBERSORTx (T1,2)	L5.ET	73.3651	Sample_rand_RC_68	3.Percent: 10%~20%
CIBERSORTx (T1,2)	L6b	117.08	Sample_rand_RC_68	P4.ercent>20%
CIBERSORTx (T1,2)	Lamp5	51.9732	Sample_rand_RC_68	2.Percent: 5%~10%
CIBERSORTx (T1,2)	Oligo	-74.0525	Sample_rand_RC_68	P4.ercent>20%
CIBERSORTx (T1,2)	Astro	-43.4194	Sample_rand_RC_69	1.Percent<=5%
CIBERSORTx (T1,2)	L5.6.NP	-100	Sample_rand_RC_69	1.Percent<=5%
CIBERSORTx (T1,2)	L5.ET	-18.1344	Sample_rand_RC_69	1.Percent<=5%
CIBERSORTx (T1,2)	L6b	87.2682	Sample_rand_RC_69	3.Percent: 10%~20%
CIBERSORTx (T1,2)	Lamp5	7.49556	Sample_rand_RC_69	P4.ercent>20%
CIBERSORTx (T1,2)	Oligo	-71.9038	Sample_rand_RC_69	3.Percent: 10%~20%
CIBERSORTx (T1,2)	Astro	-82.571	Sample_rand_RC_70	2.Percent: 5%~10%
CIBERSORTx (T1,2)	L5.6.NP	-10.1433	Sample_rand_RC_70	3.Percent: 10%~20%
CIBERSORTx (T1,2)	L5.ET	-92.6411	Sample_rand_RC_70	1.Percent<=5%
CIBERSORTx (T1,2)	L6b	40.6542	Sample_rand_RC_70	P4.ercent>20%
CIBERSORTx (T1,2)	Lamp5	-6.03776	Sample_rand_RC_70	P4.ercent>20%
CIBERSORTx (T1,2)	Oligo	-74.9168	Sample_rand_RC_70	2.Percent: 5%~10%
CIBERSORTx (T1,2)	Astro	-74.4875	Sample_rand_RC_71	2.Percent: 5%~10%
CIBERSORTx (T1,2)	L5.6.NP	19.1074	Sample_rand_RC_71	3.Percent: 10%~20%
CIBERSORTx (T1,2)	L5.ET	46.6675	Sample_rand_RC_71	2.Percent: 5%~10%
CIBERSORTx (T1,2)	L6b	116.686	Sample_rand_RC_71	3.Percent: 10%~20%
CIBERSORTx (T1,2)	Lamp5	28.623	Sample_rand_RC_71	3.Percent: 10%~20%
CIBERSORTx (T1,2)	Oligo	-74.6882	Sample_rand_RC_71	P4.ercent>20%
CIBERSORTx (T1,2)	Astro	-39.8553	Sample_rand_RC_72	1.Percent<=5%
CIBERSORTx (T1,2)	L5.6.NP	-8.36287	Sample_rand_RC_72	1.Percent<=5%
CIBERSORTx (T1,2)	L5.ET	-58.7284	Sample_rand_RC_72	1.Percent<=5%
CIBERSORTx (T1,2)	L6b	97.3906	Sample_rand_RC_72	3.Percent: 10%~20%
CIBERSORTx (T1,2)	Lamp5	17.7543	Sample_rand_RC_72	P4.ercent>20%
CIBERSORTx (T1,2)	Oligo	-73.0789	Sample_rand_RC_72	P4.ercent>20%
CIBERSORTx (T1,2)	Astro	-73.0742	Sample_rand_RC_73	2.Percent: 5%~10%
CIBERSORTx (T1,2)	L5.6.NP	34.4602	Sample_rand_RC_73	3.Percent: 10%~20%
CIBERSORTx (T1,2)	L5.ET	56.1626	Sample_rand_RC_73	1.Percent<=5%
CIBERSORTx (T1,2)	L6b	148.57	Sample_rand_RC_73	3.Percent: 10%~20%
CIBERSORTx (T1,2)	Lamp5	46.0414	Sample_rand_RC_73	P4.ercent>20%
CIBERSORTx (T1,2)	Oligo	-71.0067	Sample_rand_RC_73	P4.ercent>20%
CIBERSORTx (T1,2)	Astro	-83.5436	Sample_rand_RC_74	3.Percent: 10%~20%
CIBERSORTx (T1,2)	L5.6.NP	1.34517	Sample_rand_RC_74	P4.ercent>20%
CIBERSORTx (T1,2)	L5.ET	36.263	Sample_rand_RC_74	3.Percent: 10%~20%
CIBERSORTx (T1,2)	L6b	100.406	Sample_rand_RC_74	3.Percent: 10%~20%
CIBERSORTx (T1,2)	Lamp5	37.1875	Sample_rand_RC_74	2.Percent: 5%~10%
CIBERSORTx (T1,2)	Oligo	-76.5662	Sample_rand_RC_74	3.Percent: 10%~20%
CIBERSORTx (T1,2)	Astro	-68.1021	Sample_rand_RC_75	1.Percent<=5%
CIBERSORTx (T1,2)	L5.6.NP	40.447	Sample_rand_RC_75	2.Percent: 5%~10%
CIBERSORTx (T1,2)	L5.ET	71.2166	Sample_rand_RC_75	2.Percent: 5%~10%
CIBERSORTx (T1,2)	L6b	142.366	Sample_rand_RC_75	3.Percent: 10%~20%
CIBERSORTx (T1,2)	Lamp5	43.3919	Sample_rand_RC_75	3.Percent: 10%~20%
CIBERSORTx (T1,2)	Oligo	-73.7156	Sample_rand_RC_75	P4.ercent>20%
CIBERSORTx (T1,2)	Astro	-78.4524	Sample_rand_RC_76	2.Percent: 5%~10%
CIBERSORTx (T1,2)	L5.6.NP	27.6146	Sample_rand_RC_76	2.Percent: 5%~10%
CIBERSORTx (T1,2)	L5.ET	40.9187	Sample_rand_RC_76	2.Percent: 5%~10%
CIBERSORTx (T1,2)	L6b	90.3101	Sample_rand_RC_76	P4.ercent>20%
CIBERSORTx (T1,2)	Lamp5	19.2998	Sample_rand_RC_76	3.Percent: 10%~20%
CIBERSORTx (T1,2)	Oligo	-75.1102	Sample_rand_RC_76	P4.ercent>20%
CIBERSORTx (T1,2)	Astro	-84.3796	Sample_rand_RC_77	3.Percent: 10%~20%
CIBERSORTx (T1,2)	L5.6.NP	-13.4451	Sample_rand_RC_77	P4.ercent>20%
CIBERSORTx (T1,2)	L5.ET	-9.7118	Sample_rand_RC_77	2.Percent: 5%~10%
CIBERSORTx (T1,2)	L6b	49.6374	Sample_rand_RC_77	P4.ercent>20%
CIBERSORTx (T1,2)	Lamp5	-0.403082	Sample_rand_RC_77	3.Percent: 10%~20%
CIBERSORTx (T1,2)	Oligo	-68.2313	Sample_rand_RC_77	1.Percent<=5%
CIBERSORTx (T1,2)	Astro	-80.0218	Sample_rand_RC_78	2.Percent: 5%~10%
CIBERSORTx (T1,2)	L5.6.NP	-10.8827	Sample_rand_RC_78	P4.ercent>20%
CIBERSORTx (T1,2)	L5.ET	-6.90681	Sample_rand_RC_78	2.Percent: 5%~10%
CIBERSORTx (T1,2)	L6b	73.7333	Sample_rand_RC_78	P4.ercent>20%
CIBERSORTx (T1,2)	Lamp5	2.46662	Sample_rand_RC_78	P4.ercent>20%
CIBERSORTx (T1,2)	Oligo	-72.5716	Sample_rand_RC_78	2.Percent: 5%~10%
CIBERSORTx (T1,2)	Astro	-80.7919	Sample_rand_RC_79	2.Percent: 5%~10%
CIBERSORTx (T1,2)	L5.6.NP	-1.41937	Sample_rand_RC_79	P4.ercent>20%
CIBERSORTx (T1,2)	L5.ET	6.78528	Sample_rand_RC_79	1.Percent<=5%
CIBERSORTx (T1,2)	L6b	69.6483	Sample_rand_RC_79	P4.ercent>20%
CIBERSORTx (T1,2)	Lamp5	7.97604	Sample_rand_RC_79	P4.ercent>20%
CIBERSORTx (T1,2)	Oligo	-75.4377	Sample_rand_RC_79	3.Percent: 10%~20%
CIBERSORTx (T1,2)	Astro	-72.05	Sample_rand_RC_80	2.Percent: 5%~10%
CIBERSORTx (T1,2)	L5.6.NP	5.49497	Sample_rand_RC_80	2.Percent: 5%~10%
CIBERSORTx (T1,2)	L5.ET	-53.8032	Sample_rand_RC_80	1.Percent<=5%
CIBERSORTx (T1,2)	L6b	103.328	Sample_rand_RC_80	3.Percent: 10%~20%
CIBERSORTx (T1,2)	Lamp5	21.7361	Sample_rand_RC_80	P4.ercent>20%
CIBERSORTx (T1,2)	Oligo	-74.2988	Sample_rand_RC_80	P4.ercent>20%
CIBERSORTx (T1,2)	Astro	-78.2162	Sample_rand_RC_81	2.Percent: 5%~10%
CIBERSORTx (T1,2)	L5.6.NP	11.3972	Sample_rand_RC_81	3.Percent: 10%~20%
CIBERSORTx (T1,2)	L5.ET	8.71662	Sample_rand_RC_81	1.Percent<=5%
CIBERSORTx (T1,2)	L6b	86.5064	Sample_rand_RC_81	P4.ercent>20%
CIBERSORTx (T1,2)	Lamp5	17.8968	Sample_rand_RC_81	P4.ercent>20%
CIBERSORTx (T1,2)	Oligo	-75.3035	Sample_rand_RC_81	P4.ercent>20%
CIBERSORTx (T1,2)	Astro	-80.2557	Sample_rand_RC_82	3.Percent: 10%~20%
CIBERSORTx (T1,2)	L5.6.NP	8.05071	Sample_rand_RC_82	P4.ercent>20%
CIBERSORTx (T1,2)	L5.ET	47.6965	Sample_rand_RC_82	3.Percent: 10%~20%
CIBERSORTx (T1,2)	L6b	94.6924	Sample_rand_RC_82	3.Percent: 10%~20%
CIBERSORTx (T1,2)	Lamp5	48.0735	Sample_rand_RC_82	2.Percent: 5%~10%
CIBERSORTx (T1,2)	Oligo	-75.5352	Sample_rand_RC_82	P4.ercent>20%
CIBERSORTx (T1,2)	Astro	-72.834	Sample_rand_RC_83	2.Percent: 5%~10%
CIBERSORTx (T1,2)	L5.6.NP	16.2563	Sample_rand_RC_83	3.Percent: 10%~20%
CIBERSORTx (T1,2)	L5.ET	32.3086	Sample_rand_RC_83	2.Percent: 5%~10%
CIBERSORTx (T1,2)	L6b	89.1184	Sample_rand_RC_83	P4.ercent>20%
CIBERSORTx (T1,2)	Lamp5	41.7832	Sample_rand_RC_83	2.Percent: 5%~10%
CIBERSORTx (T1,2)	Oligo	-74.8056	Sample_rand_RC_83	P4.ercent>20%
CIBERSORTx (T1,2)	Astro	-25.5201	Sample_rand_RC_84	1.Percent<=5%
CIBERSORTx (T1,2)	L5.6.NP	-17.1696	Sample_rand_RC_84	1.Percent<=5%
CIBERSORTx (T1,2)	L5.ET	2.47017	Sample_rand_RC_84	2.Percent: 5%~10%
CIBERSORTx (T1,2)	L6b	128.829	Sample_rand_RC_84	3.Percent: 10%~20%
CIBERSORTx (T1,2)	Lamp5	27.4096	Sample_rand_RC_84	P4.ercent>20%
CIBERSORTx (T1,2)	Oligo	-71.9776	Sample_rand_RC_84	P4.ercent>20%
CIBERSORTx (T1,2)	Astro	-74.5879	Sample_rand_RC_85	2.Percent: 5%~10%
CIBERSORTx (T1,2)	L5.6.NP	-13.9492	Sample_rand_RC_85	3.Percent: 10%~20%
CIBERSORTx (T1,2)	L5.ET	4.45375	Sample_rand_RC_85	2.Percent: 5%~10%
CIBERSORTx (T1,2)	L6b	58.2442	Sample_rand_RC_85	P4.ercent>20%
CIBERSORTx (T1,2)	Lamp5	-5.35658	Sample_rand_RC_85	P4.ercent>20%
CIBERSORTx (T1,2)	Oligo	-70.2465	Sample_rand_RC_85	2.Percent: 5%~10%
CIBERSORTx (T1,2)	Astro	-52.7503	Sample_rand_RC_86	1.Percent<=5%
CIBERSORTx (T1,2)	L5.6.NP	1.35378	Sample_rand_RC_86	P4.ercent>20%
CIBERSORTx (T1,2)	L5.ET	28.0114	Sample_rand_RC_86	2.Percent: 5%~10%
CIBERSORTx (T1,2)	L6b	96.5138	Sample_rand_RC_86	3.Percent: 10%~20%
CIBERSORTx (T1,2)	Lamp5	11.1782	Sample_rand_RC_86	P4.ercent>20%
CIBERSORTx (T1,2)	Oligo	-75.5278	Sample_rand_RC_86	P4.ercent>20%
CIBERSORTx (T1,2)	Astro	-49.8178	Sample_rand_RC_87	1.Percent<=5%
CIBERSORTx (T1,2)	L5.6.NP	35.9803	Sample_rand_RC_87	3.Percent: 10%~20%
CIBERSORTx (T1,2)	L5.ET	87.7557	Sample_rand_RC_87	1.Percent<=5%
CIBERSORTx (T1,2)	L6b	352.936	Sample_rand_RC_87	1.Percent<=5%
CIBERSORTx (T1,2)	Lamp5	48.4377	Sample_rand_RC_87	P4.ercent>20%
CIBERSORTx (T1,2)	Oligo	-70.1431	Sample_rand_RC_87	P4.ercent>20%
CIBERSORTx (T1,2)	Astro	-57.6659	Sample_rand_RC_88	2.Percent: 5%~10%
CIBERSORTx (T1,2)	L5.6.NP	182.022	Sample_rand_RC_88	1.Percent<=5%
CIBERSORTx (T1,2)	L5.ET	214.609	Sample_rand_RC_88	2.Percent: 5%~10%
CIBERSORTx (T1,2)	L6b	494.113	Sample_rand_RC_88	1.Percent<=5%
CIBERSORTx (T1,2)	Lamp5	165.147	Sample_rand_RC_88	2.Percent: 5%~10%
CIBERSORTx (T1,2)	Oligo	-58.6673	Sample_rand_RC_88	P4.ercent>20%
CIBERSORTx (T1,2)	Astro	-71.7067	Sample_rand_RC_89	1.Percent<=5%
CIBERSORTx (T1,2)	L5.6.NP	4.80387	Sample_rand_RC_89	3.Percent: 10%~20%
CIBERSORTx (T1,2)	L5.ET	-69.5521	Sample_rand_RC_89	1.Percent<=5%
CIBERSORTx (T1,2)	L6b	72.8975	Sample_rand_RC_89	P4.ercent>20%
CIBERSORTx (T1,2)	Lamp5	12.4205	Sample_rand_RC_89	P4.ercent>20%
CIBERSORTx (T1,2)	Oligo	-76.7249	Sample_rand_RC_89	P4.ercent>20%
CIBERSORTx (T1,2)	Astro	-73.1837	Sample_rand_RC_90	2.Percent: 5%~10%
CIBERSORTx (T1,2)	L5.6.NP	-17.004	Sample_rand_RC_90	2.Percent: 5%~10%
CIBERSORTx (T1,2)	L5.ET	-39.2691	Sample_rand_RC_90	1.Percent<=5%
CIBERSORTx (T1,2)	L6b	71.3887	Sample_rand_RC_90	P4.ercent>20%
CIBERSORTx (T1,2)	Lamp5	2.65236	Sample_rand_RC_90	P4.ercent>20%
CIBERSORTx (T1,2)	Oligo	-73.6268	Sample_rand_RC_90	3.Percent: 10%~20%
CIBERSORTx (T1,2)	Astro	-72.8516	Sample_rand_RC_91	2.Percent: 5%~10%
CIBERSORTx (T1,2)	L5.6.NP	43.1088	Sample_rand_RC_91	2.Percent: 5%~10%
CIBERSORTx (T1,2)	L5.ET	72.9916	Sample_rand_RC_91	2.Percent: 5%~10%
CIBERSORTx (T1,2)	L6b	114.875	Sample_rand_RC_91	P4.ercent>20%
CIBERSORTx (T1,2)	Lamp5	119.36	Sample_rand_RC_91	1.Percent<=5%
CIBERSORTx (T1,2)	Oligo	-74.0932	Sample_rand_RC_91	P4.ercent>20%
CIBERSORTx (T1,2)	Astro	-76.8078	Sample_rand_RC_92	2.Percent: 5%~10%
CIBERSORTx (T1,2)	L5.6.NP	28.5513	Sample_rand_RC_92	2.Percent: 5%~10%
CIBERSORTx (T1,2)	L5.ET	46.3196	Sample_rand_RC_92	2.Percent: 5%~10%
CIBERSORTx (T1,2)	L6b	106.577	Sample_rand_RC_92	3.Percent: 10%~20%
CIBERSORTx (T1,2)	Lamp5	28.6921	Sample_rand_RC_92	P4.ercent>20%
CIBERSORTx (T1,2)	Oligo	-72.9007	Sample_rand_RC_92	P4.ercent>20%
CIBERSORTx (T1,2)	Astro	-50.8143	Sample_rand_RC_93	2.Percent: 5%~10%
CIBERSORTx (T1,2)	L5.6.NP	-89.2148	Sample_rand_RC_93	1.Percent<=5%
CIBERSORTx (T1,2)	L5.ET	4.21463	Sample_rand_RC_93	2.Percent: 5%~10%
CIBERSORTx (T1,2)	L6b	102.845	Sample_rand_RC_93	3.Percent: 10%~20%
CIBERSORTx (T1,2)	Lamp5	16.2397	Sample_rand_RC_93	P4.ercent>20%
CIBERSORTx (T1,2)	Oligo	-72.4456	Sample_rand_RC_93	P4.ercent>20%
CIBERSORTx (T1,2)	Astro	-48.6091	Sample_rand_RC_94	1.Percent<=5%
CIBERSORTx (T1,2)	L5.6.NP	14.4788	Sample_rand_RC_94	3.Percent: 10%~20%
CIBERSORTx (T1,2)	L5.ET	29.8062	Sample_rand_RC_94	1.Percent<=5%
CIBERSORTx (T1,2)	L6b	133.381	Sample_rand_RC_94	3.Percent: 10%~20%
CIBERSORTx (T1,2)	Lamp5	24.0011	Sample_rand_RC_94	P4.ercent>20%
CIBERSORTx (T1,2)	Oligo	-73.3508	Sample_rand_RC_94	P4.ercent>20%
CIBERSORTx (T1,2)	Astro	-71.199	Sample_rand_RC_95	2.Percent: 5%~10%
CIBERSORTx (T1,2)	L5.6.NP	32.7623	Sample_rand_RC_95	2.Percent: 5%~10%
CIBERSORTx (T1,2)	L5.ET	70.1723	Sample_rand_RC_95	1.Percent<=5%
CIBERSORTx (T1,2)	L6b	206.176	Sample_rand_RC_95	2.Percent: 5%~10%
CIBERSORTx (T1,2)	Lamp5	38.9346	Sample_rand_RC_95	P4.ercent>20%
CIBERSORTx (T1,2)	Oligo	-70.6273	Sample_rand_RC_95	P4.ercent>20%
CIBERSORTx (T1,2)	Astro	-70.4108	Sample_rand_RC_96	2.Percent: 5%~10%
CIBERSORTx (T1,2)	L5.6.NP	47.7727	Sample_rand_RC_96	P4.ercent>20%
CIBERSORTx (T1,2)	L5.ET	92.9653	Sample_rand_RC_96	2.Percent: 5%~10%
CIBERSORTx (T1,2)	L6b	178.488	Sample_rand_RC_96	3.Percent: 10%~20%
CIBERSORTx (T1,2)	Lamp5	77.7433	Sample_rand_RC_96	2.Percent: 5%~10%
CIBERSORTx (T1,2)	Oligo	-71.9358	Sample_rand_RC_96	P4.ercent>20%
CIBERSORTx (T1,2)	Astro	-41.3933	Sample_rand_RC_97	1.Percent<=5%
CIBERSORTx (T1,2)	L5.6.NP	2.41435	Sample_rand_RC_97	2.Percent: 5%~10%
CIBERSORTx (T1,2)	L5.ET	-23.5895	Sample_rand_RC_97	1.Percent<=5%
CIBERSORTx (T1,2)	L6b	77.7309	Sample_rand_RC_97	P4.ercent>20%
CIBERSORTx (T1,2)	Lamp5	8.96486	Sample_rand_RC_97	P4.ercent>20%
CIBERSORTx (T1,2)	Oligo	-76.096	Sample_rand_RC_97	P4.ercent>20%
CIBERSORTx (T1,2)	Astro	-73.2114	Sample_rand_RC_98	2.Percent: 5%~10%
CIBERSORTx (T1,2)	L5.6.NP	22.2489	Sample_rand_RC_98	1.Percent<=5%
CIBERSORTx (T1,2)	L5.ET	53.8228	Sample_rand_RC_98	1.Percent<=5%
CIBERSORTx (T1,2)	L6b	130.859	Sample_rand_RC_98	3.Percent: 10%~20%
CIBERSORTx (T1,2)	Lamp5	36.9938	Sample_rand_RC_98	P4.ercent>20%
CIBERSORTx (T1,2)	Oligo	-71.2945	Sample_rand_RC_98	P4.ercent>20%
CIBERSORTx (T1,2)	Astro	-14.9702	Sample_rand_RC_99	1.Percent<=5%
CIBERSORTx (T1,2)	L5.6.NP	-2.72439	Sample_rand_RC_99	2.Percent: 5%~10%
CIBERSORTx (T1,2)	L5.ET	43.4682	Sample_rand_RC_99	2.Percent: 5%~10%
CIBERSORTx (T1,2)	L6b	127.308	Sample_rand_RC_99	3.Percent: 10%~20%
CIBERSORTx (T1,2)	Lamp5	20.1212	Sample_rand_RC_99	P4.ercent>20%
CIBERSORTx (T1,2)	Oligo	-74.0453	Sample_rand_RC_99	P4.ercent>20%
CIBERSORTx (T1,2)	Astro	-79.998	Sample_rand_RC_100	2.Percent: 5%~10%
CIBERSORTx (T1,2)	L5.6.NP	1.82231	Sample_rand_RC_100	P4.ercent>20%
CIBERSORTx (T1,2)	L5.ET	-0.543948	Sample_rand_RC_100	1.Percent<=5%
CIBERSORTx (T1,2)	L6b	68.132	Sample_rand_RC_100	P4.ercent>20%
CIBERSORTx (T1,2)	Lamp5	27.2654	Sample_rand_RC_100	2.Percent: 5%~10%
CIBERSORTx (T1,2)	Oligo	-76.5983	Sample_rand_RC_100	3.Percent: 10%~20%
BayesPrism (T1,2)	Astro	-92.02	Sample_rand_RC_1	2.Percent: 5%~10%
BayesPrism (T1,2)	L5.6.NP	-12.6536	Sample_rand_RC_1	3.Percent: 10%~20%
BayesPrism (T1,2)	L5.ET	159.062	Sample_rand_RC_1	3.Percent: 10%~20%
BayesPrism (T1,2)	L6b	51.3132	Sample_rand_RC_1	3.Percent: 10%~20%
BayesPrism (T1,2)	Lamp5	-9.19989	Sample_rand_RC_1	P4.ercent>20%
BayesPrism (T1,2)	Oligo	-86.8139	Sample_rand_RC_1	2.Percent: 5%~10%
BayesPrism (T1,2)	Astro	-87.932	Sample_rand_RC_2	2.Percent: 5%~10%
BayesPrism (T1,2)	L5.6.NP	-19.3791	Sample_rand_RC_2	2.Percent: 5%~10%
BayesPrism (T1,2)	L5.ET	229.365	Sample_rand_RC_2	2.Percent: 5%~10%
BayesPrism (T1,2)	L6b	95.0244	Sample_rand_RC_2	3.Percent: 10%~20%
BayesPrism (T1,2)	Lamp5	19.7363	Sample_rand_RC_2	P4.ercent>20%
BayesPrism (T1,2)	Oligo	-75.745	Sample_rand_RC_2	P4.ercent>20%
BayesPrism (T1,2)	Astro	-92.3374	Sample_rand_RC_3	2.Percent: 5%~10%
BayesPrism (T1,2)	L5.6.NP	-14.2092	Sample_rand_RC_3	P4.ercent>20%
BayesPrism (T1,2)	L5.ET	156.346	Sample_rand_RC_3	2.Percent: 5%~10%
BayesPrism (T1,2)	L6b	44.3818	Sample_rand_RC_3	P4.ercent>20%
BayesPrism (T1,2)	Lamp5	-0.394705	Sample_rand_RC_3	2.Percent: 5%~10%
BayesPrism (T1,2)	Oligo	-84.2672	Sample_rand_RC_3	P4.ercent>20%
BayesPrism (T1,2)	Astro	-91.2942	Sample_rand_RC_4	1.Percent<=5%
BayesPrism (T1,2)	L5.6.NP	-12.2423	Sample_rand_RC_4	2.Percent: 5%~10%
BayesPrism (T1,2)	L5.ET	337.362	Sample_rand_RC_4	1.Percent<=5%
BayesPrism (T1,2)	L6b	82.9823	Sample_rand_RC_4	P4.ercent>20%
BayesPrism (T1,2)	Lamp5	13.5859	Sample_rand_RC_4	P4.ercent>20%
BayesPrism (T1,2)	Oligo	-77.5846	Sample_rand_RC_4	P4.ercent>20%
BayesPrism (T1,2)	Astro	-99.3602	Sample_rand_RC_5	1.Percent<=5%
BayesPrism (T1,2)	L5.6.NP	-28.5428	Sample_rand_RC_5	2.Percent: 5%~10%
BayesPrism (T1,2)	L5.ET	234.406	Sample_rand_RC_5	1.Percent<=5%
BayesPrism (T1,2)	L6b	79.3115	Sample_rand_RC_5	3.Percent: 10%~20%
BayesPrism (T1,2)	Lamp5	10.3715	Sample_rand_RC_5	P4.ercent>20%
BayesPrism (T1,2)	Oligo	-78.3845	Sample_rand_RC_5	P4.ercent>20%
BayesPrism (T1,2)	Astro	-94.8704	Sample_rand_RC_6	1.Percent<=5%
BayesPrism (T1,2)	L5.6.NP	-44.0315	Sample_rand_RC_6	2.Percent: 5%~10%
BayesPrism (T1,2)	L5.ET	260.792	Sample_rand_RC_6	1.Percent<=5%
BayesPrism (T1,2)	L6b	47.782	Sample_rand_RC_6	P4.ercent>20%
BayesPrism (T1,2)	Lamp5	-9.73164	Sample_rand_RC_6	P4.ercent>20%
BayesPrism (T1,2)	Oligo	-86.5956	Sample_rand_RC_6	2.Percent: 5%~10%
BayesPrism (T1,2)	Astro	-96.8395	Sample_rand_RC_7	1.Percent<=5%
BayesPrism (T1,2)	L5.6.NP	-29.4497	Sample_rand_RC_7	3.Percent: 10%~20%
BayesPrism (T1,2)	L5.ET	144.355	Sample_rand_RC_7	2.Percent: 5%~10%
BayesPrism (T1,2)	L6b	40.3818	Sample_rand_RC_7	P4.ercent>20%
BayesPrism (T1,2)	Lamp5	-15.8335	Sample_rand_RC_7	P4.ercent>20%
BayesPrism (T1,2)	Oligo	-90.0391	Sample_rand_RC_7	2.Percent: 5%~10%
BayesPrism (T1,2)	Astro	-89.2327	Sample_rand_RC_8	2.Percent: 5%~10%
BayesPrism (T1,2)	L5.6.NP	-33.1965	Sample_rand_RC_8	2.Percent: 5%~10%
BayesPrism (T1,2)	L5.ET	294.488	Sample_rand_RC_8	1.Percent<=5%
BayesPrism (T1,2)	L6b	84.0703	Sample_rand_RC_8	P4.ercent>20%
BayesPrism (T1,2)	Lamp5	13.0739	Sample_rand_RC_8	P4.ercent>20%
BayesPrism (T1,2)	Oligo	-77.7065	Sample_rand_RC_8	P4.ercent>20%
BayesPrism (T1,2)	Astro	-99.2333	Sample_rand_RC_9	1.Percent<=5%
BayesPrism (T1,2)	L5.6.NP	-95.9852	Sample_rand_RC_9	1.Percent<=5%
BayesPrism (T1,2)	L5.ET	199.587	Sample_rand_RC_9	2.Percent: 5%~10%
BayesPrism (T1,2)	L6b	65.6435	Sample_rand_RC_9	3.Percent: 10%~20%
BayesPrism (T1,2)	Lamp5	6.56973	Sample_rand_RC_9	P4.ercent>20%
BayesPrism (T1,2)	Oligo	-79.8605	Sample_rand_RC_9	P4.ercent>20%
BayesPrism (T1,2)	Astro	-93.7455	Sample_rand_RC_10	1.Percent<=5%
BayesPrism (T1,2)	L5.6.NP	-2.18077	Sample_rand_RC_10	3.Percent: 10%~20%
BayesPrism (T1,2)	L5.ET	287.148	Sample_rand_RC_10	1.Percent<=5%
BayesPrism (T1,2)	L6b	80.5466	Sample_rand_RC_10	P4.ercent>20%
BayesPrism (T1,2)	Lamp5	14.7655	Sample_rand_RC_10	3.Percent: 10%~20%
BayesPrism (T1,2)	Oligo	-76.9713	Sample_rand_RC_10	P4.ercent>20%
BayesPrism (T1,2)	Astro	-95.6506	Sample_rand_RC_11	1.Percent<=5%
BayesPrism (T1,2)	L5.6.NP	-11.6808	Sample_rand_RC_11	3.Percent: 10%~20%
BayesPrism (T1,2)	L5.ET	270.698	Sample_rand_RC_11	1.Percent<=5%
BayesPrism (T1,2)	L6b	80.5825	Sample_rand_RC_11	3.Percent: 10%~20%
BayesPrism (T1,2)	Lamp5	8.66643	Sample_rand_RC_11	P4.ercent>20%
BayesPrism (T1,2)	Oligo	-80.0485	Sample_rand_RC_11	P4.ercent>20%
BayesPrism (T1,2)	Astro	-88.6261	Sample_rand_RC_12	1.Percent<=5%
BayesPrism (T1,2)	L5.6.NP	30.5572	Sample_rand_RC_12	P4.ercent>20%
BayesPrism (T1,2)	L5.ET	337.672	Sample_rand_RC_12	1.Percent<=5%
BayesPrism (T1,2)	L6b	106.436	Sample_rand_RC_12	3.Percent: 10%~20%
BayesPrism (T1,2)	Lamp5	39.4622	Sample_rand_RC_12	2.Percent: 5%~10%
BayesPrism (T1,2)	Oligo	-74.0197	Sample_rand_RC_12	P4.ercent>20%
BayesPrism (T1,2)	Astro	-87.6815	Sample_rand_RC_13	2.Percent: 5%~10%
BayesPrism (T1,2)	L5.6.NP	-17.518	Sample_rand_RC_13	2.Percent: 5%~10%
BayesPrism (T1,2)	L5.ET	259.95	Sample_rand_RC_13	2.Percent: 5%~10%
BayesPrism (T1,2)	L6b	103.409	Sample_rand_RC_13	2.Percent: 5%~10%
BayesPrism (T1,2)	Lamp5	25.1212	Sample_rand_RC_13	P4.ercent>20%
BayesPrism (T1,2)	Oligo	-74.422	Sample_rand_RC_13	P4.ercent>20%
BayesPrism (T1,2)	Astro	-90.4731	Sample_rand_RC_14	3.Percent: 10%~20%
BayesPrism (T1,2)	L5.6.NP	-19.7484	Sample_rand_RC_14	P4.ercent>20%
BayesPrism (T1,2)	L5.ET	125.85	Sample_rand_RC_14	3.Percent: 10%~20%
BayesPrism (T1,2)	L6b	34.945	Sample_rand_RC_14	P4.ercent>20%
BayesPrism (T1,2)	Lamp5	-11.6004	Sample_rand_RC_14	3.Percent: 10%~20%
BayesPrism (T1,2)	Oligo	-89.8042	Sample_rand_RC_14	2.Percent: 5%~10%
BayesPrism (T1,2)	Astro	-95.3764	Sample_rand_RC_15	1.Percent<=5%
BayesPrism (T1,2)	L5.6.NP	6.62182	Sample_rand_RC_15	P4.ercent>20%
BayesPrism (T1,2)	L5.ET	228.207	Sample_rand_RC_15	1.Percent<=5%
BayesPrism (T1,2)	L6b	82.1875	Sample_rand_RC_15	3.Percent: 10%~20%
BayesPrism (T1,2)	Lamp5	5.55823	Sample_rand_RC_15	P4.ercent>20%
BayesPrism (T1,2)	Oligo	-80.1709	Sample_rand_RC_15	P4.ercent>20%
BayesPrism (T1,2)	Astro	-98.7495	Sample_rand_RC_16	1.Percent<=5%
BayesPrism (T1,2)	L5.6.NP	-36.1275	Sample_rand_RC_16	3.Percent: 10%~20%
BayesPrism (T1,2)	L5.ET	161.695	Sample_rand_RC_16	2.Percent: 5%~10%
BayesPrism (T1,2)	L6b	42.7654	Sample_rand_RC_16	P4.ercent>20%
BayesPrism (T1,2)	Lamp5	-12.4019	Sample_rand_RC_16	P4.ercent>20%
BayesPrism (T1,2)	Oligo	-87.4181	Sample_rand_RC_16	3.Percent: 10%~20%
BayesPrism (T1,2)	Astro	-90.7016	Sample_rand_RC_17	2.Percent: 5%~10%
BayesPrism (T1,2)	L5.6.NP	-33.4515	Sample_rand_RC_17	2.Percent: 5%~10%
BayesPrism (T1,2)	L5.ET	205.583	Sample_rand_RC_17	2.Percent: 5%~10%
BayesPrism (T1,2)	L6b	72.0884	Sample_rand_RC_17	3.Percent: 10%~20%
BayesPrism (T1,2)	Lamp5	2.27993	Sample_rand_RC_17	P4.ercent>20%
BayesPrism (T1,2)	Oligo	-81.4546	Sample_rand_RC_17	P4.ercent>20%
BayesPrism (T1,2)	Astro	-94.6272	Sample_rand_RC_18	1.Percent<=5%
BayesPrism (T1,2)	L5.6.NP	21.8975	Sample_rand_RC_18	2.Percent: 5%~10%
BayesPrism (T1,2)	L5.ET	308.808	Sample_rand_RC_18	1.Percent<=5%
BayesPrism (T1,2)	L6b	177.136	Sample_rand_RC_18	1.Percent<=5%
BayesPrism (T1,2)	Lamp5	37.1157	Sample_rand_RC_18	P4.ercent>20%
BayesPrism (T1,2)	Oligo	-70.8776	Sample_rand_RC_18	P4.ercent>20%
BayesPrism (T1,2)	Astro	-97.3518	Sample_rand_RC_19	1.Percent<=5%
BayesPrism (T1,2)	L5.6.NP	-66.3607	Sample_rand_RC_19	1.Percent<=5%
BayesPrism (T1,2)	L5.ET	165.177	Sample_rand_RC_19	3.Percent: 10%~20%
BayesPrism (T1,2)	L6b	57.7782	Sample_rand_RC_19	3.Percent: 10%~20%
BayesPrism (T1,2)	Lamp5	-1.23922	Sample_rand_RC_19	P4.ercent>20%
BayesPrism (T1,2)	Oligo	-82.1084	Sample_rand_RC_19	P4.ercent>20%
BayesPrism (T1,2)	Astro	-92.2943	Sample_rand_RC_20	2.Percent: 5%~10%
BayesPrism (T1,2)	L5.6.NP	-30.3289	Sample_rand_RC_20	3.Percent: 10%~20%
BayesPrism (T1,2)	L5.ET	149.284	Sample_rand_RC_20	2.Percent: 5%~10%
BayesPrism (T1,2)	L6b	39.5756	Sample_rand_RC_20	P4.ercent>20%
BayesPrism (T1,2)	Lamp5	-12.5201	Sample_rand_RC_20	P4.ercent>20%
BayesPrism (T1,2)	Oligo	-88.6327	Sample_rand_RC_20	2.Percent: 5%~10%
BayesPrism (T1,2)	Astro	-99.1092	Sample_rand_RC_21	1.Percent<=5%
BayesPrism (T1,2)	L5.6.NP	-26.0586	Sample_rand_RC_21	2.Percent: 5%~10%
BayesPrism (T1,2)	L5.ET	483.302	Sample_rand_RC_21	1.Percent<=5%
BayesPrism (T1,2)	L6b	88.2697	Sample_rand_RC_21	P4.ercent>20%
BayesPrism (T1,2)	Lamp5	15.3071	Sample_rand_RC_21	P4.ercent>20%
BayesPrism (T1,2)	Oligo	-76.8734	Sample_rand_RC_21	P4.ercent>20%
BayesPrism (T1,2)	Astro	-91.8182	Sample_rand_RC_22	2.Percent: 5%~10%
BayesPrism (T1,2)	L5.6.NP	-10.5115	Sample_rand_RC_22	3.Percent: 10%~20%
BayesPrism (T1,2)	L5.ET	160.171	Sample_rand_RC_22	3.Percent: 10%~20%
BayesPrism (T1,2)	L6b	76.3024	Sample_rand_RC_22	2.Percent: 5%~10%
BayesPrism (T1,2)	Lamp5	-0.491598	Sample_rand_RC_22	P4.ercent>20%
BayesPrism (T1,2)	Oligo	-81.7385	Sample_rand_RC_22	P4.ercent>20%
BayesPrism (T1,2)	Astro	-90.6162	Sample_rand_RC_23	2.Percent: 5%~10%
BayesPrism (T1,2)	L5.6.NP	-33.8609	Sample_rand_RC_23	2.Percent: 5%~10%
BayesPrism (T1,2)	L5.ET	214.54	Sample_rand_RC_23	2.Percent: 5%~10%
BayesPrism (T1,2)	L6b	86.9958	Sample_rand_RC_23	3.Percent: 10%~20%
BayesPrism (T1,2)	Lamp5	17.4448	Sample_rand_RC_23	P4.ercent>20%
BayesPrism (T1,2)	Oligo	-75.8577	Sample_rand_RC_23	P4.ercent>20%
BayesPrism (T1,2)	Astro	-94.0975	Sample_rand_RC_24	1.Percent<=5%
BayesPrism (T1,2)	L5.6.NP	-3.17564	Sample_rand_RC_24	3.Percent: 10%~20%
BayesPrism (T1,2)	L5.ET	341.499	Sample_rand_RC_24	1.Percent<=5%
BayesPrism (T1,2)	L6b	88.3411	Sample_rand_RC_24	P4.ercent>20%
BayesPrism (T1,2)	Lamp5	17.1449	Sample_rand_RC_24	P4.ercent>20%
BayesPrism (T1,2)	Oligo	-76.5367	Sample_rand_RC_24	P4.ercent>20%
BayesPrism (T1,2)	Astro	-92.1199	Sample_rand_RC_25	2.Percent: 5%~10%
BayesPrism (T1,2)	L5.6.NP	-13.2937	Sample_rand_RC_25	3.Percent: 10%~20%
BayesPrism (T1,2)	L5.ET	178.059	Sample_rand_RC_25	2.Percent: 5%~10%
BayesPrism (T1,2)	L6b	69.9066	Sample_rand_RC_25	2.Percent: 5%~10%
BayesPrism (T1,2)	Lamp5	-0.220541	Sample_rand_RC_25	P4.ercent>20%
BayesPrism (T1,2)	Oligo	-82.9817	Sample_rand_RC_25	3.Percent: 10%~20%
BayesPrism (T1,2)	Astro	-90.4362	Sample_rand_RC_26	2.Percent: 5%~10%
BayesPrism (T1,2)	L5.6.NP	5.13077	Sample_rand_RC_26	3.Percent: 10%~20%
BayesPrism (T1,2)	L5.ET	239.677	Sample_rand_RC_26	2.Percent: 5%~10%
BayesPrism (T1,2)	L6b	97.4447	Sample_rand_RC_26	2.Percent: 5%~10%
BayesPrism (T1,2)	Lamp5	15.0004	Sample_rand_RC_26	P4.ercent>20%
BayesPrism (T1,2)	Oligo	-77.6236	Sample_rand_RC_26	P4.ercent>20%
BayesPrism (T1,2)	Astro	-99.491	Sample_rand_RC_27	1.Percent<=5%
BayesPrism (T1,2)	L5.6.NP	-66.2028	Sample_rand_RC_27	1.Percent<=5%
BayesPrism (T1,2)	L5.ET	218.718	Sample_rand_RC_27	2.Percent: 5%~10%
BayesPrism (T1,2)	L6b	83.0595	Sample_rand_RC_27	3.Percent: 10%~20%
BayesPrism (T1,2)	Lamp5	13.1723	Sample_rand_RC_27	P4.ercent>20%
BayesPrism (T1,2)	Oligo	-77.161	Sample_rand_RC_27	P4.ercent>20%
BayesPrism (T1,2)	Astro	-92.3691	Sample_rand_RC_28	1.Percent<=5%
BayesPrism (T1,2)	L5.6.NP	-5.75679	Sample_rand_RC_28	2.Percent: 5%~10%
BayesPrism (T1,2)	L5.ET	234.505	Sample_rand_RC_28	3.Percent: 10%~20%
BayesPrism (T1,2)	L6b	107.575	Sample_rand_RC_28	3.Percent: 10%~20%
BayesPrism (T1,2)	Lamp5	45.7814	Sample_rand_RC_28	2.Percent: 5%~10%
BayesPrism (T1,2)	Oligo	-72.6832	Sample_rand_RC_28	P4.ercent>20%
BayesPrism (T1,2)	Astro	-93.2869	Sample_rand_RC_29	1.Percent<=5%
BayesPrism (T1,2)	L5.6.NP	45.454	Sample_rand_RC_29	3.Percent: 10%~20%
BayesPrism (T1,2)	L5.ET	319.539	Sample_rand_RC_29	2.Percent: 5%~10%
BayesPrism (T1,2)	L6b	223.307	Sample_rand_RC_29	1.Percent<=5%
BayesPrism (T1,2)	Lamp5	49.3968	Sample_rand_RC_29	P4.ercent>20%
BayesPrism (T1,2)	Oligo	-68.0507	Sample_rand_RC_29	P4.ercent>20%
BayesPrism (T1,2)	Astro	-97.5265	Sample_rand_RC_30	1.Percent<=5%
BayesPrism (T1,2)	L5.6.NP	-51.6945	Sample_rand_RC_30	1.Percent<=5%
BayesPrism (T1,2)	L5.ET	237.379	Sample_rand_RC_30	2.Percent: 5%~10%
BayesPrism (T1,2)	L6b	95.7881	Sample_rand_RC_30	P4.ercent>20%
BayesPrism (T1,2)	Lamp5	20.5303	Sample_rand_RC_30	3.Percent: 10%~20%
BayesPrism (T1,2)	Oligo	-74.7347	Sample_rand_RC_30	P4.ercent>20%
BayesPrism (T1,2)	Astro	-99.0619	Sample_rand_RC_31	1.Percent<=5%
BayesPrism (T1,2)	L5.6.NP	-54.4009	Sample_rand_RC_31	1.Percent<=5%
BayesPrism (T1,2)	L5.ET	246.178	Sample_rand_RC_31	2.Percent: 5%~10%
BayesPrism (T1,2)	L6b	113.196	Sample_rand_RC_31	2.Percent: 5%~10%
BayesPrism (T1,2)	Lamp5	27.7649	Sample_rand_RC_31	P4.ercent>20%
BayesPrism (T1,2)	Oligo	-73.223	Sample_rand_RC_31	P4.ercent>20%
BayesPrism (T1,2)	Astro	-91.533	Sample_rand_RC_32	1.Percent<=5%
BayesPrism (T1,2)	L5.6.NP	33.2016	Sample_rand_RC_32	3.Percent: 10%~20%
BayesPrism (T1,2)	L5.ET	260.022	Sample_rand_RC_32	2.Percent: 5%~10%
BayesPrism (T1,2)	L6b	154.289	Sample_rand_RC_32	1.Percent<=5%
BayesPrism (T1,2)	Lamp5	35.3973	Sample_rand_RC_32	3.Percent: 10%~20%
BayesPrism (T1,2)	Oligo	-71.846	Sample_rand_RC_32	P4.ercent>20%
BayesPrism (T1,2)	Astro	-92.8149	Sample_rand_RC_33	2.Percent: 5%~10%
BayesPrism (T1,2)	L5.6.NP	9.13889	Sample_rand_RC_33	P4.ercent>20%
BayesPrism (T1,2)	L5.ET	204.39	Sample_rand_RC_33	2.Percent: 5%~10%
BayesPrism (T1,2)	L6b	75.3177	Sample_rand_RC_33	3.Percent: 10%~20%
BayesPrism (T1,2)	Lamp5	10.4548	Sample_rand_RC_33	3.Percent: 10%~20%
BayesPrism (T1,2)	Oligo	-79.2218	Sample_rand_RC_33	P4.ercent>20%
BayesPrism (T1,2)	Astro	-90.421	Sample_rand_RC_34	2.Percent: 5%~10%
BayesPrism (T1,2)	L5.6.NP	1.26115	Sample_rand_RC_34	P4.ercent>20%
BayesPrism (T1,2)	L5.ET	203.789	Sample_rand_RC_34	2.Percent: 5%~10%
BayesPrism (T1,2)	L6b	72.7887	Sample_rand_RC_34	P4.ercent>20%
BayesPrism (T1,2)	Lamp5	8.70988	Sample_rand_RC_34	3.Percent: 10%~20%
BayesPrism (T1,2)	Oligo	-79.3319	Sample_rand_RC_34	P4.ercent>20%
BayesPrism (T1,2)	Astro	-90.6078	Sample_rand_RC_35	2.Percent: 5%~10%
BayesPrism (T1,2)	L5.6.NP	-14.3698	Sample_rand_RC_35	3.Percent: 10%~20%
BayesPrism (T1,2)	L5.ET	279.264	Sample_rand_RC_35	1.Percent<=5%
BayesPrism (T1,2)	L6b	74.224	Sample_rand_RC_35	3.Percent: 10%~20%
BayesPrism (T1,2)	Lamp5	6.19824	Sample_rand_RC_35	P4.ercent>20%
BayesPrism (T1,2)	Oligo	-80.7649	Sample_rand_RC_35	P4.ercent>20%
BayesPrism (T1,2)	Astro	-90.042	Sample_rand_RC_36	2.Percent: 5%~10%
BayesPrism (T1,2)	L5.6.NP	-31.7217	Sample_rand_RC_36	1.Percent<=5%
BayesPrism (T1,2)	L5.ET	208.858	Sample_rand_RC_36	3.Percent: 10%~20%
BayesPrism (T1,2)	L6b	106.816	Sample_rand_RC_36	1.Percent<=5%
BayesPrism (T1,2)	Lamp5	18.1793	Sample_rand_RC_36	P4.ercent>20%
BayesPrism (T1,2)	Oligo	-76.5006	Sample_rand_RC_36	P4.ercent>20%
BayesPrism (T1,2)	Astro	-94.8132	Sample_rand_RC_37	1.Percent<=5%
BayesPrism (T1,2)	L5.6.NP	-6.75007	Sample_rand_RC_37	3.Percent: 10%~20%
BayesPrism (T1,2)	L5.ET	333.793	Sample_rand_RC_37	1.Percent<=5%
BayesPrism (T1,2)	L6b	82.7705	Sample_rand_RC_37	P4.ercent>20%
BayesPrism (T1,2)	Lamp5	12.0812	Sample_rand_RC_37	P4.ercent>20%
BayesPrism (T1,2)	Oligo	-77.9833	Sample_rand_RC_37	P4.ercent>20%
BayesPrism (T1,2)	Astro	-99.0284	Sample_rand_RC_38	1.Percent<=5%
BayesPrism (T1,2)	L5.6.NP	-22.0986	Sample_rand_RC_38	2.Percent: 5%~10%
BayesPrism (T1,2)	L5.ET	315.424	Sample_rand_RC_38	1.Percent<=5%
BayesPrism (T1,2)	L6b	77.2922	Sample_rand_RC_38	3.Percent: 10%~20%
BayesPrism (T1,2)	Lamp5	9.02685	Sample_rand_RC_38	P4.ercent>20%
BayesPrism (T1,2)	Oligo	-78.9072	Sample_rand_RC_38	P4.ercent>20%
BayesPrism (T1,2)	Astro	-95.7976	Sample_rand_RC_39	1.Percent<=5%
BayesPrism (T1,2)	L5.6.NP	-94.8656	Sample_rand_RC_39	1.Percent<=5%
BayesPrism (T1,2)	L5.ET	137.278	Sample_rand_RC_39	2.Percent: 5%~10%
BayesPrism (T1,2)	L6b	34.6498	Sample_rand_RC_39	P4.ercent>20%
BayesPrism (T1,2)	Lamp5	-15.0315	Sample_rand_RC_39	P4.ercent>20%
BayesPrism (T1,2)	Oligo	-88.9417	Sample_rand_RC_39	2.Percent: 5%~10%
BayesPrism (T1,2)	Astro	-92.2074	Sample_rand_RC_40	1.Percent<=5%
BayesPrism (T1,2)	L5.6.NP	-2.37829	Sample_rand_RC_40	3.Percent: 10%~20%
BayesPrism (T1,2)	L5.ET	212.527	Sample_rand_RC_40	2.Percent: 5%~10%
BayesPrism (T1,2)	L6b	102.441	Sample_rand_RC_40	1.Percent<=5%
BayesPrism (T1,2)	Lamp5	10.4693	Sample_rand_RC_40	P4.ercent>20%
BayesPrism (T1,2)	Oligo	-79.5196	Sample_rand_RC_40	P4.ercent>20%
BayesPrism (T1,2)	Astro	-93.0657	Sample_rand_RC_41	2.Percent: 5%~10%
BayesPrism (T1,2)	L5.6.NP	-21.2272	Sample_rand_RC_41	P4.ercent>20%
BayesPrism (T1,2)	L5.ET	139.742	Sample_rand_RC_41	2.Percent: 5%~10%
BayesPrism (T1,2)	L6b	38.4478	Sample_rand_RC_41	P4.ercent>20%
BayesPrism (T1,2)	Lamp5	-14.7482	Sample_rand_RC_41	P4.ercent>20%
BayesPrism (T1,2)	Oligo	-90.441	Sample_rand_RC_41	2.Percent: 5%~10%
BayesPrism (T1,2)	Astro	-95.4902	Sample_rand_RC_42	1.Percent<=5%
BayesPrism (T1,2)	L5.6.NP	-43.089	Sample_rand_RC_42	2.Percent: 5%~10%
BayesPrism (T1,2)	L5.ET	178.733	Sample_rand_RC_42	2.Percent: 5%~10%
BayesPrism (T1,2)	L6b	63.414	Sample_rand_RC_42	3.Percent: 10%~20%
BayesPrism (T1,2)	Lamp5	0.450928	Sample_rand_RC_42	P4.ercent>20%
BayesPrism (T1,2)	Oligo	-81.6049	Sample_rand_RC_42	P4.ercent>20%
BayesPrism (T1,2)	Astro	-93.5611	Sample_rand_RC_43	1.Percent<=5%
BayesPrism (T1,2)	L5.6.NP	3.60103	Sample_rand_RC_43	3.Percent: 10%~20%
BayesPrism (T1,2)	L5.ET	286.05	Sample_rand_RC_43	1.Percent<=5%
BayesPrism (T1,2)	L6b	87.0853	Sample_rand_RC_43	3.Percent: 10%~20%
BayesPrism (T1,2)	Lamp5	13.9018	Sample_rand_RC_43	P4.ercent>20%
BayesPrism (T1,2)	Oligo	-77.8336	Sample_rand_RC_43	P4.ercent>20%
BayesPrism (T1,2)	Astro	-90.6479	Sample_rand_RC_44	1.Percent<=5%
BayesPrism (T1,2)	L5.6.NP	20.294	Sample_rand_RC_44	3.Percent: 10%~20%
BayesPrism (T1,2)	L5.ET	337.847	Sample_rand_RC_44	1.Percent<=5%
BayesPrism (T1,2)	L6b	106.64	Sample_rand_RC_44	3.Percent: 10%~20%
BayesPrism (T1,2)	Lamp5	27.1162	Sample_rand_RC_44	P4.ercent>20%
BayesPrism (T1,2)	Oligo	-73.8315	Sample_rand_RC_44	P4.ercent>20%
BayesPrism (T1,2)	Astro	-95.8248	Sample_rand_RC_45	1.Percent<=5%
BayesPrism (T1,2)	L5.6.NP	-19.6877	Sample_rand_RC_45	3.Percent: 10%~20%
BayesPrism (T1,2)	L5.ET	201.342	Sample_rand_RC_45	2.Percent: 5%~10%
BayesPrism (T1,2)	L6b	68.6947	Sample_rand_RC_45	3.Percent: 10%~20%
BayesPrism (T1,2)	Lamp5	0.829268	Sample_rand_RC_45	P4.ercent>20%
BayesPrism (T1,2)	Oligo	-81.4689	Sample_rand_RC_45	P4.ercent>20%
BayesPrism (T1,2)	Astro	-84.4192	Sample_rand_RC_46	2.Percent: 5%~10%
BayesPrism (T1,2)	L5.6.NP	0.700716	Sample_rand_RC_46	1.Percent<=5%
BayesPrism (T1,2)	L5.ET	391.842	Sample_rand_RC_46	1.Percent<=5%
BayesPrism (T1,2)	L6b	147.807	Sample_rand_RC_46	2.Percent: 5%~10%
BayesPrism (T1,2)	Lamp5	51.07	Sample_rand_RC_46	P4.ercent>20%
BayesPrism (T1,2)	Oligo	-67.8962	Sample_rand_RC_46	P4.ercent>20%
BayesPrism (T1,2)	Astro	-93.9385	Sample_rand_RC_47	2.Percent: 5%~10%
BayesPrism (T1,2)	L5.6.NP	-23.8663	Sample_rand_RC_47	P4.ercent>20%
BayesPrism (T1,2)	L5.ET	201.715	Sample_rand_RC_47	1.Percent<=5%
BayesPrism (T1,2)	L6b	35.9015	Sample_rand_RC_47	P4.ercent>20%
BayesPrism (T1,2)	Lamp5	-13.7976	Sample_rand_RC_47	P4.ercent>20%
BayesPrism (T1,2)	Oligo	-89.0986	Sample_rand_RC_47	2.Percent: 5%~10%
BayesPrism (T1,2)	Astro	-90.9973	Sample_rand_RC_48	2.Percent: 5%~10%
BayesPrism (T1,2)	L5.6.NP	-25.0395	Sample_rand_RC_48	2.Percent: 5%~10%
BayesPrism (T1,2)	L5.ET	226.658	Sample_rand_RC_48	2.Percent: 5%~10%
BayesPrism (T1,2)	L6b	86.977	Sample_rand_RC_48	3.Percent: 10%~20%
BayesPrism (T1,2)	Lamp5	16.3613	Sample_rand_RC_48	P4.ercent>20%
BayesPrism (T1,2)	Oligo	-76.891	Sample_rand_RC_48	P4.ercent>20%
BayesPrism (T1,2)	Astro	-87.9176	Sample_rand_RC_49	1.Percent<=5%
BayesPrism (T1,2)	L5.6.NP	53.1317	Sample_rand_RC_49	3.Percent: 10%~20%
BayesPrism (T1,2)	L5.ET	336.644	Sample_rand_RC_49	2.Percent: 5%~10%
BayesPrism (T1,2)	L6b	159.026	Sample_rand_RC_49	3.Percent: 10%~20%
BayesPrism (T1,2)	Lamp5	74.2347	Sample_rand_RC_49	1.Percent<=5%
BayesPrism (T1,2)	Oligo	-65.82	Sample_rand_RC_49	P4.ercent>20%
BayesPrism (T1,2)	Astro	-85.229	Sample_rand_RC_50	1.Percent<=5%
BayesPrism (T1,2)	L5.6.NP	52.4201	Sample_rand_RC_50	3.Percent: 10%~20%
BayesPrism (T1,2)	L5.ET	303.334	Sample_rand_RC_50	2.Percent: 5%~10%
BayesPrism (T1,2)	L6b	169.295	Sample_rand_RC_50	1.Percent<=5%
BayesPrism (T1,2)	Lamp5	71.466	Sample_rand_RC_50	1.Percent<=5%
BayesPrism (T1,2)	Oligo	-67.1517	Sample_rand_RC_50	P4.ercent>20%
BayesPrism (T1,2)	Astro	-84.2931	Sample_rand_RC_51	2.Percent: 5%~10%
BayesPrism (T1,2)	L5.6.NP	0.890273	Sample_rand_RC_51	1.Percent<=5%
BayesPrism (T1,2)	L5.ET	277.701	Sample_rand_RC_51	3.Percent: 10%~20%
BayesPrism (T1,2)	L6b	134.647	Sample_rand_RC_51	2.Percent: 5%~10%
BayesPrism (T1,2)	Lamp5	74.3997	Sample_rand_RC_51	1.Percent<=5%
BayesPrism (T1,2)	Oligo	-67.919	Sample_rand_RC_51	P4.ercent>20%
BayesPrism (T1,2)	Astro	-88.322	Sample_rand_RC_52	3.Percent: 10%~20%
BayesPrism (T1,2)	L5.6.NP	11.5994	Sample_rand_RC_52	P4.ercent>20%
BayesPrism (T1,2)	L5.ET	208.343	Sample_rand_RC_52	2.Percent: 5%~10%
BayesPrism (T1,2)	L6b	78.5269	Sample_rand_RC_52	3.Percent: 10%~20%
BayesPrism (T1,2)	Lamp5	30.8568	Sample_rand_RC_52	1.Percent<=5%
BayesPrism (T1,2)	Oligo	-79.7361	Sample_rand_RC_52	P4.ercent>20%
BayesPrism (T1,2)	Astro	-93.3823	Sample_rand_RC_53	1.Percent<=5%
BayesPrism (T1,2)	L5.6.NP	-10.0766	Sample_rand_RC_53	P4.ercent>20%
BayesPrism (T1,2)	L5.ET	175.544	Sample_rand_RC_53	2.Percent: 5%~10%
BayesPrism (T1,2)	L6b	58.2379	Sample_rand_RC_53	P4.ercent>20%
BayesPrism (T1,2)	Lamp5	-0.66049	Sample_rand_RC_53	3.Percent: 10%~20%
BayesPrism (T1,2)	Oligo	-81.8467	Sample_rand_RC_53	P4.ercent>20%
BayesPrism (T1,2)	Astro	-87.0902	Sample_rand_RC_54	3.Percent: 10%~20%
BayesPrism (T1,2)	L5.6.NP	20.8285	Sample_rand_RC_54	P4.ercent>20%
BayesPrism (T1,2)	L5.ET	225.628	Sample_rand_RC_54	2.Percent: 5%~10%
BayesPrism (T1,2)	L6b	90.2969	Sample_rand_RC_54	3.Percent: 10%~20%
BayesPrism (T1,2)	Lamp5	22.5086	Sample_rand_RC_54	3.Percent: 10%~20%
BayesPrism (T1,2)	Oligo	-77.7904	Sample_rand_RC_54	P4.ercent>20%
BayesPrism (T1,2)	Astro	-91.942	Sample_rand_RC_55	1.Percent<=5%
BayesPrism (T1,2)	L5.6.NP	-10.7485	Sample_rand_RC_55	2.Percent: 5%~10%
BayesPrism (T1,2)	L5.ET	396.179	Sample_rand_RC_55	1.Percent<=5%
BayesPrism (T1,2)	L6b	83.1459	Sample_rand_RC_55	P4.ercent>20%
BayesPrism (T1,2)	Lamp5	13.0864	Sample_rand_RC_55	P4.ercent>20%
BayesPrism (T1,2)	Oligo	-77.8361	Sample_rand_RC_55	P4.ercent>20%
BayesPrism (T1,2)	Astro	-90.2792	Sample_rand_RC_56	2.Percent: 5%~10%
BayesPrism (T1,2)	L5.6.NP	5.93945	Sample_rand_RC_56	3.Percent: 10%~20%
BayesPrism (T1,2)	L5.ET	216.037	Sample_rand_RC_56	2.Percent: 5%~10%
BayesPrism (T1,2)	L6b	90.985	Sample_rand_RC_56	2.Percent: 5%~10%
BayesPrism (T1,2)	Lamp5	12.3736	Sample_rand_RC_56	P4.ercent>20%
BayesPrism (T1,2)	Oligo	-78.358	Sample_rand_RC_56	P4.ercent>20%
BayesPrism (T1,2)	Astro	-89.048	Sample_rand_RC_57	1.Percent<=5%
BayesPrism (T1,2)	L5.6.NP	20.8929	Sample_rand_RC_57	2.Percent: 5%~10%
BayesPrism (T1,2)	L5.ET	337.54	Sample_rand_RC_57	1.Percent<=5%
BayesPrism (T1,2)	L6b	139.434	Sample_rand_RC_57	2.Percent: 5%~10%
BayesPrism (T1,2)	Lamp5	45.0412	Sample_rand_RC_57	P4.ercent>20%
BayesPrism (T1,2)	Oligo	-69.5738	Sample_rand_RC_57	P4.ercent>20%
BayesPrism (T1,2)	Astro	-90.7282	Sample_rand_RC_58	2.Percent: 5%~10%
BayesPrism (T1,2)	L5.6.NP	-2.20177	Sample_rand_RC_58	P4.ercent>20%
BayesPrism (T1,2)	L5.ET	153.411	Sample_rand_RC_58	3.Percent: 10%~20%
BayesPrism (T1,2)	L6b	62.2107	Sample_rand_RC_58	2.Percent: 5%~10%
BayesPrism (T1,2)	Lamp5	-2.37175	Sample_rand_RC_58	3.Percent: 10%~20%
BayesPrism (T1,2)	Oligo	-83.3185	Sample_rand_RC_58	P4.ercent>20%
BayesPrism (T1,2)	Astro	-89.0743	Sample_rand_RC_59	2.Percent: 5%~10%
BayesPrism (T1,2)	L5.6.NP	-30.5379	Sample_rand_RC_59	2.Percent: 5%~10%
BayesPrism (T1,2)	L5.ET	206.118	Sample_rand_RC_59	2.Percent: 5%~10%
BayesPrism (T1,2)	L6b	81.7272	Sample_rand_RC_59	3.Percent: 10%~20%
BayesPrism (T1,2)	Lamp5	7.00817	Sample_rand_RC_59	P4.ercent>20%
BayesPrism (T1,2)	Oligo	-80.7381	Sample_rand_RC_59	3.Percent: 10%~20%
BayesPrism (T1,2)	Astro	-89.2949	Sample_rand_RC_60	2.Percent: 5%~10%
BayesPrism (T1,2)	L5.6.NP	-1.87228	Sample_rand_RC_60	P4.ercent>20%
BayesPrism (T1,2)	L5.ET	186.959	Sample_rand_RC_60	2.Percent: 5%~10%
BayesPrism (T1,2)	L6b	72.018	Sample_rand_RC_60	3.Percent: 10%~20%
BayesPrism (T1,2)	Lamp5	5.22418	Sample_rand_RC_60	P4.ercent>20%
BayesPrism (T1,2)	Oligo	-81.2676	Sample_rand_RC_60	P4.ercent>20%
BayesPrism (T1,2)	Astro	-88.1922	Sample_rand_RC_61	2.Percent: 5%~10%
BayesPrism (T1,2)	L5.6.NP	-74.9791	Sample_rand_RC_61	1.Percent<=5%
BayesPrism (T1,2)	L5.ET	265.55	Sample_rand_RC_61	1.Percent<=5%
BayesPrism (T1,2)	L6b	71.7654	Sample_rand_RC_61	P4.ercent>20%
BayesPrism (T1,2)	Lamp5	9.83354	Sample_rand_RC_61	3.Percent: 10%~20%
BayesPrism (T1,2)	Oligo	-78.783	Sample_rand_RC_61	P4.ercent>20%
BayesPrism (T1,2)	Astro	-93.2175	Sample_rand_RC_62	1.Percent<=5%
BayesPrism (T1,2)	L5.6.NP	-16.8892	Sample_rand_RC_62	3.Percent: 10%~20%
BayesPrism (T1,2)	L5.ET	172.436	Sample_rand_RC_62	2.Percent: 5%~10%
BayesPrism (T1,2)	L6b	63.8588	Sample_rand_RC_62	2.Percent: 5%~10%
BayesPrism (T1,2)	Lamp5	-2.37366	Sample_rand_RC_62	P4.ercent>20%
BayesPrism (T1,2)	Oligo	-83.8159	Sample_rand_RC_62	3.Percent: 10%~20%
BayesPrism (T1,2)	Astro	-89.8342	Sample_rand_RC_63	1.Percent<=5%
BayesPrism (T1,2)	L5.6.NP	21.2633	Sample_rand_RC_63	3.Percent: 10%~20%
BayesPrism (T1,2)	L5.ET	257.831	Sample_rand_RC_63	2.Percent: 5%~10%
BayesPrism (T1,2)	L6b	134.275	Sample_rand_RC_63	1.Percent<=5%
BayesPrism (T1,2)	Lamp5	25.2018	Sample_rand_RC_63	P4.ercent>20%
BayesPrism (T1,2)	Oligo	-74.4642	Sample_rand_RC_63	P4.ercent>20%
BayesPrism (T1,2)	Astro	-91.6662	Sample_rand_RC_64	2.Percent: 5%~10%
BayesPrism (T1,2)	L5.6.NP	-15.4391	Sample_rand_RC_64	3.Percent: 10%~20%
BayesPrism (T1,2)	L5.ET	245.158	Sample_rand_RC_64	1.Percent<=5%
BayesPrism (T1,2)	L6b	52.047	Sample_rand_RC_64	P4.ercent>20%
BayesPrism (T1,2)	Lamp5	-0.340169	Sample_rand_RC_64	2.Percent: 5%~10%
BayesPrism (T1,2)	Oligo	-82.536	Sample_rand_RC_64	P4.ercent>20%
BayesPrism (T1,2)	Astro	-93.9283	Sample_rand_RC_65	1.Percent<=5%
BayesPrism (T1,2)	L5.6.NP	-4.87475	Sample_rand_RC_65	3.Percent: 10%~20%
BayesPrism (T1,2)	L5.ET	188.971	Sample_rand_RC_65	2.Percent: 5%~10%
BayesPrism (T1,2)	L6b	65.4591	Sample_rand_RC_65	P4.ercent>20%
BayesPrism (T1,2)	Lamp5	10.5875	Sample_rand_RC_65	2.Percent: 5%~10%
BayesPrism (T1,2)	Oligo	-79.9809	Sample_rand_RC_65	P4.ercent>20%
BayesPrism (T1,2)	Astro	-93.3652	Sample_rand_RC_66	1.Percent<=5%
BayesPrism (T1,2)	L5.6.NP	-24.9814	Sample_rand_RC_66	3.Percent: 10%~20%
BayesPrism (T1,2)	L5.ET	117.279	Sample_rand_RC_66	P4.ercent>20%
BayesPrism (T1,2)	L6b	53.9469	Sample_rand_RC_66	2.Percent: 5%~10%
BayesPrism (T1,2)	Lamp5	-11.3277	Sample_rand_RC_66	3.Percent: 10%~20%
BayesPrism (T1,2)	Oligo	-83.475	Sample_rand_RC_66	P4.ercent>20%
BayesPrism (T1,2)	Astro	-92.5206	Sample_rand_RC_67	2.Percent: 5%~10%
BayesPrism (T1,2)	L5.6.NP	-16.9011	Sample_rand_RC_67	3.Percent: 10%~20%
BayesPrism (T1,2)	L5.ET	191.375	Sample_rand_RC_67	2.Percent: 5%~10%
BayesPrism (T1,2)	L6b	58.0559	Sample_rand_RC_67	3.Percent: 10%~20%
BayesPrism (T1,2)	Lamp5	-2.86084	Sample_rand_RC_67	P4.ercent>20%
BayesPrism (T1,2)	Oligo	-84.158	Sample_rand_RC_67	3.Percent: 10%~20%
BayesPrism (T1,2)	Astro	-86.28	Sample_rand_RC_68	2.Percent: 5%~10%
BayesPrism (T1,2)	L5.6.NP	-24.1449	Sample_rand_RC_68	2.Percent: 5%~10%
BayesPrism (T1,2)	L5.ET	207.6	Sample_rand_RC_68	3.Percent: 10%~20%
BayesPrism (T1,2)	L6b	85.2568	Sample_rand_RC_68	P4.ercent>20%
BayesPrism (T1,2)	Lamp5	24.1621	Sample_rand_RC_68	2.Percent: 5%~10%
BayesPrism (T1,2)	Oligo	-75.602	Sample_rand_RC_68	P4.ercent>20%
BayesPrism (T1,2)	Astro	-92.9751	Sample_rand_RC_69	1.Percent<=5%
BayesPrism (T1,2)	L5.6.NP	-96.403	Sample_rand_RC_69	1.Percent<=5%
BayesPrism (T1,2)	L5.ET	209.259	Sample_rand_RC_69	1.Percent<=5%
BayesPrism (T1,2)	L6b	64.1203	Sample_rand_RC_69	3.Percent: 10%~20%
BayesPrism (T1,2)	Lamp5	3.34263	Sample_rand_RC_69	P4.ercent>20%
BayesPrism (T1,2)	Oligo	-81.2843	Sample_rand_RC_69	3.Percent: 10%~20%
BayesPrism (T1,2)	Astro	-93.4867	Sample_rand_RC_70	2.Percent: 5%~10%
BayesPrism (T1,2)	L5.6.NP	-22.8273	Sample_rand_RC_70	3.Percent: 10%~20%
BayesPrism (T1,2)	L5.ET	226.548	Sample_rand_RC_70	1.Percent<=5%
BayesPrism (T1,2)	L6b	37.7575	Sample_rand_RC_70	P4.ercent>20%
BayesPrism (T1,2)	Lamp5	-14.3135	Sample_rand_RC_70	P4.ercent>20%
BayesPrism (T1,2)	Oligo	-90.7255	Sample_rand_RC_70	2.Percent: 5%~10%
BayesPrism (T1,2)	Astro	-88.983	Sample_rand_RC_71	2.Percent: 5%~10%
BayesPrism (T1,2)	L5.6.NP	4.5645	Sample_rand_RC_71	3.Percent: 10%~20%
BayesPrism (T1,2)	L5.ET	222.43	Sample_rand_RC_71	2.Percent: 5%~10%
BayesPrism (T1,2)	L6b	85.1307	Sample_rand_RC_71	3.Percent: 10%~20%
BayesPrism (T1,2)	Lamp5	16.7624	Sample_rand_RC_71	3.Percent: 10%~20%
BayesPrism (T1,2)	Oligo	-77.6603	Sample_rand_RC_71	P4.ercent>20%
BayesPrism (T1,2)	Astro	-94.2691	Sample_rand_RC_72	1.Percent<=5%
BayesPrism (T1,2)	L5.6.NP	-41.1341	Sample_rand_RC_72	1.Percent<=5%
BayesPrism (T1,2)	L5.ET	353.293	Sample_rand_RC_72	1.Percent<=5%
BayesPrism (T1,2)	L6b	87.466	Sample_rand_RC_72	3.Percent: 10%~20%
BayesPrism (T1,2)	Lamp5	14.6757	Sample_rand_RC_72	P4.ercent>20%
BayesPrism (T1,2)	Oligo	-77.4436	Sample_rand_RC_72	P4.ercent>20%
BayesPrism (T1,2)	Astro	-84.6415	Sample_rand_RC_73	2.Percent: 5%~10%
BayesPrism (T1,2)	L5.6.NP	20.0781	Sample_rand_RC_73	3.Percent: 10%~20%
BayesPrism (T1,2)	L5.ET	336.98	Sample_rand_RC_73	1.Percent<=5%
BayesPrism (T1,2)	L6b	118.544	Sample_rand_RC_73	3.Percent: 10%~20%
BayesPrism (T1,2)	Lamp5	35.3872	Sample_rand_RC_73	P4.ercent>20%
BayesPrism (T1,2)	Oligo	-72.2322	Sample_rand_RC_73	P4.ercent>20%
BayesPrism (T1,2)	Astro	-90.7685	Sample_rand_RC_74	3.Percent: 10%~20%
BayesPrism (T1,2)	L5.6.NP	-8.1542	Sample_rand_RC_74	P4.ercent>20%
BayesPrism (T1,2)	L5.ET	132.527	Sample_rand_RC_74	3.Percent: 10%~20%
BayesPrism (T1,2)	L6b	54.9609	Sample_rand_RC_74	3.Percent: 10%~20%
BayesPrism (T1,2)	Lamp5	-2.69973	Sample_rand_RC_74	2.Percent: 5%~10%
BayesPrism (T1,2)	Oligo	-85.2967	Sample_rand_RC_74	3.Percent: 10%~20%
BayesPrism (T1,2)	Astro	-91.2242	Sample_rand_RC_75	1.Percent<=5%
BayesPrism (T1,2)	L5.6.NP	-4.18641	Sample_rand_RC_75	2.Percent: 5%~10%
BayesPrism (T1,2)	L5.ET	222.638	Sample_rand_RC_75	2.Percent: 5%~10%
BayesPrism (T1,2)	L6b	97.9737	Sample_rand_RC_75	3.Percent: 10%~20%
BayesPrism (T1,2)	Lamp5	23.6298	Sample_rand_RC_75	3.Percent: 10%~20%
BayesPrism (T1,2)	Oligo	-74.6585	Sample_rand_RC_75	P4.ercent>20%
BayesPrism (T1,2)	Astro	-88.7436	Sample_rand_RC_76	2.Percent: 5%~10%
BayesPrism (T1,2)	L5.6.NP	-20.0408	Sample_rand_RC_76	2.Percent: 5%~10%
BayesPrism (T1,2)	L5.ET	182.172	Sample_rand_RC_76	2.Percent: 5%~10%
BayesPrism (T1,2)	L6b	69.3899	Sample_rand_RC_76	P4.ercent>20%
BayesPrism (T1,2)	Lamp5	6.52386	Sample_rand_RC_76	3.Percent: 10%~20%
BayesPrism (T1,2)	Oligo	-79.1614	Sample_rand_RC_76	P4.ercent>20%
BayesPrism (T1,2)	Astro	-90.4711	Sample_rand_RC_77	3.Percent: 10%~20%
BayesPrism (T1,2)	L5.6.NP	-19.8837	Sample_rand_RC_77	P4.ercent>20%
BayesPrism (T1,2)	L5.ET	159.273	Sample_rand_RC_77	2.Percent: 5%~10%
BayesPrism (T1,2)	L6b	37.1318	Sample_rand_RC_77	P4.ercent>20%
BayesPrism (T1,2)	Lamp5	-12.0882	Sample_rand_RC_77	3.Percent: 10%~20%
BayesPrism (T1,2)	Oligo	-91.2539	Sample_rand_RC_77	1.Percent<=5%
BayesPrism (T1,2)	Astro	-91.064	Sample_rand_RC_78	2.Percent: 5%~10%
BayesPrism (T1,2)	L5.6.NP	-12.7173	Sample_rand_RC_78	P4.ercent>20%
BayesPrism (T1,2)	L5.ET	164.183	Sample_rand_RC_78	2.Percent: 5%~10%
BayesPrism (T1,2)	L6b	49.3842	Sample_rand_RC_78	P4.ercent>20%
BayesPrism (T1,2)	Lamp5	-8.51071	Sample_rand_RC_78	P4.ercent>20%
BayesPrism (T1,2)	Oligo	-87.8484	Sample_rand_RC_78	2.Percent: 5%~10%
BayesPrism (T1,2)	Astro	-91.0145	Sample_rand_RC_79	2.Percent: 5%~10%
BayesPrism (T1,2)	L5.6.NP	-6.93002	Sample_rand_RC_79	P4.ercent>20%
BayesPrism (T1,2)	L5.ET	219.192	Sample_rand_RC_79	1.Percent<=5%
BayesPrism (T1,2)	L6b	56.4143	Sample_rand_RC_79	P4.ercent>20%
BayesPrism (T1,2)	Lamp5	-3.49126	Sample_rand_RC_79	P4.ercent>20%
BayesPrism (T1,2)	Oligo	-84.5684	Sample_rand_RC_79	3.Percent: 10%~20%
BayesPrism (T1,2)	Astro	-88.8197	Sample_rand_RC_80	2.Percent: 5%~10%
BayesPrism (T1,2)	L5.6.NP	-12.4958	Sample_rand_RC_80	2.Percent: 5%~10%
BayesPrism (T1,2)	L5.ET	388.583	Sample_rand_RC_80	1.Percent<=5%
BayesPrism (T1,2)	L6b	92.3204	Sample_rand_RC_80	3.Percent: 10%~20%
BayesPrism (T1,2)	Lamp5	16.627	Sample_rand_RC_80	P4.ercent>20%
BayesPrism (T1,2)	Oligo	-77.0688	Sample_rand_RC_80	P4.ercent>20%
BayesPrism (T1,2)	Astro	-89.5866	Sample_rand_RC_81	2.Percent: 5%~10%
BayesPrism (T1,2)	L5.6.NP	-6.06673	Sample_rand_RC_81	3.Percent: 10%~20%
BayesPrism (T1,2)	L5.ET	239.641	Sample_rand_RC_81	1.Percent<=5%
BayesPrism (T1,2)	L6b	75.0204	Sample_rand_RC_81	P4.ercent>20%
BayesPrism (T1,2)	Lamp5	6.27683	Sample_rand_RC_81	P4.ercent>20%
BayesPrism (T1,2)	Oligo	-80.1189	Sample_rand_RC_81	P4.ercent>20%
BayesPrism (T1,2)	Astro	-88.9777	Sample_rand_RC_82	3.Percent: 10%~20%
BayesPrism (T1,2)	L5.6.NP	-1.93596	Sample_rand_RC_82	P4.ercent>20%
BayesPrism (T1,2)	L5.ET	162.652	Sample_rand_RC_82	3.Percent: 10%~20%
BayesPrism (T1,2)	L6b	57.6754	Sample_rand_RC_82	3.Percent: 10%~20%
BayesPrism (T1,2)	Lamp5	8.67286	Sample_rand_RC_82	2.Percent: 5%~10%
BayesPrism (T1,2)	Oligo	-81.8873	Sample_rand_RC_82	P4.ercent>20%
BayesPrism (T1,2)	Astro	-88.6588	Sample_rand_RC_83	2.Percent: 5%~10%
BayesPrism (T1,2)	L5.6.NP	-9.1507	Sample_rand_RC_83	3.Percent: 10%~20%
BayesPrism (T1,2)	L5.ET	223.56	Sample_rand_RC_83	2.Percent: 5%~10%
BayesPrism (T1,2)	L6b	74.7794	Sample_rand_RC_83	P4.ercent>20%
BayesPrism (T1,2)	Lamp5	18.6592	Sample_rand_RC_83	2.Percent: 5%~10%
BayesPrism (T1,2)	Oligo	-77.7352	Sample_rand_RC_83	P4.ercent>20%
BayesPrism (T1,2)	Astro	-92.4471	Sample_rand_RC_84	1.Percent<=5%
BayesPrism (T1,2)	L5.6.NP	-35.9551	Sample_rand_RC_84	1.Percent<=5%
BayesPrism (T1,2)	L5.ET	246.38	Sample_rand_RC_84	2.Percent: 5%~10%
BayesPrism (T1,2)	L6b	95.114	Sample_rand_RC_84	3.Percent: 10%~20%
BayesPrism (T1,2)	Lamp5	19.5476	Sample_rand_RC_84	P4.ercent>20%
BayesPrism (T1,2)	Oligo	-75.5456	Sample_rand_RC_84	P4.ercent>20%
BayesPrism (T1,2)	Astro	-93.8723	Sample_rand_RC_85	2.Percent: 5%~10%
BayesPrism (T1,2)	L5.6.NP	-36.9216	Sample_rand_RC_85	3.Percent: 10%~20%
BayesPrism (T1,2)	L5.ET	142.276	Sample_rand_RC_85	2.Percent: 5%~10%
BayesPrism (T1,2)	L6b	42.7804	Sample_rand_RC_85	P4.ercent>20%
BayesPrism (T1,2)	Lamp5	-13.3788	Sample_rand_RC_85	P4.ercent>20%
BayesPrism (T1,2)	Oligo	-90.0881	Sample_rand_RC_85	2.Percent: 5%~10%
BayesPrism (T1,2)	Astro	-99.2205	Sample_rand_RC_86	1.Percent<=5%
BayesPrism (T1,2)	L5.6.NP	-1.04491	Sample_rand_RC_86	P4.ercent>20%
BayesPrism (T1,2)	L5.ET	186.994	Sample_rand_RC_86	2.Percent: 5%~10%
BayesPrism (T1,2)	L6b	61.4749	Sample_rand_RC_86	3.Percent: 10%~20%
BayesPrism (T1,2)	Lamp5	0.713807	Sample_rand_RC_86	P4.ercent>20%
BayesPrism (T1,2)	Oligo	-82.332	Sample_rand_RC_86	P4.ercent>20%
BayesPrism (T1,2)	Astro	-91.8134	Sample_rand_RC_87	1.Percent<=5%
BayesPrism (T1,2)	L5.6.NP	32.6167	Sample_rand_RC_87	3.Percent: 10%~20%
BayesPrism (T1,2)	L5.ET	316.851	Sample_rand_RC_87	1.Percent<=5%
BayesPrism (T1,2)	L6b	156.327	Sample_rand_RC_87	1.Percent<=5%
BayesPrism (T1,2)	Lamp5	37.1507	Sample_rand_RC_87	P4.ercent>20%
BayesPrism (T1,2)	Oligo	-71.4348	Sample_rand_RC_87	P4.ercent>20%
BayesPrism (T1,2)	Astro	-77.0932	Sample_rand_RC_88	2.Percent: 5%~10%
BayesPrism (T1,2)	L5.6.NP	12.1381	Sample_rand_RC_88	1.Percent<=5%
BayesPrism (T1,2)	L5.ET	391.247	Sample_rand_RC_88	2.Percent: 5%~10%
BayesPrism (T1,2)	L6b	238.505	Sample_rand_RC_88	1.Percent<=5%
BayesPrism (T1,2)	Lamp5	109.241	Sample_rand_RC_88	2.Percent: 5%~10%
BayesPrism (T1,2)	Oligo	-56.5786	Sample_rand_RC_88	P4.ercent>20%
BayesPrism (T1,2)	Astro	-94.5086	Sample_rand_RC_89	1.Percent<=5%
BayesPrism (T1,2)	L5.6.NP	-8.49894	Sample_rand_RC_89	3.Percent: 10%~20%
BayesPrism (T1,2)	L5.ET	313.552	Sample_rand_RC_89	1.Percent<=5%
BayesPrism (T1,2)	L6b	67.5743	Sample_rand_RC_89	P4.ercent>20%
BayesPrism (T1,2)	Lamp5	4.01022	Sample_rand_RC_89	P4.ercent>20%
BayesPrism (T1,2)	Oligo	-80.9446	Sample_rand_RC_89	P4.ercent>20%
BayesPrism (T1,2)	Astro	-90.7092	Sample_rand_RC_90	2.Percent: 5%~10%
BayesPrism (T1,2)	L5.6.NP	-31.7925	Sample_rand_RC_90	2.Percent: 5%~10%
BayesPrism (T1,2)	L5.ET	251.045	Sample_rand_RC_90	1.Percent<=5%
BayesPrism (T1,2)	L6b	58.7158	Sample_rand_RC_90	P4.ercent>20%
BayesPrism (T1,2)	Lamp5	-1.59944	Sample_rand_RC_90	P4.ercent>20%
BayesPrism (T1,2)	Oligo	-84.8159	Sample_rand_RC_90	3.Percent: 10%~20%
BayesPrism (T1,2)	Astro	-86.3307	Sample_rand_RC_91	2.Percent: 5%~10%
BayesPrism (T1,2)	L5.6.NP	5.63228	Sample_rand_RC_91	2.Percent: 5%~10%
BayesPrism (T1,2)	L5.ET	267.89	Sample_rand_RC_91	2.Percent: 5%~10%
BayesPrism (T1,2)	L6b	98.1517	Sample_rand_RC_91	P4.ercent>20%
BayesPrism (T1,2)	Lamp5	54.2942	Sample_rand_RC_91	1.Percent<=5%
BayesPrism (T1,2)	Oligo	-73.7252	Sample_rand_RC_91	P4.ercent>20%
BayesPrism (T1,2)	Astro	-87.1413	Sample_rand_RC_92	2.Percent: 5%~10%
BayesPrism (T1,2)	L5.6.NP	-5.48629	Sample_rand_RC_92	2.Percent: 5%~10%
BayesPrism (T1,2)	L5.ET	247.57	Sample_rand_RC_92	2.Percent: 5%~10%
BayesPrism (T1,2)	L6b	89.3214	Sample_rand_RC_92	3.Percent: 10%~20%
BayesPrism (T1,2)	Lamp5	18.0835	Sample_rand_RC_92	P4.ercent>20%
BayesPrism (T1,2)	Oligo	-76.4889	Sample_rand_RC_92	P4.ercent>20%
BayesPrism (T1,2)	Astro	-90.5743	Sample_rand_RC_93	2.Percent: 5%~10%
BayesPrism (T1,2)	L5.6.NP	-98.7753	Sample_rand_RC_93	1.Percent<=5%
BayesPrism (T1,2)	L5.ET	201.764	Sample_rand_RC_93	2.Percent: 5%~10%
BayesPrism (T1,2)	L6b	69.9473	Sample_rand_RC_93	3.Percent: 10%~20%
BayesPrism (T1,2)	Lamp5	9.50464	Sample_rand_RC_93	P4.ercent>20%
BayesPrism (T1,2)	Oligo	-79.4261	Sample_rand_RC_93	P4.ercent>20%
BayesPrism (T1,2)	Astro	-93.5178	Sample_rand_RC_94	1.Percent<=5%
BayesPrism (T1,2)	L5.6.NP	7.15648	Sample_rand_RC_94	3.Percent: 10%~20%
BayesPrism (T1,2)	L5.ET	265.041	Sample_rand_RC_94	1.Percent<=5%
BayesPrism (T1,2)	L6b	97.6121	Sample_rand_RC_94	3.Percent: 10%~20%
BayesPrism (T1,2)	Lamp5	17.4162	Sample_rand_RC_94	P4.ercent>20%
BayesPrism (T1,2)	Oligo	-76.5728	Sample_rand_RC_94	P4.ercent>20%
BayesPrism (T1,2)	Astro	-86.6762	Sample_rand_RC_95	2.Percent: 5%~10%
BayesPrism (T1,2)	L5.6.NP	14.9318	Sample_rand_RC_95	2.Percent: 5%~10%
BayesPrism (T1,2)	L5.ET	328.119	Sample_rand_RC_95	1.Percent<=5%
BayesPrism (T1,2)	L6b	141.481	Sample_rand_RC_95	2.Percent: 5%~10%
BayesPrism (T1,2)	Lamp5	33.6854	Sample_rand_RC_95	P4.ercent>20%
BayesPrism (T1,2)	Oligo	-72.0633	Sample_rand_RC_95	P4.ercent>20%
BayesPrism (T1,2)	Astro	-88.6927	Sample_rand_RC_96	2.Percent: 5%~10%
BayesPrism (T1,2)	L5.6.NP	40.9296	Sample_rand_RC_96	P4.ercent>20%
BayesPrism (T1,2)	L5.ET	298.194	Sample_rand_RC_96	2.Percent: 5%~10%
BayesPrism (T1,2)	L6b	118.547	Sample_rand_RC_96	3.Percent: 10%~20%
BayesPrism (T1,2)	Lamp5	41.4535	Sample_rand_RC_96	2.Percent: 5%~10%
BayesPrism (T1,2)	Oligo	-72.5811	Sample_rand_RC_96	P4.ercent>20%
BayesPrism (T1,2)	Astro	-99.5099	Sample_rand_RC_97	1.Percent<=5%
BayesPrism (T1,2)	L5.6.NP	-24.6702	Sample_rand_RC_97	2.Percent: 5%~10%
BayesPrism (T1,2)	L5.ET	307.196	Sample_rand_RC_97	1.Percent<=5%
BayesPrism (T1,2)	L6b	70.9818	Sample_rand_RC_97	P4.ercent>20%
BayesPrism (T1,2)	Lamp5	4.15979	Sample_rand_RC_97	P4.ercent>20%
BayesPrism (T1,2)	Oligo	-80.2458	Sample_rand_RC_97	P4.ercent>20%
BayesPrism (T1,2)	Astro	-85.7104	Sample_rand_RC_98	2.Percent: 5%~10%
BayesPrism (T1,2)	L5.6.NP	-34.5703	Sample_rand_RC_98	1.Percent<=5%
BayesPrism (T1,2)	L5.ET	281.233	Sample_rand_RC_98	1.Percent<=5%
BayesPrism (T1,2)	L6b	110.345	Sample_rand_RC_98	3.Percent: 10%~20%
BayesPrism (T1,2)	Lamp5	28.796	Sample_rand_RC_98	P4.ercent>20%
BayesPrism (T1,2)	Oligo	-73.359	Sample_rand_RC_98	P4.ercent>20%
BayesPrism (T1,2)	Astro	-98.8056	Sample_rand_RC_99	1.Percent<=5%
BayesPrism (T1,2)	L5.6.NP	-29.2999	Sample_rand_RC_99	2.Percent: 5%~10%
BayesPrism (T1,2)	L5.ET	206.01	Sample_rand_RC_99	2.Percent: 5%~10%
BayesPrism (T1,2)	L6b	83.5754	Sample_rand_RC_99	3.Percent: 10%~20%
BayesPrism (T1,2)	Lamp5	9.65873	Sample_rand_RC_99	P4.ercent>20%
BayesPrism (T1,2)	Oligo	-78.1895	Sample_rand_RC_99	P4.ercent>20%
BayesPrism (T1,2)	Astro	-90.182	Sample_rand_RC_100	2.Percent: 5%~10%
BayesPrism (T1,2)	L5.6.NP	-1.5802	Sample_rand_RC_100	P4.ercent>20%
BayesPrism (T1,2)	L5.ET	209.3	Sample_rand_RC_100	1.Percent<=5%
BayesPrism (T1,2)	L6b	54.2307	Sample_rand_RC_100	P4.ercent>20%
BayesPrism (T1,2)	Lamp5	3.60384	Sample_rand_RC_100	2.Percent: 5%~10%
BayesPrism (T1,2)	Oligo	-83.4898	Sample_rand_RC_100	3.Percent: 10%~20%
ReDeconv	Astro	-4.07439	Sample_rand_RC_1	2.Percent: 5%~10%
ReDeconv	L5.6.NP	2.23336	Sample_rand_RC_1	3.Percent: 10%~20%
ReDeconv	L5.ET	2.28941	Sample_rand_RC_1	3.Percent: 10%~20%
ReDeconv	L6b	-1.42838	Sample_rand_RC_1	3.Percent: 10%~20%
ReDeconv	Lamp5	-0.609614	Sample_rand_RC_1	P4.ercent>20%
ReDeconv	Oligo	0.981147	Sample_rand_RC_1	2.Percent: 5%~10%
ReDeconv	Astro	0.431618	Sample_rand_RC_2	2.Percent: 5%~10%
ReDeconv	L5.6.NP	-1.49711	Sample_rand_RC_2	2.Percent: 5%~10%
ReDeconv	L5.ET	0.750259	Sample_rand_RC_2	2.Percent: 5%~10%
ReDeconv	L6b	-0.0363107	Sample_rand_RC_2	3.Percent: 10%~20%
ReDeconv	Lamp5	-0.261667	Sample_rand_RC_2	P4.ercent>20%
ReDeconv	Oligo	0.259573	Sample_rand_RC_2	P4.ercent>20%
ReDeconv	Astro	-1.60229	Sample_rand_RC_3	2.Percent: 5%~10%
ReDeconv	L5.6.NP	0.586652	Sample_rand_RC_3	P4.ercent>20%
ReDeconv	L5.ET	-1.14386	Sample_rand_RC_3	2.Percent: 5%~10%
ReDeconv	L6b	0.168676	Sample_rand_RC_3	P4.ercent>20%
ReDeconv	Lamp5	-2.15018	Sample_rand_RC_3	2.Percent: 5%~10%
ReDeconv	Oligo	0.69678	Sample_rand_RC_3	P4.ercent>20%
ReDeconv	Astro	2.3499	Sample_rand_RC_4	1.Percent<=5%
ReDeconv	L5.6.NP	-1.34882	Sample_rand_RC_4	2.Percent: 5%~10%
ReDeconv	L5.ET	5.04267	Sample_rand_RC_4	1.Percent<=5%
ReDeconv	L6b	-0.923703	Sample_rand_RC_4	P4.ercent>20%
ReDeconv	Lamp5	0.17159	Sample_rand_RC_4	P4.ercent>20%
ReDeconv	Oligo	0.179566	Sample_rand_RC_4	P4.ercent>20%
ReDeconv	Astro	-0.450671	Sample_rand_RC_5	1.Percent<=5%
ReDeconv	L5.6.NP	-0.54147	Sample_rand_RC_5	2.Percent: 5%~10%
ReDeconv	L5.ET	0.0631966	Sample_rand_RC_5	1.Percent<=5%
ReDeconv	L6b	0.125851	Sample_rand_RC_5	3.Percent: 10%~20%
ReDeconv	Lamp5	0.046542	Sample_rand_RC_5	P4.ercent>20%
ReDeconv	Oligo	0.0105873	Sample_rand_RC_5	P4.ercent>20%
ReDeconv	Astro	5.70564	Sample_rand_RC_6	1.Percent<=5%
ReDeconv	L5.6.NP	-1.50386	Sample_rand_RC_6	2.Percent: 5%~10%
ReDeconv	L5.ET	3.94098	Sample_rand_RC_6	1.Percent<=5%
ReDeconv	L6b	-0.0892761	Sample_rand_RC_6	P4.ercent>20%
ReDeconv	Lamp5	-1.00952	Sample_rand_RC_6	P4.ercent>20%
ReDeconv	Oligo	3.53452	Sample_rand_RC_6	2.Percent: 5%~10%
ReDeconv	Astro	0.373884	Sample_rand_RC_7	1.Percent<=5%
ReDeconv	L5.6.NP	0.00445611	Sample_rand_RC_7	3.Percent: 10%~20%
ReDeconv	L5.ET	-0.450159	Sample_rand_RC_7	2.Percent: 5%~10%
ReDeconv	L6b	1.35107	Sample_rand_RC_7	P4.ercent>20%
ReDeconv	Lamp5	-0.507693	Sample_rand_RC_7	P4.ercent>20%
ReDeconv	Oligo	-1.06389	Sample_rand_RC_7	2.Percent: 5%~10%
ReDeconv	Astro	-0.240515	Sample_rand_RC_8	2.Percent: 5%~10%
ReDeconv	L5.6.NP	0.802878	Sample_rand_RC_8	2.Percent: 5%~10%
ReDeconv	L5.ET	-2.46929	Sample_rand_RC_8	1.Percent<=5%
ReDeconv	L6b	0.124478	Sample_rand_RC_8	P4.ercent>20%
ReDeconv	Lamp5	-0.395352	Sample_rand_RC_8	P4.ercent>20%
ReDeconv	Oligo	0.485083	Sample_rand_RC_8	P4.ercent>20%
ReDeconv	Astro	8.5123	Sample_rand_RC_9	1.Percent<=5%
ReDeconv	L5.6.NP	0.517523	Sample_rand_RC_9	1.Percent<=5%
ReDeconv	L5.ET	-0.237404	Sample_rand_RC_9	2.Percent: 5%~10%
ReDeconv	L6b	-1.33391	Sample_rand_RC_9	3.Percent: 10%~20%
ReDeconv	Lamp5	0.552537	Sample_rand_RC_9	P4.ercent>20%
ReDeconv	Oligo	-0.733336	Sample_rand_RC_9	P4.ercent>20%
ReDeconv	Astro	4.72265	Sample_rand_RC_10	1.Percent<=5%
ReDeconv	L5.6.NP	-0.59463	Sample_rand_RC_10	3.Percent: 10%~20%
ReDeconv	L5.ET	1.61303	Sample_rand_RC_10	1.Percent<=5%
ReDeconv	L6b	-0.248559	Sample_rand_RC_10	P4.ercent>20%
ReDeconv	Lamp5	-1.77241	Sample_rand_RC_10	3.Percent: 10%~20%
ReDeconv	Oligo	0.330838	Sample_rand_RC_10	P4.ercent>20%
ReDeconv	Astro	4.86379	Sample_rand_RC_11	1.Percent<=5%
ReDeconv	L5.6.NP	-0.734189	Sample_rand_RC_11	3.Percent: 10%~20%
ReDeconv	L5.ET	-0.331481	Sample_rand_RC_11	1.Percent<=5%
ReDeconv	L6b	0.0288844	Sample_rand_RC_11	3.Percent: 10%~20%
ReDeconv	Lamp5	0.31625	Sample_rand_RC_11	P4.ercent>20%
ReDeconv	Oligo	-0.734659	Sample_rand_RC_11	P4.ercent>20%
ReDeconv	Astro	3.34984	Sample_rand_RC_12	1.Percent<=5%
ReDeconv	L5.6.NP	-0.196361	Sample_rand_RC_12	P4.ercent>20%
ReDeconv	L5.ET	-6.20472	Sample_rand_RC_12	1.Percent<=5%
ReDeconv	L6b	0.228288	Sample_rand_RC_12	3.Percent: 10%~20%
ReDeconv	Lamp5	3.53635	Sample_rand_RC_12	2.Percent: 5%~10%
ReDeconv	Oligo	-0.43383	Sample_rand_RC_12	P4.ercent>20%
ReDeconv	Astro	-0.366166	Sample_rand_RC_13	2.Percent: 5%~10%
ReDeconv	L5.6.NP	1.18743	Sample_rand_RC_13	2.Percent: 5%~10%
ReDeconv	L5.ET	-1.39073	Sample_rand_RC_13	2.Percent: 5%~10%
ReDeconv	L6b	-2.26853	Sample_rand_RC_13	2.Percent: 5%~10%
ReDeconv	Lamp5	0.141714	Sample_rand_RC_13	P4.ercent>20%
ReDeconv	Oligo	0.492172	Sample_rand_RC_13	P4.ercent>20%
ReDeconv	Astro	-0.725715	Sample_rand_RC_14	3.Percent: 10%~20%
ReDeconv	L5.6.NP	0.3561	Sample_rand_RC_14	P4.ercent>20%
ReDeconv	L5.ET	1.66347	Sample_rand_RC_14	3.Percent: 10%~20%
ReDeconv	L6b	-0.955111	Sample_rand_RC_14	P4.ercent>20%
ReDeconv	Lamp5	2.0232	Sample_rand_RC_14	3.Percent: 10%~20%
ReDeconv	Oligo	-2.92428	Sample_rand_RC_14	2.Percent: 5%~10%
ReDeconv	Astro	4.23773	Sample_rand_RC_15	1.Percent<=5%
ReDeconv	L5.6.NP	0.185545	Sample_rand_RC_15	P4.ercent>20%
ReDeconv	L5.ET	-1.11824	Sample_rand_RC_15	1.Percent<=5%
ReDeconv	L6b	1.42927	Sample_rand_RC_15	3.Percent: 10%~20%
ReDeconv	Lamp5	-0.665767	Sample_rand_RC_15	P4.ercent>20%
ReDeconv	Oligo	-0.191996	Sample_rand_RC_15	P4.ercent>20%
ReDeconv	Astro	4.43714	Sample_rand_RC_16	1.Percent<=5%
ReDeconv	L5.6.NP	0.472629	Sample_rand_RC_16	3.Percent: 10%~20%
ReDeconv	L5.ET	0.892492	Sample_rand_RC_16	2.Percent: 5%~10%
ReDeconv	L6b	0.253227	Sample_rand_RC_16	P4.ercent>20%
ReDeconv	Lamp5	-0.269764	Sample_rand_RC_16	P4.ercent>20%
ReDeconv	Oligo	-1.28896	Sample_rand_RC_16	3.Percent: 10%~20%
ReDeconv	Astro	-1.89333	Sample_rand_RC_17	2.Percent: 5%~10%
ReDeconv	L5.6.NP	-0.87401	Sample_rand_RC_17	2.Percent: 5%~10%
ReDeconv	L5.ET	1.92872	Sample_rand_RC_17	2.Percent: 5%~10%
ReDeconv	L6b	2.33431	Sample_rand_RC_17	3.Percent: 10%~20%
ReDeconv	Lamp5	-0.452334	Sample_rand_RC_17	P4.ercent>20%
ReDeconv	Oligo	-0.843766	Sample_rand_RC_17	P4.ercent>20%
ReDeconv	Astro	-1.96643	Sample_rand_RC_18	1.Percent<=5%
ReDeconv	L5.6.NP	-0.390333	Sample_rand_RC_18	2.Percent: 5%~10%
ReDeconv	L5.ET	-0.0109068	Sample_rand_RC_18	1.Percent<=5%
ReDeconv	L6b	2.48036	Sample_rand_RC_18	1.Percent<=5%
ReDeconv	Lamp5	-0.220241	Sample_rand_RC_18	P4.ercent>20%
ReDeconv	Oligo	0.295275	Sample_rand_RC_18	P4.ercent>20%
ReDeconv	Astro	-10.3206	Sample_rand_RC_19	1.Percent<=5%
ReDeconv	L5.6.NP	3.09383	Sample_rand_RC_19	1.Percent<=5%
ReDeconv	L5.ET	1.21262	Sample_rand_RC_19	3.Percent: 10%~20%
ReDeconv	L6b	0.000972742	Sample_rand_RC_19	3.Percent: 10%~20%
ReDeconv	Lamp5	0.895596	Sample_rand_RC_19	P4.ercent>20%
ReDeconv	Oligo	-1.24476	Sample_rand_RC_19	P4.ercent>20%
ReDeconv	Astro	-0.297457	Sample_rand_RC_20	2.Percent: 5%~10%
ReDeconv	L5.6.NP	-0.155112	Sample_rand_RC_20	3.Percent: 10%~20%
ReDeconv	L5.ET	0.408685	Sample_rand_RC_20	2.Percent: 5%~10%
ReDeconv	L6b	-0.0216964	Sample_rand_RC_20	P4.ercent>20%
ReDeconv	Lamp5	1.2008	Sample_rand_RC_20	P4.ercent>20%
ReDeconv	Oligo	-3.57117	Sample_rand_RC_20	2.Percent: 5%~10%
ReDeconv	Astro	-0.537224	Sample_rand_RC_21	1.Percent<=5%
ReDeconv	L5.6.NP	0.435887	Sample_rand_RC_21	2.Percent: 5%~10%
ReDeconv	L5.ET	2.68476	Sample_rand_RC_21	1.Percent<=5%
ReDeconv	L6b	0.308258	Sample_rand_RC_21	P4.ercent>20%
ReDeconv	Lamp5	-0.414725	Sample_rand_RC_21	P4.ercent>20%
ReDeconv	Oligo	0.0341939	Sample_rand_RC_21	P4.ercent>20%
ReDeconv	Astro	0.976227	Sample_rand_RC_22	2.Percent: 5%~10%
ReDeconv	L5.6.NP	0.675118	Sample_rand_RC_22	3.Percent: 10%~20%
ReDeconv	L5.ET	-0.127387	Sample_rand_RC_22	3.Percent: 10%~20%
ReDeconv	L6b	1.72949	Sample_rand_RC_22	2.Percent: 5%~10%
ReDeconv	Lamp5	-1.1005	Sample_rand_RC_22	P4.ercent>20%
ReDeconv	Oligo	0.4816	Sample_rand_RC_22	P4.ercent>20%
ReDeconv	Astro	-1.72745	Sample_rand_RC_23	2.Percent: 5%~10%
ReDeconv	L5.6.NP	-2.75047	Sample_rand_RC_23	2.Percent: 5%~10%
ReDeconv	L5.ET	1.0761	Sample_rand_RC_23	2.Percent: 5%~10%
ReDeconv	L6b	-1.05281	Sample_rand_RC_23	3.Percent: 10%~20%
ReDeconv	Lamp5	-0.122103	Sample_rand_RC_23	P4.ercent>20%
ReDeconv	Oligo	0.810792	Sample_rand_RC_23	P4.ercent>20%
ReDeconv	Astro	1.28021	Sample_rand_RC_24	1.Percent<=5%
ReDeconv	L5.6.NP	0.240257	Sample_rand_RC_24	3.Percent: 10%~20%
ReDeconv	L5.ET	-3.55783	Sample_rand_RC_24	1.Percent<=5%
ReDeconv	L6b	-1.25144	Sample_rand_RC_24	P4.ercent>20%
ReDeconv	Lamp5	0.434445	Sample_rand_RC_24	P4.ercent>20%
ReDeconv	Oligo	0.386618	Sample_rand_RC_24	P4.ercent>20%
ReDeconv	Astro	0.89924	Sample_rand_RC_25	2.Percent: 5%~10%
ReDeconv	L5.6.NP	-0.297896	Sample_rand_RC_25	3.Percent: 10%~20%
ReDeconv	L5.ET	0.195599	Sample_rand_RC_25	2.Percent: 5%~10%
ReDeconv	L6b	0.29333	Sample_rand_RC_25	2.Percent: 5%~10%
ReDeconv	Lamp5	-0.0491305	Sample_rand_RC_25	P4.ercent>20%
ReDeconv	Oligo	-0.141245	Sample_rand_RC_25	3.Percent: 10%~20%
ReDeconv	Astro	-1.26635	Sample_rand_RC_26	2.Percent: 5%~10%
ReDeconv	L5.6.NP	-0.214038	Sample_rand_RC_26	3.Percent: 10%~20%
ReDeconv	L5.ET	0.998983	Sample_rand_RC_26	2.Percent: 5%~10%
ReDeconv	L6b	0.744832	Sample_rand_RC_26	2.Percent: 5%~10%
ReDeconv	Lamp5	0.110185	Sample_rand_RC_26	P4.ercent>20%
ReDeconv	Oligo	-0.216409	Sample_rand_RC_26	P4.ercent>20%
ReDeconv	Astro	12.2877	Sample_rand_RC_27	1.Percent<=5%
ReDeconv	L5.6.NP	0.532763	Sample_rand_RC_27	1.Percent<=5%
ReDeconv	L5.ET	-1.2321	Sample_rand_RC_27	2.Percent: 5%~10%
ReDeconv	L6b	-0.184952	Sample_rand_RC_27	3.Percent: 10%~20%
ReDeconv	Lamp5	-0.152246	Sample_rand_RC_27	P4.ercent>20%
ReDeconv	Oligo	-0.00256195	Sample_rand_RC_27	P4.ercent>20%
ReDeconv	Astro	-4.96663	Sample_rand_RC_28	1.Percent<=5%
ReDeconv	L5.6.NP	3.20357	Sample_rand_RC_28	2.Percent: 5%~10%
ReDeconv	L5.ET	0.218048	Sample_rand_RC_28	3.Percent: 10%~20%
ReDeconv	L6b	0.229812	Sample_rand_RC_28	3.Percent: 10%~20%
ReDeconv	Lamp5	3.68456	Sample_rand_RC_28	2.Percent: 5%~10%
ReDeconv	Oligo	-0.556527	Sample_rand_RC_28	P4.ercent>20%
ReDeconv	Astro	2.79473	Sample_rand_RC_29	1.Percent<=5%
ReDeconv	L5.6.NP	0.351303	Sample_rand_RC_29	3.Percent: 10%~20%
ReDeconv	L5.ET	-1.06786	Sample_rand_RC_29	2.Percent: 5%~10%
ReDeconv	L6b	1.80913	Sample_rand_RC_29	1.Percent<=5%
ReDeconv	Lamp5	0.357955	Sample_rand_RC_29	P4.ercent>20%
ReDeconv	Oligo	-0.314112	Sample_rand_RC_29	P4.ercent>20%
ReDeconv	Astro	14.4112	Sample_rand_RC_30	1.Percent<=5%
ReDeconv	L5.6.NP	1.46528	Sample_rand_RC_30	1.Percent<=5%
ReDeconv	L5.ET	-1.21245	Sample_rand_RC_30	2.Percent: 5%~10%
ReDeconv	L6b	1.39657	Sample_rand_RC_30	P4.ercent>20%
ReDeconv	Lamp5	-2.40763	Sample_rand_RC_30	3.Percent: 10%~20%
ReDeconv	Oligo	-0.328705	Sample_rand_RC_30	P4.ercent>20%
ReDeconv	Astro	-0.845771	Sample_rand_RC_31	1.Percent<=5%
ReDeconv	L5.6.NP	4.42382	Sample_rand_RC_31	1.Percent<=5%
ReDeconv	L5.ET	-1.31803	Sample_rand_RC_31	2.Percent: 5%~10%
ReDeconv	L6b	2.49699	Sample_rand_RC_31	2.Percent: 5%~10%
ReDeconv	Lamp5	-0.305807	Sample_rand_RC_31	P4.ercent>20%
ReDeconv	Oligo	-0.127044	Sample_rand_RC_31	P4.ercent>20%
ReDeconv	Astro	2.44901	Sample_rand_RC_32	1.Percent<=5%
ReDeconv	L5.6.NP	0.0125549	Sample_rand_RC_32	3.Percent: 10%~20%
ReDeconv	L5.ET	1.13739	Sample_rand_RC_32	2.Percent: 5%~10%
ReDeconv	L6b	1.3512	Sample_rand_RC_32	1.Percent<=5%
ReDeconv	Lamp5	-0.383079	Sample_rand_RC_32	3.Percent: 10%~20%
ReDeconv	Oligo	-0.318714	Sample_rand_RC_32	P4.ercent>20%
ReDeconv	Astro	-5.56938	Sample_rand_RC_33	2.Percent: 5%~10%
ReDeconv	L5.6.NP	0.41852	Sample_rand_RC_33	P4.ercent>20%
ReDeconv	L5.ET	2.86415	Sample_rand_RC_33	2.Percent: 5%~10%
ReDeconv	L6b	-2.08671	Sample_rand_RC_33	3.Percent: 10%~20%
ReDeconv	Lamp5	0.818837	Sample_rand_RC_33	3.Percent: 10%~20%
ReDeconv	Oligo	0.249192	Sample_rand_RC_33	P4.ercent>20%
ReDeconv	Astro	-1.93163	Sample_rand_RC_34	2.Percent: 5%~10%
ReDeconv	L5.6.NP	0.0633281	Sample_rand_RC_34	P4.ercent>20%
ReDeconv	L5.ET	-2.89101	Sample_rand_RC_34	2.Percent: 5%~10%
ReDeconv	L6b	0.611672	Sample_rand_RC_34	P4.ercent>20%
ReDeconv	Lamp5	-0.437183	Sample_rand_RC_34	3.Percent: 10%~20%
ReDeconv	Oligo	0.681019	Sample_rand_RC_34	P4.ercent>20%
ReDeconv	Astro	-0.176215	Sample_rand_RC_35	2.Percent: 5%~10%
ReDeconv	L5.6.NP	-0.368009	Sample_rand_RC_35	3.Percent: 10%~20%
ReDeconv	L5.ET	-2.50772	Sample_rand_RC_35	1.Percent<=5%
ReDeconv	L6b	0.122173	Sample_rand_RC_35	3.Percent: 10%~20%
ReDeconv	Lamp5	0.119728	Sample_rand_RC_35	P4.ercent>20%
ReDeconv	Oligo	0.224065	Sample_rand_RC_35	P4.ercent>20%
ReDeconv	Astro	-1.89359	Sample_rand_RC_36	2.Percent: 5%~10%
ReDeconv	L5.6.NP	2.59452	Sample_rand_RC_36	1.Percent<=5%
ReDeconv	L5.ET	-0.39863	Sample_rand_RC_36	3.Percent: 10%~20%
ReDeconv	L6b	2.59947	Sample_rand_RC_36	1.Percent<=5%
ReDeconv	Lamp5	0.353071	Sample_rand_RC_36	P4.ercent>20%
ReDeconv	Oligo	-0.666361	Sample_rand_RC_36	P4.ercent>20%
ReDeconv	Astro	-1.60404	Sample_rand_RC_37	1.Percent<=5%
ReDeconv	L5.6.NP	0.178625	Sample_rand_RC_37	3.Percent: 10%~20%
ReDeconv	L5.ET	-1.38211	Sample_rand_RC_37	1.Percent<=5%
ReDeconv	L6b	0.430166	Sample_rand_RC_37	P4.ercent>20%
ReDeconv	Lamp5	-0.279478	Sample_rand_RC_37	P4.ercent>20%
ReDeconv	Oligo	0.0959523	Sample_rand_RC_37	P4.ercent>20%
ReDeconv	Astro	-9.49523	Sample_rand_RC_38	1.Percent<=5%
ReDeconv	L5.6.NP	-0.854238	Sample_rand_RC_38	2.Percent: 5%~10%
ReDeconv	L5.ET	-2.83826	Sample_rand_RC_38	1.Percent<=5%
ReDeconv	L6b	-0.827761	Sample_rand_RC_38	3.Percent: 10%~20%
ReDeconv	Lamp5	0.273475	Sample_rand_RC_38	P4.ercent>20%
ReDeconv	Oligo	1.34924	Sample_rand_RC_38	P4.ercent>20%
ReDeconv	Astro	2.95782	Sample_rand_RC_39	1.Percent<=5%
ReDeconv	L5.6.NP	-4.16019	Sample_rand_RC_39	1.Percent<=5%
ReDeconv	L5.ET	-0.484457	Sample_rand_RC_39	2.Percent: 5%~10%
ReDeconv	L6b	-0.498298	Sample_rand_RC_39	P4.ercent>20%
ReDeconv	Lamp5	0.351561	Sample_rand_RC_39	P4.ercent>20%
ReDeconv	Oligo	0.560041	Sample_rand_RC_39	2.Percent: 5%~10%
ReDeconv	Astro	-0.432595	Sample_rand_RC_40	1.Percent<=5%
ReDeconv	L5.6.NP	-2.21559	Sample_rand_RC_40	3.Percent: 10%~20%
ReDeconv	L5.ET	1.82604	Sample_rand_RC_40	2.Percent: 5%~10%
ReDeconv	L6b	-2.1673	Sample_rand_RC_40	1.Percent<=5%
ReDeconv	Lamp5	0.597618	Sample_rand_RC_40	P4.ercent>20%
ReDeconv	Oligo	-0.223636	Sample_rand_RC_40	P4.ercent>20%
ReDeconv	Astro	4.73499	Sample_rand_RC_41	2.Percent: 5%~10%
ReDeconv	L5.6.NP	-0.333675	Sample_rand_RC_41	P4.ercent>20%
ReDeconv	L5.ET	0.0323334	Sample_rand_RC_41	2.Percent: 5%~10%
ReDeconv	L6b	-0.629612	Sample_rand_RC_41	P4.ercent>20%
ReDeconv	Lamp5	0.600364	Sample_rand_RC_41	P4.ercent>20%
ReDeconv	Oligo	-3.57063	Sample_rand_RC_41	2.Percent: 5%~10%
ReDeconv	Astro	-2.57518	Sample_rand_RC_42	1.Percent<=5%
ReDeconv	L5.6.NP	-0.0608034	Sample_rand_RC_42	2.Percent: 5%~10%
ReDeconv	L5.ET	-0.433383	Sample_rand_RC_42	2.Percent: 5%~10%
ReDeconv	L6b	-0.301154	Sample_rand_RC_42	3.Percent: 10%~20%
ReDeconv	Lamp5	0.0210396	Sample_rand_RC_42	P4.ercent>20%
ReDeconv	Oligo	0.682581	Sample_rand_RC_42	P4.ercent>20%
ReDeconv	Astro	0.586474	Sample_rand_RC_43	1.Percent<=5%
ReDeconv	L5.6.NP	-0.157797	Sample_rand_RC_43	3.Percent: 10%~20%
ReDeconv	L5.ET	-0.528369	Sample_rand_RC_43	1.Percent<=5%
ReDeconv	L6b	0.0466029	Sample_rand_RC_43	3.Percent: 10%~20%
ReDeconv	Lamp5	0.509799	Sample_rand_RC_43	P4.ercent>20%
ReDeconv	Oligo	-0.417877	Sample_rand_RC_43	P4.ercent>20%
ReDeconv	Astro	2.61703	Sample_rand_RC_44	1.Percent<=5%
ReDeconv	L5.6.NP	-0.15537	Sample_rand_RC_44	3.Percent: 10%~20%
ReDeconv	L5.ET	-2.21037	Sample_rand_RC_44	1.Percent<=5%
ReDeconv	L6b	-3.02575	Sample_rand_RC_44	3.Percent: 10%~20%
ReDeconv	Lamp5	0.28924	Sample_rand_RC_44	P4.ercent>20%
ReDeconv	Oligo	0.620949	Sample_rand_RC_44	P4.ercent>20%
ReDeconv	Astro	-2.98393	Sample_rand_RC_45	1.Percent<=5%
ReDeconv	L5.6.NP	0.288553	Sample_rand_RC_45	3.Percent: 10%~20%
ReDeconv	L5.ET	2.39132	Sample_rand_RC_45	2.Percent: 5%~10%
ReDeconv	L6b	0.842226	Sample_rand_RC_45	3.Percent: 10%~20%
ReDeconv	Lamp5	-0.446802	Sample_rand_RC_45	P4.ercent>20%
ReDeconv	Oligo	-0.21261	Sample_rand_RC_45	P4.ercent>20%
ReDeconv	Astro	-1.1033	Sample_rand_RC_46	2.Percent: 5%~10%
ReDeconv	L5.6.NP	0.845837	Sample_rand_RC_46	1.Percent<=5%
ReDeconv	L5.ET	2.41515	Sample_rand_RC_46	1.Percent<=5%
ReDeconv	L6b	-1.39705	Sample_rand_RC_46	2.Percent: 5%~10%
ReDeconv	Lamp5	1.19198	Sample_rand_RC_46	P4.ercent>20%
ReDeconv	Oligo	-0.530364	Sample_rand_RC_46	P4.ercent>20%
ReDeconv	Astro	1.34384	Sample_rand_RC_47	2.Percent: 5%~10%
ReDeconv	L5.6.NP	-0.623508	Sample_rand_RC_47	P4.ercent>20%
ReDeconv	L5.ET	-2.0583	Sample_rand_RC_47	1.Percent<=5%
ReDeconv	L6b	-0.391299	Sample_rand_RC_47	P4.ercent>20%
ReDeconv	Lamp5	0.782751	Sample_rand_RC_47	P4.ercent>20%
ReDeconv	Oligo	1.09152	Sample_rand_RC_47	2.Percent: 5%~10%
ReDeconv	Astro	-3.2928	Sample_rand_RC_48	2.Percent: 5%~10%
ReDeconv	L5.6.NP	-0.948991	Sample_rand_RC_48	2.Percent: 5%~10%
ReDeconv	L5.ET	1.78154	Sample_rand_RC_48	2.Percent: 5%~10%
ReDeconv	L6b	-1.22436	Sample_rand_RC_48	3.Percent: 10%~20%
ReDeconv	Lamp5	0.761455	Sample_rand_RC_48	P4.ercent>20%
ReDeconv	Oligo	0.037643	Sample_rand_RC_48	P4.ercent>20%
ReDeconv	Astro	-0.680278	Sample_rand_RC_49	1.Percent<=5%
ReDeconv	L5.6.NP	1.19973	Sample_rand_RC_49	3.Percent: 10%~20%
ReDeconv	L5.ET	-1.6652	Sample_rand_RC_49	2.Percent: 5%~10%
ReDeconv	L6b	0.394096	Sample_rand_RC_49	3.Percent: 10%~20%
ReDeconv	Lamp5	-0.17476	Sample_rand_RC_49	1.Percent<=5%
ReDeconv	Oligo	-0.121903	Sample_rand_RC_49	P4.ercent>20%
ReDeconv	Astro	-0.464812	Sample_rand_RC_50	1.Percent<=5%
ReDeconv	L5.6.NP	-1.11865	Sample_rand_RC_50	3.Percent: 10%~20%
ReDeconv	L5.ET	-0.292577	Sample_rand_RC_50	2.Percent: 5%~10%
ReDeconv	L6b	2.30518	Sample_rand_RC_50	1.Percent<=5%
ReDeconv	Lamp5	1.8402	Sample_rand_RC_50	1.Percent<=5%
ReDeconv	Oligo	0.0990086	Sample_rand_RC_50	P4.ercent>20%
ReDeconv	Astro	4.48248	Sample_rand_RC_51	2.Percent: 5%~10%
ReDeconv	L5.6.NP	-0.385253	Sample_rand_RC_51	1.Percent<=5%
ReDeconv	L5.ET	1.74744	Sample_rand_RC_51	3.Percent: 10%~20%
ReDeconv	L6b	-2.04582	Sample_rand_RC_51	2.Percent: 5%~10%
ReDeconv	Lamp5	1.86134	Sample_rand_RC_51	1.Percent<=5%
ReDeconv	Oligo	-0.428968	Sample_rand_RC_51	P4.ercent>20%
ReDeconv	Astro	0.902507	Sample_rand_RC_52	3.Percent: 10%~20%
ReDeconv	L5.6.NP	-0.466465	Sample_rand_RC_52	P4.ercent>20%
ReDeconv	L5.ET	2.8832	Sample_rand_RC_52	2.Percent: 5%~10%
ReDeconv	L6b	0.549532	Sample_rand_RC_52	3.Percent: 10%~20%
ReDeconv	Lamp5	2.35268	Sample_rand_RC_52	1.Percent<=5%
ReDeconv	Oligo	-1.0326	Sample_rand_RC_52	P4.ercent>20%
ReDeconv	Astro	2.08487	Sample_rand_RC_53	1.Percent<=5%
ReDeconv	L5.6.NP	-0.834177	Sample_rand_RC_53	P4.ercent>20%
ReDeconv	L5.ET	-0.417279	Sample_rand_RC_53	2.Percent: 5%~10%
ReDeconv	L6b	0.0955063	Sample_rand_RC_53	P4.ercent>20%
ReDeconv	Lamp5	0.332405	Sample_rand_RC_53	3.Percent: 10%~20%
ReDeconv	Oligo	0.135021	Sample_rand_RC_53	P4.ercent>20%
ReDeconv	Astro	-2.16396	Sample_rand_RC_54	3.Percent: 10%~20%
ReDeconv	L5.6.NP	0.207626	Sample_rand_RC_54	P4.ercent>20%
ReDeconv	L5.ET	-1.00479	Sample_rand_RC_54	2.Percent: 5%~10%
ReDeconv	L6b	-1.10726	Sample_rand_RC_54	3.Percent: 10%~20%
ReDeconv	Lamp5	3.53827	Sample_rand_RC_54	3.Percent: 10%~20%
ReDeconv	Oligo	0.0645922	Sample_rand_RC_54	P4.ercent>20%
ReDeconv	Astro	2.07984	Sample_rand_RC_55	1.Percent<=5%
ReDeconv	L5.6.NP	-0.0626013	Sample_rand_RC_55	2.Percent: 5%~10%
ReDeconv	L5.ET	3.80154	Sample_rand_RC_55	1.Percent<=5%
ReDeconv	L6b	-0.471823	Sample_rand_RC_55	P4.ercent>20%
ReDeconv	Lamp5	-0.376702	Sample_rand_RC_55	P4.ercent>20%
ReDeconv	Oligo	0.256161	Sample_rand_RC_55	P4.ercent>20%
ReDeconv	Astro	2.52887	Sample_rand_RC_56	2.Percent: 5%~10%
ReDeconv	L5.6.NP	0.924987	Sample_rand_RC_56	3.Percent: 10%~20%
ReDeconv	L5.ET	-0.508289	Sample_rand_RC_56	2.Percent: 5%~10%
ReDeconv	L6b	-1.70793	Sample_rand_RC_56	2.Percent: 5%~10%
ReDeconv	Lamp5	0.0634658	Sample_rand_RC_56	P4.ercent>20%
ReDeconv	Oligo	-0.463787	Sample_rand_RC_56	P4.ercent>20%
ReDeconv	Astro	-1.61799	Sample_rand_RC_57	1.Percent<=5%
ReDeconv	L5.6.NP	-1.35554	Sample_rand_RC_57	2.Percent: 5%~10%
ReDeconv	L5.ET	-0.864186	Sample_rand_RC_57	1.Percent<=5%
ReDeconv	L6b	-0.00445096	Sample_rand_RC_57	2.Percent: 5%~10%
ReDeconv	Lamp5	1.31396	Sample_rand_RC_57	P4.ercent>20%
ReDeconv	Oligo	-0.225681	Sample_rand_RC_57	P4.ercent>20%
ReDeconv	Astro	-0.497946	Sample_rand_RC_58	2.Percent: 5%~10%
ReDeconv	L5.6.NP	1.17219	Sample_rand_RC_58	P4.ercent>20%
ReDeconv	L5.ET	1.13261	Sample_rand_RC_58	3.Percent: 10%~20%
ReDeconv	L6b	-0.375927	Sample_rand_RC_58	2.Percent: 5%~10%
ReDeconv	Lamp5	-1.0643	Sample_rand_RC_58	3.Percent: 10%~20%
ReDeconv	Oligo	-1.20495	Sample_rand_RC_58	P4.ercent>20%
ReDeconv	Astro	-1.04968	Sample_rand_RC_59	2.Percent: 5%~10%
ReDeconv	L5.6.NP	2.26872	Sample_rand_RC_59	2.Percent: 5%~10%
ReDeconv	L5.ET	-2.05438	Sample_rand_RC_59	2.Percent: 5%~10%
ReDeconv	L6b	1.41702	Sample_rand_RC_59	3.Percent: 10%~20%
ReDeconv	Lamp5	-0.293855	Sample_rand_RC_59	P4.ercent>20%
ReDeconv	Oligo	0.30738	Sample_rand_RC_59	3.Percent: 10%~20%
ReDeconv	Astro	3.46577	Sample_rand_RC_60	2.Percent: 5%~10%
ReDeconv	L5.6.NP	-0.711888	Sample_rand_RC_60	P4.ercent>20%
ReDeconv	L5.ET	-1.80853	Sample_rand_RC_60	2.Percent: 5%~10%
ReDeconv	L6b	0.436345	Sample_rand_RC_60	3.Percent: 10%~20%
ReDeconv	Lamp5	1.01389	Sample_rand_RC_60	P4.ercent>20%
ReDeconv	Oligo	-1.16203	Sample_rand_RC_60	P4.ercent>20%
ReDeconv	Astro	1.12385	Sample_rand_RC_61	2.Percent: 5%~10%
ReDeconv	L5.6.NP	-5.99503	Sample_rand_RC_61	1.Percent<=5%
ReDeconv	L5.ET	-2.92592	Sample_rand_RC_61	1.Percent<=5%
ReDeconv	L6b	-0.0499489	Sample_rand_RC_61	P4.ercent>20%
ReDeconv	Lamp5	0.795747	Sample_rand_RC_61	3.Percent: 10%~20%
ReDeconv	Oligo	0.114546	Sample_rand_RC_61	P4.ercent>20%
ReDeconv	Astro	-2.45353	Sample_rand_RC_62	1.Percent<=5%
ReDeconv	L5.6.NP	-1.63912	Sample_rand_RC_62	3.Percent: 10%~20%
ReDeconv	L5.ET	0.0492608	Sample_rand_RC_62	2.Percent: 5%~10%
ReDeconv	L6b	-0.843421	Sample_rand_RC_62	2.Percent: 5%~10%
ReDeconv	Lamp5	0.531953	Sample_rand_RC_62	P4.ercent>20%
ReDeconv	Oligo	1.2211	Sample_rand_RC_62	3.Percent: 10%~20%
ReDeconv	Astro	-2.90601	Sample_rand_RC_63	1.Percent<=5%
ReDeconv	L5.6.NP	-0.481186	Sample_rand_RC_63	3.Percent: 10%~20%
ReDeconv	L5.ET	0.0125185	Sample_rand_RC_63	2.Percent: 5%~10%
ReDeconv	L6b	2.02901	Sample_rand_RC_63	1.Percent<=5%
ReDeconv	Lamp5	0.0356399	Sample_rand_RC_63	P4.ercent>20%
ReDeconv	Oligo	0.364701	Sample_rand_RC_63	P4.ercent>20%
ReDeconv	Astro	5.75363	Sample_rand_RC_64	2.Percent: 5%~10%
ReDeconv	L5.6.NP	1.92869	Sample_rand_RC_64	3.Percent: 10%~20%
ReDeconv	L5.ET	2.44453	Sample_rand_RC_64	1.Percent<=5%
ReDeconv	L6b	-0.495907	Sample_rand_RC_64	P4.ercent>20%
ReDeconv	Lamp5	-1.74155	Sample_rand_RC_64	2.Percent: 5%~10%
ReDeconv	Oligo	-1.14804	Sample_rand_RC_64	P4.ercent>20%
ReDeconv	Astro	-1.14698	Sample_rand_RC_65	1.Percent<=5%
ReDeconv	L5.6.NP	0.50774	Sample_rand_RC_65	3.Percent: 10%~20%
ReDeconv	L5.ET	0.863435	Sample_rand_RC_65	2.Percent: 5%~10%
ReDeconv	L6b	0.302755	Sample_rand_RC_65	P4.ercent>20%
ReDeconv	Lamp5	-0.834678	Sample_rand_RC_65	2.Percent: 5%~10%
ReDeconv	Oligo	-0.388862	Sample_rand_RC_65	P4.ercent>20%
ReDeconv	Astro	9.47543	Sample_rand_RC_66	1.Percent<=5%
ReDeconv	L5.6.NP	-1.38597	Sample_rand_RC_66	3.Percent: 10%~20%
ReDeconv	L5.ET	-1.32282	Sample_rand_RC_66	P4.ercent>20%
ReDeconv	L6b	4.45694	Sample_rand_RC_66	2.Percent: 5%~10%
ReDeconv	Lamp5	-4.80618	Sample_rand_RC_66	3.Percent: 10%~20%
ReDeconv	Oligo	2.08891	Sample_rand_RC_66	P4.ercent>20%
ReDeconv	Astro	2.93107	Sample_rand_RC_67	2.Percent: 5%~10%
ReDeconv	L5.6.NP	0.325155	Sample_rand_RC_67	3.Percent: 10%~20%
ReDeconv	L5.ET	2.70538	Sample_rand_RC_67	2.Percent: 5%~10%
ReDeconv	L6b	-1.34325	Sample_rand_RC_67	3.Percent: 10%~20%
ReDeconv	Lamp5	-0.046316	Sample_rand_RC_67	P4.ercent>20%
ReDeconv	Oligo	-0.829484	Sample_rand_RC_67	3.Percent: 10%~20%
ReDeconv	Astro	0.81813	Sample_rand_RC_68	2.Percent: 5%~10%
ReDeconv	L5.6.NP	1.51692	Sample_rand_RC_68	2.Percent: 5%~10%
ReDeconv	L5.ET	-0.238857	Sample_rand_RC_68	3.Percent: 10%~20%
ReDeconv	L6b	-1.93087	Sample_rand_RC_68	P4.ercent>20%
ReDeconv	Lamp5	0.876328	Sample_rand_RC_68	2.Percent: 5%~10%
ReDeconv	Oligo	0.412632	Sample_rand_RC_68	P4.ercent>20%
ReDeconv	Astro	0.900592	Sample_rand_RC_69	1.Percent<=5%
ReDeconv	L5.6.NP	1.91382	Sample_rand_RC_69	1.Percent<=5%
ReDeconv	L5.ET	-0.126777	Sample_rand_RC_69	1.Percent<=5%
ReDeconv	L6b	-1.3402	Sample_rand_RC_69	3.Percent: 10%~20%
ReDeconv	Lamp5	-0.18528	Sample_rand_RC_69	P4.ercent>20%
ReDeconv	Oligo	1.30063	Sample_rand_RC_69	3.Percent: 10%~20%
ReDeconv	Astro	-3.17784	Sample_rand_RC_70	2.Percent: 5%~10%
ReDeconv	L5.6.NP	0.86321	Sample_rand_RC_70	3.Percent: 10%~20%
ReDeconv	L5.ET	-6.58447	Sample_rand_RC_70	1.Percent<=5%
ReDeconv	L6b	0.405539	Sample_rand_RC_70	P4.ercent>20%
ReDeconv	Lamp5	0.0978701	Sample_rand_RC_70	P4.ercent>20%
ReDeconv	Oligo	0.18842	Sample_rand_RC_70	2.Percent: 5%~10%
ReDeconv	Astro	0.156678	Sample_rand_RC_71	2.Percent: 5%~10%
ReDeconv	L5.6.NP	-0.178448	Sample_rand_RC_71	3.Percent: 10%~20%
ReDeconv	L5.ET	0.956713	Sample_rand_RC_71	2.Percent: 5%~10%
ReDeconv	L6b	0.919084	Sample_rand_RC_71	3.Percent: 10%~20%
ReDeconv	Lamp5	0.579173	Sample_rand_RC_71	3.Percent: 10%~20%
ReDeconv	Oligo	-0.816881	Sample_rand_RC_71	P4.ercent>20%
ReDeconv	Astro	5.58464	Sample_rand_RC_72	1.Percent<=5%
ReDeconv	L5.6.NP	-0.622863	Sample_rand_RC_72	1.Percent<=5%
ReDeconv	L5.ET	3.4636	Sample_rand_RC_72	1.Percent<=5%
ReDeconv	L6b	-0.25429	Sample_rand_RC_72	3.Percent: 10%~20%
ReDeconv	Lamp5	-0.0566069	Sample_rand_RC_72	P4.ercent>20%
ReDeconv	Oligo	-0.348772	Sample_rand_RC_72	P4.ercent>20%
ReDeconv	Astro	1.42009	Sample_rand_RC_73	2.Percent: 5%~10%
ReDeconv	L5.6.NP	-0.228133	Sample_rand_RC_73	3.Percent: 10%~20%
ReDeconv	L5.ET	2.50522	Sample_rand_RC_73	1.Percent<=5%
ReDeconv	L6b	-1.08781	Sample_rand_RC_73	3.Percent: 10%~20%
ReDeconv	Lamp5	-0.116778	Sample_rand_RC_73	P4.ercent>20%
ReDeconv	Oligo	-0.0304417	Sample_rand_RC_73	P4.ercent>20%
ReDeconv	Astro	-1.13118	Sample_rand_RC_74	3.Percent: 10%~20%
ReDeconv	L5.6.NP	-0.862455	Sample_rand_RC_74	P4.ercent>20%
ReDeconv	L5.ET	-0.777851	Sample_rand_RC_74	3.Percent: 10%~20%
ReDeconv	L6b	2.99742	Sample_rand_RC_74	3.Percent: 10%~20%
ReDeconv	Lamp5	3.76685	Sample_rand_RC_74	2.Percent: 5%~10%
ReDeconv	Oligo	-0.676533	Sample_rand_RC_74	3.Percent: 10%~20%
ReDeconv	Astro	-5.02084	Sample_rand_RC_75	1.Percent<=5%
ReDeconv	L5.6.NP	-0.22412	Sample_rand_RC_75	2.Percent: 5%~10%
ReDeconv	L5.ET	0.622326	Sample_rand_RC_75	2.Percent: 5%~10%
ReDeconv	L6b	0.520376	Sample_rand_RC_75	3.Percent: 10%~20%
ReDeconv	Lamp5	-1.31166	Sample_rand_RC_75	3.Percent: 10%~20%
ReDeconv	Oligo	0.527812	Sample_rand_RC_75	P4.ercent>20%
ReDeconv	Astro	0.960925	Sample_rand_RC_76	2.Percent: 5%~10%
ReDeconv	L5.6.NP	0.907855	Sample_rand_RC_76	2.Percent: 5%~10%
ReDeconv	L5.ET	-1.58957	Sample_rand_RC_76	2.Percent: 5%~10%
ReDeconv	L6b	-0.283648	Sample_rand_RC_76	P4.ercent>20%
ReDeconv	Lamp5	-1.39086	Sample_rand_RC_76	3.Percent: 10%~20%
ReDeconv	Oligo	0.773037	Sample_rand_RC_76	P4.ercent>20%
ReDeconv	Astro	0.172853	Sample_rand_RC_77	3.Percent: 10%~20%
ReDeconv	L5.6.NP	0.311458	Sample_rand_RC_77	P4.ercent>20%
ReDeconv	L5.ET	-1.22836	Sample_rand_RC_77	2.Percent: 5%~10%
ReDeconv	L6b	-0.513594	Sample_rand_RC_77	P4.ercent>20%
ReDeconv	Lamp5	-0.0269294	Sample_rand_RC_77	3.Percent: 10%~20%
ReDeconv	Oligo	3.75803	Sample_rand_RC_77	1.Percent<=5%
ReDeconv	Astro	0.485923	Sample_rand_RC_78	2.Percent: 5%~10%
ReDeconv	L5.6.NP	0.0281173	Sample_rand_RC_78	P4.ercent>20%
ReDeconv	L5.ET	-1.97416	Sample_rand_RC_78	2.Percent: 5%~10%
ReDeconv	L6b	-0.137604	Sample_rand_RC_78	P4.ercent>20%
ReDeconv	Lamp5	0.262849	Sample_rand_RC_78	P4.ercent>20%
ReDeconv	Oligo	0.353293	Sample_rand_RC_78	2.Percent: 5%~10%
ReDeconv	Astro	-3.03061	Sample_rand_RC_79	2.Percent: 5%~10%
ReDeconv	L5.6.NP	0.134788	Sample_rand_RC_79	P4.ercent>20%
ReDeconv	L5.ET	3.50512	Sample_rand_RC_79	1.Percent<=5%
ReDeconv	L6b	0.658466	Sample_rand_RC_79	P4.ercent>20%
ReDeconv	Lamp5	0.545573	Sample_rand_RC_79	P4.ercent>20%
ReDeconv	Oligo	-1.3548	Sample_rand_RC_79	3.Percent: 10%~20%
ReDeconv	Astro	4.01603	Sample_rand_RC_80	2.Percent: 5%~10%
ReDeconv	L5.6.NP	-0.792209	Sample_rand_RC_80	2.Percent: 5%~10%
ReDeconv	L5.ET	-0.841791	Sample_rand_RC_80	1.Percent<=5%
ReDeconv	L6b	1.12229	Sample_rand_RC_80	3.Percent: 10%~20%
ReDeconv	Lamp5	-0.379252	Sample_rand_RC_80	P4.ercent>20%
ReDeconv	Oligo	-0.749809	Sample_rand_RC_80	P4.ercent>20%
ReDeconv	Astro	0.988048	Sample_rand_RC_81	2.Percent: 5%~10%
ReDeconv	L5.6.NP	-0.0129376	Sample_rand_RC_81	3.Percent: 10%~20%
ReDeconv	L5.ET	2.28627	Sample_rand_RC_81	1.Percent<=5%
ReDeconv	L6b	0.638029	Sample_rand_RC_81	P4.ercent>20%
ReDeconv	Lamp5	-0.879646	Sample_rand_RC_81	P4.ercent>20%
ReDeconv	Oligo	-0.310231	Sample_rand_RC_81	P4.ercent>20%
ReDeconv	Astro	-0.0369576	Sample_rand_RC_82	3.Percent: 10%~20%
ReDeconv	L5.6.NP	-0.163803	Sample_rand_RC_82	P4.ercent>20%
ReDeconv	L5.ET	0.619667	Sample_rand_RC_82	3.Percent: 10%~20%
ReDeconv	L6b	-2.73684	Sample_rand_RC_82	3.Percent: 10%~20%
ReDeconv	Lamp5	1.93152	Sample_rand_RC_82	2.Percent: 5%~10%
ReDeconv	Oligo	1.21815	Sample_rand_RC_82	P4.ercent>20%
ReDeconv	Astro	0.397158	Sample_rand_RC_83	2.Percent: 5%~10%
ReDeconv	L5.6.NP	-0.436805	Sample_rand_RC_83	3.Percent: 10%~20%
ReDeconv	L5.ET	1.06682	Sample_rand_RC_83	2.Percent: 5%~10%
ReDeconv	L6b	-1.06481	Sample_rand_RC_83	P4.ercent>20%
ReDeconv	Lamp5	0.978315	Sample_rand_RC_83	2.Percent: 5%~10%
ReDeconv	Oligo	0.503908	Sample_rand_RC_83	P4.ercent>20%
ReDeconv	Astro	-0.896578	Sample_rand_RC_84	1.Percent<=5%
ReDeconv	L5.6.NP	0.679033	Sample_rand_RC_84	1.Percent<=5%
ReDeconv	L5.ET	-1.31705	Sample_rand_RC_84	2.Percent: 5%~10%
ReDeconv	L6b	-0.0894429	Sample_rand_RC_84	3.Percent: 10%~20%
ReDeconv	Lamp5	-0.291077	Sample_rand_RC_84	P4.ercent>20%
ReDeconv	Oligo	0.484758	Sample_rand_RC_84	P4.ercent>20%
ReDeconv	Astro	1.78362	Sample_rand_RC_85	2.Percent: 5%~10%
ReDeconv	L5.6.NP	1.72702	Sample_rand_RC_85	3.Percent: 10%~20%
ReDeconv	L5.ET	-1.74243	Sample_rand_RC_85	2.Percent: 5%~10%
ReDeconv	L6b	-0.141353	Sample_rand_RC_85	P4.ercent>20%
ReDeconv	Lamp5	-0.544143	Sample_rand_RC_85	P4.ercent>20%
ReDeconv	Oligo	2.45584	Sample_rand_RC_85	2.Percent: 5%~10%
ReDeconv	Astro	-15.2483	Sample_rand_RC_86	1.Percent<=5%
ReDeconv	L5.6.NP	0.524152	Sample_rand_RC_86	P4.ercent>20%
ReDeconv	L5.ET	-0.503893	Sample_rand_RC_86	2.Percent: 5%~10%
ReDeconv	L6b	-2.22272	Sample_rand_RC_86	3.Percent: 10%~20%
ReDeconv	Lamp5	1.55589	Sample_rand_RC_86	P4.ercent>20%
ReDeconv	Oligo	0.0311424	Sample_rand_RC_86	P4.ercent>20%
ReDeconv	Astro	-1.77098	Sample_rand_RC_87	1.Percent<=5%
ReDeconv	L5.6.NP	-1.18389	Sample_rand_RC_87	3.Percent: 10%~20%
ReDeconv	L5.ET	2.18561	Sample_rand_RC_87	1.Percent<=5%
ReDeconv	L6b	-7.53961	Sample_rand_RC_87	1.Percent<=5%
ReDeconv	Lamp5	0.353934	Sample_rand_RC_87	P4.ercent>20%
ReDeconv	Oligo	0.394764	Sample_rand_RC_87	P4.ercent>20%
ReDeconv	Astro	-2.90944	Sample_rand_RC_88	2.Percent: 5%~10%
ReDeconv	L5.6.NP	1.16429	Sample_rand_RC_88	1.Percent<=5%
ReDeconv	L5.ET	0.29279	Sample_rand_RC_88	2.Percent: 5%~10%
ReDeconv	L6b	1.04681	Sample_rand_RC_88	1.Percent<=5%
ReDeconv	Lamp5	4.26729	Sample_rand_RC_88	2.Percent: 5%~10%
ReDeconv	Oligo	-0.308785	Sample_rand_RC_88	P4.ercent>20%
ReDeconv	Astro	-1.45506	Sample_rand_RC_89	1.Percent<=5%
ReDeconv	L5.6.NP	-1.22996	Sample_rand_RC_89	3.Percent: 10%~20%
ReDeconv	L5.ET	4.45456	Sample_rand_RC_89	1.Percent<=5%
ReDeconv	L6b	-0.0509156	Sample_rand_RC_89	P4.ercent>20%
ReDeconv	Lamp5	0.616772	Sample_rand_RC_89	P4.ercent>20%
ReDeconv	Oligo	-0.0131097	Sample_rand_RC_89	P4.ercent>20%
ReDeconv	Astro	1.4722	Sample_rand_RC_90	2.Percent: 5%~10%
ReDeconv	L5.6.NP	-2.97514	Sample_rand_RC_90	2.Percent: 5%~10%
ReDeconv	L5.ET	3.00518	Sample_rand_RC_90	1.Percent<=5%
ReDeconv	L6b	-1.00251	Sample_rand_RC_90	P4.ercent>20%
ReDeconv	Lamp5	0.835332	Sample_rand_RC_90	P4.ercent>20%
ReDeconv	Oligo	-0.6849	Sample_rand_RC_90	3.Percent: 10%~20%
ReDeconv	Astro	3.83288	Sample_rand_RC_91	2.Percent: 5%~10%
ReDeconv	L5.6.NP	0.708222	Sample_rand_RC_91	2.Percent: 5%~10%
ReDeconv	L5.ET	1.34821	Sample_rand_RC_91	2.Percent: 5%~10%
ReDeconv	L6b	-0.934836	Sample_rand_RC_91	P4.ercent>20%
ReDeconv	Lamp5	-4.6684	Sample_rand_RC_91	1.Percent<=5%
ReDeconv	Oligo	-0.0855927	Sample_rand_RC_91	P4.ercent>20%
ReDeconv	Astro	1.11488	Sample_rand_RC_92	2.Percent: 5%~10%
ReDeconv	L5.6.NP	2.65868	Sample_rand_RC_92	2.Percent: 5%~10%
ReDeconv	L5.ET	0.261029	Sample_rand_RC_92	2.Percent: 5%~10%
ReDeconv	L6b	-1.42115	Sample_rand_RC_92	3.Percent: 10%~20%
ReDeconv	Lamp5	-0.868579	Sample_rand_RC_92	P4.ercent>20%
ReDeconv	Oligo	0.354747	Sample_rand_RC_92	P4.ercent>20%
ReDeconv	Astro	0.610863	Sample_rand_RC_93	2.Percent: 5%~10%
ReDeconv	L5.6.NP	-3.09932	Sample_rand_RC_93	1.Percent<=5%
ReDeconv	L5.ET	0.417328	Sample_rand_RC_93	2.Percent: 5%~10%
ReDeconv	L6b	-1.15049	Sample_rand_RC_93	3.Percent: 10%~20%
ReDeconv	Lamp5	0.793704	Sample_rand_RC_93	P4.ercent>20%
ReDeconv	Oligo	-0.682154	Sample_rand_RC_93	P4.ercent>20%
ReDeconv	Astro	1.3105	Sample_rand_RC_94	1.Percent<=5%
ReDeconv	L5.6.NP	0.631325	Sample_rand_RC_94	3.Percent: 10%~20%
ReDeconv	L5.ET	-1.94203	Sample_rand_RC_94	1.Percent<=5%
ReDeconv	L6b	0.455453	Sample_rand_RC_94	3.Percent: 10%~20%
ReDeconv	Lamp5	-0.0968283	Sample_rand_RC_94	P4.ercent>20%
ReDeconv	Oligo	-0.174949	Sample_rand_RC_94	P4.ercent>20%
ReDeconv	Astro	-3.4884	Sample_rand_RC_95	2.Percent: 5%~10%
ReDeconv	L5.6.NP	-0.057815	Sample_rand_RC_95	2.Percent: 5%~10%
ReDeconv	L5.ET	2.02985	Sample_rand_RC_95	1.Percent<=5%
ReDeconv	L6b	4.53254	Sample_rand_RC_95	2.Percent: 5%~10%
ReDeconv	Lamp5	-0.542242	Sample_rand_RC_95	P4.ercent>20%
ReDeconv	Oligo	0.238107	Sample_rand_RC_95	P4.ercent>20%
ReDeconv	Astro	-3.87384	Sample_rand_RC_96	2.Percent: 5%~10%
ReDeconv	L5.6.NP	2.48376	Sample_rand_RC_96	P4.ercent>20%
ReDeconv	L5.ET	4.91161	Sample_rand_RC_96	2.Percent: 5%~10%
ReDeconv	L6b	-0.930412	Sample_rand_RC_96	3.Percent: 10%~20%
ReDeconv	Lamp5	-4.15792	Sample_rand_RC_96	2.Percent: 5%~10%
ReDeconv	Oligo	-0.662802	Sample_rand_RC_96	P4.ercent>20%
ReDeconv	Astro	-1.5776	Sample_rand_RC_97	1.Percent<=5%
ReDeconv	L5.6.NP	-0.812972	Sample_rand_RC_97	2.Percent: 5%~10%
ReDeconv	L5.ET	4.42148	Sample_rand_RC_97	1.Percent<=5%
ReDeconv	L6b	0.0709737	Sample_rand_RC_97	P4.ercent>20%
ReDeconv	Lamp5	-0.484271	Sample_rand_RC_97	P4.ercent>20%
ReDeconv	Oligo	0.622941	Sample_rand_RC_97	P4.ercent>20%
ReDeconv	Astro	0.213736	Sample_rand_RC_98	2.Percent: 5%~10%
ReDeconv	L5.6.NP	-0.555462	Sample_rand_RC_98	1.Percent<=5%
ReDeconv	L5.ET	-1.2574	Sample_rand_RC_98	1.Percent<=5%
ReDeconv	L6b	0.463496	Sample_rand_RC_98	3.Percent: 10%~20%
ReDeconv	Lamp5	-0.259887	Sample_rand_RC_98	P4.ercent>20%
ReDeconv	Oligo	0.195926	Sample_rand_RC_98	P4.ercent>20%
ReDeconv	Astro	7.54821	Sample_rand_RC_99	1.Percent<=5%
ReDeconv	L5.6.NP	-1.11161	Sample_rand_RC_99	2.Percent: 5%~10%
ReDeconv	L5.ET	0.815061	Sample_rand_RC_99	2.Percent: 5%~10%
ReDeconv	L6b	0.0719109	Sample_rand_RC_99	3.Percent: 10%~20%
ReDeconv	Lamp5	-0.521318	Sample_rand_RC_99	P4.ercent>20%
ReDeconv	Oligo	0.29476	Sample_rand_RC_99	P4.ercent>20%
ReDeconv	Astro	-0.096692	Sample_rand_RC_100	2.Percent: 5%~10%
ReDeconv	L5.6.NP	0.976564	Sample_rand_RC_100	P4.ercent>20%
ReDeconv	L5.ET	-0.999446	Sample_rand_RC_100	1.Percent<=5%
ReDeconv	L6b	-0.353398	Sample_rand_RC_100	P4.ercent>20%
ReDeconv	Lamp5	0.684664	Sample_rand_RC_100	2.Percent: 5%~10%
ReDeconv	Oligo	-1.04871	Sample_rand_RC_100	3.Percent: 10%~20%
MuSiC (T2)	Astro	-69.0798	Sample_rand_RC_1	2.Percent: 5%~10%
MuSiC (T2)	L5.6.NP	-62.0354	Sample_rand_RC_1	3.Percent: 10%~20%
MuSiC (T2)	L5.ET	-40.1417	Sample_rand_RC_1	3.Percent: 10%~20%
MuSiC (T2)	L6b	110.807	Sample_rand_RC_1	3.Percent: 10%~20%
MuSiC (T2)	Lamp5	10.3499	Sample_rand_RC_1	P4.ercent>20%
MuSiC (T2)	Oligo	41.8315	Sample_rand_RC_1	2.Percent: 5%~10%
MuSiC (T2)	Astro	-70.2197	Sample_rand_RC_2	2.Percent: 5%~10%
MuSiC (T2)	L5.6.NP	-88.5533	Sample_rand_RC_2	2.Percent: 5%~10%
MuSiC (T2)	L5.ET	-49.4905	Sample_rand_RC_2	2.Percent: 5%~10%
MuSiC (T2)	L6b	59.7856	Sample_rand_RC_2	3.Percent: 10%~20%
MuSiC (T2)	Lamp5	-3.43159	Sample_rand_RC_2	P4.ercent>20%
MuSiC (T2)	Oligo	21.505	Sample_rand_RC_2	P4.ercent>20%
MuSiC (T2)	Astro	-57.4956	Sample_rand_RC_3	2.Percent: 5%~10%
MuSiC (T2)	L5.6.NP	-60.5452	Sample_rand_RC_3	P4.ercent>20%
MuSiC (T2)	L5.ET	-59.4925	Sample_rand_RC_3	2.Percent: 5%~10%
MuSiC (T2)	L6b	44.9903	Sample_rand_RC_3	P4.ercent>20%
MuSiC (T2)	Lamp5	-29.3347	Sample_rand_RC_3	2.Percent: 5%~10%
MuSiC (T2)	Oligo	39.4163	Sample_rand_RC_3	P4.ercent>20%
MuSiC (T2)	Astro	-100	Sample_rand_RC_4	1.Percent<=5%
MuSiC (T2)	L5.6.NP	-78.6985	Sample_rand_RC_4	2.Percent: 5%~10%
MuSiC (T2)	L5.ET	-55.6518	Sample_rand_RC_4	1.Percent<=5%
MuSiC (T2)	L6b	38.7995	Sample_rand_RC_4	P4.ercent>20%
MuSiC (T2)	Lamp5	-8.17074	Sample_rand_RC_4	P4.ercent>20%
MuSiC (T2)	Oligo	21.531	Sample_rand_RC_4	P4.ercent>20%
MuSiC (T2)	Astro	-100	Sample_rand_RC_5	1.Percent<=5%
MuSiC (T2)	L5.6.NP	-87.6013	Sample_rand_RC_5	2.Percent: 5%~10%
MuSiC (T2)	L5.ET	-73.0381	Sample_rand_RC_5	1.Percent<=5%
MuSiC (T2)	L6b	40.9378	Sample_rand_RC_5	3.Percent: 10%~20%
MuSiC (T2)	Lamp5	-10.8093	Sample_rand_RC_5	P4.ercent>20%
MuSiC (T2)	Oligo	20.925	Sample_rand_RC_5	P4.ercent>20%
MuSiC (T2)	Astro	-94.9352	Sample_rand_RC_6	1.Percent<=5%
MuSiC (T2)	L5.6.NP	-91.1987	Sample_rand_RC_6	2.Percent: 5%~10%
MuSiC (T2)	L5.ET	-11.8971	Sample_rand_RC_6	1.Percent<=5%
MuSiC (T2)	L6b	32.3571	Sample_rand_RC_6	P4.ercent>20%
MuSiC (T2)	Lamp5	-3.4064	Sample_rand_RC_6	P4.ercent>20%
MuSiC (T2)	Oligo	38.5086	Sample_rand_RC_6	2.Percent: 5%~10%
MuSiC (T2)	Astro	-100	Sample_rand_RC_7	1.Percent<=5%
MuSiC (T2)	L5.6.NP	-64.4037	Sample_rand_RC_7	3.Percent: 10%~20%
MuSiC (T2)	L5.ET	-35.4003	Sample_rand_RC_7	2.Percent: 5%~10%
MuSiC (T2)	L6b	50.6016	Sample_rand_RC_7	P4.ercent>20%
MuSiC (T2)	Lamp5	2.9136	Sample_rand_RC_7	P4.ercent>20%
MuSiC (T2)	Oligo	45.1816	Sample_rand_RC_7	2.Percent: 5%~10%
MuSiC (T2)	Astro	-48.1636	Sample_rand_RC_8	2.Percent: 5%~10%
MuSiC (T2)	L5.6.NP	-74.3803	Sample_rand_RC_8	2.Percent: 5%~10%
MuSiC (T2)	L5.ET	-67.4632	Sample_rand_RC_8	1.Percent<=5%
MuSiC (T2)	L6b	27.3894	Sample_rand_RC_8	P4.ercent>20%
MuSiC (T2)	Lamp5	-11.6325	Sample_rand_RC_8	P4.ercent>20%
MuSiC (T2)	Oligo	23.7	Sample_rand_RC_8	P4.ercent>20%
MuSiC (T2)	Astro	-89.0371	Sample_rand_RC_9	1.Percent<=5%
MuSiC (T2)	L5.6.NP	-100	Sample_rand_RC_9	1.Percent<=5%
MuSiC (T2)	L5.ET	-62.3467	Sample_rand_RC_9	2.Percent: 5%~10%
MuSiC (T2)	L6b	36.2536	Sample_rand_RC_9	3.Percent: 10%~20%
MuSiC (T2)	Lamp5	-2.53196	Sample_rand_RC_9	P4.ercent>20%
MuSiC (T2)	Oligo	6.60323	Sample_rand_RC_9	P4.ercent>20%
MuSiC (T2)	Astro	-100	Sample_rand_RC_10	1.Percent<=5%
MuSiC (T2)	L5.6.NP	-71.9551	Sample_rand_RC_10	3.Percent: 10%~20%
MuSiC (T2)	L5.ET	-69.4064	Sample_rand_RC_10	1.Percent<=5%
MuSiC (T2)	L6b	25.4343	Sample_rand_RC_10	P4.ercent>20%
MuSiC (T2)	Lamp5	-42.1277	Sample_rand_RC_10	3.Percent: 10%~20%
MuSiC (T2)	Oligo	25.4958	Sample_rand_RC_10	P4.ercent>20%
MuSiC (T2)	Astro	-100	Sample_rand_RC_11	1.Percent<=5%
MuSiC (T2)	L5.6.NP	-85.0836	Sample_rand_RC_11	3.Percent: 10%~20%
MuSiC (T2)	L5.ET	-67.0283	Sample_rand_RC_11	1.Percent<=5%
MuSiC (T2)	L6b	59.7777	Sample_rand_RC_11	3.Percent: 10%~20%
MuSiC (T2)	Lamp5	-1.66704	Sample_rand_RC_11	P4.ercent>20%
MuSiC (T2)	Oligo	25.0134	Sample_rand_RC_11	P4.ercent>20%
MuSiC (T2)	Astro	-87.3536	Sample_rand_RC_12	1.Percent<=5%
MuSiC (T2)	L5.6.NP	-59.3076	Sample_rand_RC_12	P4.ercent>20%
MuSiC (T2)	L5.ET	-51.599	Sample_rand_RC_12	1.Percent<=5%
MuSiC (T2)	L6b	57.9438	Sample_rand_RC_12	3.Percent: 10%~20%
MuSiC (T2)	Lamp5	-13.0988	Sample_rand_RC_12	2.Percent: 5%~10%
MuSiC (T2)	Oligo	18.1184	Sample_rand_RC_12	P4.ercent>20%
MuSiC (T2)	Astro	-66.8746	Sample_rand_RC_13	2.Percent: 5%~10%
MuSiC (T2)	L5.6.NP	-100	Sample_rand_RC_13	2.Percent: 5%~10%
MuSiC (T2)	L5.ET	-56.7008	Sample_rand_RC_13	2.Percent: 5%~10%
MuSiC (T2)	L6b	79.5622	Sample_rand_RC_13	2.Percent: 5%~10%
MuSiC (T2)	Lamp5	2.33879	Sample_rand_RC_13	P4.ercent>20%
MuSiC (T2)	Oligo	15.2617	Sample_rand_RC_13	P4.ercent>20%
MuSiC (T2)	Astro	-85.8765	Sample_rand_RC_14	3.Percent: 10%~20%
MuSiC (T2)	L5.6.NP	-38.1216	Sample_rand_RC_14	P4.ercent>20%
MuSiC (T2)	L5.ET	-40.7856	Sample_rand_RC_14	3.Percent: 10%~20%
MuSiC (T2)	L6b	85.003	Sample_rand_RC_14	P4.ercent>20%
MuSiC (T2)	Lamp5	52.2801	Sample_rand_RC_14	3.Percent: 10%~20%
MuSiC (T2)	Oligo	52.3986	Sample_rand_RC_14	2.Percent: 5%~10%
MuSiC (T2)	Astro	-75.5955	Sample_rand_RC_15	1.Percent<=5%
MuSiC (T2)	L5.6.NP	-46.6837	Sample_rand_RC_15	P4.ercent>20%
MuSiC (T2)	L5.ET	-64.9995	Sample_rand_RC_15	1.Percent<=5%
MuSiC (T2)	L6b	92.3613	Sample_rand_RC_15	3.Percent: 10%~20%
MuSiC (T2)	Lamp5	4.59464	Sample_rand_RC_15	P4.ercent>20%
MuSiC (T2)	Oligo	13.5995	Sample_rand_RC_15	P4.ercent>20%
MuSiC (T2)	Astro	-100	Sample_rand_RC_16	1.Percent<=5%
MuSiC (T2)	L5.6.NP	-89.0924	Sample_rand_RC_16	3.Percent: 10%~20%
MuSiC (T2)	L5.ET	-59.6951	Sample_rand_RC_16	2.Percent: 5%~10%
MuSiC (T2)	L6b	47.1115	Sample_rand_RC_16	P4.ercent>20%
MuSiC (T2)	Lamp5	-2.6071	Sample_rand_RC_16	P4.ercent>20%
MuSiC (T2)	Oligo	39.098	Sample_rand_RC_16	3.Percent: 10%~20%
MuSiC (T2)	Astro	-73.1128	Sample_rand_RC_17	2.Percent: 5%~10%
MuSiC (T2)	L5.6.NP	-84.2886	Sample_rand_RC_17	2.Percent: 5%~10%
MuSiC (T2)	L5.ET	-57.8026	Sample_rand_RC_17	2.Percent: 5%~10%
MuSiC (T2)	L6b	57.8954	Sample_rand_RC_17	3.Percent: 10%~20%
MuSiC (T2)	Lamp5	2.31438	Sample_rand_RC_17	P4.ercent>20%
MuSiC (T2)	Oligo	14.9393	Sample_rand_RC_17	P4.ercent>20%
MuSiC (T2)	Astro	-93.3564	Sample_rand_RC_18	1.Percent<=5%
MuSiC (T2)	L5.6.NP	-72.0747	Sample_rand_RC_18	2.Percent: 5%~10%
MuSiC (T2)	L5.ET	-59.469	Sample_rand_RC_18	1.Percent<=5%
MuSiC (T2)	L6b	351.026	Sample_rand_RC_18	1.Percent<=5%
MuSiC (T2)	Lamp5	-1.00526	Sample_rand_RC_18	P4.ercent>20%
MuSiC (T2)	Oligo	13.3863	Sample_rand_RC_18	P4.ercent>20%
MuSiC (T2)	Astro	-87.7451	Sample_rand_RC_19	1.Percent<=5%
MuSiC (T2)	L5.6.NP	-100	Sample_rand_RC_19	1.Percent<=5%
MuSiC (T2)	L5.ET	-56.9159	Sample_rand_RC_19	3.Percent: 10%~20%
MuSiC (T2)	L6b	66.0926	Sample_rand_RC_19	3.Percent: 10%~20%
MuSiC (T2)	Lamp5	1.11928	Sample_rand_RC_19	P4.ercent>20%
MuSiC (T2)	Oligo	9.68574	Sample_rand_RC_19	P4.ercent>20%
MuSiC (T2)	Astro	-75.7141	Sample_rand_RC_20	2.Percent: 5%~10%
MuSiC (T2)	L5.6.NP	-70.275	Sample_rand_RC_20	3.Percent: 10%~20%
MuSiC (T2)	L5.ET	-47.7101	Sample_rand_RC_20	2.Percent: 5%~10%
MuSiC (T2)	L6b	49.912	Sample_rand_RC_20	P4.ercent>20%
MuSiC (T2)	Lamp5	5.56839	Sample_rand_RC_20	P4.ercent>20%
MuSiC (T2)	Oligo	32.5622	Sample_rand_RC_20	2.Percent: 5%~10%
MuSiC (T2)	Astro	-100	Sample_rand_RC_21	1.Percent<=5%
MuSiC (T2)	L5.6.NP	-89.1033	Sample_rand_RC_21	2.Percent: 5%~10%
MuSiC (T2)	L5.ET	-73.7996	Sample_rand_RC_21	1.Percent<=5%
MuSiC (T2)	L6b	22.2597	Sample_rand_RC_21	P4.ercent>20%
MuSiC (T2)	Lamp5	-20.3674	Sample_rand_RC_21	P4.ercent>20%
MuSiC (T2)	Oligo	25.5539	Sample_rand_RC_21	P4.ercent>20%
MuSiC (T2)	Astro	-100	Sample_rand_RC_22	2.Percent: 5%~10%
MuSiC (T2)	L5.6.NP	-46.2917	Sample_rand_RC_22	3.Percent: 10%~20%
MuSiC (T2)	L5.ET	-36.1683	Sample_rand_RC_22	3.Percent: 10%~20%
MuSiC (T2)	L6b	194.035	Sample_rand_RC_22	2.Percent: 5%~10%
MuSiC (T2)	Lamp5	3.8717	Sample_rand_RC_22	P4.ercent>20%
MuSiC (T2)	Oligo	16.6701	Sample_rand_RC_22	P4.ercent>20%
MuSiC (T2)	Astro	-100	Sample_rand_RC_23	2.Percent: 5%~10%
MuSiC (T2)	L5.6.NP	-69.9209	Sample_rand_RC_23	2.Percent: 5%~10%
MuSiC (T2)	L5.ET	-58.246	Sample_rand_RC_23	2.Percent: 5%~10%
MuSiC (T2)	L6b	57.4447	Sample_rand_RC_23	3.Percent: 10%~20%
MuSiC (T2)	Lamp5	-9.27531	Sample_rand_RC_23	P4.ercent>20%
MuSiC (T2)	Oligo	17.9136	Sample_rand_RC_23	P4.ercent>20%
MuSiC (T2)	Astro	-93.1362	Sample_rand_RC_24	1.Percent<=5%
MuSiC (T2)	L5.6.NP	-79.493	Sample_rand_RC_24	3.Percent: 10%~20%
MuSiC (T2)	L5.ET	-51.9564	Sample_rand_RC_24	1.Percent<=5%
MuSiC (T2)	L6b	38.5805	Sample_rand_RC_24	P4.ercent>20%
MuSiC (T2)	Lamp5	-9.81858	Sample_rand_RC_24	P4.ercent>20%
MuSiC (T2)	Oligo	19.178	Sample_rand_RC_24	P4.ercent>20%
MuSiC (T2)	Astro	-69.5591	Sample_rand_RC_25	2.Percent: 5%~10%
MuSiC (T2)	L5.6.NP	-70.2226	Sample_rand_RC_25	3.Percent: 10%~20%
MuSiC (T2)	L5.ET	-49.2387	Sample_rand_RC_25	2.Percent: 5%~10%
MuSiC (T2)	L6b	149.513	Sample_rand_RC_25	2.Percent: 5%~10%
MuSiC (T2)	Lamp5	7.49382	Sample_rand_RC_25	P4.ercent>20%
MuSiC (T2)	Oligo	17.519	Sample_rand_RC_25	3.Percent: 10%~20%
MuSiC (T2)	Astro	-74.6863	Sample_rand_RC_26	2.Percent: 5%~10%
MuSiC (T2)	L5.6.NP	-63.0864	Sample_rand_RC_26	3.Percent: 10%~20%
MuSiC (T2)	L5.ET	-49.7827	Sample_rand_RC_26	2.Percent: 5%~10%
MuSiC (T2)	L6b	99.6067	Sample_rand_RC_26	2.Percent: 5%~10%
MuSiC (T2)	Lamp5	-1.60299	Sample_rand_RC_26	P4.ercent>20%
MuSiC (T2)	Oligo	24.666	Sample_rand_RC_26	P4.ercent>20%
MuSiC (T2)	Astro	-100	Sample_rand_RC_27	1.Percent<=5%
MuSiC (T2)	L5.6.NP	-100	Sample_rand_RC_27	1.Percent<=5%
MuSiC (T2)	L5.ET	-67.4512	Sample_rand_RC_27	2.Percent: 5%~10%
MuSiC (T2)	L6b	30.915	Sample_rand_RC_27	3.Percent: 10%~20%
MuSiC (T2)	Lamp5	-14.1153	Sample_rand_RC_27	P4.ercent>20%
MuSiC (T2)	Oligo	19.4036	Sample_rand_RC_27	P4.ercent>20%
MuSiC (T2)	Astro	-100	Sample_rand_RC_28	1.Percent<=5%
MuSiC (T2)	L5.6.NP	-69.555	Sample_rand_RC_28	2.Percent: 5%~10%
MuSiC (T2)	L5.ET	-75.8602	Sample_rand_RC_28	3.Percent: 10%~20%
MuSiC (T2)	L6b	54.2641	Sample_rand_RC_28	3.Percent: 10%~20%
MuSiC (T2)	Lamp5	-18.7703	Sample_rand_RC_28	2.Percent: 5%~10%
MuSiC (T2)	Oligo	15.7096	Sample_rand_RC_28	P4.ercent>20%
MuSiC (T2)	Astro	-86.2453	Sample_rand_RC_29	1.Percent<=5%
MuSiC (T2)	L5.6.NP	-59.3487	Sample_rand_RC_29	3.Percent: 10%~20%
MuSiC (T2)	L5.ET	-63.9882	Sample_rand_RC_29	2.Percent: 5%~10%
MuSiC (T2)	L6b	536.2	Sample_rand_RC_29	1.Percent<=5%
MuSiC (T2)	Lamp5	-0.298175	Sample_rand_RC_29	P4.ercent>20%
MuSiC (T2)	Oligo	11.1137	Sample_rand_RC_29	P4.ercent>20%
MuSiC (T2)	Astro	-100	Sample_rand_RC_30	1.Percent<=5%
MuSiC (T2)	L5.6.NP	-100	Sample_rand_RC_30	1.Percent<=5%
MuSiC (T2)	L5.ET	-74.8658	Sample_rand_RC_30	2.Percent: 5%~10%
MuSiC (T2)	L6b	26.6108	Sample_rand_RC_30	P4.ercent>20%
MuSiC (T2)	Lamp5	-36.0682	Sample_rand_RC_30	3.Percent: 10%~20%
MuSiC (T2)	Oligo	20.6335	Sample_rand_RC_30	P4.ercent>20%
MuSiC (T2)	Astro	-100	Sample_rand_RC_31	1.Percent<=5%
MuSiC (T2)	L5.6.NP	-100	Sample_rand_RC_31	1.Percent<=5%
MuSiC (T2)	L5.ET	-65.7811	Sample_rand_RC_31	2.Percent: 5%~10%
MuSiC (T2)	L6b	95.2074	Sample_rand_RC_31	2.Percent: 5%~10%
MuSiC (T2)	Lamp5	-6.2235	Sample_rand_RC_31	P4.ercent>20%
MuSiC (T2)	Oligo	11.8369	Sample_rand_RC_31	P4.ercent>20%
MuSiC (T2)	Astro	-100	Sample_rand_RC_32	1.Percent<=5%
MuSiC (T2)	L5.6.NP	-49.5233	Sample_rand_RC_32	3.Percent: 10%~20%
MuSiC (T2)	L5.ET	-54.2376	Sample_rand_RC_32	2.Percent: 5%~10%
MuSiC (T2)	L6b	332.708	Sample_rand_RC_32	1.Percent<=5%
MuSiC (T2)	Lamp5	2.50858	Sample_rand_RC_32	3.Percent: 10%~20%
MuSiC (T2)	Oligo	13.6993	Sample_rand_RC_32	P4.ercent>20%
MuSiC (T2)	Astro	-100	Sample_rand_RC_33	2.Percent: 5%~10%
MuSiC (T2)	L5.6.NP	-40.3896	Sample_rand_RC_33	P4.ercent>20%
MuSiC (T2)	L5.ET	-44.5116	Sample_rand_RC_33	2.Percent: 5%~10%
MuSiC (T2)	L6b	96.5027	Sample_rand_RC_33	3.Percent: 10%~20%
MuSiC (T2)	Lamp5	11.9427	Sample_rand_RC_33	3.Percent: 10%~20%
MuSiC (T2)	Oligo	15.773	Sample_rand_RC_33	P4.ercent>20%
MuSiC (T2)	Astro	-77.8133	Sample_rand_RC_34	2.Percent: 5%~10%
[truncated: 401 more rows]

## Sheet: Figure_S10c
sample	Group	Cell_type	Method	Prediction	Ground_truth	Relative_error	Group_grount_truth	Method_Group
Mix1	a	JURKAT	ReDeconv	0.0769266	0.1	-23.0734	Percent<=20%	ReDeconv_Percent<=20%
Mix1	a	THP1	ReDeconv	0.0263533	0.05	-47.2934	Percent<=20%	ReDeconv_Percent<=20%
Mix1	a	BT474	ReDeconv	0.240899	0.165	45.9992	Percent<=20%	ReDeconv_Percent<=20%
Mix1	a	MCF7	ReDeconv	0.0114248	0.02	-42.8758	Percent<=20%	ReDeconv_Percent<=20%
Mix1	a	T47D	ReDeconv	0.644397	0.66	-2.36417	Percent>20%	ReDeconv_Percent>20%
Mix1	a	HMSC	ReDeconv	0	0.005	-100	Percent<=20%	ReDeconv_Percent<=20%
Mix1	b	JURKAT	ReDeconv	0.0729522	0.1	-27.0478	Percent<=20%	ReDeconv_Percent<=20%
Mix1	b	THP1	ReDeconv	0.0323319	0.05	-35.3362	Percent<=20%	ReDeconv_Percent<=20%
Mix1	b	BT474	ReDeconv	0.206996	0.165	25.4521	Percent<=20%	ReDeconv_Percent<=20%
Mix1	b	MCF7	ReDeconv	0.0043453	0.02	-78.2735	Percent<=20%	ReDeconv_Percent<=20%
Mix1	b	T47D	ReDeconv	0.680984	0.66	3.1794	Percent>20%	ReDeconv_Percent>20%
Mix1	b	HMSC	ReDeconv	0.00239077	0.005	-52.1846	Percent<=20%	ReDeconv_Percent<=20%
Mix1	c	JURKAT	ReDeconv	0.0821518	0.1	-17.8482	Percent<=20%	ReDeconv_Percent<=20%
Mix1	c	THP1	ReDeconv	0.0383557	0.05	-23.2886	Percent<=20%	ReDeconv_Percent<=20%
Mix1	c	BT474	ReDeconv	0.213895	0.165	29.6333	Percent<=20%	ReDeconv_Percent<=20%
Mix1	c	MCF7	ReDeconv	0.00503942	0.02	-74.8029	Percent<=20%	ReDeconv_Percent<=20%
Mix1	c	T47D	ReDeconv	0.660522	0.66	0.0790326	Percent>20%	ReDeconv_Percent>20%
Mix1	c	HMSC	ReDeconv	3.66e-05	0.005	-99.2678	Percent<=20%	ReDeconv_Percent<=20%
Mix2	a	JURKAT	ReDeconv	0.033303	0.05	-33.3939	Percent<=20%	ReDeconv_Percent<=20%
Mix2	a	THP1	ReDeconv	0.0861082	0.1	-13.8918	Percent<=20%	ReDeconv_Percent<=20%
Mix2	a	BT474	ReDeconv	0.766564	0.625	22.6502	Percent>20%	ReDeconv_Percent>20%
Mix2	a	MCF7	ReDeconv	0.0602623	0.135	-55.3612	Percent<=20%	ReDeconv_Percent<=20%
Mix2	a	T47D	ReDeconv	0.0529032	0.08	-33.8711	Percent<=20%	ReDeconv_Percent<=20%
Mix2	a	HMSC	ReDeconv	0.000859395	0.01	-91.406	Percent<=20%	ReDeconv_Percent<=20%
Mix2	b	JURKAT	ReDeconv	0.0305363	0.05	-38.9275	Percent<=20%	ReDeconv_Percent<=20%
Mix2	b	THP1	ReDeconv	0.0859947	0.1	-14.0053	Percent<=20%	ReDeconv_Percent<=20%
Mix2	b	BT474	ReDeconv	0.746853	0.625	19.4965	Percent>20%	ReDeconv_Percent>20%
Mix2	b	MCF7	ReDeconv	0.0787149	0.135	-41.6927	Percent<=20%	ReDeconv_Percent<=20%
Mix2	b	T47D	ReDeconv	0.0517687	0.08	-35.2891	Percent<=20%	ReDeconv_Percent<=20%
Mix2	b	HMSC	ReDeconv	0.00613242	0.01	-38.6758	Percent<=20%	ReDeconv_Percent<=20%
Mix2	c	JURKAT	ReDeconv	0.0308487	0.05	-38.3026	Percent<=20%	ReDeconv_Percent<=20%
Mix2	c	THP1	ReDeconv	0.0955261	0.1	-4.47388	Percent<=20%	ReDeconv_Percent<=20%
Mix2	c	BT474	ReDeconv	0.728918	0.625	16.6269	Percent>20%	ReDeconv_Percent>20%
Mix2	c	MCF7	ReDeconv	0.0750172	0.135	-44.4317	Percent<=20%	ReDeconv_Percent<=20%
Mix2	c	T47D	ReDeconv	0.0615188	0.08	-23.1015	Percent<=20%	ReDeconv_Percent<=20%
Mix2	c	HMSC	ReDeconv	0.00817075	0.01	-18.2925	Percent<=20%	ReDeconv_Percent<=20%
Mix3	a	JURKAT	ReDeconv	0.0824345	0.1	-17.5655	Percent<=20%	ReDeconv_Percent<=20%
Mix3	a	THP1	ReDeconv	0.0396393	0.05	-20.7214	Percent<=20%	ReDeconv_Percent<=20%
Mix3	a	BT474	ReDeconv	0.311798	0.23	35.5644	Percent>20%	ReDeconv_Percent>20%
Mix3	a	MCF7	ReDeconv	0.175921	0.27	-34.844	Percent>20%	ReDeconv_Percent>20%
Mix3	a	T47D	ReDeconv	0.376747	0.33	14.1657	Percent>20%	ReDeconv_Percent>20%
Mix3	a	HMSC	ReDeconv	0.01346	0.02	-32.6999	Percent<=20%	ReDeconv_Percent<=20%
Mix3	b	JURKAT	ReDeconv	0.0869507	0.1	-13.0493	Percent<=20%	ReDeconv_Percent<=20%
Mix3	b	THP1	ReDeconv	0.0456831	0.05	-8.63382	Percent<=20%	ReDeconv_Percent<=20%
Mix3	b	BT474	ReDeconv	0.314896	0.23	36.9115	Percent>20%	ReDeconv_Percent>20%
Mix3	b	MCF7	ReDeconv	0.172092	0.27	-36.262	Percent>20%	ReDeconv_Percent>20%
Mix3	b	T47D	ReDeconv	0.366318	0.33	11.0053	Percent>20%	ReDeconv_Percent>20%
Mix3	b	HMSC	ReDeconv	0.0140596	0.02	-29.7018	Percent<=20%	ReDeconv_Percent<=20%
Mix3	c	JURKAT	ReDeconv	0.0978706	0.1	-2.12939	Percent<=20%	ReDeconv_Percent<=20%
Mix3	c	THP1	ReDeconv	0.0450175	0.05	-9.96507	Percent<=20%	ReDeconv_Percent<=20%
Mix3	c	BT474	ReDeconv	0.284032	0.23	23.492	Percent>20%	ReDeconv_Percent>20%
Mix3	c	MCF7	ReDeconv	0.15601	0.27	-42.2185	Percent>20%	ReDeconv_Percent>20%
Mix3	c	T47D	ReDeconv	0.400909	0.33	21.4875	Percent>20%	ReDeconv_Percent>20%
Mix3	c	HMSC	ReDeconv	0.0161615	0.02	-19.1926	Percent<=20%	ReDeconv_Percent<=20%
Mix4	a	JURKAT	ReDeconv	0.0385808	0.05	-22.8384	Percent<=20%	ReDeconv_Percent<=20%
Mix4	a	THP1	ReDeconv	0.100342	0.1	0.34247	Percent<=20%	ReDeconv_Percent<=20%
Mix4	a	BT474	ReDeconv	0.398488	0.32	24.5275	Percent>20%	ReDeconv_Percent>20%
Mix4	a	MCF7	ReDeconv	0.175719	0.28	-37.2431	Percent>20%	ReDeconv_Percent>20%
Mix4	a	T47D	ReDeconv	0.286164	0.245	16.8015	Percent>20%	ReDeconv_Percent>20%
Mix4	a	HMSC	ReDeconv	0.000705999	0.005	-85.88	Percent<=20%	ReDeconv_Percent<=20%
Mix4	b	JURKAT	ReDeconv	0.0387309	0.05	-22.5381	Percent<=20%	ReDeconv_Percent<=20%
Mix4	b	THP1	ReDeconv	0.0921772	0.1	-7.8228	Percent<=20%	ReDeconv_Percent<=20%
Mix4	b	BT474	ReDeconv	0.405119	0.32	26.5997	Percent>20%	ReDeconv_Percent>20%
Mix4	b	MCF7	ReDeconv	0.191493	0.28	-31.6097	Percent>20%	ReDeconv_Percent>20%
Mix4	b	T47D	ReDeconv	0.27248	0.245	11.2163	Percent>20%	ReDeconv_Percent>20%
Mix4	b	HMSC	ReDeconv	0	0.005	-100	Percent<=20%	ReDeconv_Percent<=20%
Mix4	c	JURKAT	ReDeconv	0.0301242	0.05	-39.7515	Percent<=20%	ReDeconv_Percent<=20%
Mix4	c	THP1	ReDeconv	0.0748221	0.1	-25.1779	Percent<=20%	ReDeconv_Percent<=20%
Mix4	c	BT474	ReDeconv	0.414861	0.32	29.644	Percent>20%	ReDeconv_Percent>20%
Mix4	c	MCF7	ReDeconv	0.190746	0.28	-31.8764	Percent>20%	ReDeconv_Percent>20%
Mix4	c	T47D	ReDeconv	0.286663	0.245	17.0053	Percent>20%	ReDeconv_Percent>20%
Mix4	c	HMSC	ReDeconv	0.00278382	0.005	-44.3237	Percent<=20%	ReDeconv_Percent<=20%
Mix5	a	JURKAT	ReDeconv	0.0939912	0.1	-6.00875	Percent<=20%	ReDeconv_Percent<=20%
Mix5	a	THP1	ReDeconv	0.0521056	0.05	4.21118	Percent<=20%	ReDeconv_Percent<=20%
Mix5	a	BT474	ReDeconv	0.195974	0.14	39.9811	Percent<=20%	ReDeconv_Percent<=20%
Mix5	a	MCF7	ReDeconv	0.397292	0.5	-20.5415	Percent>20%	ReDeconv_Percent>20%
Mix5	a	T47D	ReDeconv	0.253333	0.2	26.6664	Percent<=20%	ReDeconv_Percent<=20%
Mix5	a	HMSC	ReDeconv	0.0073043	0.01	-26.957	Percent<=20%	ReDeconv_Percent<=20%
Mix5	b	JURKAT	ReDeconv	0.0922958	0.1	-7.70417	Percent<=20%	ReDeconv_Percent<=20%
Mix5	b	THP1	ReDeconv	0.0512751	0.05	2.55024	Percent<=20%	ReDeconv_Percent<=20%
Mix5	b	BT474	ReDeconv	0.206646	0.14	47.6042	Percent<=20%	ReDeconv_Percent<=20%
Mix5	b	MCF7	ReDeconv	0.374036	0.5	-25.1927	Percent>20%	ReDeconv_Percent>20%
Mix5	b	T47D	ReDeconv	0.26736	0.2	33.6802	Percent<=20%	ReDeconv_Percent<=20%
Mix5	b	HMSC	ReDeconv	0.00838624	0.01	-16.1376	Percent<=20%	ReDeconv_Percent<=20%
Mix5	c	JURKAT	ReDeconv	0.0997919	0.1	-0.208085	Percent<=20%	ReDeconv_Percent<=20%
Mix5	c	THP1	ReDeconv	0.0382047	0.05	-23.5906	Percent<=20%	ReDeconv_Percent<=20%
Mix5	c	BT474	ReDeconv	0.221012	0.14	57.8657	Percent<=20%	ReDeconv_Percent<=20%
Mix5	c	MCF7	ReDeconv	0.383212	0.5	-23.3575	Percent>20%	ReDeconv_Percent>20%
Mix5	c	T47D	ReDeconv	0.246449	0.2	23.2245	Percent<=20%	ReDeconv_Percent<=20%
Mix5	c	HMSC	ReDeconv	0.01133	0.01	13.3001	Percent<=20%	ReDeconv_Percent<=20%
Mix6	a	JURKAT	ReDeconv	0.0293216	0.05	-41.3569	Percent<=20%	ReDeconv_Percent<=20%
Mix6	a	THP1	ReDeconv	0.0847501	0.1	-15.2499	Percent<=20%	ReDeconv_Percent<=20%
Mix6	a	BT474	ReDeconv	0.295562	0.24	23.151	Percent>20%	ReDeconv_Percent>20%
Mix6	a	MCF7	ReDeconv	0.0740522	0.14	-47.1055	Percent<=20%	ReDeconv_Percent<=20%
Mix6	a	T47D	ReDeconv	0.502782	0.45	11.7293	Percent>20%	ReDeconv_Percent>20%
Mix6	a	HMSC	ReDeconv	0.0135316	0.02	-32.3418	Percent<=20%	ReDeconv_Percent<=20%
Mix6	b	JURKAT	ReDeconv	0.0291429	0.05	-41.7142	Percent<=20%	ReDeconv_Percent<=20%
Mix6	b	THP1	ReDeconv	0.106112	0.1	6.1122	Percent<=20%	ReDeconv_Percent<=20%
Mix6	b	BT474	ReDeconv	0.279122	0.24	16.301	Percent>20%	ReDeconv_Percent>20%
Mix6	b	MCF7	ReDeconv	0.0599513	0.14	-57.1776	Percent<=20%	ReDeconv_Percent<=20%
Mix6	b	T47D	ReDeconv	0.510605	0.45	13.4678	Percent>20%	ReDeconv_Percent>20%
Mix6	b	HMSC	ReDeconv	0.0150662	0.02	-24.669	Percent<=20%	ReDeconv_Percent<=20%
Mix6	c	JURKAT	ReDeconv	0.0353724	0.05	-29.2552	Percent<=20%	ReDeconv_Percent<=20%
Mix6	c	THP1	ReDeconv	0.0904328	0.1	-9.56717	Percent<=20%	ReDeconv_Percent<=20%
Mix6	c	BT474	ReDeconv	0.30213	0.24	25.8875	Percent>20%	ReDeconv_Percent>20%
Mix6	c	MCF7	ReDeconv	0.0707325	0.14	-49.4768	Percent<=20%	ReDeconv_Percent<=20%
Mix6	c	T47D	ReDeconv	0.491542	0.45	9.2316	Percent>20%	ReDeconv_Percent>20%
Mix6	c	HMSC	ReDeconv	0.00979008	0.02	-51.0496	Percent<=20%	ReDeconv_Percent<=20%
Mix1	a	JURKAT	MuSiC	0.44105	0.1	341.05	Percent<=20%	MuSiC_Percent<=20%
Mix1	a	THP1	MuSiC	0	0.05	-100	Percent<=20%	MuSiC_Percent<=20%
Mix1	a	BT474	MuSiC	0.410042	0.165	148.51	Percent<=20%	MuSiC_Percent<=20%
Mix1	a	MCF7	MuSiC	0	0.02	-100	Percent<=20%	MuSiC_Percent<=20%
Mix1	a	T47D	MuSiC	0.148909	0.66	-77.4381	Percent>20%	MuSiC_Percent>20%
Mix1	a	HMSC	MuSiC	0	0.005	-100	Percent<=20%	MuSiC_Percent<=20%
Mix1	b	JURKAT	MuSiC	0.305573	0.1	205.573	Percent<=20%	MuSiC_Percent<=20%
Mix1	b	THP1	MuSiC	0	0.05	-100	Percent<=20%	MuSiC_Percent<=20%
Mix1	b	BT474	MuSiC	0.398612	0.165	141.583	Percent<=20%	MuSiC_Percent<=20%
Mix1	b	MCF7	MuSiC	0	0.02	-100	Percent<=20%	MuSiC_Percent<=20%
Mix1	b	T47D	MuSiC	0.295815	0.66	-55.1795	Percent>20%	MuSiC_Percent>20%
Mix1	b	HMSC	MuSiC	0	0.005	-100	Percent<=20%	MuSiC_Percent<=20%
Mix1	c	JURKAT	MuSiC	0.340006	0.1	240.006	Percent<=20%	MuSiC_Percent<=20%
Mix1	c	THP1	MuSiC	0	0.05	-100	Percent<=20%	MuSiC_Percent<=20%
Mix1	c	BT474	MuSiC	0.408127	0.165	147.35	Percent<=20%	MuSiC_Percent<=20%
Mix1	c	MCF7	MuSiC	0	0.02	-100	Percent<=20%	MuSiC_Percent<=20%
Mix1	c	T47D	MuSiC	0.251867	0.66	-61.8384	Percent>20%	MuSiC_Percent>20%
Mix1	c	HMSC	MuSiC	0	0.005	-100	Percent<=20%	MuSiC_Percent<=20%
Mix2	a	JURKAT	MuSiC	0.253772	0.05	407.544	Percent<=20%	MuSiC_Percent<=20%
Mix2	a	THP1	MuSiC	0	0.1	-100	Percent<=20%	MuSiC_Percent<=20%
Mix2	a	BT474	MuSiC	0.746228	0.625	19.3964	Percent>20%	MuSiC_Percent>20%
Mix2	a	MCF7	MuSiC	0	0.135	-100	Percent<=20%	MuSiC_Percent<=20%
Mix2	a	T47D	MuSiC	0	0.08	-100	Percent<=20%	MuSiC_Percent<=20%
Mix2	a	HMSC	MuSiC	0	0.01	-100	Percent<=20%	MuSiC_Percent<=20%
Mix2	b	JURKAT	MuSiC	0.370156	0.05	640.313	Percent<=20%	MuSiC_Percent<=20%
Mix2	b	THP1	MuSiC	0	0.1	-100	Percent<=20%	MuSiC_Percent<=20%
Mix2	b	BT474	MuSiC	0.629844	0.625	0.774992	Percent>20%	MuSiC_Percent>20%
Mix2	b	MCF7	MuSiC	0	0.135	-100	Percent<=20%	MuSiC_Percent<=20%
Mix2	b	T47D	MuSiC	0	0.08	-100	Percent<=20%	MuSiC_Percent<=20%
Mix2	b	HMSC	MuSiC	0	0.01	-100	Percent<=20%	MuSiC_Percent<=20%
Mix2	c	JURKAT	MuSiC	0.232577	0.05	365.153	Percent<=20%	MuSiC_Percent<=20%
Mix2	c	THP1	MuSiC	0	0.1	-100	Percent<=20%	MuSiC_Percent<=20%
Mix2	c	BT474	MuSiC	0.766013	0.625	22.5621	Percent>20%	MuSiC_Percent>20%
Mix2	c	MCF7	MuSiC	0	0.135	-100	Percent<=20%	MuSiC_Percent<=20%
Mix2	c	T47D	MuSiC	0.00102213	0.08	-98.7223	Percent<=20%	MuSiC_Percent<=20%
Mix2	c	HMSC	MuSiC	0.000388156	0.01	-96.1184	Percent<=20%	MuSiC_Percent<=20%
Mix3	a	JURKAT	MuSiC	0.316405	0.1	216.405	Percent<=20%	MuSiC_Percent<=20%
Mix3	a	THP1	MuSiC	0	0.05	-100	Percent<=20%	MuSiC_Percent<=20%
Mix3	a	BT474	MuSiC	0.563969	0.23	145.204	Percent>20%	MuSiC_Percent>20%
Mix3	a	MCF7	MuSiC	0.0591346	0.27	-78.0983	Percent>20%	MuSiC_Percent>20%
Mix3	a	T47D	MuSiC	0.0604923	0.33	-81.669	Percent>20%	MuSiC_Percent>20%
Mix3	a	HMSC	MuSiC	0	0.02	-100	Percent<=20%	MuSiC_Percent<=20%
Mix3	b	JURKAT	MuSiC	0.323357	0.1	223.357	Percent<=20%	MuSiC_Percent<=20%
Mix3	b	THP1	MuSiC	0.00283352	0.05	-94.333	Percent<=20%	MuSiC_Percent<=20%
Mix3	b	BT474	MuSiC	0.548373	0.23	138.423	Percent>20%	MuSiC_Percent>20%
Mix3	b	MCF7	MuSiC	0.0433804	0.27	-83.9332	Percent>20%	MuSiC_Percent>20%
Mix3	b	T47D	MuSiC	0.0820564	0.33	-75.1344	Percent>20%	MuSiC_Percent>20%
Mix3	b	HMSC	MuSiC	0	0.02	-100	Percent<=20%	MuSiC_Percent<=20%
Mix3	c	JURKAT	MuSiC	0.335318	0.1	235.318	Percent<=20%	MuSiC_Percent<=20%
Mix3	c	THP1	MuSiC	0.00215496	0.05	-95.6901	Percent<=20%	MuSiC_Percent<=20%
Mix3	c	BT474	MuSiC	0.55557	0.23	141.552	Percent>20%	MuSiC_Percent>20%
Mix3	c	MCF7	MuSiC	0.0354999	0.27	-86.8519	Percent>20%	MuSiC_Percent>20%
Mix3	c	T47D	MuSiC	0.0714571	0.33	-78.3463	Percent>20%	MuSiC_Percent>20%
Mix3	c	HMSC	MuSiC	0	0.02	-100	Percent<=20%	MuSiC_Percent<=20%
Mix4	a	JURKAT	MuSiC	0.329479	0.05	558.957	Percent<=20%	MuSiC_Percent<=20%
Mix4	a	THP1	MuSiC	0	0.1	-100	Percent<=20%	MuSiC_Percent<=20%
Mix4	a	BT474	MuSiC	0.577452	0.32	80.4536	Percent>20%	MuSiC_Percent>20%
Mix4	a	MCF7	MuSiC	0.0544551	0.28	-80.5518	Percent>20%	MuSiC_Percent>20%
Mix4	a	T47D	MuSiC	0.0379865	0.245	-84.4953	Percent>20%	MuSiC_Percent>20%
Mix4	a	HMSC	MuSiC	0.000628433	0.005	-87.4313	Percent<=20%	MuSiC_Percent<=20%
Mix4	b	JURKAT	MuSiC	0.305885	0.05	511.769	Percent<=20%	MuSiC_Percent<=20%
Mix4	b	THP1	MuSiC	0.000547566	0.1	-99.4524	Percent<=20%	MuSiC_Percent<=20%
Mix4	b	BT474	MuSiC	0.607157	0.32	89.7366	Percent>20%	MuSiC_Percent>20%
Mix4	b	MCF7	MuSiC	0.0496008	0.28	-82.2854	Percent>20%	MuSiC_Percent>20%
Mix4	b	T47D	MuSiC	0.0361994	0.245	-85.2248	Percent>20%	MuSiC_Percent>20%
Mix4	b	HMSC	MuSiC	0.0006104	0.005	-87.792	Percent<=20%	MuSiC_Percent<=20%
Mix4	c	JURKAT	MuSiC	0.287229	0.05	474.457	Percent<=20%	MuSiC_Percent<=20%
Mix4	c	THP1	MuSiC	0.00206888	0.1	-97.9311	Percent<=20%	MuSiC_Percent<=20%
Mix4	c	BT474	MuSiC	0.615872	0.32	92.4601	Percent>20%	MuSiC_Percent>20%
Mix4	c	MCF7	MuSiC	0.0660171	0.28	-76.4225	Percent>20%	MuSiC_Percent>20%
Mix4	c	T47D	MuSiC	0.0284509	0.245	-88.3874	Percent>20%	MuSiC_Percent>20%
Mix4	c	HMSC	MuSiC	0.000362221	0.005	-92.7556	Percent<=20%	MuSiC_Percent<=20%
Mix5	a	JURKAT	MuSiC	0.33241	0.1	232.41	Percent<=20%	MuSiC_Percent<=20%
Mix5	a	THP1	MuSiC	0	0.05	-100	Percent<=20%	MuSiC_Percent<=20%
Mix5	a	BT474	MuSiC	0.47848	0.14	241.772	Percent<=20%	MuSiC_Percent<=20%
Mix5	a	MCF7	MuSiC	0.170115	0.5	-65.9769	Percent>20%	MuSiC_Percent>20%
Mix5	a	T47D	MuSiC	0.0189946	0.2	-90.5027	Percent<=20%	MuSiC_Percent<=20%
Mix5	a	HMSC	MuSiC	0	0.01	-100	Percent<=20%	MuSiC_Percent<=20%
Mix5	b	JURKAT	MuSiC	0.38628	0.1	286.28	Percent<=20%	MuSiC_Percent<=20%
Mix5	b	THP1	MuSiC	0.00194822	0.05	-96.1036	Percent<=20%	MuSiC_Percent<=20%
Mix5	b	BT474	MuSiC	0.451324	0.14	222.374	Percent<=20%	MuSiC_Percent<=20%
Mix5	b	MCF7	MuSiC	0.142393	0.5	-71.5215	Percent>20%	MuSiC_Percent>20%
Mix5	b	T47D	MuSiC	0.0180547	0.2	-90.9727	Percent<=20%	MuSiC_Percent<=20%
Mix5	b	HMSC	MuSiC	0	0.01	-100	Percent<=20%	MuSiC_Percent<=20%
Mix5	c	JURKAT	MuSiC	0.393838	0.1	293.838	Percent<=20%	MuSiC_Percent<=20%
Mix5	c	THP1	MuSiC	0.00106721	0.05	-97.8656	Percent<=20%	MuSiC_Percent<=20%
Mix5	c	BT474	MuSiC	0.434	0.14	210	Percent<=20%	MuSiC_Percent<=20%
Mix5	c	MCF7	MuSiC	0.171095	0.5	-65.7809	Percent>20%	MuSiC_Percent>20%
Mix5	c	T47D	MuSiC	0	0.2	-100	Percent<=20%	MuSiC_Percent<=20%
Mix5	c	HMSC	MuSiC	0	0.01	-100	Percent<=20%	MuSiC_Percent<=20%
Mix6	a	JURKAT	MuSiC	0.334883	0.05	569.766	Percent<=20%	MuSiC_Percent<=20%
Mix6	a	THP1	MuSiC	0	0.1	-100	Percent<=20%	MuSiC_Percent<=20%
Mix6	a	BT474	MuSiC	0.487117	0.24	102.965	Percent>20%	MuSiC_Percent>20%
Mix6	a	MCF7	MuSiC	0.00748053	0.14	-94.6568	Percent<=20%	MuSiC_Percent<=20%
Mix6	a	T47D	MuSiC	0.170519	0.45	-62.1068	Percent>20%	MuSiC_Percent>20%
Mix6	a	HMSC	MuSiC	0	0.02	-100	Percent<=20%	MuSiC_Percent<=20%
Mix6	b	JURKAT	MuSiC	0.341069	0.05	582.138	Percent<=20%	MuSiC_Percent<=20%
Mix6	b	THP1	MuSiC	0	0.1	-100	Percent<=20%	MuSiC_Percent<=20%
Mix6	b	BT474	MuSiC	0.498533	0.24	107.722	Percent>20%	MuSiC_Percent>20%
Mix6	b	MCF7	MuSiC	0	0.14	-100	Percent<=20%	MuSiC_Percent<=20%
Mix6	b	T47D	MuSiC	0.160399	0.45	-64.3559	Percent>20%	MuSiC_Percent>20%
Mix6	b	HMSC	MuSiC	0	0.02	-100	Percent<=20%	MuSiC_Percent<=20%
Mix6	c	JURKAT	MuSiC	0.399487	0.05	698.973	Percent<=20%	MuSiC_Percent<=20%
Mix6	c	THP1	MuSiC	0	0.1	-100	Percent<=20%	MuSiC_Percent<=20%
Mix6	c	BT474	MuSiC	0.517087	0.24	115.453	Percent>20%	MuSiC_Percent>20%
Mix6	c	MCF7	MuSiC	0	0.14	-100	Percent<=20%	MuSiC_Percent<=20%
Mix6	c	T47D	MuSiC	0.0834261	0.45	-81.4609	Percent>20%	MuSiC_Percent>20%
Mix6	c	HMSC	MuSiC	0	0.02	-100	Percent<=20%	MuSiC_Percent<=20%
Mix1	a	JURKAT	BayesPrism	0.0465605	0.1	-53.4395	Percent<=20%	BayesPrism_Percent<=20%
Mix1	a	THP1	BayesPrism	0.0050329	0.05	-89.9342	Percent<=20%	BayesPrism_Percent<=20%
Mix1	a	BT474	BayesPrism	0.490809	0.165	197.46	Percent<=20%	BayesPrism_Percent<=20%
Mix1	a	MCF7	BayesPrism	1.19e-06	0.02	-99.994	Percent<=20%	BayesPrism_Percent<=20%
Mix1	a	T47D	BayesPrism	0.453858	0.66	-31.2336	Percent>20%	BayesPrism_Percent>20%
Mix1	a	HMSC	BayesPrism	0.00373866	0.005	-25.2268	Percent<=20%	BayesPrism_Percent<=20%
Mix1	b	JURKAT	BayesPrism	0.0570583	0.1	-42.9417	Percent<=20%	BayesPrism_Percent<=20%
Mix1	b	THP1	BayesPrism	0.0168259	0.05	-66.3481	Percent<=20%	BayesPrism_Percent<=20%
Mix1	b	BT474	BayesPrism	0.459569	0.165	178.526	Percent<=20%	BayesPrism_Percent<=20%
Mix1	b	MCF7	BayesPrism	1.81e-06	0.02	-99.991	Percent<=20%	BayesPrism_Percent<=20%
Mix1	b	T47D	BayesPrism	0.463004	0.66	-29.8479	Percent>20%	BayesPrism_Percent>20%
Mix1	b	HMSC	BayesPrism	0.00354158	0.005	-29.1685	Percent<=20%	BayesPrism_Percent<=20%
Mix1	c	JURKAT	BayesPrism	0.0632462	0.1	-36.7538	Percent<=20%	BayesPrism_Percent<=20%
Mix1	c	THP1	BayesPrism	0.0189233	0.05	-62.1533	Percent<=20%	BayesPrism_Percent<=20%
Mix1	c	BT474	BayesPrism	0.471339	0.165	185.66	Percent<=20%	BayesPrism_Percent<=20%
Mix1	c	MCF7	BayesPrism	1.48e-06	0.02	-99.9926	Percent<=20%	BayesPrism_Percent<=20%
Mix1	c	T47D	BayesPrism	0.442867	0.66	-32.8989	Percent>20%	BayesPrism_Percent>20%
Mix1	c	HMSC	BayesPrism	0.00362284	0.005	-27.5433	Percent<=20%	BayesPrism_Percent<=20%
Mix2	a	JURKAT	BayesPrism	0.0234417	0.05	-53.1166	Percent<=20%	BayesPrism_Percent<=20%
Mix2	a	THP1	BayesPrism	0.0492369	0.1	-50.7631	Percent<=20%	BayesPrism_Percent<=20%
Mix2	a	BT474	BayesPrism	0.915367	0.625	46.4587	Percent>20%	BayesPrism_Percent>20%
Mix2	a	MCF7	BayesPrism	0.00323526	0.135	-97.6035	Percent<=20%	BayesPrism_Percent<=20%
Mix2	a	T47D	BayesPrism	4.44e-05	0.08	-99.9445	Percent<=20%	BayesPrism_Percent<=20%
Mix2	a	HMSC	BayesPrism	0.00867488	0.01	-13.2512	Percent<=20%	BayesPrism_Percent<=20%
Mix2	b	JURKAT	BayesPrism	0.0281101	0.05	-43.7799	Percent<=20%	BayesPrism_Percent<=20%
Mix2	b	THP1	BayesPrism	0.0466347	0.1	-53.3653	Percent<=20%	BayesPrism_Percent<=20%
Mix2	b	BT474	BayesPrism	0.904064	0.625	44.6502	Percent>20%	BayesPrism_Percent>20%
Mix2	b	MCF7	BayesPrism	0.0142115	0.135	-89.473	Percent<=20%	BayesPrism_Percent<=20%
Mix2	b	T47D	BayesPrism	0.000144944	0.08	-99.8188	Percent<=20%	BayesPrism_Percent<=20%
Mix2	b	HMSC	BayesPrism	0.00683506	0.01	-31.6494	Percent<=20%	BayesPrism_Percent<=20%
Mix2	c	JURKAT	BayesPrism	0.0306512	0.05	-38.6975	Percent<=20%	BayesPrism_Percent<=20%
Mix2	c	THP1	BayesPrism	0.0695319	0.1	-30.4681	Percent<=20%	BayesPrism_Percent<=20%
Mix2	c	BT474	BayesPrism	0.878189	0.625	40.5102	Percent>20%	BayesPrism_Percent>20%
Mix2	c	MCF7	BayesPrism	0.0142894	0.135	-89.4153	Percent<=20%	BayesPrism_Percent<=20%
Mix2	c	T47D	BayesPrism	0.00063261	0.08	-99.2092	Percent<=20%	BayesPrism_Percent<=20%
Mix2	c	HMSC	BayesPrism	0.00670602	0.01	-32.9399	Percent<=20%	BayesPrism_Percent<=20%
Mix3	a	JURKAT	BayesPrism	0.0689123	0.1	-31.0877	Percent<=20%	BayesPrism_Percent<=20%
Mix3	a	THP1	BayesPrism	0.0228069	0.05	-54.3862	Percent<=20%	BayesPrism_Percent<=20%
Mix3	a	BT474	BayesPrism	0.581323	0.23	152.749	Percent>20%	BayesPrism_Percent>20%
Mix3	a	MCF7	BayesPrism	0.100308	0.27	-62.8488	Percent>20%	BayesPrism_Percent>20%
Mix3	a	T47D	BayesPrism	0.211219	0.33	-35.9942	Percent>20%	BayesPrism_Percent>20%
Mix3	a	HMSC	BayesPrism	0.01543	0.02	-22.8501	Percent<=20%	BayesPrism_Percent<=20%
Mix3	b	JURKAT	BayesPrism	0.0761132	0.1	-23.8868	Percent<=20%	BayesPrism_Percent<=20%
Mix3	b	THP1	BayesPrism	0.0288449	0.05	-42.3102	Percent<=20%	BayesPrism_Percent<=20%
Mix3	b	BT474	BayesPrism	0.566838	0.23	146.451	Percent>20%	BayesPrism_Percent>20%
Mix3	b	MCF7	BayesPrism	0.100377	0.27	-62.8234	Percent>20%	BayesPrism_Percent>20%
Mix3	b	T47D	BayesPrism	0.213434	0.33	-35.323	Percent>20%	BayesPrism_Percent>20%
Mix3	b	HMSC	BayesPrism	0.0143928	0.02	-28.0361	Percent<=20%	BayesPrism_Percent<=20%
Mix3	c	JURKAT	BayesPrism	0.0800628	0.1	-19.9372	Percent<=20%	BayesPrism_Percent<=20%
Mix3	c	THP1	BayesPrism	0.0241377	0.05	-51.7246	Percent<=20%	BayesPrism_Percent<=20%
Mix3	c	BT474	BayesPrism	0.555991	0.23	141.735	Percent>20%	BayesPrism_Percent>20%
Mix3	c	MCF7	BayesPrism	0.0870868	0.27	-67.7456	Percent>20%	BayesPrism_Percent>20%
Mix3	c	T47D	BayesPrism	0.232849	0.33	-29.4396	Percent>20%	BayesPrism_Percent>20%
Mix3	c	HMSC	BayesPrism	0.019872	0.02	-0.639937	Percent<=20%	BayesPrism_Percent<=20%
Mix4	a	JURKAT	BayesPrism	0.0434031	0.05	-13.1938	Percent<=20%	BayesPrism_Percent<=20%
Mix4	a	THP1	BayesPrism	0.0664712	0.1	-33.5288	Percent<=20%	BayesPrism_Percent<=20%
Mix4	a	BT474	BayesPrism	0.647534	0.32	102.354	Percent>20%	BayesPrism_Percent>20%
Mix4	a	MCF7	BayesPrism	0.0988495	0.28	-64.6966	Percent>20%	BayesPrism_Percent>20%
Mix4	a	T47D	BayesPrism	0.140565	0.245	-42.6267	Percent>20%	BayesPrism_Percent>20%
Mix4	a	HMSC	BayesPrism	0.00317754	0.005	-36.4493	Percent<=20%	BayesPrism_Percent<=20%
Mix4	b	JURKAT	BayesPrism	0.0399802	0.05	-20.0396	Percent<=20%	BayesPrism_Percent<=20%
Mix4	b	THP1	BayesPrism	0.0578894	0.1	-42.1106	Percent<=20%	BayesPrism_Percent<=20%
Mix4	b	BT474	BayesPrism	0.654778	0.32	104.618	Percent>20%	BayesPrism_Percent>20%
Mix4	b	MCF7	BayesPrism	0.107149	0.28	-61.7326	Percent>20%	BayesPrism_Percent>20%
Mix4	b	T47D	BayesPrism	0.136675	0.245	-44.2145	Percent>20%	BayesPrism_Percent>20%
Mix4	b	HMSC	BayesPrism	0.00352938	0.005	-29.4124	Percent<=20%	BayesPrism_Percent<=20%
Mix4	c	JURKAT	BayesPrism	0.0378457	0.05	-24.3086	Percent<=20%	BayesPrism_Percent<=20%
Mix4	c	THP1	BayesPrism	0.053144	0.1	-46.856	Percent<=20%	BayesPrism_Percent<=20%
Mix4	c	BT474	BayesPrism	0.654071	0.32	104.397	Percent>20%	BayesPrism_Percent>20%
Mix4	c	MCF7	BayesPrism	0.109558	0.28	-60.8721	Percent>20%	BayesPrism_Percent>20%
Mix4	c	T47D	BayesPrism	0.142124	0.245	-41.9903	Percent>20%	BayesPrism_Percent>20%
Mix4	c	HMSC	BayesPrism	0.00325763	0.005	-34.8474	Percent<=20%	BayesPrism_Percent<=20%
Mix5	a	JURKAT	BayesPrism	0.0867064	0.1	-13.2936	Percent<=20%	BayesPrism_Percent<=20%
Mix5	a	THP1	BayesPrism	0.0369264	0.05	-26.1472	Percent<=20%	BayesPrism_Percent<=20%
Mix5	a	BT474	BayesPrism	0.448058	0.14	220.042	Percent<=20%	BayesPrism_Percent<=20%
Mix5	a	MCF7	BayesPrism	0.283919	0.5	-43.2163	Percent>20%	BayesPrism_Percent>20%
Mix5	a	T47D	BayesPrism	0.138195	0.2	-30.9026	Percent<=20%	BayesPrism_Percent<=20%
Mix5	a	HMSC	BayesPrism	0.00619545	0.01	-38.0455	Percent<=20%	BayesPrism_Percent<=20%
Mix5	b	JURKAT	BayesPrism	0.0865091	0.1	-13.4909	Percent<=20%	BayesPrism_Percent<=20%
Mix5	b	THP1	BayesPrism	0.0317354	0.05	-36.5292	Percent<=20%	BayesPrism_Percent<=20%
Mix5	b	BT474	BayesPrism	0.466029	0.14	232.878	Percent<=20%	BayesPrism_Percent<=20%
Mix5	b	MCF7	BayesPrism	0.260581	0.5	-47.8838	Percent>20%	BayesPrism_Percent>20%
Mix5	b	T47D	BayesPrism	0.1449	0.2	-27.5501	Percent<=20%	BayesPrism_Percent<=20%
Mix5	b	HMSC	BayesPrism	0.0102459	0.01	2.45883	Percent<=20%	BayesPrism_Percent<=20%
Mix5	c	JURKAT	BayesPrism	0.0729312	0.1	-27.0688	Percent<=20%	BayesPrism_Percent<=20%
Mix5	c	THP1	BayesPrism	0.0201254	0.05	-59.7493	Percent<=20%	BayesPrism_Percent<=20%
Mix5	c	BT474	BayesPrism	0.506177	0.14	261.555	Percent<=20%	BayesPrism_Percent<=20%
Mix5	c	MCF7	BayesPrism	0.262251	0.5	-47.5499	Percent>20%	BayesPrism_Percent>20%
Mix5	c	T47D	BayesPrism	0.132077	0.2	-33.9617	Percent<=20%	BayesPrism_Percent<=20%
Mix5	c	HMSC	BayesPrism	0.00643873	0.01	-35.6127	Percent<=20%	BayesPrism_Percent<=20%
Mix6	a	JURKAT	BayesPrism	0.0366937	0.05	-26.6126	Percent<=20%	BayesPrism_Percent<=20%
Mix6	a	THP1	BayesPrism	0.0573336	0.1	-42.6664	Percent<=20%	BayesPrism_Percent<=20%
Mix6	a	BT474	BayesPrism	0.557983	0.24	132.493	Percent>20%	BayesPrism_Percent>20%
Mix6	a	MCF7	BayesPrism	0.0275303	0.14	-80.3355	Percent<=20%	BayesPrism_Percent<=20%
Mix6	a	T47D	BayesPrism	0.303541	0.45	-32.5465	Percent>20%	BayesPrism_Percent>20%
Mix6	a	HMSC	BayesPrism	0.016919	0.02	-15.4051	Percent<=20%	BayesPrism_Percent<=20%
Mix6	b	JURKAT	BayesPrism	0.038614	0.05	-22.772	Percent<=20%	BayesPrism_Percent<=20%
Mix6	b	THP1	BayesPrism	0.0741139	0.1	-25.8861	Percent<=20%	BayesPrism_Percent<=20%
Mix6	b	BT474	BayesPrism	0.536848	0.24	123.687	Percent>20%	BayesPrism_Percent>20%
Mix6	b	MCF7	BayesPrism	0.0177423	0.14	-87.3269	Percent<=20%	BayesPrism_Percent<=20%
Mix6	b	T47D	BayesPrism	0.314633	0.45	-30.0815	Percent>20%	BayesPrism_Percent>20%
Mix6	b	HMSC	BayesPrism	0.0180482	0.02	-9.75923	Percent<=20%	BayesPrism_Percent<=20%
Mix6	c	JURKAT	BayesPrism	0.0404348	0.05	-19.1305	Percent<=20%	BayesPrism_Percent<=20%
Mix6	c	THP1	BayesPrism	0.0521107	0.1	-47.8893	Percent<=20%	BayesPrism_Percent<=20%
Mix6	c	BT474	BayesPrism	0.572447	0.24	138.52	Percent>20%	BayesPrism_Percent>20%
Mix6	c	MCF7	BayesPrism	0.0177461	0.14	-87.3242	Percent<=20%	BayesPrism_Percent<=20%
Mix6	c	T47D	BayesPrism	0.299883	0.45	-33.3592	Percent>20%	BayesPrism_Percent>20%
Mix6	c	HMSC	BayesPrism	0.0173779	0.02	-13.1107	Percent<=20%	BayesPrism_Percent<=20%
Mix1	a	JURKAT	CIBERSORTx	0.0641251	0.1	-35.8749	Percent<=20%	CIBERSORTx_Percent<=20%
Mix1	a	THP1	CIBERSORTx	0.0787363	0.05	57.4725	Percent<=20%	CIBERSORTx_Percent<=20%
Mix1	a	BT474	CIBERSORTx	0.191583	0.165	16.1107	Percent<=20%	CIBERSORTx_Percent<=20%
Mix1	a	MCF7	CIBERSORTx	0.127242	0.02	536.21	Percent<=20%	CIBERSORTx_Percent<=20%
Mix1	a	T47D	CIBERSORTx	0.538314	0.66	-18.4373	Percent>20%	CIBERSORTx_Percent>20%
Mix1	a	HMSC	CIBERSORTx	0	0.005	-100	Percent<=20%	CIBERSORTx_Percent<=20%
Mix1	b	JURKAT	CIBERSORTx	0.0851196	0.1	-14.8804	Percent<=20%	CIBERSORTx_Percent<=20%
Mix1	b	THP1	CIBERSORTx	0.0686583	0.05	37.3166	Percent<=20%	CIBERSORTx_Percent<=20%
Mix1	b	BT474	CIBERSORTx	0.282745	0.165	71.3609	Percent<=20%	CIBERSORTx_Percent<=20%
Mix1	b	MCF7	CIBERSORTx	0.0916852	0.02	358.426	Percent<=20%	CIBERSORTx_Percent<=20%
Mix1	b	T47D	CIBERSORTx	0.471791	0.66	-28.5165	Percent>20%	CIBERSORTx_Percent>20%
Mix1	b	HMSC	CIBERSORTx	0	0.005	-100	Percent<=20%	CIBERSORTx_Percent<=20%
Mix1	c	JURKAT	CIBERSORTx	0.0994461	0.1	-0.553945	Percent<=20%	CIBERSORTx_Percent<=20%
Mix1	c	THP1	CIBERSORTx	0.084961	0.05	69.9221	Percent<=20%	CIBERSORTx_Percent<=20%
Mix1	c	BT474	CIBERSORTx	0.268632	0.165	62.8073	Percent<=20%	CIBERSORTx_Percent<=20%
Mix1	c	MCF7	CIBERSORTx	0.104303	0.02	421.517	Percent<=20%	CIBERSORTx_Percent<=20%
Mix1	c	T47D	CIBERSORTx	0.442657	0.66	-32.9307	Percent>20%	CIBERSORTx_Percent>20%
Mix1	c	HMSC	CIBERSORTx	0	0.005	-100	Percent<=20%	CIBERSORTx_Percent<=20%
Mix2	a	JURKAT	CIBERSORTx	0.0553014	0.05	10.6029	Percent<=20%	CIBERSORTx_Percent<=20%
Mix2	a	THP1	CIBERSORTx	0.127085	0.1	27.0851	Percent<=20%	CIBERSORTx_Percent<=20%
Mix2	a	BT474	CIBERSORTx	0.599913	0.625	-4.01395	Percent>20%	CIBERSORTx_Percent>20%
Mix2	a	MCF7	CIBERSORTx	0.132279	0.135	-2.01579	Percent<=20%	CIBERSORTx_Percent<=20%
Mix2	a	T47D	CIBERSORTx	0.085422	0.08	6.77748	Percent<=20%	CIBERSORTx_Percent<=20%
Mix2	a	HMSC	CIBERSORTx	0	0.01	-100	Percent<=20%	CIBERSORTx_Percent<=20%
Mix2	b	JURKAT	CIBERSORTx	0.055519	0.05	11.0379	Percent<=20%	CIBERSORTx_Percent<=20%
Mix2	b	THP1	CIBERSORTx	0.124396	0.1	24.3964	Percent<=20%	CIBERSORTx_Percent<=20%
Mix2	b	BT474	CIBERSORTx	0.584762	0.625	-6.43806	Percent>20%	CIBERSORTx_Percent>20%
Mix2	b	MCF7	CIBERSORTx	0.149601	0.135	10.8154	Percent<=20%	CIBERSORTx_Percent<=20%
Mix2	b	T47D	CIBERSORTx	0.0857217	0.08	7.15215	Percent<=20%	CIBERSORTx_Percent<=20%
Mix2	b	HMSC	CIBERSORTx	0	0.01	-100	Percent<=20%	CIBERSORTx_Percent<=20%
Mix2	c	JURKAT	CIBERSORTx	0.0605842	0.05	21.1684	Percent<=20%	CIBERSORTx_Percent<=20%
Mix2	c	THP1	CIBERSORTx	0.144417	0.1	44.4165	Percent<=20%	CIBERSORTx_Percent<=20%
Mix2	c	BT474	CIBERSORTx	0.561432	0.625	-10.1708	Percent>20%	CIBERSORTx_Percent>20%
Mix2	c	MCF7	CIBERSORTx	0.13974	0.135	3.51139	Percent<=20%	CIBERSORTx_Percent<=20%
Mix2	c	T47D	CIBERSORTx	0.0938265	0.08	17.2831	Percent<=20%	CIBERSORTx_Percent<=20%
Mix2	c	HMSC	CIBERSORTx	0	0.01	-100	Percent<=20%	CIBERSORTx_Percent<=20%
Mix3	a	JURKAT	CIBERSORTx	0.0952017	0.1	-4.79831	Percent<=20%	CIBERSORTx_Percent<=20%
Mix3	a	THP1	CIBERSORTx	0.0679956	0.05	35.9912	Percent<=20%	CIBERSORTx_Percent<=20%
Mix3	a	BT474	CIBERSORTx	0.373334	0.23	62.3191	Percent>20%	CIBERSORTx_Percent>20%
Mix3	a	MCF7	CIBERSORTx	0.225182	0.27	-16.5992	Percent>20%	CIBERSORTx_Percent>20%
Mix3	a	T47D	CIBERSORTx	0.238286	0.33	-27.792	Percent>20%	CIBERSORTx_Percent>20%
Mix3	a	HMSC	CIBERSORTx	0	0.02	-100	Percent<=20%	CIBERSORTx_Percent<=20%
Mix3	b	JURKAT	CIBERSORTx	0.106645	0.1	6.64477	Percent<=20%	CIBERSORTx_Percent<=20%
Mix3	b	THP1	CIBERSORTx	0.0744644	0.05	48.9289	Percent<=20%	CIBERSORTx_Percent<=20%
Mix3	b	BT474	CIBERSORTx	0.362516	0.23	57.6158	Percent>20%	CIBERSORTx_Percent>20%
Mix3	b	MCF7	CIBERSORTx	0.221991	0.27	-17.7812	Percent>20%	CIBERSORTx_Percent>20%
Mix3	b	T47D	CIBERSORTx	0.234384	0.33	-28.9747	Percent>20%	CIBERSORTx_Percent>20%
Mix3	b	HMSC	CIBERSORTx	0	0.02	-100	Percent<=20%	CIBERSORTx_Percent<=20%
Mix3	c	JURKAT	CIBERSORTx	0.106442	0.1	6.44182	Percent<=20%	CIBERSORTx_Percent<=20%
Mix3	c	THP1	CIBERSORTx	0.0849656	0.05	69.9313	Percent<=20%	CIBERSORTx_Percent<=20%
Mix3	c	BT474	CIBERSORTx	0.345076	0.23	50.0332	Percent>20%	CIBERSORTx_Percent>20%
Mix3	c	MCF7	CIBERSORTx	0.206481	0.27	-23.5255	Percent>20%	CIBERSORTx_Percent>20%
Mix3	c	T47D	CIBERSORTx	0.257035	0.33	-22.1106	Percent>20%	CIBERSORTx_Percent>20%
Mix3	c	HMSC	CIBERSORTx	0	0.02	-100	Percent<=20%	CIBERSORTx_Percent<=20%
Mix4	a	JURKAT	CIBERSORTx	0.0530736	0.05	6.14724	Percent<=20%	CIBERSORTx_Percent<=20%
Mix4	a	THP1	CIBERSORTx	0.144124	0.1	44.124	Percent<=20%	CIBERSORTx_Percent<=20%
Mix4	a	BT474	CIBERSORTx	0.408406	0.32	27.6269	Percent>20%	CIBERSORTx_Percent>20%
Mix4	a	MCF7	CIBERSORTx	0.205203	0.28	-26.7133	Percent>20%	CIBERSORTx_Percent>20%
Mix4	a	T47D	CIBERSORTx	0.189194	0.245	-22.7781	Percent>20%	CIBERSORTx_Percent>20%
Mix4	a	HMSC	CIBERSORTx	0	0.005	-100	Percent<=20%	CIBERSORTx_Percent<=20%
Mix4	b	JURKAT	CIBERSORTx	0.0561139	0.05	12.2279	Percent<=20%	CIBERSORTx_Percent<=20%
Mix4	b	THP1	CIBERSORTx	0.136306	0.1	36.3063	Percent<=20%	CIBERSORTx_Percent<=20%
Mix4	b	BT474	CIBERSORTx	0.404686	0.32	26.4643	Percent>20%	CIBERSORTx_Percent>20%
Mix4	b	MCF7	CIBERSORTx	0.217206	0.28	-22.4263	Percent>20%	CIBERSORTx_Percent>20%
Mix4	b	T47D	CIBERSORTx	0.185688	0.245	-24.2091	Percent>20%	CIBERSORTx_Percent>20%
Mix4	b	HMSC	CIBERSORTx	0	0.005	-100	Percent<=20%	CIBERSORTx_Percent<=20%
Mix4	c	JURKAT	CIBERSORTx	0.050855	0.05	1.70994	Percent<=20%	CIBERSORTx_Percent<=20%
Mix4	c	THP1	CIBERSORTx	0.114654	0.1	14.6545	Percent<=20%	CIBERSORTx_Percent<=20%
Mix4	c	BT474	CIBERSORTx	0.423411	0.32	32.3161	Percent>20%	CIBERSORTx_Percent>20%
Mix4	c	MCF7	CIBERSORTx	0.210345	0.28	-24.8768	Percent>20%	CIBERSORTx_Percent>20%
Mix4	c	T47D	CIBERSORTx	0.200734	0.245	-18.0677	Percent>20%	CIBERSORTx_Percent>20%
Mix4	c	HMSC	CIBERSORTx	0	0.005	-100	Percent<=20%	CIBERSORTx_Percent<=20%
Mix5	a	JURKAT	CIBERSORTx	0.0970553	0.1	-2.94469	Percent<=20%	CIBERSORTx_Percent<=20%
Mix5	a	THP1	CIBERSORTx	0.0910972	0.05	82.1943	Percent<=20%	CIBERSORTx_Percent<=20%
Mix5	a	BT474	CIBERSORTx	0.270912	0.14	93.5083	Percent<=20%	CIBERSORTx_Percent<=20%
Mix5	a	MCF7	CIBERSORTx	0.332753	0.5	-33.4494	Percent>20%	CIBERSORTx_Percent>20%
Mix5	a	T47D	CIBERSORTx	0.208183	0.2	4.09154	Percent<=20%	CIBERSORTx_Percent<=20%
Mix5	a	HMSC	CIBERSORTx	0	0.01	-100	Percent<=20%	CIBERSORTx_Percent<=20%
Mix5	b	JURKAT	CIBERSORTx	0.0939848	0.1	-6.01522	Percent<=20%	CIBERSORTx_Percent<=20%
Mix5	b	THP1	CIBERSORTx	0.0835994	0.05	67.1989	Percent<=20%	CIBERSORTx_Percent<=20%
Mix5	b	BT474	CIBERSORTx	0.270181	0.14	92.9864	Percent<=20%	CIBERSORTx_Percent<=20%
Mix5	b	MCF7	CIBERSORTx	0.353979	0.5	-29.2042	Percent>20%	CIBERSORTx_Percent>20%
Mix5	b	T47D	CIBERSORTx	0.198256	0.2	-0.872111	Percent<=20%	CIBERSORTx_Percent<=20%
Mix5	b	HMSC	CIBERSORTx	0	0.01	-100	Percent<=20%	CIBERSORTx_Percent<=20%
Mix5	c	JURKAT	CIBERSORTx	0.0927724	0.1	-7.22756	Percent<=20%	CIBERSORTx_Percent<=20%
Mix5	c	THP1	CIBERSORTx	0.0715616	0.05	43.1232	Percent<=20%	CIBERSORTx_Percent<=20%
Mix5	c	BT474	CIBERSORTx	0.24281	0.14	73.436	Percent<=20%	CIBERSORTx_Percent<=20%
Mix5	c	MCF7	CIBERSORTx	0.388274	0.5	-22.3452	Percent>20%	CIBERSORTx_Percent>20%
Mix5	c	T47D	CIBERSORTx	0.204582	0.2	2.29088	Percent<=20%	CIBERSORTx_Percent<=20%
Mix5	c	HMSC	CIBERSORTx	0	0.01	-100	Percent<=20%	CIBERSORTx_Percent<=20%
Mix6	a	JURKAT	CIBERSORTx	0.0492117	0.05	-1.57651	Percent<=20%	CIBERSORTx_Percent<=20%
Mix6	a	THP1	CIBERSORTx	0.148022	0.1	48.0222	Percent<=20%	CIBERSORTx_Percent<=20%
Mix6	a	BT474	CIBERSORTx	0.337735	0.24	40.7228	Percent>20%	CIBERSORTx_Percent>20%
Mix6	a	MCF7	CIBERSORTx	0.165988	0.14	18.5626	Percent<=20%	CIBERSORTx_Percent<=20%
Mix6	a	T47D	CIBERSORTx	0.299044	0.45	-33.5459	Percent>20%	CIBERSORTx_Percent>20%
Mix6	a	HMSC	CIBERSORTx	0	0.02	-100	Percent<=20%	CIBERSORTx_Percent<=20%
Mix6	b	JURKAT	CIBERSORTx	0.0492645	0.05	-1.47098	Percent<=20%	CIBERSORTx_Percent<=20%
Mix6	b	THP1	CIBERSORTx	0.172749	0.1	72.7488	Percent<=20%	CIBERSORTx_Percent<=20%
Mix6	b	BT474	CIBERSORTx	0.327595	0.24	36.4978	Percent>20%	CIBERSORTx_Percent>20%
Mix6	b	MCF7	CIBERSORTx	0.142543	0.14	1.81645	Percent<=20%	CIBERSORTx_Percent<=20%
Mix6	b	T47D	CIBERSORTx	0.307849	0.45	-31.5891	Percent>20%	CIBERSORTx_Percent>20%
Mix6	b	HMSC	CIBERSORTx	0	0.02	-100	Percent<=20%	CIBERSORTx_Percent<=20%
Mix6	c	JURKAT	CIBERSORTx	0.037442	0.05	-25.116	Percent<=20%	CIBERSORTx_Percent<=20%
Mix6	c	THP1	CIBERSORTx	0.163812	0.1	63.8116	Percent<=20%	CIBERSORTx_Percent<=20%
Mix6	c	BT474	CIBERSORTx	0.313032	0.24	30.43	Percent>20%	CIBERSORTx_Percent>20%
Mix6	c	MCF7	CIBERSORTx	0.174749	0.14	24.8207	Percent<=20%	CIBERSORTx_Percent<=20%
Mix6	c	T47D	CIBERSORTx	0.310965	0.45	-30.8966	Percent>20%	CIBERSORTx_Percent>20%
Mix6	c	HMSC	CIBERSORTx	0	0.02	-100	Percent<=20%	CIBERSORTx_Percent<=20%
