# Supplementary material for: Transcriptome size matters for single-cell RNA-seq normalization and bulk deconvolution
Source: Nat Commun. 2025 Feb 1;16:1246. doi: 10.1038/s41467-025-56623-1 (PMC11787294; doi:10.1038/s41467-025-56623-1)
Supplement: Supplementary file 6 — Source Data [file 41467_2025_56623_MOESM6_ESM.zip › Source_data/Figure_S11.xlsx]

## Sheet: Figure_S11a_left
Methods	Cell_type	fraction
Transcriptome size	Endothelial cells	1.94519
Transcriptome size	B lymphocytes	1.49439
Transcriptome size	T lymphocytes	1.22393
Transcriptome size	MAST cells	1.10306
Transcriptome size	NK cells	1.00007
Transcriptome size	Endothelial cells	1.94518
Transcriptome size	B lymphocytes	1.49448
Transcriptome size	T lymphocytes	1.22398
Transcriptome size	MAST cells	1.10305
Transcriptome size	NK cells	1.00003
Transcriptome size	Endothelial cells	1.94519
Transcriptome size	B lymphocytes	1.49439
Transcriptome size	T lymphocytes	1.22397
Transcriptome size	MAST cells	1.10304
Transcriptome size	NK cells	1.00004
Transcriptome size	Endothelial cells	1.94524
Transcriptome size	B lymphocytes	1.49444
Transcriptome size	T lymphocytes	1.22394
Transcriptome size	MAST cells	1.10302
Transcriptome size	NK cells	1.00002
Transcriptome size	Endothelial cells	1.94526
Transcriptome size	B lymphocytes	1.49443
Transcriptome size	T lymphocytes	1.22395
Transcriptome size	MAST cells	1.10305
Transcriptome size	NK cells	1.00005
Transcriptome size	Endothelial cells	1.9452
Transcriptome size	B lymphocytes	1.49441
Transcriptome size	T lymphocytes	1.22399
Transcriptome size	MAST cells	1.10305
Transcriptome size	NK cells	1.00003
Transcriptome size	Endothelial cells	1.94521
Transcriptome size	B lymphocytes	1.49445
Transcriptome size	T lymphocytes	1.22396
Transcriptome size	MAST cells	1.10305
Transcriptome size	NK cells	1.0001
Transcriptome size	Endothelial cells	1.94526
Transcriptome size	B lymphocytes	1.49445
Transcriptome size	T lymphocytes	1.22391
Transcriptome size	MAST cells	1.10304
Transcriptome size	NK cells	1.00005
Transcriptome size	Endothelial cells	1.9452
Transcriptome size	B lymphocytes	1.49448
Transcriptome size	T lymphocytes	1.224
Transcriptome size	MAST cells	1.10301
Transcriptome size	NK cells	1.00007
Transcriptome size	Endothelial cells	1.94527
Transcriptome size	B lymphocytes	1.49446
Transcriptome size	T lymphocytes	1.22393
Transcriptome size	MAST cells	1.10301
Transcriptome size	NK cells	1.00005

## Sheet: Figure_S11a_right
Methods	Cell_type	fraction	sampleID
BayesPrism (T1)	Endothelial cells	0.291948	sp_1_rct
BayesPrism (T1)	T lymphocytes	0.202092	sp_1_rct
BayesPrism (T1)	B lymphocytes	0.187553	sp_1_rct
BayesPrism (T1)	MAST cells	0.185	sp_1_rct
BayesPrism (T1)	NK cells	0.133407	sp_1_rct
BayesPrism (T1)	Endothelial cells	0.282934	sp_2_rct
BayesPrism (T1)	T lymphocytes	0.126947	sp_2_rct
BayesPrism (T1)	B lymphocytes	0.280922	sp_2_rct
BayesPrism (T1)	MAST cells	0.161919	sp_2_rct
BayesPrism (T1)	NK cells	0.147278	sp_2_rct
BayesPrism (T1)	Endothelial cells	0.300538	sp_3_rct
BayesPrism (T1)	T lymphocytes	0.190559	sp_3_rct
BayesPrism (T1)	B lymphocytes	0.168196	sp_3_rct
BayesPrism (T1)	MAST cells	0.181276	sp_3_rct
BayesPrism (T1)	NK cells	0.159431	sp_3_rct
BayesPrism (T1)	Endothelial cells	0.259112	sp_4_rct
BayesPrism (T1)	T lymphocytes	0.153529	sp_4_rct
BayesPrism (T1)	B lymphocytes	0.303901	sp_4_rct
BayesPrism (T1)	MAST cells	0.148021	sp_4_rct
BayesPrism (T1)	NK cells	0.135438	sp_4_rct
BayesPrism (T1)	Endothelial cells	0.265669	sp_5_rct
BayesPrism (T1)	T lymphocytes	0.0986297	sp_5_rct
BayesPrism (T1)	B lymphocytes	0.313681	sp_5_rct
BayesPrism (T1)	MAST cells	0.16559	sp_5_rct
BayesPrism (T1)	NK cells	0.156431	sp_5_rct
BayesPrism (T1)	Endothelial cells	0.306599	sp_6_rct
BayesPrism (T1)	T lymphocytes	0.21366	sp_6_rct
BayesPrism (T1)	B lymphocytes	0.150801	sp_6_rct
BayesPrism (T1)	MAST cells	0.175089	sp_6_rct
BayesPrism (T1)	NK cells	0.15385	sp_6_rct
BayesPrism (T1)	Endothelial cells	0.293084	sp_7_rct
BayesPrism (T1)	T lymphocytes	0.160701	sp_7_rct
BayesPrism (T1)	B lymphocytes	0.27011	sp_7_rct
BayesPrism (T1)	MAST cells	0.147811	sp_7_rct
BayesPrism (T1)	NK cells	0.128293	sp_7_rct
BayesPrism (T1)	Endothelial cells	0.264702	sp_8_rct
BayesPrism (T1)	T lymphocytes	0.21219	sp_8_rct
BayesPrism (T1)	B lymphocytes	0.200823	sp_8_rct
BayesPrism (T1)	MAST cells	0.175901	sp_8_rct
BayesPrism (T1)	NK cells	0.146385	sp_8_rct
BayesPrism (T1)	Endothelial cells	0.275596	sp_9_rct
BayesPrism (T1)	T lymphocytes	0.205036	sp_9_rct
BayesPrism (T1)	B lymphocytes	0.206638	sp_9_rct
BayesPrism (T1)	MAST cells	0.173494	sp_9_rct
BayesPrism (T1)	NK cells	0.139236	sp_9_rct
BayesPrism (T1)	Endothelial cells	0.312823	sp_10_rct
BayesPrism (T1)	T lymphocytes	0.324631	sp_10_rct
BayesPrism (T1)	B lymphocytes	0.045222	sp_10_rct
BayesPrism (T1)	MAST cells	0.167393	sp_10_rct
BayesPrism (T1)	NK cells	0.149931	sp_10_rct
BayesPrism (T1)	Endothelial cells	0.31361	sp_11_rct
BayesPrism (T1)	T lymphocytes	0.156521	sp_11_rct
BayesPrism (T1)	B lymphocytes	0.212705	sp_11_rct
BayesPrism (T1)	MAST cells	0.181966	sp_11_rct
BayesPrism (T1)	NK cells	0.135199	sp_11_rct
BayesPrism (T1)	Endothelial cells	0.337001	sp_12_rct
BayesPrism (T1)	T lymphocytes	0.237565	sp_12_rct
BayesPrism (T1)	B lymphocytes	0.106893	sp_12_rct
BayesPrism (T1)	MAST cells	0.16655	sp_12_rct
BayesPrism (T1)	NK cells	0.151991	sp_12_rct
BayesPrism (T1)	Endothelial cells	0.257595	sp_13_rct
BayesPrism (T1)	T lymphocytes	0.122645	sp_13_rct
BayesPrism (T1)	B lymphocytes	0.308576	sp_13_rct
BayesPrism (T1)	MAST cells	0.168342	sp_13_rct
BayesPrism (T1)	NK cells	0.142842	sp_13_rct
BayesPrism (T1)	Endothelial cells	0.283705	sp_14_rct
BayesPrism (T1)	T lymphocytes	0.126495	sp_14_rct
BayesPrism (T1)	B lymphocytes	0.264976	sp_14_rct
BayesPrism (T1)	MAST cells	0.166006	sp_14_rct
BayesPrism (T1)	NK cells	0.158818	sp_14_rct
BayesPrism (T1)	Endothelial cells	0.352078	sp_15_rct
BayesPrism (T1)	T lymphocytes	0.223037	sp_15_rct
BayesPrism (T1)	B lymphocytes	0.13583	sp_15_rct
BayesPrism (T1)	MAST cells	0.146964	sp_15_rct
BayesPrism (T1)	NK cells	0.142092	sp_15_rct
BayesPrism (T1)	Endothelial cells	0.312665	sp_16_rct
BayesPrism (T1)	T lymphocytes	0.146911	sp_16_rct
BayesPrism (T1)	B lymphocytes	0.207654	sp_16_rct
BayesPrism (T1)	MAST cells	0.182077	sp_16_rct
BayesPrism (T1)	NK cells	0.150693	sp_16_rct
BayesPrism (T1)	Endothelial cells	0.299148	sp_17_rct
BayesPrism (T1)	T lymphocytes	0.166962	sp_17_rct
BayesPrism (T1)	B lymphocytes	0.216461	sp_17_rct
BayesPrism (T1)	MAST cells	0.162961	sp_17_rct
BayesPrism (T1)	NK cells	0.154468	sp_17_rct
BayesPrism (T1)	Endothelial cells	0.308667	sp_18_rct
BayesPrism (T1)	T lymphocytes	0.275176	sp_18_rct
BayesPrism (T1)	B lymphocytes	0.0939949	sp_18_rct
BayesPrism (T1)	MAST cells	0.169197	sp_18_rct
BayesPrism (T1)	NK cells	0.152965	sp_18_rct
BayesPrism (T1)	Endothelial cells	0.306441	sp_19_rct
BayesPrism (T1)	T lymphocytes	0.112908	sp_19_rct
BayesPrism (T1)	B lymphocytes	0.267111	sp_19_rct
BayesPrism (T1)	MAST cells	0.162883	sp_19_rct
BayesPrism (T1)	NK cells	0.150657	sp_19_rct
BayesPrism (T1)	Endothelial cells	0.297993	sp_20_rct
BayesPrism (T1)	T lymphocytes	0.124348	sp_20_rct
BayesPrism (T1)	B lymphocytes	0.236343	sp_20_rct
BayesPrism (T1)	MAST cells	0.19054	sp_20_rct
BayesPrism (T1)	NK cells	0.150776	sp_20_rct
BayesPrism (T1)	Endothelial cells	0.327255	sp_21_rct
BayesPrism (T1)	T lymphocytes	0.313962	sp_21_rct
BayesPrism (T1)	B lymphocytes	0.0430256	sp_21_rct
BayesPrism (T1)	MAST cells	0.175922	sp_21_rct
BayesPrism (T1)	NK cells	0.139835	sp_21_rct
BayesPrism (T1)	Endothelial cells	0.2612	sp_22_rct
BayesPrism (T1)	T lymphocytes	0.217414	sp_22_rct
BayesPrism (T1)	B lymphocytes	0.216909	sp_22_rct
BayesPrism (T1)	MAST cells	0.169459	sp_22_rct
BayesPrism (T1)	NK cells	0.135018	sp_22_rct
BayesPrism (T1)	Endothelial cells	0.278285	sp_23_rct
BayesPrism (T1)	T lymphocytes	0.263957	sp_23_rct
BayesPrism (T1)	B lymphocytes	0.0951619	sp_23_rct
BayesPrism (T1)	MAST cells	0.207929	sp_23_rct
BayesPrism (T1)	NK cells	0.154667	sp_23_rct
BayesPrism (T1)	Endothelial cells	0.319225	sp_24_rct
BayesPrism (T1)	T lymphocytes	0.359902	sp_24_rct
BayesPrism (T1)	B lymphocytes	0.0406986	sp_24_rct
BayesPrism (T1)	MAST cells	0.159965	sp_24_rct
BayesPrism (T1)	NK cells	0.12021	sp_24_rct
BayesPrism (T1)	Endothelial cells	0.304489	sp_25_rct
BayesPrism (T1)	T lymphocytes	0.335996	sp_25_rct
BayesPrism (T1)	B lymphocytes	0.0385874	sp_25_rct
BayesPrism (T1)	MAST cells	0.171026	sp_25_rct
BayesPrism (T1)	NK cells	0.149901	sp_25_rct
BayesPrism (T1)	Endothelial cells	0.343539	sp_26_rct
BayesPrism (T1)	T lymphocytes	0.198442	sp_26_rct
BayesPrism (T1)	B lymphocytes	0.175225	sp_26_rct
BayesPrism (T1)	MAST cells	0.152739	sp_26_rct
BayesPrism (T1)	NK cells	0.130055	sp_26_rct
BayesPrism (T1)	Endothelial cells	0.276034	sp_27_rct
BayesPrism (T1)	T lymphocytes	0.281896	sp_27_rct
BayesPrism (T1)	B lymphocytes	0.124285	sp_27_rct
BayesPrism (T1)	MAST cells	0.177927	sp_27_rct
BayesPrism (T1)	NK cells	0.139858	sp_27_rct
BayesPrism (T1)	Endothelial cells	0.280168	sp_28_rct
BayesPrism (T1)	T lymphocytes	0.284958	sp_28_rct
BayesPrism (T1)	B lymphocytes	0.119073	sp_28_rct
BayesPrism (T1)	MAST cells	0.177033	sp_28_rct
BayesPrism (T1)	NK cells	0.138768	sp_28_rct
BayesPrism (T1)	Endothelial cells	0.318901	sp_29_rct
BayesPrism (T1)	T lymphocytes	0.199126	sp_29_rct
BayesPrism (T1)	B lymphocytes	0.172366	sp_29_rct
BayesPrism (T1)	MAST cells	0.162396	sp_29_rct
BayesPrism (T1)	NK cells	0.14721	sp_29_rct
BayesPrism (T1)	Endothelial cells	0.360282	sp_30_rct
BayesPrism (T1)	T lymphocytes	0.175455	sp_30_rct
BayesPrism (T1)	B lymphocytes	0.181538	sp_30_rct
BayesPrism (T1)	MAST cells	0.147782	sp_30_rct
BayesPrism (T1)	NK cells	0.134943	sp_30_rct
BayesPrism (T1)	Endothelial cells	0.326604	sp_31_rct
BayesPrism (T1)	T lymphocytes	0.157737	sp_31_rct
BayesPrism (T1)	B lymphocytes	0.205875	sp_31_rct
BayesPrism (T1)	MAST cells	0.159974	sp_31_rct
BayesPrism (T1)	NK cells	0.14981	sp_31_rct
BayesPrism (T1)	Endothelial cells	0.270394	sp_32_rct
BayesPrism (T1)	T lymphocytes	0.220098	sp_32_rct
BayesPrism (T1)	B lymphocytes	0.199897	sp_32_rct
BayesPrism (T1)	MAST cells	0.155511	sp_32_rct
BayesPrism (T1)	NK cells	0.1541	sp_32_rct
BayesPrism (T1)	Endothelial cells	0.289198	sp_33_rct
BayesPrism (T1)	T lymphocytes	0.211057	sp_33_rct
BayesPrism (T1)	B lymphocytes	0.198612	sp_33_rct
BayesPrism (T1)	MAST cells	0.158839	sp_33_rct
BayesPrism (T1)	NK cells	0.142293	sp_33_rct
BayesPrism (T1)	Endothelial cells	0.340157	sp_34_rct
BayesPrism (T1)	T lymphocytes	0.190332	sp_34_rct
BayesPrism (T1)	B lymphocytes	0.170981	sp_34_rct
BayesPrism (T1)	MAST cells	0.153934	sp_34_rct
BayesPrism (T1)	NK cells	0.144596	sp_34_rct
BayesPrism (T1)	Endothelial cells	0.289528	sp_35_rct
BayesPrism (T1)	T lymphocytes	0.282947	sp_35_rct
BayesPrism (T1)	B lymphocytes	0.140707	sp_35_rct
BayesPrism (T1)	MAST cells	0.15245	sp_35_rct
BayesPrism (T1)	NK cells	0.134368	sp_35_rct
BayesPrism (T1)	Endothelial cells	0.253838	sp_36_rct
BayesPrism (T1)	T lymphocytes	0.176732	sp_36_rct
BayesPrism (T1)	B lymphocytes	0.214085	sp_36_rct
BayesPrism (T1)	MAST cells	0.185545	sp_36_rct
BayesPrism (T1)	NK cells	0.169799	sp_36_rct
BayesPrism (T1)	Endothelial cells	0.293588	sp_37_rct
BayesPrism (T1)	T lymphocytes	0.126523	sp_37_rct
BayesPrism (T1)	B lymphocytes	0.262724	sp_37_rct
BayesPrism (T1)	MAST cells	0.155748	sp_37_rct
BayesPrism (T1)	NK cells	0.161417	sp_37_rct
BayesPrism (T1)	Endothelial cells	0.319787	sp_38_rct
BayesPrism (T1)	T lymphocytes	0.181021	sp_38_rct
BayesPrism (T1)	B lymphocytes	0.208447	sp_38_rct
BayesPrism (T1)	MAST cells	0.150029	sp_38_rct
BayesPrism (T1)	NK cells	0.140716	sp_38_rct
BayesPrism (T1)	Endothelial cells	0.282258	sp_39_rct
BayesPrism (T1)	T lymphocytes	0.171177	sp_39_rct
BayesPrism (T1)	B lymphocytes	0.218494	sp_39_rct
BayesPrism (T1)	MAST cells	0.173587	sp_39_rct
BayesPrism (T1)	NK cells	0.154484	sp_39_rct
BayesPrism (T1)	Endothelial cells	0.303163	sp_40_rct
BayesPrism (T1)	T lymphocytes	0.20576	sp_40_rct
BayesPrism (T1)	B lymphocytes	0.203252	sp_40_rct
BayesPrism (T1)	MAST cells	0.157843	sp_40_rct
BayesPrism (T1)	NK cells	0.129983	sp_40_rct
BayesPrism (T1)	Endothelial cells	0.293394	sp_41_rct
BayesPrism (T1)	T lymphocytes	0.250741	sp_41_rct
BayesPrism (T1)	B lymphocytes	0.140064	sp_41_rct
BayesPrism (T1)	MAST cells	0.163483	sp_41_rct
BayesPrism (T1)	NK cells	0.152318	sp_41_rct
BayesPrism (T1)	Endothelial cells	0.287747	sp_42_rct
BayesPrism (T1)	T lymphocytes	0.106956	sp_42_rct
BayesPrism (T1)	B lymphocytes	0.287003	sp_42_rct
BayesPrism (T1)	MAST cells	0.166113	sp_42_rct
BayesPrism (T1)	NK cells	0.152181	sp_42_rct
BayesPrism (T1)	Endothelial cells	0.302662	sp_43_rct
BayesPrism (T1)	T lymphocytes	0.121561	sp_43_rct
BayesPrism (T1)	B lymphocytes	0.290719	sp_43_rct
BayesPrism (T1)	MAST cells	0.154	sp_43_rct
BayesPrism (T1)	NK cells	0.131058	sp_43_rct
BayesPrism (T1)	Endothelial cells	0.274651	sp_44_rct
BayesPrism (T1)	T lymphocytes	0.216165	sp_44_rct
BayesPrism (T1)	B lymphocytes	0.209211	sp_44_rct
BayesPrism (T1)	MAST cells	0.15875	sp_44_rct
BayesPrism (T1)	NK cells	0.141223	sp_44_rct
BayesPrism (T1)	Endothelial cells	0.278599	sp_45_rct
BayesPrism (T1)	T lymphocytes	0.122826	sp_45_rct
BayesPrism (T1)	B lymphocytes	0.287404	sp_45_rct
BayesPrism (T1)	MAST cells	0.153458	sp_45_rct
BayesPrism (T1)	NK cells	0.157713	sp_45_rct
BayesPrism (T1)	Endothelial cells	0.320551	sp_46_rct
BayesPrism (T1)	T lymphocytes	0.229149	sp_46_rct
BayesPrism (T1)	B lymphocytes	0.160511	sp_46_rct
BayesPrism (T1)	MAST cells	0.155281	sp_46_rct
BayesPrism (T1)	NK cells	0.134508	sp_46_rct
BayesPrism (T1)	Endothelial cells	0.2955	sp_47_rct
BayesPrism (T1)	T lymphocytes	0.162903	sp_47_rct
BayesPrism (T1)	B lymphocytes	0.225994	sp_47_rct
BayesPrism (T1)	MAST cells	0.15979	sp_47_rct
BayesPrism (T1)	NK cells	0.155812	sp_47_rct
BayesPrism (T1)	Endothelial cells	0.318487	sp_48_rct
BayesPrism (T1)	T lymphocytes	0.331469	sp_48_rct
BayesPrism (T1)	B lymphocytes	0.0502519	sp_48_rct
BayesPrism (T1)	MAST cells	0.162636	sp_48_rct
BayesPrism (T1)	NK cells	0.137156	sp_48_rct
BayesPrism (T1)	Endothelial cells	0.297566	sp_49_rct
BayesPrism (T1)	T lymphocytes	0.227531	sp_49_rct
BayesPrism (T1)	B lymphocytes	0.137082	sp_49_rct
BayesPrism (T1)	MAST cells	0.198721	sp_49_rct
BayesPrism (T1)	NK cells	0.139101	sp_49_rct
BayesPrism (T1)	Endothelial cells	0.357246	sp_50_rct
BayesPrism (T1)	T lymphocytes	0.232633	sp_50_rct
BayesPrism (T1)	B lymphocytes	0.133288	sp_50_rct
BayesPrism (T1)	MAST cells	0.154549	sp_50_rct
BayesPrism (T1)	NK cells	0.122284	sp_50_rct
BayesPrism (T1)	Endothelial cells	0.325788	sp_51_rct
BayesPrism (T1)	T lymphocytes	0.119748	sp_51_rct
BayesPrism (T1)	B lymphocytes	0.237539	sp_51_rct
BayesPrism (T1)	MAST cells	0.168897	sp_51_rct
BayesPrism (T1)	NK cells	0.148028	sp_51_rct
BayesPrism (T1)	Endothelial cells	0.297694	sp_52_rct
BayesPrism (T1)	T lymphocytes	0.116673	sp_52_rct
BayesPrism (T1)	B lymphocytes	0.280589	sp_52_rct
BayesPrism (T1)	MAST cells	0.173117	sp_52_rct
BayesPrism (T1)	NK cells	0.131927	sp_52_rct
BayesPrism (T1)	Endothelial cells	0.282876	sp_53_rct
BayesPrism (T1)	T lymphocytes	0.313159	sp_53_rct
BayesPrism (T1)	B lymphocytes	0.073305	sp_53_rct
BayesPrism (T1)	MAST cells	0.18623	sp_53_rct
BayesPrism (T1)	NK cells	0.144429	sp_53_rct
BayesPrism (T1)	Endothelial cells	0.24217	sp_54_rct
BayesPrism (T1)	T lymphocytes	0.216441	sp_54_rct
BayesPrism (T1)	B lymphocytes	0.229394	sp_54_rct
BayesPrism (T1)	MAST cells	0.157002	sp_54_rct
BayesPrism (T1)	NK cells	0.154993	sp_54_rct
BayesPrism (T1)	Endothelial cells	0.294728	sp_55_rct
BayesPrism (T1)	T lymphocytes	0.10012	sp_55_rct
BayesPrism (T1)	B lymphocytes	0.303078	sp_55_rct
BayesPrism (T1)	MAST cells	0.165512	sp_55_rct
BayesPrism (T1)	NK cells	0.136562	sp_55_rct
BayesPrism (T1)	Endothelial cells	0.292677	sp_56_rct
BayesPrism (T1)	T lymphocytes	0.259159	sp_56_rct
BayesPrism (T1)	B lymphocytes	0.126701	sp_56_rct
BayesPrism (T1)	MAST cells	0.17783	sp_56_rct
BayesPrism (T1)	NK cells	0.143634	sp_56_rct
BayesPrism (T1)	Endothelial cells	0.315873	sp_57_rct
BayesPrism (T1)	T lymphocytes	0.228008	sp_57_rct
BayesPrism (T1)	B lymphocytes	0.128283	sp_57_rct
BayesPrism (T1)	MAST cells	0.178101	sp_57_rct
BayesPrism (T1)	NK cells	0.149735	sp_57_rct
BayesPrism (T1)	Endothelial cells	0.282101	sp_58_rct
BayesPrism (T1)	T lymphocytes	0.167327	sp_58_rct
BayesPrism (T1)	B lymphocytes	0.257055	sp_58_rct
BayesPrism (T1)	MAST cells	0.158904	sp_58_rct
BayesPrism (T1)	NK cells	0.134614	sp_58_rct
BayesPrism (T1)	Endothelial cells	0.258287	sp_59_rct
BayesPrism (T1)	T lymphocytes	0.203612	sp_59_rct
BayesPrism (T1)	B lymphocytes	0.217725	sp_59_rct
BayesPrism (T1)	MAST cells	0.172277	sp_59_rct
BayesPrism (T1)	NK cells	0.1481	sp_59_rct
BayesPrism (T1)	Endothelial cells	0.2762	sp_60_rct
BayesPrism (T1)	T lymphocytes	0.310417	sp_60_rct
BayesPrism (T1)	B lymphocytes	0.0814029	sp_60_rct
BayesPrism (T1)	MAST cells	0.181911	sp_60_rct
BayesPrism (T1)	NK cells	0.150069	sp_60_rct
BayesPrism (T1)	Endothelial cells	0.287359	sp_61_rct
BayesPrism (T1)	T lymphocytes	0.0773939	sp_61_rct
BayesPrism (T1)	B lymphocytes	0.312548	sp_61_rct
BayesPrism (T1)	MAST cells	0.174425	sp_61_rct
BayesPrism (T1)	NK cells	0.148274	sp_61_rct
BayesPrism (T1)	Endothelial cells	0.294679	sp_62_rct
BayesPrism (T1)	T lymphocytes	0.373493	sp_62_rct
BayesPrism (T1)	B lymphocytes	0.0336938	sp_62_rct
BayesPrism (T1)	MAST cells	0.16074	sp_62_rct
BayesPrism (T1)	NK cells	0.137394	sp_62_rct
BayesPrism (T1)	Endothelial cells	0.261411	sp_63_rct
BayesPrism (T1)	T lymphocytes	0.242431	sp_63_rct
BayesPrism (T1)	B lymphocytes	0.193554	sp_63_rct
BayesPrism (T1)	MAST cells	0.163291	sp_63_rct
BayesPrism (T1)	NK cells	0.139313	sp_63_rct
BayesPrism (T1)	Endothelial cells	0.261283	sp_64_rct
BayesPrism (T1)	T lymphocytes	0.197659	sp_64_rct
BayesPrism (T1)	B lymphocytes	0.196147	sp_64_rct
BayesPrism (T1)	MAST cells	0.18088	sp_64_rct
BayesPrism (T1)	NK cells	0.164031	sp_64_rct
BayesPrism (T1)	Endothelial cells	0.301999	sp_65_rct
BayesPrism (T1)	T lymphocytes	0.239725	sp_65_rct
BayesPrism (T1)	B lymphocytes	0.140041	sp_65_rct
BayesPrism (T1)	MAST cells	0.171256	sp_65_rct
BayesPrism (T1)	NK cells	0.146979	sp_65_rct
BayesPrism (T1)	Endothelial cells	0.286981	sp_66_rct
BayesPrism (T1)	T lymphocytes	0.113214	sp_66_rct
BayesPrism (T1)	B lymphocytes	0.317784	sp_66_rct
BayesPrism (T1)	MAST cells	0.14321	sp_66_rct
BayesPrism (T1)	NK cells	0.138811	sp_66_rct
BayesPrism (T1)	Endothelial cells	0.328276	sp_67_rct
BayesPrism (T1)	T lymphocytes	0.0893195	sp_67_rct
BayesPrism (T1)	B lymphocytes	0.285892	sp_67_rct
BayesPrism (T1)	MAST cells	0.162413	sp_67_rct
BayesPrism (T1)	NK cells	0.1341	sp_67_rct
BayesPrism (T1)	Endothelial cells	0.322818	sp_68_rct
BayesPrism (T1)	T lymphocytes	0.192641	sp_68_rct
BayesPrism (T1)	B lymphocytes	0.197683	sp_68_rct
BayesPrism (T1)	MAST cells	0.144713	sp_68_rct
BayesPrism (T1)	NK cells	0.142145	sp_68_rct
BayesPrism (T1)	Endothelial cells	0.301567	sp_69_rct
BayesPrism (T1)	T lymphocytes	0.108723	sp_69_rct
BayesPrism (T1)	B lymphocytes	0.288731	sp_69_rct
BayesPrism (T1)	MAST cells	0.152443	sp_69_rct
BayesPrism (T1)	NK cells	0.148536	sp_69_rct
BayesPrism (T1)	Endothelial cells	0.311645	sp_70_rct
BayesPrism (T1)	T lymphocytes	0.225392	sp_70_rct
BayesPrism (T1)	B lymphocytes	0.15376	sp_70_rct
BayesPrism (T1)	MAST cells	0.169217	sp_70_rct
BayesPrism (T1)	NK cells	0.139986	sp_70_rct
BayesPrism (T1)	Endothelial cells	0.262867	sp_71_rct
BayesPrism (T1)	T lymphocytes	0.141889	sp_71_rct
BayesPrism (T1)	B lymphocytes	0.239976	sp_71_rct
BayesPrism (T1)	MAST cells	0.204222	sp_71_rct
BayesPrism (T1)	NK cells	0.151046	sp_71_rct
BayesPrism (T1)	Endothelial cells	0.311419	sp_72_rct
BayesPrism (T1)	T lymphocytes	0.175132	sp_72_rct
BayesPrism (T1)	B lymphocytes	0.231475	sp_72_rct
BayesPrism (T1)	MAST cells	0.152444	sp_72_rct
BayesPrism (T1)	NK cells	0.12953	sp_72_rct
BayesPrism (T1)	Endothelial cells	0.322533	sp_73_rct
BayesPrism (T1)	T lymphocytes	0.242317	sp_73_rct
BayesPrism (T1)	B lymphocytes	0.140236	sp_73_rct
BayesPrism (T1)	MAST cells	0.159906	sp_73_rct
BayesPrism (T1)	NK cells	0.135008	sp_73_rct
BayesPrism (T1)	Endothelial cells	0.343873	sp_74_rct
BayesPrism (T1)	T lymphocytes	0.242877	sp_74_rct
BayesPrism (T1)	B lymphocytes	0.109433	sp_74_rct
BayesPrism (T1)	MAST cells	0.156548	sp_74_rct
BayesPrism (T1)	NK cells	0.14727	sp_74_rct
BayesPrism (T1)	Endothelial cells	0.316926	sp_75_rct
BayesPrism (T1)	T lymphocytes	0.207164	sp_75_rct
BayesPrism (T1)	B lymphocytes	0.174515	sp_75_rct
BayesPrism (T1)	MAST cells	0.162313	sp_75_rct
BayesPrism (T1)	NK cells	0.139082	sp_75_rct
BayesPrism (T1)	Endothelial cells	0.31537	sp_76_rct
BayesPrism (T1)	T lymphocytes	0.192022	sp_76_rct
BayesPrism (T1)	B lymphocytes	0.156725	sp_76_rct
BayesPrism (T1)	MAST cells	0.174007	sp_76_rct
BayesPrism (T1)	NK cells	0.161876	sp_76_rct
BayesPrism (T1)	Endothelial cells	0.358705	sp_77_rct
BayesPrism (T1)	T lymphocytes	0.287987	sp_77_rct
BayesPrism (T1)	B lymphocytes	0.0731859	sp_77_rct
BayesPrism (T1)	MAST cells	0.147634	sp_77_rct
BayesPrism (T1)	NK cells	0.132489	sp_77_rct
BayesPrism (T1)	Endothelial cells	0.330229	sp_78_rct
BayesPrism (T1)	T lymphocytes	0.260884	sp_78_rct
BayesPrism (T1)	B lymphocytes	0.110053	sp_78_rct
BayesPrism (T1)	MAST cells	0.164167	sp_78_rct
BayesPrism (T1)	NK cells	0.134668	sp_78_rct
BayesPrism (T1)	Endothelial cells	0.297685	sp_79_rct
BayesPrism (T1)	T lymphocytes	0.344041	sp_79_rct
BayesPrism (T1)	B lymphocytes	0.0411606	sp_79_rct
BayesPrism (T1)	MAST cells	0.178354	sp_79_rct
BayesPrism (T1)	NK cells	0.138759	sp_79_rct
BayesPrism (T1)	Endothelial cells	0.334054	sp_80_rct
BayesPrism (T1)	T lymphocytes	0.208566	sp_80_rct
BayesPrism (T1)	B lymphocytes	0.141419	sp_80_rct
BayesPrism (T1)	MAST cells	0.1692	sp_80_rct
BayesPrism (T1)	NK cells	0.14676	sp_80_rct
BayesPrism (T1)	Endothelial cells	0.279817	sp_81_rct
BayesPrism (T1)	T lymphocytes	0.227266	sp_81_rct
BayesPrism (T1)	B lymphocytes	0.198519	sp_81_rct
BayesPrism (T1)	MAST cells	0.161977	sp_81_rct
BayesPrism (T1)	NK cells	0.132422	sp_81_rct
BayesPrism (T1)	Endothelial cells	0.318731	sp_82_rct
BayesPrism (T1)	T lymphocytes	0.25541	sp_82_rct
BayesPrism (T1)	B lymphocytes	0.10752	sp_82_rct
BayesPrism (T1)	MAST cells	0.172453	sp_82_rct
BayesPrism (T1)	NK cells	0.145886	sp_82_rct
BayesPrism (T1)	Endothelial cells	0.292491	sp_83_rct
BayesPrism (T1)	T lymphocytes	0.0620083	sp_83_rct
BayesPrism (T1)	B lymphocytes	0.364534	sp_83_rct
BayesPrism (T1)	MAST cells	0.144758	sp_83_rct
BayesPrism (T1)	NK cells	0.136209	sp_83_rct
BayesPrism (T1)	Endothelial cells	0.29373	sp_84_rct
BayesPrism (T1)	T lymphocytes	0.320213	sp_84_rct
BayesPrism (T1)	B lymphocytes	0.0867366	sp_84_rct
BayesPrism (T1)	MAST cells	0.156301	sp_84_rct
BayesPrism (T1)	NK cells	0.14302	sp_84_rct
BayesPrism (T1)	Endothelial cells	0.315432	sp_85_rct
BayesPrism (T1)	T lymphocytes	0.256903	sp_85_rct
BayesPrism (T1)	B lymphocytes	0.13551	sp_85_rct
BayesPrism (T1)	MAST cells	0.157392	sp_85_rct
BayesPrism (T1)	NK cells	0.134764	sp_85_rct
BayesPrism (T1)	Endothelial cells	0.287163	sp_86_rct
BayesPrism (T1)	T lymphocytes	0.280782	sp_86_rct
BayesPrism (T1)	B lymphocytes	0.108904	sp_86_rct
BayesPrism (T1)	MAST cells	0.177066	sp_86_rct
BayesPrism (T1)	NK cells	0.146087	sp_86_rct
BayesPrism (T1)	Endothelial cells	0.294117	sp_87_rct
BayesPrism (T1)	T lymphocytes	0.245566	sp_87_rct
BayesPrism (T1)	B lymphocytes	0.153679	sp_87_rct
BayesPrism (T1)	MAST cells	0.161836	sp_87_rct
BayesPrism (T1)	NK cells	0.144802	sp_87_rct
BayesPrism (T1)	Endothelial cells	0.287787	sp_88_rct
BayesPrism (T1)	T lymphocytes	0.137642	sp_88_rct
BayesPrism (T1)	B lymphocytes	0.252764	sp_88_rct
BayesPrism (T1)	MAST cells	0.172672	sp_88_rct
BayesPrism (T1)	NK cells	0.149135	sp_88_rct
BayesPrism (T1)	Endothelial cells	0.324478	sp_89_rct
BayesPrism (T1)	T lymphocytes	0.14748	sp_89_rct
BayesPrism (T1)	B lymphocytes	0.237605	sp_89_rct
BayesPrism (T1)	MAST cells	0.149021	sp_89_rct
BayesPrism (T1)	NK cells	0.141416	sp_89_rct
BayesPrism (T1)	Endothelial cells	0.294691	sp_90_rct
BayesPrism (T1)	T lymphocytes	0.162809	sp_90_rct
BayesPrism (T1)	B lymphocytes	0.249508	sp_90_rct
BayesPrism (T1)	MAST cells	0.148317	sp_90_rct
BayesPrism (T1)	NK cells	0.144676	sp_90_rct
BayesPrism (T1)	Endothelial cells	0.292509	sp_91_rct
BayesPrism (T1)	T lymphocytes	0.263284	sp_91_rct
BayesPrism (T1)	B lymphocytes	0.113166	sp_91_rct
BayesPrism (T1)	MAST cells	0.175998	sp_91_rct
BayesPrism (T1)	NK cells	0.155043	sp_91_rct
BayesPrism (T1)	Endothelial cells	0.282153	sp_92_rct
BayesPrism (T1)	T lymphocytes	0.218706	sp_92_rct
BayesPrism (T1)	B lymphocytes	0.212985	sp_92_rct
BayesPrism (T1)	MAST cells	0.157646	sp_92_rct
BayesPrism (T1)	NK cells	0.12851	sp_92_rct
BayesPrism (T1)	Endothelial cells	0.295957	sp_93_rct
BayesPrism (T1)	T lymphocytes	0.25327	sp_93_rct
BayesPrism (T1)	B lymphocytes	0.128681	sp_93_rct
BayesPrism (T1)	MAST cells	0.191225	sp_93_rct
BayesPrism (T1)	NK cells	0.130867	sp_93_rct
BayesPrism (T1)	Endothelial cells	0.308764	sp_94_rct
BayesPrism (T1)	T lymphocytes	0.209134	sp_94_rct
BayesPrism (T1)	B lymphocytes	0.179666	sp_94_rct
BayesPrism (T1)	MAST cells	0.167811	sp_94_rct
BayesPrism (T1)	NK cells	0.134626	sp_94_rct
BayesPrism (T1)	Endothelial cells	0.336998	sp_95_rct
BayesPrism (T1)	T lymphocytes	0.286963	sp_95_rct
BayesPrism (T1)	B lymphocytes	0.0589503	sp_95_rct
BayesPrism (T1)	MAST cells	0.162063	sp_95_rct
BayesPrism (T1)	NK cells	0.155026	sp_95_rct
BayesPrism (T1)	Endothelial cells	0.271916	sp_96_rct
BayesPrism (T1)	T lymphocytes	0.118932	sp_96_rct
BayesPrism (T1)	B lymphocytes	0.297293	sp_96_rct
BayesPrism (T1)	MAST cells	0.160281	sp_96_rct
BayesPrism (T1)	NK cells	0.151579	sp_96_rct
BayesPrism (T1)	Endothelial cells	0.312407	sp_97_rct
BayesPrism (T1)	T lymphocytes	0.285235	sp_97_rct
BayesPrism (T1)	B lymphocytes	0.110948	sp_97_rct
BayesPrism (T1)	MAST cells	0.157172	sp_97_rct
BayesPrism (T1)	NK cells	0.134238	sp_97_rct
BayesPrism (T1)	Endothelial cells	0.308155	sp_98_rct
BayesPrism (T1)	T lymphocytes	0.197387	sp_98_rct
BayesPrism (T1)	B lymphocytes	0.212599	sp_98_rct
BayesPrism (T1)	MAST cells	0.15849	sp_98_rct
BayesPrism (T1)	NK cells	0.123369	sp_98_rct
BayesPrism (T1)	Endothelial cells	0.267492	sp_99_rct
BayesPrism (T1)	T lymphocytes	0.266853	sp_99_rct
BayesPrism (T1)	B lymphocytes	0.136531	sp_99_rct
BayesPrism (T1)	MAST cells	0.177048	sp_99_rct
BayesPrism (T1)	NK cells	0.152075	sp_99_rct
BayesPrism (T1)	Endothelial cells	0.264538	sp_100_rct
BayesPrism (T1)	T lymphocytes	0.167802	sp_100_rct
BayesPrism (T1)	B lymphocytes	0.235872	sp_100_rct
BayesPrism (T1)	MAST cells	0.170914	sp_100_rct
BayesPrism (T1)	NK cells	0.160874	sp_100_rct
ReDeconv (T1)	Endothelial cells	0.295115	sp_1_rct
ReDeconv (T1)	T lymphocytes	0.194645	sp_1_rct
ReDeconv (T1)	B lymphocytes	0.207762	sp_1_rct
ReDeconv (T1)	MAST cells	0.161598	sp_1_rct
ReDeconv (T1)	NK cells	0.140881	sp_1_rct
ReDeconv (T1)	Endothelial cells	0.28613	sp_2_rct
ReDeconv (T1)	T lymphocytes	0.188478	sp_2_rct
ReDeconv (T1)	B lymphocytes	0.206861	sp_2_rct
ReDeconv (T1)	MAST cells	0.165164	sp_2_rct
ReDeconv (T1)	NK cells	0.153367	sp_2_rct
ReDeconv (T1)	Endothelial cells	0.28703	sp_3_rct
ReDeconv (T1)	T lymphocytes	0.166281	sp_3_rct
ReDeconv (T1)	B lymphocytes	0.211646	sp_3_rct
ReDeconv (T1)	MAST cells	0.182309	sp_3_rct
ReDeconv (T1)	NK cells	0.152734	sp_3_rct
ReDeconv (T1)	Endothelial cells	0.27389	sp_4_rct
ReDeconv (T1)	T lymphocytes	0.205034	sp_4_rct
ReDeconv (T1)	B lymphocytes	0.216652	sp_4_rct
ReDeconv (T1)	MAST cells	0.159397	sp_4_rct
ReDeconv (T1)	NK cells	0.145028	sp_4_rct
ReDeconv (T1)	Endothelial cells	0.26568	sp_5_rct
ReDeconv (T1)	T lymphocytes	0.192652	sp_5_rct
ReDeconv (T1)	B lymphocytes	0.214445	sp_5_rct
ReDeconv (T1)	MAST cells	0.17293	sp_5_rct
ReDeconv (T1)	NK cells	0.154294	sp_5_rct
ReDeconv (T1)	Endothelial cells	0.298488	sp_6_rct
ReDeconv (T1)	T lymphocytes	0.183578	sp_6_rct
ReDeconv (T1)	B lymphocytes	0.19776	sp_6_rct
ReDeconv (T1)	MAST cells	0.167635	sp_6_rct
ReDeconv (T1)	NK cells	0.152538	sp_6_rct
ReDeconv (T1)	Endothelial cells	0.289978	sp_7_rct
ReDeconv (T1)	T lymphocytes	0.214392	sp_7_rct
ReDeconv (T1)	B lymphocytes	0.189202	sp_7_rct
ReDeconv (T1)	MAST cells	0.164451	sp_7_rct
ReDeconv (T1)	NK cells	0.141978	sp_7_rct
ReDeconv (T1)	Endothelial cells	0.266154	sp_8_rct
ReDeconv (T1)	T lymphocytes	0.191029	sp_8_rct
ReDeconv (T1)	B lymphocytes	0.208265	sp_8_rct
ReDeconv (T1)	MAST cells	0.178283	sp_8_rct
ReDeconv (T1)	NK cells	0.15627	sp_8_rct
ReDeconv (T1)	Endothelial cells	0.272435	sp_9_rct
ReDeconv (T1)	T lymphocytes	0.195302	sp_9_rct
ReDeconv (T1)	B lymphocytes	0.207938	sp_9_rct
ReDeconv (T1)	MAST cells	0.175921	sp_9_rct
ReDeconv (T1)	NK cells	0.148404	sp_9_rct
ReDeconv (T1)	Endothelial cells	0.296738	sp_10_rct
ReDeconv (T1)	T lymphocytes	0.195405	sp_10_rct
ReDeconv (T1)	B lymphocytes	0.178724	sp_10_rct
ReDeconv (T1)	MAST cells	0.175253	sp_10_rct
ReDeconv (T1)	NK cells	0.15388	sp_10_rct
ReDeconv (T1)	Endothelial cells	0.310586	sp_11_rct
ReDeconv (T1)	T lymphocytes	0.190028	sp_11_rct
ReDeconv (T1)	B lymphocytes	0.19113	sp_11_rct
ReDeconv (T1)	MAST cells	0.164862	sp_11_rct
ReDeconv (T1)	NK cells	0.143394	sp_11_rct
ReDeconv (T1)	Endothelial cells	0.325952	sp_12_rct
ReDeconv (T1)	T lymphocytes	0.173005	sp_12_rct
ReDeconv (T1)	B lymphocytes	0.175718	sp_12_rct
ReDeconv (T1)	MAST cells	0.172922	sp_12_rct
ReDeconv (T1)	NK cells	0.152403	sp_12_rct
ReDeconv (T1)	Endothelial cells	0.274499	sp_13_rct
ReDeconv (T1)	T lymphocytes	0.201833	sp_13_rct
ReDeconv (T1)	B lymphocytes	0.191582	sp_13_rct
ReDeconv (T1)	MAST cells	0.182437	sp_13_rct
ReDeconv (T1)	NK cells	0.149649	sp_13_rct
ReDeconv (T1)	Endothelial cells	0.28569	sp_14_rct
ReDeconv (T1)	T lymphocytes	0.174215	sp_14_rct
ReDeconv (T1)	B lymphocytes	0.211903	sp_14_rct
ReDeconv (T1)	MAST cells	0.173165	sp_14_rct
ReDeconv (T1)	NK cells	0.155027	sp_14_rct
ReDeconv (T1)	Endothelial cells	0.33341	sp_15_rct
ReDeconv (T1)	T lymphocytes	0.178275	sp_15_rct
ReDeconv (T1)	B lymphocytes	0.195218	sp_15_rct
ReDeconv (T1)	MAST cells	0.148552	sp_15_rct
ReDeconv (T1)	NK cells	0.144546	sp_15_rct
ReDeconv (T1)	Endothelial cells	0.306321	sp_16_rct
ReDeconv (T1)	T lymphocytes	0.19092	sp_16_rct
ReDeconv (T1)	B lymphocytes	0.192134	sp_16_rct
ReDeconv (T1)	MAST cells	0.16732	sp_16_rct
ReDeconv (T1)	NK cells	0.143304	sp_16_rct
ReDeconv (T1)	Endothelial cells	0.308055	sp_17_rct
ReDeconv (T1)	T lymphocytes	0.171024	sp_17_rct
ReDeconv (T1)	B lymphocytes	0.192887	sp_17_rct
ReDeconv (T1)	MAST cells	0.169365	sp_17_rct
ReDeconv (T1)	NK cells	0.15867	sp_17_rct
ReDeconv (T1)	Endothelial cells	0.284109	sp_18_rct
ReDeconv (T1)	T lymphocytes	0.185686	sp_18_rct
ReDeconv (T1)	B lymphocytes	0.216079	sp_18_rct
ReDeconv (T1)	MAST cells	0.162698	sp_18_rct
ReDeconv (T1)	NK cells	0.151428	sp_18_rct
ReDeconv (T1)	Endothelial cells	0.311179	sp_19_rct
ReDeconv (T1)	T lymphocytes	0.167746	sp_19_rct
ReDeconv (T1)	B lymphocytes	0.195585	sp_19_rct
ReDeconv (T1)	MAST cells	0.175216	sp_19_rct
ReDeconv (T1)	NK cells	0.150274	sp_19_rct
ReDeconv (T1)	Endothelial cells	0.3073	sp_20_rct
ReDeconv (T1)	T lymphocytes	0.171347	sp_20_rct
ReDeconv (T1)	B lymphocytes	0.19968	sp_20_rct
ReDeconv (T1)	MAST cells	0.168243	sp_20_rct
ReDeconv (T1)	NK cells	0.153428	sp_20_rct
ReDeconv (T1)	Endothelial cells	0.298941	sp_21_rct
ReDeconv (T1)	T lymphocytes	0.189423	sp_21_rct
ReDeconv (T1)	B lymphocytes	0.181712	sp_21_rct
ReDeconv (T1)	MAST cells	0.178949	sp_21_rct
ReDeconv (T1)	NK cells	0.150975	sp_21_rct
ReDeconv (T1)	Endothelial cells	0.266685	sp_22_rct
ReDeconv (T1)	T lymphocytes	0.198292	sp_22_rct
ReDeconv (T1)	B lymphocytes	0.223331	sp_22_rct
ReDeconv (T1)	MAST cells	0.166366	sp_22_rct
ReDeconv (T1)	NK cells	0.145326	sp_22_rct
ReDeconv (T1)	Endothelial cells	0.2661	sp_23_rct
ReDeconv (T1)	T lymphocytes	0.19911	sp_23_rct
ReDeconv (T1)	B lymphocytes	0.201193	sp_23_rct
ReDeconv (T1)	MAST cells	0.172744	sp_23_rct
ReDeconv (T1)	NK cells	0.160853	sp_23_rct
ReDeconv (T1)	Endothelial cells	0.29699	sp_24_rct
ReDeconv (T1)	T lymphocytes	0.192118	sp_24_rct
ReDeconv (T1)	B lymphocytes	0.203758	sp_24_rct
ReDeconv (T1)	MAST cells	0.158817	sp_24_rct
ReDeconv (T1)	NK cells	0.148316	sp_24_rct
ReDeconv (T1)	Endothelial cells	0.288029	sp_25_rct
ReDeconv (T1)	T lymphocytes	0.175605	sp_25_rct
ReDeconv (T1)	B lymphocytes	0.208007	sp_25_rct
ReDeconv (T1)	MAST cells	0.170795	sp_25_rct
ReDeconv (T1)	NK cells	0.157564	sp_25_rct
ReDeconv (T1)	Endothelial cells	0.3393	sp_26_rct
ReDeconv (T1)	T lymphocytes	0.166942	sp_26_rct
ReDeconv (T1)	B lymphocytes	0.186729	sp_26_rct
ReDeconv (T1)	MAST cells	0.161268	sp_26_rct
ReDeconv (T1)	NK cells	0.145762	sp_26_rct
ReDeconv (T1)	Endothelial cells	0.267061	sp_27_rct
ReDeconv (T1)	T lymphocytes	0.209139	sp_27_rct
ReDeconv (T1)	B lymphocytes	0.200793	sp_27_rct
ReDeconv (T1)	MAST cells	0.175804	sp_27_rct
ReDeconv (T1)	NK cells	0.147203	sp_27_rct
ReDeconv (T1)	Endothelial cells	0.273529	sp_28_rct
ReDeconv (T1)	T lymphocytes	0.210948	sp_28_rct
ReDeconv (T1)	B lymphocytes	0.181871	sp_28_rct
ReDeconv (T1)	MAST cells	0.179837	sp_28_rct
ReDeconv (T1)	NK cells	0.153814	sp_28_rct
ReDeconv (T1)	Endothelial cells	0.291483	sp_29_rct
ReDeconv (T1)	T lymphocytes	0.184324	sp_29_rct
ReDeconv (T1)	B lymphocytes	0.211129	sp_29_rct
ReDeconv (T1)	MAST cells	0.163409	sp_29_rct
ReDeconv (T1)	NK cells	0.149655	sp_29_rct
ReDeconv (T1)	Endothelial cells	0.348385	sp_30_rct
ReDeconv (T1)	T lymphocytes	0.153864	sp_30_rct
ReDeconv (T1)	B lymphocytes	0.201952	sp_30_rct
ReDeconv (T1)	MAST cells	0.156768	sp_30_rct
ReDeconv (T1)	NK cells	0.139031	sp_30_rct
ReDeconv (T1)	Endothelial cells	0.310754	sp_31_rct
ReDeconv (T1)	T lymphocytes	0.17813	sp_31_rct
ReDeconv (T1)	B lymphocytes	0.181155	sp_31_rct
ReDeconv (T1)	MAST cells	0.172841	sp_31_rct
ReDeconv (T1)	NK cells	0.15712	sp_31_rct
ReDeconv (T1)	Endothelial cells	0.262099	sp_32_rct
ReDeconv (T1)	T lymphocytes	0.193312	sp_32_rct
ReDeconv (T1)	B lymphocytes	0.228117	sp_32_rct
ReDeconv (T1)	MAST cells	0.156812	sp_32_rct
ReDeconv (T1)	NK cells	0.15966	sp_32_rct
ReDeconv (T1)	Endothelial cells	0.284823	sp_33_rct
ReDeconv (T1)	T lymphocytes	0.201803	sp_33_rct
ReDeconv (T1)	B lymphocytes	0.207764	sp_33_rct
ReDeconv (T1)	MAST cells	0.15908	sp_33_rct
ReDeconv (T1)	NK cells	0.14653	sp_33_rct
ReDeconv (T1)	Endothelial cells	0.338759	sp_34_rct
ReDeconv (T1)	T lymphocytes	0.151756	sp_34_rct
ReDeconv (T1)	B lymphocytes	0.192119	sp_34_rct
ReDeconv (T1)	MAST cells	0.164104	sp_34_rct
ReDeconv (T1)	NK cells	0.153262	sp_34_rct
ReDeconv (T1)	Endothelial cells	0.28905	sp_35_rct
ReDeconv (T1)	T lymphocytes	0.207092	sp_35_rct
ReDeconv (T1)	B lymphocytes	0.190052	sp_35_rct
ReDeconv (T1)	MAST cells	0.161705	sp_35_rct
ReDeconv (T1)	NK cells	0.152101	sp_35_rct
ReDeconv (T1)	Endothelial cells	0.251173	sp_36_rct
ReDeconv (T1)	T lymphocytes	0.185679	sp_36_rct
ReDeconv (T1)	B lymphocytes	0.207997	sp_36_rct
ReDeconv (T1)	MAST cells	0.18239	sp_36_rct
ReDeconv (T1)	NK cells	0.172761	sp_36_rct
ReDeconv (T1)	Endothelial cells	0.288687	sp_37_rct
ReDeconv (T1)	T lymphocytes	0.178429	sp_37_rct
ReDeconv (T1)	B lymphocytes	0.218274	sp_37_rct
ReDeconv (T1)	MAST cells	0.156844	sp_37_rct
ReDeconv (T1)	NK cells	0.157766	sp_37_rct
ReDeconv (T1)	Endothelial cells	0.309103	sp_38_rct
ReDeconv (T1)	T lymphocytes	0.202984	sp_38_rct
ReDeconv (T1)	B lymphocytes	0.191893	sp_38_rct
ReDeconv (T1)	MAST cells	0.153336	sp_38_rct
ReDeconv (T1)	NK cells	0.142684	sp_38_rct
ReDeconv (T1)	Endothelial cells	0.2808	sp_39_rct
ReDeconv (T1)	T lymphocytes	0.181607	sp_39_rct
ReDeconv (T1)	B lymphocytes	0.195986	sp_39_rct
ReDeconv (T1)	MAST cells	0.178745	sp_39_rct
ReDeconv (T1)	NK cells	0.162862	sp_39_rct
ReDeconv (T1)	Endothelial cells	0.300178	sp_40_rct
ReDeconv (T1)	T lymphocytes	0.200687	sp_40_rct
ReDeconv (T1)	B lymphocytes	0.194997	sp_40_rct
ReDeconv (T1)	MAST cells	0.163676	sp_40_rct
ReDeconv (T1)	NK cells	0.140462	sp_40_rct
ReDeconv (T1)	Endothelial cells	0.293369	sp_41_rct
ReDeconv (T1)	T lymphocytes	0.202133	sp_41_rct
ReDeconv (T1)	B lymphocytes	0.173711	sp_41_rct
ReDeconv (T1)	MAST cells	0.167687	sp_41_rct
ReDeconv (T1)	NK cells	0.1631	sp_41_rct
ReDeconv (T1)	Endothelial cells	0.284934	sp_42_rct
ReDeconv (T1)	T lymphocytes	0.18374	sp_42_rct
ReDeconv (T1)	B lymphocytes	0.21093	sp_42_rct
ReDeconv (T1)	MAST cells	0.170997	sp_42_rct
ReDeconv (T1)	NK cells	0.1494	sp_42_rct
ReDeconv (T1)	Endothelial cells	0.318252	sp_43_rct
ReDeconv (T1)	T lymphocytes	0.189687	sp_43_rct
ReDeconv (T1)	B lymphocytes	0.177309	sp_43_rct
ReDeconv (T1)	MAST cells	0.170237	sp_43_rct
ReDeconv (T1)	NK cells	0.144515	sp_43_rct
ReDeconv (T1)	Endothelial cells	0.277463	sp_44_rct
ReDeconv (T1)	T lymphocytes	0.20254	sp_44_rct
ReDeconv (T1)	B lymphocytes	0.200955	sp_44_rct
ReDeconv (T1)	MAST cells	0.164824	sp_44_rct
ReDeconv (T1)	NK cells	0.154217	sp_44_rct
ReDeconv (T1)	Endothelial cells	0.286429	sp_45_rct
ReDeconv (T1)	T lymphocytes	0.198303	sp_45_rct
ReDeconv (T1)	B lymphocytes	0.193478	sp_45_rct
ReDeconv (T1)	MAST cells	0.160311	sp_45_rct
ReDeconv (T1)	NK cells	0.161478	sp_45_rct
ReDeconv (T1)	Endothelial cells	0.304968	sp_46_rct
ReDeconv (T1)	T lymphocytes	0.199794	sp_46_rct
ReDeconv (T1)	B lymphocytes	0.196938	sp_46_rct
ReDeconv (T1)	MAST cells	0.159256	sp_46_rct
ReDeconv (T1)	NK cells	0.139043	sp_46_rct
ReDeconv (T1)	Endothelial cells	0.286812	sp_47_rct
ReDeconv (T1)	T lymphocytes	0.204866	sp_47_rct
ReDeconv (T1)	B lymphocytes	0.195547	sp_47_rct
ReDeconv (T1)	MAST cells	0.159493	sp_47_rct
ReDeconv (T1)	NK cells	0.153282	sp_47_rct
ReDeconv (T1)	Endothelial cells	0.30124	sp_48_rct
ReDeconv (T1)	T lymphocytes	0.188866	sp_48_rct
ReDeconv (T1)	B lymphocytes	0.198062	sp_48_rct
ReDeconv (T1)	MAST cells	0.158405	sp_48_rct
ReDeconv (T1)	NK cells	0.153426	sp_48_rct
ReDeconv (T1)	Endothelial cells	0.285084	sp_49_rct
ReDeconv (T1)	T lymphocytes	0.190379	sp_49_rct
ReDeconv (T1)	B lymphocytes	0.204279	sp_49_rct
ReDeconv (T1)	MAST cells	0.173086	sp_49_rct
ReDeconv (T1)	NK cells	0.147171	sp_49_rct
ReDeconv (T1)	Endothelial cells	0.34018	sp_50_rct
ReDeconv (T1)	T lymphocytes	0.176936	sp_50_rct
ReDeconv (T1)	B lymphocytes	0.179216	sp_50_rct
ReDeconv (T1)	MAST cells	0.163543	sp_50_rct
ReDeconv (T1)	NK cells	0.140124	sp_50_rct
ReDeconv (T1)	Endothelial cells	0.311964	sp_51_rct
ReDeconv (T1)	T lymphocytes	0.178833	sp_51_rct
ReDeconv (T1)	B lymphocytes	0.188242	sp_51_rct
ReDeconv (T1)	MAST cells	0.177613	sp_51_rct
ReDeconv (T1)	NK cells	0.143347	sp_51_rct
ReDeconv (T1)	Endothelial cells	0.298802	sp_52_rct
ReDeconv (T1)	T lymphocytes	0.196489	sp_52_rct
ReDeconv (T1)	B lymphocytes	0.183581	sp_52_rct
ReDeconv (T1)	MAST cells	0.185013	sp_52_rct
ReDeconv (T1)	NK cells	0.136116	sp_52_rct
ReDeconv (T1)	Endothelial cells	0.282685	sp_53_rct
ReDeconv (T1)	T lymphocytes	0.190292	sp_53_rct
ReDeconv (T1)	B lymphocytes	0.184194	sp_53_rct
ReDeconv (T1)	MAST cells	0.190612	sp_53_rct
ReDeconv (T1)	NK cells	0.152217	sp_53_rct
ReDeconv (T1)	Endothelial cells	0.246763	sp_54_rct
ReDeconv (T1)	T lymphocytes	0.217537	sp_54_rct
ReDeconv (T1)	B lymphocytes	0.198947	sp_54_rct
ReDeconv (T1)	MAST cells	0.16511	sp_54_rct
ReDeconv (T1)	NK cells	0.171643	sp_54_rct
ReDeconv (T1)	Endothelial cells	0.298367	sp_55_rct
ReDeconv (T1)	T lymphocytes	0.191866	sp_55_rct
ReDeconv (T1)	B lymphocytes	0.199347	sp_55_rct
ReDeconv (T1)	MAST cells	0.17018	sp_55_rct
ReDeconv (T1)	NK cells	0.14024	sp_55_rct
ReDeconv (T1)	Endothelial cells	0.281805	sp_56_rct
ReDeconv (T1)	T lymphocytes	0.197942	sp_56_rct
ReDeconv (T1)	B lymphocytes	0.202491	sp_56_rct
ReDeconv (T1)	MAST cells	0.171431	sp_56_rct
ReDeconv (T1)	NK cells	0.146331	sp_56_rct
ReDeconv (T1)	Endothelial cells	0.296526	sp_57_rct
ReDeconv (T1)	T lymphocytes	0.162403	sp_57_rct
ReDeconv (T1)	B lymphocytes	0.198716	sp_57_rct
ReDeconv (T1)	MAST cells	0.1827	sp_57_rct
ReDeconv (T1)	NK cells	0.159655	sp_57_rct
ReDeconv (T1)	Endothelial cells	0.28681	sp_58_rct
ReDeconv (T1)	T lymphocytes	0.196688	sp_58_rct
ReDeconv (T1)	B lymphocytes	0.214199	sp_58_rct
ReDeconv (T1)	MAST cells	0.159293	sp_58_rct
ReDeconv (T1)	NK cells	0.143009	sp_58_rct
ReDeconv (T1)	Endothelial cells	0.258231	sp_59_rct
ReDeconv (T1)	T lymphocytes	0.185607	sp_59_rct
ReDeconv (T1)	B lymphocytes	0.204609	sp_59_rct
ReDeconv (T1)	MAST cells	0.187071	sp_59_rct
ReDeconv (T1)	NK cells	0.164481	sp_59_rct
ReDeconv (T1)	Endothelial cells	0.262361	sp_60_rct
ReDeconv (T1)	T lymphocytes	0.176514	sp_60_rct
ReDeconv (T1)	B lymphocytes	0.216665	sp_60_rct
ReDeconv (T1)	MAST cells	0.181672	sp_60_rct
ReDeconv (T1)	NK cells	0.162787	sp_60_rct
ReDeconv (T1)	Endothelial cells	0.284129	sp_61_rct
ReDeconv (T1)	T lymphocytes	0.190385	sp_61_rct
ReDeconv (T1)	B lymphocytes	0.180112	sp_61_rct
ReDeconv (T1)	MAST cells	0.190936	sp_61_rct
ReDeconv (T1)	NK cells	0.154438	sp_61_rct
ReDeconv (T1)	Endothelial cells	0.284219	sp_62_rct
ReDeconv (T1)	T lymphocytes	0.216043	sp_62_rct
ReDeconv (T1)	B lymphocytes	0.192641	sp_62_rct
ReDeconv (T1)	MAST cells	0.159505	sp_62_rct
ReDeconv (T1)	NK cells	0.147592	sp_62_rct
ReDeconv (T1)	Endothelial cells	0.265884	sp_63_rct
ReDeconv (T1)	T lymphocytes	0.202603	sp_63_rct
ReDeconv (T1)	B lymphocytes	0.210398	sp_63_rct
ReDeconv (T1)	MAST cells	0.172271	sp_63_rct
ReDeconv (T1)	NK cells	0.148845	sp_63_rct
ReDeconv (T1)	Endothelial cells	0.265189	sp_64_rct
ReDeconv (T1)	T lymphocytes	0.198283	sp_64_rct
ReDeconv (T1)	B lymphocytes	0.196386	sp_64_rct
ReDeconv (T1)	MAST cells	0.180975	sp_64_rct
ReDeconv (T1)	NK cells	0.159167	sp_64_rct
ReDeconv (T1)	Endothelial cells	0.297795	sp_65_rct
ReDeconv (T1)	T lymphocytes	0.171773	sp_65_rct
ReDeconv (T1)	B lymphocytes	0.20829	sp_65_rct
ReDeconv (T1)	MAST cells	0.17012	sp_65_rct
ReDeconv (T1)	NK cells	0.152021	sp_65_rct
ReDeconv (T1)	Endothelial cells	0.290109	sp_66_rct
ReDeconv (T1)	T lymphocytes	0.194973	sp_66_rct
ReDeconv (T1)	B lymphocytes	0.208879	sp_66_rct
ReDeconv (T1)	MAST cells	0.161826	sp_66_rct
ReDeconv (T1)	NK cells	0.144213	sp_66_rct
ReDeconv (T1)	Endothelial cells	0.328636	sp_67_rct
ReDeconv (T1)	T lymphocytes	0.176301	sp_67_rct
ReDeconv (T1)	B lymphocytes	0.188094	sp_67_rct
ReDeconv (T1)	MAST cells	0.174067	sp_67_rct
ReDeconv (T1)	NK cells	0.132902	sp_67_rct
ReDeconv (T1)	Endothelial cells	0.311894	sp_68_rct
ReDeconv (T1)	T lymphocytes	0.19688	sp_68_rct
ReDeconv (T1)	B lymphocytes	0.201385	sp_68_rct
ReDeconv (T1)	MAST cells	0.146766	sp_68_rct
ReDeconv (T1)	NK cells	0.143075	sp_68_rct
ReDeconv (T1)	Endothelial cells	0.296432	sp_69_rct
ReDeconv (T1)	T lymphocytes	0.189073	sp_69_rct
ReDeconv (T1)	B lymphocytes	0.215964	sp_69_rct
ReDeconv (T1)	MAST cells	0.154652	sp_69_rct
ReDeconv (T1)	NK cells	0.14388	sp_69_rct
ReDeconv (T1)	Endothelial cells	0.301767	sp_70_rct
ReDeconv (T1)	T lymphocytes	0.185488	sp_70_rct
ReDeconv (T1)	B lymphocytes	0.184538	sp_70_rct
ReDeconv (T1)	MAST cells	0.175919	sp_70_rct
ReDeconv (T1)	NK cells	0.152288	sp_70_rct
ReDeconv (T1)	Endothelial cells	0.280099	sp_71_rct
ReDeconv (T1)	T lymphocytes	0.168222	sp_71_rct
ReDeconv (T1)	B lymphocytes	0.211393	sp_71_rct
ReDeconv (T1)	MAST cells	0.178402	sp_71_rct
ReDeconv (T1)	NK cells	0.161884	sp_71_rct
ReDeconv (T1)	Endothelial cells	0.303947	sp_72_rct
ReDeconv (T1)	T lymphocytes	0.217918	sp_72_rct
ReDeconv (T1)	B lymphocytes	0.173341	sp_72_rct
ReDeconv (T1)	MAST cells	0.163172	sp_72_rct
ReDeconv (T1)	NK cells	0.141621	sp_72_rct
ReDeconv (T1)	Endothelial cells	0.305061	sp_73_rct
ReDeconv (T1)	T lymphocytes	0.201058	sp_73_rct
ReDeconv (T1)	B lymphocytes	0.188919	sp_73_rct
ReDeconv (T1)	MAST cells	0.16318	sp_73_rct
ReDeconv (T1)	NK cells	0.141782	sp_73_rct
ReDeconv (T1)	Endothelial cells	0.342201	sp_74_rct
ReDeconv (T1)	T lymphocytes	0.185094	sp_74_rct
ReDeconv (T1)	B lymphocytes	0.173568	sp_74_rct
ReDeconv (T1)	MAST cells	0.15711	sp_74_rct
ReDeconv (T1)	NK cells	0.142027	sp_74_rct
ReDeconv (T1)	Endothelial cells	0.304658	sp_75_rct
ReDeconv (T1)	T lymphocytes	0.195836	sp_75_rct
ReDeconv (T1)	B lymphocytes	0.187936	sp_75_rct
ReDeconv (T1)	MAST cells	0.163997	sp_75_rct
ReDeconv (T1)	NK cells	0.147573	sp_75_rct
ReDeconv (T1)	Endothelial cells	0.289175	sp_76_rct
ReDeconv (T1)	T lymphocytes	0.193877	sp_76_rct
ReDeconv (T1)	B lymphocytes	0.177913	sp_76_rct
ReDeconv (T1)	MAST cells	0.181244	sp_76_rct
ReDeconv (T1)	NK cells	0.157791	sp_76_rct
ReDeconv (T1)	Endothelial cells	0.335434	sp_77_rct
ReDeconv (T1)	T lymphocytes	0.191866	sp_77_rct
ReDeconv (T1)	B lymphocytes	0.179951	sp_77_rct
ReDeconv (T1)	MAST cells	0.149327	sp_77_rct
ReDeconv (T1)	NK cells	0.143423	sp_77_rct
ReDeconv (T1)	Endothelial cells	0.324433	sp_78_rct
ReDeconv (T1)	T lymphocytes	0.175306	sp_78_rct
ReDeconv (T1)	B lymphocytes	0.181362	sp_78_rct
ReDeconv (T1)	MAST cells	0.172565	sp_78_rct
ReDeconv (T1)	NK cells	0.146334	sp_78_rct
ReDeconv (T1)	Endothelial cells	0.285851	sp_79_rct
ReDeconv (T1)	T lymphocytes	0.182484	sp_79_rct
ReDeconv (T1)	B lymphocytes	0.20228	sp_79_rct
ReDeconv (T1)	MAST cells	0.176633	sp_79_rct
ReDeconv (T1)	NK cells	0.152752	sp_79_rct
ReDeconv (T1)	Endothelial cells	0.326721	sp_80_rct
ReDeconv (T1)	T lymphocytes	0.165185	sp_80_rct
ReDeconv (T1)	B lymphocytes	0.18755	sp_80_rct
ReDeconv (T1)	MAST cells	0.168199	sp_80_rct
ReDeconv (T1)	NK cells	0.152344	sp_80_rct
ReDeconv (T1)	Endothelial cells	0.28471	sp_81_rct
ReDeconv (T1)	T lymphocytes	0.206111	sp_81_rct
ReDeconv (T1)	B lymphocytes	0.202108	sp_81_rct
ReDeconv (T1)	MAST cells	0.167724	sp_81_rct
ReDeconv (T1)	NK cells	0.139347	sp_81_rct
ReDeconv (T1)	Endothelial cells	0.29901	sp_82_rct
ReDeconv (T1)	T lymphocytes	0.164469	sp_82_rct
ReDeconv (T1)	B lymphocytes	0.213499	sp_82_rct
ReDeconv (T1)	MAST cells	0.168101	sp_82_rct
ReDeconv (T1)	NK cells	0.154921	sp_82_rct
ReDeconv (T1)	Endothelial cells	0.31392	sp_83_rct
ReDeconv (T1)	T lymphocytes	0.190614	sp_83_rct
ReDeconv (T1)	B lymphocytes	0.188192	sp_83_rct
ReDeconv (T1)	MAST cells	0.16342	sp_83_rct
ReDeconv (T1)	NK cells	0.143854	sp_83_rct
ReDeconv (T1)	Endothelial cells	0.282735	sp_84_rct
ReDeconv (T1)	T lymphocytes	0.20424	sp_84_rct
ReDeconv (T1)	B lymphocytes	0.212751	sp_84_rct
ReDeconv (T1)	MAST cells	0.156735	sp_84_rct
ReDeconv (T1)	NK cells	0.14354	sp_84_rct
ReDeconv (T1)	Endothelial cells	0.305668	sp_85_rct
ReDeconv (T1)	T lymphocytes	0.187524	sp_85_rct
ReDeconv (T1)	B lymphocytes	0.189922	sp_85_rct
ReDeconv (T1)	MAST cells	0.166631	sp_85_rct
ReDeconv (T1)	NK cells	0.150256	sp_85_rct
ReDeconv (T1)	Endothelial cells	0.275673	sp_86_rct
ReDeconv (T1)	T lymphocytes	0.203998	sp_86_rct
ReDeconv (T1)	B lymphocytes	0.198413	sp_86_rct
ReDeconv (T1)	MAST cells	0.177845	sp_86_rct
ReDeconv (T1)	NK cells	0.14407	sp_86_rct
ReDeconv (T1)	Endothelial cells	0.27547	sp_87_rct
ReDeconv (T1)	T lymphocytes	0.183045	sp_87_rct
ReDeconv (T1)	B lymphocytes	0.218947	sp_87_rct
ReDeconv (T1)	MAST cells	0.165604	sp_87_rct
ReDeconv (T1)	NK cells	0.156934	sp_87_rct
ReDeconv (T1)	Endothelial cells	0.299022	sp_88_rct
ReDeconv (T1)	T lymphocytes	0.183125	sp_88_rct
ReDeconv (T1)	B lymphocytes	0.184163	sp_88_rct
ReDeconv (T1)	MAST cells	0.183344	sp_88_rct
ReDeconv (T1)	NK cells	0.150345	sp_88_rct
ReDeconv (T1)	Endothelial cells	0.317215	sp_89_rct
ReDeconv (T1)	T lymphocytes	0.174095	sp_89_rct
ReDeconv (T1)	B lymphocytes	0.197805	sp_89_rct
ReDeconv (T1)	MAST cells	0.156723	sp_89_rct
ReDeconv (T1)	NK cells	0.154163	sp_89_rct
ReDeconv (T1)	Endothelial cells	0.297324	sp_90_rct
ReDeconv (T1)	T lymphocytes	0.191697	sp_90_rct
ReDeconv (T1)	B lymphocytes	0.204163	sp_90_rct
ReDeconv (T1)	MAST cells	0.161804	sp_90_rct
ReDeconv (T1)	NK cells	0.145011	sp_90_rct
ReDeconv (T1)	Endothelial cells	0.283747	sp_91_rct
ReDeconv (T1)	T lymphocytes	0.193404	sp_91_rct
ReDeconv (T1)	B lymphocytes	0.191413	sp_91_rct
ReDeconv (T1)	MAST cells	0.1771	sp_91_rct
ReDeconv (T1)	NK cells	0.154336	sp_91_rct
ReDeconv (T1)	Endothelial cells	0.276354	sp_92_rct
ReDeconv (T1)	T lymphocytes	0.219913	sp_92_rct
ReDeconv (T1)	B lymphocytes	0.194017	sp_92_rct
ReDeconv (T1)	MAST cells	0.167267	sp_92_rct
ReDeconv (T1)	NK cells	0.142448	sp_92_rct
ReDeconv (T1)	Endothelial cells	0.304053	sp_93_rct
ReDeconv (T1)	T lymphocytes	0.183369	sp_93_rct
ReDeconv (T1)	B lymphocytes	0.200805	sp_93_rct
ReDeconv (T1)	MAST cells	0.16181	sp_93_rct
ReDeconv (T1)	NK cells	0.149962	sp_93_rct
ReDeconv (T1)	Endothelial cells	0.309521	sp_94_rct
ReDeconv (T1)	T lymphocytes	0.172449	sp_94_rct
ReDeconv (T1)	B lymphocytes	0.201777	sp_94_rct
ReDeconv (T1)	MAST cells	0.171848	sp_94_rct
ReDeconv (T1)	NK cells	0.144406	sp_94_rct
ReDeconv (T1)	Endothelial cells	0.307616	sp_95_rct
ReDeconv (T1)	T lymphocytes	0.186688	sp_95_rct
ReDeconv (T1)	B lymphocytes	0.186517	sp_95_rct
ReDeconv (T1)	MAST cells	0.160734	sp_95_rct
ReDeconv (T1)	NK cells	0.158445	sp_95_rct
ReDeconv (T1)	Endothelial cells	0.277134	sp_96_rct
ReDeconv (T1)	T lymphocytes	0.199796	sp_96_rct
ReDeconv (T1)	B lymphocytes	0.200155	sp_96_rct
ReDeconv (T1)	MAST cells	0.176078	sp_96_rct
ReDeconv (T1)	NK cells	0.146837	sp_96_rct
ReDeconv (T1)	Endothelial cells	0.309874	sp_97_rct
ReDeconv (T1)	T lymphocytes	0.198236	sp_97_rct
ReDeconv (T1)	B lymphocytes	0.189147	sp_97_rct
ReDeconv (T1)	MAST cells	0.156316	sp_97_rct
ReDeconv (T1)	NK cells	0.146426	sp_97_rct
ReDeconv (T1)	Endothelial cells	0.305333	sp_98_rct
ReDeconv (T1)	T lymphocytes	0.211908	sp_98_rct
ReDeconv (T1)	B lymphocytes	0.183053	sp_98_rct
ReDeconv (T1)	MAST cells	0.167189	sp_98_rct
ReDeconv (T1)	NK cells	0.132517	sp_98_rct
ReDeconv (T1)	Endothelial cells	0.247192	sp_99_rct
ReDeconv (T1)	T lymphocytes	0.1897	sp_99_rct
ReDeconv (T1)	B lymphocytes	0.224681	sp_99_rct
ReDeconv (T1)	MAST cells	0.176907	sp_99_rct
ReDeconv (T1)	NK cells	0.16152	sp_99_rct
ReDeconv (T1)	Endothelial cells	0.273492	sp_100_rct
ReDeconv (T1)	T lymphocytes	0.187406	sp_100_rct
ReDeconv (T1)	B lymphocytes	0.203205	sp_100_rct
ReDeconv (T1)	MAST cells	0.175987	sp_100_rct
ReDeconv (T1)	NK cells	0.15991	sp_100_rct
MuSiC (T1)	Endothelial cells	0.280088	sp_1_rct
MuSiC (T1)	T lymphocytes	0.203956	sp_1_rct
MuSiC (T1)	B lymphocytes	0.2443	sp_1_rct
MuSiC (T1)	MAST cells	0.156068	sp_1_rct
MuSiC (T1)	NK cells	0.115588	sp_1_rct
MuSiC (T1)	Endothelial cells	0.282253	sp_2_rct
MuSiC (T1)	T lymphocytes	0.124683	sp_2_rct
MuSiC (T1)	B lymphocytes	0.285483	sp_2_rct
MuSiC (T1)	MAST cells	0.16025	sp_2_rct
MuSiC (T1)	NK cells	0.147331	sp_2_rct
MuSiC (T1)	Endothelial cells	0.283289	sp_3_rct
MuSiC (T1)	T lymphocytes	0.171742	sp_3_rct
MuSiC (T1)	B lymphocytes	0.2402	sp_3_rct
MuSiC (T1)	MAST cells	0.17298	sp_3_rct
MuSiC (T1)	NK cells	0.131789	sp_3_rct
MuSiC (T1)	Endothelial cells	0.244325	sp_4_rct
MuSiC (T1)	T lymphocytes	0.075073	sp_4_rct
MuSiC (T1)	B lymphocytes	0.406139	sp_4_rct
MuSiC (T1)	MAST cells	0.144049	sp_4_rct
MuSiC (T1)	NK cells	0.130415	sp_4_rct
MuSiC (T1)	Endothelial cells	0.260817	sp_5_rct
MuSiC (T1)	T lymphocytes	0.172349	sp_5_rct
MuSiC (T1)	B lymphocytes	0.237199	sp_5_rct
MuSiC (T1)	MAST cells	0.169258	sp_5_rct
MuSiC (T1)	NK cells	0.160377	sp_5_rct
MuSiC (T1)	Endothelial cells	0.298575	sp_6_rct
MuSiC (T1)	T lymphocytes	0.185059	sp_6_rct
MuSiC (T1)	B lymphocytes	0.203732	sp_6_rct
MuSiC (T1)	MAST cells	0.16959	sp_6_rct
MuSiC (T1)	NK cells	0.143043	sp_6_rct
MuSiC (T1)	Endothelial cells	0.292486	sp_7_rct
MuSiC (T1)	T lymphocytes	0.00877202	sp_7_rct
MuSiC (T1)	B lymphocytes	0.404713	sp_7_rct
MuSiC (T1)	MAST cells	0.149864	sp_7_rct
MuSiC (T1)	NK cells	0.144165	sp_7_rct
MuSiC (T1)	Endothelial cells	0.253995	sp_8_rct
MuSiC (T1)	T lymphocytes	0.153994	sp_8_rct
MuSiC (T1)	B lymphocytes	0.287836	sp_8_rct
MuSiC (T1)	MAST cells	0.171349	sp_8_rct
MuSiC (T1)	NK cells	0.132827	sp_8_rct
MuSiC (T1)	Endothelial cells	0.257923	sp_9_rct
MuSiC (T1)	T lymphocytes	0.196015	sp_9_rct
MuSiC (T1)	B lymphocytes	0.238793	sp_9_rct
MuSiC (T1)	MAST cells	0.173613	sp_9_rct
MuSiC (T1)	NK cells	0.133657	sp_9_rct
MuSiC (T1)	Endothelial cells	0.293657	sp_10_rct
MuSiC (T1)	T lymphocytes	0.296222	sp_10_rct
MuSiC (T1)	B lymphocytes	0.142337	sp_10_rct
MuSiC (T1)	MAST cells	0.157637	sp_10_rct
MuSiC (T1)	NK cells	0.110147	sp_10_rct
MuSiC (T1)	Endothelial cells	0.308915	sp_11_rct
MuSiC (T1)	T lymphocytes	0.127026	sp_11_rct
MuSiC (T1)	B lymphocytes	0.282924	sp_11_rct
MuSiC (T1)	MAST cells	0.158162	sp_11_rct
MuSiC (T1)	NK cells	0.122972	sp_11_rct
MuSiC (T1)	Endothelial cells	0.316683	sp_12_rct
MuSiC (T1)	T lymphocytes	0.131604	sp_12_rct
MuSiC (T1)	B lymphocytes	0.255846	sp_12_rct
MuSiC (T1)	MAST cells	0.156541	sp_12_rct
MuSiC (T1)	NK cells	0.139327	sp_12_rct
MuSiC (T1)	Endothelial cells	0.252207	sp_13_rct
MuSiC (T1)	T lymphocytes	0.214104	sp_13_rct
MuSiC (T1)	B lymphocytes	0.255019	sp_13_rct
MuSiC (T1)	MAST cells	0.164547	sp_13_rct
MuSiC (T1)	NK cells	0.114122	sp_13_rct
MuSiC (T1)	Endothelial cells	0.284877	sp_14_rct
MuSiC (T1)	T lymphocytes	0.157348	sp_14_rct
MuSiC (T1)	B lymphocytes	0.248	sp_14_rct
MuSiC (T1)	MAST cells	0.163027	sp_14_rct
MuSiC (T1)	NK cells	0.146749	sp_14_rct
MuSiC (T1)	Endothelial cells	0.32971	sp_15_rct
MuSiC (T1)	T lymphocytes	0.11669	sp_15_rct
MuSiC (T1)	B lymphocytes	0.269405	sp_15_rct
MuSiC (T1)	MAST cells	0.140567	sp_15_rct
MuSiC (T1)	NK cells	0.143629	sp_15_rct
MuSiC (T1)	Endothelial cells	0.296638	sp_16_rct
MuSiC (T1)	T lymphocytes	0.177255	sp_16_rct
MuSiC (T1)	B lymphocytes	0.235001	sp_16_rct
MuSiC (T1)	MAST cells	0.155243	sp_16_rct
MuSiC (T1)	NK cells	0.135862	sp_16_rct
MuSiC (T1)	Endothelial cells	0.280495	sp_17_rct
MuSiC (T1)	T lymphocytes	0.162666	sp_17_rct
MuSiC (T1)	B lymphocytes	0.250796	sp_17_rct
MuSiC (T1)	MAST cells	0.162203	sp_17_rct
MuSiC (T1)	NK cells	0.143839	sp_17_rct
MuSiC (T1)	Endothelial cells	0.298747	sp_18_rct
MuSiC (T1)	T lymphocytes	0.153297	sp_18_rct
MuSiC (T1)	B lymphocytes	0.239503	sp_18_rct
MuSiC (T1)	MAST cells	0.16548	sp_18_rct
MuSiC (T1)	NK cells	0.142973	sp_18_rct
MuSiC (T1)	Endothelial cells	0.282826	sp_19_rct
MuSiC (T1)	T lymphocytes	0	sp_19_rct
MuSiC (T1)	B lymphocytes	0.403879	sp_19_rct
MuSiC (T1)	MAST cells	0.163	sp_19_rct
MuSiC (T1)	NK cells	0.150295	sp_19_rct
MuSiC (T1)	Endothelial cells	0.294598	sp_20_rct
MuSiC (T1)	T lymphocytes	0.166133	sp_20_rct
MuSiC (T1)	B lymphocytes	0.241294	sp_20_rct
MuSiC (T1)	MAST cells	0.156721	sp_20_rct
MuSiC (T1)	NK cells	0.141254	sp_20_rct
MuSiC (T1)	Endothelial cells	0.296367	sp_21_rct
MuSiC (T1)	T lymphocytes	0.213666	sp_21_rct
MuSiC (T1)	B lymphocytes	0.214556	sp_21_rct
MuSiC (T1)	MAST cells	0.167192	sp_21_rct
MuSiC (T1)	NK cells	0.10822	sp_21_rct
MuSiC (T1)	Endothelial cells	0.274002	sp_22_rct
MuSiC (T1)	T lymphocytes	0.16304	sp_22_rct
MuSiC (T1)	B lymphocytes	0.267185	sp_22_rct
MuSiC (T1)	MAST cells	0.16548	sp_22_rct
MuSiC (T1)	NK cells	0.130293	sp_22_rct
MuSiC (T1)	Endothelial cells	0.275266	sp_23_rct
MuSiC (T1)	T lymphocytes	0.190247	sp_23_rct
MuSiC (T1)	B lymphocytes	0.223155	sp_23_rct
MuSiC (T1)	MAST cells	0.174712	sp_23_rct
MuSiC (T1)	NK cells	0.136621	sp_23_rct
MuSiC (T1)	Endothelial cells	0.284375	sp_24_rct
MuSiC (T1)	T lymphocytes	0.346212	sp_24_rct
MuSiC (T1)	B lymphocytes	0.138613	sp_24_rct
MuSiC (T1)	MAST cells	0.157141	sp_24_rct
MuSiC (T1)	NK cells	0.0736596	sp_24_rct
MuSiC (T1)	Endothelial cells	0.270044	sp_25_rct
MuSiC (T1)	T lymphocytes	0.287413	sp_25_rct
MuSiC (T1)	B lymphocytes	0.150541	sp_25_rct
MuSiC (T1)	MAST cells	0.169709	sp_25_rct
MuSiC (T1)	NK cells	0.122293	sp_25_rct
MuSiC (T1)	Endothelial cells	0.293274	sp_26_rct
MuSiC (T1)	T lymphocytes	0.175364	sp_26_rct
MuSiC (T1)	B lymphocytes	0.27899	sp_26_rct
MuSiC (T1)	MAST cells	0.152637	sp_26_rct
MuSiC (T1)	NK cells	0.099735	sp_26_rct
MuSiC (T1)	Endothelial cells	0.264491	sp_27_rct
MuSiC (T1)	T lymphocytes	0.211095	sp_27_rct
MuSiC (T1)	B lymphocytes	0.225353	sp_27_rct
MuSiC (T1)	MAST cells	0.170005	sp_27_rct
MuSiC (T1)	NK cells	0.129055	sp_27_rct
MuSiC (T1)	Endothelial cells	0.26356	sp_28_rct
MuSiC (T1)	T lymphocytes	0.209746	sp_28_rct
MuSiC (T1)	B lymphocytes	0.249128	sp_28_rct
MuSiC (T1)	MAST cells	0.163892	sp_28_rct
MuSiC (T1)	NK cells	0.113674	sp_28_rct
MuSiC (T1)	Endothelial cells	0.299593	sp_29_rct
MuSiC (T1)	T lymphocytes	0.145616	sp_29_rct
MuSiC (T1)	B lymphocytes	0.251527	sp_29_rct
MuSiC (T1)	MAST cells	0.160781	sp_29_rct
MuSiC (T1)	NK cells	0.142484	sp_29_rct
MuSiC (T1)	Endothelial cells	0.334602	sp_30_rct
MuSiC (T1)	T lymphocytes	0.0244853	sp_30_rct
MuSiC (T1)	B lymphocytes	0.368214	sp_30_rct
MuSiC (T1)	MAST cells	0.146057	sp_30_rct
MuSiC (T1)	NK cells	0.126642	sp_30_rct
MuSiC (T1)	Endothelial cells	0.286206	sp_31_rct
MuSiC (T1)	T lymphocytes	0.149691	sp_31_rct
MuSiC (T1)	B lymphocytes	0.265742	sp_31_rct
MuSiC (T1)	MAST cells	0.156637	sp_31_rct
MuSiC (T1)	NK cells	0.141725	sp_31_rct
MuSiC (T1)	Endothelial cells	0.253631	sp_32_rct
MuSiC (T1)	T lymphocytes	0.172372	sp_32_rct
MuSiC (T1)	B lymphocytes	0.280918	sp_32_rct
MuSiC (T1)	MAST cells	0.149805	sp_32_rct
MuSiC (T1)	NK cells	0.143273	sp_32_rct
MuSiC (T1)	Endothelial cells	0.292856	sp_33_rct
MuSiC (T1)	T lymphocytes	0.0724812	sp_33_rct
MuSiC (T1)	B lymphocytes	0.335395	sp_33_rct
MuSiC (T1)	MAST cells	0.146354	sp_33_rct
MuSiC (T1)	NK cells	0.152914	sp_33_rct
MuSiC (T1)	Endothelial cells	0.303714	sp_34_rct
MuSiC (T1)	T lymphocytes	0.1318	sp_34_rct
MuSiC (T1)	B lymphocytes	0.311157	sp_34_rct
MuSiC (T1)	MAST cells	0.147089	sp_34_rct
MuSiC (T1)	NK cells	0.10624	sp_34_rct
MuSiC (T1)	Endothelial cells	0.283755	sp_35_rct
MuSiC (T1)	T lymphocytes	0.196615	sp_35_rct
MuSiC (T1)	B lymphocytes	0.246697	sp_35_rct
MuSiC (T1)	MAST cells	0.148949	sp_35_rct
MuSiC (T1)	NK cells	0.123984	sp_35_rct
MuSiC (T1)	Endothelial cells	0.258725	sp_36_rct
MuSiC (T1)	T lymphocytes	0.147425	sp_36_rct
MuSiC (T1)	B lymphocytes	0.249576	sp_36_rct
MuSiC (T1)	MAST cells	0.179266	sp_36_rct
MuSiC (T1)	NK cells	0.165008	sp_36_rct
MuSiC (T1)	Endothelial cells	0.294613	sp_37_rct
MuSiC (T1)	T lymphocytes	0.164308	sp_37_rct
MuSiC (T1)	B lymphocytes	0.234014	sp_37_rct
MuSiC (T1)	MAST cells	0.1594	sp_37_rct
MuSiC (T1)	NK cells	0.147665	sp_37_rct
MuSiC (T1)	Endothelial cells	0.328078	sp_38_rct
MuSiC (T1)	T lymphocytes	0.155992	sp_38_rct
MuSiC (T1)	B lymphocytes	0.229033	sp_38_rct
MuSiC (T1)	MAST cells	0.149854	sp_38_rct
MuSiC (T1)	NK cells	0.137043	sp_38_rct
MuSiC (T1)	Endothelial cells	0.274154	sp_39_rct
MuSiC (T1)	T lymphocytes	0.213503	sp_39_rct
MuSiC (T1)	B lymphocytes	0.20045	sp_39_rct
MuSiC (T1)	MAST cells	0.174292	sp_39_rct
MuSiC (T1)	NK cells	0.137601	sp_39_rct
MuSiC (T1)	Endothelial cells	0.287429	sp_40_rct
MuSiC (T1)	T lymphocytes	0.197367	sp_40_rct
MuSiC (T1)	B lymphocytes	0.22616	sp_40_rct
MuSiC (T1)	MAST cells	0.157117	sp_40_rct
MuSiC (T1)	NK cells	0.131927	sp_40_rct
MuSiC (T1)	Endothelial cells	0.300198	sp_41_rct
MuSiC (T1)	T lymphocytes	0.171698	sp_41_rct
MuSiC (T1)	B lymphocytes	0.234123	sp_41_rct
MuSiC (T1)	MAST cells	0.156659	sp_41_rct
MuSiC (T1)	NK cells	0.137322	sp_41_rct
MuSiC (T1)	Endothelial cells	0.289986	sp_42_rct
MuSiC (T1)	T lymphocytes	0.148811	sp_42_rct
MuSiC (T1)	B lymphocytes	0.238429	sp_42_rct
MuSiC (T1)	MAST cells	0.168609	sp_42_rct
MuSiC (T1)	NK cells	0.154165	sp_42_rct
MuSiC (T1)	Endothelial cells	0.297014	sp_43_rct
MuSiC (T1)	T lymphocytes	0.169346	sp_43_rct
MuSiC (T1)	B lymphocytes	0.280228	sp_43_rct
MuSiC (T1)	MAST cells	0.14845	sp_43_rct
MuSiC (T1)	NK cells	0.104962	sp_43_rct
MuSiC (T1)	Endothelial cells	0.291283	sp_44_rct
MuSiC (T1)	T lymphocytes	0.114483	sp_44_rct
MuSiC (T1)	B lymphocytes	0.312228	sp_44_rct
MuSiC (T1)	MAST cells	0.140191	sp_44_rct
MuSiC (T1)	NK cells	0.141815	sp_44_rct
MuSiC (T1)	Endothelial cells	0.278065	sp_45_rct
MuSiC (T1)	T lymphocytes	0.154267	sp_45_rct
MuSiC (T1)	B lymphocytes	0.260894	sp_45_rct
MuSiC (T1)	MAST cells	0.155785	sp_45_rct
MuSiC (T1)	NK cells	0.15099	sp_45_rct
MuSiC (T1)	Endothelial cells	0.286594	sp_46_rct
MuSiC (T1)	T lymphocytes	0.181411	sp_46_rct
MuSiC (T1)	B lymphocytes	0.241407	sp_46_rct
MuSiC (T1)	MAST cells	0.15536	sp_46_rct
MuSiC (T1)	NK cells	0.135228	sp_46_rct
MuSiC (T1)	Endothelial cells	0.300326	sp_47_rct
MuSiC (T1)	T lymphocytes	0.120879	sp_47_rct
MuSiC (T1)	B lymphocytes	0.27053	sp_47_rct
MuSiC (T1)	MAST cells	0.159034	sp_47_rct
MuSiC (T1)	NK cells	0.14923	sp_47_rct
MuSiC (T1)	Endothelial cells	0.303837	sp_48_rct
MuSiC (T1)	T lymphocytes	0.200864	sp_48_rct
MuSiC (T1)	B lymphocytes	0.221313	sp_48_rct
MuSiC (T1)	MAST cells	0.15951	sp_48_rct
MuSiC (T1)	NK cells	0.114476	sp_48_rct
MuSiC (T1)	Endothelial cells	0.271738	sp_49_rct
MuSiC (T1)	T lymphocytes	0.171623	sp_49_rct
MuSiC (T1)	B lymphocytes	0.265909	sp_49_rct
MuSiC (T1)	MAST cells	0.160995	sp_49_rct
MuSiC (T1)	NK cells	0.129735	sp_49_rct
MuSiC (T1)	Endothelial cells	0.322944	sp_50_rct
MuSiC (T1)	T lymphocytes	0.148716	sp_50_rct
MuSiC (T1)	B lymphocytes	0.267117	sp_50_rct
MuSiC (T1)	MAST cells	0.156439	sp_50_rct
MuSiC (T1)	NK cells	0.104783	sp_50_rct
MuSiC (T1)	Endothelial cells	0.322739	sp_51_rct
MuSiC (T1)	T lymphocytes	0.195834	sp_51_rct
MuSiC (T1)	B lymphocytes	0.197371	sp_51_rct
MuSiC (T1)	MAST cells	0.169125	sp_51_rct
MuSiC (T1)	NK cells	0.114932	sp_51_rct
MuSiC (T1)	Endothelial cells	0.295955	sp_52_rct
MuSiC (T1)	T lymphocytes	0.180315	sp_52_rct
MuSiC (T1)	B lymphocytes	0.218063	sp_52_rct
MuSiC (T1)	MAST cells	0.181827	sp_52_rct
MuSiC (T1)	NK cells	0.12384	sp_52_rct
MuSiC (T1)	Endothelial cells	0.267638	sp_53_rct
MuSiC (T1)	T lymphocytes	0.219175	sp_53_rct
MuSiC (T1)	B lymphocytes	0.218354	sp_53_rct
MuSiC (T1)	MAST cells	0.177808	sp_53_rct
MuSiC (T1)	NK cells	0.117025	sp_53_rct
MuSiC (T1)	Endothelial cells	0.232623	sp_54_rct
MuSiC (T1)	T lymphocytes	0.191258	sp_54_rct
MuSiC (T1)	B lymphocytes	0.285701	sp_54_rct
MuSiC (T1)	MAST cells	0.151392	sp_54_rct
MuSiC (T1)	NK cells	0.139026	sp_54_rct
MuSiC (T1)	Endothelial cells	0.307217	sp_55_rct
MuSiC (T1)	T lymphocytes	0.166931	sp_55_rct
MuSiC (T1)	B lymphocytes	0.223235	sp_55_rct
MuSiC (T1)	MAST cells	0.167962	sp_55_rct
MuSiC (T1)	NK cells	0.134655	sp_55_rct
MuSiC (T1)	Endothelial cells	0.293801	sp_56_rct
MuSiC (T1)	T lymphocytes	0.15781	sp_56_rct
MuSiC (T1)	B lymphocytes	0.229622	sp_56_rct
MuSiC (T1)	MAST cells	0.173593	sp_56_rct
MuSiC (T1)	NK cells	0.145174	sp_56_rct
MuSiC (T1)	Endothelial cells	0.293686	sp_57_rct
MuSiC (T1)	T lymphocytes	0.0840419	sp_57_rct
MuSiC (T1)	B lymphocytes	0.308827	sp_57_rct
MuSiC (T1)	MAST cells	0.165627	sp_57_rct
MuSiC (T1)	NK cells	0.147818	sp_57_rct
MuSiC (T1)	Endothelial cells	0.287966	sp_58_rct
MuSiC (T1)	T lymphocytes	0.131307	sp_58_rct
MuSiC (T1)	B lymphocytes	0.289996	sp_58_rct
MuSiC (T1)	MAST cells	0.154929	sp_58_rct
MuSiC (T1)	NK cells	0.135802	sp_58_rct
MuSiC (T1)	Endothelial cells	0.228378	sp_59_rct
MuSiC (T1)	T lymphocytes	0.204543	sp_59_rct
MuSiC (T1)	B lymphocytes	0.271209	sp_59_rct
MuSiC (T1)	MAST cells	0.159375	sp_59_rct
MuSiC (T1)	NK cells	0.136495	sp_59_rct
MuSiC (T1)	Endothelial cells	0.260092	sp_60_rct
MuSiC (T1)	T lymphocytes	0.23529	sp_60_rct
MuSiC (T1)	B lymphocytes	0.207644	sp_60_rct
MuSiC (T1)	MAST cells	0.176655	sp_60_rct
MuSiC (T1)	NK cells	0.120319	sp_60_rct
MuSiC (T1)	Endothelial cells	0.279948	sp_61_rct
MuSiC (T1)	T lymphocytes	0.175029	sp_61_rct
MuSiC (T1)	B lymphocytes	0.213805	sp_61_rct
MuSiC (T1)	MAST cells	0.183335	sp_61_rct
MuSiC (T1)	NK cells	0.147882	sp_61_rct
MuSiC (T1)	Endothelial cells	0.265949	sp_62_rct
MuSiC (T1)	T lymphocytes	0.331321	sp_62_rct
MuSiC (T1)	B lymphocytes	0.148202	sp_62_rct
MuSiC (T1)	MAST cells	0.156032	sp_62_rct
MuSiC (T1)	NK cells	0.0984975	sp_62_rct
MuSiC (T1)	Endothelial cells	0.243703	sp_63_rct
MuSiC (T1)	T lymphocytes	0.129247	sp_63_rct
MuSiC (T1)	B lymphocytes	0.367624	sp_63_rct
MuSiC (T1)	MAST cells	0.14141	sp_63_rct
MuSiC (T1)	NK cells	0.118016	sp_63_rct
MuSiC (T1)	Endothelial cells	0.272066	sp_64_rct
MuSiC (T1)	T lymphocytes	0.111286	sp_64_rct
MuSiC (T1)	B lymphocytes	0.288939	sp_64_rct
MuSiC (T1)	MAST cells	0.179337	sp_64_rct
MuSiC (T1)	NK cells	0.148372	sp_64_rct
MuSiC (T1)	Endothelial cells	0.299524	sp_65_rct
MuSiC (T1)	T lymphocytes	0.184611	sp_65_rct
MuSiC (T1)	B lymphocytes	0.222635	sp_65_rct
MuSiC (T1)	MAST cells	0.155081	sp_65_rct
MuSiC (T1)	NK cells	0.138149	sp_65_rct
MuSiC (T1)	Endothelial cells	0.2726	sp_66_rct
MuSiC (T1)	T lymphocytes	0.148231	sp_66_rct
MuSiC (T1)	B lymphocytes	0.302164	sp_66_rct
MuSiC (T1)	MAST cells	0.144717	sp_66_rct
MuSiC (T1)	NK cells	0.132288	sp_66_rct
MuSiC (T1)	Endothelial cells	0.314094	sp_67_rct
MuSiC (T1)	T lymphocytes	0.18311	sp_67_rct
MuSiC (T1)	B lymphocytes	0.207528	sp_67_rct
MuSiC (T1)	MAST cells	0.168395	sp_67_rct
MuSiC (T1)	NK cells	0.126873	sp_67_rct
MuSiC (T1)	Endothelial cells	0.307554	sp_68_rct
MuSiC (T1)	T lymphocytes	0.182368	sp_68_rct
MuSiC (T1)	B lymphocytes	0.231355	sp_68_rct
MuSiC (T1)	MAST cells	0.135901	sp_68_rct
MuSiC (T1)	NK cells	0.142823	sp_68_rct
MuSiC (T1)	Endothelial cells	0.308923	sp_69_rct
MuSiC (T1)	T lymphocytes	0.120908	sp_69_rct
MuSiC (T1)	B lymphocytes	0.2661	sp_69_rct
MuSiC (T1)	MAST cells	0.159648	sp_69_rct
MuSiC (T1)	NK cells	0.144421	sp_69_rct
MuSiC (T1)	Endothelial cells	0.297604	sp_70_rct
MuSiC (T1)	T lymphocytes	0.0941197	sp_70_rct
MuSiC (T1)	B lymphocytes	0.307134	sp_70_rct
MuSiC (T1)	MAST cells	0.160925	sp_70_rct
MuSiC (T1)	NK cells	0.140218	sp_70_rct
MuSiC (T1)	Endothelial cells	0.268862	sp_71_rct
MuSiC (T1)	T lymphocytes	0.139602	sp_71_rct
MuSiC (T1)	B lymphocytes	0.273818	sp_71_rct
MuSiC (T1)	MAST cells	0.170252	sp_71_rct
MuSiC (T1)	NK cells	0.147466	sp_71_rct
MuSiC (T1)	Endothelial cells	0.290201	sp_72_rct
MuSiC (T1)	T lymphocytes	0.182628	sp_72_rct
MuSiC (T1)	B lymphocytes	0.249772	sp_72_rct
MuSiC (T1)	MAST cells	0.154481	sp_72_rct
MuSiC (T1)	NK cells	0.122917	sp_72_rct
MuSiC (T1)	Endothelial cells	0.31774	sp_73_rct
MuSiC (T1)	T lymphocytes	0.196963	sp_73_rct
MuSiC (T1)	B lymphocytes	0.204166	sp_73_rct
MuSiC (T1)	MAST cells	0.158447	sp_73_rct
MuSiC (T1)	NK cells	0.122684	sp_73_rct
MuSiC (T1)	Endothelial cells	0.345028	sp_74_rct
MuSiC (T1)	T lymphocytes	0.112997	sp_74_rct
MuSiC (T1)	B lymphocytes	0.252703	sp_74_rct
MuSiC (T1)	MAST cells	0.15403	sp_74_rct
MuSiC (T1)	NK cells	0.135242	sp_74_rct
MuSiC (T1)	Endothelial cells	0.295467	sp_75_rct
MuSiC (T1)	T lymphocytes	0.211371	sp_75_rct
MuSiC (T1)	B lymphocytes	0.197066	sp_75_rct
MuSiC (T1)	MAST cells	0.167424	sp_75_rct
MuSiC (T1)	NK cells	0.128672	sp_75_rct
MuSiC (T1)	Endothelial cells	0.287602	sp_76_rct
MuSiC (T1)	T lymphocytes	0.168153	sp_76_rct
MuSiC (T1)	B lymphocytes	0.219137	sp_76_rct
MuSiC (T1)	MAST cells	0.170095	sp_76_rct
MuSiC (T1)	NK cells	0.155013	sp_76_rct
MuSiC (T1)	Endothelial cells	0.341521	sp_77_rct
MuSiC (T1)	T lymphocytes	0.106779	sp_77_rct
MuSiC (T1)	B lymphocytes	0.276441	sp_77_rct
MuSiC (T1)	MAST cells	0.147758	sp_77_rct
MuSiC (T1)	NK cells	0.127502	sp_77_rct
MuSiC (T1)	Endothelial cells	0.304678	sp_78_rct
MuSiC (T1)	T lymphocytes	0.188559	sp_78_rct
MuSiC (T1)	B lymphocytes	0.225916	sp_78_rct
MuSiC (T1)	MAST cells	0.156458	sp_78_rct
MuSiC (T1)	NK cells	0.12439	sp_78_rct
MuSiC (T1)	Endothelial cells	0.269638	sp_79_rct
MuSiC (T1)	T lymphocytes	0.312788	sp_79_rct
MuSiC (T1)	B lymphocytes	0.147384	sp_79_rct
MuSiC (T1)	MAST cells	0.173452	sp_79_rct
MuSiC (T1)	NK cells	0.0967381	sp_79_rct
MuSiC (T1)	Endothelial cells	0.315029	sp_80_rct
MuSiC (T1)	T lymphocytes	0.175291	sp_80_rct
MuSiC (T1)	B lymphocytes	0.231981	sp_80_rct
MuSiC (T1)	MAST cells	0.164312	sp_80_rct
MuSiC (T1)	NK cells	0.113387	sp_80_rct
MuSiC (T1)	Endothelial cells	0.276095	sp_81_rct
MuSiC (T1)	T lymphocytes	0.243027	sp_81_rct
MuSiC (T1)	B lymphocytes	0.214847	sp_81_rct
MuSiC (T1)	MAST cells	0.158119	sp_81_rct
MuSiC (T1)	NK cells	0.107912	sp_81_rct
MuSiC (T1)	Endothelial cells	0.30063	sp_82_rct
MuSiC (T1)	T lymphocytes	0.142505	sp_82_rct
MuSiC (T1)	B lymphocytes	0.253523	sp_82_rct
MuSiC (T1)	MAST cells	0.165683	sp_82_rct
MuSiC (T1)	NK cells	0.13766	sp_82_rct
MuSiC (T1)	Endothelial cells	0.270522	sp_83_rct
MuSiC (T1)	T lymphocytes	0.135796	sp_83_rct
MuSiC (T1)	B lymphocytes	0.31948	sp_83_rct
MuSiC (T1)	MAST cells	0.151433	sp_83_rct
MuSiC (T1)	NK cells	0.122769	sp_83_rct
MuSiC (T1)	Endothelial cells	0.285928	sp_84_rct
MuSiC (T1)	T lymphocytes	0.174878	sp_84_rct
MuSiC (T1)	B lymphocytes	0.243866	sp_84_rct
MuSiC (T1)	MAST cells	0.156531	sp_84_rct
MuSiC (T1)	NK cells	0.138798	sp_84_rct
MuSiC (T1)	Endothelial cells	0.277705	sp_85_rct
MuSiC (T1)	T lymphocytes	0.208774	sp_85_rct
MuSiC (T1)	B lymphocytes	0.242832	sp_85_rct
MuSiC (T1)	MAST cells	0.149463	sp_85_rct
MuSiC (T1)	NK cells	0.121226	sp_85_rct
MuSiC (T1)	Endothelial cells	0.273407	sp_86_rct
MuSiC (T1)	T lymphocytes	0.180012	sp_86_rct
MuSiC (T1)	B lymphocytes	0.227076	sp_86_rct
MuSiC (T1)	MAST cells	0.171813	sp_86_rct
MuSiC (T1)	NK cells	0.147692	sp_86_rct
MuSiC (T1)	Endothelial cells	0.268397	sp_87_rct
MuSiC (T1)	T lymphocytes	0.185675	sp_87_rct
MuSiC (T1)	B lymphocytes	0.245846	sp_87_rct
MuSiC (T1)	MAST cells	0.162411	sp_87_rct
MuSiC (T1)	NK cells	0.137672	sp_87_rct
MuSiC (T1)	Endothelial cells	0.279962	sp_88_rct
MuSiC (T1)	T lymphocytes	0.158855	sp_88_rct
MuSiC (T1)	B lymphocytes	0.264187	sp_88_rct
MuSiC (T1)	MAST cells	0.174386	sp_88_rct
MuSiC (T1)	NK cells	0.122609	sp_88_rct
MuSiC (T1)	Endothelial cells	0.292078	sp_89_rct
MuSiC (T1)	T lymphocytes	0.17749	sp_89_rct
MuSiC (T1)	B lymphocytes	0.25759	sp_89_rct
MuSiC (T1)	MAST cells	0.145905	sp_89_rct
MuSiC (T1)	NK cells	0.126937	sp_89_rct
MuSiC (T1)	Endothelial cells	0.285367	sp_90_rct
MuSiC (T1)	T lymphocytes	0.105964	sp_90_rct
MuSiC (T1)	B lymphocytes	0.328193	sp_90_rct
MuSiC (T1)	MAST cells	0.150646	sp_90_rct
MuSiC (T1)	NK cells	0.129831	sp_90_rct
MuSiC (T1)	Endothelial cells	0.280872	sp_91_rct
MuSiC (T1)	T lymphocytes	0.233153	sp_91_rct
MuSiC (T1)	B lymphocytes	0.195339	sp_91_rct
MuSiC (T1)	MAST cells	0.167908	sp_91_rct
MuSiC (T1)	NK cells	0.122729	sp_91_rct
MuSiC (T1)	Endothelial cells	0.274134	sp_92_rct
MuSiC (T1)	T lymphocytes	0.139422	sp_92_rct
MuSiC (T1)	B lymphocytes	0.306084	sp_92_rct
MuSiC (T1)	MAST cells	0.16121	sp_92_rct
MuSiC (T1)	NK cells	0.119149	sp_92_rct
MuSiC (T1)	Endothelial cells	0.296635	sp_93_rct
MuSiC (T1)	T lymphocytes	0.202049	sp_93_rct
MuSiC (T1)	B lymphocytes	0.225519	sp_93_rct
MuSiC (T1)	MAST cells	0.158438	sp_93_rct
MuSiC (T1)	NK cells	0.117359	sp_93_rct
MuSiC (T1)	Endothelial cells	0.292889	sp_94_rct
MuSiC (T1)	T lymphocytes	0.199517	sp_94_rct
MuSiC (T1)	B lymphocytes	0.228768	sp_94_rct
MuSiC (T1)	MAST cells	0.163041	sp_94_rct
MuSiC (T1)	NK cells	0.115785	sp_94_rct
MuSiC (T1)	Endothelial cells	0.313331	sp_95_rct
MuSiC (T1)	T lymphocytes	0.198258	sp_95_rct
MuSiC (T1)	B lymphocytes	0.185099	sp_95_rct
MuSiC (T1)	MAST cells	0.155944	sp_95_rct
MuSiC (T1)	NK cells	0.147368	sp_95_rct
MuSiC (T1)	Endothelial cells	0.26891	sp_96_rct
MuSiC (T1)	T lymphocytes	0.121415	sp_96_rct
MuSiC (T1)	B lymphocytes	0.303599	sp_96_rct
MuSiC (T1)	MAST cells	0.160565	sp_96_rct
MuSiC (T1)	NK cells	0.145511	sp_96_rct
MuSiC (T1)	Endothelial cells	0.300767	sp_97_rct
MuSiC (T1)	T lymphocytes	0.220329	sp_97_rct
MuSiC (T1)	B lymphocytes	0.221918	sp_97_rct
MuSiC (T1)	MAST cells	0.156581	sp_97_rct
MuSiC (T1)	NK cells	0.100405	sp_97_rct
MuSiC (T1)	Endothelial cells	0.273428	sp_98_rct
MuSiC (T1)	T lymphocytes	0.214542	sp_98_rct
MuSiC (T1)	B lymphocytes	0.245875	sp_98_rct
MuSiC (T1)	MAST cells	0.156942	sp_98_rct
MuSiC (T1)	NK cells	0.109214	sp_98_rct
MuSiC (T1)	Endothelial cells	0.244562	sp_99_rct
MuSiC (T1)	T lymphocytes	0.20411	sp_99_rct
MuSiC (T1)	B lymphocytes	0.240735	sp_99_rct
MuSiC (T1)	MAST cells	0.166518	sp_99_rct
MuSiC (T1)	NK cells	0.144075	sp_99_rct
MuSiC (T1)	Endothelial cells	0.25704	sp_100_rct
MuSiC (T1)	T lymphocytes	0.182998	sp_100_rct
MuSiC (T1)	B lymphocytes	0.249833	sp_100_rct
MuSiC (T1)	MAST cells	0.15434	sp_100_rct
MuSiC (T1)	NK cells	0.155789	sp_100_rct
CIBERSORTx (T1)	Endothelial cells	0.272198	sp_1_rct
CIBERSORTx (T1)	T lymphocytes	0.181864	sp_1_rct
CIBERSORTx (T1)	B lymphocytes	0.246983	sp_1_rct
CIBERSORTx (T1)	MAST cells	0.15901	sp_1_rct
CIBERSORTx (T1)	NK cells	0.139945	sp_1_rct
CIBERSORTx (T1)	Endothelial cells	0.215502	sp_2_rct
CIBERSORTx (T1)	T lymphocytes	0.06338	sp_2_rct
CIBERSORTx (T1)	B lymphocytes	0.465953	sp_2_rct
CIBERSORTx (T1)	MAST cells	0.13577	sp_2_rct
CIBERSORTx (T1)	NK cells	0.119395	sp_2_rct
CIBERSORTx (T1)	Endothelial cells	0.222736	sp_3_rct
CIBERSORTx (T1)	T lymphocytes	0.0390512	sp_3_rct
CIBERSORTx (T1)	B lymphocytes	0.463508	sp_3_rct
CIBERSORTx (T1)	MAST cells	0.149729	sp_3_rct
CIBERSORTx (T1)	NK cells	0.124976	sp_3_rct
CIBERSORTx (T1)	Endothelial cells	0.194661	sp_4_rct
CIBERSORTx (T1)	T lymphocytes	0.0775512	sp_4_rct
CIBERSORTx (T1)	B lymphocytes	0.492457	sp_4_rct
CIBERSORTx (T1)	MAST cells	0.117299	sp_4_rct
CIBERSORTx (T1)	NK cells	0.118031	sp_4_rct
CIBERSORTx (T1)	Endothelial cells	0.240305	sp_5_rct
CIBERSORTx (T1)	T lymphocytes	0.136336	sp_5_rct
CIBERSORTx (T1)	B lymphocytes	0.306725	sp_5_rct
CIBERSORTx (T1)	MAST cells	0.166533	sp_5_rct
CIBERSORTx (T1)	NK cells	0.150101	sp_5_rct
CIBERSORTx (T1)	Endothelial cells	0.278861	sp_6_rct
CIBERSORTx (T1)	T lymphocytes	0.159431	sp_6_rct
CIBERSORTx (T1)	B lymphocytes	0.24002	sp_6_rct
CIBERSORTx (T1)	MAST cells	0.16947	sp_6_rct
CIBERSORTx (T1)	NK cells	0.152218	sp_6_rct
CIBERSORTx (T1)	Endothelial cells	0.227346	sp_7_rct
CIBERSORTx (T1)	T lymphocytes	0.0962425	sp_7_rct
CIBERSORTx (T1)	B lymphocytes	0.418055	sp_7_rct
CIBERSORTx (T1)	MAST cells	0.139459	sp_7_rct
CIBERSORTx (T1)	NK cells	0.118898	sp_7_rct
CIBERSORTx (T1)	Endothelial cells	0.21674	sp_8_rct
CIBERSORTx (T1)	T lymphocytes	0.0975163	sp_8_rct
CIBERSORTx (T1)	B lymphocytes	0.388165	sp_8_rct
CIBERSORTx (T1)	MAST cells	0.159372	sp_8_rct
CIBERSORTx (T1)	NK cells	0.138206	sp_8_rct
CIBERSORTx (T1)	Endothelial cells	0.268516	sp_9_rct
CIBERSORTx (T1)	T lymphocytes	0.173053	sp_9_rct
CIBERSORTx (T1)	B lymphocytes	0.219749	sp_9_rct
CIBERSORTx (T1)	MAST cells	0.188619	sp_9_rct
CIBERSORTx (T1)	NK cells	0.150062	sp_9_rct
CIBERSORTx (T1)	Endothelial cells	0.311396	sp_10_rct
CIBERSORTx (T1)	T lymphocytes	0.21177	sp_10_rct
CIBERSORTx (T1)	B lymphocytes	0.114964	sp_10_rct
CIBERSORTx (T1)	MAST cells	0.190121	sp_10_rct
CIBERSORTx (T1)	NK cells	0.17175	sp_10_rct
CIBERSORTx (T1)	Endothelial cells	0.260587	sp_11_rct
CIBERSORTx (T1)	T lymphocytes	0.109669	sp_11_rct
CIBERSORTx (T1)	B lymphocytes	0.342252	sp_11_rct
CIBERSORTx (T1)	MAST cells	0.147341	sp_11_rct
CIBERSORTx (T1)	NK cells	0.140151	sp_11_rct
CIBERSORTx (T1)	Endothelial cells	0.298842	sp_12_rct
CIBERSORTx (T1)	T lymphocytes	0.135411	sp_12_rct
CIBERSORTx (T1)	B lymphocytes	0.241941	sp_12_rct
CIBERSORTx (T1)	MAST cells	0.171973	sp_12_rct
CIBERSORTx (T1)	NK cells	0.151833	sp_12_rct
CIBERSORTx (T1)	Endothelial cells	0.166271	sp_13_rct
CIBERSORTx (T1)	T lymphocytes	0.01686	sp_13_rct
CIBERSORTx (T1)	B lymphocytes	0.605197	sp_13_rct
CIBERSORTx (T1)	MAST cells	0.110859	sp_13_rct
CIBERSORTx (T1)	NK cells	0.100812	sp_13_rct
CIBERSORTx (T1)	Endothelial cells	0.247121	sp_14_rct
CIBERSORTx (T1)	T lymphocytes	0.146157	sp_14_rct
CIBERSORTx (T1)	B lymphocytes	0.317333	sp_14_rct
CIBERSORTx (T1)	MAST cells	0.152429	sp_14_rct
CIBERSORTx (T1)	NK cells	0.13696	sp_14_rct
CIBERSORTx (T1)	Endothelial cells	0.2713	sp_15_rct
CIBERSORTx (T1)	T lymphocytes	0.0943898	sp_15_rct
CIBERSORTx (T1)	B lymphocytes	0.380194	sp_15_rct
CIBERSORTx (T1)	MAST cells	0.127791	sp_15_rct
CIBERSORTx (T1)	NK cells	0.126325	sp_15_rct
CIBERSORTx (T1)	Endothelial cells	0.254196	sp_16_rct
CIBERSORTx (T1)	T lymphocytes	0.0980227	sp_16_rct
CIBERSORTx (T1)	B lymphocytes	0.378366	sp_16_rct
CIBERSORTx (T1)	MAST cells	0.143529	sp_16_rct
CIBERSORTx (T1)	NK cells	0.125887	sp_16_rct
CIBERSORTx (T1)	Endothelial cells	0.243918	sp_17_rct
CIBERSORTx (T1)	T lymphocytes	0.0845842	sp_17_rct
CIBERSORTx (T1)	B lymphocytes	0.391338	sp_17_rct
CIBERSORTx (T1)	MAST cells	0.148152	sp_17_rct
CIBERSORTx (T1)	NK cells	0.132008	sp_17_rct
CIBERSORTx (T1)	Endothelial cells	0.264559	sp_18_rct
CIBERSORTx (T1)	T lymphocytes	0.149492	sp_18_rct
CIBERSORTx (T1)	B lymphocytes	0.277873	sp_18_rct
CIBERSORTx (T1)	MAST cells	0.160136	sp_18_rct
CIBERSORTx (T1)	NK cells	0.14794	sp_18_rct
CIBERSORTx (T1)	Endothelial cells	0.236014	sp_19_rct
CIBERSORTx (T1)	T lymphocytes	0.0528799	sp_19_rct
CIBERSORTx (T1)	B lymphocytes	0.442892	sp_19_rct
CIBERSORTx (T1)	MAST cells	0.145233	sp_19_rct
CIBERSORTx (T1)	NK cells	0.122981	sp_19_rct
CIBERSORTx (T1)	Endothelial cells	0.282378	sp_20_rct
CIBERSORTx (T1)	T lymphocytes	0.113357	sp_20_rct
CIBERSORTx (T1)	B lymphocytes	0.292694	sp_20_rct
CIBERSORTx (T1)	MAST cells	0.164398	sp_20_rct
CIBERSORTx (T1)	NK cells	0.147173	sp_20_rct
CIBERSORTx (T1)	Endothelial cells	0.292792	sp_21_rct
CIBERSORTx (T1)	T lymphocytes	0.171784	sp_21_rct
CIBERSORTx (T1)	B lymphocytes	0.193338	sp_21_rct
CIBERSORTx (T1)	MAST cells	0.186302	sp_21_rct
CIBERSORTx (T1)	NK cells	0.155784	sp_21_rct
CIBERSORTx (T1)	Endothelial cells	0.2442	sp_22_rct
CIBERSORTx (T1)	T lymphocytes	0.172474	sp_22_rct
CIBERSORTx (T1)	B lymphocytes	0.275896	sp_22_rct
CIBERSORTx (T1)	MAST cells	0.1756	sp_22_rct
CIBERSORTx (T1)	NK cells	0.131831	sp_22_rct
CIBERSORTx (T1)	Endothelial cells	0.258907	sp_23_rct
CIBERSORTx (T1)	T lymphocytes	0.193755	sp_23_rct
CIBERSORTx (T1)	B lymphocytes	0.208833	sp_23_rct
CIBERSORTx (T1)	MAST cells	0.179753	sp_23_rct
CIBERSORTx (T1)	NK cells	0.158752	sp_23_rct
CIBERSORTx (T1)	Endothelial cells	0.334459	sp_24_rct
CIBERSORTx (T1)	T lymphocytes	0.253211	sp_24_rct
CIBERSORTx (T1)	B lymphocytes	0.0401202	sp_24_rct
CIBERSORTx (T1)	MAST cells	0.209135	sp_24_rct
CIBERSORTx (T1)	NK cells	0.163075	sp_24_rct
CIBERSORTx (T1)	Endothelial cells	0.314264	sp_25_rct
CIBERSORTx (T1)	T lymphocytes	0.221592	sp_25_rct
CIBERSORTx (T1)	B lymphocytes	0.0770008	sp_25_rct
CIBERSORTx (T1)	MAST cells	0.206527	sp_25_rct
CIBERSORTx (T1)	NK cells	0.180617	sp_25_rct
CIBERSORTx (T1)	Endothelial cells	0.24834	sp_26_rct
CIBERSORTx (T1)	T lymphocytes	0.0672118	sp_26_rct
CIBERSORTx (T1)	B lymphocytes	0.446022	sp_26_rct
CIBERSORTx (T1)	MAST cells	0.123655	sp_26_rct
CIBERSORTx (T1)	NK cells	0.114771	sp_26_rct
CIBERSORTx (T1)	Endothelial cells	0.263237	sp_27_rct
CIBERSORTx (T1)	T lymphocytes	0.196708	sp_27_rct
CIBERSORTx (T1)	B lymphocytes	0.210086	sp_27_rct
CIBERSORTx (T1)	MAST cells	0.182438	sp_27_rct
CIBERSORTx (T1)	NK cells	0.14753	sp_27_rct
CIBERSORTx (T1)	Endothelial cells	0.257282	sp_28_rct
CIBERSORTx (T1)	T lymphocytes	0.179527	sp_28_rct
CIBERSORTx (T1)	B lymphocytes	0.209916	sp_28_rct
CIBERSORTx (T1)	MAST cells	0.195388	sp_28_rct
CIBERSORTx (T1)	NK cells	0.157887	sp_28_rct
CIBERSORTx (T1)	Endothelial cells	0.26245	sp_29_rct
CIBERSORTx (T1)	T lymphocytes	0.173232	sp_29_rct
CIBERSORTx (T1)	B lymphocytes	0.26804	sp_29_rct
CIBERSORTx (T1)	MAST cells	0.156874	sp_29_rct
CIBERSORTx (T1)	NK cells	0.139404	sp_29_rct
CIBERSORTx (T1)	Endothelial cells	0.281288	sp_30_rct
CIBERSORTx (T1)	T lymphocytes	0.088342	sp_30_rct
CIBERSORTx (T1)	B lymphocytes	0.373772	sp_30_rct
CIBERSORTx (T1)	MAST cells	0.130428	sp_30_rct
CIBERSORTx (T1)	NK cells	0.126171	sp_30_rct
CIBERSORTx (T1)	Endothelial cells	0.225806	sp_31_rct
CIBERSORTx (T1)	T lymphocytes	0.0579104	sp_31_rct
CIBERSORTx (T1)	B lymphocytes	0.461673	sp_31_rct
CIBERSORTx (T1)	MAST cells	0.129478	sp_31_rct
CIBERSORTx (T1)	NK cells	0.125132	sp_31_rct
CIBERSORTx (T1)	Endothelial cells	0.251635	sp_32_rct
CIBERSORTx (T1)	T lymphocytes	0.167537	sp_32_rct
CIBERSORTx (T1)	B lymphocytes	0.27987	sp_32_rct
CIBERSORTx (T1)	MAST cells	0.149444	sp_32_rct
CIBERSORTx (T1)	NK cells	0.151513	sp_32_rct
CIBERSORTx (T1)	Endothelial cells	0.262595	sp_33_rct
CIBERSORTx (T1)	T lymphocytes	0.108861	sp_33_rct
CIBERSORTx (T1)	B lymphocytes	0.327936	sp_33_rct
CIBERSORTx (T1)	MAST cells	0.158106	sp_33_rct
CIBERSORTx (T1)	NK cells	0.142502	sp_33_rct
CIBERSORTx (T1)	Endothelial cells	0.277528	sp_34_rct
CIBERSORTx (T1)	T lymphocytes	0.0722065	sp_34_rct
CIBERSORTx (T1)	B lymphocytes	0.386518	sp_34_rct
CIBERSORTx (T1)	MAST cells	0.13026	sp_34_rct
CIBERSORTx (T1)	NK cells	0.133488	sp_34_rct
CIBERSORTx (T1)	Endothelial cells	0.280437	sp_35_rct
CIBERSORTx (T1)	T lymphocytes	0.183658	sp_35_rct
CIBERSORTx (T1)	B lymphocytes	0.218366	sp_35_rct
CIBERSORTx (T1)	MAST cells	0.167541	sp_35_rct
CIBERSORTx (T1)	NK cells	0.149998	sp_35_rct
CIBERSORTx (T1)	Endothelial cells	0.218112	sp_36_rct
CIBERSORTx (T1)	T lymphocytes	0.138836	sp_36_rct
CIBERSORTx (T1)	B lymphocytes	0.307123	sp_36_rct
CIBERSORTx (T1)	MAST cells	0.176154	sp_36_rct
CIBERSORTx (T1)	NK cells	0.159776	sp_36_rct
CIBERSORTx (T1)	Endothelial cells	0.272127	sp_37_rct
CIBERSORTx (T1)	T lymphocytes	0.149523	sp_37_rct
CIBERSORTx (T1)	B lymphocytes	0.272806	sp_37_rct
CIBERSORTx (T1)	MAST cells	0.158235	sp_37_rct
CIBERSORTx (T1)	NK cells	0.147309	sp_37_rct
CIBERSORTx (T1)	Endothelial cells	0.301202	sp_38_rct
CIBERSORTx (T1)	T lymphocytes	0.18897	sp_38_rct
CIBERSORTx (T1)	B lymphocytes	0.213233	sp_38_rct
CIBERSORTx (T1)	MAST cells	0.152171	sp_38_rct
CIBERSORTx (T1)	NK cells	0.144423	sp_38_rct
CIBERSORTx (T1)	Endothelial cells	0.274361	sp_39_rct
CIBERSORTx (T1)	T lymphocytes	0.179032	sp_39_rct
CIBERSORTx (T1)	B lymphocytes	0.19653	sp_39_rct
CIBERSORTx (T1)	MAST cells	0.188306	sp_39_rct
CIBERSORTx (T1)	NK cells	0.161771	sp_39_rct
CIBERSORTx (T1)	Endothelial cells	0.256331	sp_40_rct
CIBERSORTx (T1)	T lymphocytes	0.118154	sp_40_rct
CIBERSORTx (T1)	B lymphocytes	0.338363	sp_40_rct
CIBERSORTx (T1)	MAST cells	0.155469	sp_40_rct
CIBERSORTx (T1)	NK cells	0.131683	sp_40_rct
CIBERSORTx (T1)	Endothelial cells	0.270316	sp_41_rct
CIBERSORTx (T1)	T lymphocytes	0.14105	sp_41_rct
CIBERSORTx (T1)	B lymphocytes	0.267764	sp_41_rct
CIBERSORTx (T1)	MAST cells	0.162283	sp_41_rct
CIBERSORTx (T1)	NK cells	0.158587	sp_41_rct
CIBERSORTx (T1)	Endothelial cells	0.275113	sp_42_rct
CIBERSORTx (T1)	T lymphocytes	0.132584	sp_42_rct
CIBERSORTx (T1)	B lymphocytes	0.260563	sp_42_rct
CIBERSORTx (T1)	MAST cells	0.18294	sp_42_rct
CIBERSORTx (T1)	NK cells	0.1488	sp_42_rct
CIBERSORTx (T1)	Endothelial cells	0.237698	sp_43_rct
CIBERSORTx (T1)	T lymphocytes	0.0527292	sp_43_rct
CIBERSORTx (T1)	B lymphocytes	0.455883	sp_43_rct
CIBERSORTx (T1)	MAST cells	0.137093	sp_43_rct
CIBERSORTx (T1)	NK cells	0.116597	sp_43_rct
CIBERSORTx (T1)	Endothelial cells	0.235549	sp_44_rct
CIBERSORTx (T1)	T lymphocytes	0.144726	sp_44_rct
CIBERSORTx (T1)	B lymphocytes	0.348646	sp_44_rct
CIBERSORTx (T1)	MAST cells	0.142161	sp_44_rct
CIBERSORTx (T1)	NK cells	0.128918	sp_44_rct
CIBERSORTx (T1)	Endothelial cells	0.193748	sp_45_rct
CIBERSORTx (T1)	T lymphocytes	0.0308895	sp_45_rct
CIBERSORTx (T1)	B lymphocytes	0.540579	sp_45_rct
CIBERSORTx (T1)	MAST cells	0.112964	sp_45_rct
CIBERSORTx (T1)	NK cells	0.121819	sp_45_rct
CIBERSORTx (T1)	Endothelial cells	0.291904	sp_46_rct
CIBERSORTx (T1)	T lymphocytes	0.184866	sp_46_rct
CIBERSORTx (T1)	B lymphocytes	0.220068	sp_46_rct
CIBERSORTx (T1)	MAST cells	0.161605	sp_46_rct
CIBERSORTx (T1)	NK cells	0.141557	sp_46_rct
CIBERSORTx (T1)	Endothelial cells	0.227502	sp_47_rct
CIBERSORTx (T1)	T lymphocytes	0.0952367	sp_47_rct
CIBERSORTx (T1)	B lymphocytes	0.404631	sp_47_rct
CIBERSORTx (T1)	MAST cells	0.144654	sp_47_rct
CIBERSORTx (T1)	NK cells	0.127975	sp_47_rct
CIBERSORTx (T1)	Endothelial cells	0.29311	sp_48_rct
CIBERSORTx (T1)	T lymphocytes	0.178901	sp_48_rct
CIBERSORTx (T1)	B lymphocytes	0.205097	sp_48_rct
CIBERSORTx (T1)	MAST cells	0.170405	sp_48_rct
CIBERSORTx (T1)	NK cells	0.152487	sp_48_rct
CIBERSORTx (T1)	Endothelial cells	0.24955	sp_49_rct
CIBERSORTx (T1)	T lymphocytes	0.119116	sp_49_rct
CIBERSORTx (T1)	B lymphocytes	0.334371	sp_49_rct
CIBERSORTx (T1)	MAST cells	0.164183	sp_49_rct
CIBERSORTx (T1)	NK cells	0.132781	sp_49_rct
CIBERSORTx (T1)	Endothelial cells	0.283783	sp_50_rct
CIBERSORTx (T1)	T lymphocytes	0.119824	sp_50_rct
CIBERSORTx (T1)	B lymphocytes	0.316926	sp_50_rct
CIBERSORTx (T1)	MAST cells	0.148378	sp_50_rct
CIBERSORTx (T1)	NK cells	0.131089	sp_50_rct
CIBERSORTx (T1)	Endothelial cells	0.308443	sp_51_rct
CIBERSORTx (T1)	T lymphocytes	0.166278	sp_51_rct
CIBERSORTx (T1)	B lymphocytes	0.196995	sp_51_rct
CIBERSORTx (T1)	MAST cells	0.182156	sp_51_rct
CIBERSORTx (T1)	NK cells	0.146127	sp_51_rct
CIBERSORTx (T1)	Endothelial cells	0.289262	sp_52_rct
CIBERSORTx (T1)	T lymphocytes	0.174043	sp_52_rct
CIBERSORTx (T1)	B lymphocytes	0.188442	sp_52_rct
CIBERSORTx (T1)	MAST cells	0.204089	sp_52_rct
CIBERSORTx (T1)	NK cells	0.144165	sp_52_rct
CIBERSORTx (T1)	Endothelial cells	0.271283	sp_53_rct
CIBERSORTx (T1)	T lymphocytes	0.182855	sp_53_rct
CIBERSORTx (T1)	B lymphocytes	0.199779	sp_53_rct
CIBERSORTx (T1)	MAST cells	0.1981	sp_53_rct
CIBERSORTx (T1)	NK cells	0.147982	sp_53_rct
CIBERSORTx (T1)	Endothelial cells	0.179235	sp_54_rct
CIBERSORTx (T1)	T lymphocytes	0.0750086	sp_54_rct
CIBERSORTx (T1)	B lymphocytes	0.494838	sp_54_rct
CIBERSORTx (T1)	MAST cells	0.121045	sp_54_rct
CIBERSORTx (T1)	NK cells	0.129874	sp_54_rct
CIBERSORTx (T1)	Endothelial cells	0.260906	sp_55_rct
CIBERSORTx (T1)	T lymphocytes	0.139259	sp_55_rct
CIBERSORTx (T1)	B lymphocytes	0.289735	sp_55_rct
CIBERSORTx (T1)	MAST cells	0.17633	sp_55_rct
CIBERSORTx (T1)	NK cells	0.133769	sp_55_rct
CIBERSORTx (T1)	Endothelial cells	0.270279	sp_56_rct
CIBERSORTx (T1)	T lymphocytes	0.174866	sp_56_rct
CIBERSORTx (T1)	B lymphocytes	0.234917	sp_56_rct
CIBERSORTx (T1)	MAST cells	0.176949	sp_56_rct
CIBERSORTx (T1)	NK cells	0.142989	sp_56_rct
CIBERSORTx (T1)	Endothelial cells	0.25508	sp_57_rct
CIBERSORTx (T1)	T lymphocytes	0.106395	sp_57_rct
CIBERSORTx (T1)	B lymphocytes	0.320657	sp_57_rct
CIBERSORTx (T1)	MAST cells	0.171873	sp_57_rct
CIBERSORTx (T1)	NK cells	0.145994	sp_57_rct
CIBERSORTx (T1)	Endothelial cells	0.258266	sp_58_rct
CIBERSORTx (T1)	T lymphocytes	0.164775	sp_58_rct
CIBERSORTx (T1)	B lymphocytes	0.280438	sp_58_rct
CIBERSORTx (T1)	MAST cells	0.161373	sp_58_rct
CIBERSORTx (T1)	NK cells	0.135148	sp_58_rct
CIBERSORTx (T1)	Endothelial cells	0.21589	sp_59_rct
CIBERSORTx (T1)	T lymphocytes	0.0950313	sp_59_rct
CIBERSORTx (T1)	B lymphocytes	0.380765	sp_59_rct
CIBERSORTx (T1)	MAST cells	0.160206	sp_59_rct
CIBERSORTx (T1)	NK cells	0.148108	sp_59_rct
CIBERSORTx (T1)	Endothelial cells	0.266255	sp_60_rct
CIBERSORTx (T1)	T lymphocytes	0.206322	sp_60_rct
CIBERSORTx (T1)	B lymphocytes	0.167506	sp_60_rct
CIBERSORTx (T1)	MAST cells	0.190873	sp_60_rct
CIBERSORTx (T1)	NK cells	0.169043	sp_60_rct
CIBERSORTx (T1)	Endothelial cells	0.159207	sp_61_rct
CIBERSORTx (T1)	T lymphocytes	0.0299007	sp_61_rct
CIBERSORTx (T1)	B lymphocytes	0.603679	sp_61_rct
CIBERSORTx (T1)	MAST cells	0.110371	sp_61_rct
CIBERSORTx (T1)	NK cells	0.0968413	sp_61_rct
CIBERSORTx (T1)	Endothelial cells	0.32304	sp_62_rct
CIBERSORTx (T1)	T lymphocytes	0.276829	sp_62_rct
CIBERSORTx (T1)	B lymphocytes	0.027748	sp_62_rct
CIBERSORTx (T1)	MAST cells	0.199016	sp_62_rct
CIBERSORTx (T1)	NK cells	0.173366	sp_62_rct
CIBERSORTx (T1)	Endothelial cells	0.191205	sp_63_rct
CIBERSORTx (T1)	T lymphocytes	0.0689875	sp_63_rct
CIBERSORTx (T1)	B lymphocytes	0.484558	sp_63_rct
CIBERSORTx (T1)	MAST cells	0.133731	sp_63_rct
CIBERSORTx (T1)	NK cells	0.121519	sp_63_rct
CIBERSORTx (T1)	Endothelial cells	0.242849	sp_64_rct
CIBERSORTx (T1)	T lymphocytes	0.16103	sp_64_rct
CIBERSORTx (T1)	B lymphocytes	0.258183	sp_64_rct
CIBERSORTx (T1)	MAST cells	0.181777	sp_64_rct
CIBERSORTx (T1)	NK cells	0.156162	sp_64_rct
CIBERSORTx (T1)	Endothelial cells	0.28018	sp_65_rct
CIBERSORTx (T1)	T lymphocytes	0.151958	sp_65_rct
CIBERSORTx (T1)	B lymphocytes	0.236088	sp_65_rct
CIBERSORTx (T1)	MAST cells	0.183897	sp_65_rct
CIBERSORTx (T1)	NK cells	0.147878	sp_65_rct
CIBERSORTx (T1)	Endothelial cells	0.197509	sp_66_rct
CIBERSORTx (T1)	T lymphocytes	0.0418657	sp_66_rct
CIBERSORTx (T1)	B lymphocytes	0.546229	sp_66_rct
CIBERSORTx (T1)	MAST cells	0.107208	sp_66_rct
CIBERSORTx (T1)	NK cells	0.107189	sp_66_rct
CIBERSORTx (T1)	Endothelial cells	0.282265	sp_67_rct
CIBERSORTx (T1)	T lymphocytes	0.120269	sp_67_rct
CIBERSORTx (T1)	B lymphocytes	0.306429	sp_67_rct
CIBERSORTx (T1)	MAST cells	0.158458	sp_67_rct
CIBERSORTx (T1)	NK cells	0.13258	sp_67_rct
CIBERSORTx (T1)	Endothelial cells	0.263001	sp_68_rct
CIBERSORTx (T1)	T lymphocytes	0.0851135	sp_68_rct
CIBERSORTx (T1)	B lymphocytes	0.382742	sp_68_rct
CIBERSORTx (T1)	MAST cells	0.138641	sp_68_rct
CIBERSORTx (T1)	NK cells	0.130502	sp_68_rct
CIBERSORTx (T1)	Endothelial cells	0.244728	sp_69_rct
CIBERSORTx (T1)	T lymphocytes	0.0956085	sp_69_rct
CIBERSORTx (T1)	B lymphocytes	0.39453	sp_69_rct
CIBERSORTx (T1)	MAST cells	0.137865	sp_69_rct
CIBERSORTx (T1)	NK cells	0.127268	sp_69_rct
CIBERSORTx (T1)	Endothelial cells	0.260646	sp_70_rct
CIBERSORTx (T1)	T lymphocytes	0.120278	sp_70_rct
CIBERSORTx (T1)	B lymphocytes	0.32007	sp_70_rct
CIBERSORTx (T1)	MAST cells	0.160836	sp_70_rct
CIBERSORTx (T1)	NK cells	0.138169	sp_70_rct
CIBERSORTx (T1)	Endothelial cells	0.23669	sp_71_rct
CIBERSORTx (T1)	T lymphocytes	0.12446	sp_71_rct
CIBERSORTx (T1)	B lymphocytes	0.322123	sp_71_rct
CIBERSORTx (T1)	MAST cells	0.168873	sp_71_rct
CIBERSORTx (T1)	NK cells	0.147854	sp_71_rct
CIBERSORTx (T1)	Endothelial cells	0.208872	sp_72_rct
CIBERSORTx (T1)	T lymphocytes	0.0600685	sp_72_rct
CIBERSORTx (T1)	B lymphocytes	0.507881	sp_72_rct
CIBERSORTx (T1)	MAST cells	0.115928	sp_72_rct
CIBERSORTx (T1)	NK cells	0.107251	sp_72_rct
CIBERSORTx (T1)	Endothelial cells	0.288434	sp_73_rct
CIBERSORTx (T1)	T lymphocytes	0.187269	sp_73_rct
CIBERSORTx (T1)	B lymphocytes	0.228594	sp_73_rct
CIBERSORTx (T1)	MAST cells	0.157824	sp_73_rct
CIBERSORTx (T1)	NK cells	0.137879	sp_73_rct
CIBERSORTx (T1)	Endothelial cells	0.301968	sp_74_rct
CIBERSORTx (T1)	T lymphocytes	0.129363	sp_74_rct
CIBERSORTx (T1)	B lymphocytes	0.287864	sp_74_rct
CIBERSORTx (T1)	MAST cells	0.149811	sp_74_rct
CIBERSORTx (T1)	NK cells	0.130995	sp_74_rct
CIBERSORTx (T1)	Endothelial cells	0.28346	sp_75_rct
CIBERSORTx (T1)	T lymphocytes	0.170909	sp_75_rct
CIBERSORTx (T1)	B lymphocytes	0.234167	sp_75_rct
CIBERSORTx (T1)	MAST cells	0.171099	sp_75_rct
CIBERSORTx (T1)	NK cells	0.140364	sp_75_rct
CIBERSORTx (T1)	Endothelial cells	0.234294	sp_76_rct
CIBERSORTx (T1)	T lymphocytes	0.113512	sp_76_rct
CIBERSORTx (T1)	B lymphocytes	0.369247	sp_76_rct
CIBERSORTx (T1)	MAST cells	0.145119	sp_76_rct
CIBERSORTx (T1)	NK cells	0.137828	sp_76_rct
CIBERSORTx (T1)	Endothelial cells	0.305785	sp_77_rct
CIBERSORTx (T1)	T lymphocytes	0.141615	sp_77_rct
CIBERSORTx (T1)	B lymphocytes	0.277375	sp_77_rct
CIBERSORTx (T1)	MAST cells	0.142277	sp_77_rct
CIBERSORTx (T1)	NK cells	0.132948	sp_77_rct
CIBERSORTx (T1)	Endothelial cells	0.315123	sp_78_rct
CIBERSORTx (T1)	T lymphocytes	0.176451	sp_78_rct
CIBERSORTx (T1)	B lymphocytes	0.189774	sp_78_rct
CIBERSORTx (T1)	MAST cells	0.172	sp_78_rct
CIBERSORTx (T1)	NK cells	0.146652	sp_78_rct
CIBERSORTx (T1)	Endothelial cells	0.320746	sp_79_rct
CIBERSORTx (T1)	T lymphocytes	0.252595	sp_79_rct
CIBERSORTx (T1)	B lymphocytes	0.03909	sp_79_rct
CIBERSORTx (T1)	MAST cells	0.21957	sp_79_rct
CIBERSORTx (T1)	NK cells	0.167999	sp_79_rct
CIBERSORTx (T1)	Endothelial cells	0.313483	sp_80_rct
CIBERSORTx (T1)	T lymphocytes	0.151679	sp_80_rct
CIBERSORTx (T1)	B lymphocytes	0.186589	sp_80_rct
CIBERSORTx (T1)	MAST cells	0.188593	sp_80_rct
CIBERSORTx (T1)	NK cells	0.159656	sp_80_rct
CIBERSORTx (T1)	Endothelial cells	0.282124	sp_81_rct
CIBERSORTx (T1)	T lymphocytes	0.214081	sp_81_rct
CIBERSORTx (T1)	B lymphocytes	0.175806	sp_81_rct
CIBERSORTx (T1)	MAST cells	0.181585	sp_81_rct
CIBERSORTx (T1)	NK cells	0.146403	sp_81_rct
CIBERSORTx (T1)	Endothelial cells	0.283826	sp_82_rct
CIBERSORTx (T1)	T lymphocytes	0.147612	sp_82_rct
CIBERSORTx (T1)	B lymphocytes	0.238557	sp_82_rct
CIBERSORTx (T1)	MAST cells	0.175456	sp_82_rct
CIBERSORTx (T1)	NK cells	0.154549	sp_82_rct
CIBERSORTx (T1)	Endothelial cells	0.206794	sp_83_rct
CIBERSORTx (T1)	T lymphocytes	0.0332237	sp_83_rct
CIBERSORTx (T1)	B lymphocytes	0.527931	sp_83_rct
CIBERSORTx (T1)	MAST cells	0.120398	sp_83_rct
CIBERSORTx (T1)	NK cells	0.111653	sp_83_rct
CIBERSORTx (T1)	Endothelial cells	0.265546	sp_84_rct
CIBERSORTx (T1)	T lymphocytes	0.190163	sp_84_rct
CIBERSORTx (T1)	B lymphocytes	0.238994	sp_84_rct
CIBERSORTx (T1)	MAST cells	0.159885	sp_84_rct
CIBERSORTx (T1)	NK cells	0.145412	sp_84_rct
CIBERSORTx (T1)	Endothelial cells	0.27341	sp_85_rct
CIBERSORTx (T1)	T lymphocytes	0.142048	sp_85_rct
CIBERSORTx (T1)	B lymphocytes	0.282054	sp_85_rct
CIBERSORTx (T1)	MAST cells	0.156192	sp_85_rct
CIBERSORTx (T1)	NK cells	0.146297	sp_85_rct
CIBERSORTx (T1)	Endothelial cells	0.242697	sp_86_rct
CIBERSORTx (T1)	T lymphocytes	0.142522	sp_86_rct
CIBERSORTx (T1)	B lymphocytes	0.300738	sp_86_rct
CIBERSORTx (T1)	MAST cells	0.170434	sp_86_rct
CIBERSORTx (T1)	NK cells	0.143609	sp_86_rct
CIBERSORTx (T1)	Endothelial cells	0.243386	sp_87_rct
CIBERSORTx (T1)	T lymphocytes	0.143124	sp_87_rct
CIBERSORTx (T1)	B lymphocytes	0.312195	sp_87_rct
CIBERSORTx (T1)	MAST cells	0.158981	sp_87_rct
CIBERSORTx (T1)	NK cells	0.142314	sp_87_rct
CIBERSORTx (T1)	Endothelial cells	0.275043	sp_88_rct
CIBERSORTx (T1)	T lymphocytes	0.137327	sp_88_rct
CIBERSORTx (T1)	B lymphocytes	0.256697	sp_88_rct
CIBERSORTx (T1)	MAST cells	0.182116	sp_88_rct
CIBERSORTx (T1)	NK cells	0.148817	sp_88_rct
CIBERSORTx (T1)	Endothelial cells	0.283972	sp_89_rct
CIBERSORTx (T1)	T lymphocytes	0.123023	sp_89_rct
CIBERSORTx (T1)	B lymphocytes	0.300764	sp_89_rct
CIBERSORTx (T1)	MAST cells	0.150797	sp_89_rct
CIBERSORTx (T1)	NK cells	0.141444	sp_89_rct
CIBERSORTx (T1)	Endothelial cells	0.242845	sp_90_rct
CIBERSORTx (T1)	T lymphocytes	0.101775	sp_90_rct
CIBERSORTx (T1)	B lymphocytes	0.396349	sp_90_rct
CIBERSORTx (T1)	MAST cells	0.132708	sp_90_rct
CIBERSORTx (T1)	NK cells	0.126323	sp_90_rct
CIBERSORTx (T1)	Endothelial cells	0.279647	sp_91_rct
CIBERSORTx (T1)	T lymphocytes	0.19462	sp_91_rct
CIBERSORTx (T1)	B lymphocytes	0.170376	sp_91_rct
CIBERSORTx (T1)	MAST cells	0.191537	sp_91_rct
CIBERSORTx (T1)	NK cells	0.163819	sp_91_rct
CIBERSORTx (T1)	Endothelial cells	0.258323	sp_92_rct
CIBERSORTx (T1)	T lymphocytes	0.179904	sp_92_rct
CIBERSORTx (T1)	B lymphocytes	0.255922	sp_92_rct
CIBERSORTx (T1)	MAST cells	0.170033	sp_92_rct
CIBERSORTx (T1)	NK cells	0.135818	sp_92_rct
CIBERSORTx (T1)	Endothelial cells	0.281922	sp_93_rct
CIBERSORTx (T1)	T lymphocytes	0.16596	sp_93_rct
CIBERSORTx (T1)	B lymphocytes	0.241029	sp_93_rct
CIBERSORTx (T1)	MAST cells	0.168834	sp_93_rct
CIBERSORTx (T1)	NK cells	0.142255	sp_93_rct
CIBERSORTx (T1)	Endothelial cells	0.294875	sp_94_rct
CIBERSORTx (T1)	T lymphocytes	0.163985	sp_94_rct
CIBERSORTx (T1)	B lymphocytes	0.217229	sp_94_rct
CIBERSORTx (T1)	MAST cells	0.179158	sp_94_rct
CIBERSORTx (T1)	NK cells	0.144753	sp_94_rct
CIBERSORTx (T1)	Endothelial cells	0.30104	sp_95_rct
CIBERSORTx (T1)	T lymphocytes	0.189307	sp_95_rct
CIBERSORTx (T1)	B lymphocytes	0.185452	sp_95_rct
CIBERSORTx (T1)	MAST cells	0.166821	sp_95_rct
CIBERSORTx (T1)	NK cells	0.157379	sp_95_rct
CIBERSORTx (T1)	Endothelial cells	0.226987	sp_96_rct
CIBERSORTx (T1)	T lymphocytes	0.115743	sp_96_rct
CIBERSORTx (T1)	B lymphocytes	0.382019	sp_96_rct
CIBERSORTx (T1)	MAST cells	0.143253	sp_96_rct
CIBERSORTx (T1)	NK cells	0.131997	sp_96_rct
CIBERSORTx (T1)	Endothelial cells	0.310403	sp_97_rct
CIBERSORTx (T1)	T lymphocytes	0.206506	sp_97_rct
CIBERSORTx (T1)	B lymphocytes	0.174288	sp_97_rct
CIBERSORTx (T1)	MAST cells	0.164491	sp_97_rct
CIBERSORTx (T1)	NK cells	0.144312	sp_97_rct
CIBERSORTx (T1)	Endothelial cells	0.236698	sp_98_rct
CIBERSORTx (T1)	T lymphocytes	0.0990616	sp_98_rct
CIBERSORTx (T1)	B lymphocytes	0.410087	sp_98_rct
CIBERSORTx (T1)	MAST cells	0.137731	sp_98_rct
CIBERSORTx (T1)	NK cells	0.116422	sp_98_rct
CIBERSORTx (T1)	Endothelial cells	0.239833	sp_99_rct
CIBERSORTx (T1)	T lymphocytes	0.163401	sp_99_rct
CIBERSORTx (T1)	B lymphocytes	0.247026	sp_99_rct
CIBERSORTx (T1)	MAST cells	0.190096	sp_99_rct
CIBERSORTx (T1)	NK cells	0.159644	sp_99_rct
CIBERSORTx (T1)	Endothelial cells	0.226549	sp_100_rct
CIBERSORTx (T1)	T lymphocytes	0.095345	sp_100_rct
CIBERSORTx (T1)	B lymphocytes	0.375052	sp_100_rct
CIBERSORTx (T1)	MAST cells	0.15856	sp_100_rct
[truncated: 1 more rows]

## Sheet: Figure_S11b_left
Methods	Cell_type	fraction
Transcriptome size	Monocytes	4.15808
Transcriptome size	Naive CD8+ T	3.10165
Transcriptome size	B	3.04032
Transcriptome size	CD4+ T	2.87661
Transcriptome size	CD8+ NKT-like	2.72979
Transcriptome size	NK	2.45843
Transcriptome size	Pre-B	2.35499
Transcriptome size	Platelets	1.0001
Transcriptome size	Monocytes	4.15812
Transcriptome size	Naive CD8+ T	3.10167
Transcriptome size	B	3.04034
Transcriptome size	CD4+ T	2.8766
Transcriptome size	CD8+ NKT-like	2.72977
Transcriptome size	NK	2.45843
Transcriptome size	Pre-B	2.35508
Transcriptome size	Platelets	1.00007
Transcriptome size	Monocytes	4.15803
Transcriptome size	Naive CD8+ T	3.10169
Transcriptome size	B	3.04036
Transcriptome size	CD4+ T	2.87665
Transcriptome size	CD8+ NKT-like	2.72976
Transcriptome size	NK	2.45845
Transcriptome size	Pre-B	2.355
Transcriptome size	Platelets	1.00002
Transcriptome size	Monocytes	4.15808
Transcriptome size	Naive CD8+ T	3.10166
Transcriptome size	B	3.04039
Transcriptome size	CD4+ T	2.87659
Transcriptome size	CD8+ NKT-like	2.7298
Transcriptome size	NK	2.45843
Transcriptome size	Pre-B	2.35508
Transcriptome size	Platelets	1.00005
Transcriptome size	Monocytes	4.15805
Transcriptome size	Naive CD8+ T	3.10162
Transcriptome size	B	3.04035
Transcriptome size	CD4+ T	2.87656
Transcriptome size	CD8+ NKT-like	2.72979
Transcriptome size	NK	2.45847
Transcriptome size	Pre-B	2.35504
Transcriptome size	Platelets	1.00009
Transcriptome size	Monocytes	4.15812
Transcriptome size	Naive CD8+ T	3.10164
Transcriptome size	B	3.04038
Transcriptome size	CD4+ T	2.87661
Transcriptome size	CD8+ NKT-like	2.72976
Transcriptome size	NK	2.45849
Transcriptome size	Pre-B	2.35501
Transcriptome size	Platelets	1.00001
Transcriptome size	Monocytes	4.15806
Transcriptome size	Naive CD8+ T	3.10169
Transcriptome size	B	3.04038
Transcriptome size	CD4+ T	2.87662
Transcriptome size	CD8+ NKT-like	2.72983
Transcriptome size	NK	2.45847
Transcriptome size	Pre-B	2.35503
Transcriptome size	Platelets	1.00004
Transcriptome size	Monocytes	4.15803
Transcriptome size	Naive CD8+ T	3.10165
Transcriptome size	B	3.04031
Transcriptome size	CD4+ T	2.87666
Transcriptome size	CD8+ NKT-like	2.72979
Transcriptome size	NK	2.45852
Transcriptome size	Pre-B	2.35502
Transcriptome size	Platelets	1.00002
Transcriptome size	Monocytes	4.15807
Transcriptome size	Naive CD8+ T	3.10164
Transcriptome size	B	3.04037
Transcriptome size	CD4+ T	2.87664
Transcriptome size	CD8+ NKT-like	2.72979
Transcriptome size	NK	2.45847
Transcriptome size	Pre-B	2.355
Transcriptome size	Platelets	1.00002
Transcriptome size	Monocytes	4.15806
Transcriptome size	Naive CD8+ T	3.10168
Transcriptome size	B	3.0403
Transcriptome size	CD4+ T	2.87657
Transcriptome size	CD8+ NKT-like	2.72981
Transcriptome size	NK	2.45849
Transcriptome size	Pre-B	2.35499
Transcriptome size	Platelets	1.00007

## Sheet: Figure_S11b_right
Methods	Cell_type	fraction	sampleID
BayesPrism (T1)	CD4+ T	0.111251	sp_1_rct
BayesPrism (T1)	Platelets	0.0578122	sp_1_rct
BayesPrism (T1)	Monocytes	0.188214	sp_1_rct
BayesPrism (T1)	NK	0.116674	sp_1_rct
BayesPrism (T1)	Pre-B	0.0907362	sp_1_rct
BayesPrism (T1)	CD8+ NKT-like	0.103441	sp_1_rct
BayesPrism (T1)	Naive CD8+ T	0.161929	sp_1_rct
BayesPrism (T1)	B	0.169944	sp_1_rct
BayesPrism (T1)	CD4+ T	0.141438	sp_2_rct
BayesPrism (T1)	Platelets	0.0370773	sp_2_rct
BayesPrism (T1)	Monocytes	0.221213	sp_2_rct
BayesPrism (T1)	NK	0.111855	sp_2_rct
BayesPrism (T1)	Pre-B	0.110143	sp_2_rct
BayesPrism (T1)	CD8+ NKT-like	0.111987	sp_2_rct
BayesPrism (T1)	Naive CD8+ T	0.147884	sp_2_rct
BayesPrism (T1)	B	0.118402	sp_2_rct
BayesPrism (T1)	CD4+ T	0.14394	sp_3_rct
BayesPrism (T1)	Platelets	0.0496397	sp_3_rct
BayesPrism (T1)	Monocytes	0.209493	sp_3_rct
BayesPrism (T1)	NK	0.118308	sp_3_rct
BayesPrism (T1)	Pre-B	0.10143	sp_3_rct
BayesPrism (T1)	CD8+ NKT-like	0.0904805	sp_3_rct
BayesPrism (T1)	Naive CD8+ T	0.159214	sp_3_rct
BayesPrism (T1)	B	0.127495	sp_3_rct
BayesPrism (T1)	CD4+ T	0.0981119	sp_4_rct
BayesPrism (T1)	Platelets	0.0445262	sp_4_rct
BayesPrism (T1)	Monocytes	0.196078	sp_4_rct
BayesPrism (T1)	NK	0.0975538	sp_4_rct
BayesPrism (T1)	Pre-B	0.0855475	sp_4_rct
BayesPrism (T1)	CD8+ NKT-like	0.147345	sp_4_rct
BayesPrism (T1)	Naive CD8+ T	0.156702	sp_4_rct
BayesPrism (T1)	B	0.174135	sp_4_rct
BayesPrism (T1)	CD4+ T	0.134564	sp_5_rct
BayesPrism (T1)	Platelets	0.0464461	sp_5_rct
BayesPrism (T1)	Monocytes	0.191272	sp_5_rct
BayesPrism (T1)	NK	0.10361	sp_5_rct
BayesPrism (T1)	Pre-B	0.10977	sp_5_rct
BayesPrism (T1)	CD8+ NKT-like	0.119299	sp_5_rct
BayesPrism (T1)	Naive CD8+ T	0.164763	sp_5_rct
BayesPrism (T1)	B	0.130278	sp_5_rct
BayesPrism (T1)	CD4+ T	0.15706	sp_6_rct
BayesPrism (T1)	Platelets	0.0475294	sp_6_rct
BayesPrism (T1)	Monocytes	0.194284	sp_6_rct
BayesPrism (T1)	NK	0.116706	sp_6_rct
BayesPrism (T1)	Pre-B	0.125823	sp_6_rct
BayesPrism (T1)	CD8+ NKT-like	0.0931008	sp_6_rct
BayesPrism (T1)	Naive CD8+ T	0.162817	sp_6_rct
BayesPrism (T1)	B	0.10268	sp_6_rct
BayesPrism (T1)	CD4+ T	0.146461	sp_7_rct
BayesPrism (T1)	Platelets	0.0456488	sp_7_rct
BayesPrism (T1)	Monocytes	0.193293	sp_7_rct
BayesPrism (T1)	NK	0.110289	sp_7_rct
BayesPrism (T1)	Pre-B	0.110582	sp_7_rct
BayesPrism (T1)	CD8+ NKT-like	0.125317	sp_7_rct
BayesPrism (T1)	Naive CD8+ T	0.142778	sp_7_rct
BayesPrism (T1)	B	0.12563	sp_7_rct
BayesPrism (T1)	CD4+ T	0.124205	sp_8_rct
BayesPrism (T1)	Platelets	0.0395814	sp_8_rct
BayesPrism (T1)	Monocytes	0.188696	sp_8_rct
BayesPrism (T1)	NK	0.116888	sp_8_rct
BayesPrism (T1)	Pre-B	0.0894236	sp_8_rct
BayesPrism (T1)	CD8+ NKT-like	0.109342	sp_8_rct
BayesPrism (T1)	Naive CD8+ T	0.134845	sp_8_rct
BayesPrism (T1)	B	0.197019	sp_8_rct
BayesPrism (T1)	CD4+ T	0.13765	sp_9_rct
BayesPrism (T1)	Platelets	0.0551912	sp_9_rct
BayesPrism (T1)	Monocytes	0.198239	sp_9_rct
BayesPrism (T1)	NK	0.110498	sp_9_rct
BayesPrism (T1)	Pre-B	0.105849	sp_9_rct
BayesPrism (T1)	CD8+ NKT-like	0.0901178	sp_9_rct
BayesPrism (T1)	Naive CD8+ T	0.172215	sp_9_rct
BayesPrism (T1)	B	0.13024	sp_9_rct
BayesPrism (T1)	CD4+ T	0.124195	sp_10_rct
BayesPrism (T1)	Platelets	0.0521268	sp_10_rct
BayesPrism (T1)	Monocytes	0.211723	sp_10_rct
BayesPrism (T1)	NK	0.103438	sp_10_rct
BayesPrism (T1)	Pre-B	0.107111	sp_10_rct
BayesPrism (T1)	CD8+ NKT-like	0.13105	sp_10_rct
BayesPrism (T1)	Naive CD8+ T	0.140526	sp_10_rct
BayesPrism (T1)	B	0.129831	sp_10_rct
BayesPrism (T1)	CD4+ T	0.105769	sp_11_rct
BayesPrism (T1)	Platelets	0.0445387	sp_11_rct
BayesPrism (T1)	Monocytes	0.205944	sp_11_rct
BayesPrism (T1)	NK	0.124431	sp_11_rct
BayesPrism (T1)	Pre-B	0.100423	sp_11_rct
BayesPrism (T1)	CD8+ NKT-like	0.102325	sp_11_rct
BayesPrism (T1)	Naive CD8+ T	0.159618	sp_11_rct
BayesPrism (T1)	B	0.156952	sp_11_rct
BayesPrism (T1)	CD4+ T	0.123358	sp_12_rct
BayesPrism (T1)	Platelets	0.0543068	sp_12_rct
BayesPrism (T1)	Monocytes	0.182098	sp_12_rct
BayesPrism (T1)	NK	0.106702	sp_12_rct
BayesPrism (T1)	Pre-B	0.100783	sp_12_rct
BayesPrism (T1)	CD8+ NKT-like	0.136752	sp_12_rct
BayesPrism (T1)	Naive CD8+ T	0.153403	sp_12_rct
BayesPrism (T1)	B	0.142598	sp_12_rct
BayesPrism (T1)	CD4+ T	0.136882	sp_13_rct
BayesPrism (T1)	Platelets	0.045127	sp_13_rct
BayesPrism (T1)	Monocytes	0.196625	sp_13_rct
BayesPrism (T1)	NK	0.111251	sp_13_rct
BayesPrism (T1)	Pre-B	0.0957098	sp_13_rct
BayesPrism (T1)	CD8+ NKT-like	0.114448	sp_13_rct
BayesPrism (T1)	Naive CD8+ T	0.141051	sp_13_rct
BayesPrism (T1)	B	0.158906	sp_13_rct
BayesPrism (T1)	CD4+ T	0.10599	sp_14_rct
BayesPrism (T1)	Platelets	0.0451415	sp_14_rct
BayesPrism (T1)	Monocytes	0.216128	sp_14_rct
BayesPrism (T1)	NK	0.0969829	sp_14_rct
BayesPrism (T1)	Pre-B	0.113484	sp_14_rct
BayesPrism (T1)	CD8+ NKT-like	0.127126	sp_14_rct
BayesPrism (T1)	Naive CD8+ T	0.170801	sp_14_rct
BayesPrism (T1)	B	0.124348	sp_14_rct
BayesPrism (T1)	CD4+ T	0.167096	sp_15_rct
BayesPrism (T1)	Platelets	0.046065	sp_15_rct
BayesPrism (T1)	Monocytes	0.20145	sp_15_rct
BayesPrism (T1)	NK	0.102	sp_15_rct
BayesPrism (T1)	Pre-B	0.113985	sp_15_rct
BayesPrism (T1)	CD8+ NKT-like	0.112246	sp_15_rct
BayesPrism (T1)	Naive CD8+ T	0.128892	sp_15_rct
BayesPrism (T1)	B	0.128266	sp_15_rct
BayesPrism (T1)	CD4+ T	0.137662	sp_16_rct
BayesPrism (T1)	Platelets	0.0512727	sp_16_rct
BayesPrism (T1)	Monocytes	0.170097	sp_16_rct
BayesPrism (T1)	NK	0.132385	sp_16_rct
BayesPrism (T1)	Pre-B	0.0957863	sp_16_rct
BayesPrism (T1)	CD8+ NKT-like	0.11481	sp_16_rct
BayesPrism (T1)	Naive CD8+ T	0.127951	sp_16_rct
BayesPrism (T1)	B	0.170036	sp_16_rct
BayesPrism (T1)	CD4+ T	0.114758	sp_17_rct
BayesPrism (T1)	Platelets	0.0529587	sp_17_rct
BayesPrism (T1)	Monocytes	0.186658	sp_17_rct
BayesPrism (T1)	NK	0.101769	sp_17_rct
BayesPrism (T1)	Pre-B	0.0871011	sp_17_rct
BayesPrism (T1)	CD8+ NKT-like	0.126307	sp_17_rct
BayesPrism (T1)	Naive CD8+ T	0.17326	sp_17_rct
BayesPrism (T1)	B	0.157189	sp_17_rct
BayesPrism (T1)	CD4+ T	0.125	sp_18_rct
BayesPrism (T1)	Platelets	0.0519538	sp_18_rct
BayesPrism (T1)	Monocytes	0.181616	sp_18_rct
BayesPrism (T1)	NK	0.120737	sp_18_rct
BayesPrism (T1)	Pre-B	0.0784305	sp_18_rct
BayesPrism (T1)	CD8+ NKT-like	0.113029	sp_18_rct
BayesPrism (T1)	Naive CD8+ T	0.143716	sp_18_rct
BayesPrism (T1)	B	0.185519	sp_18_rct
BayesPrism (T1)	CD4+ T	0.143373	sp_19_rct
BayesPrism (T1)	Platelets	0.0528691	sp_19_rct
BayesPrism (T1)	Monocytes	0.204853	sp_19_rct
BayesPrism (T1)	NK	0.103504	sp_19_rct
BayesPrism (T1)	Pre-B	0.112647	sp_19_rct
BayesPrism (T1)	CD8+ NKT-like	0.139501	sp_19_rct
BayesPrism (T1)	Naive CD8+ T	0.11261	sp_19_rct
BayesPrism (T1)	B	0.130644	sp_19_rct
BayesPrism (T1)	CD4+ T	0.139183	sp_20_rct
BayesPrism (T1)	Platelets	0.0492585	sp_20_rct
BayesPrism (T1)	Monocytes	0.217491	sp_20_rct
BayesPrism (T1)	NK	0.111547	sp_20_rct
BayesPrism (T1)	Pre-B	0.124944	sp_20_rct
BayesPrism (T1)	CD8+ NKT-like	0.0968622	sp_20_rct
BayesPrism (T1)	Naive CD8+ T	0.149203	sp_20_rct
BayesPrism (T1)	B	0.111512	sp_20_rct
BayesPrism (T1)	CD4+ T	0.132251	sp_21_rct
BayesPrism (T1)	Platelets	0.0519179	sp_21_rct
BayesPrism (T1)	Monocytes	0.172579	sp_21_rct
BayesPrism (T1)	NK	0.11701	sp_21_rct
BayesPrism (T1)	Pre-B	0.115138	sp_21_rct
BayesPrism (T1)	CD8+ NKT-like	0.118217	sp_21_rct
BayesPrism (T1)	Naive CD8+ T	0.1569	sp_21_rct
BayesPrism (T1)	B	0.135987	sp_21_rct
BayesPrism (T1)	CD4+ T	0.148614	sp_22_rct
BayesPrism (T1)	Platelets	0.0547231	sp_22_rct
BayesPrism (T1)	Monocytes	0.200565	sp_22_rct
BayesPrism (T1)	NK	0.132747	sp_22_rct
BayesPrism (T1)	Pre-B	0.105271	sp_22_rct
BayesPrism (T1)	CD8+ NKT-like	0.0738824	sp_22_rct
BayesPrism (T1)	Naive CD8+ T	0.157624	sp_22_rct
BayesPrism (T1)	B	0.126574	sp_22_rct
BayesPrism (T1)	CD4+ T	0.137512	sp_23_rct
BayesPrism (T1)	Platelets	0.0545961	sp_23_rct
BayesPrism (T1)	Monocytes	0.212286	sp_23_rct
BayesPrism (T1)	NK	0.110029	sp_23_rct
BayesPrism (T1)	Pre-B	0.0987888	sp_23_rct
BayesPrism (T1)	CD8+ NKT-like	0.112654	sp_23_rct
BayesPrism (T1)	Naive CD8+ T	0.141455	sp_23_rct
BayesPrism (T1)	B	0.132679	sp_23_rct
BayesPrism (T1)	CD4+ T	0.147483	sp_24_rct
BayesPrism (T1)	Platelets	0.0403636	sp_24_rct
BayesPrism (T1)	Monocytes	0.191464	sp_24_rct
BayesPrism (T1)	NK	0.123248	sp_24_rct
BayesPrism (T1)	Pre-B	0.10675	sp_24_rct
BayesPrism (T1)	CD8+ NKT-like	0.113313	sp_24_rct
BayesPrism (T1)	Naive CD8+ T	0.159034	sp_24_rct
BayesPrism (T1)	B	0.118345	sp_24_rct
BayesPrism (T1)	CD4+ T	0.149634	sp_25_rct
BayesPrism (T1)	Platelets	0.0466614	sp_25_rct
BayesPrism (T1)	Monocytes	0.194374	sp_25_rct
BayesPrism (T1)	NK	0.116479	sp_25_rct
BayesPrism (T1)	Pre-B	0.118513	sp_25_rct
BayesPrism (T1)	CD8+ NKT-like	0.0995749	sp_25_rct
BayesPrism (T1)	Naive CD8+ T	0.15306	sp_25_rct
BayesPrism (T1)	B	0.121704	sp_25_rct
BayesPrism (T1)	CD4+ T	0.131101	sp_26_rct
BayesPrism (T1)	Platelets	0.0468394	sp_26_rct
BayesPrism (T1)	Monocytes	0.21566	sp_26_rct
BayesPrism (T1)	NK	0.110668	sp_26_rct
BayesPrism (T1)	Pre-B	0.123006	sp_26_rct
BayesPrism (T1)	CD8+ NKT-like	0.121217	sp_26_rct
BayesPrism (T1)	Naive CD8+ T	0.13726	sp_26_rct
BayesPrism (T1)	B	0.114249	sp_26_rct
BayesPrism (T1)	CD4+ T	0.151436	sp_27_rct
BayesPrism (T1)	Platelets	0.0448924	sp_27_rct
BayesPrism (T1)	Monocytes	0.182613	sp_27_rct
BayesPrism (T1)	NK	0.120108	sp_27_rct
BayesPrism (T1)	Pre-B	0.0926903	sp_27_rct
BayesPrism (T1)	CD8+ NKT-like	0.13483	sp_27_rct
BayesPrism (T1)	Naive CD8+ T	0.117715	sp_27_rct
BayesPrism (T1)	B	0.155715	sp_27_rct
BayesPrism (T1)	CD4+ T	0.145843	sp_28_rct
BayesPrism (T1)	Platelets	0.0555121	sp_28_rct
BayesPrism (T1)	Monocytes	0.184291	sp_28_rct
BayesPrism (T1)	NK	0.116161	sp_28_rct
BayesPrism (T1)	Pre-B	0.120989	sp_28_rct
BayesPrism (T1)	CD8+ NKT-like	0.0967884	sp_28_rct
BayesPrism (T1)	Naive CD8+ T	0.156732	sp_28_rct
BayesPrism (T1)	B	0.123683	sp_28_rct
BayesPrism (T1)	CD4+ T	0.142328	sp_29_rct
BayesPrism (T1)	Platelets	0.055177	sp_29_rct
BayesPrism (T1)	Monocytes	0.202456	sp_29_rct
BayesPrism (T1)	NK	0.121379	sp_29_rct
BayesPrism (T1)	Pre-B	0.126194	sp_29_rct
BayesPrism (T1)	CD8+ NKT-like	0.0764685	sp_29_rct
BayesPrism (T1)	Naive CD8+ T	0.159483	sp_29_rct
BayesPrism (T1)	B	0.116515	sp_29_rct
BayesPrism (T1)	CD4+ T	0.106727	sp_30_rct
BayesPrism (T1)	Platelets	0.0373722	sp_30_rct
BayesPrism (T1)	Monocytes	0.20379	sp_30_rct
BayesPrism (T1)	NK	0.109788	sp_30_rct
BayesPrism (T1)	Pre-B	0.125331	sp_30_rct
BayesPrism (T1)	CD8+ NKT-like	0.13069	sp_30_rct
BayesPrism (T1)	Naive CD8+ T	0.164244	sp_30_rct
BayesPrism (T1)	B	0.122059	sp_30_rct
BayesPrism (T1)	CD4+ T	0.117369	sp_31_rct
BayesPrism (T1)	Platelets	0.0521637	sp_31_rct
BayesPrism (T1)	Monocytes	0.210247	sp_31_rct
BayesPrism (T1)	NK	0.105065	sp_31_rct
BayesPrism (T1)	Pre-B	0.12067	sp_31_rct
BayesPrism (T1)	CD8+ NKT-like	0.119563	sp_31_rct
BayesPrism (T1)	Naive CD8+ T	0.152331	sp_31_rct
BayesPrism (T1)	B	0.122591	sp_31_rct
BayesPrism (T1)	CD4+ T	0.13474	sp_32_rct
BayesPrism (T1)	Platelets	0.047139	sp_32_rct
BayesPrism (T1)	Monocytes	0.207209	sp_32_rct
BayesPrism (T1)	NK	0.115816	sp_32_rct
BayesPrism (T1)	Pre-B	0.112077	sp_32_rct
BayesPrism (T1)	CD8+ NKT-like	0.0991461	sp_32_rct
BayesPrism (T1)	Naive CD8+ T	0.156292	sp_32_rct
BayesPrism (T1)	B	0.127581	sp_32_rct
BayesPrism (T1)	CD4+ T	0.129806	sp_33_rct
BayesPrism (T1)	Platelets	0.0532491	sp_33_rct
BayesPrism (T1)	Monocytes	0.182918	sp_33_rct
BayesPrism (T1)	NK	0.100349	sp_33_rct
BayesPrism (T1)	Pre-B	0.117105	sp_33_rct
BayesPrism (T1)	CD8+ NKT-like	0.140889	sp_33_rct
BayesPrism (T1)	Naive CD8+ T	0.143747	sp_33_rct
BayesPrism (T1)	B	0.131937	sp_33_rct
BayesPrism (T1)	CD4+ T	0.11769	sp_34_rct
BayesPrism (T1)	Platelets	0.052995	sp_34_rct
BayesPrism (T1)	Monocytes	0.204628	sp_34_rct
BayesPrism (T1)	NK	0.123671	sp_34_rct
BayesPrism (T1)	Pre-B	0.0816957	sp_34_rct
BayesPrism (T1)	CD8+ NKT-like	0.0964105	sp_34_rct
BayesPrism (T1)	Naive CD8+ T	0.144464	sp_34_rct
BayesPrism (T1)	B	0.178445	sp_34_rct
BayesPrism (T1)	CD4+ T	0.124066	sp_35_rct
BayesPrism (T1)	Platelets	0.0582731	sp_35_rct
BayesPrism (T1)	Monocytes	0.200795	sp_35_rct
BayesPrism (T1)	NK	0.110722	sp_35_rct
BayesPrism (T1)	Pre-B	0.100911	sp_35_rct
BayesPrism (T1)	CD8+ NKT-like	0.121282	sp_35_rct
BayesPrism (T1)	Naive CD8+ T	0.129316	sp_35_rct
BayesPrism (T1)	B	0.154635	sp_35_rct
BayesPrism (T1)	CD4+ T	0.124819	sp_36_rct
BayesPrism (T1)	Platelets	0.0469842	sp_36_rct
BayesPrism (T1)	Monocytes	0.178316	sp_36_rct
BayesPrism (T1)	NK	0.116292	sp_36_rct
BayesPrism (T1)	Pre-B	0.103791	sp_36_rct
BayesPrism (T1)	CD8+ NKT-like	0.104939	sp_36_rct
BayesPrism (T1)	Naive CD8+ T	0.18868	sp_36_rct
BayesPrism (T1)	B	0.136179	sp_36_rct
BayesPrism (T1)	CD4+ T	0.157106	sp_37_rct
BayesPrism (T1)	Platelets	0.0447327	sp_37_rct
BayesPrism (T1)	Monocytes	0.195536	sp_37_rct
BayesPrism (T1)	NK	0.109134	sp_37_rct
BayesPrism (T1)	Pre-B	0.113968	sp_37_rct
BayesPrism (T1)	CD8+ NKT-like	0.100851	sp_37_rct
BayesPrism (T1)	Naive CD8+ T	0.152594	sp_37_rct
BayesPrism (T1)	B	0.126078	sp_37_rct
BayesPrism (T1)	CD4+ T	0.129827	sp_38_rct
BayesPrism (T1)	Platelets	0.0407457	sp_38_rct
BayesPrism (T1)	Monocytes	0.186133	sp_38_rct
BayesPrism (T1)	NK	0.107539	sp_38_rct
BayesPrism (T1)	Pre-B	0.111981	sp_38_rct
BayesPrism (T1)	CD8+ NKT-like	0.131254	sp_38_rct
BayesPrism (T1)	Naive CD8+ T	0.165567	sp_38_rct
BayesPrism (T1)	B	0.126954	sp_38_rct
BayesPrism (T1)	CD4+ T	0.148011	sp_39_rct
BayesPrism (T1)	Platelets	0.0488245	sp_39_rct
BayesPrism (T1)	Monocytes	0.195967	sp_39_rct
BayesPrism (T1)	NK	0.110255	sp_39_rct
BayesPrism (T1)	Pre-B	0.0956092	sp_39_rct
BayesPrism (T1)	CD8+ NKT-like	0.133175	sp_39_rct
BayesPrism (T1)	Naive CD8+ T	0.126294	sp_39_rct
BayesPrism (T1)	B	0.141865	sp_39_rct
BayesPrism (T1)	CD4+ T	0.106819	sp_40_rct
BayesPrism (T1)	Platelets	0.0591712	sp_40_rct
BayesPrism (T1)	Monocytes	0.200959	sp_40_rct
BayesPrism (T1)	NK	0.104712	sp_40_rct
BayesPrism (T1)	Pre-B	0.110425	sp_40_rct
BayesPrism (T1)	CD8+ NKT-like	0.128953	sp_40_rct
BayesPrism (T1)	Naive CD8+ T	0.159755	sp_40_rct
BayesPrism (T1)	B	0.129206	sp_40_rct
BayesPrism (T1)	CD4+ T	0.140725	sp_41_rct
BayesPrism (T1)	Platelets	0.0433011	sp_41_rct
BayesPrism (T1)	Monocytes	0.193431	sp_41_rct
BayesPrism (T1)	NK	0.133917	sp_41_rct
BayesPrism (T1)	Pre-B	0.0728648	sp_41_rct
BayesPrism (T1)	CD8+ NKT-like	0.107654	sp_41_rct
BayesPrism (T1)	Naive CD8+ T	0.114811	sp_41_rct
BayesPrism (T1)	B	0.193297	sp_41_rct
BayesPrism (T1)	CD4+ T	0.135048	sp_42_rct
BayesPrism (T1)	Platelets	0.0401266	sp_42_rct
BayesPrism (T1)	Monocytes	0.203287	sp_42_rct
BayesPrism (T1)	NK	0.0995541	sp_42_rct
BayesPrism (T1)	Pre-B	0.0867218	sp_42_rct
BayesPrism (T1)	CD8+ NKT-like	0.122586	sp_42_rct
BayesPrism (T1)	Naive CD8+ T	0.13093	sp_42_rct
BayesPrism (T1)	B	0.181746	sp_42_rct
BayesPrism (T1)	CD4+ T	0.14017	sp_43_rct
BayesPrism (T1)	Platelets	0.0559177	sp_43_rct
BayesPrism (T1)	Monocytes	0.184488	sp_43_rct
BayesPrism (T1)	NK	0.107133	sp_43_rct
BayesPrism (T1)	Pre-B	0.0829421	sp_43_rct
BayesPrism (T1)	CD8+ NKT-like	0.0887649	sp_43_rct
BayesPrism (T1)	Naive CD8+ T	0.163551	sp_43_rct
BayesPrism (T1)	B	0.177033	sp_43_rct
BayesPrism (T1)	CD4+ T	0.107497	sp_44_rct
BayesPrism (T1)	Platelets	0.0436946	sp_44_rct
BayesPrism (T1)	Monocytes	0.203798	sp_44_rct
BayesPrism (T1)	NK	0.110897	sp_44_rct
BayesPrism (T1)	Pre-B	0.084855	sp_44_rct
BayesPrism (T1)	CD8+ NKT-like	0.130831	sp_44_rct
BayesPrism (T1)	Naive CD8+ T	0.151941	sp_44_rct
BayesPrism (T1)	B	0.166487	sp_44_rct
BayesPrism (T1)	CD4+ T	0.118363	sp_45_rct
BayesPrism (T1)	Platelets	0.0487658	sp_45_rct
BayesPrism (T1)	Monocytes	0.206738	sp_45_rct
BayesPrism (T1)	NK	0.112126	sp_45_rct
BayesPrism (T1)	Pre-B	0.127121	sp_45_rct
BayesPrism (T1)	CD8+ NKT-like	0.119376	sp_45_rct
BayesPrism (T1)	Naive CD8+ T	0.134559	sp_45_rct
BayesPrism (T1)	B	0.132951	sp_45_rct
BayesPrism (T1)	CD4+ T	0.104273	sp_46_rct
BayesPrism (T1)	Platelets	0.0437992	sp_46_rct
BayesPrism (T1)	Monocytes	0.195136	sp_46_rct
BayesPrism (T1)	NK	0.112216	sp_46_rct
BayesPrism (T1)	Pre-B	0.101759	sp_46_rct
BayesPrism (T1)	CD8+ NKT-like	0.139911	sp_46_rct
BayesPrism (T1)	Naive CD8+ T	0.146606	sp_46_rct
BayesPrism (T1)	B	0.1563	sp_46_rct
BayesPrism (T1)	CD4+ T	0.10559	sp_47_rct
BayesPrism (T1)	Platelets	0.0517609	sp_47_rct
BayesPrism (T1)	Monocytes	0.19157	sp_47_rct
BayesPrism (T1)	NK	0.117118	sp_47_rct
BayesPrism (T1)	Pre-B	0.0993459	sp_47_rct
BayesPrism (T1)	CD8+ NKT-like	0.101191	sp_47_rct
BayesPrism (T1)	Naive CD8+ T	0.1757	sp_47_rct
BayesPrism (T1)	B	0.157724	sp_47_rct
BayesPrism (T1)	CD4+ T	0.148275	sp_48_rct
BayesPrism (T1)	Platelets	0.0397526	sp_48_rct
BayesPrism (T1)	Monocytes	0.190367	sp_48_rct
BayesPrism (T1)	NK	0.113803	sp_48_rct
BayesPrism (T1)	Pre-B	0.115414	sp_48_rct
BayesPrism (T1)	CD8+ NKT-like	0.117399	sp_48_rct
BayesPrism (T1)	Naive CD8+ T	0.1448	sp_48_rct
BayesPrism (T1)	B	0.130189	sp_48_rct
BayesPrism (T1)	CD4+ T	0.109962	sp_49_rct
BayesPrism (T1)	Platelets	0.052063	sp_49_rct
BayesPrism (T1)	Monocytes	0.193435	sp_49_rct
BayesPrism (T1)	NK	0.109414	sp_49_rct
BayesPrism (T1)	Pre-B	0.0676838	sp_49_rct
BayesPrism (T1)	CD8+ NKT-like	0.129005	sp_49_rct
BayesPrism (T1)	Naive CD8+ T	0.139625	sp_49_rct
BayesPrism (T1)	B	0.198812	sp_49_rct
BayesPrism (T1)	CD4+ T	0.155812	sp_50_rct
BayesPrism (T1)	Platelets	0.0509122	sp_50_rct
BayesPrism (T1)	Monocytes	0.186324	sp_50_rct
BayesPrism (T1)	NK	0.130861	sp_50_rct
BayesPrism (T1)	Pre-B	0.103807	sp_50_rct
BayesPrism (T1)	CD8+ NKT-like	0.0863162	sp_50_rct
BayesPrism (T1)	Naive CD8+ T	0.141855	sp_50_rct
BayesPrism (T1)	B	0.144114	sp_50_rct
BayesPrism (T1)	CD4+ T	0.124412	sp_51_rct
BayesPrism (T1)	Platelets	0.0524432	sp_51_rct
BayesPrism (T1)	Monocytes	0.190038	sp_51_rct
BayesPrism (T1)	NK	0.106655	sp_51_rct
BayesPrism (T1)	Pre-B	0.120811	sp_51_rct
BayesPrism (T1)	CD8+ NKT-like	0.124504	sp_51_rct
BayesPrism (T1)	Naive CD8+ T	0.16126	sp_51_rct
BayesPrism (T1)	B	0.119877	sp_51_rct
BayesPrism (T1)	CD4+ T	0.136029	sp_52_rct
BayesPrism (T1)	Platelets	0.0594556	sp_52_rct
BayesPrism (T1)	Monocytes	0.193256	sp_52_rct
BayesPrism (T1)	NK	0.106497	sp_52_rct
BayesPrism (T1)	Pre-B	0.109131	sp_52_rct
BayesPrism (T1)	CD8+ NKT-like	0.108352	sp_52_rct
BayesPrism (T1)	Naive CD8+ T	0.1519	sp_52_rct
BayesPrism (T1)	B	0.135379	sp_52_rct
BayesPrism (T1)	CD4+ T	0.122659	sp_53_rct
BayesPrism (T1)	Platelets	0.0472796	sp_53_rct
BayesPrism (T1)	Monocytes	0.196948	sp_53_rct
BayesPrism (T1)	NK	0.119122	sp_53_rct
BayesPrism (T1)	Pre-B	0.0788396	sp_53_rct
BayesPrism (T1)	CD8+ NKT-like	0.108514	sp_53_rct
BayesPrism (T1)	Naive CD8+ T	0.144433	sp_53_rct
BayesPrism (T1)	B	0.182204	sp_53_rct
BayesPrism (T1)	CD4+ T	0.145497	sp_54_rct
BayesPrism (T1)	Platelets	0.0437689	sp_54_rct
BayesPrism (T1)	Monocytes	0.191877	sp_54_rct
BayesPrism (T1)	NK	0.108902	sp_54_rct
BayesPrism (T1)	Pre-B	0.115969	sp_54_rct
BayesPrism (T1)	CD8+ NKT-like	0.112463	sp_54_rct
BayesPrism (T1)	Naive CD8+ T	0.150705	sp_54_rct
BayesPrism (T1)	B	0.130818	sp_54_rct
BayesPrism (T1)	CD4+ T	0.127403	sp_55_rct
BayesPrism (T1)	Platelets	0.051345	sp_55_rct
BayesPrism (T1)	Monocytes	0.192846	sp_55_rct
BayesPrism (T1)	NK	0.110997	sp_55_rct
BayesPrism (T1)	Pre-B	0.113848	sp_55_rct
BayesPrism (T1)	CD8+ NKT-like	0.114023	sp_55_rct
BayesPrism (T1)	Naive CD8+ T	0.154887	sp_55_rct
BayesPrism (T1)	B	0.13465	sp_55_rct
BayesPrism (T1)	CD4+ T	0.0946705	sp_56_rct
BayesPrism (T1)	Platelets	0.0506403	sp_56_rct
BayesPrism (T1)	Monocytes	0.202357	sp_56_rct
BayesPrism (T1)	NK	0.113875	sp_56_rct
BayesPrism (T1)	Pre-B	0.123993	sp_56_rct
BayesPrism (T1)	CD8+ NKT-like	0.145559	sp_56_rct
BayesPrism (T1)	Naive CD8+ T	0.134054	sp_56_rct
BayesPrism (T1)	B	0.134852	sp_56_rct
BayesPrism (T1)	CD4+ T	0.0999816	sp_57_rct
BayesPrism (T1)	Platelets	0.0555967	sp_57_rct
BayesPrism (T1)	Monocytes	0.184141	sp_57_rct
BayesPrism (T1)	NK	0.115449	sp_57_rct
BayesPrism (T1)	Pre-B	0.0738949	sp_57_rct
BayesPrism (T1)	CD8+ NKT-like	0.143766	sp_57_rct
BayesPrism (T1)	Naive CD8+ T	0.133225	sp_57_rct
BayesPrism (T1)	B	0.193946	sp_57_rct
BayesPrism (T1)	CD4+ T	0.129472	sp_58_rct
BayesPrism (T1)	Platelets	0.044868	sp_58_rct
BayesPrism (T1)	Monocytes	0.202645	sp_58_rct
BayesPrism (T1)	NK	0.112218	sp_58_rct
BayesPrism (T1)	Pre-B	0.115604	sp_58_rct
BayesPrism (T1)	CD8+ NKT-like	0.128867	sp_58_rct
BayesPrism (T1)	Naive CD8+ T	0.136142	sp_58_rct
BayesPrism (T1)	B	0.130184	sp_58_rct
BayesPrism (T1)	CD4+ T	0.10921	sp_59_rct
BayesPrism (T1)	Platelets	0.0566437	sp_59_rct
BayesPrism (T1)	Monocytes	0.183647	sp_59_rct
BayesPrism (T1)	NK	0.112863	sp_59_rct
BayesPrism (T1)	Pre-B	0.125528	sp_59_rct
BayesPrism (T1)	CD8+ NKT-like	0.147519	sp_59_rct
BayesPrism (T1)	Naive CD8+ T	0.130771	sp_59_rct
BayesPrism (T1)	B	0.133819	sp_59_rct
BayesPrism (T1)	CD4+ T	0.120934	sp_60_rct
BayesPrism (T1)	Platelets	0.0548193	sp_60_rct
BayesPrism (T1)	Monocytes	0.203779	sp_60_rct
BayesPrism (T1)	NK	0.117058	sp_60_rct
BayesPrism (T1)	Pre-B	0.11529	sp_60_rct
BayesPrism (T1)	CD8+ NKT-like	0.0937356	sp_60_rct
BayesPrism (T1)	Naive CD8+ T	0.167427	sp_60_rct
BayesPrism (T1)	B	0.126956	sp_60_rct
BayesPrism (T1)	CD4+ T	0.149821	sp_61_rct
BayesPrism (T1)	Platelets	0.0451725	sp_61_rct
BayesPrism (T1)	Monocytes	0.194636	sp_61_rct
BayesPrism (T1)	NK	0.11456	sp_61_rct
BayesPrism (T1)	Pre-B	0.0815131	sp_61_rct
BayesPrism (T1)	CD8+ NKT-like	0.0705294	sp_61_rct
BayesPrism (T1)	Naive CD8+ T	0.155077	sp_61_rct
BayesPrism (T1)	B	0.188691	sp_61_rct
BayesPrism (T1)	CD4+ T	0.152029	sp_62_rct
BayesPrism (T1)	Platelets	0.0462994	sp_62_rct
BayesPrism (T1)	Monocytes	0.19488	sp_62_rct
BayesPrism (T1)	NK	0.119087	sp_62_rct
BayesPrism (T1)	Pre-B	0.111239	sp_62_rct
BayesPrism (T1)	CD8+ NKT-like	0.0887384	sp_62_rct
BayesPrism (T1)	Naive CD8+ T	0.157783	sp_62_rct
BayesPrism (T1)	B	0.129944	sp_62_rct
BayesPrism (T1)	CD4+ T	0.102918	sp_63_rct
BayesPrism (T1)	Platelets	0.0460884	sp_63_rct
BayesPrism (T1)	Monocytes	0.20827	sp_63_rct
BayesPrism (T1)	NK	0.11177	sp_63_rct
BayesPrism (T1)	Pre-B	0.0976501	sp_63_rct
BayesPrism (T1)	CD8+ NKT-like	0.100359	sp_63_rct
BayesPrism (T1)	Naive CD8+ T	0.174398	sp_63_rct
BayesPrism (T1)	B	0.158547	sp_63_rct
BayesPrism (T1)	CD4+ T	0.108704	sp_64_rct
BayesPrism (T1)	Platelets	0.0541778	sp_64_rct
BayesPrism (T1)	Monocytes	0.185813	sp_64_rct
BayesPrism (T1)	NK	0.10556	sp_64_rct
BayesPrism (T1)	Pre-B	0.120694	sp_64_rct
BayesPrism (T1)	CD8+ NKT-like	0.132304	sp_64_rct
BayesPrism (T1)	Naive CD8+ T	0.156415	sp_64_rct
BayesPrism (T1)	B	0.136332	sp_64_rct
BayesPrism (T1)	CD4+ T	0.124977	sp_65_rct
BayesPrism (T1)	Platelets	0.0441765	sp_65_rct
BayesPrism (T1)	Monocytes	0.18423	sp_65_rct
BayesPrism (T1)	NK	0.125736	sp_65_rct
BayesPrism (T1)	Pre-B	0.128414	sp_65_rct
BayesPrism (T1)	CD8+ NKT-like	0.111862	sp_65_rct
BayesPrism (T1)	Naive CD8+ T	0.157798	sp_65_rct
BayesPrism (T1)	B	0.122806	sp_65_rct
BayesPrism (T1)	CD4+ T	0.150904	sp_66_rct
BayesPrism (T1)	Platelets	0.0451976	sp_66_rct
BayesPrism (T1)	Monocytes	0.221535	sp_66_rct
BayesPrism (T1)	NK	0.113559	sp_66_rct
BayesPrism (T1)	Pre-B	0.103145	sp_66_rct
BayesPrism (T1)	CD8+ NKT-like	0.0857573	sp_66_rct
BayesPrism (T1)	Naive CD8+ T	0.139061	sp_66_rct
BayesPrism (T1)	B	0.140841	sp_66_rct
BayesPrism (T1)	CD4+ T	0.109001	sp_67_rct
BayesPrism (T1)	Platelets	0.0461107	sp_67_rct
BayesPrism (T1)	Monocytes	0.214502	sp_67_rct
BayesPrism (T1)	NK	0.11071	sp_67_rct
BayesPrism (T1)	Pre-B	0.0864681	sp_67_rct
BayesPrism (T1)	CD8+ NKT-like	0.113834	sp_67_rct
BayesPrism (T1)	Naive CD8+ T	0.155328	sp_67_rct
BayesPrism (T1)	B	0.164047	sp_67_rct
BayesPrism (T1)	CD4+ T	0.0893013	sp_68_rct
BayesPrism (T1)	Platelets	0.0521077	sp_68_rct
BayesPrism (T1)	Monocytes	0.191894	sp_68_rct
BayesPrism (T1)	NK	0.108583	sp_68_rct
BayesPrism (T1)	Pre-B	0.116369	sp_68_rct
BayesPrism (T1)	CD8+ NKT-like	0.166155	sp_68_rct
BayesPrism (T1)	Naive CD8+ T	0.141994	sp_68_rct
BayesPrism (T1)	B	0.133596	sp_68_rct
BayesPrism (T1)	CD4+ T	0.140124	sp_69_rct
BayesPrism (T1)	Platelets	0.0525191	sp_69_rct
BayesPrism (T1)	Monocytes	0.185215	sp_69_rct
BayesPrism (T1)	NK	0.104035	sp_69_rct
BayesPrism (T1)	Pre-B	0.121942	sp_69_rct
BayesPrism (T1)	CD8+ NKT-like	0.119606	sp_69_rct
BayesPrism (T1)	Naive CD8+ T	0.151083	sp_69_rct
BayesPrism (T1)	B	0.125475	sp_69_rct
BayesPrism (T1)	CD4+ T	0.129455	sp_70_rct
BayesPrism (T1)	Platelets	0.0412167	sp_70_rct
BayesPrism (T1)	Monocytes	0.201972	sp_70_rct
BayesPrism (T1)	NK	0.100889	sp_70_rct
BayesPrism (T1)	Pre-B	0.114551	sp_70_rct
BayesPrism (T1)	CD8+ NKT-like	0.122446	sp_70_rct
BayesPrism (T1)	Naive CD8+ T	0.163814	sp_70_rct
BayesPrism (T1)	B	0.125657	sp_70_rct
BayesPrism (T1)	CD4+ T	0.110213	sp_71_rct
BayesPrism (T1)	Platelets	0.0463288	sp_71_rct
BayesPrism (T1)	Monocytes	0.213762	sp_71_rct
BayesPrism (T1)	NK	0.120705	sp_71_rct
BayesPrism (T1)	Pre-B	0.0956205	sp_71_rct
BayesPrism (T1)	CD8+ NKT-like	0.10239	sp_71_rct
BayesPrism (T1)	Naive CD8+ T	0.16999	sp_71_rct
BayesPrism (T1)	B	0.140991	sp_71_rct
BayesPrism (T1)	CD4+ T	0.128	sp_72_rct
BayesPrism (T1)	Platelets	0.0345214	sp_72_rct
BayesPrism (T1)	Monocytes	0.208884	sp_72_rct
BayesPrism (T1)	NK	0.0974801	sp_72_rct
BayesPrism (T1)	Pre-B	0.104018	sp_72_rct
BayesPrism (T1)	CD8+ NKT-like	0.137023	sp_72_rct
BayesPrism (T1)	Naive CD8+ T	0.145198	sp_72_rct
BayesPrism (T1)	B	0.144875	sp_72_rct
BayesPrism (T1)	CD4+ T	0.146298	sp_73_rct
BayesPrism (T1)	Platelets	0.0503225	sp_73_rct
BayesPrism (T1)	Monocytes	0.201951	sp_73_rct
BayesPrism (T1)	NK	0.124005	sp_73_rct
BayesPrism (T1)	Pre-B	0.0986675	sp_73_rct
BayesPrism (T1)	CD8+ NKT-like	0.0755542	sp_73_rct
BayesPrism (T1)	Naive CD8+ T	0.163556	sp_73_rct
BayesPrism (T1)	B	0.139646	sp_73_rct
BayesPrism (T1)	CD4+ T	0.140259	sp_74_rct
BayesPrism (T1)	Platelets	0.05217	sp_74_rct
BayesPrism (T1)	Monocytes	0.182446	sp_74_rct
BayesPrism (T1)	NK	0.106887	sp_74_rct
BayesPrism (T1)	Pre-B	0.110865	sp_74_rct
BayesPrism (T1)	CD8+ NKT-like	0.111199	sp_74_rct
BayesPrism (T1)	Naive CD8+ T	0.166406	sp_74_rct
BayesPrism (T1)	B	0.129767	sp_74_rct
BayesPrism (T1)	CD4+ T	0.118254	sp_75_rct
BayesPrism (T1)	Platelets	0.0549616	sp_75_rct
BayesPrism (T1)	Monocytes	0.203442	sp_75_rct
BayesPrism (T1)	NK	0.124915	sp_75_rct
BayesPrism (T1)	Pre-B	0.0907191	sp_75_rct
BayesPrism (T1)	CD8+ NKT-like	0.0866242	sp_75_rct
BayesPrism (T1)	Naive CD8+ T	0.168935	sp_75_rct
BayesPrism (T1)	B	0.152149	sp_75_rct
BayesPrism (T1)	CD4+ T	0.154634	sp_76_rct
BayesPrism (T1)	Platelets	0.0486055	sp_76_rct
BayesPrism (T1)	Monocytes	0.201239	sp_76_rct
BayesPrism (T1)	NK	0.116311	sp_76_rct
BayesPrism (T1)	Pre-B	0.102614	sp_76_rct
BayesPrism (T1)	CD8+ NKT-like	0.0895836	sp_76_rct
BayesPrism (T1)	Naive CD8+ T	0.149747	sp_76_rct
BayesPrism (T1)	B	0.137265	sp_76_rct
BayesPrism (T1)	CD4+ T	0.158683	sp_77_rct
BayesPrism (T1)	Platelets	0.0488539	sp_77_rct
BayesPrism (T1)	Monocytes	0.188001	sp_77_rct
BayesPrism (T1)	NK	0.123488	sp_77_rct
BayesPrism (T1)	Pre-B	0.0997932	sp_77_rct
BayesPrism (T1)	CD8+ NKT-like	0.0803292	sp_77_rct
BayesPrism (T1)	Naive CD8+ T	0.16896	sp_77_rct
BayesPrism (T1)	B	0.131891	sp_77_rct
BayesPrism (T1)	CD4+ T	0.113876	sp_78_rct
BayesPrism (T1)	Platelets	0.0498733	sp_78_rct
BayesPrism (T1)	Monocytes	0.201439	sp_78_rct
BayesPrism (T1)	NK	0.10619	sp_78_rct
BayesPrism (T1)	Pre-B	0.105684	sp_78_rct
BayesPrism (T1)	CD8+ NKT-like	0.152128	sp_78_rct
BayesPrism (T1)	Naive CD8+ T	0.137109	sp_78_rct
BayesPrism (T1)	B	0.133699	sp_78_rct
BayesPrism (T1)	CD4+ T	0.139741	sp_79_rct
BayesPrism (T1)	Platelets	0.0572471	sp_79_rct
BayesPrism (T1)	Monocytes	0.214491	sp_79_rct
BayesPrism (T1)	NK	0.102115	sp_79_rct
BayesPrism (T1)	Pre-B	0.12082	sp_79_rct
BayesPrism (T1)	CD8+ NKT-like	0.102805	sp_79_rct
BayesPrism (T1)	Naive CD8+ T	0.155253	sp_79_rct
BayesPrism (T1)	B	0.107529	sp_79_rct
BayesPrism (T1)	CD4+ T	0.133462	sp_80_rct
BayesPrism (T1)	Platelets	0.0537566	sp_80_rct
BayesPrism (T1)	Monocytes	0.192461	sp_80_rct
BayesPrism (T1)	NK	0.114175	sp_80_rct
BayesPrism (T1)	Pre-B	0.114632	sp_80_rct
BayesPrism (T1)	CD8+ NKT-like	0.0944709	sp_80_rct
BayesPrism (T1)	Naive CD8+ T	0.157876	sp_80_rct
BayesPrism (T1)	B	0.139167	sp_80_rct
BayesPrism (T1)	CD4+ T	0.151251	sp_81_rct
BayesPrism (T1)	Platelets	0.0463673	sp_81_rct
BayesPrism (T1)	Monocytes	0.195272	sp_81_rct
BayesPrism (T1)	NK	0.104275	sp_81_rct
BayesPrism (T1)	Pre-B	0.0904489	sp_81_rct
BayesPrism (T1)	CD8+ NKT-like	0.0951513	sp_81_rct
BayesPrism (T1)	Naive CD8+ T	0.15243	sp_81_rct
BayesPrism (T1)	B	0.164805	sp_81_rct
BayesPrism (T1)	CD4+ T	0.114757	sp_82_rct
BayesPrism (T1)	Platelets	0.0484836	sp_82_rct
BayesPrism (T1)	Monocytes	0.198866	sp_82_rct
BayesPrism (T1)	NK	0.105756	sp_82_rct
BayesPrism (T1)	Pre-B	0.116264	sp_82_rct
BayesPrism (T1)	CD8+ NKT-like	0.149835	sp_82_rct
BayesPrism (T1)	Naive CD8+ T	0.133882	sp_82_rct
BayesPrism (T1)	B	0.132157	sp_82_rct
BayesPrism (T1)	CD4+ T	0.144337	sp_83_rct
BayesPrism (T1)	Platelets	0.0471658	sp_83_rct
BayesPrism (T1)	Monocytes	0.178154	sp_83_rct
BayesPrism (T1)	NK	0.111982	sp_83_rct
BayesPrism (T1)	Pre-B	0.108489	sp_83_rct
BayesPrism (T1)	CD8+ NKT-like	0.121294	sp_83_rct
BayesPrism (T1)	Naive CD8+ T	0.140256	sp_83_rct
BayesPrism (T1)	B	0.148322	sp_83_rct
BayesPrism (T1)	CD4+ T	0.179369	sp_84_rct
BayesPrism (T1)	Platelets	0.0469094	sp_84_rct
BayesPrism (T1)	Monocytes	0.190749	sp_84_rct
BayesPrism (T1)	NK	0.112118	sp_84_rct
BayesPrism (T1)	Pre-B	0.0848726	sp_84_rct
BayesPrism (T1)	CD8+ NKT-like	0.0881531	sp_84_rct
BayesPrism (T1)	Naive CD8+ T	0.131346	sp_84_rct
BayesPrism (T1)	B	0.166483	sp_84_rct
BayesPrism (T1)	CD4+ T	0.142294	sp_85_rct
BayesPrism (T1)	Platelets	0.0437387	sp_85_rct
BayesPrism (T1)	Monocytes	0.197872	sp_85_rct
BayesPrism (T1)	NK	0.112493	sp_85_rct
BayesPrism (T1)	Pre-B	0.104187	sp_85_rct
BayesPrism (T1)	CD8+ NKT-like	0.121012	sp_85_rct
BayesPrism (T1)	Naive CD8+ T	0.138112	sp_85_rct
BayesPrism (T1)	B	0.140291	sp_85_rct
BayesPrism (T1)	CD4+ T	0.12012	sp_86_rct
BayesPrism (T1)	Platelets	0.0628102	sp_86_rct
BayesPrism (T1)	Monocytes	0.172748	sp_86_rct
BayesPrism (T1)	NK	0.116258	sp_86_rct
BayesPrism (T1)	Pre-B	0.090769	sp_86_rct
BayesPrism (T1)	CD8+ NKT-like	0.13742	sp_86_rct
BayesPrism (T1)	Naive CD8+ T	0.123665	sp_86_rct
BayesPrism (T1)	B	0.176209	sp_86_rct
BayesPrism (T1)	CD4+ T	0.16823	sp_87_rct
BayesPrism (T1)	Platelets	0.0531622	sp_87_rct
BayesPrism (T1)	Monocytes	0.194116	sp_87_rct
BayesPrism (T1)	NK	0.111567	sp_87_rct
BayesPrism (T1)	Pre-B	0.10775	sp_87_rct
BayesPrism (T1)	CD8+ NKT-like	0.085787	sp_87_rct
BayesPrism (T1)	Naive CD8+ T	0.146744	sp_87_rct
BayesPrism (T1)	B	0.132644	sp_87_rct
BayesPrism (T1)	CD4+ T	0.104801	sp_88_rct
BayesPrism (T1)	Platelets	0.0514009	sp_88_rct
BayesPrism (T1)	Monocytes	0.208133	sp_88_rct
BayesPrism (T1)	NK	0.110141	sp_88_rct
BayesPrism (T1)	Pre-B	0.0832101	sp_88_rct
BayesPrism (T1)	CD8+ NKT-like	0.115843	sp_88_rct
BayesPrism (T1)	Naive CD8+ T	0.155077	sp_88_rct
BayesPrism (T1)	B	0.171395	sp_88_rct
BayesPrism (T1)	CD4+ T	0.125171	sp_89_rct
BayesPrism (T1)	Platelets	0.047801	sp_89_rct
BayesPrism (T1)	Monocytes	0.214355	sp_89_rct
BayesPrism (T1)	NK	0.103232	sp_89_rct
BayesPrism (T1)	Pre-B	0.121646	sp_89_rct
BayesPrism (T1)	CD8+ NKT-like	0.115537	sp_89_rct
BayesPrism (T1)	Naive CD8+ T	0.155628	sp_89_rct
BayesPrism (T1)	B	0.11663	sp_89_rct
BayesPrism (T1)	CD4+ T	0.113247	sp_90_rct
BayesPrism (T1)	Platelets	0.0524547	sp_90_rct
BayesPrism (T1)	Monocytes	0.183259	sp_90_rct
BayesPrism (T1)	NK	0.100429	sp_90_rct
BayesPrism (T1)	Pre-B	0.116115	sp_90_rct
BayesPrism (T1)	CD8+ NKT-like	0.164196	sp_90_rct
BayesPrism (T1)	Naive CD8+ T	0.140348	sp_90_rct
BayesPrism (T1)	B	0.129951	sp_90_rct
BayesPrism (T1)	CD4+ T	0.135439	sp_91_rct
BayesPrism (T1)	Platelets	0.0499559	sp_91_rct
BayesPrism (T1)	Monocytes	0.202509	sp_91_rct
BayesPrism (T1)	NK	0.0992954	sp_91_rct
BayesPrism (T1)	Pre-B	0.106327	sp_91_rct
BayesPrism (T1)	CD8+ NKT-like	0.137532	sp_91_rct
BayesPrism (T1)	Naive CD8+ T	0.140792	sp_91_rct
BayesPrism (T1)	B	0.128149	sp_91_rct
BayesPrism (T1)	CD4+ T	0.150641	sp_92_rct
BayesPrism (T1)	Platelets	0.0453024	sp_92_rct
BayesPrism (T1)	Monocytes	0.204973	sp_92_rct
BayesPrism (T1)	NK	0.118061	sp_92_rct
BayesPrism (T1)	Pre-B	0.100004	sp_92_rct
BayesPrism (T1)	CD8+ NKT-like	0.111223	sp_92_rct
BayesPrism (T1)	Naive CD8+ T	0.136643	sp_92_rct
BayesPrism (T1)	B	0.133153	sp_92_rct
BayesPrism (T1)	CD4+ T	0.126793	sp_93_rct
BayesPrism (T1)	Platelets	0.0506025	sp_93_rct
BayesPrism (T1)	Monocytes	0.198925	sp_93_rct
BayesPrism (T1)	NK	0.0995382	sp_93_rct
BayesPrism (T1)	Pre-B	0.0496732	sp_93_rct
BayesPrism (T1)	CD8+ NKT-like	0.133637	sp_93_rct
BayesPrism (T1)	Naive CD8+ T	0.104409	sp_93_rct
BayesPrism (T1)	B	0.236422	sp_93_rct
BayesPrism (T1)	CD4+ T	0.102513	sp_94_rct
BayesPrism (T1)	Platelets	0.0510292	sp_94_rct
BayesPrism (T1)	Monocytes	0.200418	sp_94_rct
BayesPrism (T1)	NK	0.112515	sp_94_rct
BayesPrism (T1)	Pre-B	0.103518	sp_94_rct
BayesPrism (T1)	CD8+ NKT-like	0.12379	sp_94_rct
BayesPrism (T1)	Naive CD8+ T	0.158217	sp_94_rct
BayesPrism (T1)	B	0.148	sp_94_rct
BayesPrism (T1)	CD4+ T	0.144825	sp_95_rct
BayesPrism (T1)	Platelets	0.0536837	sp_95_rct
BayesPrism (T1)	Monocytes	0.177887	sp_95_rct
BayesPrism (T1)	NK	0.114584	sp_95_rct
BayesPrism (T1)	Pre-B	0.119197	sp_95_rct
BayesPrism (T1)	CD8+ NKT-like	0.108156	sp_95_rct
BayesPrism (T1)	Naive CD8+ T	0.150009	sp_95_rct
BayesPrism (T1)	B	0.131658	sp_95_rct
BayesPrism (T1)	CD4+ T	0.132638	sp_96_rct
BayesPrism (T1)	Platelets	0.042468	sp_96_rct
BayesPrism (T1)	Monocytes	0.204819	sp_96_rct
BayesPrism (T1)	NK	0.107928	sp_96_rct
BayesPrism (T1)	Pre-B	0.0910855	sp_96_rct
BayesPrism (T1)	CD8+ NKT-like	0.12316	sp_96_rct
BayesPrism (T1)	Naive CD8+ T	0.143401	sp_96_rct
BayesPrism (T1)	B	0.1545	sp_96_rct
BayesPrism (T1)	CD4+ T	0.140197	sp_97_rct
BayesPrism (T1)	Platelets	0.0420718	sp_97_rct
BayesPrism (T1)	Monocytes	0.217397	sp_97_rct
BayesPrism (T1)	NK	0.107831	sp_97_rct
BayesPrism (T1)	Pre-B	0.106391	sp_97_rct
BayesPrism (T1)	CD8+ NKT-like	0.103158	sp_97_rct
BayesPrism (T1)	Naive CD8+ T	0.150644	sp_97_rct
BayesPrism (T1)	B	0.132311	sp_97_rct
BayesPrism (T1)	CD4+ T	0.111879	sp_98_rct
BayesPrism (T1)	Platelets	0.0546391	sp_98_rct
BayesPrism (T1)	Monocytes	0.202109	sp_98_rct
BayesPrism (T1)	NK	0.102714	sp_98_rct
BayesPrism (T1)	Pre-B	0.13122	sp_98_rct
BayesPrism (T1)	CD8+ NKT-like	0.135015	sp_98_rct
BayesPrism (T1)	Naive CD8+ T	0.146362	sp_98_rct
BayesPrism (T1)	B	0.116064	sp_98_rct
BayesPrism (T1)	CD4+ T	0.120192	sp_99_rct
BayesPrism (T1)	Platelets	0.0582312	sp_99_rct
BayesPrism (T1)	Monocytes	0.206508	sp_99_rct
BayesPrism (T1)	NK	0.10028	sp_99_rct
BayesPrism (T1)	Pre-B	0.117275	sp_99_rct
BayesPrism (T1)	CD8+ NKT-like	0.120485	sp_99_rct
BayesPrism (T1)	Naive CD8+ T	0.14868	sp_99_rct
BayesPrism (T1)	B	0.128349	sp_99_rct
BayesPrism (T1)	CD4+ T	0.116916	sp_100_rct
BayesPrism (T1)	Platelets	0.0495826	sp_100_rct
BayesPrism (T1)	Monocytes	0.20093	sp_100_rct
BayesPrism (T1)	NK	0.105197	sp_100_rct
BayesPrism (T1)	Pre-B	0.127853	sp_100_rct
BayesPrism (T1)	CD8+ NKT-like	0.11135	sp_100_rct
BayesPrism (T1)	Naive CD8+ T	0.175239	sp_100_rct
BayesPrism (T1)	B	0.112932	sp_100_rct
ReDeconv (T1)	CD4+ T	0.117145	sp_1_rct
ReDeconv (T1)	Platelets	0.0370514	sp_1_rct
ReDeconv (T1)	Monocytes	0.197269	sp_1_rct
ReDeconv (T1)	NK	0.115529	sp_1_rct
ReDeconv (T1)	Pre-B	0.108687	sp_1_rct
ReDeconv (T1)	CD8+ NKT-like	0.121223	sp_1_rct
ReDeconv (T1)	Naive CD8+ T	0.167152	sp_1_rct
ReDeconv (T1)	B	0.135945	sp_1_rct
ReDeconv (T1)	CD4+ T	0.15273	sp_2_rct
ReDeconv (T1)	Platelets	0.0246174	sp_2_rct
ReDeconv (T1)	Monocytes	0.214899	sp_2_rct
ReDeconv (T1)	NK	0.111012	sp_2_rct
ReDeconv (T1)	Pre-B	0.10488	sp_2_rct
ReDeconv (T1)	CD8+ NKT-like	0.122011	sp_2_rct
ReDeconv (T1)	Naive CD8+ T	0.148364	sp_2_rct
ReDeconv (T1)	B	0.121486	sp_2_rct
ReDeconv (T1)	CD4+ T	0.140144	sp_3_rct
ReDeconv (T1)	Platelets	0.0316752	sp_3_rct
ReDeconv (T1)	Monocytes	0.206231	sp_3_rct
ReDeconv (T1)	NK	0.113657	sp_3_rct
ReDeconv (T1)	Pre-B	0.0920447	sp_3_rct
ReDeconv (T1)	CD8+ NKT-like	0.110848	sp_3_rct
ReDeconv (T1)	Naive CD8+ T	0.161777	sp_3_rct
ReDeconv (T1)	B	0.143623	sp_3_rct
ReDeconv (T1)	CD4+ T	0.126461	sp_4_rct
ReDeconv (T1)	Platelets	0.0292843	sp_4_rct
ReDeconv (T1)	Monocytes	0.196642	sp_4_rct
ReDeconv (T1)	NK	0.100139	sp_4_rct
ReDeconv (T1)	Pre-B	0.102241	sp_4_rct
ReDeconv (T1)	CD8+ NKT-like	0.154395	sp_4_rct
ReDeconv (T1)	Naive CD8+ T	0.130508	sp_4_rct
ReDeconv (T1)	B	0.160329	sp_4_rct
ReDeconv (T1)	CD4+ T	0.136321	sp_5_rct
ReDeconv (T1)	Platelets	0.0287661	sp_5_rct
ReDeconv (T1)	Monocytes	0.197455	sp_5_rct
ReDeconv (T1)	NK	0.101283	sp_5_rct
ReDeconv (T1)	Pre-B	0.105532	sp_5_rct
ReDeconv (T1)	CD8+ NKT-like	0.136759	sp_5_rct
ReDeconv (T1)	Naive CD8+ T	0.157285	sp_5_rct
ReDeconv (T1)	B	0.136597	sp_5_rct
ReDeconv (T1)	CD4+ T	0.153114	sp_6_rct
ReDeconv (T1)	Platelets	0.0306141	sp_6_rct
ReDeconv (T1)	Monocytes	0.192534	sp_6_rct
ReDeconv (T1)	NK	0.111622	sp_6_rct
ReDeconv (T1)	Pre-B	0.106273	sp_6_rct
ReDeconv (T1)	CD8+ NKT-like	0.108545	sp_6_rct
ReDeconv (T1)	Naive CD8+ T	0.163325	sp_6_rct
ReDeconv (T1)	B	0.133973	sp_6_rct
ReDeconv (T1)	CD4+ T	0.162129	sp_7_rct
ReDeconv (T1)	Platelets	0.0286537	sp_7_rct
ReDeconv (T1)	Monocytes	0.19182	sp_7_rct
ReDeconv (T1)	NK	0.112532	sp_7_rct
ReDeconv (T1)	Pre-B	0.0923713	sp_7_rct
ReDeconv (T1)	CD8+ NKT-like	0.137815	sp_7_rct
ReDeconv (T1)	Naive CD8+ T	0.127633	sp_7_rct
ReDeconv (T1)	B	0.147046	sp_7_rct
ReDeconv (T1)	CD4+ T	0.140414	sp_8_rct
ReDeconv (T1)	Platelets	0.0253266	sp_8_rct
ReDeconv (T1)	Monocytes	0.196802	sp_8_rct
ReDeconv (T1)	NK	0.114948	sp_8_rct
ReDeconv (T1)	Pre-B	0.11716	sp_8_rct
ReDeconv (T1)	CD8+ NKT-like	0.122551	sp_8_rct
ReDeconv (T1)	Naive CD8+ T	0.138803	sp_8_rct
ReDeconv (T1)	B	0.143994	sp_8_rct
ReDeconv (T1)	CD4+ T	0.140436	sp_9_rct
ReDeconv (T1)	Platelets	0.035037	sp_9_rct
ReDeconv (T1)	Monocytes	0.200461	sp_9_rct
ReDeconv (T1)	NK	0.108547	sp_9_rct
ReDeconv (T1)	Pre-B	0.10205	sp_9_rct
ReDeconv (T1)	CD8+ NKT-like	0.114475	sp_9_rct
ReDeconv (T1)	Naive CD8+ T	0.153562	sp_9_rct
ReDeconv (T1)	B	0.145432	sp_9_rct
ReDeconv (T1)	CD4+ T	0.14653	sp_10_rct
ReDeconv (T1)	Platelets	0.0328901	sp_10_rct
ReDeconv (T1)	Monocytes	0.216826	sp_10_rct
ReDeconv (T1)	NK	0.101617	sp_10_rct
ReDeconv (T1)	Pre-B	0.101394	sp_10_rct
ReDeconv (T1)	CD8+ NKT-like	0.144125	sp_10_rct
ReDeconv (T1)	Naive CD8+ T	0.123344	sp_10_rct
ReDeconv (T1)	B	0.133273	sp_10_rct
ReDeconv (T1)	CD4+ T	0.122188	sp_11_rct
ReDeconv (T1)	Platelets	0.02886	sp_11_rct
ReDeconv (T1)	Monocytes	0.208096	sp_11_rct
ReDeconv (T1)	NK	0.120484	sp_11_rct
ReDeconv (T1)	Pre-B	0.112029	sp_11_rct
ReDeconv (T1)	CD8+ NKT-like	0.114389	sp_11_rct
ReDeconv (T1)	Naive CD8+ T	0.157715	sp_11_rct
ReDeconv (T1)	B	0.13624	sp_11_rct
ReDeconv (T1)	CD4+ T	0.155065	sp_12_rct
ReDeconv (T1)	Platelets	0.0337683	sp_12_rct
ReDeconv (T1)	Monocytes	0.185709	sp_12_rct
ReDeconv (T1)	NK	0.105495	sp_12_rct
ReDeconv (T1)	Pre-B	0.093328	sp_12_rct
ReDeconv (T1)	CD8+ NKT-like	0.148472	sp_12_rct
ReDeconv (T1)	Naive CD8+ T	0.121911	sp_12_rct
ReDeconv (T1)	B	0.156252	sp_12_rct
ReDeconv (T1)	CD4+ T	0.149514	sp_13_rct
ReDeconv (T1)	Platelets	0.0284632	sp_13_rct
ReDeconv (T1)	Monocytes	0.200741	sp_13_rct
ReDeconv (T1)	NK	0.104678	sp_13_rct
ReDeconv (T1)	Pre-B	0.0892294	sp_13_rct
ReDeconv (T1)	CD8+ NKT-like	0.119322	sp_13_rct
ReDeconv (T1)	Naive CD8+ T	0.144943	sp_13_rct
ReDeconv (T1)	B	0.163109	sp_13_rct
ReDeconv (T1)	CD4+ T	0.151405	sp_14_rct
ReDeconv (T1)	Platelets	0.0300085	sp_14_rct
ReDeconv (T1)	Monocytes	0.210939	sp_14_rct
ReDeconv (T1)	NK	0.101788	sp_14_rct
ReDeconv (T1)	Pre-B	0.105228	sp_14_rct
ReDeconv (T1)	CD8+ NKT-like	0.133551	sp_14_rct
ReDeconv (T1)	Naive CD8+ T	0.136442	sp_14_rct
ReDeconv (T1)	B	0.13064	sp_14_rct
ReDeconv (T1)	CD4+ T	0.165412	sp_15_rct
ReDeconv (T1)	Platelets	0.0297852	sp_15_rct
ReDeconv (T1)	Monocytes	0.210722	sp_15_rct
ReDeconv (T1)	NK	0.102545	sp_15_rct
ReDeconv (T1)	Pre-B	0.1	sp_15_rct
ReDeconv (T1)	CD8+ NKT-like	0.127236	sp_15_rct
ReDeconv (T1)	Naive CD8+ T	0.128567	sp_15_rct
ReDeconv (T1)	B	0.135731	sp_15_rct
ReDeconv (T1)	CD4+ T	0.138021	sp_16_rct
ReDeconv (T1)	Platelets	0.0314104	sp_16_rct
ReDeconv (T1)	Monocytes	0.178306	sp_16_rct
ReDeconv (T1)	NK	0.122196	sp_16_rct
ReDeconv (T1)	Pre-B	0.101148	sp_16_rct
ReDeconv (T1)	CD8+ NKT-like	0.129793	sp_16_rct
ReDeconv (T1)	Naive CD8+ T	0.14931	sp_16_rct
ReDeconv (T1)	B	0.149814	sp_16_rct
ReDeconv (T1)	CD4+ T	0.138022	sp_17_rct
ReDeconv (T1)	Platelets	0.0331286	sp_17_rct
ReDeconv (T1)	Monocytes	0.190907	sp_17_rct
ReDeconv (T1)	NK	0.104642	sp_17_rct
ReDeconv (T1)	Pre-B	0.101042	sp_17_rct
ReDeconv (T1)	CD8+ NKT-like	0.142937	sp_17_rct
ReDeconv (T1)	Naive CD8+ T	0.156936	sp_17_rct
ReDeconv (T1)	B	0.132385	sp_17_rct
ReDeconv (T1)	CD4+ T	0.121838	sp_18_rct
ReDeconv (T1)	Platelets	0.0326163	sp_18_rct
ReDeconv (T1)	Monocytes	0.182682	sp_18_rct
ReDeconv (T1)	NK	0.110565	sp_18_rct
ReDeconv (T1)	Pre-B	0.0961573	sp_18_rct
ReDeconv (T1)	CD8+ NKT-like	0.141817	sp_18_rct
ReDeconv (T1)	Naive CD8+ T	0.150693	sp_18_rct
ReDeconv (T1)	B	0.163631	sp_18_rct
ReDeconv (T1)	CD4+ T	0.153764	sp_19_rct
ReDeconv (T1)	Platelets	0.0328113	sp_19_rct
ReDeconv (T1)	Monocytes	0.206856	sp_19_rct
ReDeconv (T1)	NK	0.096135	sp_19_rct
ReDeconv (T1)	Pre-B	0.100592	sp_19_rct
ReDeconv (T1)	CD8+ NKT-like	0.14643	sp_19_rct
ReDeconv (T1)	Naive CD8+ T	0.116437	sp_19_rct
ReDeconv (T1)	B	0.146975	sp_19_rct
ReDeconv (T1)	CD4+ T	0.154348	sp_20_rct
ReDeconv (T1)	Platelets	0.0310739	sp_20_rct
ReDeconv (T1)	Monocytes	0.211638	sp_20_rct
ReDeconv (T1)	NK	0.106925	sp_20_rct
ReDeconv (T1)	Pre-B	0.110081	sp_20_rct
ReDeconv (T1)	CD8+ NKT-like	0.118291	sp_20_rct
ReDeconv (T1)	Naive CD8+ T	0.134659	sp_20_rct
ReDeconv (T1)	B	0.132984	sp_20_rct
ReDeconv (T1)	CD4+ T	0.146332	sp_21_rct
ReDeconv (T1)	Platelets	0.03228	sp_21_rct
ReDeconv (T1)	Monocytes	0.185977	sp_21_rct
ReDeconv (T1)	NK	0.110353	sp_21_rct
ReDeconv (T1)	Pre-B	0.111074	sp_21_rct
ReDeconv (T1)	CD8+ NKT-like	0.131842	sp_21_rct
ReDeconv (T1)	Naive CD8+ T	0.146006	sp_21_rct
ReDeconv (T1)	B	0.136135	sp_21_rct
ReDeconv (T1)	CD4+ T	0.149884	sp_22_rct
ReDeconv (T1)	Platelets	0.0346034	sp_22_rct
ReDeconv (T1)	Monocytes	0.20927	sp_22_rct
ReDeconv (T1)	NK	0.127494	sp_22_rct
ReDeconv (T1)	Pre-B	0.0955479	sp_22_rct
ReDeconv (T1)	CD8+ NKT-like	0.0981957	sp_22_rct
ReDeconv (T1)	Naive CD8+ T	0.142305	sp_22_rct
ReDeconv (T1)	B	0.142701	sp_22_rct
ReDeconv (T1)	CD4+ T	0.157134	sp_23_rct
ReDeconv (T1)	Platelets	0.03519	sp_23_rct
ReDeconv (T1)	Monocytes	0.206515	sp_23_rct
ReDeconv (T1)	NK	0.107253	sp_23_rct
ReDeconv (T1)	Pre-B	0.0852148	sp_23_rct
ReDeconv (T1)	CD8+ NKT-like	0.126854	sp_23_rct
ReDeconv (T1)	Naive CD8+ T	0.125794	sp_23_rct
ReDeconv (T1)	B	0.156046	sp_23_rct
ReDeconv (T1)	CD4+ T	0.156469	sp_24_rct
ReDeconv (T1)	Platelets	0.0272584	sp_24_rct
ReDeconv (T1)	Monocytes	0.191177	sp_24_rct
ReDeconv (T1)	NK	0.122304	sp_24_rct
ReDeconv (T1)	Pre-B	0.0922321	sp_24_rct
ReDeconv (T1)	CD8+ NKT-like	0.122188	sp_24_rct
ReDeconv (T1)	Naive CD8+ T	0.146502	sp_24_rct
ReDeconv (T1)	B	0.141869	sp_24_rct
ReDeconv (T1)	CD4+ T	0.164562	sp_25_rct
ReDeconv (T1)	Platelets	0.0292415	sp_25_rct
ReDeconv (T1)	Monocytes	0.192461	sp_25_rct
ReDeconv (T1)	NK	0.117371	sp_25_rct
ReDeconv (T1)	Pre-B	0.100164	sp_25_rct
ReDeconv (T1)	CD8+ NKT-like	0.108066	sp_25_rct
ReDeconv (T1)	Naive CD8+ T	0.142531	sp_25_rct
ReDeconv (T1)	B	0.145604	sp_25_rct
ReDeconv (T1)	CD4+ T	0.135895	sp_26_rct
ReDeconv (T1)	Platelets	0.029303	sp_26_rct
ReDeconv (T1)	Monocytes	0.21564	sp_26_rct
ReDeconv (T1)	NK	0.10629	sp_26_rct
ReDeconv (T1)	Pre-B	0.101906	sp_26_rct
ReDeconv (T1)	CD8+ NKT-like	0.136431	sp_26_rct
ReDeconv (T1)	Naive CD8+ T	0.134714	sp_26_rct
ReDeconv (T1)	B	0.139821	sp_26_rct
ReDeconv (T1)	CD4+ T	0.159571	sp_27_rct
ReDeconv (T1)	Platelets	0.0275591	sp_27_rct
ReDeconv (T1)	Monocytes	0.186252	sp_27_rct
ReDeconv (T1)	NK	0.11429	sp_27_rct
ReDeconv (T1)	Pre-B	0.109858	sp_27_rct
ReDeconv (T1)	CD8+ NKT-like	0.142944	sp_27_rct
ReDeconv (T1)	Naive CD8+ T	0.118819	sp_27_rct
ReDeconv (T1)	B	0.140707	sp_27_rct
ReDeconv (T1)	CD4+ T	0.127421	sp_28_rct
ReDeconv (T1)	Platelets	0.0352438	sp_28_rct
ReDeconv (T1)	Monocytes	0.190723	sp_28_rct
ReDeconv (T1)	NK	0.111784	sp_28_rct
ReDeconv (T1)	Pre-B	0.112384	sp_28_rct
ReDeconv (T1)	CD8+ NKT-like	0.125881	sp_28_rct
ReDeconv (T1)	Naive CD8+ T	0.157911	sp_28_rct
ReDeconv (T1)	B	0.138653	sp_28_rct
ReDeconv (T1)	CD4+ T	0.15956	sp_29_rct
ReDeconv (T1)	Platelets	0.0338113	sp_29_rct
ReDeconv (T1)	Monocytes	0.204916	sp_29_rct
ReDeconv (T1)	NK	0.117148	sp_29_rct
ReDeconv (T1)	Pre-B	0.11493	sp_29_rct
ReDeconv (T1)	CD8+ NKT-like	0.083612	sp_29_rct
ReDeconv (T1)	Naive CD8+ T	0.158248	sp_29_rct
ReDeconv (T1)	B	0.127774	sp_29_rct
ReDeconv (T1)	CD4+ T	0.135338	sp_30_rct
ReDeconv (T1)	Platelets	0.023269	sp_30_rct
ReDeconv (T1)	Monocytes	0.200884	sp_30_rct
ReDeconv (T1)	NK	0.106297	sp_30_rct
ReDeconv (T1)	Pre-B	0.111621	sp_30_rct
ReDeconv (T1)	CD8+ NKT-like	0.131352	sp_30_rct
ReDeconv (T1)	Naive CD8+ T	0.155766	sp_30_rct
ReDeconv (T1)	B	0.135473	sp_30_rct
ReDeconv (T1)	CD4+ T	0.134414	sp_31_rct
ReDeconv (T1)	Platelets	0.0324904	sp_31_rct
ReDeconv (T1)	Monocytes	0.21473	sp_31_rct
ReDeconv (T1)	NK	0.104475	sp_31_rct
ReDeconv (T1)	Pre-B	0.105129	sp_31_rct
ReDeconv (T1)	CD8+ NKT-like	0.128562	sp_31_rct
ReDeconv (T1)	Naive CD8+ T	0.133138	sp_31_rct
ReDeconv (T1)	B	0.147063	sp_31_rct
ReDeconv (T1)	CD4+ T	0.141405	sp_32_rct
ReDeconv (T1)	Platelets	0.0312916	sp_32_rct
ReDeconv (T1)	Monocytes	0.210318	sp_32_rct
ReDeconv (T1)	NK	0.115447	sp_32_rct
ReDeconv (T1)	Pre-B	0.110411	sp_32_rct
ReDeconv (T1)	CD8+ NKT-like	0.120483	sp_32_rct
ReDeconv (T1)	Naive CD8+ T	0.144343	sp_32_rct
ReDeconv (T1)	B	0.126301	sp_32_rct
ReDeconv (T1)	CD4+ T	0.145868	sp_33_rct
ReDeconv (T1)	Platelets	0.0341607	sp_33_rct
ReDeconv (T1)	Monocytes	0.186605	sp_33_rct
ReDeconv (T1)	NK	0.0979345	sp_33_rct
ReDeconv (T1)	Pre-B	0.104922	sp_33_rct
ReDeconv (T1)	CD8+ NKT-like	0.145082	sp_33_rct
ReDeconv (T1)	Naive CD8+ T	0.133513	sp_33_rct
ReDeconv (T1)	B	0.151915	sp_33_rct
ReDeconv (T1)	CD4+ T	0.14757	sp_34_rct
ReDeconv (T1)	Platelets	0.0330047	sp_34_rct
ReDeconv (T1)	Monocytes	0.210136	sp_34_rct
ReDeconv (T1)	NK	0.119291	sp_34_rct
ReDeconv (T1)	Pre-B	0.102317	sp_34_rct
ReDeconv (T1)	CD8+ NKT-like	0.104779	sp_34_rct
ReDeconv (T1)	Naive CD8+ T	0.150778	sp_34_rct
ReDeconv (T1)	B	0.132124	sp_34_rct
ReDeconv (T1)	CD4+ T	0.120924	sp_35_rct
ReDeconv (T1)	Platelets	0.0351259	sp_35_rct
ReDeconv (T1)	Monocytes	0.205865	sp_35_rct
ReDeconv (T1)	NK	0.103186	sp_35_rct
ReDeconv (T1)	Pre-B	0.0934589	sp_35_rct
ReDeconv (T1)	CD8+ NKT-like	0.139884	sp_35_rct
ReDeconv (T1)	Naive CD8+ T	0.126594	sp_35_rct
ReDeconv (T1)	B	0.174962	sp_35_rct
ReDeconv (T1)	CD4+ T	0.141159	sp_36_rct
ReDeconv (T1)	Platelets	0.0303544	sp_36_rct
ReDeconv (T1)	Monocytes	0.189461	sp_36_rct
ReDeconv (T1)	NK	0.118823	sp_36_rct
ReDeconv (T1)	Pre-B	0.0921252	sp_36_rct
ReDeconv (T1)	CD8+ NKT-like	0.124704	sp_36_rct
ReDeconv (T1)	Naive CD8+ T	0.158042	sp_36_rct
ReDeconv (T1)	B	0.145331	sp_36_rct
ReDeconv (T1)	CD4+ T	0.153084	sp_37_rct
ReDeconv (T1)	Platelets	0.0289692	sp_37_rct
ReDeconv (T1)	Monocytes	0.199988	sp_37_rct
ReDeconv (T1)	NK	0.109279	sp_37_rct
ReDeconv (T1)	Pre-B	0.0974282	sp_37_rct
ReDeconv (T1)	CD8+ NKT-like	0.111186	sp_37_rct
ReDeconv (T1)	Naive CD8+ T	0.151494	sp_37_rct
ReDeconv (T1)	B	0.148571	sp_37_rct
ReDeconv (T1)	CD4+ T	0.13559	sp_38_rct
ReDeconv (T1)	Platelets	0.0265288	sp_38_rct
ReDeconv (T1)	Monocytes	0.192752	sp_38_rct
ReDeconv (T1)	NK	0.104609	sp_38_rct
ReDeconv (T1)	Pre-B	0.0963961	sp_38_rct
ReDeconv (T1)	CD8+ NKT-like	0.150624	sp_38_rct
ReDeconv (T1)	Naive CD8+ T	0.146946	sp_38_rct
ReDeconv (T1)	B	0.146556	sp_38_rct
ReDeconv (T1)	CD4+ T	0.139875	sp_39_rct
ReDeconv (T1)	Platelets	0.0302083	sp_39_rct
ReDeconv (T1)	Monocytes	0.199692	sp_39_rct
ReDeconv (T1)	NK	0.106961	sp_39_rct
ReDeconv (T1)	Pre-B	0.0890675	sp_39_rct
ReDeconv (T1)	CD8+ NKT-like	0.143647	sp_39_rct
ReDeconv (T1)	Naive CD8+ T	0.132755	sp_39_rct
ReDeconv (T1)	B	0.157794	sp_39_rct
ReDeconv (T1)	CD4+ T	0.115742	sp_40_rct
ReDeconv (T1)	Platelets	0.0367925	sp_40_rct
ReDeconv (T1)	Monocytes	0.199568	sp_40_rct
ReDeconv (T1)	NK	0.102007	sp_40_rct
ReDeconv (T1)	Pre-B	0.10325	sp_40_rct
ReDeconv (T1)	CD8+ NKT-like	0.147141	sp_40_rct
ReDeconv (T1)	Naive CD8+ T	0.148569	sp_40_rct
ReDeconv (T1)	B	0.146931	sp_40_rct
ReDeconv (T1)	CD4+ T	0.148624	sp_41_rct
ReDeconv (T1)	Platelets	0.0278679	sp_41_rct
ReDeconv (T1)	Monocytes	0.199733	sp_41_rct
ReDeconv (T1)	NK	0.117766	sp_41_rct
ReDeconv (T1)	Pre-B	0.0856391	sp_41_rct
ReDeconv (T1)	CD8+ NKT-like	0.114684	sp_41_rct
ReDeconv (T1)	Naive CD8+ T	0.128617	sp_41_rct
ReDeconv (T1)	B	0.177067	sp_41_rct
ReDeconv (T1)	CD4+ T	0.139533	sp_42_rct
ReDeconv (T1)	Platelets	0.025489	sp_42_rct
ReDeconv (T1)	Monocytes	0.200385	sp_42_rct
ReDeconv (T1)	NK	0.0933983	sp_42_rct
ReDeconv (T1)	Pre-B	0.102637	sp_42_rct
ReDeconv (T1)	CD8+ NKT-like	0.137828	sp_42_rct
ReDeconv (T1)	Naive CD8+ T	0.146259	sp_42_rct
ReDeconv (T1)	B	0.154471	sp_42_rct
ReDeconv (T1)	CD4+ T	0.156278	sp_43_rct
ReDeconv (T1)	Platelets	0.0347371	sp_43_rct
ReDeconv (T1)	Monocytes	0.192562	sp_43_rct
ReDeconv (T1)	NK	0.101312	sp_43_rct
ReDeconv (T1)	Pre-B	0.101401	sp_43_rct
ReDeconv (T1)	CD8+ NKT-like	0.120782	sp_43_rct
ReDeconv (T1)	Naive CD8+ T	0.155273	sp_43_rct
ReDeconv (T1)	B	0.137654	sp_43_rct
ReDeconv (T1)	CD4+ T	0.141502	sp_44_rct
ReDeconv (T1)	Platelets	0.0274553	sp_44_rct
ReDeconv (T1)	Monocytes	0.205049	sp_44_rct
ReDeconv (T1)	NK	0.108135	sp_44_rct
ReDeconv (T1)	Pre-B	0.0968486	sp_44_rct
ReDeconv (T1)	CD8+ NKT-like	0.145089	sp_44_rct
ReDeconv (T1)	Naive CD8+ T	0.139023	sp_44_rct
ReDeconv (T1)	B	0.1369	sp_44_rct
ReDeconv (T1)	CD4+ T	0.130173	sp_45_rct
ReDeconv (T1)	Platelets	0.0311591	sp_45_rct
ReDeconv (T1)	Monocytes	0.214471	sp_45_rct
ReDeconv (T1)	NK	0.107535	sp_45_rct
ReDeconv (T1)	Pre-B	0.118407	sp_45_rct
ReDeconv (T1)	CD8+ NKT-like	0.1311	sp_45_rct
ReDeconv (T1)	Naive CD8+ T	0.129109	sp_45_rct
ReDeconv (T1)	B	0.138046	sp_45_rct
ReDeconv (T1)	CD4+ T	0.129624	sp_46_rct
ReDeconv (T1)	Platelets	0.0277525	sp_46_rct
ReDeconv (T1)	Monocytes	0.195476	sp_46_rct
ReDeconv (T1)	NK	0.0987211	sp_46_rct
ReDeconv (T1)	Pre-B	0.0921702	sp_46_rct
ReDeconv (T1)	CD8+ NKT-like	0.158867	sp_46_rct
ReDeconv (T1)	Naive CD8+ T	0.14527	sp_46_rct
ReDeconv (T1)	B	0.152118	sp_46_rct
ReDeconv (T1)	CD4+ T	0.129564	sp_47_rct
ReDeconv (T1)	Platelets	0.0329094	sp_47_rct
ReDeconv (T1)	Monocytes	0.196472	sp_47_rct
ReDeconv (T1)	NK	0.118092	sp_47_rct
ReDeconv (T1)	Pre-B	0.116619	sp_47_rct
ReDeconv (T1)	CD8+ NKT-like	0.124761	sp_47_rct
ReDeconv (T1)	Naive CD8+ T	0.153594	sp_47_rct
ReDeconv (T1)	B	0.127988	sp_47_rct
ReDeconv (T1)	CD4+ T	0.160084	sp_48_rct
ReDeconv (T1)	Platelets	0.0247976	sp_48_rct
ReDeconv (T1)	Monocytes	0.187114	sp_48_rct
ReDeconv (T1)	NK	0.104815	sp_48_rct
ReDeconv (T1)	Pre-B	0.0937924	sp_48_rct
ReDeconv (T1)	CD8+ NKT-like	0.133632	sp_48_rct
ReDeconv (T1)	Naive CD8+ T	0.140019	sp_48_rct
ReDeconv (T1)	B	0.155747	sp_48_rct
ReDeconv (T1)	CD4+ T	0.1415	sp_49_rct
ReDeconv (T1)	Platelets	0.0324413	sp_49_rct
ReDeconv (T1)	Monocytes	0.201627	sp_49_rct
ReDeconv (T1)	NK	0.106971	sp_49_rct
ReDeconv (T1)	Pre-B	0.0937199	sp_49_rct
ReDeconv (T1)	CD8+ NKT-like	0.140123	sp_49_rct
ReDeconv (T1)	Naive CD8+ T	0.134758	sp_49_rct
ReDeconv (T1)	B	0.148859	sp_49_rct
ReDeconv (T1)	CD4+ T	0.143935	sp_50_rct
ReDeconv (T1)	Platelets	0.0321437	sp_50_rct
ReDeconv (T1)	Monocytes	0.197283	sp_50_rct
ReDeconv (T1)	NK	0.12267	sp_50_rct
ReDeconv (T1)	Pre-B	0.0946518	sp_50_rct
ReDeconv (T1)	CD8+ NKT-like	0.111455	sp_50_rct
ReDeconv (T1)	Naive CD8+ T	0.147691	sp_50_rct
ReDeconv (T1)	B	0.150171	sp_50_rct
ReDeconv (T1)	CD4+ T	0.12982	sp_51_rct
ReDeconv (T1)	Platelets	0.0338903	sp_51_rct
ReDeconv (T1)	Monocytes	0.191004	sp_51_rct
ReDeconv (T1)	NK	0.104511	sp_51_rct
ReDeconv (T1)	Pre-B	0.107167	sp_51_rct
ReDeconv (T1)	CD8+ NKT-like	0.134566	sp_51_rct
ReDeconv (T1)	Naive CD8+ T	0.151561	sp_51_rct
ReDeconv (T1)	B	0.147482	sp_51_rct
ReDeconv (T1)	CD4+ T	0.127678	sp_52_rct
ReDeconv (T1)	Platelets	0.0364349	sp_52_rct
ReDeconv (T1)	Monocytes	0.197766	sp_52_rct
ReDeconv (T1)	NK	0.100894	sp_52_rct
ReDeconv (T1)	Pre-B	0.093992	sp_52_rct
ReDeconv (T1)	CD8+ NKT-like	0.135866	sp_52_rct
ReDeconv (T1)	Naive CD8+ T	0.151675	sp_52_rct
ReDeconv (T1)	B	0.155694	sp_52_rct
ReDeconv (T1)	CD4+ T	0.126219	sp_53_rct
ReDeconv (T1)	Platelets	0.0296784	sp_53_rct
ReDeconv (T1)	Monocytes	0.20634	sp_53_rct
ReDeconv (T1)	NK	0.11347	sp_53_rct
ReDeconv (T1)	Pre-B	0.103453	sp_53_rct
ReDeconv (T1)	CD8+ NKT-like	0.12778	sp_53_rct
ReDeconv (T1)	Naive CD8+ T	0.157563	sp_53_rct
ReDeconv (T1)	B	0.135497	sp_53_rct
ReDeconv (T1)	CD4+ T	0.1388	sp_54_rct
ReDeconv (T1)	Platelets	0.0278266	sp_54_rct
ReDeconv (T1)	Monocytes	0.198978	sp_54_rct
ReDeconv (T1)	NK	0.108427	sp_54_rct
ReDeconv (T1)	Pre-B	0.0980642	sp_54_rct
ReDeconv (T1)	CD8+ NKT-like	0.127263	sp_54_rct
ReDeconv (T1)	Naive CD8+ T	0.149083	sp_54_rct
ReDeconv (T1)	B	0.151559	sp_54_rct
ReDeconv (T1)	CD4+ T	0.132452	sp_55_rct
ReDeconv (T1)	Platelets	0.0327195	sp_55_rct
ReDeconv (T1)	Monocytes	0.198648	sp_55_rct
ReDeconv (T1)	NK	0.107119	sp_55_rct
ReDeconv (T1)	Pre-B	0.104208	sp_55_rct
ReDeconv (T1)	CD8+ NKT-like	0.139015	sp_55_rct
ReDeconv (T1)	Naive CD8+ T	0.146913	sp_55_rct
ReDeconv (T1)	B	0.138926	sp_55_rct
ReDeconv (T1)	CD4+ T	0.114933	sp_56_rct
ReDeconv (T1)	Platelets	0.0312638	sp_56_rct
ReDeconv (T1)	Monocytes	0.191993	sp_56_rct
ReDeconv (T1)	NK	0.104601	sp_56_rct
ReDeconv (T1)	Pre-B	0.118423	sp_56_rct
ReDeconv (T1)	CD8+ NKT-like	0.14439	sp_56_rct
ReDeconv (T1)	Naive CD8+ T	0.137901	sp_56_rct
ReDeconv (T1)	B	0.156496	sp_56_rct
ReDeconv (T1)	CD4+ T	0.124159	sp_57_rct
ReDeconv (T1)	Platelets	0.0353093	sp_57_rct
ReDeconv (T1)	Monocytes	0.190366	sp_57_rct
ReDeconv (T1)	NK	0.109683	sp_57_rct
ReDeconv (T1)	Pre-B	0.0984282	sp_57_rct
ReDeconv (T1)	CD8+ NKT-like	0.164483	sp_57_rct
ReDeconv (T1)	Naive CD8+ T	0.136281	sp_57_rct
ReDeconv (T1)	B	0.141291	sp_57_rct
ReDeconv (T1)	CD4+ T	0.140338	sp_58_rct
ReDeconv (T1)	Platelets	0.029318	sp_58_rct
ReDeconv (T1)	Monocytes	0.2031	sp_58_rct
ReDeconv (T1)	NK	0.106529	sp_58_rct
ReDeconv (T1)	Pre-B	0.114029	sp_58_rct
ReDeconv (T1)	CD8+ NKT-like	0.135679	sp_58_rct
ReDeconv (T1)	Naive CD8+ T	0.142691	sp_58_rct
ReDeconv (T1)	B	0.128316	sp_58_rct
ReDeconv (T1)	CD4+ T	0.137366	sp_59_rct
ReDeconv (T1)	Platelets	0.0341047	sp_59_rct
ReDeconv (T1)	Monocytes	0.188977	sp_59_rct
ReDeconv (T1)	NK	0.103128	sp_59_rct
ReDeconv (T1)	Pre-B	0.105459	sp_59_rct
ReDeconv (T1)	CD8+ NKT-like	0.158809	sp_59_rct
ReDeconv (T1)	Naive CD8+ T	0.120631	sp_59_rct
ReDeconv (T1)	B	0.151525	sp_59_rct
ReDeconv (T1)	CD4+ T	0.151812	sp_60_rct
ReDeconv (T1)	Platelets	0.0348697	sp_60_rct
ReDeconv (T1)	Monocytes	0.209661	sp_60_rct
ReDeconv (T1)	NK	0.110976	sp_60_rct
ReDeconv (T1)	Pre-B	0.10691	sp_60_rct
ReDeconv (T1)	CD8+ NKT-like	0.117997	sp_60_rct
ReDeconv (T1)	Naive CD8+ T	0.14292	sp_60_rct
ReDeconv (T1)	B	0.124854	sp_60_rct
ReDeconv (T1)	CD4+ T	0.158051	sp_61_rct
ReDeconv (T1)	Platelets	0.0294024	sp_61_rct
ReDeconv (T1)	Monocytes	0.192471	sp_61_rct
ReDeconv (T1)	NK	0.108154	sp_61_rct
ReDeconv (T1)	Pre-B	0.105324	sp_61_rct
ReDeconv (T1)	CD8+ NKT-like	0.100378	sp_61_rct
ReDeconv (T1)	Naive CD8+ T	0.159062	sp_61_rct
ReDeconv (T1)	B	0.147157	sp_61_rct
ReDeconv (T1)	CD4+ T	0.163563	sp_62_rct
ReDeconv (T1)	Platelets	0.0295265	sp_62_rct
ReDeconv (T1)	Monocytes	0.196827	sp_62_rct
ReDeconv (T1)	NK	0.117221	sp_62_rct
ReDeconv (T1)	Pre-B	0.0982675	sp_62_rct
ReDeconv (T1)	CD8+ NKT-like	0.106919	sp_62_rct
ReDeconv (T1)	Naive CD8+ T	0.14344	sp_62_rct
ReDeconv (T1)	B	0.144236	sp_62_rct
ReDeconv (T1)	CD4+ T	0.13281	sp_63_rct
ReDeconv (T1)	Platelets	0.0305964	sp_63_rct
ReDeconv (T1)	Monocytes	0.207332	sp_63_rct
ReDeconv (T1)	NK	0.11437	sp_63_rct
ReDeconv (T1)	Pre-B	0.110571	sp_63_rct
ReDeconv (T1)	CD8+ NKT-like	0.11758	sp_63_rct
ReDeconv (T1)	Naive CD8+ T	0.150911	sp_63_rct
ReDeconv (T1)	B	0.13583	sp_63_rct
ReDeconv (T1)	CD4+ T	0.143274	sp_64_rct
ReDeconv (T1)	Platelets	0.0330069	sp_64_rct
ReDeconv (T1)	Monocytes	0.186933	sp_64_rct
ReDeconv (T1)	NK	0.103343	sp_64_rct
ReDeconv (T1)	Pre-B	0.115785	sp_64_rct
ReDeconv (T1)	CD8+ NKT-like	0.145635	sp_64_rct
ReDeconv (T1)	Naive CD8+ T	0.140669	sp_64_rct
ReDeconv (T1)	B	0.131353	sp_64_rct
ReDeconv (T1)	CD4+ T	0.136435	sp_65_rct
ReDeconv (T1)	Platelets	0.0273097	sp_65_rct
ReDeconv (T1)	Monocytes	0.190764	sp_65_rct
ReDeconv (T1)	NK	0.117906	sp_65_rct
ReDeconv (T1)	Pre-B	0.105011	sp_65_rct
ReDeconv (T1)	CD8+ NKT-like	0.136765	sp_65_rct
ReDeconv (T1)	Naive CD8+ T	0.147678	sp_65_rct
ReDeconv (T1)	B	0.138131	sp_65_rct
ReDeconv (T1)	CD4+ T	0.144214	sp_66_rct
ReDeconv (T1)	Platelets	0.0290845	sp_66_rct
ReDeconv (T1)	Monocytes	0.225488	sp_66_rct
ReDeconv (T1)	NK	0.105473	sp_66_rct
ReDeconv (T1)	Pre-B	0.0954391	sp_66_rct
ReDeconv (T1)	CD8+ NKT-like	0.112026	sp_66_rct
ReDeconv (T1)	Naive CD8+ T	0.1357	sp_66_rct
ReDeconv (T1)	B	0.152576	sp_66_rct
ReDeconv (T1)	CD4+ T	0.119121	sp_67_rct
ReDeconv (T1)	Platelets	0.0298662	sp_67_rct
ReDeconv (T1)	Monocytes	0.209997	sp_67_rct
ReDeconv (T1)	NK	0.105689	sp_67_rct
ReDeconv (T1)	Pre-B	0.0975723	sp_67_rct
ReDeconv (T1)	CD8+ NKT-like	0.129821	sp_67_rct
ReDeconv (T1)	Naive CD8+ T	0.154803	sp_67_rct
ReDeconv (T1)	B	0.15313	sp_67_rct
ReDeconv (T1)	CD4+ T	0.111834	sp_68_rct
ReDeconv (T1)	Platelets	0.0334331	sp_68_rct
ReDeconv (T1)	Monocytes	0.2006	sp_68_rct
ReDeconv (T1)	NK	0.103367	sp_68_rct
ReDeconv (T1)	Pre-B	0.106148	sp_68_rct
ReDeconv (T1)	CD8+ NKT-like	0.168864	sp_68_rct
ReDeconv (T1)	Naive CD8+ T	0.145713	sp_68_rct
ReDeconv (T1)	B	0.13004	sp_68_rct
ReDeconv (T1)	CD4+ T	0.138927	sp_69_rct
ReDeconv (T1)	Platelets	0.0329313	sp_69_rct
ReDeconv (T1)	Monocytes	0.18774	sp_69_rct
ReDeconv (T1)	NK	0.0989567	sp_69_rct
ReDeconv (T1)	Pre-B	0.106528	sp_69_rct
ReDeconv (T1)	CD8+ NKT-like	0.143693	sp_69_rct
ReDeconv (T1)	Naive CD8+ T	0.147767	sp_69_rct
ReDeconv (T1)	B	0.143456	sp_69_rct
ReDeconv (T1)	CD4+ T	0.131837	sp_70_rct
ReDeconv (T1)	Platelets	0.0275402	sp_70_rct
ReDeconv (T1)	Monocytes	0.187497	sp_70_rct
ReDeconv (T1)	NK	0.0965602	sp_70_rct
ReDeconv (T1)	Pre-B	0.107919	sp_70_rct
ReDeconv (T1)	CD8+ NKT-like	0.149791	sp_70_rct
ReDeconv (T1)	Naive CD8+ T	0.156361	sp_70_rct
ReDeconv (T1)	B	0.142494	sp_70_rct
ReDeconv (T1)	CD4+ T	0.12755	sp_71_rct
ReDeconv (T1)	Platelets	0.0302135	sp_71_rct
ReDeconv (T1)	Monocytes	0.219956	sp_71_rct
ReDeconv (T1)	NK	0.126654	sp_71_rct
ReDeconv (T1)	Pre-B	0.0988876	sp_71_rct
ReDeconv (T1)	CD8+ NKT-like	0.109907	sp_71_rct
ReDeconv (T1)	Naive CD8+ T	0.14449	sp_71_rct
ReDeconv (T1)	B	0.142341	sp_71_rct
ReDeconv (T1)	CD4+ T	0.138579	sp_72_rct
ReDeconv (T1)	Platelets	0.0225985	sp_72_rct
ReDeconv (T1)	Monocytes	0.205142	sp_72_rct
ReDeconv (T1)	NK	0.0965369	sp_72_rct
ReDeconv (T1)	Pre-B	0.0964647	sp_72_rct
ReDeconv (T1)	CD8+ NKT-like	0.149814	sp_72_rct
ReDeconv (T1)	Naive CD8+ T	0.126649	sp_72_rct
ReDeconv (T1)	B	0.164215	sp_72_rct
ReDeconv (T1)	CD4+ T	0.150203	sp_73_rct
ReDeconv (T1)	Platelets	0.0313878	sp_73_rct
ReDeconv (T1)	Monocytes	0.199385	sp_73_rct
ReDeconv (T1)	NK	0.117535	sp_73_rct
ReDeconv (T1)	Pre-B	0.086844	sp_73_rct
ReDeconv (T1)	CD8+ NKT-like	0.0995712	sp_73_rct
ReDeconv (T1)	Naive CD8+ T	0.158714	sp_73_rct
ReDeconv (T1)	B	0.156359	sp_73_rct
ReDeconv (T1)	CD4+ T	0.152367	sp_74_rct
ReDeconv (T1)	Platelets	0.033296	sp_74_rct
ReDeconv (T1)	Monocytes	0.186045	sp_74_rct
ReDeconv (T1)	NK	0.107526	sp_74_rct
ReDeconv (T1)	Pre-B	0.0959911	sp_74_rct
ReDeconv (T1)	CD8+ NKT-like	0.131423	sp_74_rct
ReDeconv (T1)	Naive CD8+ T	0.152145	sp_74_rct
ReDeconv (T1)	B	0.141207	sp_74_rct
ReDeconv (T1)	CD4+ T	0.128651	sp_75_rct
ReDeconv (T1)	Platelets	0.0339421	sp_75_rct
ReDeconv (T1)	Monocytes	0.202757	sp_75_rct
ReDeconv (T1)	NK	0.118931	sp_75_rct
ReDeconv (T1)	Pre-B	0.0857897	sp_75_rct
ReDeconv (T1)	CD8+ NKT-like	0.110706	sp_75_rct
ReDeconv (T1)	Naive CD8+ T	0.154353	sp_75_rct
ReDeconv (T1)	B	0.16487	sp_75_rct
ReDeconv (T1)	CD4+ T	0.149299	sp_76_rct
ReDeconv (T1)	Platelets	0.0313617	sp_76_rct
ReDeconv (T1)	Monocytes	0.204758	sp_76_rct
ReDeconv (T1)	NK	0.115958	sp_76_rct
ReDeconv (T1)	Pre-B	0.0934704	sp_76_rct
ReDeconv (T1)	CD8+ NKT-like	0.107216	sp_76_rct
ReDeconv (T1)	Naive CD8+ T	0.14346	sp_76_rct
ReDeconv (T1)	B	0.154476	sp_76_rct
ReDeconv (T1)	CD4+ T	0.153168	sp_77_rct
ReDeconv (T1)	Platelets	0.0324372	sp_77_rct
ReDeconv (T1)	Monocytes	0.191612	sp_77_rct
ReDeconv (T1)	NK	0.114568	sp_77_rct
ReDeconv (T1)	Pre-B	0.0897227	sp_77_rct
ReDeconv (T1)	CD8+ NKT-like	0.110304	sp_77_rct
ReDeconv (T1)	Naive CD8+ T	0.156205	sp_77_rct
ReDeconv (T1)	B	0.151982	sp_77_rct
ReDeconv (T1)	CD4+ T	0.127006	sp_78_rct
ReDeconv (T1)	Platelets	0.0317504	sp_78_rct
ReDeconv (T1)	Monocytes	0.200953	sp_78_rct
ReDeconv (T1)	NK	0.103845	sp_78_rct
ReDeconv (T1)	Pre-B	0.0988532	sp_78_rct
ReDeconv (T1)	CD8+ NKT-like	0.163269	sp_78_rct
ReDeconv (T1)	Naive CD8+ T	0.127124	sp_78_rct
ReDeconv (T1)	B	0.147199	sp_78_rct
ReDeconv (T1)	CD4+ T	0.130314	sp_79_rct
ReDeconv (T1)	Platelets	0.0357979	sp_79_rct
ReDeconv (T1)	Monocytes	0.212977	sp_79_rct
ReDeconv (T1)	NK	0.106922	sp_79_rct
ReDeconv (T1)	Pre-B	0.110821	sp_79_rct
ReDeconv (T1)	CD8+ NKT-like	0.120854	sp_79_rct
ReDeconv (T1)	Naive CD8+ T	0.153875	sp_79_rct
ReDeconv (T1)	B	0.12844	sp_79_rct
ReDeconv (T1)	CD4+ T	0.148063	sp_80_rct
ReDeconv (T1)	Platelets	0.0344542	sp_80_rct
ReDeconv (T1)	Monocytes	0.196828	sp_80_rct
ReDeconv (T1)	NK	0.115706	sp_80_rct
ReDeconv (T1)	Pre-B	0.105228	sp_80_rct
ReDeconv (T1)	CD8+ NKT-like	0.113835	sp_80_rct
ReDeconv (T1)	Naive CD8+ T	0.130218	sp_80_rct
ReDeconv (T1)	B	0.155669	sp_80_rct
ReDeconv (T1)	CD4+ T	0.156017	sp_81_rct
ReDeconv (T1)	Platelets	0.0306655	sp_81_rct
ReDeconv (T1)	Monocytes	0.203678	sp_81_rct
ReDeconv (T1)	NK	0.105887	sp_81_rct
ReDeconv (T1)	Pre-B	0.104363	sp_81_rct
ReDeconv (T1)	CD8+ NKT-like	0.111591	sp_81_rct
ReDeconv (T1)	Naive CD8+ T	0.14692	sp_81_rct
ReDeconv (T1)	B	0.140879	sp_81_rct
ReDeconv (T1)	CD4+ T	0.13733	sp_82_rct
ReDeconv (T1)	Platelets	0.0300769	sp_82_rct
ReDeconv (T1)	Monocytes	0.19005	sp_82_rct
ReDeconv (T1)	NK	0.0987657	sp_82_rct
ReDeconv (T1)	Pre-B	0.100775	sp_82_rct
ReDeconv (T1)	CD8+ NKT-like	0.152837	sp_82_rct
ReDeconv (T1)	Naive CD8+ T	0.136427	sp_82_rct
ReDeconv (T1)	B	0.153739	sp_82_rct
ReDeconv (T1)	CD4+ T	0.137401	sp_83_rct
ReDeconv (T1)	Platelets	0.0297361	sp_83_rct
ReDeconv (T1)	Monocytes	0.186655	sp_83_rct
ReDeconv (T1)	NK	0.109813	sp_83_rct
ReDeconv (T1)	Pre-B	0.0976759	sp_83_rct
ReDeconv (T1)	CD8+ NKT-like	0.135817	sp_83_rct
ReDeconv (T1)	Naive CD8+ T	0.138	sp_83_rct
ReDeconv (T1)	B	0.164902	sp_83_rct
ReDeconv (T1)	CD4+ T	0.169961	sp_84_rct
ReDeconv (T1)	Platelets	0.0297856	sp_84_rct
ReDeconv (T1)	Monocytes	0.193018	sp_84_rct
ReDeconv (T1)	NK	0.108917	sp_84_rct
ReDeconv (T1)	Pre-B	0.0935505	sp_84_rct
ReDeconv (T1)	CD8+ NKT-like	0.111759	sp_84_rct
ReDeconv (T1)	Naive CD8+ T	0.144873	sp_84_rct
ReDeconv (T1)	B	0.148136	sp_84_rct
ReDeconv (T1)	CD4+ T	0.144867	sp_85_rct
ReDeconv (T1)	Platelets	0.0278925	sp_85_rct
ReDeconv (T1)	Monocytes	0.201859	sp_85_rct
ReDeconv (T1)	NK	0.108874	sp_85_rct
ReDeconv (T1)	Pre-B	0.0861896	sp_85_rct
ReDeconv (T1)	CD8+ NKT-like	0.144342	sp_85_rct
ReDeconv (T1)	Naive CD8+ T	0.127327	sp_85_rct
ReDeconv (T1)	B	0.158649	sp_85_rct
ReDeconv (T1)	CD4+ T	0.157374	sp_86_rct
ReDeconv (T1)	Platelets	0.0369158	sp_86_rct
ReDeconv (T1)	Monocytes	0.189445	sp_86_rct
ReDeconv (T1)	NK	0.10671	sp_86_rct
ReDeconv (T1)	Pre-B	0.10188	sp_86_rct
ReDeconv (T1)	CD8+ NKT-like	0.142658	sp_86_rct
ReDeconv (T1)	Naive CD8+ T	0.121656	sp_86_rct
ReDeconv (T1)	B	0.143362	sp_86_rct
ReDeconv (T1)	CD4+ T	0.156131	sp_87_rct
ReDeconv (T1)	Platelets	0.0342409	sp_87_rct
ReDeconv (T1)	Monocytes	0.194872	sp_87_rct
ReDeconv (T1)	NK	0.107225	sp_87_rct
ReDeconv (T1)	Pre-B	0.0956253	sp_87_rct
ReDeconv (T1)	CD8+ NKT-like	0.112457	sp_87_rct
ReDeconv (T1)	Naive CD8+ T	0.146167	sp_87_rct
ReDeconv (T1)	B	0.153282	sp_87_rct
ReDeconv (T1)	CD4+ T	0.14556	sp_88_rct
ReDeconv (T1)	Platelets	0.0316485	sp_88_rct
ReDeconv (T1)	Monocytes	0.21001	sp_88_rct
ReDeconv (T1)	NK	0.103312	sp_88_rct
ReDeconv (T1)	Pre-B	0.0996132	sp_88_rct
ReDeconv (T1)	CD8+ NKT-like	0.131804	sp_88_rct
ReDeconv (T1)	Naive CD8+ T	0.143922	sp_88_rct
ReDeconv (T1)	B	0.13413	sp_88_rct
ReDeconv (T1)	CD4+ T	0.140814	sp_89_rct
ReDeconv (T1)	Platelets	0.0305273	sp_89_rct
ReDeconv (T1)	Monocytes	0.207531	sp_89_rct
ReDeconv (T1)	NK	0.104006	sp_89_rct
ReDeconv (T1)	Pre-B	0.109557	sp_89_rct
ReDeconv (T1)	CD8+ NKT-like	0.118758	sp_89_rct
ReDeconv (T1)	Naive CD8+ T	0.147071	sp_89_rct
ReDeconv (T1)	B	0.141736	sp_89_rct
ReDeconv (T1)	CD4+ T	0.144478	sp_90_rct
ReDeconv (T1)	Platelets	0.0319996	sp_90_rct
ReDeconv (T1)	Monocytes	0.184567	sp_90_rct
ReDeconv (T1)	NK	0.0936001	sp_90_rct
ReDeconv (T1)	Pre-B	0.0981515	sp_90_rct
ReDeconv (T1)	CD8+ NKT-like	0.16993	sp_90_rct
ReDeconv (T1)	Naive CD8+ T	0.129302	sp_90_rct
ReDeconv (T1)	B	0.147972	sp_90_rct
ReDeconv (T1)	CD4+ T	0.156409	sp_91_rct
ReDeconv (T1)	Platelets	0.0321117	sp_91_rct
ReDeconv (T1)	Monocytes	0.209903	sp_91_rct
ReDeconv (T1)	NK	0.0982514	sp_91_rct
ReDeconv (T1)	Pre-B	0.0973254	sp_91_rct
ReDeconv (T1)	CD8+ NKT-like	0.148639	sp_91_rct
ReDeconv (T1)	Naive CD8+ T	0.128726	sp_91_rct
ReDeconv (T1)	B	0.128634	sp_91_rct
ReDeconv (T1)	CD4+ T	0.164862	sp_92_rct
ReDeconv (T1)	Platelets	0.0296094	sp_92_rct
ReDeconv (T1)	Monocytes	0.202427	sp_92_rct
ReDeconv (T1)	NK	0.108116	sp_92_rct
ReDeconv (T1)	Pre-B	0.0887953	sp_92_rct
ReDeconv (T1)	CD8+ NKT-like	0.135979	sp_92_rct
ReDeconv (T1)	Naive CD8+ T	0.120655	sp_92_rct
ReDeconv (T1)	B	0.149555	sp_92_rct
ReDeconv (T1)	CD4+ T	0.130247	sp_93_rct
ReDeconv (T1)	Platelets	0.0311776	sp_93_rct
ReDeconv (T1)	Monocytes	0.210559	sp_93_rct
ReDeconv (T1)	NK	0.0942454	sp_93_rct
ReDeconv (T1)	Pre-B	0.0868612	sp_93_rct
ReDeconv (T1)	CD8+ NKT-like	0.154347	sp_93_rct
ReDeconv (T1)	Naive CD8+ T	0.131781	sp_93_rct
ReDeconv (T1)	B	0.160782	sp_93_rct
ReDeconv (T1)	CD4+ T	0.122304	sp_94_rct
ReDeconv (T1)	Platelets	0.0327907	sp_94_rct
ReDeconv (T1)	Monocytes	0.200292	sp_94_rct
ReDeconv (T1)	NK	0.106644	sp_94_rct
ReDeconv (T1)	Pre-B	0.102349	sp_94_rct
ReDeconv (T1)	CD8+ NKT-like	0.133664	sp_94_rct
ReDeconv (T1)	Naive CD8+ T	0.151189	sp_94_rct
ReDeconv (T1)	B	0.150767	sp_94_rct
ReDeconv (T1)	CD4+ T	0.147051	sp_95_rct
ReDeconv (T1)	Platelets	0.0341561	sp_95_rct
ReDeconv (T1)	Monocytes	0.187291	sp_95_rct
ReDeconv (T1)	NK	0.113552	sp_95_rct
ReDeconv (T1)	Pre-B	0.108982	sp_95_rct
ReDeconv (T1)	CD8+ NKT-like	0.122058	sp_95_rct
ReDeconv (T1)	Naive CD8+ T	0.149752	sp_95_rct
ReDeconv (T1)	B	0.137158	sp_95_rct
ReDeconv (T1)	CD4+ T	0.141081	sp_96_rct
ReDeconv (T1)	Platelets	0.0274558	sp_96_rct
ReDeconv (T1)	Monocytes	0.200913	sp_96_rct
ReDeconv (T1)	NK	0.098236	sp_96_rct
ReDeconv (T1)	Pre-B	0.093809	sp_96_rct
ReDeconv (T1)	CD8+ NKT-like	0.150565	sp_96_rct
ReDeconv (T1)	Naive CD8+ T	0.12654	sp_96_rct
ReDeconv (T1)	B	0.161401	sp_96_rct
ReDeconv (T1)	CD4+ T	0.149339	sp_97_rct
ReDeconv (T1)	Platelets	0.0273664	sp_97_rct
ReDeconv (T1)	Monocytes	0.214057	sp_97_rct
ReDeconv (T1)	NK	0.102768	sp_97_rct
ReDeconv (T1)	Pre-B	0.1018	sp_97_rct
ReDeconv (T1)	CD8+ NKT-like	0.129945	sp_97_rct
ReDeconv (T1)	Naive CD8+ T	0.135226	sp_97_rct
ReDeconv (T1)	B	0.139498	sp_97_rct
ReDeconv (T1)	CD4+ T	0.125759	sp_98_rct
ReDeconv (T1)	Platelets	0.0335385	sp_98_rct
ReDeconv (T1)	Monocytes	0.207892	sp_98_rct
ReDeconv (T1)	NK	0.102074	sp_98_rct
ReDeconv (T1)	Pre-B	0.111256	sp_98_rct
ReDeconv (T1)	CD8+ NKT-like	0.141645	sp_98_rct
ReDeconv (T1)	Naive CD8+ T	0.140561	sp_98_rct
ReDeconv (T1)	B	0.137274	sp_98_rct
ReDeconv (T1)	CD4+ T	0.131344	sp_99_rct
ReDeconv (T1)	Platelets	0.0368412	sp_99_rct
ReDeconv (T1)	Monocytes	0.213437	sp_99_rct
ReDeconv (T1)	NK	0.10116	sp_99_rct
ReDeconv (T1)	Pre-B	0.104573	sp_99_rct
ReDeconv (T1)	CD8+ NKT-like	0.139885	sp_99_rct
ReDeconv (T1)	Naive CD8+ T	0.132209	sp_99_rct
ReDeconv (T1)	B	0.14055	sp_99_rct
ReDeconv (T1)	CD4+ T	0.134765	sp_100_rct
ReDeconv (T1)	Platelets	0.0325344	sp_100_rct
ReDeconv (T1)	Monocytes	0.197365	sp_100_rct
ReDeconv (T1)	NK	0.104809	sp_100_rct
ReDeconv (T1)	Pre-B	0.114535	sp_100_rct
ReDeconv (T1)	CD8+ NKT-like	0.133389	sp_100_rct
ReDeconv (T1)	Naive CD8+ T	0.152112	sp_100_rct
ReDeconv (T1)	B	0.130489	sp_100_rct
MuSiC (T1)	CD4+ T	0.131802	sp_1_rct
MuSiC (T1)	Platelets	0.0389922	sp_1_rct
MuSiC (T1)	Monocytes	0.190179	sp_1_rct
MuSiC (T1)	NK	0.115587	sp_1_rct
MuSiC (T1)	Pre-B	0.0857239	sp_1_rct
MuSiC (T1)	CD8+ NKT-like	0.0904454	sp_1_rct
MuSiC (T1)	Naive CD8+ T	0.167048	sp_1_rct
MuSiC (T1)	B	0.180223	sp_1_rct
MuSiC (T1)	CD4+ T	0.179969	sp_2_rct
MuSiC (T1)	Platelets	0.0276245	sp_2_rct
MuSiC (T1)	Monocytes	0.222208	sp_2_rct
MuSiC (T1)	NK	0.117044	sp_2_rct
MuSiC (T1)	Pre-B	0.0903288	sp_2_rct
MuSiC (T1)	CD8+ NKT-like	0.0699663	sp_2_rct
MuSiC (T1)	Naive CD8+ T	0.152808	sp_2_rct
MuSiC (T1)	B	0.140051	sp_2_rct
MuSiC (T1)	CD4+ T	0.125513	sp_3_rct
MuSiC (T1)	Platelets	0.0324764	sp_3_rct
MuSiC (T1)	Monocytes	0.207657	sp_3_rct
MuSiC (T1)	NK	0.110237	sp_3_rct
MuSiC (T1)	Pre-B	0.0958043	sp_3_rct
MuSiC (T1)	CD8+ NKT-like	0.113338	sp_3_rct
MuSiC (T1)	Naive CD8+ T	0.173609	sp_3_rct
MuSiC (T1)	B	0.141365	sp_3_rct
MuSiC (T1)	CD4+ T	0.159488	sp_4_rct
MuSiC (T1)	Platelets	0.0320407	sp_4_rct
MuSiC (T1)	Monocytes	0.199353	sp_4_rct
MuSiC (T1)	NK	0.102402	sp_4_rct
MuSiC (T1)	Pre-B	0.0704354	sp_4_rct
MuSiC (T1)	CD8+ NKT-like	0.0836436	sp_4_rct
MuSiC (T1)	Naive CD8+ T	0.160672	sp_4_rct
MuSiC (T1)	B	0.191966	sp_4_rct
MuSiC (T1)	CD4+ T	0.183116	sp_5_rct
MuSiC (T1)	Platelets	0.0302548	sp_5_rct
MuSiC (T1)	Monocytes	0.19306	sp_5_rct
MuSiC (T1)	NK	0.102768	sp_5_rct
MuSiC (T1)	Pre-B	0.0737277	sp_5_rct
MuSiC (T1)	CD8+ NKT-like	0.0837241	sp_5_rct
MuSiC (T1)	Naive CD8+ T	0.159406	sp_5_rct
MuSiC (T1)	B	0.173943	sp_5_rct
MuSiC (T1)	CD4+ T	0.153256	sp_6_rct
MuSiC (T1)	Platelets	0.0303444	sp_6_rct
MuSiC (T1)	Monocytes	0.192907	sp_6_rct
MuSiC (T1)	NK	0.105706	sp_6_rct
MuSiC (T1)	Pre-B	0.105606	sp_6_rct
MuSiC (T1)	CD8+ NKT-like	0.123154	sp_6_rct
MuSiC (T1)	Naive CD8+ T	0.165227	sp_6_rct
MuSiC (T1)	B	0.1238	sp_6_rct
MuSiC (T1)	CD4+ T	0.221743	sp_7_rct
MuSiC (T1)	Platelets	0.0268281	sp_7_rct
MuSiC (T1)	Monocytes	0.19069	sp_7_rct
MuSiC (T1)	NK	0.114763	sp_7_rct
MuSiC (T1)	Pre-B	0.101543	sp_7_rct
MuSiC (T1)	CD8+ NKT-like	0.0994948	sp_7_rct
MuSiC (T1)	Naive CD8+ T	0.105233	sp_7_rct
MuSiC (T1)	B	0.139705	sp_7_rct
MuSiC (T1)	CD4+ T	0.0895515	sp_8_rct
MuSiC (T1)	Platelets	0.0285435	sp_8_rct
MuSiC (T1)	Monocytes	0.187554	sp_8_rct
MuSiC (T1)	NK	0.111645	sp_8_rct
MuSiC (T1)	Pre-B	0.0893531	sp_8_rct
MuSiC (T1)	CD8+ NKT-like	0.13356	sp_8_rct
MuSiC (T1)	Naive CD8+ T	0.160429	sp_8_rct
MuSiC (T1)	B	0.199363	sp_8_rct
MuSiC (T1)	CD4+ T	0.156467	sp_9_rct
MuSiC (T1)	Platelets	0.0340397	sp_9_rct
MuSiC (T1)	Monocytes	0.201627	sp_9_rct
MuSiC (T1)	NK	0.106855	sp_9_rct
MuSiC (T1)	Pre-B	0.0796377	sp_9_rct
MuSiC (T1)	CD8+ NKT-like	0.0797394	sp_9_rct
MuSiC (T1)	Naive CD8+ T	0.178162	sp_9_rct
MuSiC (T1)	B	0.163472	sp_9_rct
MuSiC (T1)	CD4+ T	0.110734	sp_10_rct
MuSiC (T1)	Platelets	0.0335049	sp_10_rct
MuSiC (T1)	Monocytes	0.212173	sp_10_rct
MuSiC (T1)	NK	0.100982	sp_10_rct
MuSiC (T1)	Pre-B	0.0786062	sp_10_rct
MuSiC (T1)	CD8+ NKT-like	0.119863	sp_10_rct
MuSiC (T1)	Naive CD8+ T	0.178071	sp_10_rct
MuSiC (T1)	B	0.166066	sp_10_rct
MuSiC (T1)	CD4+ T	0.100645	sp_11_rct
MuSiC (T1)	Platelets	0.0324347	sp_11_rct
MuSiC (T1)	Monocytes	0.196478	sp_11_rct
MuSiC (T1)	NK	0.115655	sp_11_rct
MuSiC (T1)	Pre-B	0.0930653	sp_11_rct
MuSiC (T1)	CD8+ NKT-like	0.138322	sp_11_rct
MuSiC (T1)	Naive CD8+ T	0.154894	sp_11_rct
MuSiC (T1)	B	0.168507	sp_11_rct
MuSiC (T1)	CD4+ T	0.172915	sp_12_rct
MuSiC (T1)	Platelets	0.0376027	sp_12_rct
MuSiC (T1)	Monocytes	0.182348	sp_12_rct
MuSiC (T1)	NK	0.116347	sp_12_rct
MuSiC (T1)	Pre-B	0.0735951	sp_12_rct
MuSiC (T1)	CD8+ NKT-like	0.0761006	sp_12_rct
MuSiC (T1)	Naive CD8+ T	0.157207	sp_12_rct
MuSiC (T1)	B	0.183885	sp_12_rct
MuSiC (T1)	CD4+ T	0.204052	sp_13_rct
MuSiC (T1)	Platelets	0.0312425	sp_13_rct
MuSiC (T1)	Monocytes	0.196933	sp_13_rct
MuSiC (T1)	NK	0.12179	sp_13_rct
MuSiC (T1)	Pre-B	0.0653163	sp_13_rct
MuSiC (T1)	CD8+ NKT-like	0.0516794	sp_13_rct
MuSiC (T1)	Naive CD8+ T	0.1339	sp_13_rct
MuSiC (T1)	B	0.195087	sp_13_rct
MuSiC (T1)	CD4+ T	0.0708245	sp_14_rct
MuSiC (T1)	Platelets	0.0301927	sp_14_rct
MuSiC (T1)	Monocytes	0.222661	sp_14_rct
MuSiC (T1)	NK	0.0906711	sp_14_rct
MuSiC (T1)	Pre-B	0.0893277	sp_14_rct
MuSiC (T1)	CD8+ NKT-like	0.11859	sp_14_rct
MuSiC (T1)	Naive CD8+ T	0.222597	sp_14_rct
MuSiC (T1)	B	0.155136	sp_14_rct
MuSiC (T1)	CD4+ T	0.190144	sp_15_rct
MuSiC (T1)	Platelets	0.0298076	sp_15_rct
MuSiC (T1)	Monocytes	0.197265	sp_15_rct
MuSiC (T1)	NK	0.101221	sp_15_rct
MuSiC (T1)	Pre-B	0.0774138	sp_15_rct
MuSiC (T1)	CD8+ NKT-like	0.100772	sp_15_rct
MuSiC (T1)	Naive CD8+ T	0.122643	sp_15_rct
MuSiC (T1)	B	0.180733	sp_15_rct
MuSiC (T1)	CD4+ T	0.237299	sp_16_rct
MuSiC (T1)	Platelets	0.0336702	sp_16_rct
MuSiC (T1)	Monocytes	0.157235	sp_16_rct
MuSiC (T1)	NK	0.149375	sp_16_rct
MuSiC (T1)	Pre-B	0.103215	sp_16_rct
MuSiC (T1)	CD8+ NKT-like	0.0995808	sp_16_rct
MuSiC (T1)	Naive CD8+ T	0.0443083	sp_16_rct
MuSiC (T1)	B	0.175317	sp_16_rct
MuSiC (T1)	CD4+ T	0.0479312	sp_17_rct
MuSiC (T1)	Platelets	0.0328373	sp_17_rct
MuSiC (T1)	Monocytes	0.188352	sp_17_rct
MuSiC (T1)	NK	0.0883796	sp_17_rct
MuSiC (T1)	Pre-B	0.0671254	sp_17_rct
MuSiC (T1)	CD8+ NKT-like	0.175209	sp_17_rct
MuSiC (T1)	Naive CD8+ T	0.217533	sp_17_rct
MuSiC (T1)	B	0.182632	sp_17_rct
MuSiC (T1)	CD4+ T	0.127378	sp_18_rct
MuSiC (T1)	Platelets	0.0353056	sp_18_rct
MuSiC (T1)	Monocytes	0.188198	sp_18_rct
MuSiC (T1)	NK	0.121501	sp_18_rct
MuSiC (T1)	Pre-B	0.0690536	sp_18_rct
MuSiC (T1)	CD8+ NKT-like	0.0792677	sp_18_rct
MuSiC (T1)	Naive CD8+ T	0.172006	sp_18_rct
MuSiC (T1)	B	0.20729	sp_18_rct
MuSiC (T1)	CD4+ T	0.141357	sp_19_rct
MuSiC (T1)	Platelets	0.0365872	sp_19_rct
MuSiC (T1)	Monocytes	0.200081	sp_19_rct
MuSiC (T1)	NK	0.101963	sp_19_rct
MuSiC (T1)	Pre-B	0.102309	sp_19_rct
MuSiC (T1)	CD8+ NKT-like	0.128627	sp_19_rct
MuSiC (T1)	Naive CD8+ T	0.13459	sp_19_rct
MuSiC (T1)	B	0.154485	sp_19_rct
MuSiC (T1)	CD4+ T	0.126283	sp_20_rct
MuSiC (T1)	Platelets	0.0300484	sp_20_rct
MuSiC (T1)	Monocytes	0.220112	sp_20_rct
MuSiC (T1)	NK	0.10294	sp_20_rct
MuSiC (T1)	Pre-B	0.101427	sp_20_rct
MuSiC (T1)	CD8+ NKT-like	0.111279	sp_20_rct
MuSiC (T1)	Naive CD8+ T	0.174014	sp_20_rct
MuSiC (T1)	B	0.133896	sp_20_rct
MuSiC (T1)	CD4+ T	0.17752	sp_21_rct
MuSiC (T1)	Platelets	0.036363	sp_21_rct
MuSiC (T1)	Monocytes	0.170761	sp_21_rct
MuSiC (T1)	NK	0.120466	sp_21_rct
MuSiC (T1)	Pre-B	0.0816204	sp_21_rct
MuSiC (T1)	CD8+ NKT-like	0.0997127	sp_21_rct
MuSiC (T1)	Naive CD8+ T	0.13415	sp_21_rct
MuSiC (T1)	B	0.179408	sp_21_rct
MuSiC (T1)	CD4+ T	0.138046	sp_22_rct
MuSiC (T1)	Platelets	0.0356392	sp_22_rct
MuSiC (T1)	Monocytes	0.198994	sp_22_rct
MuSiC (T1)	NK	0.123187	sp_22_rct
MuSiC (T1)	Pre-B	0.0740545	sp_22_rct
MuSiC (T1)	CD8+ NKT-like	0.0941595	sp_22_rct
MuSiC (T1)	Naive CD8+ T	0.174086	sp_22_rct
MuSiC (T1)	B	0.161834	sp_22_rct
MuSiC (T1)	CD4+ T	0.17756	sp_23_rct
MuSiC (T1)	Platelets	0.0335499	sp_23_rct
MuSiC (T1)	Monocytes	0.209516	sp_23_rct
MuSiC (T1)	NK	0.108625	sp_23_rct
MuSiC (T1)	Pre-B	0.0755629	sp_23_rct
MuSiC (T1)	CD8+ NKT-like	0.124286	sp_23_rct
MuSiC (T1)	Naive CD8+ T	0.108707	sp_23_rct
MuSiC (T1)	B	0.162193	sp_23_rct
MuSiC (T1)	CD4+ T	0.127217	sp_24_rct
MuSiC (T1)	Platelets	0.02817	sp_24_rct
MuSiC (T1)	Monocytes	0.19544	sp_24_rct
MuSiC (T1)	NK	0.116483	sp_24_rct
MuSiC (T1)	Pre-B	0.0872333	sp_24_rct
MuSiC (T1)	CD8+ NKT-like	0.123566	sp_24_rct
MuSiC (T1)	Naive CD8+ T	0.182518	sp_24_rct
MuSiC (T1)	B	0.139372	sp_24_rct
MuSiC (T1)	CD4+ T	0.0980443	sp_25_rct
MuSiC (T1)	Platelets	0.0283318	sp_25_rct
MuSiC (T1)	Monocytes	0.196192	sp_25_rct
MuSiC (T1)	NK	0.0995615	sp_25_rct
MuSiC (T1)	Pre-B	0.107227	sp_25_rct
MuSiC (T1)	CD8+ NKT-like	0.159892	sp_25_rct
MuSiC (T1)	Naive CD8+ T	0.17486	sp_25_rct
MuSiC (T1)	B	0.135891	sp_25_rct
MuSiC (T1)	CD4+ T	0.167067	sp_26_rct
MuSiC (T1)	Platelets	0.0326409	sp_26_rct
MuSiC (T1)	Monocytes	0.213059	sp_26_rct
MuSiC (T1)	NK	0.11232	sp_26_rct
MuSiC (T1)	Pre-B	0.12132	sp_26_rct
MuSiC (T1)	CD8+ NKT-like	0.0980516	sp_26_rct
MuSiC (T1)	Naive CD8+ T	0.136195	sp_26_rct
MuSiC (T1)	B	0.119347	sp_26_rct
MuSiC (T1)	CD4+ T	0.161786	sp_27_rct
MuSiC (T1)	Platelets	0.0307992	sp_27_rct
MuSiC (T1)	Monocytes	0.184647	sp_27_rct
MuSiC (T1)	NK	0.10745	sp_27_rct
MuSiC (T1)	Pre-B	0.0922609	sp_27_rct
MuSiC (T1)	CD8+ NKT-like	0.13957	sp_27_rct
MuSiC (T1)	Naive CD8+ T	0.125986	sp_27_rct
MuSiC (T1)	B	0.157501	sp_27_rct
MuSiC (T1)	CD4+ T	0.116476	sp_28_rct
MuSiC (T1)	Platelets	0.0350968	sp_28_rct
MuSiC (T1)	Monocytes	0.187891	sp_28_rct
MuSiC (T1)	NK	0.107198	sp_28_rct
MuSiC (T1)	Pre-B	0.0946422	sp_28_rct
MuSiC (T1)	CD8+ NKT-like	0.12439	sp_28_rct
MuSiC (T1)	Naive CD8+ T	0.179809	sp_28_rct
MuSiC (T1)	B	0.154496	sp_28_rct
MuSiC (T1)	CD4+ T	0.152897	sp_29_rct
MuSiC (T1)	Platelets	0.0323366	sp_29_rct
MuSiC (T1)	Monocytes	0.205571	sp_29_rct
MuSiC (T1)	NK	0.112638	sp_29_rct
MuSiC (T1)	Pre-B	0.0984635	sp_29_rct
MuSiC (T1)	CD8+ NKT-like	0.0962872	sp_29_rct
MuSiC (T1)	Naive CD8+ T	0.150984	sp_29_rct
MuSiC (T1)	B	0.150823	sp_29_rct
MuSiC (T1)	CD4+ T	0.12687	sp_30_rct
MuSiC (T1)	Platelets	0.0281513	sp_30_rct
MuSiC (T1)	Monocytes	0.201595	sp_30_rct
MuSiC (T1)	NK	0.109777	sp_30_rct
MuSiC (T1)	Pre-B	0.113618	sp_30_rct
MuSiC (T1)	CD8+ NKT-like	0.109496	sp_30_rct
MuSiC (T1)	Naive CD8+ T	0.178769	sp_30_rct
MuSiC (T1)	B	0.131723	sp_30_rct
MuSiC (T1)	CD4+ T	0.112004	sp_31_rct
MuSiC (T1)	Platelets	0.0335425	sp_31_rct
MuSiC (T1)	Monocytes	0.205899	sp_31_rct
MuSiC (T1)	NK	0.0998124	sp_31_rct
MuSiC (T1)	Pre-B	0.0982711	sp_31_rct
MuSiC (T1)	CD8+ NKT-like	0.138576	sp_31_rct
MuSiC (T1)	Naive CD8+ T	0.158881	sp_31_rct
MuSiC (T1)	B	0.153014	sp_31_rct
MuSiC (T1)	CD4+ T	0.112393	sp_32_rct
MuSiC (T1)	Platelets	0.0324414	sp_32_rct
MuSiC (T1)	Monocytes	0.206104	sp_32_rct
MuSiC (T1)	NK	0.109539	sp_32_rct
MuSiC (T1)	Pre-B	0.10752	sp_32_rct
MuSiC (T1)	CD8+ NKT-like	0.100208	sp_32_rct
MuSiC (T1)	Naive CD8+ T	0.192931	sp_32_rct
MuSiC (T1)	B	0.138865	sp_32_rct
MuSiC (T1)	CD4+ T	0.127483	sp_33_rct
MuSiC (T1)	Platelets	0.0381154	sp_33_rct
MuSiC (T1)	Monocytes	0.183607	sp_33_rct
MuSiC (T1)	NK	0.0990804	sp_33_rct
MuSiC (T1)	Pre-B	0.0953586	sp_33_rct
MuSiC (T1)	CD8+ NKT-like	0.131437	sp_33_rct
MuSiC (T1)	Naive CD8+ T	0.165772	sp_33_rct
MuSiC (T1)	B	0.159147	sp_33_rct
MuSiC (T1)	CD4+ T	0.110527	sp_34_rct
MuSiC (T1)	Platelets	0.0348121	sp_34_rct
MuSiC (T1)	Monocytes	0.20477	sp_34_rct
MuSiC (T1)	NK	0.117692	sp_34_rct
MuSiC (T1)	Pre-B	0.0953725	sp_34_rct
MuSiC (T1)	CD8+ NKT-like	0.116189	sp_34_rct
MuSiC (T1)	Naive CD8+ T	0.157574	sp_34_rct
MuSiC (T1)	B	0.163063	sp_34_rct
MuSiC (T1)	CD4+ T	0.143626	sp_35_rct
MuSiC (T1)	Platelets	0.0366357	sp_35_rct
MuSiC (T1)	Monocytes	0.200262	sp_35_rct
MuSiC (T1)	NK	0.108028	sp_35_rct
MuSiC (T1)	Pre-B	0.0807144	sp_35_rct
MuSiC (T1)	CD8+ NKT-like	0.120463	sp_35_rct
MuSiC (T1)	Naive CD8+ T	0.12903	sp_35_rct
MuSiC (T1)	B	0.18124	sp_35_rct
MuSiC (T1)	CD4+ T	0.150667	sp_36_rct
MuSiC (T1)	Platelets	0.0320176	sp_36_rct
MuSiC (T1)	Monocytes	0.175388	sp_36_rct
MuSiC (T1)	NK	0.115582	sp_36_rct
MuSiC (T1)	Pre-B	0.0791991	sp_36_rct
MuSiC (T1)	CD8+ NKT-like	0.0704943	sp_36_rct
MuSiC (T1)	Naive CD8+ T	0.204442	sp_36_rct
MuSiC (T1)	B	0.17221	sp_36_rct
MuSiC (T1)	CD4+ T	0.152877	sp_37_rct
MuSiC (T1)	Platelets	0.0293381	sp_37_rct
MuSiC (T1)	Monocytes	0.194592	sp_37_rct
MuSiC (T1)	NK	0.0950171	sp_37_rct
MuSiC (T1)	Pre-B	0.0889813	sp_37_rct
MuSiC (T1)	CD8+ NKT-like	0.132556	sp_37_rct
MuSiC (T1)	Naive CD8+ T	0.155263	sp_37_rct
MuSiC (T1)	B	0.151375	sp_37_rct
MuSiC (T1)	CD4+ T	0.139441	sp_38_rct
MuSiC (T1)	Platelets	0.0278126	sp_38_rct
MuSiC (T1)	Monocytes	0.177472	sp_38_rct
MuSiC (T1)	NK	0.109795	sp_38_rct
MuSiC (T1)	Pre-B	0.0947435	sp_38_rct
MuSiC (T1)	CD8+ NKT-like	0.127454	sp_38_rct
MuSiC (T1)	Naive CD8+ T	0.169464	sp_38_rct
MuSiC (T1)	B	0.153818	sp_38_rct
MuSiC (T1)	CD4+ T	0.140412	sp_39_rct
MuSiC (T1)	Platelets	0.0307466	sp_39_rct
MuSiC (T1)	Monocytes	0.199494	sp_39_rct
MuSiC (T1)	NK	0.103884	sp_39_rct
MuSiC (T1)	Pre-B	0.0806253	sp_39_rct
MuSiC (T1)	CD8+ NKT-like	0.147467	sp_39_rct
MuSiC (T1)	Naive CD8+ T	0.136141	sp_39_rct
MuSiC (T1)	B	0.161231	sp_39_rct
MuSiC (T1)	CD4+ T	0.141314	sp_40_rct
MuSiC (T1)	Platelets	0.0383192	sp_40_rct
MuSiC (T1)	Monocytes	0.205732	sp_40_rct
MuSiC (T1)	NK	0.108109	sp_40_rct
MuSiC (T1)	Pre-B	0.0875686	sp_40_rct
MuSiC (T1)	CD8+ NKT-like	0.0917387	sp_40_rct
MuSiC (T1)	Naive CD8+ T	0.170138	sp_40_rct
MuSiC (T1)	B	0.15708	sp_40_rct
MuSiC (T1)	CD4+ T	0.0833589	sp_41_rct
MuSiC (T1)	Platelets	0.0336497	sp_41_rct
MuSiC (T1)	Monocytes	0.188523	sp_41_rct
MuSiC (T1)	NK	0.115744	sp_41_rct
MuSiC (T1)	Pre-B	0.0669936	sp_41_rct
MuSiC (T1)	CD8+ NKT-like	0.169396	sp_41_rct
MuSiC (T1)	Naive CD8+ T	0.131575	sp_41_rct
MuSiC (T1)	B	0.21076	sp_41_rct
MuSiC (T1)	CD4+ T	0.218728	sp_42_rct
MuSiC (T1)	Platelets	0.0283552	sp_42_rct
MuSiC (T1)	Monocytes	0.208818	sp_42_rct
MuSiC (T1)	NK	0.104894	sp_42_rct
MuSiC (T1)	Pre-B	0.0773374	sp_42_rct
MuSiC (T1)	CD8+ NKT-like	0.0571153	sp_42_rct
MuSiC (T1)	Naive CD8+ T	0.114287	sp_42_rct
MuSiC (T1)	B	0.190465	sp_42_rct
MuSiC (T1)	CD4+ T	0.227806	sp_43_rct
MuSiC (T1)	Platelets	0.0324208	sp_43_rct
MuSiC (T1)	Monocytes	0.18759	sp_43_rct
MuSiC (T1)	NK	0.106716	sp_43_rct
MuSiC (T1)	Pre-B	0.075115	sp_43_rct
MuSiC (T1)	CD8+ NKT-like	0.0684814	sp_43_rct
MuSiC (T1)	Naive CD8+ T	0.117649	sp_43_rct
MuSiC (T1)	B	0.184222	sp_43_rct
MuSiC (T1)	CD4+ T	0.139227	sp_44_rct
MuSiC (T1)	Platelets	0.0309743	sp_44_rct
MuSiC (T1)	Monocytes	0.202678	sp_44_rct
MuSiC (T1)	NK	0.122486	sp_44_rct
MuSiC (T1)	Pre-B	0.0746151	sp_44_rct
MuSiC (T1)	CD8+ NKT-like	0.0832426	sp_44_rct
MuSiC (T1)	Naive CD8+ T	0.159333	sp_44_rct
MuSiC (T1)	B	0.187444	sp_44_rct
MuSiC (T1)	CD4+ T	0.0553828	sp_45_rct
MuSiC (T1)	Platelets	0.0337031	sp_45_rct
MuSiC (T1)	Monocytes	0.200373	sp_45_rct
MuSiC (T1)	NK	0.104349	sp_45_rct
MuSiC (T1)	Pre-B	0.116091	sp_45_rct
MuSiC (T1)	CD8+ NKT-like	0.157955	sp_45_rct
MuSiC (T1)	Naive CD8+ T	0.176853	sp_45_rct
MuSiC (T1)	B	0.155294	sp_45_rct
MuSiC (T1)	CD4+ T	0.214375	sp_46_rct
MuSiC (T1)	Platelets	0.030318	sp_46_rct
MuSiC (T1)	Monocytes	0.192147	sp_46_rct
MuSiC (T1)	NK	0.126521	sp_46_rct
MuSiC (T1)	Pre-B	0.0854645	sp_46_rct
MuSiC (T1)	CD8+ NKT-like	0.0817479	sp_46_rct
MuSiC (T1)	Naive CD8+ T	0.0884391	sp_46_rct
MuSiC (T1)	B	0.180988	sp_46_rct
MuSiC (T1)	CD4+ T	0.131677	sp_47_rct
MuSiC (T1)	Platelets	0.0352785	sp_47_rct
MuSiC (T1)	Monocytes	0.191796	sp_47_rct
MuSiC (T1)	NK	0.107341	sp_47_rct
MuSiC (T1)	Pre-B	0.090958	sp_47_rct
MuSiC (T1)	CD8+ NKT-like	0.10871	sp_47_rct
MuSiC (T1)	Naive CD8+ T	0.171675	sp_47_rct
MuSiC (T1)	B	0.162563	sp_47_rct
MuSiC (T1)	CD4+ T	0.181058	sp_48_rct
MuSiC (T1)	Platelets	0.0273981	sp_48_rct
MuSiC (T1)	Monocytes	0.186622	sp_48_rct
MuSiC (T1)	NK	0.120225	sp_48_rct
MuSiC (T1)	Pre-B	0.105747	sp_48_rct
MuSiC (T1)	CD8+ NKT-like	0.0838252	sp_48_rct
MuSiC (T1)	Naive CD8+ T	0.141489	sp_48_rct
MuSiC (T1)	B	0.153635	sp_48_rct
MuSiC (T1)	CD4+ T	0.106613	sp_49_rct
MuSiC (T1)	Platelets	0.0319655	sp_49_rct
MuSiC (T1)	Monocytes	0.195727	sp_49_rct
MuSiC (T1)	NK	0.10501	sp_49_rct
MuSiC (T1)	Pre-B	0.0586653	sp_49_rct
MuSiC (T1)	CD8+ NKT-like	0.137073	sp_49_rct
MuSiC (T1)	Naive CD8+ T	0.15656	sp_49_rct
MuSiC (T1)	B	0.208386	sp_49_rct
MuSiC (T1)	CD4+ T	0.269454	sp_50_rct
MuSiC (T1)	Platelets	0.0311447	sp_50_rct
MuSiC (T1)	Monocytes	0.182631	sp_50_rct
MuSiC (T1)	NK	0.131628	sp_50_rct
MuSiC (T1)	Pre-B	0.0659095	sp_50_rct
MuSiC (T1)	CD8+ NKT-like	0.0272775	sp_50_rct
MuSiC (T1)	Naive CD8+ T	0.100429	sp_50_rct
[truncated: 1,201 more rows]

## Sheet: Figure_S11c_left
Methods	Cell_type	fraction
Transcriptome size	tumor	2.76656
Transcriptome size	endothelial	2.52722
Transcriptome size	pericyte	2.25594
Transcriptome size	myeloid	1.85422
Transcriptome size	oligo	1.69098
Transcriptome size	tcell	1.00001
Transcriptome size	tumor	2.76656
Transcriptome size	endothelial	2.52725
Transcriptome size	pericyte	2.256
Transcriptome size	myeloid	1.85423
Transcriptome size	oligo	1.69098
Transcriptome size	tcell	1.00002
Transcriptome size	tumor	2.76657
Transcriptome size	endothelial	2.52726
Transcriptome size	pericyte	2.256
Transcriptome size	myeloid	1.85428
Transcriptome size	oligo	1.69093
Transcriptome size	tcell	1.00001
Transcriptome size	tumor	2.76652
Transcriptome size	endothelial	2.5272
Transcriptome size	pericyte	2.25594
Transcriptome size	myeloid	1.85418
Transcriptome size	oligo	1.69092
Transcriptome size	tcell	1.00008
Transcriptome size	tumor	2.7665
Transcriptome size	endothelial	2.52728
Transcriptome size	pericyte	2.25597
Transcriptome size	myeloid	1.85426
Transcriptome size	oligo	1.69097
Transcriptome size	tcell	1.00006
Transcriptome size	tumor	2.76655
Transcriptome size	endothelial	2.52721
Transcriptome size	pericyte	2.25592
Transcriptome size	myeloid	1.85422
Transcriptome size	oligo	1.69095
Transcriptome size	tcell	1.00009
Transcriptome size	tumor	2.76648
Transcriptome size	endothelial	2.5272
Transcriptome size	pericyte	2.25597
Transcriptome size	myeloid	1.85419
Transcriptome size	oligo	1.69094
Transcriptome size	tcell	1.00002
Transcriptome size	tumor	2.76654
Transcriptome size	endothelial	2.52725
Transcriptome size	pericyte	2.25599
Transcriptome size	myeloid	1.85419
Transcriptome size	oligo	1.69099
Transcriptome size	tcell	1.00003
Transcriptome size	tumor	2.76651
Transcriptome size	endothelial	2.52724
Transcriptome size	pericyte	2.25597
Transcriptome size	myeloid	1.85421
Transcriptome size	oligo	1.69097
Transcriptome size	tcell	1.00007
Transcriptome size	tumor	2.76656
Transcriptome size	endothelial	2.52721
Transcriptome size	pericyte	2.25597
Transcriptome size	myeloid	1.85421
Transcriptome size	oligo	1.69093
Transcriptome size	tcell	1.00003

## Sheet: Figure_S11c_right
Methods	Cell_type	fraction	sampleID
BayesPrism (T1)	tumor	0.192199	sp_1_rct
BayesPrism (T1)	myeloid	0.156594	sp_1_rct
BayesPrism (T1)	pericyte	0.196464	sp_1_rct
BayesPrism (T1)	endothelial	0.220118	sp_1_rct
BayesPrism (T1)	tcell	0.0812581	sp_1_rct
BayesPrism (T1)	oligo	0.153367	sp_1_rct
BayesPrism (T1)	tumor	0.224345	sp_2_rct
BayesPrism (T1)	myeloid	0.168314	sp_2_rct
BayesPrism (T1)	pericyte	0.172834	sp_2_rct
BayesPrism (T1)	endothelial	0.191526	sp_2_rct
BayesPrism (T1)	tcell	0.0880598	sp_2_rct
BayesPrism (T1)	oligo	0.154922	sp_2_rct
BayesPrism (T1)	tumor	0.233368	sp_3_rct
BayesPrism (T1)	myeloid	0.166176	sp_3_rct
BayesPrism (T1)	pericyte	0.151134	sp_3_rct
BayesPrism (T1)	endothelial	0.237713	sp_3_rct
BayesPrism (T1)	tcell	0.093374	sp_3_rct
BayesPrism (T1)	oligo	0.118234	sp_3_rct
BayesPrism (T1)	tumor	0.219272	sp_4_rct
BayesPrism (T1)	myeloid	0.138848	sp_4_rct
BayesPrism (T1)	pericyte	0.183416	sp_4_rct
BayesPrism (T1)	endothelial	0.218007	sp_4_rct
BayesPrism (T1)	tcell	0.0843188	sp_4_rct
BayesPrism (T1)	oligo	0.156138	sp_4_rct
BayesPrism (T1)	tumor	0.24649	sp_5_rct
BayesPrism (T1)	myeloid	0.153494	sp_5_rct
BayesPrism (T1)	pericyte	0.171082	sp_5_rct
BayesPrism (T1)	endothelial	0.209999	sp_5_rct
BayesPrism (T1)	tcell	0.084783	sp_5_rct
BayesPrism (T1)	oligo	0.134152	sp_5_rct
BayesPrism (T1)	tumor	0.257507	sp_6_rct
BayesPrism (T1)	myeloid	0.157223	sp_6_rct
BayesPrism (T1)	pericyte	0.147245	sp_6_rct
BayesPrism (T1)	endothelial	0.247547	sp_6_rct
BayesPrism (T1)	tcell	0.0863623	sp_6_rct
BayesPrism (T1)	oligo	0.104115	sp_6_rct
BayesPrism (T1)	tumor	0.236078	sp_7_rct
BayesPrism (T1)	myeloid	0.155272	sp_7_rct
BayesPrism (T1)	pericyte	0.155771	sp_7_rct
BayesPrism (T1)	endothelial	0.219847	sp_7_rct
BayesPrism (T1)	tcell	0.0839897	sp_7_rct
BayesPrism (T1)	oligo	0.149043	sp_7_rct
BayesPrism (T1)	tumor	0.223484	sp_8_rct
BayesPrism (T1)	myeloid	0.139645	sp_8_rct
BayesPrism (T1)	pericyte	0.159173	sp_8_rct
BayesPrism (T1)	endothelial	0.228771	sp_8_rct
BayesPrism (T1)	tcell	0.0926509	sp_8_rct
BayesPrism (T1)	oligo	0.156277	sp_8_rct
BayesPrism (T1)	tumor	0.178924	sp_9_rct
BayesPrism (T1)	myeloid	0.130579	sp_9_rct
BayesPrism (T1)	pericyte	0.166125	sp_9_rct
BayesPrism (T1)	endothelial	0.234735	sp_9_rct
BayesPrism (T1)	tcell	0.0897986	sp_9_rct
BayesPrism (T1)	oligo	0.199838	sp_9_rct
BayesPrism (T1)	tumor	0.213582	sp_10_rct
BayesPrism (T1)	myeloid	0.136024	sp_10_rct
BayesPrism (T1)	pericyte	0.172612	sp_10_rct
BayesPrism (T1)	endothelial	0.236905	sp_10_rct
BayesPrism (T1)	tcell	0.0764295	sp_10_rct
BayesPrism (T1)	oligo	0.164448	sp_10_rct
BayesPrism (T1)	tumor	0.182577	sp_11_rct
BayesPrism (T1)	myeloid	0.168709	sp_11_rct
BayesPrism (T1)	pericyte	0.171058	sp_11_rct
BayesPrism (T1)	endothelial	0.218358	sp_11_rct
BayesPrism (T1)	tcell	0.0827209	sp_11_rct
BayesPrism (T1)	oligo	0.176576	sp_11_rct
BayesPrism (T1)	tumor	0.215769	sp_12_rct
BayesPrism (T1)	myeloid	0.159528	sp_12_rct
BayesPrism (T1)	pericyte	0.193948	sp_12_rct
BayesPrism (T1)	endothelial	0.209843	sp_12_rct
BayesPrism (T1)	tcell	0.0872196	sp_12_rct
BayesPrism (T1)	oligo	0.133693	sp_12_rct
BayesPrism (T1)	tumor	0.220429	sp_13_rct
BayesPrism (T1)	myeloid	0.158468	sp_13_rct
BayesPrism (T1)	pericyte	0.181483	sp_13_rct
BayesPrism (T1)	endothelial	0.209597	sp_13_rct
BayesPrism (T1)	tcell	0.0761363	sp_13_rct
BayesPrism (T1)	oligo	0.153886	sp_13_rct
BayesPrism (T1)	tumor	0.257275	sp_14_rct
BayesPrism (T1)	myeloid	0.126637	sp_14_rct
BayesPrism (T1)	pericyte	0.173248	sp_14_rct
BayesPrism (T1)	endothelial	0.215447	sp_14_rct
BayesPrism (T1)	tcell	0.0890312	sp_14_rct
BayesPrism (T1)	oligo	0.138362	sp_14_rct
BayesPrism (T1)	tumor	0.207356	sp_15_rct
BayesPrism (T1)	myeloid	0.149155	sp_15_rct
BayesPrism (T1)	pericyte	0.186893	sp_15_rct
BayesPrism (T1)	endothelial	0.22154	sp_15_rct
BayesPrism (T1)	tcell	0.0816894	sp_15_rct
BayesPrism (T1)	oligo	0.153366	sp_15_rct
BayesPrism (T1)	tumor	0.206859	sp_16_rct
BayesPrism (T1)	myeloid	0.177398	sp_16_rct
BayesPrism (T1)	pericyte	0.183705	sp_16_rct
BayesPrism (T1)	endothelial	0.175075	sp_16_rct
BayesPrism (T1)	tcell	0.0842372	sp_16_rct
BayesPrism (T1)	oligo	0.172726	sp_16_rct
BayesPrism (T1)	tumor	0.192467	sp_17_rct
BayesPrism (T1)	myeloid	0.151832	sp_17_rct
BayesPrism (T1)	pericyte	0.195235	sp_17_rct
BayesPrism (T1)	endothelial	0.257717	sp_17_rct
BayesPrism (T1)	tcell	0.0852635	sp_17_rct
BayesPrism (T1)	oligo	0.117484	sp_17_rct
BayesPrism (T1)	tumor	0.215702	sp_18_rct
BayesPrism (T1)	myeloid	0.134207	sp_18_rct
BayesPrism (T1)	pericyte	0.193866	sp_18_rct
BayesPrism (T1)	endothelial	0.214051	sp_18_rct
BayesPrism (T1)	tcell	0.0734391	sp_18_rct
BayesPrism (T1)	oligo	0.168735	sp_18_rct
BayesPrism (T1)	tumor	0.250256	sp_19_rct
BayesPrism (T1)	myeloid	0.158471	sp_19_rct
BayesPrism (T1)	pericyte	0.175758	sp_19_rct
BayesPrism (T1)	endothelial	0.197382	sp_19_rct
BayesPrism (T1)	tcell	0.0793845	sp_19_rct
BayesPrism (T1)	oligo	0.138748	sp_19_rct
BayesPrism (T1)	tumor	0.212845	sp_20_rct
BayesPrism (T1)	myeloid	0.171724	sp_20_rct
BayesPrism (T1)	pericyte	0.170121	sp_20_rct
BayesPrism (T1)	endothelial	0.208086	sp_20_rct
BayesPrism (T1)	tcell	0.0812352	sp_20_rct
BayesPrism (T1)	oligo	0.155988	sp_20_rct
BayesPrism (T1)	tumor	0.235154	sp_21_rct
BayesPrism (T1)	myeloid	0.129182	sp_21_rct
BayesPrism (T1)	pericyte	0.201549	sp_21_rct
BayesPrism (T1)	endothelial	0.207214	sp_21_rct
BayesPrism (T1)	tcell	0.0929664	sp_21_rct
BayesPrism (T1)	oligo	0.133935	sp_21_rct
BayesPrism (T1)	tumor	0.211248	sp_22_rct
BayesPrism (T1)	myeloid	0.175173	sp_22_rct
BayesPrism (T1)	pericyte	0.214822	sp_22_rct
BayesPrism (T1)	endothelial	0.214871	sp_22_rct
BayesPrism (T1)	tcell	0.0781683	sp_22_rct
BayesPrism (T1)	oligo	0.105718	sp_22_rct
BayesPrism (T1)	tumor	0.187099	sp_23_rct
BayesPrism (T1)	myeloid	0.165645	sp_23_rct
BayesPrism (T1)	pericyte	0.215385	sp_23_rct
BayesPrism (T1)	endothelial	0.228132	sp_23_rct
BayesPrism (T1)	tcell	0.0822749	sp_23_rct
BayesPrism (T1)	oligo	0.121464	sp_23_rct
BayesPrism (T1)	tumor	0.222583	sp_24_rct
BayesPrism (T1)	myeloid	0.18327	sp_24_rct
BayesPrism (T1)	pericyte	0.209669	sp_24_rct
BayesPrism (T1)	endothelial	0.18762	sp_24_rct
BayesPrism (T1)	tcell	0.0947818	sp_24_rct
BayesPrism (T1)	oligo	0.102077	sp_24_rct
BayesPrism (T1)	tumor	0.177703	sp_25_rct
BayesPrism (T1)	myeloid	0.161873	sp_25_rct
BayesPrism (T1)	pericyte	0.169389	sp_25_rct
BayesPrism (T1)	endothelial	0.222621	sp_25_rct
BayesPrism (T1)	tcell	0.0825978	sp_25_rct
BayesPrism (T1)	oligo	0.185817	sp_25_rct
BayesPrism (T1)	tumor	0.282188	sp_26_rct
BayesPrism (T1)	myeloid	0.182278	sp_26_rct
BayesPrism (T1)	pericyte	0.154807	sp_26_rct
BayesPrism (T1)	endothelial	0.179156	sp_26_rct
BayesPrism (T1)	tcell	0.0944293	sp_26_rct
BayesPrism (T1)	oligo	0.107143	sp_26_rct
BayesPrism (T1)	tumor	0.253347	sp_27_rct
BayesPrism (T1)	myeloid	0.175611	sp_27_rct
BayesPrism (T1)	pericyte	0.154436	sp_27_rct
BayesPrism (T1)	endothelial	0.204587	sp_27_rct
BayesPrism (T1)	tcell	0.078045	sp_27_rct
BayesPrism (T1)	oligo	0.133974	sp_27_rct
BayesPrism (T1)	tumor	0.19834	sp_28_rct
BayesPrism (T1)	myeloid	0.14262	sp_28_rct
BayesPrism (T1)	pericyte	0.188495	sp_28_rct
BayesPrism (T1)	endothelial	0.258194	sp_28_rct
BayesPrism (T1)	tcell	0.0761684	sp_28_rct
BayesPrism (T1)	oligo	0.136183	sp_28_rct
BayesPrism (T1)	tumor	0.238387	sp_29_rct
BayesPrism (T1)	myeloid	0.158119	sp_29_rct
BayesPrism (T1)	pericyte	0.192752	sp_29_rct
BayesPrism (T1)	endothelial	0.197718	sp_29_rct
BayesPrism (T1)	tcell	0.0794475	sp_29_rct
BayesPrism (T1)	oligo	0.133576	sp_29_rct
BayesPrism (T1)	tumor	0.246482	sp_30_rct
BayesPrism (T1)	myeloid	0.143388	sp_30_rct
BayesPrism (T1)	pericyte	0.189979	sp_30_rct
BayesPrism (T1)	endothelial	0.178559	sp_30_rct
BayesPrism (T1)	tcell	0.0900398	sp_30_rct
BayesPrism (T1)	oligo	0.151552	sp_30_rct
BayesPrism (T1)	tumor	0.216541	sp_31_rct
BayesPrism (T1)	myeloid	0.171073	sp_31_rct
BayesPrism (T1)	pericyte	0.161938	sp_31_rct
BayesPrism (T1)	endothelial	0.215501	sp_31_rct
BayesPrism (T1)	tcell	0.0851964	sp_31_rct
BayesPrism (T1)	oligo	0.14975	sp_31_rct
BayesPrism (T1)	tumor	0.277893	sp_32_rct
BayesPrism (T1)	myeloid	0.162436	sp_32_rct
BayesPrism (T1)	pericyte	0.200547	sp_32_rct
BayesPrism (T1)	endothelial	0.161212	sp_32_rct
BayesPrism (T1)	tcell	0.0883445	sp_32_rct
BayesPrism (T1)	oligo	0.109568	sp_32_rct
BayesPrism (T1)	tumor	0.228167	sp_33_rct
BayesPrism (T1)	myeloid	0.167487	sp_33_rct
BayesPrism (T1)	pericyte	0.17506	sp_33_rct
BayesPrism (T1)	endothelial	0.191608	sp_33_rct
BayesPrism (T1)	tcell	0.077769	sp_33_rct
BayesPrism (T1)	oligo	0.159909	sp_33_rct
BayesPrism (T1)	tumor	0.23579	sp_34_rct
BayesPrism (T1)	myeloid	0.139461	sp_34_rct
BayesPrism (T1)	pericyte	0.20103	sp_34_rct
BayesPrism (T1)	endothelial	0.191929	sp_34_rct
BayesPrism (T1)	tcell	0.0776934	sp_34_rct
BayesPrism (T1)	oligo	0.154096	sp_34_rct
BayesPrism (T1)	tumor	0.234683	sp_35_rct
BayesPrism (T1)	myeloid	0.153694	sp_35_rct
BayesPrism (T1)	pericyte	0.177583	sp_35_rct
BayesPrism (T1)	endothelial	0.21607	sp_35_rct
BayesPrism (T1)	tcell	0.0879072	sp_35_rct
BayesPrism (T1)	oligo	0.130062	sp_35_rct
BayesPrism (T1)	tumor	0.265409	sp_36_rct
BayesPrism (T1)	myeloid	0.143876	sp_36_rct
BayesPrism (T1)	pericyte	0.171216	sp_36_rct
BayesPrism (T1)	endothelial	0.209539	sp_36_rct
BayesPrism (T1)	tcell	0.0841459	sp_36_rct
BayesPrism (T1)	oligo	0.125815	sp_36_rct
BayesPrism (T1)	tumor	0.220235	sp_37_rct
BayesPrism (T1)	myeloid	0.146013	sp_37_rct
BayesPrism (T1)	pericyte	0.170882	sp_37_rct
BayesPrism (T1)	endothelial	0.22901	sp_37_rct
BayesPrism (T1)	tcell	0.090343	sp_37_rct
BayesPrism (T1)	oligo	0.143518	sp_37_rct
BayesPrism (T1)	tumor	0.202956	sp_38_rct
BayesPrism (T1)	myeloid	0.153221	sp_38_rct
BayesPrism (T1)	pericyte	0.198019	sp_38_rct
BayesPrism (T1)	endothelial	0.214538	sp_38_rct
BayesPrism (T1)	tcell	0.0904515	sp_38_rct
BayesPrism (T1)	oligo	0.140815	sp_38_rct
BayesPrism (T1)	tumor	0.220563	sp_39_rct
BayesPrism (T1)	myeloid	0.143481	sp_39_rct
BayesPrism (T1)	pericyte	0.198364	sp_39_rct
BayesPrism (T1)	endothelial	0.201222	sp_39_rct
BayesPrism (T1)	tcell	0.0771284	sp_39_rct
BayesPrism (T1)	oligo	0.159242	sp_39_rct
BayesPrism (T1)	tumor	0.186865	sp_40_rct
BayesPrism (T1)	myeloid	0.179994	sp_40_rct
BayesPrism (T1)	pericyte	0.216116	sp_40_rct
BayesPrism (T1)	endothelial	0.192617	sp_40_rct
BayesPrism (T1)	tcell	0.090453	sp_40_rct
BayesPrism (T1)	oligo	0.133955	sp_40_rct
BayesPrism (T1)	tumor	0.229922	sp_41_rct
BayesPrism (T1)	myeloid	0.151748	sp_41_rct
BayesPrism (T1)	pericyte	0.199925	sp_41_rct
BayesPrism (T1)	endothelial	0.190908	sp_41_rct
BayesPrism (T1)	tcell	0.0884772	sp_41_rct
BayesPrism (T1)	oligo	0.139021	sp_41_rct
BayesPrism (T1)	tumor	0.250621	sp_42_rct
BayesPrism (T1)	myeloid	0.161831	sp_42_rct
BayesPrism (T1)	pericyte	0.191152	sp_42_rct
BayesPrism (T1)	endothelial	0.172335	sp_42_rct
BayesPrism (T1)	tcell	0.0879105	sp_42_rct
BayesPrism (T1)	oligo	0.136149	sp_42_rct
BayesPrism (T1)	tumor	0.21337	sp_43_rct
BayesPrism (T1)	myeloid	0.155957	sp_43_rct
BayesPrism (T1)	pericyte	0.231899	sp_43_rct
BayesPrism (T1)	endothelial	0.192402	sp_43_rct
BayesPrism (T1)	tcell	0.0810214	sp_43_rct
BayesPrism (T1)	oligo	0.12535	sp_43_rct
BayesPrism (T1)	tumor	0.25431	sp_44_rct
BayesPrism (T1)	myeloid	0.143213	sp_44_rct
BayesPrism (T1)	pericyte	0.180443	sp_44_rct
BayesPrism (T1)	endothelial	0.228246	sp_44_rct
BayesPrism (T1)	tcell	0.0808785	sp_44_rct
BayesPrism (T1)	oligo	0.11291	sp_44_rct
BayesPrism (T1)	tumor	0.202964	sp_45_rct
BayesPrism (T1)	myeloid	0.168948	sp_45_rct
BayesPrism (T1)	pericyte	0.195062	sp_45_rct
BayesPrism (T1)	endothelial	0.213006	sp_45_rct
BayesPrism (T1)	tcell	0.0743773	sp_45_rct
BayesPrism (T1)	oligo	0.145642	sp_45_rct
BayesPrism (T1)	tumor	0.198451	sp_46_rct
BayesPrism (T1)	myeloid	0.155283	sp_46_rct
BayesPrism (T1)	pericyte	0.17074	sp_46_rct
BayesPrism (T1)	endothelial	0.242247	sp_46_rct
BayesPrism (T1)	tcell	0.0796039	sp_46_rct
BayesPrism (T1)	oligo	0.153675	sp_46_rct
BayesPrism (T1)	tumor	0.213737	sp_47_rct
BayesPrism (T1)	myeloid	0.164608	sp_47_rct
BayesPrism (T1)	pericyte	0.162082	sp_47_rct
BayesPrism (T1)	endothelial	0.210855	sp_47_rct
BayesPrism (T1)	tcell	0.0846612	sp_47_rct
BayesPrism (T1)	oligo	0.164057	sp_47_rct
BayesPrism (T1)	tumor	0.243611	sp_48_rct
BayesPrism (T1)	myeloid	0.15943	sp_48_rct
BayesPrism (T1)	pericyte	0.162151	sp_48_rct
BayesPrism (T1)	endothelial	0.235317	sp_48_rct
BayesPrism (T1)	tcell	0.085035	sp_48_rct
BayesPrism (T1)	oligo	0.114457	sp_48_rct
BayesPrism (T1)	tumor	0.225658	sp_49_rct
BayesPrism (T1)	myeloid	0.145646	sp_49_rct
BayesPrism (T1)	pericyte	0.168824	sp_49_rct
BayesPrism (T1)	endothelial	0.218447	sp_49_rct
BayesPrism (T1)	tcell	0.0846205	sp_49_rct
BayesPrism (T1)	oligo	0.156804	sp_49_rct
BayesPrism (T1)	tumor	0.242453	sp_50_rct
BayesPrism (T1)	myeloid	0.13313	sp_50_rct
BayesPrism (T1)	pericyte	0.198029	sp_50_rct
BayesPrism (T1)	endothelial	0.205973	sp_50_rct
BayesPrism (T1)	tcell	0.0764061	sp_50_rct
BayesPrism (T1)	oligo	0.144009	sp_50_rct
BayesPrism (T1)	tumor	0.210718	sp_51_rct
BayesPrism (T1)	myeloid	0.138573	sp_51_rct
BayesPrism (T1)	pericyte	0.198195	sp_51_rct
BayesPrism (T1)	endothelial	0.207276	sp_51_rct
BayesPrism (T1)	tcell	0.0740569	sp_51_rct
BayesPrism (T1)	oligo	0.171181	sp_51_rct
BayesPrism (T1)	tumor	0.258629	sp_52_rct
BayesPrism (T1)	myeloid	0.178476	sp_52_rct
BayesPrism (T1)	pericyte	0.182129	sp_52_rct
BayesPrism (T1)	endothelial	0.195991	sp_52_rct
BayesPrism (T1)	tcell	0.0745857	sp_52_rct
BayesPrism (T1)	oligo	0.11019	sp_52_rct
BayesPrism (T1)	tumor	0.213736	sp_53_rct
BayesPrism (T1)	myeloid	0.161466	sp_53_rct
BayesPrism (T1)	pericyte	0.177158	sp_53_rct
BayesPrism (T1)	endothelial	0.226843	sp_53_rct
BayesPrism (T1)	tcell	0.0809132	sp_53_rct
BayesPrism (T1)	oligo	0.139883	sp_53_rct
BayesPrism (T1)	tumor	0.188119	sp_54_rct
BayesPrism (T1)	myeloid	0.186186	sp_54_rct
BayesPrism (T1)	pericyte	0.19382	sp_54_rct
BayesPrism (T1)	endothelial	0.2057	sp_54_rct
BayesPrism (T1)	tcell	0.0892232	sp_54_rct
BayesPrism (T1)	oligo	0.136951	sp_54_rct
BayesPrism (T1)	tumor	0.212424	sp_55_rct
BayesPrism (T1)	myeloid	0.141125	sp_55_rct
BayesPrism (T1)	pericyte	0.186705	sp_55_rct
BayesPrism (T1)	endothelial	0.243392	sp_55_rct
BayesPrism (T1)	tcell	0.0843137	sp_55_rct
BayesPrism (T1)	oligo	0.13204	sp_55_rct
BayesPrism (T1)	tumor	0.268466	sp_56_rct
BayesPrism (T1)	myeloid	0.174395	sp_56_rct
BayesPrism (T1)	pericyte	0.169261	sp_56_rct
BayesPrism (T1)	endothelial	0.184167	sp_56_rct
BayesPrism (T1)	tcell	0.0805721	sp_56_rct
BayesPrism (T1)	oligo	0.123138	sp_56_rct
BayesPrism (T1)	tumor	0.229434	sp_57_rct
BayesPrism (T1)	myeloid	0.130068	sp_57_rct
BayesPrism (T1)	pericyte	0.195867	sp_57_rct
BayesPrism (T1)	endothelial	0.22823	sp_57_rct
BayesPrism (T1)	tcell	0.0814043	sp_57_rct
BayesPrism (T1)	oligo	0.134997	sp_57_rct
BayesPrism (T1)	tumor	0.230123	sp_58_rct
BayesPrism (T1)	myeloid	0.135981	sp_58_rct
BayesPrism (T1)	pericyte	0.192377	sp_58_rct
BayesPrism (T1)	endothelial	0.227215	sp_58_rct
BayesPrism (T1)	tcell	0.0876881	sp_58_rct
BayesPrism (T1)	oligo	0.126616	sp_58_rct
BayesPrism (T1)	tumor	0.18537	sp_59_rct
BayesPrism (T1)	myeloid	0.150012	sp_59_rct
BayesPrism (T1)	pericyte	0.169253	sp_59_rct
BayesPrism (T1)	endothelial	0.222821	sp_59_rct
BayesPrism (T1)	tcell	0.0893431	sp_59_rct
BayesPrism (T1)	oligo	0.1832	sp_59_rct
BayesPrism (T1)	tumor	0.181736	sp_60_rct
BayesPrism (T1)	myeloid	0.167904	sp_60_rct
BayesPrism (T1)	pericyte	0.18845	sp_60_rct
BayesPrism (T1)	endothelial	0.22969	sp_60_rct
BayesPrism (T1)	tcell	0.0922008	sp_60_rct
BayesPrism (T1)	oligo	0.140019	sp_60_rct
BayesPrism (T1)	tumor	0.213046	sp_61_rct
BayesPrism (T1)	myeloid	0.16083	sp_61_rct
BayesPrism (T1)	pericyte	0.203327	sp_61_rct
BayesPrism (T1)	endothelial	0.21247	sp_61_rct
BayesPrism (T1)	tcell	0.0796818	sp_61_rct
BayesPrism (T1)	oligo	0.130645	sp_61_rct
BayesPrism (T1)	tumor	0.187203	sp_62_rct
BayesPrism (T1)	myeloid	0.185792	sp_62_rct
BayesPrism (T1)	pericyte	0.19513	sp_62_rct
BayesPrism (T1)	endothelial	0.212243	sp_62_rct
BayesPrism (T1)	tcell	0.0915045	sp_62_rct
BayesPrism (T1)	oligo	0.128127	sp_62_rct
BayesPrism (T1)	tumor	0.249141	sp_63_rct
BayesPrism (T1)	myeloid	0.138306	sp_63_rct
BayesPrism (T1)	pericyte	0.17453	sp_63_rct
BayesPrism (T1)	endothelial	0.207743	sp_63_rct
BayesPrism (T1)	tcell	0.0936968	sp_63_rct
BayesPrism (T1)	oligo	0.136583	sp_63_rct
BayesPrism (T1)	tumor	0.235635	sp_64_rct
BayesPrism (T1)	myeloid	0.151416	sp_64_rct
BayesPrism (T1)	pericyte	0.174094	sp_64_rct
BayesPrism (T1)	endothelial	0.210635	sp_64_rct
BayesPrism (T1)	tcell	0.0806042	sp_64_rct
BayesPrism (T1)	oligo	0.147616	sp_64_rct
BayesPrism (T1)	tumor	0.212126	sp_65_rct
BayesPrism (T1)	myeloid	0.165224	sp_65_rct
BayesPrism (T1)	pericyte	0.191415	sp_65_rct
BayesPrism (T1)	endothelial	0.195848	sp_65_rct
BayesPrism (T1)	tcell	0.0838023	sp_65_rct
BayesPrism (T1)	oligo	0.151585	sp_65_rct
BayesPrism (T1)	tumor	0.206526	sp_66_rct
BayesPrism (T1)	myeloid	0.173505	sp_66_rct
BayesPrism (T1)	pericyte	0.160927	sp_66_rct
BayesPrism (T1)	endothelial	0.237088	sp_66_rct
BayesPrism (T1)	tcell	0.0816151	sp_66_rct
BayesPrism (T1)	oligo	0.140339	sp_66_rct
BayesPrism (T1)	tumor	0.21129	sp_67_rct
BayesPrism (T1)	myeloid	0.133928	sp_67_rct
BayesPrism (T1)	pericyte	0.155512	sp_67_rct
BayesPrism (T1)	endothelial	0.239601	sp_67_rct
BayesPrism (T1)	tcell	0.0771687	sp_67_rct
BayesPrism (T1)	oligo	0.182501	sp_67_rct
BayesPrism (T1)	tumor	0.222374	sp_68_rct
BayesPrism (T1)	myeloid	0.201386	sp_68_rct
BayesPrism (T1)	pericyte	0.163386	sp_68_rct
BayesPrism (T1)	endothelial	0.194523	sp_68_rct
BayesPrism (T1)	tcell	0.0829705	sp_68_rct
BayesPrism (T1)	oligo	0.135361	sp_68_rct
BayesPrism (T1)	tumor	0.199748	sp_69_rct
BayesPrism (T1)	myeloid	0.165759	sp_69_rct
BayesPrism (T1)	pericyte	0.173778	sp_69_rct
BayesPrism (T1)	endothelial	0.206067	sp_69_rct
BayesPrism (T1)	tcell	0.0698957	sp_69_rct
BayesPrism (T1)	oligo	0.184752	sp_69_rct
BayesPrism (T1)	tumor	0.243097	sp_70_rct
BayesPrism (T1)	myeloid	0.172176	sp_70_rct
BayesPrism (T1)	pericyte	0.126357	sp_70_rct
BayesPrism (T1)	endothelial	0.21349	sp_70_rct
BayesPrism (T1)	tcell	0.0737513	sp_70_rct
BayesPrism (T1)	oligo	0.171129	sp_70_rct
BayesPrism (T1)	tumor	0.2067	sp_71_rct
BayesPrism (T1)	myeloid	0.195068	sp_71_rct
BayesPrism (T1)	pericyte	0.198377	sp_71_rct
BayesPrism (T1)	endothelial	0.209583	sp_71_rct
BayesPrism (T1)	tcell	0.079735	sp_71_rct
BayesPrism (T1)	oligo	0.110537	sp_71_rct
BayesPrism (T1)	tumor	0.224147	sp_72_rct
BayesPrism (T1)	myeloid	0.133677	sp_72_rct
BayesPrism (T1)	pericyte	0.187803	sp_72_rct
BayesPrism (T1)	endothelial	0.210181	sp_72_rct
BayesPrism (T1)	tcell	0.0799184	sp_72_rct
BayesPrism (T1)	oligo	0.164273	sp_72_rct
BayesPrism (T1)	tumor	0.19706	sp_73_rct
BayesPrism (T1)	myeloid	0.163705	sp_73_rct
BayesPrism (T1)	pericyte	0.201247	sp_73_rct
BayesPrism (T1)	endothelial	0.202107	sp_73_rct
BayesPrism (T1)	tcell	0.0836455	sp_73_rct
BayesPrism (T1)	oligo	0.152236	sp_73_rct
BayesPrism (T1)	tumor	0.203686	sp_74_rct
BayesPrism (T1)	myeloid	0.156938	sp_74_rct
BayesPrism (T1)	pericyte	0.160606	sp_74_rct
BayesPrism (T1)	endothelial	0.240287	sp_74_rct
BayesPrism (T1)	tcell	0.0861751	sp_74_rct
BayesPrism (T1)	oligo	0.152307	sp_74_rct
BayesPrism (T1)	tumor	0.229862	sp_75_rct
BayesPrism (T1)	myeloid	0.163306	sp_75_rct
BayesPrism (T1)	pericyte	0.183035	sp_75_rct
BayesPrism (T1)	endothelial	0.210104	sp_75_rct
BayesPrism (T1)	tcell	0.0793885	sp_75_rct
BayesPrism (T1)	oligo	0.134305	sp_75_rct
BayesPrism (T1)	tumor	0.228451	sp_76_rct
BayesPrism (T1)	myeloid	0.149001	sp_76_rct
BayesPrism (T1)	pericyte	0.195652	sp_76_rct
BayesPrism (T1)	endothelial	0.227535	sp_76_rct
BayesPrism (T1)	tcell	0.0743318	sp_76_rct
BayesPrism (T1)	oligo	0.125029	sp_76_rct
BayesPrism (T1)	tumor	0.277327	sp_77_rct
BayesPrism (T1)	myeloid	0.130371	sp_77_rct
BayesPrism (T1)	pericyte	0.148613	sp_77_rct
BayesPrism (T1)	endothelial	0.199944	sp_77_rct
BayesPrism (T1)	tcell	0.0948247	sp_77_rct
BayesPrism (T1)	oligo	0.148921	sp_77_rct
BayesPrism (T1)	tumor	0.214343	sp_78_rct
BayesPrism (T1)	myeloid	0.149917	sp_78_rct
BayesPrism (T1)	pericyte	0.16692	sp_78_rct
BayesPrism (T1)	endothelial	0.220253	sp_78_rct
BayesPrism (T1)	tcell	0.0771821	sp_78_rct
BayesPrism (T1)	oligo	0.171386	sp_78_rct
BayesPrism (T1)	tumor	0.226357	sp_79_rct
BayesPrism (T1)	myeloid	0.159532	sp_79_rct
BayesPrism (T1)	pericyte	0.178965	sp_79_rct
BayesPrism (T1)	endothelial	0.208304	sp_79_rct
BayesPrism (T1)	tcell	0.0840714	sp_79_rct
BayesPrism (T1)	oligo	0.14277	sp_79_rct
BayesPrism (T1)	tumor	0.186979	sp_80_rct
BayesPrism (T1)	myeloid	0.138782	sp_80_rct
BayesPrism (T1)	pericyte	0.187967	sp_80_rct
BayesPrism (T1)	endothelial	0.250888	sp_80_rct
BayesPrism (T1)	tcell	0.0880124	sp_80_rct
BayesPrism (T1)	oligo	0.147372	sp_80_rct
BayesPrism (T1)	tumor	0.198759	sp_81_rct
BayesPrism (T1)	myeloid	0.153073	sp_81_rct
BayesPrism (T1)	pericyte	0.200055	sp_81_rct
BayesPrism (T1)	endothelial	0.187138	sp_81_rct
BayesPrism (T1)	tcell	0.0834516	sp_81_rct
BayesPrism (T1)	oligo	0.177522	sp_81_rct
BayesPrism (T1)	tumor	0.201426	sp_82_rct
BayesPrism (T1)	myeloid	0.1591	sp_82_rct
BayesPrism (T1)	pericyte	0.211615	sp_82_rct
BayesPrism (T1)	endothelial	0.216375	sp_82_rct
BayesPrism (T1)	tcell	0.0749081	sp_82_rct
BayesPrism (T1)	oligo	0.136576	sp_82_rct
BayesPrism (T1)	tumor	0.224473	sp_83_rct
BayesPrism (T1)	myeloid	0.158949	sp_83_rct
BayesPrism (T1)	pericyte	0.201177	sp_83_rct
BayesPrism (T1)	endothelial	0.207483	sp_83_rct
BayesPrism (T1)	tcell	0.0844143	sp_83_rct
BayesPrism (T1)	oligo	0.123504	sp_83_rct
BayesPrism (T1)	tumor	0.228883	sp_84_rct
BayesPrism (T1)	myeloid	0.139432	sp_84_rct
BayesPrism (T1)	pericyte	0.158357	sp_84_rct
BayesPrism (T1)	endothelial	0.225942	sp_84_rct
BayesPrism (T1)	tcell	0.0832734	sp_84_rct
BayesPrism (T1)	oligo	0.164112	sp_84_rct
BayesPrism (T1)	tumor	0.234977	sp_85_rct
BayesPrism (T1)	myeloid	0.131572	sp_85_rct
BayesPrism (T1)	pericyte	0.197174	sp_85_rct
BayesPrism (T1)	endothelial	0.232876	sp_85_rct
BayesPrism (T1)	tcell	0.085452	sp_85_rct
BayesPrism (T1)	oligo	0.117949	sp_85_rct
BayesPrism (T1)	tumor	0.28815	sp_86_rct
BayesPrism (T1)	myeloid	0.151357	sp_86_rct
BayesPrism (T1)	pericyte	0.167664	sp_86_rct
BayesPrism (T1)	endothelial	0.182567	sp_86_rct
BayesPrism (T1)	tcell	0.0792302	sp_86_rct
BayesPrism (T1)	oligo	0.131031	sp_86_rct
BayesPrism (T1)	tumor	0.214039	sp_87_rct
BayesPrism (T1)	myeloid	0.156368	sp_87_rct
BayesPrism (T1)	pericyte	0.177871	sp_87_rct
BayesPrism (T1)	endothelial	0.21259	sp_87_rct
BayesPrism (T1)	tcell	0.0867648	sp_87_rct
BayesPrism (T1)	oligo	0.152368	sp_87_rct
BayesPrism (T1)	tumor	0.259179	sp_88_rct
BayesPrism (T1)	myeloid	0.144617	sp_88_rct
BayesPrism (T1)	pericyte	0.181227	sp_88_rct
BayesPrism (T1)	endothelial	0.224633	sp_88_rct
BayesPrism (T1)	tcell	0.0729977	sp_88_rct
BayesPrism (T1)	oligo	0.117346	sp_88_rct
BayesPrism (T1)	tumor	0.205173	sp_89_rct
BayesPrism (T1)	myeloid	0.16215	sp_89_rct
BayesPrism (T1)	pericyte	0.205112	sp_89_rct
BayesPrism (T1)	endothelial	0.209768	sp_89_rct
BayesPrism (T1)	tcell	0.0866665	sp_89_rct
BayesPrism (T1)	oligo	0.131131	sp_89_rct
BayesPrism (T1)	tumor	0.218423	sp_90_rct
BayesPrism (T1)	myeloid	0.152641	sp_90_rct
BayesPrism (T1)	pericyte	0.188531	sp_90_rct
BayesPrism (T1)	endothelial	0.180871	sp_90_rct
BayesPrism (T1)	tcell	0.0886474	sp_90_rct
BayesPrism (T1)	oligo	0.170886	sp_90_rct
BayesPrism (T1)	tumor	0.270816	sp_91_rct
BayesPrism (T1)	myeloid	0.152306	sp_91_rct
BayesPrism (T1)	pericyte	0.182376	sp_91_rct
BayesPrism (T1)	endothelial	0.189332	sp_91_rct
BayesPrism (T1)	tcell	0.0725932	sp_91_rct
BayesPrism (T1)	oligo	0.132578	sp_91_rct
BayesPrism (T1)	tumor	0.227305	sp_92_rct
BayesPrism (T1)	myeloid	0.145725	sp_92_rct
BayesPrism (T1)	pericyte	0.189786	sp_92_rct
BayesPrism (T1)	endothelial	0.222834	sp_92_rct
BayesPrism (T1)	tcell	0.0864996	sp_92_rct
BayesPrism (T1)	oligo	0.12785	sp_92_rct
BayesPrism (T1)	tumor	0.235034	sp_93_rct
BayesPrism (T1)	myeloid	0.143317	sp_93_rct
BayesPrism (T1)	pericyte	0.198475	sp_93_rct
BayesPrism (T1)	endothelial	0.238764	sp_93_rct
BayesPrism (T1)	tcell	0.0806071	sp_93_rct
BayesPrism (T1)	oligo	0.103803	sp_93_rct
BayesPrism (T1)	tumor	0.249599	sp_94_rct
BayesPrism (T1)	myeloid	0.161318	sp_94_rct
BayesPrism (T1)	pericyte	0.137395	sp_94_rct
BayesPrism (T1)	endothelial	0.224439	sp_94_rct
BayesPrism (T1)	tcell	0.0900418	sp_94_rct
BayesPrism (T1)	oligo	0.137208	sp_94_rct
BayesPrism (T1)	tumor	0.239864	sp_95_rct
BayesPrism (T1)	myeloid	0.152068	sp_95_rct
BayesPrism (T1)	pericyte	0.178494	sp_95_rct
BayesPrism (T1)	endothelial	0.215395	sp_95_rct
BayesPrism (T1)	tcell	0.0794133	sp_95_rct
BayesPrism (T1)	oligo	0.134766	sp_95_rct
BayesPrism (T1)	tumor	0.228737	sp_96_rct
BayesPrism (T1)	myeloid	0.135837	sp_96_rct
BayesPrism (T1)	pericyte	0.172682	sp_96_rct
BayesPrism (T1)	endothelial	0.258257	sp_96_rct
BayesPrism (T1)	tcell	0.0854698	sp_96_rct
BayesPrism (T1)	oligo	0.119017	sp_96_rct
BayesPrism (T1)	tumor	0.251306	sp_97_rct
BayesPrism (T1)	myeloid	0.136887	sp_97_rct
BayesPrism (T1)	pericyte	0.180206	sp_97_rct
BayesPrism (T1)	endothelial	0.219276	sp_97_rct
BayesPrism (T1)	tcell	0.0768844	sp_97_rct
BayesPrism (T1)	oligo	0.135441	sp_97_rct
BayesPrism (T1)	tumor	0.27653	sp_98_rct
BayesPrism (T1)	myeloid	0.136194	sp_98_rct
BayesPrism (T1)	pericyte	0.167062	sp_98_rct
BayesPrism (T1)	endothelial	0.192384	sp_98_rct
BayesPrism (T1)	tcell	0.0740138	sp_98_rct
BayesPrism (T1)	oligo	0.153815	sp_98_rct
BayesPrism (T1)	tumor	0.192607	sp_99_rct
BayesPrism (T1)	myeloid	0.160524	sp_99_rct
BayesPrism (T1)	pericyte	0.21437	sp_99_rct
BayesPrism (T1)	endothelial	0.21911	sp_99_rct
BayesPrism (T1)	tcell	0.0824014	sp_99_rct
BayesPrism (T1)	oligo	0.130988	sp_99_rct
BayesPrism (T1)	tumor	0.193017	sp_100_rct
BayesPrism (T1)	myeloid	0.131931	sp_100_rct
BayesPrism (T1)	pericyte	0.185048	sp_100_rct
BayesPrism (T1)	endothelial	0.251085	sp_100_rct
BayesPrism (T1)	tcell	0.0902866	sp_100_rct
BayesPrism (T1)	oligo	0.148633	sp_100_rct
ReDeconv (T1)	tumor	0.198518	sp_1_rct
ReDeconv (T1)	myeloid	0.148417	sp_1_rct
ReDeconv (T1)	pericyte	0.211711	sp_1_rct
ReDeconv (T1)	endothelial	0.208176	sp_1_rct
ReDeconv (T1)	tcell	0.0822792	sp_1_rct
ReDeconv (T1)	oligo	0.150897	sp_1_rct
ReDeconv (T1)	tumor	0.231377	sp_2_rct
ReDeconv (T1)	myeloid	0.16191	sp_2_rct
ReDeconv (T1)	pericyte	0.178706	sp_2_rct
ReDeconv (T1)	endothelial	0.181658	sp_2_rct
ReDeconv (T1)	tcell	0.090796	sp_2_rct
ReDeconv (T1)	oligo	0.155554	sp_2_rct
ReDeconv (T1)	tumor	0.220864	sp_3_rct
ReDeconv (T1)	myeloid	0.164705	sp_3_rct
ReDeconv (T1)	pericyte	0.168175	sp_3_rct
ReDeconv (T1)	endothelial	0.231689	sp_3_rct
ReDeconv (T1)	tcell	0.093366	sp_3_rct
ReDeconv (T1)	oligo	0.121202	sp_3_rct
ReDeconv (T1)	tumor	0.227348	sp_4_rct
ReDeconv (T1)	myeloid	0.134032	sp_4_rct
ReDeconv (T1)	pericyte	0.188383	sp_4_rct
ReDeconv (T1)	endothelial	0.207265	sp_4_rct
ReDeconv (T1)	tcell	0.0832063	sp_4_rct
ReDeconv (T1)	oligo	0.159766	sp_4_rct
ReDeconv (T1)	tumor	0.243566	sp_5_rct
ReDeconv (T1)	myeloid	0.146959	sp_5_rct
ReDeconv (T1)	pericyte	0.181625	sp_5_rct
ReDeconv (T1)	endothelial	0.199141	sp_5_rct
ReDeconv (T1)	tcell	0.0901076	sp_5_rct
ReDeconv (T1)	oligo	0.138602	sp_5_rct
ReDeconv (T1)	tumor	0.24084	sp_6_rct
ReDeconv (T1)	myeloid	0.157374	sp_6_rct
ReDeconv (T1)	pericyte	0.163227	sp_6_rct
ReDeconv (T1)	endothelial	0.247739	sp_6_rct
ReDeconv (T1)	tcell	0.084912	sp_6_rct
ReDeconv (T1)	oligo	0.105908	sp_6_rct
ReDeconv (T1)	tumor	0.24188	sp_7_rct
ReDeconv (T1)	myeloid	0.147869	sp_7_rct
ReDeconv (T1)	pericyte	0.163489	sp_7_rct
ReDeconv (T1)	endothelial	0.213406	sp_7_rct
ReDeconv (T1)	tcell	0.0795412	sp_7_rct
ReDeconv (T1)	oligo	0.153815	sp_7_rct
ReDeconv (T1)	tumor	0.214577	sp_8_rct
ReDeconv (T1)	myeloid	0.135495	sp_8_rct
ReDeconv (T1)	pericyte	0.170279	sp_8_rct
ReDeconv (T1)	endothelial	0.227486	sp_8_rct
ReDeconv (T1)	tcell	0.095138	sp_8_rct
ReDeconv (T1)	oligo	0.157024	sp_8_rct
ReDeconv (T1)	tumor	0.193005	sp_9_rct
ReDeconv (T1)	myeloid	0.125783	sp_9_rct
ReDeconv (T1)	pericyte	0.168973	sp_9_rct
ReDeconv (T1)	endothelial	0.225296	sp_9_rct
ReDeconv (T1)	tcell	0.0910266	sp_9_rct
ReDeconv (T1)	oligo	0.195916	sp_9_rct
ReDeconv (T1)	tumor	0.211074	sp_10_rct
ReDeconv (T1)	myeloid	0.132702	sp_10_rct
ReDeconv (T1)	pericyte	0.182375	sp_10_rct
ReDeconv (T1)	endothelial	0.227186	sp_10_rct
ReDeconv (T1)	tcell	0.0863334	sp_10_rct
ReDeconv (T1)	oligo	0.160329	sp_10_rct
ReDeconv (T1)	tumor	0.203514	sp_11_rct
ReDeconv (T1)	myeloid	0.160273	sp_11_rct
ReDeconv (T1)	pericyte	0.175425	sp_11_rct
ReDeconv (T1)	endothelial	0.209933	sp_11_rct
ReDeconv (T1)	tcell	0.0815498	sp_11_rct
ReDeconv (T1)	oligo	0.169305	sp_11_rct
ReDeconv (T1)	tumor	0.222671	sp_12_rct
ReDeconv (T1)	myeloid	0.15816	sp_12_rct
ReDeconv (T1)	pericyte	0.197136	sp_12_rct
ReDeconv (T1)	endothelial	0.206931	sp_12_rct
ReDeconv (T1)	tcell	0.0839536	sp_12_rct
ReDeconv (T1)	oligo	0.131148	sp_12_rct
ReDeconv (T1)	tumor	0.221762	sp_13_rct
ReDeconv (T1)	myeloid	0.153861	sp_13_rct
ReDeconv (T1)	pericyte	0.190331	sp_13_rct
ReDeconv (T1)	endothelial	0.202815	sp_13_rct
ReDeconv (T1)	tcell	0.0829832	sp_13_rct
ReDeconv (T1)	oligo	0.148247	sp_13_rct
ReDeconv (T1)	tumor	0.250744	sp_14_rct
ReDeconv (T1)	myeloid	0.124493	sp_14_rct
ReDeconv (T1)	pericyte	0.191711	sp_14_rct
ReDeconv (T1)	endothelial	0.202951	sp_14_rct
ReDeconv (T1)	tcell	0.0904908	sp_14_rct
ReDeconv (T1)	oligo	0.13961	sp_14_rct
ReDeconv (T1)	tumor	0.197149	sp_15_rct
ReDeconv (T1)	myeloid	0.143449	sp_15_rct
ReDeconv (T1)	pericyte	0.196828	sp_15_rct
ReDeconv (T1)	endothelial	0.216598	sp_15_rct
ReDeconv (T1)	tcell	0.0827129	sp_15_rct
ReDeconv (T1)	oligo	0.163263	sp_15_rct
ReDeconv (T1)	tumor	0.217724	sp_16_rct
ReDeconv (T1)	myeloid	0.171522	sp_16_rct
ReDeconv (T1)	pericyte	0.182158	sp_16_rct
ReDeconv (T1)	endothelial	0.169709	sp_16_rct
ReDeconv (T1)	tcell	0.0831649	sp_16_rct
ReDeconv (T1)	oligo	0.175721	sp_16_rct
ReDeconv (T1)	tumor	0.182936	sp_17_rct
ReDeconv (T1)	myeloid	0.144028	sp_17_rct
ReDeconv (T1)	pericyte	0.20756	sp_17_rct
ReDeconv (T1)	endothelial	0.255143	sp_17_rct
ReDeconv (T1)	tcell	0.0904729	sp_17_rct
ReDeconv (T1)	oligo	0.119861	sp_17_rct
ReDeconv (T1)	tumor	0.215464	sp_18_rct
ReDeconv (T1)	myeloid	0.126209	sp_18_rct
ReDeconv (T1)	pericyte	0.197068	sp_18_rct
ReDeconv (T1)	endothelial	0.20725	sp_18_rct
ReDeconv (T1)	tcell	0.0782046	sp_18_rct
ReDeconv (T1)	oligo	0.175804	sp_18_rct
ReDeconv (T1)	tumor	0.251361	sp_19_rct
ReDeconv (T1)	myeloid	0.155979	sp_19_rct
ReDeconv (T1)	pericyte	0.189825	sp_19_rct
ReDeconv (T1)	endothelial	0.186147	sp_19_rct
ReDeconv (T1)	tcell	0.0804363	sp_19_rct
ReDeconv (T1)	oligo	0.136253	sp_19_rct
ReDeconv (T1)	tumor	0.223595	sp_20_rct
ReDeconv (T1)	myeloid	0.164422	sp_20_rct
ReDeconv (T1)	pericyte	0.179403	sp_20_rct
ReDeconv (T1)	endothelial	0.200852	sp_20_rct
ReDeconv (T1)	tcell	0.0814215	sp_20_rct
ReDeconv (T1)	oligo	0.150306	sp_20_rct
ReDeconv (T1)	tumor	0.224966	sp_21_rct
ReDeconv (T1)	myeloid	0.128085	sp_21_rct
ReDeconv (T1)	pericyte	0.223612	sp_21_rct
ReDeconv (T1)	endothelial	0.202628	sp_21_rct
ReDeconv (T1)	tcell	0.0911238	sp_21_rct
ReDeconv (T1)	oligo	0.129584	sp_21_rct
ReDeconv (T1)	tumor	0.198971	sp_22_rct
ReDeconv (T1)	myeloid	0.166514	sp_22_rct
ReDeconv (T1)	pericyte	0.233036	sp_22_rct
ReDeconv (T1)	endothelial	0.212788	sp_22_rct
ReDeconv (T1)	tcell	0.077625	sp_22_rct
ReDeconv (T1)	oligo	0.111066	sp_22_rct
ReDeconv (T1)	tumor	0.18881	sp_23_rct
ReDeconv (T1)	myeloid	0.159697	sp_23_rct
ReDeconv (T1)	pericyte	0.229761	sp_23_rct
ReDeconv (T1)	endothelial	0.217959	sp_23_rct
ReDeconv (T1)	tcell	0.0864426	sp_23_rct
ReDeconv (T1)	oligo	0.11733	sp_23_rct
ReDeconv (T1)	tumor	0.21473	sp_24_rct
ReDeconv (T1)	myeloid	0.180472	sp_24_rct
ReDeconv (T1)	pericyte	0.220195	sp_24_rct
ReDeconv (T1)	endothelial	0.187875	sp_24_rct
ReDeconv (T1)	tcell	0.0958708	sp_24_rct
ReDeconv (T1)	oligo	0.100857	sp_24_rct
ReDeconv (T1)	tumor	0.187516	sp_25_rct
ReDeconv (T1)	myeloid	0.154545	sp_25_rct
ReDeconv (T1)	pericyte	0.175416	sp_25_rct
ReDeconv (T1)	endothelial	0.214909	sp_25_rct
ReDeconv (T1)	tcell	0.0795648	sp_25_rct
ReDeconv (T1)	oligo	0.188049	sp_25_rct
ReDeconv (T1)	tumor	0.26042	sp_26_rct
ReDeconv (T1)	myeloid	0.185894	sp_26_rct
ReDeconv (T1)	pericyte	0.170488	sp_26_rct
ReDeconv (T1)	endothelial	0.172149	sp_26_rct
ReDeconv (T1)	tcell	0.0965968	sp_26_rct
ReDeconv (T1)	oligo	0.114451	sp_26_rct
ReDeconv (T1)	tumor	0.226161	sp_27_rct
ReDeconv (T1)	myeloid	0.171502	sp_27_rct
ReDeconv (T1)	pericyte	0.169233	sp_27_rct
ReDeconv (T1)	endothelial	0.203538	sp_27_rct
ReDeconv (T1)	tcell	0.0888672	sp_27_rct
ReDeconv (T1)	oligo	0.140698	sp_27_rct
ReDeconv (T1)	tumor	0.188083	sp_28_rct
ReDeconv (T1)	myeloid	0.132355	sp_28_rct
ReDeconv (T1)	pericyte	0.20776	sp_28_rct
ReDeconv (T1)	endothelial	0.242622	sp_28_rct
ReDeconv (T1)	tcell	0.0842404	sp_28_rct
ReDeconv (T1)	oligo	0.144939	sp_28_rct
ReDeconv (T1)	tumor	0.232065	sp_29_rct
ReDeconv (T1)	myeloid	0.1548	sp_29_rct
ReDeconv (T1)	pericyte	0.201338	sp_29_rct
ReDeconv (T1)	endothelial	0.191536	sp_29_rct
ReDeconv (T1)	tcell	0.0838614	sp_29_rct
ReDeconv (T1)	oligo	0.136399	sp_29_rct
ReDeconv (T1)	tumor	0.229899	sp_30_rct
ReDeconv (T1)	myeloid	0.138427	sp_30_rct
ReDeconv (T1)	pericyte	0.200236	sp_30_rct
ReDeconv (T1)	endothelial	0.172081	sp_30_rct
ReDeconv (T1)	tcell	0.10098	sp_30_rct
ReDeconv (T1)	oligo	0.158378	sp_30_rct
ReDeconv (T1)	tumor	0.216417	sp_31_rct
ReDeconv (T1)	myeloid	0.162578	sp_31_rct
ReDeconv (T1)	pericyte	0.177394	sp_31_rct
ReDeconv (T1)	endothelial	0.211167	sp_31_rct
ReDeconv (T1)	tcell	0.086307	sp_31_rct
ReDeconv (T1)	oligo	0.146136	sp_31_rct
ReDeconv (T1)	tumor	0.274652	sp_32_rct
ReDeconv (T1)	myeloid	0.15721	sp_32_rct
ReDeconv (T1)	pericyte	0.214857	sp_32_rct
ReDeconv (T1)	endothelial	0.151159	sp_32_rct
ReDeconv (T1)	tcell	0.092812	sp_32_rct
ReDeconv (T1)	oligo	0.109311	sp_32_rct
ReDeconv (T1)	tumor	0.233317	sp_33_rct
ReDeconv (T1)	myeloid	0.157626	sp_33_rct
ReDeconv (T1)	pericyte	0.179955	sp_33_rct
ReDeconv (T1)	endothelial	0.185621	sp_33_rct
ReDeconv (T1)	tcell	0.0784235	sp_33_rct
ReDeconv (T1)	oligo	0.165058	sp_33_rct
ReDeconv (T1)	tumor	0.255592	sp_34_rct
ReDeconv (T1)	myeloid	0.132229	sp_34_rct
ReDeconv (T1)	pericyte	0.203066	sp_34_rct
ReDeconv (T1)	endothelial	0.184193	sp_34_rct
ReDeconv (T1)	tcell	0.0823545	sp_34_rct
ReDeconv (T1)	oligo	0.142566	sp_34_rct
ReDeconv (T1)	tumor	0.232838	sp_35_rct
ReDeconv (T1)	myeloid	0.154585	sp_35_rct
ReDeconv (T1)	pericyte	0.191357	sp_35_rct
ReDeconv (T1)	endothelial	0.201484	sp_35_rct
ReDeconv (T1)	tcell	0.091567	sp_35_rct
ReDeconv (T1)	oligo	0.128168	sp_35_rct
ReDeconv (T1)	tumor	0.24433	sp_36_rct
ReDeconv (T1)	myeloid	0.140206	sp_36_rct
ReDeconv (T1)	pericyte	0.186444	sp_36_rct
ReDeconv (T1)	endothelial	0.207079	sp_36_rct
ReDeconv (T1)	tcell	0.0852376	sp_36_rct
ReDeconv (T1)	oligo	0.136703	sp_36_rct
ReDeconv (T1)	tumor	0.221652	sp_37_rct
ReDeconv (T1)	myeloid	0.143513	sp_37_rct
ReDeconv (T1)	pericyte	0.175748	sp_37_rct
ReDeconv (T1)	endothelial	0.224238	sp_37_rct
ReDeconv (T1)	tcell	0.0903956	sp_37_rct
ReDeconv (T1)	oligo	0.144453	sp_37_rct
ReDeconv (T1)	tumor	0.211105	sp_38_rct
ReDeconv (T1)	myeloid	0.148774	sp_38_rct
ReDeconv (T1)	pericyte	0.20216	sp_38_rct
ReDeconv (T1)	endothelial	0.203806	sp_38_rct
ReDeconv (T1)	tcell	0.0891471	sp_38_rct
ReDeconv (T1)	oligo	0.145009	sp_38_rct
ReDeconv (T1)	tumor	0.193029	sp_39_rct
ReDeconv (T1)	myeloid	0.143585	sp_39_rct
ReDeconv (T1)	pericyte	0.213759	sp_39_rct
ReDeconv (T1)	endothelial	0.193514	sp_39_rct
ReDeconv (T1)	tcell	0.0822118	sp_39_rct
ReDeconv (T1)	oligo	0.173901	sp_39_rct
ReDeconv (T1)	tumor	0.199002	sp_40_rct
ReDeconv (T1)	myeloid	0.171874	sp_40_rct
ReDeconv (T1)	pericyte	0.225569	sp_40_rct
ReDeconv (T1)	endothelial	0.185189	sp_40_rct
ReDeconv (T1)	tcell	0.0860402	sp_40_rct
ReDeconv (T1)	oligo	0.132327	sp_40_rct
ReDeconv (T1)	tumor	0.214184	sp_41_rct
ReDeconv (T1)	myeloid	0.148438	sp_41_rct
ReDeconv (T1)	pericyte	0.214823	sp_41_rct
ReDeconv (T1)	endothelial	0.190035	sp_41_rct
ReDeconv (T1)	tcell	0.090105	sp_41_rct
ReDeconv (T1)	oligo	0.142415	sp_41_rct
ReDeconv (T1)	tumor	0.264505	sp_42_rct
ReDeconv (T1)	myeloid	0.159297	sp_42_rct
ReDeconv (T1)	pericyte	0.192996	sp_42_rct
ReDeconv (T1)	endothelial	0.17128	sp_42_rct
ReDeconv (T1)	tcell	0.0830465	sp_42_rct
ReDeconv (T1)	oligo	0.128875	sp_42_rct
ReDeconv (T1)	tumor	0.213639	sp_43_rct
ReDeconv (T1)	myeloid	0.149796	sp_43_rct
ReDeconv (T1)	pericyte	0.239942	sp_43_rct
ReDeconv (T1)	endothelial	0.188922	sp_43_rct
ReDeconv (T1)	tcell	0.0791521	sp_43_rct
ReDeconv (T1)	oligo	0.128549	sp_43_rct
ReDeconv (T1)	tumor	0.230707	sp_44_rct
ReDeconv (T1)	myeloid	0.136924	sp_44_rct
ReDeconv (T1)	pericyte	0.207252	sp_44_rct
ReDeconv (T1)	endothelial	0.224579	sp_44_rct
ReDeconv (T1)	tcell	0.0825505	sp_44_rct
ReDeconv (T1)	oligo	0.117987	sp_44_rct
ReDeconv (T1)	tumor	0.206464	sp_45_rct
ReDeconv (T1)	myeloid	0.158752	sp_45_rct
ReDeconv (T1)	pericyte	0.205347	sp_45_rct
ReDeconv (T1)	endothelial	0.194443	sp_45_rct
ReDeconv (T1)	tcell	0.0847642	sp_45_rct
ReDeconv (T1)	oligo	0.15023	sp_45_rct
ReDeconv (T1)	tumor	0.193765	sp_46_rct
ReDeconv (T1)	myeloid	0.14847	sp_46_rct
ReDeconv (T1)	pericyte	0.179527	sp_46_rct
ReDeconv (T1)	endothelial	0.233906	sp_46_rct
ReDeconv (T1)	tcell	0.0859862	sp_46_rct
ReDeconv (T1)	oligo	0.158347	sp_46_rct
ReDeconv (T1)	tumor	0.186586	sp_47_rct
ReDeconv (T1)	myeloid	0.16465	sp_47_rct
ReDeconv (T1)	pericyte	0.176549	sp_47_rct
ReDeconv (T1)	endothelial	0.208929	sp_47_rct
ReDeconv (T1)	tcell	0.0860755	sp_47_rct
ReDeconv (T1)	oligo	0.177211	sp_47_rct
ReDeconv (T1)	tumor	0.241886	sp_48_rct
ReDeconv (T1)	myeloid	0.157974	sp_48_rct
ReDeconv (T1)	pericyte	0.174327	sp_48_rct
ReDeconv (T1)	endothelial	0.228061	sp_48_rct
ReDeconv (T1)	tcell	0.0826675	sp_48_rct
ReDeconv (T1)	oligo	0.115085	sp_48_rct
ReDeconv (T1)	tumor	0.216739	sp_49_rct
ReDeconv (T1)	myeloid	0.140558	sp_49_rct
ReDeconv (T1)	pericyte	0.178931	sp_49_rct
ReDeconv (T1)	endothelial	0.218438	sp_49_rct
ReDeconv (T1)	tcell	0.0841843	sp_49_rct
ReDeconv (T1)	oligo	0.161149	sp_49_rct
ReDeconv (T1)	tumor	0.218603	sp_50_rct
ReDeconv (T1)	myeloid	0.124734	sp_50_rct
ReDeconv (T1)	pericyte	0.218322	sp_50_rct
ReDeconv (T1)	endothelial	0.201555	sp_50_rct
ReDeconv (T1)	tcell	0.0862833	sp_50_rct
ReDeconv (T1)	oligo	0.150502	sp_50_rct
ReDeconv (T1)	tumor	0.209038	sp_51_rct
ReDeconv (T1)	myeloid	0.128616	sp_51_rct
ReDeconv (T1)	pericyte	0.203489	sp_51_rct
ReDeconv (T1)	endothelial	0.207571	sp_51_rct
ReDeconv (T1)	tcell	0.0741569	sp_51_rct
ReDeconv (T1)	oligo	0.177128	sp_51_rct
ReDeconv (T1)	tumor	0.230678	sp_52_rct
ReDeconv (T1)	myeloid	0.175566	sp_52_rct
ReDeconv (T1)	pericyte	0.199649	sp_52_rct
ReDeconv (T1)	endothelial	0.187033	sp_52_rct
ReDeconv (T1)	tcell	0.0848482	sp_52_rct
ReDeconv (T1)	oligo	0.122227	sp_52_rct
ReDeconv (T1)	tumor	0.198466	sp_53_rct
ReDeconv (T1)	myeloid	0.156547	sp_53_rct
ReDeconv (T1)	pericyte	0.186472	sp_53_rct
ReDeconv (T1)	endothelial	0.222948	sp_53_rct
ReDeconv (T1)	tcell	0.0870831	sp_53_rct
ReDeconv (T1)	oligo	0.148484	sp_53_rct
ReDeconv (T1)	tumor	0.19333	sp_54_rct
ReDeconv (T1)	myeloid	0.180766	sp_54_rct
ReDeconv (T1)	pericyte	0.207065	sp_54_rct
ReDeconv (T1)	endothelial	0.198486	sp_54_rct
ReDeconv (T1)	tcell	0.085643	sp_54_rct
ReDeconv (T1)	oligo	0.134711	sp_54_rct
ReDeconv (T1)	tumor	0.172156	sp_55_rct
ReDeconv (T1)	myeloid	0.140639	sp_55_rct
ReDeconv (T1)	pericyte	0.208713	sp_55_rct
ReDeconv (T1)	endothelial	0.241105	sp_55_rct
ReDeconv (T1)	tcell	0.0875247	sp_55_rct
ReDeconv (T1)	oligo	0.149863	sp_55_rct
ReDeconv (T1)	tumor	0.264077	sp_56_rct
ReDeconv (T1)	myeloid	0.168504	sp_56_rct
ReDeconv (T1)	pericyte	0.187076	sp_56_rct
ReDeconv (T1)	endothelial	0.174654	sp_56_rct
ReDeconv (T1)	tcell	0.0841083	sp_56_rct
ReDeconv (T1)	oligo	0.12158	sp_56_rct
ReDeconv (T1)	tumor	0.223584	sp_57_rct
ReDeconv (T1)	myeloid	0.13194	sp_57_rct
ReDeconv (T1)	pericyte	0.204602	sp_57_rct
ReDeconv (T1)	endothelial	0.224467	sp_57_rct
ReDeconv (T1)	tcell	0.0803541	sp_57_rct
ReDeconv (T1)	oligo	0.135054	sp_57_rct
ReDeconv (T1)	tumor	0.218899	sp_58_rct
ReDeconv (T1)	myeloid	0.134053	sp_58_rct
ReDeconv (T1)	pericyte	0.20333	sp_58_rct
ReDeconv (T1)	endothelial	0.218764	sp_58_rct
ReDeconv (T1)	tcell	0.0870858	sp_58_rct
ReDeconv (T1)	oligo	0.137869	sp_58_rct
ReDeconv (T1)	tumor	0.181577	sp_59_rct
ReDeconv (T1)	myeloid	0.144819	sp_59_rct
ReDeconv (T1)	pericyte	0.177902	sp_59_rct
ReDeconv (T1)	endothelial	0.218625	sp_59_rct
ReDeconv (T1)	tcell	0.09163	sp_59_rct
ReDeconv (T1)	oligo	0.185448	sp_59_rct
ReDeconv (T1)	tumor	0.186096	sp_60_rct
ReDeconv (T1)	myeloid	0.166885	sp_60_rct
ReDeconv (T1)	pericyte	0.201665	sp_60_rct
ReDeconv (T1)	endothelial	0.210407	sp_60_rct
ReDeconv (T1)	tcell	0.0924256	sp_60_rct
ReDeconv (T1)	oligo	0.142522	sp_60_rct
ReDeconv (T1)	tumor	0.208012	sp_61_rct
ReDeconv (T1)	myeloid	0.155153	sp_61_rct
ReDeconv (T1)	pericyte	0.216644	sp_61_rct
ReDeconv (T1)	endothelial	0.203372	sp_61_rct
ReDeconv (T1)	tcell	0.0809467	sp_61_rct
ReDeconv (T1)	oligo	0.135872	sp_61_rct
ReDeconv (T1)	tumor	0.193844	sp_62_rct
ReDeconv (T1)	myeloid	0.183337	sp_62_rct
ReDeconv (T1)	pericyte	0.208057	sp_62_rct
ReDeconv (T1)	endothelial	0.205831	sp_62_rct
ReDeconv (T1)	tcell	0.0918123	sp_62_rct
ReDeconv (T1)	oligo	0.117119	sp_62_rct
ReDeconv (T1)	tumor	0.235067	sp_63_rct
ReDeconv (T1)	myeloid	0.13205	sp_63_rct
ReDeconv (T1)	pericyte	0.189798	sp_63_rct
ReDeconv (T1)	endothelial	0.205238	sp_63_rct
ReDeconv (T1)	tcell	0.0967672	sp_63_rct
ReDeconv (T1)	oligo	0.14108	sp_63_rct
ReDeconv (T1)	tumor	0.228811	sp_64_rct
ReDeconv (T1)	myeloid	0.148502	sp_64_rct
ReDeconv (T1)	pericyte	0.185149	sp_64_rct
ReDeconv (T1)	endothelial	0.20573	sp_64_rct
ReDeconv (T1)	tcell	0.083943	sp_64_rct
ReDeconv (T1)	oligo	0.147865	sp_64_rct
ReDeconv (T1)	tumor	0.213446	sp_65_rct
ReDeconv (T1)	myeloid	0.157774	sp_65_rct
ReDeconv (T1)	pericyte	0.195014	sp_65_rct
ReDeconv (T1)	endothelial	0.192478	sp_65_rct
ReDeconv (T1)	tcell	0.0859004	sp_65_rct
ReDeconv (T1)	oligo	0.155387	sp_65_rct
ReDeconv (T1)	tumor	0.186256	sp_66_rct
ReDeconv (T1)	myeloid	0.169942	sp_66_rct
ReDeconv (T1)	pericyte	0.179577	sp_66_rct
ReDeconv (T1)	endothelial	0.231451	sp_66_rct
ReDeconv (T1)	tcell	0.0841927	sp_66_rct
ReDeconv (T1)	oligo	0.148582	sp_66_rct
ReDeconv (T1)	tumor	0.211416	sp_67_rct
ReDeconv (T1)	myeloid	0.131655	sp_67_rct
ReDeconv (T1)	pericyte	0.162147	sp_67_rct
ReDeconv (T1)	endothelial	0.230854	sp_67_rct
ReDeconv (T1)	tcell	0.0780032	sp_67_rct
ReDeconv (T1)	oligo	0.185925	sp_67_rct
ReDeconv (T1)	tumor	0.214593	sp_68_rct
ReDeconv (T1)	myeloid	0.194517	sp_68_rct
ReDeconv (T1)	pericyte	0.177737	sp_68_rct
ReDeconv (T1)	endothelial	0.190643	sp_68_rct
ReDeconv (T1)	tcell	0.0934691	sp_68_rct
ReDeconv (T1)	oligo	0.129041	sp_68_rct
ReDeconv (T1)	tumor	0.209011	sp_69_rct
ReDeconv (T1)	myeloid	0.16091	sp_69_rct
ReDeconv (T1)	pericyte	0.172145	sp_69_rct
ReDeconv (T1)	endothelial	0.193061	sp_69_rct
ReDeconv (T1)	tcell	0.0783734	sp_69_rct
ReDeconv (T1)	oligo	0.186499	sp_69_rct
ReDeconv (T1)	tumor	0.265137	sp_70_rct
ReDeconv (T1)	myeloid	0.162302	sp_70_rct
ReDeconv (T1)	pericyte	0.123055	sp_70_rct
ReDeconv (T1)	endothelial	0.203007	sp_70_rct
ReDeconv (T1)	tcell	0.0796081	sp_70_rct
ReDeconv (T1)	oligo	0.166891	sp_70_rct
ReDeconv (T1)	tumor	0.202252	sp_71_rct
ReDeconv (T1)	myeloid	0.19209	sp_71_rct
ReDeconv (T1)	pericyte	0.218386	sp_71_rct
ReDeconv (T1)	endothelial	0.199835	sp_71_rct
ReDeconv (T1)	tcell	0.0781781	sp_71_rct
ReDeconv (T1)	oligo	0.10926	sp_71_rct
ReDeconv (T1)	tumor	0.230799	sp_72_rct
ReDeconv (T1)	myeloid	0.129051	sp_72_rct
ReDeconv (T1)	pericyte	0.189082	sp_72_rct
ReDeconv (T1)	endothelial	0.20563	sp_72_rct
ReDeconv (T1)	tcell	0.0794505	sp_72_rct
ReDeconv (T1)	oligo	0.165988	sp_72_rct
ReDeconv (T1)	tumor	0.208661	sp_73_rct
ReDeconv (T1)	myeloid	0.155443	sp_73_rct
ReDeconv (T1)	pericyte	0.207186	sp_73_rct
ReDeconv (T1)	endothelial	0.198727	sp_73_rct
ReDeconv (T1)	tcell	0.0800347	sp_73_rct
ReDeconv (T1)	oligo	0.149949	sp_73_rct
ReDeconv (T1)	tumor	0.195324	sp_74_rct
ReDeconv (T1)	myeloid	0.153691	sp_74_rct
ReDeconv (T1)	pericyte	0.173729	sp_74_rct
ReDeconv (T1)	endothelial	0.229926	sp_74_rct
ReDeconv (T1)	tcell	0.0920305	sp_74_rct
ReDeconv (T1)	oligo	0.155299	sp_74_rct
ReDeconv (T1)	tumor	0.228514	sp_75_rct
ReDeconv (T1)	myeloid	0.154356	sp_75_rct
ReDeconv (T1)	pericyte	0.200165	sp_75_rct
ReDeconv (T1)	endothelial	0.205358	sp_75_rct
ReDeconv (T1)	tcell	0.0776922	sp_75_rct
ReDeconv (T1)	oligo	0.133914	sp_75_rct
ReDeconv (T1)	tumor	0.227064	sp_76_rct
ReDeconv (T1)	myeloid	0.143817	sp_76_rct
ReDeconv (T1)	pericyte	0.201797	sp_76_rct
ReDeconv (T1)	endothelial	0.219097	sp_76_rct
ReDeconv (T1)	tcell	0.0860038	sp_76_rct
ReDeconv (T1)	oligo	0.122221	sp_76_rct
ReDeconv (T1)	tumor	0.258323	sp_77_rct
ReDeconv (T1)	myeloid	0.133561	sp_77_rct
ReDeconv (T1)	pericyte	0.160887	sp_77_rct
ReDeconv (T1)	endothelial	0.197001	sp_77_rct
ReDeconv (T1)	tcell	0.0941598	sp_77_rct
ReDeconv (T1)	oligo	0.156068	sp_77_rct
ReDeconv (T1)	tumor	0.205827	sp_78_rct
ReDeconv (T1)	myeloid	0.149506	sp_78_rct
ReDeconv (T1)	pericyte	0.175467	sp_78_rct
ReDeconv (T1)	endothelial	0.213768	sp_78_rct
ReDeconv (T1)	tcell	0.080207	sp_78_rct
ReDeconv (T1)	oligo	0.175224	sp_78_rct
ReDeconv (T1)	tumor	0.198204	sp_79_rct
ReDeconv (T1)	myeloid	0.160924	sp_79_rct
ReDeconv (T1)	pericyte	0.192296	sp_79_rct
ReDeconv (T1)	endothelial	0.209167	sp_79_rct
ReDeconv (T1)	tcell	0.0911942	sp_79_rct
ReDeconv (T1)	oligo	0.148215	sp_79_rct
ReDeconv (T1)	tumor	0.176132	sp_80_rct
ReDeconv (T1)	myeloid	0.138714	sp_80_rct
ReDeconv (T1)	pericyte	0.205404	sp_80_rct
ReDeconv (T1)	endothelial	0.241977	sp_80_rct
ReDeconv (T1)	tcell	0.0905875	sp_80_rct
ReDeconv (T1)	oligo	0.147184	sp_80_rct
ReDeconv (T1)	tumor	0.205569	sp_81_rct
ReDeconv (T1)	myeloid	0.149133	sp_81_rct
ReDeconv (T1)	pericyte	0.200799	sp_81_rct
ReDeconv (T1)	endothelial	0.178839	sp_81_rct
ReDeconv (T1)	tcell	0.0826804	sp_81_rct
ReDeconv (T1)	oligo	0.18298	sp_81_rct
ReDeconv (T1)	tumor	0.205155	sp_82_rct
ReDeconv (T1)	myeloid	0.14706	sp_82_rct
ReDeconv (T1)	pericyte	0.224043	sp_82_rct
ReDeconv (T1)	endothelial	0.202888	sp_82_rct
ReDeconv (T1)	tcell	0.0841626	sp_82_rct
ReDeconv (T1)	oligo	0.136692	sp_82_rct
ReDeconv (T1)	tumor	0.215084	sp_83_rct
ReDeconv (T1)	myeloid	0.152906	sp_83_rct
ReDeconv (T1)	pericyte	0.217536	sp_83_rct
ReDeconv (T1)	endothelial	0.20399	sp_83_rct
ReDeconv (T1)	tcell	0.0852322	sp_83_rct
ReDeconv (T1)	oligo	0.125252	sp_83_rct
ReDeconv (T1)	tumor	0.223029	sp_84_rct
ReDeconv (T1)	myeloid	0.136525	sp_84_rct
ReDeconv (T1)	pericyte	0.166781	sp_84_rct
ReDeconv (T1)	endothelial	0.216826	sp_84_rct
ReDeconv (T1)	tcell	0.0868698	sp_84_rct
ReDeconv (T1)	oligo	0.16997	sp_84_rct
ReDeconv (T1)	tumor	0.229918	sp_85_rct
ReDeconv (T1)	myeloid	0.126567	sp_85_rct
ReDeconv (T1)	pericyte	0.211954	sp_85_rct
ReDeconv (T1)	endothelial	0.232501	sp_85_rct
ReDeconv (T1)	tcell	0.0862532	sp_85_rct
ReDeconv (T1)	oligo	0.112807	sp_85_rct
ReDeconv (T1)	tumor	0.254414	sp_86_rct
ReDeconv (T1)	myeloid	0.146449	sp_86_rct
ReDeconv (T1)	pericyte	0.183864	sp_86_rct
ReDeconv (T1)	endothelial	0.18315	sp_86_rct
ReDeconv (T1)	tcell	0.089508	sp_86_rct
ReDeconv (T1)	oligo	0.142615	sp_86_rct
ReDeconv (T1)	tumor	0.202152	sp_87_rct
ReDeconv (T1)	myeloid	0.156192	sp_87_rct
ReDeconv (T1)	pericyte	0.190673	sp_87_rct
ReDeconv (T1)	endothelial	0.210042	sp_87_rct
ReDeconv (T1)	tcell	0.0869342	sp_87_rct
ReDeconv (T1)	oligo	0.154006	sp_87_rct
ReDeconv (T1)	tumor	0.253518	sp_88_rct
ReDeconv (T1)	myeloid	0.137306	sp_88_rct
ReDeconv (T1)	pericyte	0.195133	sp_88_rct
ReDeconv (T1)	endothelial	0.21428	sp_88_rct
ReDeconv (T1)	tcell	0.0777117	sp_88_rct
ReDeconv (T1)	oligo	0.122051	sp_88_rct
ReDeconv (T1)	tumor	0.190563	sp_89_rct
ReDeconv (T1)	myeloid	0.157177	sp_89_rct
ReDeconv (T1)	pericyte	0.222447	sp_89_rct
ReDeconv (T1)	endothelial	0.204272	sp_89_rct
ReDeconv (T1)	tcell	0.0873421	sp_89_rct
ReDeconv (T1)	oligo	0.138199	sp_89_rct
ReDeconv (T1)	tumor	0.208395	sp_90_rct
ReDeconv (T1)	myeloid	0.149163	sp_90_rct
ReDeconv (T1)	pericyte	0.198581	sp_90_rct
ReDeconv (T1)	endothelial	0.177237	sp_90_rct
ReDeconv (T1)	tcell	0.0916578	sp_90_rct
ReDeconv (T1)	oligo	0.174966	sp_90_rct
ReDeconv (T1)	tumor	0.265395	sp_91_rct
ReDeconv (T1)	myeloid	0.143487	sp_91_rct
ReDeconv (T1)	pericyte	0.197357	sp_91_rct
ReDeconv (T1)	endothelial	0.187267	sp_91_rct
ReDeconv (T1)	tcell	0.0723803	sp_91_rct
ReDeconv (T1)	oligo	0.134113	sp_91_rct
ReDeconv (T1)	tumor	0.21615	sp_92_rct
ReDeconv (T1)	myeloid	0.140161	sp_92_rct
ReDeconv (T1)	pericyte	0.205684	sp_92_rct
ReDeconv (T1)	endothelial	0.214188	sp_92_rct
ReDeconv (T1)	tcell	0.0947438	sp_92_rct
ReDeconv (T1)	oligo	0.129074	sp_92_rct
ReDeconv (T1)	tumor	0.240067	sp_93_rct
ReDeconv (T1)	myeloid	0.137285	sp_93_rct
ReDeconv (T1)	pericyte	0.206361	sp_93_rct
ReDeconv (T1)	endothelial	0.231693	sp_93_rct
ReDeconv (T1)	tcell	0.0797587	sp_93_rct
ReDeconv (T1)	oligo	0.104835	sp_93_rct
ReDeconv (T1)	tumor	0.247586	sp_94_rct
ReDeconv (T1)	myeloid	0.160396	sp_94_rct
ReDeconv (T1)	pericyte	0.143084	sp_94_rct
ReDeconv (T1)	endothelial	0.22169	sp_94_rct
ReDeconv (T1)	tcell	0.0856828	sp_94_rct
ReDeconv (T1)	oligo	0.141561	sp_94_rct
ReDeconv (T1)	tumor	0.221518	sp_95_rct
ReDeconv (T1)	myeloid	0.150528	sp_95_rct
ReDeconv (T1)	pericyte	0.189809	sp_95_rct
ReDeconv (T1)	endothelial	0.205014	sp_95_rct
ReDeconv (T1)	tcell	0.0919031	sp_95_rct
ReDeconv (T1)	oligo	0.141228	sp_95_rct
ReDeconv (T1)	tumor	0.215954	sp_96_rct
ReDeconv (T1)	myeloid	0.133658	sp_96_rct
ReDeconv (T1)	pericyte	0.18903	sp_96_rct
ReDeconv (T1)	endothelial	0.252387	sp_96_rct
ReDeconv (T1)	tcell	0.0853322	sp_96_rct
ReDeconv (T1)	oligo	0.123639	sp_96_rct
ReDeconv (T1)	tumor	0.243293	sp_97_rct
ReDeconv (T1)	myeloid	0.13635	sp_97_rct
ReDeconv (T1)	pericyte	0.193897	sp_97_rct
ReDeconv (T1)	endothelial	0.215351	sp_97_rct
ReDeconv (T1)	tcell	0.0779199	sp_97_rct
ReDeconv (T1)	oligo	0.133188	sp_97_rct
ReDeconv (T1)	tumor	0.28155	sp_98_rct
ReDeconv (T1)	myeloid	0.129186	sp_98_rct
ReDeconv (T1)	pericyte	0.1682	sp_98_rct
ReDeconv (T1)	endothelial	0.187426	sp_98_rct
ReDeconv (T1)	tcell	0.0808455	sp_98_rct
ReDeconv (T1)	oligo	0.152792	sp_98_rct
ReDeconv (T1)	tumor	0.185714	sp_99_rct
ReDeconv (T1)	myeloid	0.156962	sp_99_rct
ReDeconv (T1)	pericyte	0.220339	sp_99_rct
ReDeconv (T1)	endothelial	0.219181	sp_99_rct
ReDeconv (T1)	tcell	0.0856994	sp_99_rct
ReDeconv (T1)	oligo	0.132103	sp_99_rct
ReDeconv (T1)	tumor	0.207145	sp_100_rct
ReDeconv (T1)	myeloid	0.123931	sp_100_rct
ReDeconv (T1)	pericyte	0.192772	sp_100_rct
ReDeconv (T1)	endothelial	0.242011	sp_100_rct
ReDeconv (T1)	tcell	0.0947633	sp_100_rct
ReDeconv (T1)	oligo	0.139377	sp_100_rct
MuSiC (T1)	tumor	0.192223	sp_1_rct
MuSiC (T1)	myeloid	0.150373	sp_1_rct
MuSiC (T1)	pericyte	0.184138	sp_1_rct
MuSiC (T1)	endothelial	0.22539	sp_1_rct
MuSiC (T1)	tcell	0.0933364	sp_1_rct
MuSiC (T1)	oligo	0.154539	sp_1_rct
MuSiC (T1)	tumor	0.217062	sp_2_rct
MuSiC (T1)	myeloid	0.166752	sp_2_rct
MuSiC (T1)	pericyte	0.180301	sp_2_rct
MuSiC (T1)	endothelial	0.181445	sp_2_rct
MuSiC (T1)	tcell	0.0946515	sp_2_rct
MuSiC (T1)	oligo	0.159789	sp_2_rct
MuSiC (T1)	tumor	0.22831	sp_3_rct
MuSiC (T1)	myeloid	0.161849	sp_3_rct
MuSiC (T1)	pericyte	0.170081	sp_3_rct
MuSiC (T1)	endothelial	0.220267	sp_3_rct
MuSiC (T1)	tcell	0.0937121	sp_3_rct
MuSiC (T1)	oligo	0.12578	sp_3_rct
MuSiC (T1)	tumor	0.225465	sp_4_rct
MuSiC (T1)	myeloid	0.13442	sp_4_rct
MuSiC (T1)	pericyte	0.174868	sp_4_rct
MuSiC (T1)	endothelial	0.213478	sp_4_rct
MuSiC (T1)	tcell	0.0927462	sp_4_rct
MuSiC (T1)	oligo	0.159023	sp_4_rct
MuSiC (T1)	tumor	0.264845	sp_5_rct
MuSiC (T1)	myeloid	0.150958	sp_5_rct
MuSiC (T1)	pericyte	0.17153	sp_5_rct
MuSiC (T1)	endothelial	0.197583	sp_5_rct
MuSiC (T1)	tcell	0.0853572	sp_5_rct
MuSiC (T1)	oligo	0.129728	sp_5_rct
MuSiC (T1)	tumor	0.248999	sp_6_rct
MuSiC (T1)	myeloid	0.163623	sp_6_rct
MuSiC (T1)	pericyte	0.144668	sp_6_rct
MuSiC (T1)	endothelial	0.238451	sp_6_rct
MuSiC (T1)	tcell	0.0895881	sp_6_rct
MuSiC (T1)	oligo	0.11467	sp_6_rct
MuSiC (T1)	tumor	0.218928	sp_7_rct
MuSiC (T1)	myeloid	0.156233	sp_7_rct
MuSiC (T1)	pericyte	0.160314	sp_7_rct
MuSiC (T1)	endothelial	0.218093	sp_7_rct
MuSiC (T1)	tcell	0.0881941	sp_7_rct
MuSiC (T1)	oligo	0.158239	sp_7_rct
MuSiC (T1)	tumor	0.204834	sp_8_rct
MuSiC (T1)	myeloid	0.142063	sp_8_rct
MuSiC (T1)	pericyte	0.17147	sp_8_rct
MuSiC (T1)	endothelial	0.21959	sp_8_rct
MuSiC (T1)	tcell	0.100885	sp_8_rct
MuSiC (T1)	oligo	0.161158	sp_8_rct
MuSiC (T1)	tumor	0.1794	sp_9_rct
MuSiC (T1)	myeloid	0.132086	sp_9_rct
MuSiC (T1)	pericyte	0.167759	sp_9_rct
MuSiC (T1)	endothelial	0.228414	sp_9_rct
MuSiC (T1)	tcell	0.0921667	sp_9_rct
MuSiC (T1)	oligo	0.200175	sp_9_rct
MuSiC (T1)	tumor	0.217687	sp_10_rct
MuSiC (T1)	myeloid	0.140691	sp_10_rct
MuSiC (T1)	pericyte	0.177671	sp_10_rct
MuSiC (T1)	endothelial	0.222185	sp_10_rct
MuSiC (T1)	tcell	0.0811334	sp_10_rct
MuSiC (T1)	oligo	0.160633	sp_10_rct
MuSiC (T1)	tumor	0.202797	sp_11_rct
MuSiC (T1)	myeloid	0.175319	sp_11_rct
MuSiC (T1)	pericyte	0.174065	sp_11_rct
MuSiC (T1)	endothelial	0.197781	sp_11_rct
MuSiC (T1)	tcell	0.0819488	sp_11_rct
MuSiC (T1)	oligo	0.16809	sp_11_rct
MuSiC (T1)	tumor	0.210897	sp_12_rct
MuSiC (T1)	myeloid	0.161462	sp_12_rct
MuSiC (T1)	pericyte	0.190752	sp_12_rct
MuSiC (T1)	endothelial	0.203494	sp_12_rct
MuSiC (T1)	tcell	0.0938732	sp_12_rct
MuSiC (T1)	oligo	0.139523	sp_12_rct
MuSiC (T1)	tumor	0.213461	sp_13_rct
MuSiC (T1)	myeloid	0.160595	sp_13_rct
MuSiC (T1)	pericyte	0.178761	sp_13_rct
MuSiC (T1)	endothelial	0.207687	sp_13_rct
MuSiC (T1)	tcell	0.0829977	sp_13_rct
MuSiC (T1)	oligo	0.156499	sp_13_rct
MuSiC (T1)	tumor	0.262007	sp_14_rct
MuSiC (T1)	myeloid	0.126009	sp_14_rct
MuSiC (T1)	pericyte	0.177264	sp_14_rct
MuSiC (T1)	endothelial	0.203216	sp_14_rct
MuSiC (T1)	tcell	0.0931695	sp_14_rct
MuSiC (T1)	oligo	0.138334	sp_14_rct
MuSiC (T1)	tumor	0.20519	sp_15_rct
MuSiC (T1)	myeloid	0.148067	sp_15_rct
MuSiC (T1)	pericyte	0.18639	sp_15_rct
MuSiC (T1)	endothelial	0.221263	sp_15_rct
MuSiC (T1)	tcell	0.080888	sp_15_rct
MuSiC (T1)	oligo	0.158203	sp_15_rct
MuSiC (T1)	tumor	0.200397	sp_16_rct
MuSiC (T1)	myeloid	0.17857	sp_16_rct
MuSiC (T1)	pericyte	0.172394	sp_16_rct
MuSiC (T1)	endothelial	0.174065	sp_16_rct
MuSiC (T1)	tcell	0.0872708	sp_16_rct
MuSiC (T1)	oligo	0.187303	sp_16_rct
MuSiC (T1)	tumor	0.187294	sp_17_rct
MuSiC (T1)	myeloid	0.150179	sp_17_rct
MuSiC (T1)	pericyte	0.194794	sp_17_rct
MuSiC (T1)	endothelial	0.245374	sp_17_rct
MuSiC (T1)	tcell	0.0975054	sp_17_rct
MuSiC (T1)	oligo	0.124853	sp_17_rct
MuSiC (T1)	tumor	0.20502	sp_18_rct
MuSiC (T1)	myeloid	0.138019	sp_18_rct
MuSiC (T1)	pericyte	0.189232	sp_18_rct
MuSiC (T1)	endothelial	0.216636	sp_18_rct
MuSiC (T1)	tcell	0.078111	sp_18_rct
MuSiC (T1)	oligo	0.172983	sp_18_rct
MuSiC (T1)	tumor	0.250293	sp_19_rct
MuSiC (T1)	myeloid	0.156639	sp_19_rct
MuSiC (T1)	pericyte	0.17823	sp_19_rct
MuSiC (T1)	endothelial	0.190495	sp_19_rct
MuSiC (T1)	tcell	0.0843992	sp_19_rct
MuSiC (T1)	oligo	0.139945	sp_19_rct
MuSiC (T1)	tumor	0.202384	sp_20_rct
MuSiC (T1)	myeloid	0.167559	sp_20_rct
MuSiC (T1)	pericyte	0.188496	sp_20_rct
MuSiC (T1)	endothelial	0.198149	sp_20_rct
MuSiC (T1)	tcell	0.0866347	sp_20_rct
MuSiC (T1)	oligo	0.156777	sp_20_rct
MuSiC (T1)	tumor	0.235411	sp_21_rct
MuSiC (T1)	myeloid	0.121692	sp_21_rct
MuSiC (T1)	pericyte	0.195942	sp_21_rct
MuSiC (T1)	endothelial	0.214281	sp_21_rct
MuSiC (T1)	tcell	0.0976078	sp_21_rct
MuSiC (T1)	oligo	0.135065	sp_21_rct
MuSiC (T1)	tumor	0.210754	sp_22_rct
MuSiC (T1)	myeloid	0.181882	sp_22_rct
MuSiC (T1)	pericyte	0.203929	sp_22_rct
MuSiC (T1)	endothelial	0.219197	sp_22_rct
MuSiC (T1)	tcell	0.0738244	sp_22_rct
MuSiC (T1)	oligo	0.110413	sp_22_rct
MuSiC (T1)	tumor	0.188838	sp_23_rct
MuSiC (T1)	myeloid	0.15411	sp_23_rct
MuSiC (T1)	pericyte	0.233055	sp_23_rct
MuSiC (T1)	endothelial	0.214276	sp_23_rct
MuSiC (T1)	tcell	0.0870028	sp_23_rct
MuSiC (T1)	oligo	0.122716	sp_23_rct
MuSiC (T1)	tumor	0.198617	sp_24_rct
MuSiC (T1)	myeloid	0.191384	sp_24_rct
MuSiC (T1)	pericyte	0.211293	sp_24_rct
MuSiC (T1)	endothelial	0.189962	sp_24_rct
MuSiC (T1)	tcell	0.0979578	sp_24_rct
MuSiC (T1)	oligo	0.110786	sp_24_rct
MuSiC (T1)	tumor	0.177657	sp_25_rct
MuSiC (T1)	myeloid	0.163513	sp_25_rct
MuSiC (T1)	pericyte	0.176321	sp_25_rct
MuSiC (T1)	endothelial	0.211911	sp_25_rct
MuSiC (T1)	tcell	0.0813407	sp_25_rct
MuSiC (T1)	oligo	0.189258	sp_25_rct
MuSiC (T1)	tumor	0.266945	sp_26_rct
MuSiC (T1)	myeloid	0.174065	sp_26_rct
MuSiC (T1)	pericyte	0.151645	sp_26_rct
MuSiC (T1)	endothelial	0.190913	sp_26_rct
MuSiC (T1)	tcell	0.0967421	sp_26_rct
MuSiC (T1)	oligo	0.119689	sp_26_rct
MuSiC (T1)	tumor	0.224368	sp_27_rct
MuSiC (T1)	myeloid	0.17626	sp_27_rct
MuSiC (T1)	pericyte	0.162734	sp_27_rct
MuSiC (T1)	endothelial	0.210758	sp_27_rct
MuSiC (T1)	tcell	0.0818311	sp_27_rct
MuSiC (T1)	oligo	0.144048	sp_27_rct
MuSiC (T1)	tumor	0.211802	sp_28_rct
MuSiC (T1)	myeloid	0.138503	sp_28_rct
MuSiC (T1)	pericyte	0.195933	sp_28_rct
MuSiC (T1)	endothelial	0.236857	sp_28_rct
MuSiC (T1)	tcell	0.0844392	sp_28_rct
MuSiC (T1)	oligo	0.132466	sp_28_rct
MuSiC (T1)	tumor	0.222209	sp_29_rct
MuSiC (T1)	myeloid	0.162522	sp_29_rct
MuSiC (T1)	pericyte	0.18432	sp_29_rct
MuSiC (T1)	endothelial	0.199849	sp_29_rct
MuSiC (T1)	tcell	0.0837809	sp_29_rct
MuSiC (T1)	oligo	0.147319	sp_29_rct
MuSiC (T1)	tumor	0.237423	sp_30_rct
MuSiC (T1)	myeloid	0.151277	sp_30_rct
MuSiC (T1)	pericyte	0.189096	sp_30_rct
MuSiC (T1)	endothelial	0.170407	sp_30_rct
MuSiC (T1)	tcell	0.0946115	sp_30_rct
MuSiC (T1)	oligo	0.157185	sp_30_rct
MuSiC (T1)	tumor	0.205727	sp_31_rct
MuSiC (T1)	myeloid	0.179262	sp_31_rct
MuSiC (T1)	pericyte	0.171435	sp_31_rct
MuSiC (T1)	endothelial	0.206815	sp_31_rct
MuSiC (T1)	tcell	0.0846728	sp_31_rct
MuSiC (T1)	oligo	0.152088	sp_31_rct
MuSiC (T1)	tumor	0.274817	sp_32_rct
MuSiC (T1)	myeloid	0.157781	sp_32_rct
MuSiC (T1)	pericyte	0.193225	sp_32_rct
MuSiC (T1)	endothelial	0.160173	sp_32_rct
MuSiC (T1)	tcell	0.0934776	sp_32_rct
MuSiC (T1)	oligo	0.120527	sp_32_rct
MuSiC (T1)	tumor	0.241962	sp_33_rct
MuSiC (T1)	myeloid	0.16638	sp_33_rct
MuSiC (T1)	pericyte	0.151158	sp_33_rct
MuSiC (T1)	endothelial	0.195647	sp_33_rct
MuSiC (T1)	tcell	0.0829231	sp_33_rct
MuSiC (T1)	oligo	0.161929	sp_33_rct
MuSiC (T1)	tumor	0.227562	sp_34_rct
MuSiC (T1)	myeloid	0.136448	sp_34_rct
MuSiC (T1)	pericyte	0.197099	sp_34_rct
MuSiC (T1)	endothelial	0.184431	sp_34_rct
MuSiC (T1)	tcell	0.0890392	sp_34_rct
MuSiC (T1)	oligo	0.16542	sp_34_rct
MuSiC (T1)	tumor	0.241107	sp_35_rct
MuSiC (T1)	myeloid	0.145961	sp_35_rct
MuSiC (T1)	pericyte	0.177035	sp_35_rct
MuSiC (T1)	endothelial	0.206377	sp_35_rct
MuSiC (T1)	tcell	0.0983707	sp_35_rct
MuSiC (T1)	oligo	0.13115	sp_35_rct
MuSiC (T1)	tumor	0.257352	sp_36_rct
MuSiC (T1)	myeloid	0.139772	sp_36_rct
MuSiC (T1)	pericyte	0.179064	sp_36_rct
MuSiC (T1)	endothelial	0.207496	sp_36_rct
MuSiC (T1)	tcell	0.0893155	sp_36_rct
MuSiC (T1)	oligo	0.127	sp_36_rct
MuSiC (T1)	tumor	0.221554	sp_37_rct
MuSiC (T1)	myeloid	0.138484	sp_37_rct
MuSiC (T1)	pericyte	0.168692	sp_37_rct
MuSiC (T1)	endothelial	0.221225	sp_37_rct
MuSiC (T1)	tcell	0.103177	sp_37_rct
MuSiC (T1)	oligo	0.146867	sp_37_rct
MuSiC (T1)	tumor	0.202409	sp_38_rct
MuSiC (T1)	myeloid	0.1477	sp_38_rct
MuSiC (T1)	pericyte	0.192881	sp_38_rct
MuSiC (T1)	endothelial	0.21203	sp_38_rct
MuSiC (T1)	tcell	0.0974947	sp_38_rct
MuSiC (T1)	oligo	0.147485	sp_38_rct
MuSiC (T1)	tumor	0.21922	sp_39_rct
MuSiC (T1)	myeloid	0.138108	sp_39_rct
MuSiC (T1)	pericyte	0.188077	sp_39_rct
MuSiC (T1)	endothelial	0.204476	sp_39_rct
MuSiC (T1)	tcell	0.0845947	sp_39_rct
MuSiC (T1)	oligo	0.165524	sp_39_rct
MuSiC (T1)	tumor	0.186221	sp_40_rct
MuSiC (T1)	myeloid	0.177001	sp_40_rct
MuSiC (T1)	pericyte	0.212732	sp_40_rct
MuSiC (T1)	endothelial	0.190608	sp_40_rct
MuSiC (T1)	tcell	0.0905927	sp_40_rct
MuSiC (T1)	oligo	0.142845	sp_40_rct
MuSiC (T1)	tumor	0.214867	sp_41_rct
MuSiC (T1)	myeloid	0.147105	sp_41_rct
MuSiC (T1)	pericyte	0.198433	sp_41_rct
MuSiC (T1)	endothelial	0.199567	sp_41_rct
MuSiC (T1)	tcell	0.0956082	sp_41_rct
MuSiC (T1)	oligo	0.14442	sp_41_rct
MuSiC (T1)	tumor	0.237988	sp_42_rct
MuSiC (T1)	myeloid	0.165641	sp_42_rct
MuSiC (T1)	pericyte	0.187938	sp_42_rct
MuSiC (T1)	endothelial	0.178375	sp_42_rct
MuSiC (T1)	tcell	0.0903182	sp_42_rct
MuSiC (T1)	oligo	0.139739	sp_42_rct
MuSiC (T1)	tumor	0.208641	sp_43_rct
MuSiC (T1)	myeloid	0.153954	sp_43_rct
MuSiC (T1)	pericyte	0.21916	sp_43_rct
MuSiC (T1)	endothelial	0.191503	sp_43_rct
MuSiC (T1)	tcell	0.0936902	sp_43_rct
MuSiC (T1)	oligo	0.133052	sp_43_rct
MuSiC (T1)	tumor	0.250145	sp_44_rct
MuSiC (T1)	myeloid	0.144684	sp_44_rct
MuSiC (T1)	pericyte	0.178548	sp_44_rct
MuSiC (T1)	endothelial	0.224793	sp_44_rct
MuSiC (T1)	tcell	0.0835303	sp_44_rct
MuSiC (T1)	oligo	0.118299	sp_44_rct
MuSiC (T1)	tumor	0.213345	sp_45_rct
MuSiC (T1)	myeloid	0.161628	sp_45_rct
MuSiC (T1)	pericyte	0.197502	sp_45_rct
MuSiC (T1)	endothelial	0.201754	sp_45_rct
MuSiC (T1)	tcell	0.0829056	sp_45_rct
MuSiC (T1)	oligo	0.142866	sp_45_rct
MuSiC (T1)	tumor	0.196044	sp_46_rct
MuSiC (T1)	myeloid	0.152477	sp_46_rct
MuSiC (T1)	pericyte	0.176784	sp_46_rct
MuSiC (T1)	endothelial	0.23272	sp_46_rct
MuSiC (T1)	tcell	0.0844359	sp_46_rct
MuSiC (T1)	oligo	0.15754	sp_46_rct
MuSiC (T1)	tumor	0.211202	sp_47_rct
MuSiC (T1)	myeloid	0.167117	sp_47_rct
MuSiC (T1)	pericyte	0.153969	sp_47_rct
MuSiC (T1)	endothelial	0.207093	sp_47_rct
MuSiC (T1)	tcell	0.091956	sp_47_rct
MuSiC (T1)	oligo	0.168663	sp_47_rct
MuSiC (T1)	tumor	0.254891	sp_48_rct
MuSiC (T1)	myeloid	0.155541	sp_48_rct
MuSiC (T1)	pericyte	0.155698	sp_48_rct
MuSiC (T1)	endothelial	0.232682	sp_48_rct
MuSiC (T1)	tcell	0.0849625	sp_48_rct
MuSiC (T1)	oligo	0.116225	sp_48_rct
MuSiC (T1)	tumor	0.228962	sp_49_rct
MuSiC (T1)	myeloid	0.144344	sp_49_rct
MuSiC (T1)	pericyte	0.16875	sp_49_rct
MuSiC (T1)	endothelial	0.215278	sp_49_rct
MuSiC (T1)	tcell	0.0863386	sp_49_rct
MuSiC (T1)	oligo	0.156327	sp_49_rct
MuSiC (T1)	tumor	0.238498	sp_50_rct
MuSiC (T1)	myeloid	0.128279	sp_50_rct
MuSiC (T1)	pericyte	0.187101	sp_50_rct
MuSiC (T1)	endothelial	0.211054	sp_50_rct
MuSiC (T1)	tcell	0.0854908	sp_50_rct
MuSiC (T1)	oligo	0.149578	sp_50_rct
MuSiC (T1)	tumor	0.226219	sp_51_rct
MuSiC (T1)	myeloid	0.140737	sp_51_rct
MuSiC (T1)	pericyte	0.184892	sp_51_rct
MuSiC (T1)	endothelial	0.210991	sp_51_rct
MuSiC (T1)	tcell	0.0696123	sp_51_rct
MuSiC (T1)	oligo	0.167549	sp_51_rct
MuSiC (T1)	tumor	0.260495	sp_52_rct
MuSiC (T1)	myeloid	0.178917	sp_52_rct
MuSiC (T1)	pericyte	0.17456	sp_52_rct
MuSiC (T1)	endothelial	0.189342	sp_52_rct
MuSiC (T1)	tcell	0.0787684	sp_52_rct
MuSiC (T1)	oligo	0.117918	sp_52_rct
MuSiC (T1)	tumor	0.201024	sp_53_rct
MuSiC (T1)	myeloid	0.161646	sp_53_rct
MuSiC (T1)	pericyte	0.179093	sp_53_rct
MuSiC (T1)	endothelial	0.217815	sp_53_rct
MuSiC (T1)	tcell	0.0870107	sp_53_rct
MuSiC (T1)	oligo	0.153412	sp_53_rct
MuSiC (T1)	tumor	0.198934	sp_54_rct
MuSiC (T1)	myeloid	0.18065	sp_54_rct
MuSiC (T1)	pericyte	0.193941	sp_54_rct
MuSiC (T1)	endothelial	0.209002	sp_54_rct
MuSiC (T1)	tcell	0.0859869	sp_54_rct
MuSiC (T1)	oligo	0.131486	sp_54_rct
MuSiC (T1)	tumor	0.193079	sp_55_rct
MuSiC (T1)	myeloid	0.139191	sp_55_rct
MuSiC (T1)	pericyte	0.198486	sp_55_rct
MuSiC (T1)	endothelial	0.238063	sp_55_rct
MuSiC (T1)	tcell	0.0904615	sp_55_rct
MuSiC (T1)	oligo	0.140719	sp_55_rct
MuSiC (T1)	tumor	0.283852	sp_56_rct
MuSiC (T1)	myeloid	0.169766	sp_56_rct
MuSiC (T1)	pericyte	0.164517	sp_56_rct
MuSiC (T1)	endothelial	0.177055	sp_56_rct
MuSiC (T1)	tcell	0.0772136	sp_56_rct
MuSiC (T1)	oligo	0.127596	sp_56_rct
MuSiC (T1)	tumor	0.216049	sp_57_rct
MuSiC (T1)	myeloid	0.138815	sp_57_rct
MuSiC (T1)	pericyte	0.196244	sp_57_rct
MuSiC (T1)	endothelial	0.224423	sp_57_rct
MuSiC (T1)	tcell	0.0793228	sp_57_rct
MuSiC (T1)	oligo	0.145146	sp_57_rct
MuSiC (T1)	tumor	0.233377	sp_58_rct
MuSiC (T1)	myeloid	0.129394	sp_58_rct
MuSiC (T1)	pericyte	0.194699	sp_58_rct
MuSiC (T1)	endothelial	0.224505	sp_58_rct
MuSiC (T1)	tcell	0.0892773	sp_58_rct
MuSiC (T1)	oligo	0.128747	sp_58_rct
MuSiC (T1)	tumor	0.190238	sp_59_rct
MuSiC (T1)	myeloid	0.146895	sp_59_rct
MuSiC (T1)	pericyte	0.168173	sp_59_rct
MuSiC (T1)	endothelial	0.217162	sp_59_rct
MuSiC (T1)	tcell	0.0969328	sp_59_rct
MuSiC (T1)	oligo	0.180599	sp_59_rct
MuSiC (T1)	tumor	0.18813	sp_60_rct
MuSiC (T1)	myeloid	0.168228	sp_60_rct
MuSiC (T1)	pericyte	0.193739	sp_60_rct
MuSiC (T1)	endothelial	0.21547	sp_60_rct
MuSiC (T1)	tcell	0.0964451	sp_60_rct
MuSiC (T1)	oligo	0.137987	sp_60_rct
MuSiC (T1)	tumor	0.225517	sp_61_rct
MuSiC (T1)	myeloid	0.157987	sp_61_rct
MuSiC (T1)	pericyte	0.196165	sp_61_rct
MuSiC (T1)	endothelial	0.209241	sp_61_rct
MuSiC (T1)	tcell	0.0779919	sp_61_rct
MuSiC (T1)	oligo	0.133099	sp_61_rct
MuSiC (T1)	tumor	0.188732	sp_62_rct
MuSiC (T1)	myeloid	0.190279	sp_62_rct
MuSiC (T1)	pericyte	0.18442	sp_62_rct
MuSiC (T1)	endothelial	0.211864	sp_62_rct
MuSiC (T1)	tcell	0.0866219	sp_62_rct
MuSiC (T1)	oligo	0.138082	sp_62_rct
MuSiC (T1)	tumor	0.235441	sp_63_rct
MuSiC (T1)	myeloid	0.136643	sp_63_rct
MuSiC (T1)	pericyte	0.183046	sp_63_rct
MuSiC (T1)	endothelial	0.196257	sp_63_rct
MuSiC (T1)	tcell	0.104049	sp_63_rct
MuSiC (T1)	oligo	0.144564	sp_63_rct
MuSiC (T1)	tumor	0.22948	sp_64_rct
MuSiC (T1)	myeloid	0.153819	sp_64_rct
MuSiC (T1)	pericyte	0.172695	sp_64_rct
MuSiC (T1)	endothelial	0.200962	sp_64_rct
MuSiC (T1)	tcell	0.0893177	sp_64_rct
MuSiC (T1)	oligo	0.153726	sp_64_rct
MuSiC (T1)	tumor	0.216732	sp_65_rct
MuSiC (T1)	myeloid	0.164412	sp_65_rct
MuSiC (T1)	pericyte	0.189126	sp_65_rct
MuSiC (T1)	endothelial	0.196601	sp_65_rct
MuSiC (T1)	tcell	0.0821864	sp_65_rct
MuSiC (T1)	oligo	0.150942	sp_65_rct
MuSiC (T1)	tumor	0.197929	sp_66_rct
MuSiC (T1)	myeloid	0.178418	sp_66_rct
MuSiC (T1)	pericyte	0.165361	sp_66_rct
MuSiC (T1)	endothelial	0.238898	sp_66_rct
MuSiC (T1)	tcell	0.0783465	sp_66_rct
MuSiC (T1)	oligo	0.141048	sp_66_rct
MuSiC (T1)	tumor	0.217095	sp_67_rct
MuSiC (T1)	myeloid	0.138139	sp_67_rct
MuSiC (T1)	pericyte	0.162293	sp_67_rct
MuSiC (T1)	endothelial	0.230031	sp_67_rct
MuSiC (T1)	tcell	0.072202	sp_67_rct
MuSiC (T1)	oligo	0.180239	sp_67_rct
MuSiC (T1)	tumor	0.20039	sp_68_rct
MuSiC (T1)	myeloid	0.204937	sp_68_rct
MuSiC (T1)	pericyte	0.158312	sp_68_rct
MuSiC (T1)	endothelial	0.195137	sp_68_rct
MuSiC (T1)	tcell	0.0916906	sp_68_rct
MuSiC (T1)	oligo	0.149535	sp_68_rct
MuSiC (T1)	tumor	0.206988	sp_69_rct
MuSiC (T1)	myeloid	0.164229	sp_69_rct
MuSiC (T1)	pericyte	0.175557	sp_69_rct
MuSiC (T1)	endothelial	0.193334	sp_69_rct
MuSiC (T1)	tcell	0.0766476	sp_69_rct
MuSiC (T1)	oligo	0.183245	sp_69_rct
MuSiC (T1)	tumor	0.250626	sp_70_rct
MuSiC (T1)	myeloid	0.16823	sp_70_rct
MuSiC (T1)	pericyte	0.134211	sp_70_rct
MuSiC (T1)	endothelial	0.198456	sp_70_rct
MuSiC (T1)	tcell	0.0786976	sp_70_rct
MuSiC (T1)	oligo	0.16978	sp_70_rct
MuSiC (T1)	tumor	0.195565	sp_71_rct
MuSiC (T1)	myeloid	0.200682	sp_71_rct
MuSiC (T1)	pericyte	0.205402	sp_71_rct
MuSiC (T1)	endothelial	0.200742	sp_71_rct
MuSiC (T1)	tcell	0.0786222	sp_71_rct
MuSiC (T1)	oligo	0.118987	sp_71_rct
MuSiC (T1)	tumor	0.215305	sp_72_rct
MuSiC (T1)	myeloid	0.126627	sp_72_rct
MuSiC (T1)	pericyte	0.191084	sp_72_rct
MuSiC (T1)	endothelial	0.210198	sp_72_rct
MuSiC (T1)	tcell	0.0912185	sp_72_rct
MuSiC (T1)	oligo	0.165568	sp_72_rct
MuSiC (T1)	tumor	0.191134	sp_73_rct
MuSiC (T1)	myeloid	0.16555	sp_73_rct
MuSiC (T1)	pericyte	0.20883	sp_73_rct
MuSiC (T1)	endothelial	0.189273	sp_73_rct
MuSiC (T1)	tcell	0.0914027	sp_73_rct
MuSiC (T1)	oligo	0.15381	sp_73_rct
MuSiC (T1)	tumor	0.203808	sp_74_rct
MuSiC (T1)	myeloid	0.153158	sp_74_rct
MuSiC (T1)	pericyte	0.165152	sp_74_rct
MuSiC (T1)	endothelial	0.227085	sp_74_rct
MuSiC (T1)	tcell	0.0987609	sp_74_rct
MuSiC (T1)	oligo	0.152036	sp_74_rct
MuSiC (T1)	tumor	0.234557	sp_75_rct
MuSiC (T1)	myeloid	0.16536	sp_75_rct
MuSiC (T1)	pericyte	0.179017	sp_75_rct
MuSiC (T1)	endothelial	0.210983	sp_75_rct
MuSiC (T1)	tcell	0.0771478	sp_75_rct
MuSiC (T1)	oligo	0.132936	sp_75_rct
MuSiC (T1)	tumor	0.224884	sp_76_rct
MuSiC (T1)	myeloid	0.145066	sp_76_rct
MuSiC (T1)	pericyte	0.196631	sp_76_rct
MuSiC (T1)	endothelial	0.222158	sp_76_rct
MuSiC (T1)	tcell	0.0807312	sp_76_rct
MuSiC (T1)	oligo	0.13053	sp_76_rct
MuSiC (T1)	tumor	0.253341	sp_77_rct
MuSiC (T1)	myeloid	0.137031	sp_77_rct
MuSiC (T1)	pericyte	0.155458	sp_77_rct
MuSiC (T1)	endothelial	0.197608	sp_77_rct
MuSiC (T1)	tcell	0.0940963	sp_77_rct
MuSiC (T1)	oligo	0.162465	sp_77_rct
MuSiC (T1)	tumor	0.213878	sp_78_rct
MuSiC (T1)	myeloid	0.147297	sp_78_rct
MuSiC (T1)	pericyte	0.171078	sp_78_rct
MuSiC (T1)	endothelial	0.213882	sp_78_rct
MuSiC (T1)	tcell	0.0799824	sp_78_rct
MuSiC (T1)	oligo	0.173883	sp_78_rct
MuSiC (T1)	tumor	0.219554	sp_79_rct
MuSiC (T1)	myeloid	0.159734	sp_79_rct
MuSiC (T1)	pericyte	0.176485	sp_79_rct
MuSiC (T1)	endothelial	0.209176	sp_79_rct
MuSiC (T1)	tcell	0.0842497	sp_79_rct
MuSiC (T1)	oligo	0.150802	sp_79_rct
MuSiC (T1)	tumor	0.172172	sp_80_rct
MuSiC (T1)	myeloid	0.137985	sp_80_rct
MuSiC (T1)	pericyte	0.19318	sp_80_rct
MuSiC (T1)	endothelial	0.25292	sp_80_rct
MuSiC (T1)	tcell	0.0963853	sp_80_rct
MuSiC (T1)	oligo	0.147358	sp_80_rct
MuSiC (T1)	tumor	0.206666	sp_81_rct
MuSiC (T1)	myeloid	0.142658	sp_81_rct
MuSiC (T1)	pericyte	0.185641	sp_81_rct
MuSiC (T1)	endothelial	0.193296	sp_81_rct
MuSiC (T1)	tcell	0.0951008	sp_81_rct
MuSiC (T1)	oligo	0.176639	sp_81_rct
MuSiC (T1)	tumor	0.220757	sp_82_rct
MuSiC (T1)	myeloid	0.158791	sp_82_rct
MuSiC (T1)	pericyte	0.211329	sp_82_rct
MuSiC (T1)	endothelial	0.203168	sp_82_rct
MuSiC (T1)	tcell	0.0785757	sp_82_rct
MuSiC (T1)	oligo	0.127381	sp_82_rct
MuSiC (T1)	tumor	0.235716	sp_83_rct
MuSiC (T1)	myeloid	0.152496	sp_83_rct
MuSiC (T1)	pericyte	0.189701	sp_83_rct
MuSiC (T1)	endothelial	0.21109	sp_83_rct
MuSiC (T1)	tcell	0.082936	sp_83_rct
MuSiC (T1)	oligo	0.128062	sp_83_rct
MuSiC (T1)	tumor	0.237586	sp_84_rct
MuSiC (T1)	myeloid	0.127914	sp_84_rct
MuSiC (T1)	pericyte	0.146185	sp_84_rct
MuSiC (T1)	endothelial	0.235014	sp_84_rct
MuSiC (T1)	tcell	0.0894514	sp_84_rct
MuSiC (T1)	oligo	0.16385	sp_84_rct
MuSiC (T1)	tumor	0.221538	sp_85_rct
MuSiC (T1)	myeloid	0.131564	sp_85_rct
MuSiC (T1)	pericyte	0.191779	sp_85_rct
MuSiC (T1)	endothelial	0.226549	sp_85_rct
MuSiC (T1)	tcell	0.100461	sp_85_rct
MuSiC (T1)	oligo	0.128109	sp_85_rct
MuSiC (T1)	tumor	0.267913	sp_86_rct
MuSiC (T1)	myeloid	0.148655	sp_86_rct
MuSiC (T1)	pericyte	0.168031	sp_86_rct
MuSiC (T1)	endothelial	0.183615	sp_86_rct
MuSiC (T1)	tcell	0.0883352	sp_86_rct
MuSiC (T1)	oligo	0.143451	sp_86_rct
MuSiC (T1)	tumor	0.220928	sp_87_rct
MuSiC (T1)	myeloid	0.158069	sp_87_rct
MuSiC (T1)	pericyte	0.168571	sp_87_rct
MuSiC (T1)	endothelial	0.206423	sp_87_rct
MuSiC (T1)	tcell	0.0939854	sp_87_rct
MuSiC (T1)	oligo	0.152024	sp_87_rct
MuSiC (T1)	tumor	0.257349	sp_88_rct
MuSiC (T1)	myeloid	0.14164	sp_88_rct
MuSiC (T1)	pericyte	0.178014	sp_88_rct
MuSiC (T1)	endothelial	0.225068	sp_88_rct
MuSiC (T1)	tcell	0.0774747	sp_88_rct
MuSiC (T1)	oligo	0.120454	sp_88_rct
MuSiC (T1)	tumor	0.211824	sp_89_rct
MuSiC (T1)	myeloid	0.16186	sp_89_rct
MuSiC (T1)	pericyte	0.209144	sp_89_rct
MuSiC (T1)	endothelial	0.20224	sp_89_rct
MuSiC (T1)	tcell	0.0825045	sp_89_rct
MuSiC (T1)	oligo	0.132427	sp_89_rct
MuSiC (T1)	tumor	0.212792	sp_90_rct
MuSiC (T1)	myeloid	0.149486	sp_90_rct
MuSiC (T1)	pericyte	0.196201	sp_90_rct
MuSiC (T1)	endothelial	0.175863	sp_90_rct
MuSiC (T1)	tcell	0.0914341	sp_90_rct
MuSiC (T1)	oligo	0.174223	sp_90_rct
MuSiC (T1)	tumor	0.256253	sp_91_rct
MuSiC (T1)	myeloid	0.154603	sp_91_rct
MuSiC (T1)	pericyte	0.177233	sp_91_rct
MuSiC (T1)	endothelial	0.19861	sp_91_rct
MuSiC (T1)	tcell	0.0729106	sp_91_rct
MuSiC (T1)	oligo	0.140391	sp_91_rct
MuSiC (T1)	tumor	0.21659	sp_92_rct
MuSiC (T1)	myeloid	0.148409	sp_92_rct
MuSiC (T1)	pericyte	0.1786	sp_92_rct
MuSiC (T1)	endothelial	0.228182	sp_92_rct
MuSiC (T1)	tcell	0.0925415	sp_92_rct
MuSiC (T1)	oligo	0.135677	sp_92_rct
MuSiC (T1)	tumor	0.246263	sp_93_rct
MuSiC (T1)	myeloid	0.141078	sp_93_rct
MuSiC (T1)	pericyte	0.197797	sp_93_rct
MuSiC (T1)	endothelial	0.227195	sp_93_rct
MuSiC (T1)	tcell	0.0837739	sp_93_rct
MuSiC (T1)	oligo	0.103894	sp_93_rct
MuSiC (T1)	tumor	0.244202	sp_94_rct
MuSiC (T1)	myeloid	0.157726	sp_94_rct
MuSiC (T1)	pericyte	0.142682	sp_94_rct
MuSiC (T1)	endothelial	0.220138	sp_94_rct
MuSiC (T1)	tcell	0.0928697	sp_94_rct
MuSiC (T1)	oligo	0.142382	sp_94_rct
MuSiC (T1)	tumor	0.224235	sp_95_rct
MuSiC (T1)	myeloid	0.145785	sp_95_rct
MuSiC (T1)	pericyte	0.16919	sp_95_rct
MuSiC (T1)	endothelial	0.224285	sp_95_rct
MuSiC (T1)	tcell	0.0896658	sp_95_rct
MuSiC (T1)	oligo	0.14684	sp_95_rct
MuSiC (T1)	tumor	0.219849	sp_96_rct
MuSiC (T1)	myeloid	0.135109	sp_96_rct
MuSiC (T1)	pericyte	0.183074	sp_96_rct
MuSiC (T1)	endothelial	0.248853	sp_96_rct
MuSiC (T1)	tcell	0.0862174	sp_96_rct
MuSiC (T1)	oligo	0.126897	sp_96_rct
MuSiC (T1)	tumor	0.243946	sp_97_rct
MuSiC (T1)	myeloid	0.143109	sp_97_rct
MuSiC (T1)	pericyte	0.178669	sp_97_rct
MuSiC (T1)	endothelial	0.217517	sp_97_rct
MuSiC (T1)	tcell	0.0772547	sp_97_rct
MuSiC (T1)	oligo	0.139504	sp_97_rct
MuSiC (T1)	tumor	0.273469	sp_98_rct
MuSiC (T1)	myeloid	0.132725	sp_98_rct
MuSiC (T1)	pericyte	0.168451	sp_98_rct
MuSiC (T1)	endothelial	0.190086	sp_98_rct
MuSiC (T1)	tcell	0.079333	sp_98_rct
MuSiC (T1)	oligo	0.155936	sp_98_rct
MuSiC (T1)	tumor	0.214759	sp_99_rct
MuSiC (T1)	myeloid	0.156243	sp_99_rct
MuSiC (T1)	pericyte	0.19627	sp_99_rct
MuSiC (T1)	endothelial	0.225633	sp_99_rct
MuSiC (T1)	tcell	0.0840053	sp_99_rct
MuSiC (T1)	oligo	0.123089	sp_99_rct
MuSiC (T1)	tumor	0.183146	sp_100_rct
MuSiC (T1)	myeloid	0.13406	sp_100_rct
MuSiC (T1)	pericyte	0.197187	sp_100_rct
MuSiC (T1)	endothelial	0.2399	sp_100_rct
MuSiC (T1)	tcell	0.0937178	sp_100_rct
MuSiC (T1)	oligo	0.151989	sp_100_rct
CIBERSORTx (T1)	tumor	0.207568	sp_1_rct
CIBERSORTx (T1)	myeloid	0.142456	sp_1_rct
CIBERSORTx (T1)	pericyte	0.18858	sp_1_rct
CIBERSORTx (T1)	endothelial	0.2487	sp_1_rct
CIBERSORTx (T1)	tcell	0.0771555	sp_1_rct
CIBERSORTx (T1)	oligo	0.13554	sp_1_rct
CIBERSORTx (T1)	tumor	0.228328	sp_2_rct
CIBERSORTx (T1)	myeloid	0.158526	sp_2_rct
CIBERSORTx (T1)	pericyte	0.172296	sp_2_rct
CIBERSORTx (T1)	endothelial	0.213279	sp_2_rct
CIBERSORTx (T1)	tcell	0.0808916	sp_2_rct
CIBERSORTx (T1)	oligo	0.14668	sp_2_rct
CIBERSORTx (T1)	tumor	0.237123	sp_3_rct
CIBERSORTx (T1)	myeloid	0.162692	sp_3_rct
CIBERSORTx (T1)	pericyte	0.16098	sp_3_rct
CIBERSORTx (T1)	endothelial	0.252716	sp_3_rct
CIBERSORTx (T1)	tcell	0.0777589	sp_3_rct
CIBERSORTx (T1)	oligo	0.10873	sp_3_rct
CIBERSORTx (T1)	tumor	0.232672	sp_4_rct
CIBERSORTx (T1)	myeloid	0.146448	sp_4_rct
CIBERSORTx (T1)	pericyte	0.169154	sp_4_rct
CIBERSORTx (T1)	endothelial	0.234284	sp_4_rct
CIBERSORTx (T1)	tcell	0.0734444	sp_4_rct
CIBERSORTx (T1)	oligo	0.143998	sp_4_rct
CIBERSORTx (T1)	tumor	0.245842	sp_5_rct
CIBERSORTx (T1)	myeloid	0.153775	sp_5_rct
CIBERSORTx (T1)	pericyte	0.179334	sp_5_rct
CIBERSORTx (T1)	endothelial	0.224114	sp_5_rct
CIBERSORTx (T1)	tcell	0.0738376	sp_5_rct
CIBERSORTx (T1)	oligo	0.123099	sp_5_rct
CIBERSORTx (T1)	tumor	0.258963	sp_6_rct
CIBERSORTx (T1)	myeloid	0.145343	sp_6_rct
CIBERSORTx (T1)	pericyte	0.145074	sp_6_rct
CIBERSORTx (T1)	endothelial	0.277919	sp_6_rct
CIBERSORTx (T1)	tcell	0.0758249	sp_6_rct
CIBERSORTx (T1)	oligo	0.0968775	sp_6_rct
CIBERSORTx (T1)	tumor	0.243424	sp_7_rct
CIBERSORTx (T1)	myeloid	0.151145	sp_7_rct
CIBERSORTx (T1)	pericyte	0.153082	sp_7_rct
CIBERSORTx (T1)	endothelial	0.24061	sp_7_rct
CIBERSORTx (T1)	tcell	0.0687728	sp_7_rct
CIBERSORTx (T1)	oligo	0.142967	sp_7_rct
CIBERSORTx (T1)	tumor	0.221482	sp_8_rct
CIBERSORTx (T1)	myeloid	0.131886	sp_8_rct
CIBERSORTx (T1)	pericyte	0.173218	sp_8_rct
CIBERSORTx (T1)	endothelial	0.251454	sp_8_rct
CIBERSORTx (T1)	tcell	0.0878406	sp_8_rct
CIBERSORTx (T1)	oligo	0.134119	sp_8_rct
CIBERSORTx (T1)	tumor	0.196177	sp_9_rct
CIBERSORTx (T1)	myeloid	0.123768	sp_9_rct
CIBERSORTx (T1)	pericyte	0.16069	sp_9_rct
CIBERSORTx (T1)	endothelial	0.25915	sp_9_rct
CIBERSORTx (T1)	tcell	0.0779142	sp_9_rct
CIBERSORTx (T1)	oligo	0.182301	sp_9_rct
CIBERSORTx (T1)	tumor	0.218831	sp_10_rct
CIBERSORTx (T1)	myeloid	0.133451	sp_10_rct
CIBERSORTx (T1)	pericyte	0.174615	sp_10_rct
CIBERSORTx (T1)	endothelial	0.250545	sp_10_rct
CIBERSORTx (T1)	tcell	0.0713996	sp_10_rct
CIBERSORTx (T1)	oligo	0.151158	sp_10_rct
CIBERSORTx (T1)	tumor	0.212053	sp_11_rct
CIBERSORTx (T1)	myeloid	0.150641	sp_11_rct
CIBERSORTx (T1)	pericyte	0.170328	sp_11_rct
CIBERSORTx (T1)	endothelial	0.229779	sp_11_rct
CIBERSORTx (T1)	tcell	0.078233	sp_11_rct
CIBERSORTx (T1)	oligo	0.158966	sp_11_rct
CIBERSORTx (T1)	tumor	0.228273	sp_12_rct
CIBERSORTx (T1)	myeloid	0.157447	sp_12_rct
CIBERSORTx (T1)	pericyte	0.181282	sp_12_rct
CIBERSORTx (T1)	endothelial	0.236579	sp_12_rct
CIBERSORTx (T1)	tcell	0.0733553	sp_12_rct
CIBERSORTx (T1)	oligo	0.123064	sp_12_rct
CIBERSORTx (T1)	tumor	0.235358	sp_13_rct
CIBERSORTx (T1)	myeloid	0.156614	sp_13_rct
CIBERSORTx (T1)	pericyte	0.169886	sp_13_rct
CIBERSORTx (T1)	endothelial	0.232033	sp_13_rct
CIBERSORTx (T1)	tcell	0.0748208	sp_13_rct
CIBERSORTx (T1)	oligo	0.131288	sp_13_rct
CIBERSORTx (T1)	tumor	0.253196	sp_14_rct
CIBERSORTx (T1)	myeloid	0.121015	sp_14_rct
CIBERSORTx (T1)	pericyte	0.173815	sp_14_rct
CIBERSORTx (T1)	endothelial	0.235553	sp_14_rct
CIBERSORTx (T1)	tcell	0.0784066	sp_14_rct
CIBERSORTx (T1)	oligo	0.138014	sp_14_rct
CIBERSORTx (T1)	tumor	0.21342	sp_15_rct
CIBERSORTx (T1)	myeloid	0.147973	sp_15_rct
CIBERSORTx (T1)	pericyte	0.182055	sp_15_rct
CIBERSORTx (T1)	endothelial	0.245197	sp_15_rct
CIBERSORTx (T1)	tcell	0.065991	sp_15_rct
CIBERSORTx (T1)	oligo	0.145364	sp_15_rct
CIBERSORTx (T1)	tumor	0.237677	sp_16_rct
CIBERSORTx (T1)	myeloid	0.159043	sp_16_rct
CIBERSORTx (T1)	pericyte	0.171208	sp_16_rct
CIBERSORTx (T1)	endothelial	0.195096	sp_16_rct
CIBERSORTx (T1)	tcell	0.0734993	sp_16_rct
CIBERSORTx (T1)	oligo	0.163476	sp_16_rct
CIBERSORTx (T1)	tumor	0.199022	sp_17_rct
CIBERSORTx (T1)	myeloid	0.145932	sp_17_rct
CIBERSORTx (T1)	pericyte	0.191252	sp_17_rct
CIBERSORTx (T1)	endothelial	0.276512	sp_17_rct
CIBERSORTx (T1)	tcell	0.0729555	sp_17_rct
CIBERSORTx (T1)	oligo	0.114327	sp_17_rct
CIBERSORTx (T1)	tumor	0.23406	sp_18_rct
CIBERSORTx (T1)	myeloid	0.131439	sp_18_rct
CIBERSORTx (T1)	pericyte	0.185259	sp_18_rct
CIBERSORTx (T1)	endothelial	0.23115	sp_18_rct
CIBERSORTx (T1)	tcell	0.064595	sp_18_rct
CIBERSORTx (T1)	oligo	0.153496	sp_18_rct
CIBERSORTx (T1)	tumor	0.263919	sp_19_rct
CIBERSORTx (T1)	myeloid	0.1631	sp_19_rct
CIBERSORTx (T1)	pericyte	0.165461	sp_19_rct
CIBERSORTx (T1)	endothelial	0.212129	sp_19_rct
CIBERSORTx (T1)	tcell	0.0687164	sp_19_rct
CIBERSORTx (T1)	oligo	0.126675	sp_19_rct
CIBERSORTx (T1)	tumor	0.228225	sp_20_rct
CIBERSORTx (T1)	myeloid	0.160029	sp_20_rct
CIBERSORTx (T1)	pericyte	0.176987	sp_20_rct
CIBERSORTx (T1)	endothelial	0.227136	sp_20_rct
CIBERSORTx (T1)	tcell	0.0682132	sp_20_rct
CIBERSORTx (T1)	oligo	0.13941	sp_20_rct
CIBERSORTx (T1)	tumor	0.239291	sp_21_rct
CIBERSORTx (T1)	myeloid	0.131478	sp_21_rct
CIBERSORTx (T1)	pericyte	0.203243	sp_21_rct
CIBERSORTx (T1)	endothelial	0.232224	sp_21_rct
CIBERSORTx (T1)	tcell	0.0804191	sp_21_rct
CIBERSORTx (T1)	oligo	0.113346	sp_21_rct
CIBERSORTx (T1)	tumor	0.207363	sp_22_rct
CIBERSORTx (T1)	myeloid	0.159495	sp_22_rct
CIBERSORTx (T1)	pericyte	0.212667	sp_22_rct
CIBERSORTx (T1)	endothelial	0.240865	sp_22_rct
CIBERSORTx (T1)	tcell	0.0717534	sp_22_rct
CIBERSORTx (T1)	oligo	0.107856	sp_22_rct
CIBERSORTx (T1)	tumor	0.195529	sp_23_rct
CIBERSORTx (T1)	myeloid	0.157784	sp_23_rct
CIBERSORTx (T1)	pericyte	0.215629	sp_23_rct
CIBERSORTx (T1)	endothelial	0.243183	sp_23_rct
CIBERSORTx (T1)	tcell	0.073156	sp_23_rct
CIBERSORTx (T1)	oligo	0.11472	sp_23_rct
CIBERSORTx (T1)	tumor	0.230449	sp_24_rct
CIBERSORTx (T1)	myeloid	0.176077	sp_24_rct
CIBERSORTx (T1)	pericyte	0.20259	sp_24_rct
CIBERSORTx (T1)	endothelial	0.216886	sp_24_rct
CIBERSORTx (T1)	tcell	0.0784025	sp_24_rct
CIBERSORTx (T1)	oligo	0.0955951	sp_24_rct
CIBERSORTx (T1)	tumor	0.195953	sp_25_rct
CIBERSORTx (T1)	myeloid	0.153224	sp_25_rct
CIBERSORTx (T1)	pericyte	0.162617	sp_25_rct
CIBERSORTx (T1)	endothelial	0.249014	sp_25_rct
CIBERSORTx (T1)	tcell	0.0657637	sp_25_rct
CIBERSORTx (T1)	oligo	0.173428	sp_25_rct
CIBERSORTx (T1)	tumor	0.27452	sp_26_rct
CIBERSORTx (T1)	myeloid	0.182185	sp_26_rct
CIBERSORTx (T1)	pericyte	0.156797	sp_26_rct
CIBERSORTx (T1)	endothelial	0.192594	sp_26_rct
CIBERSORTx (T1)	tcell	0.0828984	sp_26_rct
CIBERSORTx (T1)	oligo	0.111006	sp_26_rct
CIBERSORTx (T1)	tumor	0.245588	sp_27_rct
CIBERSORTx (T1)	myeloid	0.171406	sp_27_rct
CIBERSORTx (T1)	pericyte	0.153935	sp_27_rct
CIBERSORTx (T1)	endothelial	0.230604	sp_27_rct
CIBERSORTx (T1)	tcell	0.0755816	sp_27_rct
CIBERSORTx (T1)	oligo	0.122885	sp_27_rct
CIBERSORTx (T1)	tumor	0.196642	sp_28_rct
CIBERSORTx (T1)	myeloid	0.137329	sp_28_rct
CIBERSORTx (T1)	pericyte	0.201724	sp_28_rct
CIBERSORTx (T1)	endothelial	0.262559	sp_28_rct
CIBERSORTx (T1)	tcell	0.0775381	sp_28_rct
CIBERSORTx (T1)	oligo	0.124207	sp_28_rct
CIBERSORTx (T1)	tumor	0.246392	sp_29_rct
CIBERSORTx (T1)	myeloid	0.160476	sp_29_rct
CIBERSORTx (T1)	pericyte	0.183108	sp_29_rct
CIBERSORTx (T1)	endothelial	0.214801	sp_29_rct
CIBERSORTx (T1)	tcell	0.0693663	sp_29_rct
CIBERSORTx (T1)	oligo	0.125857	sp_29_rct
CIBERSORTx (T1)	tumor	0.252001	sp_30_rct
CIBERSORTx (T1)	myeloid	0.129842	sp_30_rct
CIBERSORTx (T1)	pericyte	0.187205	sp_30_rct
CIBERSORTx (T1)	endothelial	0.200896	sp_30_rct
CIBERSORTx (T1)	tcell	0.0884565	sp_30_rct
CIBERSORTx (T1)	oligo	0.1416	sp_30_rct
CIBERSORTx (T1)	tumor	0.218133	sp_31_rct
CIBERSORTx (T1)	myeloid	0.149583	sp_31_rct
CIBERSORTx (T1)	pericyte	0.173998	sp_31_rct
CIBERSORTx (T1)	endothelial	0.241966	sp_31_rct
CIBERSORTx (T1)	tcell	0.075334	sp_31_rct
CIBERSORTx (T1)	oligo	0.140985	sp_31_rct
CIBERSORTx (T1)	tumor	0.27133	sp_32_rct
CIBERSORTx (T1)	myeloid	0.153252	sp_32_rct
CIBERSORTx (T1)	pericyte	0.207691	sp_32_rct
CIBERSORTx (T1)	endothelial	0.177838	sp_32_rct
CIBERSORTx (T1)	tcell	0.0824422	sp_32_rct
CIBERSORTx (T1)	oligo	0.107447	sp_32_rct
CIBERSORTx (T1)	tumor	0.25498	sp_33_rct
CIBERSORTx (T1)	myeloid	0.162872	sp_33_rct
CIBERSORTx (T1)	pericyte	0.148667	sp_33_rct
CIBERSORTx (T1)	endothelial	0.216575	sp_33_rct
CIBERSORTx (T1)	tcell	0.0633877	sp_33_rct
CIBERSORTx (T1)	oligo	0.153518	sp_33_rct
CIBERSORTx (T1)	tumor	0.269884	sp_34_rct
[truncated: 401 more rows]
