# Supplementary material for: Transcriptome size matters for single-cell RNA-seq normalization and bulk deconvolution
Source: Nat Commun. 2025 Feb 1;16:1246. doi: 10.1038/s41467-025-56623-1 (PMC11787294; doi:10.1038/s41467-025-56623-1)
Supplement: Supplementary file 6 — Source Data [file 41467_2025_56623_MOESM6_ESM.zip › Source_data/Figure_S12.xlsx]

## Sheet: Figure_S12a
Methods	Cell_type	fraction	sampleID
ReDeconv	Endothelial cells	-0.204148	sp_1_rct
ReDeconv	T lymphocytes	0.943152	sp_1_rct
ReDeconv	B lymphocytes	7.44994	sp_1_rct
ReDeconv	MAST cells	-2.52617	sp_1_rct
ReDeconv	NK cells	-5.66278	sp_1_rct
ReDeconv	Endothelial cells	-1.91453	sp_2_rct
ReDeconv	T lymphocytes	-0.936731	sp_2_rct
ReDeconv	B lymphocytes	3.56822	sp_2_rct
ReDeconv	MAST cells	-1.9394	sp_2_rct
ReDeconv	NK cells	1.22243	sp_2_rct
ReDeconv	Endothelial cells	-2.66955	sp_3_rct
ReDeconv	T lymphocytes	-14.8682	sp_3_rct
ReDeconv	B lymphocytes	8.71574	sp_3_rct
ReDeconv	MAST cells	6.86104	sp_3_rct
ReDeconv	NK cells	1.96098	sp_3_rct
ReDeconv	Endothelial cells	-5.23737	sp_4_rct
ReDeconv	T lymphocytes	7.35226	sp_4_rct
ReDeconv	B lymphocytes	7.26176	sp_4_rct
ReDeconv	MAST cells	-5.64645	sp_4_rct
ReDeconv	NK cells	-3.73019	sp_4_rct
ReDeconv	Endothelial cells	-9.85509	sp_5_rct
ReDeconv	T lymphocytes	1.04036	sp_5_rct
ReDeconv	B lymphocytes	5.59582	sp_5_rct
ReDeconv	MAST cells	3.69203	sp_5_rct
ReDeconv	NK cells	-0.473118	sp_5_rct
ReDeconv	Endothelial cells	1.60469	sp_6_rct
ReDeconv	T lymphocytes	-4.35101	sp_6_rct
ReDeconv	B lymphocytes	1.88164	sp_6_rct
ReDeconv	MAST cells	0.011675	sp_6_rct
ReDeconv	NK cells	0.853007	sp_6_rct
ReDeconv	Endothelial cells	0.534021	sp_7_rct
ReDeconv	T lymphocytes	10.1777	sp_7_rct
ReDeconv	B lymphocytes	-3.08098	sp_7_rct
ReDeconv	MAST cells	-2.31851	sp_7_rct
ReDeconv	NK cells	-5.31224	sp_7_rct
ReDeconv	Endothelial cells	-10.7027	sp_8_rct
ReDeconv	T lymphocytes	0.0895258	sp_8_rct
ReDeconv	B lymphocytes	2.89439	sp_8_rct
ReDeconv	MAST cells	6.05964	sp_8_rct
ReDeconv	NK cells	1.65917	sp_8_rct
ReDeconv	Endothelial cells	-6.69833	sp_9_rct
ReDeconv	T lymphocytes	0.96138	sp_9_rct
ReDeconv	B lymphocytes	5.19453	sp_9_rct
ReDeconv	MAST cells	3.22818	sp_9_rct
ReDeconv	NK cells	-2.68576	sp_9_rct
ReDeconv	Endothelial cells	1.14249	sp_10_rct
ReDeconv	T lymphocytes	-0.667522	sp_10_rct
ReDeconv	B lymphocytes	-5.75421	sp_10_rct
ReDeconv	MAST cells	3.68119	sp_10_rct
ReDeconv	NK cells	1.59805	sp_10_rct
ReDeconv	Endothelial cells	6.34541	sp_11_rct
ReDeconv	T lymphocytes	-1.02647	sp_11_rct
ReDeconv	B lymphocytes	-0.951089	sp_11_rct
ReDeconv	MAST cells	-1.19243	sp_11_rct
ReDeconv	NK cells	-3.17541	sp_11_rct
ReDeconv	Endothelial cells	10.8607	sp_12_rct
ReDeconv	T lymphocytes	-8.08005	sp_12_rct
ReDeconv	B lymphocytes	-8.21343	sp_12_rct
ReDeconv	MAST cells	1.97095	sp_12_rct
ReDeconv	NK cells	3.46182	sp_12_rct
ReDeconv	Endothelial cells	-4.49178	sp_13_rct
ReDeconv	T lymphocytes	4.23563	sp_13_rct
ReDeconv	B lymphocytes	-4.0164	sp_13_rct
ReDeconv	MAST cells	6.89199	sp_13_rct
ReDeconv	NK cells	-2.61944	sp_13_rct
ReDeconv	Endothelial cells	-3.23995	sp_14_rct
ReDeconv	T lymphocytes	-9.87485	sp_14_rct
ReDeconv	B lymphocytes	8.03661	sp_14_rct
ReDeconv	MAST cells	3.64407	sp_14_rct
ReDeconv	NK cells	1.43413	sp_14_rct
ReDeconv	Endothelial cells	14.136	sp_15_rct
ReDeconv	T lymphocytes	-5.95421	sp_15_rct
ReDeconv	B lymphocytes	3.20228	sp_15_rct
ReDeconv	MAST cells	-9.01563	sp_15_rct
ReDeconv	NK cells	-2.36842	sp_15_rct
ReDeconv	Endothelial cells	4.8767	sp_16_rct
ReDeconv	T lymphocytes	2.37533	sp_16_rct
ReDeconv	B lymphocytes	-2.71396	sp_16_rct
ReDeconv	MAST cells	-0.730033	sp_16_rct
ReDeconv	NK cells	-3.80805	sp_16_rct
ReDeconv	Endothelial cells	6.46511	sp_17_rct
ReDeconv	T lymphocytes	-10.4111	sp_17_rct
ReDeconv	B lymphocytes	-3.82036	sp_17_rct
ReDeconv	MAST cells	2.81065	sp_17_rct
ReDeconv	NK cells	4.9557	sp_17_rct
ReDeconv	Endothelial cells	-3.18588	sp_18_rct
ReDeconv	T lymphocytes	-3.43797	sp_18_rct
ReDeconv	B lymphocytes	12.0187	sp_18_rct
ReDeconv	MAST cells	-4.68449	sp_18_rct
ReDeconv	NK cells	-0.710403	sp_18_rct
ReDeconv	Endothelial cells	7.76494	sp_19_rct
ReDeconv	T lymphocytes	-11.379	sp_19_rct
ReDeconv	B lymphocytes	0.273516	sp_19_rct
ReDeconv	MAST cells	2.22148	sp_19_rct
ReDeconv	NK cells	1.11901	sp_19_rct
ReDeconv	Endothelial cells	5.34155	sp_20_rct
ReDeconv	T lymphocytes	-9.93461	sp_20_rct
ReDeconv	B lymphocytes	1.36224	sp_20_rct
ReDeconv	MAST cells	0.789785	sp_20_rct
ReDeconv	NK cells	2.44104	sp_20_rct
ReDeconv	Endothelial cells	0.0539787	sp_21_rct
ReDeconv	T lymphocytes	-3.45099	sp_21_rct
ReDeconv	B lymphocytes	-4.18958	sp_21_rct
ReDeconv	MAST cells	6.69532	sp_21_rct
ReDeconv	NK cells	0.891266	sp_21_rct
ReDeconv	Endothelial cells	-9.00597	sp_22_rct
ReDeconv	T lymphocytes	1.7084	sp_22_rct
ReDeconv	B lymphocytes	11.922	sp_22_rct
ReDeconv	MAST cells	-1.05991	sp_22_rct
ReDeconv	NK cells	-3.56456	sp_22_rct
ReDeconv	Endothelial cells	-10.3786	sp_23_rct
ReDeconv	T lymphocytes	-0.899488	sp_23_rct
ReDeconv	B lymphocytes	2.99684	sp_23_rct
ReDeconv	MAST cells	3.50336	sp_23_rct
ReDeconv	NK cells	4.77786	sp_23_rct
ReDeconv	Endothelial cells	0.496653	sp_24_rct
ReDeconv	T lymphocytes	0.231193	sp_24_rct
ReDeconv	B lymphocytes	4.65119	sp_24_rct
ReDeconv	MAST cells	-4.89502	sp_24_rct
ReDeconv	NK cells	-0.484012	sp_24_rct
ReDeconv	Endothelial cells	-3.6336	sp_25_rct
ReDeconv	T lymphocytes	-7.54905	sp_25_rct
ReDeconv	B lymphocytes	5.46185	sp_25_rct
ReDeconv	MAST cells	1.64694	sp_25_rct
ReDeconv	NK cells	4.07387	sp_25_rct
ReDeconv	Endothelial cells	16.0804	sp_26_rct
ReDeconv	T lymphocytes	-11.1852	sp_26_rct
ReDeconv	B lymphocytes	-2.22039	sp_26_rct
ReDeconv	MAST cells	-2.62268	sp_26_rct
ReDeconv	NK cells	-0.0521405	sp_26_rct
ReDeconv	Endothelial cells	-9.04796	sp_27_rct
ReDeconv	T lymphocytes	6.7294	sp_27_rct
ReDeconv	B lymphocytes	2.46945	sp_27_rct
ReDeconv	MAST cells	3.79599	sp_27_rct
ReDeconv	NK cells	-3.94688	sp_27_rct
ReDeconv	Endothelial cells	-7.85391	sp_28_rct
ReDeconv	T lymphocytes	9.42273	sp_28_rct
ReDeconv	B lymphocytes	-9.35605	sp_28_rct
ReDeconv	MAST cells	7.44756	sp_28_rct
ReDeconv	NK cells	0.339671	sp_28_rct
ReDeconv	Endothelial cells	-1.44173	sp_29_rct
ReDeconv	T lymphocytes	-2.8554	sp_29_rct
ReDeconv	B lymphocytes	10.7091	sp_29_rct
ReDeconv	MAST cells	-4.40491	sp_29_rct
ReDeconv	NK cells	-2.00707	sp_29_rct
ReDeconv	Endothelial cells	22.2394	sp_30_rct
ReDeconv	T lymphocytes	-21.0077	sp_30_rct
ReDeconv	B lymphocytes	7.58696	sp_30_rct
ReDeconv	MAST cells	-5.4355	sp_30_rct
ReDeconv	NK cells	-3.38312	sp_30_rct
ReDeconv	Endothelial cells	6.41474	sp_31_rct
ReDeconv	T lymphocytes	-6.54541	sp_31_rct
ReDeconv	B lymphocytes	-9.17687	sp_31_rct
ReDeconv	MAST cells	1.76272	sp_31_rct
ReDeconv	NK cells	7.54482	sp_31_rct
ReDeconv	Endothelial cells	-9.53697	sp_32_rct
ReDeconv	T lymphocytes	0.0881835	sp_32_rct
ReDeconv	B lymphocytes	13.4257	sp_32_rct
ReDeconv	MAST cells	-7.00567	sp_32_rct
ReDeconv	NK cells	3.02875	sp_32_rct
ReDeconv	Endothelial cells	-3.41177	sp_33_rct
ReDeconv	T lymphocytes	5.06538	sp_33_rct
ReDeconv	B lymphocytes	8.03691	sp_33_rct
ReDeconv	MAST cells	-5.58313	sp_33_rct
ReDeconv	NK cells	-4.10739	sp_33_rct
ReDeconv	Endothelial cells	16.8619	sp_34_rct
ReDeconv	T lymphocytes	-20.2605	sp_34_rct
ReDeconv	B lymphocytes	-0.635864	sp_34_rct
ReDeconv	MAST cells	-0.795313	sp_34_rct
ReDeconv	NK cells	4.82983	sp_34_rct
ReDeconv	Endothelial cells	-0.663155	sp_35_rct
ReDeconv	T lymphocytes	6.05501	sp_35_rct
ReDeconv	B lymphocytes	-2.46911	sp_35_rct
ReDeconv	MAST cells	-2.85386	sp_35_rct
ReDeconv	NK cells	-0.068884	sp_35_rct
ReDeconv	Endothelial cells	-14.7376	sp_36_rct
ReDeconv	T lymphocytes	-6.37328	sp_36_rct
ReDeconv	B lymphocytes	1.78947	sp_36_rct
ReDeconv	MAST cells	5.90979	sp_36_rct
ReDeconv	NK cells	13.4116	sp_36_rct
ReDeconv	Endothelial cells	0.982119	sp_37_rct
ReDeconv	T lymphocytes	-7.57205	sp_37_rct
ReDeconv	B lymphocytes	8.81093	sp_37_rct
ReDeconv	MAST cells	-5.87032	sp_37_rct
ReDeconv	NK cells	3.64933	sp_37_rct
ReDeconv	Endothelial cells	6.37398	sp_38_rct
ReDeconv	T lymphocytes	5.95126	sp_38_rct
ReDeconv	B lymphocytes	0.119372	sp_38_rct
ReDeconv	MAST cells	-7.51218	sp_38_rct
ReDeconv	NK cells	-4.93243	sp_38_rct
ReDeconv	Endothelial cells	-5.68137	sp_39_rct
ReDeconv	T lymphocytes	-6.22924	sp_39_rct
ReDeconv	B lymphocytes	-0.995173	sp_39_rct
ReDeconv	MAST cells	6.15185	sp_39_rct
ReDeconv	NK cells	6.75393	sp_39_rct
ReDeconv	Endothelial cells	4.16474	sp_40_rct
ReDeconv	T lymphocytes	4.51171	sp_40_rct
ReDeconv	B lymphocytes	2.6198	sp_40_rct
ReDeconv	MAST cells	-4.77405	sp_40_rct
ReDeconv	NK cells	-6.5222	sp_40_rct
ReDeconv	Endothelial cells	2.15411	sp_41_rct
ReDeconv	T lymphocytes	2.37925	sp_41_rct
ReDeconv	B lymphocytes	-11.9437	sp_41_rct
ReDeconv	MAST cells	1.63921	sp_41_rct
ReDeconv	NK cells	5.77115	sp_41_rct
ReDeconv	Endothelial cells	-1.28842	sp_42_rct
ReDeconv	T lymphocytes	-4.06991	sp_42_rct
ReDeconv	B lymphocytes	6.61267	sp_42_rct
ReDeconv	MAST cells	0.874496	sp_42_rct
ReDeconv	NK cells	-2.12882	sp_42_rct
ReDeconv	Endothelial cells	7.83143	sp_43_rct
ReDeconv	T lymphocytes	1.92173	sp_43_rct
ReDeconv	B lymphocytes	-8.87755	sp_43_rct
ReDeconv	MAST cells	1.8683	sp_43_rct
ReDeconv	NK cells	-2.74391	sp_43_rct
ReDeconv	Endothelial cells	-4.8766	sp_44_rct
ReDeconv	T lymphocytes	4.19601	sp_44_rct
ReDeconv	B lymphocytes	0.710501	sp_44_rct
ReDeconv	MAST cells	-2.31566	sp_44_rct
ReDeconv	NK cells	2.28575	sp_44_rct
ReDeconv	Endothelial cells	-1.65981	sp_45_rct
ReDeconv	T lymphocytes	1.50222	sp_45_rct
ReDeconv	B lymphocytes	-2.89181	sp_45_rct
ReDeconv	MAST cells	-4.75608	sp_45_rct
ReDeconv	NK cells	7.80547	sp_45_rct
ReDeconv	Endothelial cells	5.56249	sp_46_rct
ReDeconv	T lymphocytes	3.65052	sp_46_rct
ReDeconv	B lymphocytes	2.46938	sp_46_rct
ReDeconv	MAST cells	-5.68587	sp_46_rct
ReDeconv	NK cells	-5.99652	sp_46_rct
ReDeconv	Endothelial cells	-2.00294	sp_47_rct
ReDeconv	T lymphocytes	4.01224	sp_47_rct
ReDeconv	B lymphocytes	1.49852	sp_47_rct
ReDeconv	MAST cells	-5.97897	sp_47_rct
ReDeconv	NK cells	2.47115	sp_47_rct
ReDeconv	Endothelial cells	1.7279	sp_48_rct
ReDeconv	T lymphocytes	-2.76285	sp_48_rct
ReDeconv	B lymphocytes	3.43421	sp_48_rct
ReDeconv	MAST cells	-5.22888	sp_48_rct
ReDeconv	NK cells	2.82962	sp_48_rct
ReDeconv	Endothelial cells	-4.39388	sp_49_rct
ReDeconv	T lymphocytes	-1.41696	sp_49_rct
ReDeconv	B lymphocytes	4.6809	sp_49_rct
ReDeconv	MAST cells	1.86272	sp_49_rct
ReDeconv	NK cells	-0.732776	sp_49_rct
ReDeconv	Endothelial cells	17.3549	sp_50_rct
ReDeconv	T lymphocytes	-4.84898	sp_50_rct
ReDeconv	B lymphocytes	-7.60059	sp_50_rct
ReDeconv	MAST cells	-0.836556	sp_50_rct
ReDeconv	NK cells	-4.06882	sp_50_rct
ReDeconv	Endothelial cells	6.62448	sp_51_rct
ReDeconv	T lymphocytes	-6.68996	sp_51_rct
ReDeconv	B lymphocytes	-1.16143	sp_51_rct
ReDeconv	MAST cells	4.53933	sp_51_rct
ReDeconv	NK cells	-3.31242	sp_51_rct
ReDeconv	Endothelial cells	4.80874	sp_52_rct
ReDeconv	T lymphocytes	0.862767	sp_52_rct
ReDeconv	B lymphocytes	-7.60013	sp_52_rct
ReDeconv	MAST cells	9.00405	sp_52_rct
ReDeconv	NK cells	-7.07543	sp_52_rct
ReDeconv	Endothelial cells	-4.09842	sp_53_rct
ReDeconv	T lymphocytes	-5.41646	sp_53_rct
ReDeconv	B lymphocytes	-2.96013	sp_53_rct
ReDeconv	MAST cells	14.4895	sp_53_rct
ReDeconv	NK cells	-2.0145	sp_53_rct
ReDeconv	Endothelial cells	-14.0572	sp_54_rct
ReDeconv	T lymphocytes	10.2952	sp_54_rct
ReDeconv	B lymphocytes	-4.63091	sp_54_rct
ReDeconv	MAST cells	-2.44339	sp_54_rct
ReDeconv	NK cells	10.8363	sp_54_rct
ReDeconv	Endothelial cells	3.46025	sp_55_rct
ReDeconv	T lymphocytes	0.886663	sp_55_rct
ReDeconv	B lymphocytes	1.70715	sp_55_rct
ReDeconv	MAST cells	1.20114	sp_55_rct
ReDeconv	NK cells	-7.2552	sp_55_rct
ReDeconv	Endothelial cells	-3.77959	sp_56_rct
ReDeconv	T lymphocytes	2.5262	sp_56_rct
ReDeconv	B lymphocytes	1.69762	sp_56_rct
ReDeconv	MAST cells	2.84361	sp_56_rct
ReDeconv	NK cells	-3.28785	sp_56_rct
ReDeconv	Endothelial cells	0.166151	sp_57_rct
ReDeconv	T lymphocytes	-15.1673	sp_57_rct
ReDeconv	B lymphocytes	2.89754	sp_57_rct
ReDeconv	MAST cells	5.70914	sp_57_rct
ReDeconv	NK cells	6.39445	sp_57_rct
ReDeconv	Endothelial cells	-0.738828	sp_58_rct
ReDeconv	T lymphocytes	2.00945	sp_58_rct
ReDeconv	B lymphocytes	9.65492	sp_58_rct
ReDeconv	MAST cells	-4.95274	sp_58_rct
ReDeconv	NK cells	-5.9728	sp_58_rct
ReDeconv	Endothelial cells	-13.8046	sp_59_rct
ReDeconv	T lymphocytes	-4.02349	sp_59_rct
ReDeconv	B lymphocytes	3.87054	sp_59_rct
ReDeconv	MAST cells	7.44251	sp_59_rct
ReDeconv	NK cells	6.515	sp_59_rct
ReDeconv	Endothelial cells	-8.65647	sp_60_rct
ReDeconv	T lymphocytes	-12.204	sp_60_rct
ReDeconv	B lymphocytes	8.55797	sp_60_rct
ReDeconv	MAST cells	5.95261	sp_60_rct
ReDeconv	NK cells	6.34987	sp_60_rct
ReDeconv	Endothelial cells	-3.4589	sp_61_rct
ReDeconv	T lymphocytes	-0.807709	sp_61_rct
ReDeconv	B lymphocytes	-10.5337	sp_61_rct
ReDeconv	MAST cells	11.6885	sp_61_rct
ReDeconv	NK cells	3.11176	sp_61_rct
ReDeconv	Endothelial cells	-4.12825	sp_62_rct
ReDeconv	T lymphocytes	11.7195	sp_62_rct
ReDeconv	B lymphocytes	0.694343	sp_62_rct
ReDeconv	MAST cells	-6.72247	sp_62_rct
ReDeconv	NK cells	-1.56316	sp_62_rct
ReDeconv	Endothelial cells	-8.57336	sp_63_rct
ReDeconv	T lymphocytes	4.20653	sp_63_rct
ReDeconv	B lymphocytes	5.88681	sp_63_rct
ReDeconv	MAST cells	-0.14147	sp_63_rct
ReDeconv	NK cells	-1.37851	sp_63_rct
ReDeconv	Endothelial cells	-11.3638	sp_64_rct
ReDeconv	T lymphocytes	3.02857	sp_64_rct
ReDeconv	B lymphocytes	-1.71502	sp_64_rct
ReDeconv	MAST cells	6.82251	sp_64_rct
ReDeconv	NK cells	3.22771	sp_64_rct
ReDeconv	Endothelial cells	2.4649	sp_65_rct
ReDeconv	T lymphocytes	-13.5178	sp_65_rct
ReDeconv	B lymphocytes	8.0226	sp_65_rct
ReDeconv	MAST cells	3.29042	sp_65_rct
ReDeconv	NK cells	-0.260139	sp_65_rct
ReDeconv	Endothelial cells	0.0630088	sp_66_rct
ReDeconv	T lymphocytes	3.77778	sp_66_rct
ReDeconv	B lymphocytes	6.08532	sp_66_rct
ReDeconv	MAST cells	-6.25983	sp_66_rct
ReDeconv	NK cells	-3.66628	sp_66_rct
ReDeconv	Endothelial cells	13.6247	sp_67_rct
ReDeconv	T lymphocytes	-4.9399	sp_67_rct
ReDeconv	B lymphocytes	-5.89347	sp_67_rct
ReDeconv	MAST cells	5.76718	sp_67_rct
ReDeconv	NK cells	-8.55856	sp_67_rct
ReDeconv	Endothelial cells	10.0497	sp_68_rct
ReDeconv	T lymphocytes	6.46442	sp_68_rct
ReDeconv	B lymphocytes	-0.559588	sp_68_rct
ReDeconv	MAST cells	-11.7002	sp_68_rct
ReDeconv	NK cells	-4.25424	sp_68_rct
ReDeconv	Endothelial cells	0.734941	sp_69_rct
ReDeconv	T lymphocytes	0.206792	sp_69_rct
ReDeconv	B lymphocytes	9.76819	sp_69_rct
ReDeconv	MAST cells	-6.36523	sp_69_rct
ReDeconv	NK cells	-4.34469	sp_69_rct
ReDeconv	Endothelial cells	0.668426	sp_70_rct
ReDeconv	T lymphocytes	-3.4376	sp_70_rct
ReDeconv	B lymphocytes	-3.11261	sp_70_rct
ReDeconv	MAST cells	3.27676	sp_70_rct
ReDeconv	NK cells	2.60503	sp_70_rct
ReDeconv	Endothelial cells	-3.93791	sp_71_rct
ReDeconv	T lymphocytes	-14.618	sp_71_rct
ReDeconv	B lymphocytes	6.2886	sp_71_rct
ReDeconv	MAST cells	4.19709	sp_71_rct
ReDeconv	NK cells	8.07021	sp_71_rct
ReDeconv	Endothelial cells	3.52682	sp_72_rct
ReDeconv	T lymphocytes	15.8711	sp_72_rct
ReDeconv	B lymphocytes	-11.4571	sp_72_rct
ReDeconv	MAST cells	-4.21846	sp_72_rct
ReDeconv	NK cells	-3.72231	sp_72_rct
ReDeconv	Endothelial cells	2.66378	sp_73_rct
ReDeconv	T lymphocytes	6.11141	sp_73_rct
ReDeconv	B lymphocytes	-0.355621	sp_73_rct
ReDeconv	MAST cells	-3.2965	sp_73_rct
ReDeconv	NK cells	-5.12307	sp_73_rct
ReDeconv	Endothelial cells	18.5118	sp_74_rct
ReDeconv	T lymphocytes	-0.347799	sp_74_rct
ReDeconv	B lymphocytes	-10.8749	sp_74_rct
ReDeconv	MAST cells	-3.92943	sp_74_rct
ReDeconv	NK cells	-3.35963	sp_74_rct
ReDeconv	Endothelial cells	3.88584	sp_75_rct
ReDeconv	T lymphocytes	0.147214	sp_75_rct
ReDeconv	B lymphocytes	0.176359	sp_75_rct
ReDeconv	MAST cells	-2.64758	sp_75_rct
ReDeconv	NK cells	-1.56184	sp_75_rct
ReDeconv	Endothelial cells	-1.45024	sp_76_rct
ReDeconv	T lymphocytes	0.598988	sp_76_rct
ReDeconv	B lymphocytes	-10.7618	sp_76_rct
ReDeconv	MAST cells	7.36212	sp_76_rct
ReDeconv	NK cells	4.25091	sp_76_rct
ReDeconv	Endothelial cells	15.1666	sp_77_rct
ReDeconv	T lymphocytes	0.538794	sp_77_rct
ReDeconv	B lymphocytes	-3.83036	sp_77_rct
ReDeconv	MAST cells	-10.2467	sp_77_rct
ReDeconv	NK cells	-1.62841	sp_77_rct
ReDeconv	Endothelial cells	11.7691	sp_78_rct
ReDeconv	T lymphocytes	-7.4609	sp_78_rct
ReDeconv	B lymphocytes	-5.00796	sp_78_rct
ReDeconv	MAST cells	2.95296	sp_78_rct
ReDeconv	NK cells	-2.25322	sp_78_rct
ReDeconv	Endothelial cells	-2.49594	sp_79_rct
ReDeconv	T lymphocytes	-8.32196	sp_79_rct
ReDeconv	B lymphocytes	3.7545	sp_79_rct
ReDeconv	MAST cells	6.81154	sp_79_rct
ReDeconv	NK cells	0.251856	sp_79_rct
ReDeconv	Endothelial cells	10.2093	sp_80_rct
ReDeconv	T lymphocytes	-10.5358	sp_80_rct
ReDeconv	B lymphocytes	-4.1068	sp_80_rct
ReDeconv	MAST cells	1.61365	sp_80_rct
ReDeconv	NK cells	2.81968	sp_80_rct
ReDeconv	Endothelial cells	-1.70334	sp_81_rct
ReDeconv	T lymphocytes	6.12229	sp_81_rct
ReDeconv	B lymphocytes	2.7834	sp_81_rct
ReDeconv	MAST cells	-0.815397	sp_81_rct
ReDeconv	NK cells	-6.38695	sp_81_rct
ReDeconv	Endothelial cells	0.318386	sp_82_rct
ReDeconv	T lymphocytes	-16.922	sp_82_rct
ReDeconv	B lymphocytes	11.5151	sp_82_rct
ReDeconv	MAST cells	2.28495	sp_82_rct
ReDeconv	NK cells	2.80351	sp_82_rct
ReDeconv	Endothelial cells	6.58713	sp_83_rct
ReDeconv	T lymphocytes	3.08721	sp_83_rct
ReDeconv	B lymphocytes	-6.19982	sp_83_rct
ReDeconv	MAST cells	-2.54287	sp_83_rct
ReDeconv	NK cells	-0.931646	sp_83_rct
ReDeconv	Endothelial cells	-1.45833	sp_84_rct
ReDeconv	T lymphocytes	4.49344	sp_84_rct
ReDeconv	B lymphocytes	9.05352	sp_84_rct
ReDeconv	MAST cells	-7.04368	sp_84_rct
ReDeconv	NK cells	-5.04495	sp_84_rct
ReDeconv	Endothelial cells	2.56119	sp_85_rct
ReDeconv	T lymphocytes	0.605246	sp_85_rct
ReDeconv	B lymphocytes	-1.51526	sp_85_rct
ReDeconv	MAST cells	-2.82869	sp_85_rct
ReDeconv	NK cells	1.17751	sp_85_rct
ReDeconv	Endothelial cells	-5.1184	sp_86_rct
ReDeconv	T lymphocytes	4.48877	sp_86_rct
ReDeconv	B lymphocytes	1.3273	sp_86_rct
ReDeconv	MAST cells	4.86317	sp_86_rct
ReDeconv	NK cells	-5.56084	sp_86_rct
ReDeconv	Endothelial cells	-5.67923	sp_87_rct
ReDeconv	T lymphocytes	-6.02612	sp_87_rct
ReDeconv	B lymphocytes	11.7467	sp_87_rct
ReDeconv	MAST cells	-3.28168	sp_87_rct
ReDeconv	NK cells	3.24035	sp_87_rct
ReDeconv	Endothelial cells	0.931387	sp_88_rct
ReDeconv	T lymphocytes	-5.39218	sp_88_rct
ReDeconv	B lymphocytes	-5.2448	sp_88_rct
ReDeconv	MAST cells	8.62495	sp_88_rct
ReDeconv	NK cells	1.08064	sp_88_rct
ReDeconv	Endothelial cells	11.8481	sp_89_rct
ReDeconv	T lymphocytes	-9.58049	sp_89_rct
ReDeconv	B lymphocytes	-0.586329	sp_89_rct
ReDeconv	MAST cells	-5.92166	sp_89_rct
ReDeconv	NK cells	4.2404	sp_89_rct
ReDeconv	Endothelial cells	0.300858	sp_90_rct
ReDeconv	T lymphocytes	-1.63593	sp_90_rct
ReDeconv	B lymphocytes	7.31488	sp_90_rct
ReDeconv	MAST cells	-4.43709	sp_90_rct
ReDeconv	NK cells	-1.54272	sp_90_rct
ReDeconv	Endothelial cells	-2.49666	sp_91_rct
ReDeconv	T lymphocytes	-1.10945	sp_91_rct
ReDeconv	B lymphocytes	-3.14793	sp_91_rct
ReDeconv	MAST cells	5.86872	sp_91_rct
ReDeconv	NK cells	0.885319	sp_91_rct
ReDeconv	Endothelial cells	-4.63655	sp_92_rct
ReDeconv	T lymphocytes	12.9506	sp_92_rct
ReDeconv	B lymphocytes	-0.939933	sp_92_rct
ReDeconv	MAST cells	-2.35092	sp_92_rct
ReDeconv	NK cells	-5.02325	sp_92_rct
ReDeconv	Endothelial cells	5.78331	sp_93_rct
ReDeconv	T lymphocytes	-4.48359	sp_93_rct
ReDeconv	B lymphocytes	2.19302	sp_93_rct
ReDeconv	MAST cells	-2.49662	sp_93_rct
ReDeconv	NK cells	-0.996129	sp_93_rct
ReDeconv	Endothelial cells	4.59534	sp_94_rct
ReDeconv	T lymphocytes	-7.93027	sp_94_rct
ReDeconv	B lymphocytes	2.29227	sp_94_rct
ReDeconv	MAST cells	4.38639	sp_94_rct
ReDeconv	NK cells	-3.34373	sp_94_rct
ReDeconv	Endothelial cells	3.69424	sp_95_rct
ReDeconv	T lymphocytes	-1.23895	sp_95_rct
ReDeconv	B lymphocytes	-2.48751	sp_95_rct
ReDeconv	MAST cells	-5.83611	sp_95_rct
ReDeconv	NK cells	5.86833	sp_95_rct
ReDeconv	Endothelial cells	-5.61694	sp_96_rct
ReDeconv	T lymphocytes	3.8097	sp_96_rct
ReDeconv	B lymphocytes	0.170075	sp_96_rct
ReDeconv	MAST cells	4.19303	sp_96_rct
ReDeconv	NK cells	-2.55587	sp_96_rct
ReDeconv	Endothelial cells	7.3694	sp_97_rct
ReDeconv	T lymphocytes	3.39664	sp_97_rct
ReDeconv	B lymphocytes	-1.81022	sp_97_rct
ReDeconv	MAST cells	-7.29848	sp_97_rct
ReDeconv	NK cells	-1.65734	sp_97_rct
ReDeconv	Endothelial cells	4.37666	sp_98_rct
ReDeconv	T lymphocytes	11.0429	sp_98_rct
ReDeconv	B lymphocytes	-5.46239	sp_98_rct
ReDeconv	MAST cells	0.244578	sp_98_rct
ReDeconv	NK cells	-10.2018	sp_98_rct
ReDeconv	Endothelial cells	-16.3657	sp_99_rct
ReDeconv	T lymphocytes	-2.64627	sp_99_rct
ReDeconv	B lymphocytes	10.968	sp_99_rct
ReDeconv	MAST cells	3.77638	sp_99_rct
ReDeconv	NK cells	4.26758	sp_99_rct
ReDeconv	Endothelial cells	-6.08591	sp_100_rct
ReDeconv	T lymphocytes	-1.19714	sp_100_rct
ReDeconv	B lymphocytes	-1.13395	sp_100_rct
ReDeconv	MAST cells	4.21728	sp_100_rct
ReDeconv	NK cells	4.19973	sp_100_rct
ReDeconv (T1)	Endothelial cells	47.5573	sp_1_rct
ReDeconv (T1)	T lymphocytes	-2.67772	sp_1_rct
ReDeconv (T1)	B lymphocytes	3.88108	sp_1_rct
ReDeconv (T1)	MAST cells	-19.2011	sp_1_rct
ReDeconv (T1)	NK cells	-29.5596	sp_1_rct
ReDeconv (T1)	Endothelial cells	43.0648	sp_2_rct
ReDeconv (T1)	T lymphocytes	-5.76087	sp_2_rct
ReDeconv (T1)	B lymphocytes	3.43067	sp_2_rct
ReDeconv (T1)	MAST cells	-17.4182	sp_2_rct
ReDeconv (T1)	NK cells	-23.3165	sp_2_rct
ReDeconv (T1)	Endothelial cells	43.5149	sp_3_rct
ReDeconv (T1)	T lymphocytes	-16.8595	sp_3_rct
ReDeconv (T1)	B lymphocytes	5.82305	sp_3_rct
ReDeconv (T1)	MAST cells	-8.84571	sp_3_rct
ReDeconv (T1)	NK cells	-23.6328	sp_3_rct
ReDeconv (T1)	Endothelial cells	36.945	sp_4_rct
ReDeconv (T1)	T lymphocytes	2.51684	sp_4_rct
ReDeconv (T1)	B lymphocytes	8.32597	sp_4_rct
ReDeconv (T1)	MAST cells	-20.3017	sp_4_rct
ReDeconv (T1)	NK cells	-27.4861	sp_4_rct
ReDeconv (T1)	Endothelial cells	32.84	sp_5_rct
ReDeconv (T1)	T lymphocytes	-3.67422	sp_5_rct
ReDeconv (T1)	B lymphocytes	7.22247	sp_5_rct
ReDeconv (T1)	MAST cells	-13.5351	sp_5_rct
ReDeconv (T1)	NK cells	-22.8532	sp_5_rct
ReDeconv (T1)	Endothelial cells	49.2441	sp_6_rct
ReDeconv (T1)	T lymphocytes	-8.21106	sp_6_rct
ReDeconv (T1)	B lymphocytes	-1.11996	sp_6_rct
ReDeconv (T1)	MAST cells	-16.1823	sp_6_rct
ReDeconv (T1)	NK cells	-23.7308	sp_6_rct
ReDeconv (T1)	Endothelial cells	44.9889	sp_7_rct
ReDeconv (T1)	T lymphocytes	7.1959	sp_7_rct
ReDeconv (T1)	B lymphocytes	-5.39918	sp_7_rct
ReDeconv (T1)	MAST cells	-17.7744	sp_7_rct
ReDeconv (T1)	NK cells	-29.0112	sp_7_rct
ReDeconv (T1)	Endothelial cells	33.077	sp_8_rct
ReDeconv (T1)	T lymphocytes	-4.48566	sp_8_rct
ReDeconv (T1)	B lymphocytes	4.13265	sp_8_rct
ReDeconv (T1)	MAST cells	-10.8587	sp_8_rct
ReDeconv (T1)	NK cells	-21.8652	sp_8_rct
ReDeconv (T1)	Endothelial cells	36.2176	sp_9_rct
ReDeconv (T1)	T lymphocytes	-2.34923	sp_9_rct
ReDeconv (T1)	B lymphocytes	3.96918	sp_9_rct
ReDeconv (T1)	MAST cells	-12.0394	sp_9_rct
ReDeconv (T1)	NK cells	-25.7982	sp_9_rct
ReDeconv (T1)	Endothelial cells	48.3689	sp_10_rct
ReDeconv (T1)	T lymphocytes	-2.29747	sp_10_rct
ReDeconv (T1)	B lymphocytes	-10.638	sp_10_rct
ReDeconv (T1)	MAST cells	-12.3734	sp_10_rct
ReDeconv (T1)	NK cells	-23.06	sp_10_rct
ReDeconv (T1)	Endothelial cells	55.2931	sp_11_rct
ReDeconv (T1)	T lymphocytes	-4.98605	sp_11_rct
ReDeconv (T1)	B lymphocytes	-4.43489	sp_11_rct
ReDeconv (T1)	MAST cells	-17.5689	sp_11_rct
ReDeconv (T1)	NK cells	-28.3032	sp_11_rct
ReDeconv (T1)	Endothelial cells	62.9761	sp_12_rct
ReDeconv (T1)	T lymphocytes	-13.4976	sp_12_rct
ReDeconv (T1)	B lymphocytes	-12.1408	sp_12_rct
ReDeconv (T1)	MAST cells	-13.5391	sp_12_rct
ReDeconv (T1)	NK cells	-23.7986	sp_12_rct
ReDeconv (T1)	Endothelial cells	37.2493	sp_13_rct
ReDeconv (T1)	T lymphocytes	0.916615	sp_13_rct
ReDeconv (T1)	B lymphocytes	-4.20907	sp_13_rct
ReDeconv (T1)	MAST cells	-8.78154	sp_13_rct
ReDeconv (T1)	NK cells	-25.1754	sp_13_rct
ReDeconv (T1)	Endothelial cells	42.8451	sp_14_rct
ReDeconv (T1)	T lymphocytes	-12.8926	sp_14_rct
ReDeconv (T1)	B lymphocytes	5.95155	sp_14_rct
ReDeconv (T1)	MAST cells	-13.4175	sp_14_rct
ReDeconv (T1)	NK cells	-22.4865	sp_14_rct
ReDeconv (T1)	Endothelial cells	66.7048	sp_15_rct
ReDeconv (T1)	T lymphocytes	-10.8627	sp_15_rct
ReDeconv (T1)	B lymphocytes	-2.39124	sp_15_rct
ReDeconv (T1)	MAST cells	-25.7238	sp_15_rct
ReDeconv (T1)	NK cells	-27.727	sp_15_rct
ReDeconv (T1)	Endothelial cells	53.1605	sp_16_rct
ReDeconv (T1)	T lymphocytes	-4.53979	sp_16_rct
ReDeconv (T1)	B lymphocytes	-3.93318	sp_16_rct
ReDeconv (T1)	MAST cells	-16.3398	sp_16_rct
ReDeconv (T1)	NK cells	-28.3478	sp_16_rct
ReDeconv (T1)	Endothelial cells	54.0274	sp_17_rct
ReDeconv (T1)	T lymphocytes	-14.4882	sp_17_rct
ReDeconv (T1)	B lymphocytes	-3.55659	sp_17_rct
ReDeconv (T1)	MAST cells	-15.3174	sp_17_rct
ReDeconv (T1)	NK cells	-20.6652	sp_17_rct
ReDeconv (T1)	Endothelial cells	42.0545	sp_18_rct
ReDeconv (T1)	T lymphocytes	-7.1569	sp_18_rct
ReDeconv (T1)	B lymphocytes	8.03927	sp_18_rct
ReDeconv (T1)	MAST cells	-18.6511	sp_18_rct
ReDeconv (T1)	NK cells	-24.2858	sp_18_rct
ReDeconv (T1)	Endothelial cells	55.5893	sp_19_rct
ReDeconv (T1)	T lymphocytes	-16.1269	sp_19_rct
ReDeconv (T1)	B lymphocytes	-2.20731	sp_19_rct
ReDeconv (T1)	MAST cells	-12.3921	sp_19_rct
ReDeconv (T1)	NK cells	-24.863	sp_19_rct
ReDeconv (T1)	Endothelial cells	53.6502	sp_20_rct
ReDeconv (T1)	T lymphocytes	-14.3263	sp_20_rct
ReDeconv (T1)	B lymphocytes	-0.159817	sp_20_rct
ReDeconv (T1)	MAST cells	-15.8783	sp_20_rct
ReDeconv (T1)	NK cells	-23.2858	sp_20_rct
ReDeconv (T1)	Endothelial cells	49.4703	sp_21_rct
ReDeconv (T1)	T lymphocytes	-5.28859	sp_21_rct
ReDeconv (T1)	B lymphocytes	-9.14378	sp_21_rct
ReDeconv (T1)	MAST cells	-10.5253	sp_21_rct
ReDeconv (T1)	NK cells	-24.5125	sp_21_rct
ReDeconv (T1)	Endothelial cells	33.3425	sp_22_rct
ReDeconv (T1)	T lymphocytes	-0.853798	sp_22_rct
ReDeconv (T1)	B lymphocytes	11.6654	sp_22_rct
ReDeconv (T1)	MAST cells	-16.817	sp_22_rct
ReDeconv (T1)	NK cells	-27.3371	sp_22_rct
ReDeconv (T1)	Endothelial cells	33.0502	sp_23_rct
ReDeconv (T1)	T lymphocytes	-0.445161	sp_23_rct
ReDeconv (T1)	B lymphocytes	0.596565	sp_23_rct
ReDeconv (T1)	MAST cells	-13.6282	sp_23_rct
ReDeconv (T1)	NK cells	-19.5734	sp_23_rct
ReDeconv (T1)	Endothelial cells	48.4948	sp_24_rct
ReDeconv (T1)	T lymphocytes	-3.94076	sp_24_rct
ReDeconv (T1)	B lymphocytes	1.87919	sp_24_rct
ReDeconv (T1)	MAST cells	-20.5913	sp_24_rct
ReDeconv (T1)	NK cells	-25.842	sp_24_rct
ReDeconv (T1)	Endothelial cells	44.0144	sp_25_rct
ReDeconv (T1)	T lymphocytes	-12.1973	sp_25_rct
ReDeconv (T1)	B lymphocytes	4.00327	sp_25_rct
ReDeconv (T1)	MAST cells	-14.6027	sp_25_rct
ReDeconv (T1)	NK cells	-21.2178	sp_25_rct
ReDeconv (T1)	Endothelial cells	69.65	sp_26_rct
ReDeconv (T1)	T lymphocytes	-16.5292	sp_26_rct
ReDeconv (T1)	B lymphocytes	-6.63569	sp_26_rct
ReDeconv (T1)	MAST cells	-19.3659	sp_26_rct
ReDeconv (T1)	NK cells	-27.1192	sp_26_rct
ReDeconv (T1)	Endothelial cells	33.5304	sp_27_rct
ReDeconv (T1)	T lymphocytes	4.5695	sp_27_rct
ReDeconv (T1)	B lymphocytes	0.396748	sp_27_rct
ReDeconv (T1)	MAST cells	-12.0979	sp_27_rct
ReDeconv (T1)	NK cells	-26.3987	sp_27_rct
ReDeconv (T1)	Endothelial cells	36.7643	sp_28_rct
ReDeconv (T1)	T lymphocytes	5.47404	sp_28_rct
ReDeconv (T1)	B lymphocytes	-9.06427	sp_28_rct
ReDeconv (T1)	MAST cells	-10.0813	sp_28_rct
ReDeconv (T1)	NK cells	-23.0928	sp_28_rct
ReDeconv (T1)	Endothelial cells	45.7415	sp_29_rct
ReDeconv (T1)	T lymphocytes	-7.83804	sp_29_rct
ReDeconv (T1)	B lymphocytes	5.56441	sp_29_rct
ReDeconv (T1)	MAST cells	-18.2953	sp_29_rct
ReDeconv (T1)	NK cells	-25.1725	sp_29_rct
ReDeconv (T1)	Endothelial cells	74.1927	sp_30_rct
ReDeconv (T1)	T lymphocytes	-23.0682	sp_30_rct
ReDeconv (T1)	B lymphocytes	0.976007	sp_30_rct
ReDeconv (T1)	MAST cells	-21.6161	sp_30_rct
ReDeconv (T1)	NK cells	-30.4844	sp_30_rct
ReDeconv (T1)	Endothelial cells	55.377	sp_31_rct
ReDeconv (T1)	T lymphocytes	-10.9349	sp_31_rct
ReDeconv (T1)	B lymphocytes	-9.42238	sp_31_rct
ReDeconv (T1)	MAST cells	-13.5795	sp_31_rct
ReDeconv (T1)	NK cells	-21.4402	sp_31_rct
ReDeconv (T1)	Endothelial cells	31.0495	sp_32_rct
ReDeconv (T1)	T lymphocytes	-3.34382	sp_32_rct
ReDeconv (T1)	B lymphocytes	14.0584	sp_32_rct
ReDeconv (T1)	MAST cells	-21.594	sp_32_rct
ReDeconv (T1)	NK cells	-20.1701	sp_32_rct
ReDeconv (T1)	Endothelial cells	42.4117	sp_33_rct
ReDeconv (T1)	T lymphocytes	0.901386	sp_33_rct
ReDeconv (T1)	B lymphocytes	3.88186	sp_33_rct
ReDeconv (T1)	MAST cells	-20.4601	sp_33_rct
ReDeconv (T1)	NK cells	-26.7348	sp_33_rct
ReDeconv (T1)	Endothelial cells	69.3794	sp_34_rct
ReDeconv (T1)	T lymphocytes	-24.122	sp_34_rct
ReDeconv (T1)	B lymphocytes	-3.94039	sp_34_rct
ReDeconv (T1)	MAST cells	-17.9481	sp_34_rct
ReDeconv (T1)	NK cells	-23.369	sp_34_rct
ReDeconv (T1)	Endothelial cells	44.5252	sp_35_rct
ReDeconv (T1)	T lymphocytes	3.54576	sp_35_rct
ReDeconv (T1)	B lymphocytes	-4.97388	sp_35_rct
ReDeconv (T1)	MAST cells	-19.1477	sp_35_rct
ReDeconv (T1)	NK cells	-23.9494	sp_35_rct
ReDeconv (T1)	Endothelial cells	25.5864	sp_36_rct
ReDeconv (T1)	T lymphocytes	-7.16065	sp_36_rct
ReDeconv (T1)	B lymphocytes	3.99865	sp_36_rct
ReDeconv (T1)	MAST cells	-8.80509	sp_36_rct
ReDeconv (T1)	NK cells	-13.6193	sp_36_rct
ReDeconv (T1)	Endothelial cells	44.3433	sp_37_rct
ReDeconv (T1)	T lymphocytes	-10.7854	sp_37_rct
ReDeconv (T1)	B lymphocytes	9.1369	sp_37_rct
ReDeconv (T1)	MAST cells	-21.5778	sp_37_rct
ReDeconv (T1)	NK cells	-21.117	sp_37_rct
ReDeconv (T1)	Endothelial cells	54.5516	sp_38_rct
ReDeconv (T1)	T lymphocytes	1.49199	sp_38_rct
ReDeconv (T1)	B lymphocytes	-4.05355	sp_38_rct
ReDeconv (T1)	MAST cells	-23.3322	sp_38_rct
ReDeconv (T1)	NK cells	-28.6578	sp_38_rct
ReDeconv (T1)	Endothelial cells	40.3998	sp_39_rct
ReDeconv (T1)	T lymphocytes	-9.19642	sp_39_rct
ReDeconv (T1)	B lymphocytes	-2.00713	sp_39_rct
ReDeconv (T1)	MAST cells	-10.6274	sp_39_rct
ReDeconv (T1)	NK cells	-18.5688	sp_39_rct
ReDeconv (T1)	Endothelial cells	50.0889	sp_40_rct
ReDeconv (T1)	T lymphocytes	0.343502	sp_40_rct
ReDeconv (T1)	B lymphocytes	-2.50146	sp_40_rct
ReDeconv (T1)	MAST cells	-18.1621	sp_40_rct
ReDeconv (T1)	NK cells	-29.7688	sp_40_rct
ReDeconv (T1)	Endothelial cells	46.6844	sp_41_rct
ReDeconv (T1)	T lymphocytes	1.06644	sp_41_rct
ReDeconv (T1)	B lymphocytes	-13.1444	sp_41_rct
ReDeconv (T1)	MAST cells	-16.1563	sp_41_rct
ReDeconv (T1)	NK cells	-18.4501	sp_41_rct
ReDeconv (T1)	Endothelial cells	42.4668	sp_42_rct
ReDeconv (T1)	T lymphocytes	-8.12983	sp_42_rct
ReDeconv (T1)	B lymphocytes	5.46486	sp_42_rct
ReDeconv (T1)	MAST cells	-14.5016	sp_42_rct
ReDeconv (T1)	NK cells	-25.3002	sp_42_rct
ReDeconv (T1)	Endothelial cells	59.1259	sp_43_rct
ReDeconv (T1)	T lymphocytes	-5.15648	sp_43_rct
ReDeconv (T1)	B lymphocytes	-11.3457	sp_43_rct
ReDeconv (T1)	MAST cells	-14.8813	sp_43_rct
ReDeconv (T1)	NK cells	-27.7424	sp_43_rct
ReDeconv (T1)	Endothelial cells	38.7316	sp_44_rct
ReDeconv (T1)	T lymphocytes	1.27014	sp_44_rct
ReDeconv (T1)	B lymphocytes	0.477557	sp_44_rct
ReDeconv (T1)	MAST cells	-17.588	sp_44_rct
ReDeconv (T1)	NK cells	-22.8913	sp_44_rct
ReDeconv (T1)	Endothelial cells	43.2147	sp_45_rct
ReDeconv (T1)	T lymphocytes	-0.848423	sp_45_rct
ReDeconv (T1)	B lymphocytes	-3.26114	sp_45_rct
ReDeconv (T1)	MAST cells	-19.8443	sp_45_rct
ReDeconv (T1)	NK cells	-19.2608	sp_45_rct
ReDeconv (T1)	Endothelial cells	52.4841	sp_46_rct
ReDeconv (T1)	T lymphocytes	-0.102777	sp_46_rct
ReDeconv (T1)	B lymphocytes	-1.53089	sp_46_rct
ReDeconv (T1)	MAST cells	-20.3718	sp_46_rct
ReDeconv (T1)	NK cells	-30.4786	sp_46_rct
ReDeconv (T1)	Endothelial cells	43.406	sp_47_rct
ReDeconv (T1)	T lymphocytes	2.43306	sp_47_rct
ReDeconv (T1)	B lymphocytes	-2.22658	sp_47_rct
ReDeconv (T1)	MAST cells	-20.2533	sp_47_rct
ReDeconv (T1)	NK cells	-23.3592	sp_47_rct
ReDeconv (T1)	Endothelial cells	50.62	sp_48_rct
ReDeconv (T1)	T lymphocytes	-5.56697	sp_48_rct
ReDeconv (T1)	B lymphocytes	-0.968921	sp_48_rct
ReDeconv (T1)	MAST cells	-20.7974	sp_48_rct
ReDeconv (T1)	NK cells	-23.2868	sp_48_rct
ReDeconv (T1)	Endothelial cells	42.542	sp_49_rct
ReDeconv (T1)	T lymphocytes	-4.81035	sp_49_rct
ReDeconv (T1)	B lymphocytes	2.13957	sp_49_rct
ReDeconv (T1)	MAST cells	-13.457	sp_49_rct
ReDeconv (T1)	NK cells	-26.4143	sp_49_rct
ReDeconv (T1)	Endothelial cells	70.0899	sp_50_rct
ReDeconv (T1)	T lymphocytes	-11.5319	sp_50_rct
ReDeconv (T1)	B lymphocytes	-10.3919	sp_50_rct
ReDeconv (T1)	MAST cells	-18.2283	sp_50_rct
ReDeconv (T1)	NK cells	-29.9378	sp_50_rct
ReDeconv (T1)	Endothelial cells	55.9821	sp_51_rct
ReDeconv (T1)	T lymphocytes	-10.5833	sp_51_rct
ReDeconv (T1)	B lymphocytes	-5.87875	sp_51_rct
ReDeconv (T1)	MAST cells	-11.1933	sp_51_rct
ReDeconv (T1)	NK cells	-28.3267	sp_51_rct
ReDeconv (T1)	Endothelial cells	49.4008	sp_52_rct
ReDeconv (T1)	T lymphocytes	-1.75561	sp_52_rct
ReDeconv (T1)	B lymphocytes	-8.20964	sp_52_rct
ReDeconv (T1)	MAST cells	-7.49375	sp_52_rct
ReDeconv (T1)	NK cells	-31.9418	sp_52_rct
ReDeconv (T1)	Endothelial cells	41.3427	sp_53_rct
ReDeconv (T1)	T lymphocytes	-4.85424	sp_53_rct
ReDeconv (T1)	B lymphocytes	-7.90283	sp_53_rct
ReDeconv (T1)	MAST cells	-4.69412	sp_53_rct
ReDeconv (T1)	NK cells	-23.8915	sp_53_rct
ReDeconv (T1)	Endothelial cells	23.3813	sp_54_rct
ReDeconv (T1)	T lymphocytes	8.76852	sp_54_rct
ReDeconv (T1)	B lymphocytes	-0.526485	sp_54_rct
ReDeconv (T1)	MAST cells	-17.445	sp_54_rct
ReDeconv (T1)	NK cells	-14.1783	sp_54_rct
ReDeconv (T1)	Endothelial cells	49.1836	sp_55_rct
ReDeconv (T1)	T lymphocytes	-4.0671	sp_55_rct
ReDeconv (T1)	B lymphocytes	-0.326546	sp_55_rct
ReDeconv (T1)	MAST cells	-14.9101	sp_55_rct
ReDeconv (T1)	NK cells	-29.8798	sp_55_rct
ReDeconv (T1)	Endothelial cells	40.9023	sp_56_rct
ReDeconv (T1)	T lymphocytes	-1.02917	sp_56_rct
ReDeconv (T1)	B lymphocytes	1.24562	sp_56_rct
ReDeconv (T1)	MAST cells	-14.2844	sp_56_rct
ReDeconv (T1)	NK cells	-26.8343	sp_56_rct
ReDeconv (T1)	Endothelial cells	48.263	sp_57_rct
ReDeconv (T1)	T lymphocytes	-18.7986	sp_57_rct
ReDeconv (T1)	B lymphocytes	-0.641759	sp_57_rct
ReDeconv (T1)	MAST cells	-8.64994	sp_57_rct
ReDeconv (T1)	NK cells	-20.1727	sp_57_rct
ReDeconv (T1)	Endothelial cells	43.4051	sp_58_rct
ReDeconv (T1)	T lymphocytes	-1.65576	sp_58_rct
ReDeconv (T1)	B lymphocytes	7.09933	sp_58_rct
ReDeconv (T1)	MAST cells	-20.3534	sp_58_rct
ReDeconv (T1)	NK cells	-28.4953	sp_58_rct
ReDeconv (T1)	Endothelial cells	29.1157	sp_59_rct
ReDeconv (T1)	T lymphocytes	-7.19635	sp_59_rct
ReDeconv (T1)	B lymphocytes	2.30461	sp_59_rct
ReDeconv (T1)	MAST cells	-6.46438	sp_59_rct
ReDeconv (T1)	NK cells	-17.7596	sp_59_rct
ReDeconv (T1)	Endothelial cells	31.1807	sp_60_rct
ReDeconv (T1)	T lymphocytes	-11.7429	sp_60_rct
ReDeconv (T1)	B lymphocytes	8.33254	sp_60_rct
ReDeconv (T1)	MAST cells	-9.16384	sp_60_rct
ReDeconv (T1)	NK cells	-18.6065	sp_60_rct
ReDeconv (T1)	Endothelial cells	42.0645	sp_61_rct
ReDeconv (T1)	T lymphocytes	-4.80764	sp_61_rct
ReDeconv (T1)	B lymphocytes	-9.94409	sp_61_rct
ReDeconv (T1)	MAST cells	-4.53182	sp_61_rct
ReDeconv (T1)	NK cells	-22.781	sp_61_rct
ReDeconv (T1)	Endothelial cells	42.1097	sp_62_rct
ReDeconv (T1)	T lymphocytes	8.02139	sp_62_rct
ReDeconv (T1)	B lymphocytes	-3.67965	sp_62_rct
ReDeconv (T1)	MAST cells	-20.2476	sp_62_rct
ReDeconv (T1)	NK cells	-26.2038	sp_62_rct
ReDeconv (T1)	Endothelial cells	32.9419	sp_63_rct
ReDeconv (T1)	T lymphocytes	1.30162	sp_63_rct
ReDeconv (T1)	B lymphocytes	5.1988	sp_63_rct
ReDeconv (T1)	MAST cells	-13.8647	sp_63_rct
ReDeconv (T1)	NK cells	-25.5777	sp_63_rct
ReDeconv (T1)	Endothelial cells	32.5944	sp_64_rct
ReDeconv (T1)	T lymphocytes	-0.858547	sp_64_rct
ReDeconv (T1)	B lymphocytes	-1.80689	sp_64_rct
ReDeconv (T1)	MAST cells	-9.51258	sp_64_rct
ReDeconv (T1)	NK cells	-20.4163	sp_64_rct
ReDeconv (T1)	Endothelial cells	48.8975	sp_65_rct
ReDeconv (T1)	T lymphocytes	-14.1133	sp_65_rct
ReDeconv (T1)	B lymphocytes	4.14508	sp_65_rct
ReDeconv (T1)	MAST cells	-14.94	sp_65_rct
ReDeconv (T1)	NK cells	-23.9893	sp_65_rct
ReDeconv (T1)	Endothelial cells	45.0545	sp_66_rct
ReDeconv (T1)	T lymphocytes	-2.51333	sp_66_rct
ReDeconv (T1)	B lymphocytes	4.43937	sp_66_rct
ReDeconv (T1)	MAST cells	-19.0871	sp_66_rct
ReDeconv (T1)	NK cells	-27.8935	sp_66_rct
ReDeconv (T1)	Endothelial cells	64.3181	sp_67_rct
ReDeconv (T1)	T lymphocytes	-11.8493	sp_67_rct
ReDeconv (T1)	B lymphocytes	-5.95318	sp_67_rct
ReDeconv (T1)	MAST cells	-12.9667	sp_67_rct
ReDeconv (T1)	NK cells	-33.5489	sp_67_rct
ReDeconv (T1)	Endothelial cells	55.9472	sp_68_rct
ReDeconv (T1)	T lymphocytes	-1.56005	sp_68_rct
ReDeconv (T1)	B lymphocytes	0.692299	sp_68_rct
ReDeconv (T1)	MAST cells	-26.6168	sp_68_rct
ReDeconv (T1)	NK cells	-28.4627	sp_68_rct
ReDeconv (T1)	Endothelial cells	48.2158	sp_69_rct
ReDeconv (T1)	T lymphocytes	-5.46373	sp_69_rct
ReDeconv (T1)	B lymphocytes	7.98208	sp_69_rct
ReDeconv (T1)	MAST cells	-22.6742	sp_69_rct
ReDeconv (T1)	NK cells	-28.0599	sp_69_rct
ReDeconv (T1)	Endothelial cells	50.8835	sp_70_rct
ReDeconv (T1)	T lymphocytes	-7.25622	sp_70_rct
ReDeconv (T1)	B lymphocytes	-7.73108	sp_70_rct
ReDeconv (T1)	MAST cells	-12.0403	sp_70_rct
ReDeconv (T1)	NK cells	-23.8559	sp_70_rct
ReDeconv (T1)	Endothelial cells	40.0494	sp_71_rct
ReDeconv (T1)	T lymphocytes	-15.8888	sp_71_rct
ReDeconv (T1)	B lymphocytes	5.69627	sp_71_rct
ReDeconv (T1)	MAST cells	-10.7988	sp_71_rct
ReDeconv (T1)	NK cells	-19.0581	sp_71_rct
ReDeconv (T1)	Endothelial cells	51.9736	sp_72_rct
ReDeconv (T1)	T lymphocytes	8.95915	sp_72_rct
ReDeconv (T1)	B lymphocytes	-13.3293	sp_72_rct
ReDeconv (T1)	MAST cells	-18.4139	sp_72_rct
ReDeconv (T1)	NK cells	-29.1894	sp_72_rct
ReDeconv (T1)	Endothelial cells	52.5306	sp_73_rct
ReDeconv (T1)	T lymphocytes	0.528807	sp_73_rct
ReDeconv (T1)	B lymphocytes	-5.54034	sp_73_rct
ReDeconv (T1)	MAST cells	-18.4101	sp_73_rct
ReDeconv (T1)	NK cells	-29.109	sp_73_rct
ReDeconv (T1)	Endothelial cells	71.1004	sp_74_rct
ReDeconv (T1)	T lymphocytes	-7.45287	sp_74_rct
ReDeconv (T1)	B lymphocytes	-13.2158	sp_74_rct
ReDeconv (T1)	MAST cells	-21.4452	sp_74_rct
ReDeconv (T1)	NK cells	-28.9866	sp_74_rct
ReDeconv (T1)	Endothelial cells	52.3288	sp_75_rct
ReDeconv (T1)	T lymphocytes	-2.08176	sp_75_rct
ReDeconv (T1)	B lymphocytes	-6.03197	sp_75_rct
ReDeconv (T1)	MAST cells	-18.0016	sp_75_rct
ReDeconv (T1)	NK cells	-26.2134	sp_75_rct
ReDeconv (T1)	Endothelial cells	44.5877	sp_76_rct
ReDeconv (T1)	T lymphocytes	-3.06173	sp_76_rct
ReDeconv (T1)	B lymphocytes	-11.0436	sp_76_rct
ReDeconv (T1)	MAST cells	-9.37806	sp_76_rct
ReDeconv (T1)	NK cells	-21.1043	sp_76_rct
ReDeconv (T1)	Endothelial cells	67.7168	sp_77_rct
ReDeconv (T1)	T lymphocytes	-4.06708	sp_77_rct
ReDeconv (T1)	B lymphocytes	-10.0244	sp_77_rct
ReDeconv (T1)	MAST cells	-25.3367	sp_77_rct
ReDeconv (T1)	NK cells	-28.2887	sp_77_rct
ReDeconv (T1)	Endothelial cells	62.2166	sp_78_rct
ReDeconv (T1)	T lymphocytes	-12.3469	sp_78_rct
ReDeconv (T1)	B lymphocytes	-9.31901	sp_78_rct
ReDeconv (T1)	MAST cells	-13.7177	sp_78_rct
ReDeconv (T1)	NK cells	-26.8329	sp_78_rct
ReDeconv (T1)	Endothelial cells	42.9257	sp_79_rct
ReDeconv (T1)	T lymphocytes	-8.75814	sp_79_rct
ReDeconv (T1)	B lymphocytes	1.14015	sp_79_rct
ReDeconv (T1)	MAST cells	-11.6836	sp_79_rct
ReDeconv (T1)	NK cells	-23.6241	sp_79_rct
ReDeconv (T1)	Endothelial cells	63.3605	sp_80_rct
ReDeconv (T1)	T lymphocytes	-17.4073	sp_80_rct
ReDeconv (T1)	B lymphocytes	-6.22484	sp_80_rct
ReDeconv (T1)	MAST cells	-15.9005	sp_80_rct
ReDeconv (T1)	NK cells	-23.8278	sp_80_rct
ReDeconv (T1)	Endothelial cells	42.355	sp_81_rct
ReDeconv (T1)	T lymphocytes	3.05575	sp_81_rct
ReDeconv (T1)	B lymphocytes	1.054	sp_81_rct
ReDeconv (T1)	MAST cells	-16.1381	sp_81_rct
ReDeconv (T1)	NK cells	-30.3266	sp_81_rct
ReDeconv (T1)	Endothelial cells	49.5048	sp_82_rct
ReDeconv (T1)	T lymphocytes	-17.7653	sp_82_rct
ReDeconv (T1)	B lymphocytes	6.74935	sp_82_rct
ReDeconv (T1)	MAST cells	-15.9494	sp_82_rct
ReDeconv (T1)	NK cells	-22.5395	sp_82_rct
ReDeconv (T1)	Endothelial cells	56.9599	sp_83_rct
ReDeconv (T1)	T lymphocytes	-4.69297	sp_83_rct
ReDeconv (T1)	B lymphocytes	-5.90395	sp_83_rct
ReDeconv (T1)	MAST cells	-18.2901	sp_83_rct
ReDeconv (T1)	NK cells	-28.0729	sp_83_rct
ReDeconv (T1)	Endothelial cells	41.3675	sp_84_rct
ReDeconv (T1)	T lymphocytes	2.11978	sp_84_rct
ReDeconv (T1)	B lymphocytes	6.37539	sp_84_rct
ReDeconv (T1)	MAST cells	-21.6325	sp_84_rct
ReDeconv (T1)	NK cells	-28.2302	sp_84_rct
ReDeconv (T1)	Endothelial cells	52.8339	sp_85_rct
ReDeconv (T1)	T lymphocytes	-6.23822	sp_85_rct
ReDeconv (T1)	B lymphocytes	-5.03877	sp_85_rct
ReDeconv (T1)	MAST cells	-16.6847	sp_85_rct
ReDeconv (T1)	NK cells	-24.8722	sp_85_rct
ReDeconv (T1)	Endothelial cells	37.8366	sp_86_rct
ReDeconv (T1)	T lymphocytes	1.99916	sp_86_rct
ReDeconv (T1)	B lymphocytes	-0.793267	sp_86_rct
ReDeconv (T1)	MAST cells	-11.0775	sp_86_rct
ReDeconv (T1)	NK cells	-27.9649	sp_86_rct
ReDeconv (T1)	Endothelial cells	37.7352	sp_87_rct
ReDeconv (T1)	T lymphocytes	-8.47766	sp_87_rct
ReDeconv (T1)	B lymphocytes	9.47351	sp_87_rct
ReDeconv (T1)	MAST cells	-17.1982	sp_87_rct
ReDeconv (T1)	NK cells	-21.5329	sp_87_rct
ReDeconv (T1)	Endothelial cells	49.511	sp_88_rct
ReDeconv (T1)	T lymphocytes	-8.43728	sp_88_rct
ReDeconv (T1)	B lymphocytes	-7.91826	sp_88_rct
ReDeconv (T1)	MAST cells	-8.32808	sp_88_rct
ReDeconv (T1)	NK cells	-24.8273	sp_88_rct
ReDeconv (T1)	Endothelial cells	58.6074	sp_89_rct
ReDeconv (T1)	T lymphocytes	-12.9526	sp_89_rct
ReDeconv (T1)	B lymphocytes	-1.09761	sp_89_rct
ReDeconv (T1)	MAST cells	-21.6386	sp_89_rct
ReDeconv (T1)	NK cells	-22.9185	sp_89_rct
ReDeconv (T1)	Endothelial cells	48.6622	sp_90_rct
ReDeconv (T1)	T lymphocytes	-4.15139	sp_90_rct
ReDeconv (T1)	B lymphocytes	2.08159	sp_90_rct
ReDeconv (T1)	MAST cells	-19.0979	sp_90_rct
ReDeconv (T1)	NK cells	-27.4945	sp_90_rct
ReDeconv (T1)	Endothelial cells	41.8734	sp_91_rct
ReDeconv (T1)	T lymphocytes	-3.29777	sp_91_rct
ReDeconv (T1)	B lymphocytes	-4.29355	sp_91_rct
ReDeconv (T1)	MAST cells	-11.4501	sp_91_rct
ReDeconv (T1)	NK cells	-22.8319	sp_91_rct
ReDeconv (T1)	Endothelial cells	38.1771	sp_92_rct
ReDeconv (T1)	T lymphocytes	9.95669	sp_92_rct
ReDeconv (T1)	B lymphocytes	-2.99138	sp_92_rct
ReDeconv (T1)	MAST cells	-16.3664	sp_92_rct
ReDeconv (T1)	NK cells	-28.776	sp_92_rct
ReDeconv (T1)	Endothelial cells	52.0266	sp_93_rct
ReDeconv (T1)	T lymphocytes	-8.3153	sp_93_rct
ReDeconv (T1)	B lymphocytes	0.402522	sp_93_rct
ReDeconv (T1)	MAST cells	-19.095	sp_93_rct
ReDeconv (T1)	NK cells	-25.0189	sp_93_rct
ReDeconv (T1)	Endothelial cells	54.7603	sp_94_rct
ReDeconv (T1)	T lymphocytes	-13.7756	sp_94_rct
ReDeconv (T1)	B lymphocytes	0.888462	sp_94_rct
ReDeconv (T1)	MAST cells	-14.0762	sp_94_rct
ReDeconv (T1)	NK cells	-27.7969	sp_94_rct
ReDeconv (T1)	Endothelial cells	53.8082	sp_95_rct
ReDeconv (T1)	T lymphocytes	-6.65609	sp_95_rct
ReDeconv (T1)	B lymphocytes	-6.74137	sp_95_rct
ReDeconv (T1)	MAST cells	-19.633	sp_95_rct
ReDeconv (T1)	NK cells	-20.7777	sp_95_rct
ReDeconv (T1)	Endothelial cells	38.5672	sp_96_rct
ReDeconv (T1)	T lymphocytes	-0.101983	sp_96_rct
ReDeconv (T1)	B lymphocytes	0.0775853	sp_96_rct
ReDeconv (T1)	MAST cells	-11.9612	sp_96_rct
ReDeconv (T1)	NK cells	-26.5817	sp_96_rct
ReDeconv (T1)	Endothelial cells	54.9371	sp_97_rct
ReDeconv (T1)	T lymphocytes	-0.881881	sp_97_rct
ReDeconv (T1)	B lymphocytes	-5.42644	sp_97_rct
ReDeconv (T1)	MAST cells	-21.8419	sp_97_rct
ReDeconv (T1)	NK cells	-26.7869	sp_97_rct
ReDeconv (T1)	Endothelial cells	52.6666	sp_98_rct
ReDeconv (T1)	T lymphocytes	5.95395	sp_98_rct
ReDeconv (T1)	B lymphocytes	-8.47344	sp_98_rct
ReDeconv (T1)	MAST cells	-16.4055	sp_98_rct
ReDeconv (T1)	NK cells	-33.7416	sp_98_rct
ReDeconv (T1)	Endothelial cells	23.5958	sp_99_rct
ReDeconv (T1)	T lymphocytes	-5.14995	sp_99_rct
ReDeconv (T1)	B lymphocytes	12.3404	sp_99_rct
ReDeconv (T1)	MAST cells	-11.5463	sp_99_rct
ReDeconv (T1)	NK cells	-19.24	sp_99_rct
ReDeconv (T1)	Endothelial cells	36.7459	sp_100_rct
ReDeconv (T1)	T lymphocytes	-6.29687	sp_100_rct
ReDeconv (T1)	B lymphocytes	1.6023	sp_100_rct
ReDeconv (T1)	MAST cells	-12.0063	sp_100_rct
ReDeconv (T1)	NK cells	-20.0451	sp_100_rct
ReDeconv (T2)	Endothelial cells	36.9925	sp_1_rct
ReDeconv (T2)	T lymphocytes	-13.929	sp_1_rct
ReDeconv (T2)	B lymphocytes	37.6695	sp_1_rct
ReDeconv (T2)	MAST cells	-23.8704	sp_1_rct
ReDeconv (T2)	NK cells	-36.8626	sp_1_rct
ReDeconv (T2)	Endothelial cells	39.3775	sp_2_rct
ReDeconv (T2)	T lymphocytes	-16.5217	sp_2_rct
ReDeconv (T2)	B lymphocytes	30.2897	sp_2_rct
ReDeconv (T2)	MAST cells	-23.8069	sp_2_rct
ReDeconv (T2)	NK cells	-29.3385	sp_2_rct
ReDeconv (T2)	Endothelial cells	35.2721	sp_3_rct
ReDeconv (T2)	T lymphocytes	-22.7146	sp_3_rct
ReDeconv (T2)	B lymphocytes	34.3669	sp_3_rct
ReDeconv (T2)	MAST cells	-18.1227	sp_3_rct
ReDeconv (T2)	NK cells	-28.8016	sp_3_rct
ReDeconv (T2)	Endothelial cells	29.685	sp_4_rct
ReDeconv (T2)	T lymphocytes	0.629173	sp_4_rct
ReDeconv (T2)	B lymphocytes	34.1346	sp_4_rct
ReDeconv (T2)	MAST cells	-27.9543	sp_4_rct
ReDeconv (T2)	NK cells	-36.4944	sp_4_rct
ReDeconv (T2)	Endothelial cells	29.5092	sp_5_rct
ReDeconv (T2)	T lymphocytes	-11.7419	sp_5_rct
ReDeconv (T2)	B lymphocytes	34.9136	sp_5_rct
ReDeconv (T2)	MAST cells	-20.007	sp_5_rct
ReDeconv (T2)	NK cells	-32.6739	sp_5_rct
ReDeconv (T2)	Endothelial cells	40.7804	sp_6_rct
ReDeconv (T2)	T lymphocytes	-13.1169	sp_6_rct
ReDeconv (T2)	B lymphocytes	29.0511	sp_6_rct
ReDeconv (T2)	MAST cells	-23.9203	sp_6_rct
ReDeconv (T2)	NK cells	-32.7943	sp_6_rct
ReDeconv (T2)	Endothelial cells	41.0086	sp_7_rct
ReDeconv (T2)	T lymphocytes	-6.06546	sp_7_rct
ReDeconv (T2)	B lymphocytes	22.5472	sp_7_rct
ReDeconv (T2)	MAST cells	-23.3141	sp_7_rct
ReDeconv (T2)	NK cells	-34.1762	sp_7_rct
ReDeconv (T2)	Endothelial cells	26.133	sp_8_rct
ReDeconv (T2)	T lymphocytes	-5.86369	sp_8_rct
ReDeconv (T2)	B lymphocytes	31.9203	sp_8_rct
ReDeconv (T2)	MAST cells	-18.9862	sp_8_rct
ReDeconv (T2)	NK cells	-33.2035	sp_8_rct
ReDeconv (T2)	Endothelial cells	31.7285	sp_9_rct
ReDeconv (T2)	T lymphocytes	-11.8689	sp_9_rct
ReDeconv (T2)	B lymphocytes	32.0232	sp_9_rct
ReDeconv (T2)	MAST cells	-18.7294	sp_9_rct
ReDeconv (T2)	NK cells	-33.1533	sp_9_rct
ReDeconv (T2)	Endothelial cells	43.0905	sp_10_rct
ReDeconv (T2)	T lymphocytes	-14.9212	sp_10_rct
ReDeconv (T2)	B lymphocytes	20.3633	sp_10_rct
ReDeconv (T2)	MAST cells	-18.4917	sp_10_rct
ReDeconv (T2)	NK cells	-30.0408	sp_10_rct
ReDeconv (T2)	Endothelial cells	46.9483	sp_11_rct
ReDeconv (T2)	T lymphocytes	-13.0687	sp_11_rct
ReDeconv (T2)	B lymphocytes	23.5304	sp_11_rct
ReDeconv (T2)	MAST cells	-23.132	sp_11_rct
ReDeconv (T2)	NK cells	-34.278	sp_11_rct
ReDeconv (T2)	Endothelial cells	54.6296	sp_12_rct
ReDeconv (T2)	T lymphocytes	-22.1952	sp_12_rct
ReDeconv (T2)	B lymphocytes	19.8044	sp_12_rct
ReDeconv (T2)	MAST cells	-20.502	sp_12_rct
ReDeconv (T2)	NK cells	-31.7369	sp_12_rct
ReDeconv (T2)	Endothelial cells	33.9205	sp_13_rct
ReDeconv (T2)	T lymphocytes	-7.30151	sp_13_rct
ReDeconv (T2)	B lymphocytes	22.5382	sp_13_rct
ReDeconv (T2)	MAST cells	-14.8123	sp_13_rct
ReDeconv (T2)	NK cells	-34.345	sp_13_rct
ReDeconv (T2)	Endothelial cells	36.2793	sp_14_rct
ReDeconv (T2)	T lymphocytes	-18.3922	sp_14_rct
ReDeconv (T2)	B lymphocytes	35.3443	sp_14_rct
ReDeconv (T2)	MAST cells	-20.0926	sp_14_rct
ReDeconv (T2)	NK cells	-33.1387	sp_14_rct
ReDeconv (T2)	Endothelial cells	57.3814	sp_15_rct
ReDeconv (T2)	T lymphocytes	-19.668	sp_15_rct
ReDeconv (T2)	B lymphocytes	27.9585	sp_15_rct
ReDeconv (T2)	MAST cells	-30.6809	sp_15_rct
ReDeconv (T2)	NK cells	-34.9911	sp_15_rct
ReDeconv (T2)	Endothelial cells	49.2914	sp_16_rct
ReDeconv (T2)	T lymphocytes	-8.73255	sp_16_rct
ReDeconv (T2)	B lymphocytes	20.7139	sp_16_rct
ReDeconv (T2)	MAST cells	-25.7519	sp_16_rct
ReDeconv (T2)	NK cells	-35.5208	sp_16_rct
ReDeconv (T2)	Endothelial cells	47.7811	sp_17_rct
ReDeconv (T2)	T lymphocytes	-22.0477	sp_17_rct
ReDeconv (T2)	B lymphocytes	25.5878	sp_17_rct
ReDeconv (T2)	MAST cells	-21.8965	sp_17_rct
ReDeconv (T2)	NK cells	-29.4247	sp_17_rct
ReDeconv (T2)	Endothelial cells	38.9157	sp_18_rct
ReDeconv (T2)	T lymphocytes	-15.2297	sp_18_rct
ReDeconv (T2)	B lymphocytes	37.1391	sp_18_rct
ReDeconv (T2)	MAST cells	-26.5102	sp_18_rct
ReDeconv (T2)	NK cells	-34.3148	sp_18_rct
ReDeconv (T2)	Endothelial cells	51.5311	sp_19_rct
ReDeconv (T2)	T lymphocytes	-21.5638	sp_19_rct
ReDeconv (T2)	B lymphocytes	25.4042	sp_19_rct
ReDeconv (T2)	MAST cells	-22.9219	sp_19_rct
ReDeconv (T2)	NK cells	-32.4496	sp_19_rct
ReDeconv (T2)	Endothelial cells	49.1292	sp_20_rct
ReDeconv (T2)	T lymphocytes	-19.5207	sp_20_rct
ReDeconv (T2)	B lymphocytes	25.2244	sp_20_rct
ReDeconv (T2)	MAST cells	-22.9021	sp_20_rct
ReDeconv (T2)	NK cells	-31.9307	sp_20_rct
ReDeconv (T2)	Endothelial cells	40.078	sp_21_rct
ReDeconv (T2)	T lymphocytes	-15.2851	sp_21_rct
ReDeconv (T2)	B lymphocytes	23.727	sp_21_rct
ReDeconv (T2)	MAST cells	-15.8343	sp_21_rct
ReDeconv (T2)	NK cells	-32.6856	sp_21_rct
ReDeconv (T2)	Endothelial cells	28.2997	sp_22_rct
ReDeconv (T2)	T lymphocytes	-8.60098	sp_22_rct
ReDeconv (T2)	B lymphocytes	40.3172	sp_22_rct
ReDeconv (T2)	MAST cells	-25.0518	sp_22_rct
ReDeconv (T2)	NK cells	-34.9642	sp_22_rct
ReDeconv (T2)	Endothelial cells	28.8796	sp_23_rct
ReDeconv (T2)	T lymphocytes	-14.4644	sp_23_rct
ReDeconv (T2)	B lymphocytes	30.9581	sp_23_rct
ReDeconv (T2)	MAST cells	-19.3459	sp_23_rct
ReDeconv (T2)	NK cells	-26.0274	sp_23_rct
ReDeconv (T2)	Endothelial cells	40.4074	sp_24_rct
ReDeconv (T2)	T lymphocytes	-6.93041	sp_24_rct
ReDeconv (T2)	B lymphocytes	25.7207	sp_24_rct
ReDeconv (T2)	MAST cells	-26.9558	sp_24_rct
ReDeconv (T2)	NK cells	-32.2419	sp_24_rct
ReDeconv (T2)	Endothelial cells	35.8239	sp_25_rct
ReDeconv (T2)	T lymphocytes	-15.7615	sp_25_rct
ReDeconv (T2)	B lymphocytes	32.3106	sp_25_rct
ReDeconv (T2)	MAST cells	-22.566	sp_25_rct
ReDeconv (T2)	NK cells	-29.807	sp_25_rct
ReDeconv (T2)	Endothelial cells	59.636	sp_26_rct
ReDeconv (T2)	T lymphocytes	-20.1978	sp_26_rct
ReDeconv (T2)	B lymphocytes	21.0942	sp_26_rct
ReDeconv (T2)	MAST cells	-26.7013	sp_26_rct
ReDeconv (T2)	NK cells	-33.8311	sp_26_rct
ReDeconv (T2)	Endothelial cells	29.4476	sp_27_rct
ReDeconv (T2)	T lymphocytes	-7.9575	sp_27_rct
ReDeconv (T2)	B lymphocytes	33.7733	sp_27_rct
ReDeconv (T2)	MAST cells	-18.893	sp_27_rct
ReDeconv (T2)	NK cells	-36.3703	sp_27_rct
ReDeconv (T2)	Endothelial cells	29.9084	sp_28_rct
ReDeconv (T2)	T lymphocytes	-2.52295	sp_28_rct
ReDeconv (T2)	B lymphocytes	23.0216	sp_28_rct
ReDeconv (T2)	MAST cells	-15.5958	sp_28_rct
ReDeconv (T2)	NK cells	-34.8112	sp_28_rct
ReDeconv (T2)	Endothelial cells	39.1702	sp_29_rct
ReDeconv (T2)	T lymphocytes	-17.0598	sp_29_rct
ReDeconv (T2)	B lymphocytes	40.6443	sp_29_rct
ReDeconv (T2)	MAST cells	-27.3292	sp_29_rct
ReDeconv (T2)	NK cells	-35.4255	sp_29_rct
ReDeconv (T2)	Endothelial cells	65.5393	sp_30_rct
ReDeconv (T2)	T lymphocytes	-31.0015	sp_30_rct
ReDeconv (T2)	B lymphocytes	33.1663	sp_30_rct
ReDeconv (T2)	MAST cells	-29.5443	sp_30_rct
ReDeconv (T2)	NK cells	-38.1598	sp_30_rct
ReDeconv (T2)	Endothelial cells	51.2439	sp_31_rct
ReDeconv (T2)	T lymphocytes	-18.8216	sp_31_rct
ReDeconv (T2)	B lymphocytes	15.9645	sp_31_rct
ReDeconv (T2)	MAST cells	-22.5267	sp_31_rct
ReDeconv (T2)	NK cells	-25.8602	sp_31_rct
ReDeconv (T2)	Endothelial cells	29.2594	sp_32_rct
ReDeconv (T2)	T lymphocytes	-14.176	sp_32_rct
ReDeconv (T2)	B lymphocytes	42.3708	sp_32_rct
ReDeconv (T2)	MAST cells	-29.203	sp_32_rct
ReDeconv (T2)	NK cells	-28.2513	sp_32_rct
ReDeconv (T2)	Endothelial cells	37.7873	sp_33_rct
ReDeconv (T2)	T lymphocytes	-10.0112	sp_33_rct
ReDeconv (T2)	B lymphocytes	34.3698	sp_33_rct
ReDeconv (T2)	MAST cells	-27.3888	sp_33_rct
ReDeconv (T2)	NK cells	-34.757	sp_33_rct
ReDeconv (T2)	Endothelial cells	60.7458	sp_34_rct
ReDeconv (T2)	T lymphocytes	-31.2899	sp_34_rct
ReDeconv (T2)	B lymphocytes	26.9285	sp_34_rct
ReDeconv (T2)	MAST cells	-24.12	sp_34_rct
ReDeconv (T2)	NK cells	-32.2644	sp_34_rct
ReDeconv (T2)	Endothelial cells	40.2372	sp_35_rct
ReDeconv (T2)	T lymphocytes	-6.61379	sp_35_rct
ReDeconv (T2)	B lymphocytes	24.3728	sp_35_rct
ReDeconv (T2)	MAST cells	-25.674	sp_35_rct
ReDeconv (T2)	NK cells	-32.3223	sp_35_rct
ReDeconv (T2)	Endothelial cells	24.6223	sp_36_rct
ReDeconv (T2)	T lymphocytes	-19.2052	sp_36_rct
ReDeconv (T2)	B lymphocytes	30.7591	sp_36_rct
ReDeconv (T2)	MAST cells	-14.2473	sp_36_rct
ReDeconv (T2)	NK cells	-21.9289	sp_36_rct
ReDeconv (T2)	Endothelial cells	44.1684	sp_37_rct
ReDeconv (T2)	T lymphocytes	-21.9957	sp_37_rct
ReDeconv (T2)	B lymphocytes	34.512	sp_37_rct
ReDeconv (T2)	MAST cells	-26.5723	sp_37_rct
ReDeconv (T2)	NK cells	-30.1124	sp_37_rct
ReDeconv (T2)	Endothelial cells	48.9386	sp_38_rct
ReDeconv (T2)	T lymphocytes	-6.92918	sp_38_rct
ReDeconv (T2)	B lymphocytes	24.8496	sp_38_rct
ReDeconv (T2)	MAST cells	-29.3684	sp_38_rct
ReDeconv (T2)	NK cells	-37.4906	sp_38_rct
ReDeconv (T2)	Endothelial cells	32.6876	sp_39_rct
ReDeconv (T2)	T lymphocytes	-12.7949	sp_39_rct
ReDeconv (T2)	B lymphocytes	24.4299	sp_39_rct
ReDeconv (T2)	MAST cells	-16.7351	sp_39_rct
ReDeconv (T2)	NK cells	-27.5875	sp_39_rct
ReDeconv (T2)	Endothelial cells	44.3783	sp_40_rct
ReDeconv (T2)	T lymphocytes	-8.2239	sp_40_rct
ReDeconv (T2)	B lymphocytes	28.1999	sp_40_rct
ReDeconv (T2)	MAST cells	-26.9598	sp_40_rct
ReDeconv (T2)	NK cells	-37.3945	sp_40_rct
ReDeconv (T2)	Endothelial cells	46.0356	sp_41_rct
ReDeconv (T2)	T lymphocytes	-11.2691	sp_41_rct
ReDeconv (T2)	B lymphocytes	13.9073	sp_41_rct
ReDeconv (T2)	MAST cells	-19.6455	sp_41_rct
ReDeconv (T2)	NK cells	-29.0283	sp_41_rct
ReDeconv (T2)	Endothelial cells	38.3891	sp_42_rct
ReDeconv (T2)	T lymphocytes	-14.9289	sp_42_rct
ReDeconv (T2)	B lymphocytes	32.6606	sp_42_rct
ReDeconv (T2)	MAST cells	-23.7286	sp_42_rct
ReDeconv (T2)	NK cells	-32.3921	sp_42_rct
ReDeconv (T2)	Endothelial cells	47.7036	sp_43_rct
ReDeconv (T2)	T lymphocytes	-5.37864	sp_43_rct
ReDeconv (T2)	B lymphocytes	12.8019	sp_43_rct
ReDeconv (T2)	MAST cells	-20.5433	sp_43_rct
ReDeconv (T2)	NK cells	-34.5836	sp_43_rct
ReDeconv (T2)	Endothelial cells	34.0134	sp_44_rct
ReDeconv (T2)	T lymphocytes	-6.26205	sp_44_rct
ReDeconv (T2)	B lymphocytes	27.4528	sp_44_rct
ReDeconv (T2)	MAST cells	-23.782	sp_44_rct
ReDeconv (T2)	NK cells	-31.4222	sp_44_rct
ReDeconv (T2)	Endothelial cells	38.1052	sp_45_rct
ReDeconv (T2)	T lymphocytes	-7.53196	sp_45_rct
ReDeconv (T2)	B lymphocytes	22.2243	sp_45_rct
ReDeconv (T2)	MAST cells	-25.4911	sp_45_rct
ReDeconv (T2)	NK cells	-27.3065	sp_45_rct
ReDeconv (T2)	Endothelial cells	47.734	sp_46_rct
ReDeconv (T2)	T lymphocytes	-8.24001	sp_46_rct
ReDeconv (T2)	B lymphocytes	28.6679	sp_46_rct
ReDeconv (T2)	MAST cells	-29.7415	sp_46_rct
ReDeconv (T2)	NK cells	-38.4204	sp_46_rct
ReDeconv (T2)	Endothelial cells	36.1474	sp_47_rct
ReDeconv (T2)	T lymphocytes	-11.7617	sp_47_rct
ReDeconv (T2)	B lymphocytes	30.3525	sp_47_rct
ReDeconv (T2)	MAST cells	-26.0874	sp_47_rct
ReDeconv (T2)	NK cells	-28.6509	sp_47_rct
ReDeconv (T2)	Endothelial cells	41.8106	sp_48_rct
ReDeconv (T2)	T lymphocytes	-12.611	sp_48_rct
ReDeconv (T2)	B lymphocytes	28.6213	sp_48_rct
ReDeconv (T2)	MAST cells	-28.0176	sp_48_rct
ReDeconv (T2)	NK cells	-29.8032	sp_48_rct
ReDeconv (T2)	Endothelial cells	33.7954	sp_49_rct
ReDeconv (T2)	T lymphocytes	-11.9949	sp_49_rct
ReDeconv (T2)	B lymphocytes	31.4222	sp_49_rct
ReDeconv (T2)	MAST cells	-20.0801	sp_49_rct
ReDeconv (T2)	NK cells	-33.1425	sp_49_rct
ReDeconv (T2)	Endothelial cells	61.8876	sp_50_rct
ReDeconv (T2)	T lymphocytes	-16.7886	sp_50_rct
ReDeconv (T2)	B lymphocytes	15.0494	sp_50_rct
ReDeconv (T2)	MAST cells	-23.9205	sp_50_rct
ReDeconv (T2)	NK cells	-36.228	sp_50_rct
ReDeconv (T2)	Endothelial cells	49.6804	sp_51_rct
ReDeconv (T2)	T lymphocytes	-22.2557	sp_51_rct
ReDeconv (T2)	B lymphocytes	26.3733	sp_51_rct
ReDeconv (T2)	MAST cells	-18.2867	sp_51_rct
ReDeconv (T2)	NK cells	-35.5113	sp_51_rct
ReDeconv (T2)	Endothelial cells	46.0223	sp_52_rct
ReDeconv (T2)	T lymphocytes	-9.46375	sp_52_rct
ReDeconv (T2)	B lymphocytes	15.5493	sp_52_rct
ReDeconv (T2)	MAST cells	-13.8924	sp_52_rct
ReDeconv (T2)	NK cells	-38.2155	sp_52_rct
ReDeconv (T2)	Endothelial cells	36.0669	sp_53_rct
ReDeconv (T2)	T lymphocytes	-19.1359	sp_53_rct
ReDeconv (T2)	B lymphocytes	21.913	sp_53_rct
ReDeconv (T2)	MAST cells	-8.45161	sp_53_rct
ReDeconv (T2)	NK cells	-30.3925	sp_53_rct
ReDeconv (T2)	Endothelial cells	23.9849	sp_54_rct
ReDeconv (T2)	T lymphocytes	0.103209	sp_54_rct
ReDeconv (T2)	B lymphocytes	21.6111	sp_54_rct
ReDeconv (T2)	MAST cells	-20.5339	sp_54_rct
ReDeconv (T2)	NK cells	-25.1652	sp_54_rct
ReDeconv (T2)	Endothelial cells	46.0894	sp_55_rct
ReDeconv (T2)	T lymphocytes	-14.6752	sp_55_rct
ReDeconv (T2)	B lymphocytes	29.7656	sp_55_rct
ReDeconv (T2)	MAST cells	-23.0909	sp_55_rct
ReDeconv (T2)	NK cells	-38.0889	sp_55_rct
ReDeconv (T2)	Endothelial cells	36.1314	sp_56_rct
ReDeconv (T2)	T lymphocytes	-10.2184	sp_56_rct
ReDeconv (T2)	B lymphocytes	28.1142	sp_56_rct
ReDeconv (T2)	MAST cells	-19.9234	sp_56_rct
ReDeconv (T2)	NK cells	-34.1038	sp_56_rct
ReDeconv (T2)	Endothelial cells	43.0415	sp_57_rct
ReDeconv (T2)	T lymphocytes	-22.3075	sp_57_rct
ReDeconv (T2)	B lymphocytes	29.9827	sp_57_rct
ReDeconv (T2)	MAST cells	-19.2038	sp_57_rct
ReDeconv (T2)	NK cells	-31.5128	sp_57_rct
ReDeconv (T2)	Endothelial cells	37.6902	sp_58_rct
ReDeconv (T2)	T lymphocytes	-12.1432	sp_58_rct
ReDeconv (T2)	B lymphocytes	39.0186	sp_58_rct
ReDeconv (T2)	MAST cells	-28.2185	sp_58_rct
ReDeconv (T2)	NK cells	-36.3472	sp_58_rct
ReDeconv (T2)	Endothelial cells	23.5038	sp_59_rct
ReDeconv (T2)	T lymphocytes	-12.9751	sp_59_rct
ReDeconv (T2)	B lymphocytes	32.9686	sp_59_rct
ReDeconv (T2)	MAST cells	-15.7839	sp_59_rct
ReDeconv (T2)	NK cells	-27.7134	sp_59_rct
ReDeconv (T2)	Endothelial cells	30.3927	sp_60_rct
ReDeconv (T2)	T lymphocytes	-20.8328	sp_60_rct
ReDeconv (T2)	B lymphocytes	34.844	sp_60_rct
ReDeconv (T2)	MAST cells	-15.8776	sp_60_rct
ReDeconv (T2)	NK cells	-28.5264	sp_60_rct
ReDeconv (T2)	Endothelial cells	37.2542	sp_61_rct
ReDeconv (T2)	T lymphocytes	-14.2606	sp_61_rct
ReDeconv (T2)	B lymphocytes	19.7098	sp_61_rct
ReDeconv (T2)	MAST cells	-14.9122	sp_61_rct
ReDeconv (T2)	NK cells	-27.7912	sp_61_rct
ReDeconv (T2)	Endothelial cells	33.6861	sp_62_rct
ReDeconv (T2)	T lymphocytes	0.200833	sp_62_rct
ReDeconv (T2)	B lymphocytes	27.9427	sp_62_rct
ReDeconv (T2)	MAST cells	-29.0398	sp_62_rct
ReDeconv (T2)	NK cells	-32.7898	sp_62_rct
ReDeconv (T2)	Endothelial cells	27.9535	sp_63_rct
ReDeconv (T2)	T lymphocytes	-5.40617	sp_63_rct
ReDeconv (T2)	B lymphocytes	36.4779	sp_63_rct
ReDeconv (T2)	MAST cells	-22.2396	sp_63_rct
ReDeconv (T2)	NK cells	-36.7856	sp_63_rct
ReDeconv (T2)	Endothelial cells	27.2446	sp_64_rct
ReDeconv (T2)	T lymphocytes	-9.24587	sp_64_rct
ReDeconv (T2)	B lymphocytes	28.3687	sp_64_rct
ReDeconv (T2)	MAST cells	-17.2825	sp_64_rct
ReDeconv (T2)	NK cells	-29.0849	sp_64_rct
ReDeconv (T2)	Endothelial cells	42.5525	sp_65_rct
ReDeconv (T2)	T lymphocytes	-26.6034	sp_65_rct
ReDeconv (T2)	B lymphocytes	38.378	sp_65_rct
ReDeconv (T2)	MAST cells	-18.8359	sp_65_rct
ReDeconv (T2)	NK cells	-35.4912	sp_65_rct
ReDeconv (T2)	Endothelial cells	39.5976	sp_66_rct
ReDeconv (T2)	T lymphocytes	-9.74803	sp_66_rct
ReDeconv (T2)	B lymphocytes	33.3239	sp_66_rct
ReDeconv (T2)	MAST cells	-27.4247	sp_66_rct
ReDeconv (T2)	NK cells	-35.7487	sp_66_rct
ReDeconv (T2)	Endothelial cells	57.1682	sp_67_rct
ReDeconv (T2)	T lymphocytes	-16.6174	sp_67_rct
ReDeconv (T2)	B lymphocytes	17.6159	sp_67_rct
ReDeconv (T2)	MAST cells	-17.5787	sp_67_rct
ReDeconv (T2)	NK cells	-40.588	sp_67_rct
ReDeconv (T2)	Endothelial cells	51.6552	sp_68_rct
ReDeconv (T2)	T lymphocytes	-3.9144	sp_68_rct
ReDeconv (T2)	B lymphocytes	21.643	sp_68_rct
ReDeconv (T2)	MAST cells	-32.1199	sp_68_rct
ReDeconv (T2)	NK cells	-37.2639	sp_68_rct
ReDeconv (T2)	Endothelial cells	41.5759	sp_69_rct
ReDeconv (T2)	T lymphocytes	-11.5932	sp_69_rct
ReDeconv (T2)	B lymphocytes	35.5801	sp_69_rct
ReDeconv (T2)	MAST cells	-29.2702	sp_69_rct
ReDeconv (T2)	NK cells	-36.2926	sp_69_rct
ReDeconv (T2)	Endothelial cells	41.7041	sp_70_rct
ReDeconv (T2)	T lymphocytes	-18.333	sp_70_rct
ReDeconv (T2)	B lymphocytes	27.2511	sp_70_rct
ReDeconv (T2)	MAST cells	-19.649	sp_70_rct
ReDeconv (T2)	NK cells	-30.9732	sp_70_rct
ReDeconv (T2)	Endothelial cells	33.1623	sp_71_rct
ReDeconv (T2)	T lymphocytes	-22.4487	sp_71_rct
ReDeconv (T2)	B lymphocytes	35.2182	sp_71_rct
ReDeconv (T2)	MAST cells	-20.6899	sp_71_rct
ReDeconv (T2)	NK cells	-25.242	sp_71_rct
ReDeconv (T2)	Endothelial cells	48.4226	sp_72_rct
ReDeconv (T2)	T lymphocytes	1.82449	sp_72_rct
ReDeconv (T2)	B lymphocytes	10.6876	sp_72_rct
ReDeconv (T2)	MAST cells	-27.4395	sp_72_rct
ReDeconv (T2)	NK cells	-33.4951	sp_72_rct
ReDeconv (T2)	Endothelial cells	42.4212	sp_73_rct
ReDeconv (T2)	T lymphocytes	-7.41723	sp_73_rct
ReDeconv (T2)	B lymphocytes	26.3661	sp_73_rct
ReDeconv (T2)	MAST cells	-25.7863	sp_73_rct
ReDeconv (T2)	NK cells	-35.5838	sp_73_rct
ReDeconv (T2)	Endothelial cells	65.5615	sp_74_rct
ReDeconv (T2)	T lymphocytes	-11.3551	sp_74_rct
ReDeconv (T2)	B lymphocytes	9.33891	sp_74_rct
ReDeconv (T2)	MAST cells	-27.8068	sp_74_rct
ReDeconv (T2)	NK cells	-35.7385	sp_74_rct
ReDeconv (T2)	Endothelial cells	44.794	sp_75_rct
ReDeconv (T2)	T lymphocytes	-10.1484	sp_75_rct
ReDeconv (T2)	B lymphocytes	26.6046	sp_75_rct
ReDeconv (T2)	MAST cells	-26.8021	sp_75_rct
ReDeconv (T2)	NK cells	-34.448	sp_75_rct
ReDeconv (T2)	Endothelial cells	41.6803	sp_76_rct
ReDeconv (T2)	T lymphocytes	-13.588	sp_76_rct
ReDeconv (T2)	B lymphocytes	13.233	sp_76_rct
ReDeconv (T2)	MAST cells	-13.2742	sp_76_rct
ReDeconv (T2)	NK cells	-28.0511	sp_76_rct
ReDeconv (T2)	Endothelial cells	58.2471	sp_77_rct
ReDeconv (T2)	T lymphocytes	-13.0475	sp_77_rct
ReDeconv (T2)	B lymphocytes	17.8921	sp_77_rct
ReDeconv (T2)	MAST cells	-30.3726	sp_77_rct
ReDeconv (T2)	NK cells	-32.7191	sp_77_rct
ReDeconv (T2)	Endothelial cells	55.5495	sp_78_rct
ReDeconv (T2)	T lymphocytes	-19.8746	sp_78_rct
ReDeconv (T2)	B lymphocytes	18.9018	sp_78_rct
ReDeconv (T2)	MAST cells	-21.0589	sp_78_rct
ReDeconv (T2)	NK cells	-33.5178	sp_78_rct
ReDeconv (T2)	Endothelial cells	35.5716	sp_79_rct
ReDeconv (T2)	T lymphocytes	-17.561	sp_79_rct
ReDeconv (T2)	B lymphocytes	31.9028	sp_79_rct
ReDeconv (T2)	MAST cells	-17.4395	sp_79_rct
ReDeconv (T2)	NK cells	-32.4738	sp_79_rct
ReDeconv (T2)	Endothelial cells	54.5655	sp_80_rct
ReDeconv (T2)	T lymphocytes	-22.1759	sp_80_rct
ReDeconv (T2)	B lymphocytes	22.2016	sp_80_rct
ReDeconv (T2)	MAST cells	-21.9019	sp_80_rct
ReDeconv (T2)	NK cells	-32.6892	sp_80_rct
ReDeconv (T2)	Endothelial cells	36.7686	sp_81_rct
ReDeconv (T2)	T lymphocytes	-2.36576	sp_81_rct
ReDeconv (T2)	B lymphocytes	27.0088	sp_81_rct
ReDeconv (T2)	MAST cells	-24.3612	sp_81_rct
ReDeconv (T2)	NK cells	-37.0505	sp_81_rct
ReDeconv (T2)	Endothelial cells	41.8207	sp_82_rct
ReDeconv (T2)	T lymphocytes	-22.9686	sp_82_rct
ReDeconv (T2)	B lymphocytes	34.8289	sp_82_rct
ReDeconv (T2)	MAST cells	-21.0125	sp_82_rct
ReDeconv (T2)	NK cells	-32.6685	sp_82_rct
ReDeconv (T2)	Endothelial cells	49.593	sp_83_rct
ReDeconv (T2)	T lymphocytes	-7.31376	sp_83_rct
ReDeconv (T2)	B lymphocytes	15.6091	sp_83_rct
ReDeconv (T2)	MAST cells	-24.7553	sp_83_rct
ReDeconv (T2)	NK cells	-33.133	sp_83_rct
ReDeconv (T2)	Endothelial cells	36.6578	sp_84_rct
ReDeconv (T2)	T lymphocytes	-7.0321	sp_84_rct
ReDeconv (T2)	B lymphocytes	37.2651	sp_84_rct
ReDeconv (T2)	MAST cells	-28.1764	sp_84_rct
ReDeconv (T2)	NK cells	-38.7143	sp_84_rct
ReDeconv (T2)	Endothelial cells	42.2734	sp_85_rct
ReDeconv (T2)	T lymphocytes	-7.08636	sp_85_rct
ReDeconv (T2)	B lymphocytes	23.9741	sp_85_rct
ReDeconv (T2)	MAST cells	-26.9734	sp_85_rct
ReDeconv (T2)	NK cells	-32.1878	sp_85_rct
ReDeconv (T2)	Endothelial cells	33.3393	sp_86_rct
ReDeconv (T2)	T lymphocytes	-10.2087	sp_86_rct
ReDeconv (T2)	B lymphocytes	31.1391	sp_86_rct
ReDeconv (T2)	MAST cells	-17.2484	sp_86_rct
ReDeconv (T2)	NK cells	-37.0214	sp_86_rct
ReDeconv (T2)	Endothelial cells	33.8479	sp_87_rct
ReDeconv (T2)	T lymphocytes	-20.9971	sp_87_rct
ReDeconv (T2)	B lymphocytes	41.3596	sp_87_rct
ReDeconv (T2)	MAST cells	-25.1487	sp_87_rct
ReDeconv (T2)	NK cells	-29.0617	sp_87_rct
ReDeconv (T2)	Endothelial cells	41.0176	sp_88_rct
ReDeconv (T2)	T lymphocytes	-11.1406	sp_88_rct
ReDeconv (T2)	B lymphocytes	19.8286	sp_88_rct
ReDeconv (T2)	MAST cells	-16.2338	sp_88_rct
ReDeconv (T2)	NK cells	-33.4717	sp_88_rct
ReDeconv (T2)	Endothelial cells	58.3925	sp_89_rct
ReDeconv (T2)	T lymphocytes	-21.5225	sp_89_rct
ReDeconv (T2)	B lymphocytes	22.7075	sp_89_rct
ReDeconv (T2)	MAST cells	-28.2733	sp_89_rct
ReDeconv (T2)	NK cells	-31.3042	sp_89_rct
ReDeconv (T2)	Endothelial cells	41.2977	sp_90_rct
ReDeconv (T2)	T lymphocytes	-10.9118	sp_90_rct
ReDeconv (T2)	B lymphocytes	30.5715	sp_90_rct
ReDeconv (T2)	MAST cells	-26.4123	sp_90_rct
ReDeconv (T2)	NK cells	-34.545	sp_90_rct
ReDeconv (T2)	Endothelial cells	38.2705	sp_91_rct
ReDeconv (T2)	T lymphocytes	-9.9887	sp_91_rct
ReDeconv (T2)	B lymphocytes	23.9926	sp_91_rct
ReDeconv (T2)	MAST cells	-17.6156	sp_91_rct
ReDeconv (T2)	NK cells	-34.6588	sp_91_rct
ReDeconv (T2)	Endothelial cells	36.1577	sp_92_rct
ReDeconv (T2)	T lymphocytes	1.67217	sp_92_rct
ReDeconv (T2)	B lymphocytes	22.1158	sp_92_rct
ReDeconv (T2)	MAST cells	-24.1701	sp_92_rct
ReDeconv (T2)	NK cells	-35.7756	sp_92_rct
ReDeconv (T2)	Endothelial cells	47.1298	sp_93_rct
ReDeconv (T2)	T lymphocytes	-15.0954	sp_93_rct
ReDeconv (T2)	B lymphocytes	28.9535	sp_93_rct
ReDeconv (T2)	MAST cells	-26.4172	sp_93_rct
ReDeconv (T2)	NK cells	-34.5707	sp_93_rct
ReDeconv (T2)	Endothelial cells	46.4092	sp_94_rct
ReDeconv (T2)	T lymphocytes	-16.3906	sp_94_rct
ReDeconv (T2)	B lymphocytes	25.9804	sp_94_rct
ReDeconv (T2)	MAST cells	-18.3917	sp_94_rct
ReDeconv (T2)	NK cells	-37.6073	sp_94_rct
ReDeconv (T2)	Endothelial cells	44.5712	sp_95_rct
ReDeconv (T2)	T lymphocytes	-13.2118	sp_95_rct
ReDeconv (T2)	B lymphocytes	23.945	sp_95_rct
ReDeconv (T2)	MAST cells	-27.5078	sp_95_rct
ReDeconv (T2)	NK cells	-27.7966	sp_95_rct
ReDeconv (T2)	Endothelial cells	36.529	sp_96_rct
ReDeconv (T2)	T lymphocytes	-10.8909	sp_96_rct
ReDeconv (T2)	B lymphocytes	27.2332	sp_96_rct
ReDeconv (T2)	MAST cells	-17.168	sp_96_rct
ReDeconv (T2)	NK cells	-35.7033	sp_96_rct
ReDeconv (T2)	Endothelial cells	50.4718	sp_97_rct
ReDeconv (T2)	T lymphocytes	-9.28636	sp_97_rct
ReDeconv (T2)	B lymphocytes	22.7037	sp_97_rct
ReDeconv (T2)	MAST cells	-28.9212	sp_97_rct
ReDeconv (T2)	NK cells	-34.9679	sp_97_rct
ReDeconv (T2)	Endothelial cells	47.2443	sp_98_rct
ReDeconv (T2)	T lymphocytes	-0.738229	sp_98_rct
ReDeconv (T2)	B lymphocytes	18.1073	sp_98_rct
ReDeconv (T2)	MAST cells	-24.3608	sp_98_rct
ReDeconv (T2)	NK cells	-40.2526	sp_98_rct
ReDeconv (T2)	Endothelial cells	21.1983	sp_99_rct
ReDeconv (T2)	T lymphocytes	-14.6913	sp_99_rct
ReDeconv (T2)	B lymphocytes	40.8178	sp_99_rct
ReDeconv (T2)	MAST cells	-18.6947	sp_99_rct
ReDeconv (T2)	NK cells	-28.6301	sp_99_rct
ReDeconv (T2)	Endothelial cells	33.0113	sp_100_rct
ReDeconv (T2)	T lymphocytes	-7.64414	sp_100_rct
ReDeconv (T2)	B lymphocytes	24.4717	sp_100_rct
ReDeconv (T2)	MAST cells	-18.3026	sp_100_rct
ReDeconv (T2)	NK cells	-31.5363	sp_100_rct
ReDeconv (T1,2)	Endothelial cells	77.9582	sp_1_rct
ReDeconv (T1,2)	T lymphocytes	-4.17762	sp_1_rct
ReDeconv (T1,2)	B lymphocytes	27.028	sp_1_rct
ReDeconv (T1,2)	MAST cells	-52.9569	sp_1_rct
ReDeconv (T1,2)	NK cells	-47.8518	sp_1_rct
ReDeconv (T1,2)	Endothelial cells	78.7803	sp_2_rct
ReDeconv (T1,2)	T lymphocytes	-7.49827	sp_2_rct
ReDeconv (T1,2)	B lymphocytes	21.991	sp_2_rct
ReDeconv (T1,2)	MAST cells	-52.3445	sp_2_rct
ReDeconv (T1,2)	NK cells	-40.9285	sp_2_rct
ReDeconv (T1,2)	Endothelial cells	74.2604	sp_3_rct
ReDeconv (T1,2)	T lymphocytes	-11.4415	sp_3_rct
ReDeconv (T1,2)	B lymphocytes	24.431	sp_3_rct
ReDeconv (T1,2)	MAST cells	-47.0849	sp_3_rct
ReDeconv (T1,2)	NK cells	-40.165	sp_3_rct
ReDeconv (T1,2)	Endothelial cells	64.924	sp_4_rct
ReDeconv (T1,2)	T lymphocytes	9.68376	sp_4_rct
ReDeconv (T1,2)	B lymphocytes	26.9306	sp_4_rct
ReDeconv (T1,2)	MAST cells	-54.4057	sp_4_rct
ReDeconv (T1,2)	NK cells	-47.1326	sp_4_rct
ReDeconv (T1,2)	Endothelial cells	65.6922	sp_5_rct
ReDeconv (T1,2)	T lymphocytes	-1.29598	sp_5_rct
ReDeconv (T1,2)	B lymphocytes	27.2834	sp_5_rct
ReDeconv (T1,2)	MAST cells	-49.735	sp_5_rct
ReDeconv (T1,2)	NK cells	-41.9446	sp_5_rct
ReDeconv (T1,2)	Endothelial cells	82.022	sp_6_rct
ReDeconv (T1,2)	T lymphocytes	-4.58071	sp_6_rct
ReDeconv (T1,2)	B lymphocytes	18.6637	sp_6_rct
ReDeconv (T1,2)	MAST cells	-52.6382	sp_6_rct
ReDeconv (T1,2)	NK cells	-43.4668	sp_6_rct
ReDeconv (T1,2)	Endothelial cells	77.9952	sp_7_rct
ReDeconv (T1,2)	T lymphocytes	7.5347	sp_7_rct
ReDeconv (T1,2)	B lymphocytes	11.684	sp_7_rct
ReDeconv (T1,2)	MAST cells	-51.3162	sp_7_rct
ReDeconv (T1,2)	NK cells	-45.8977	sp_7_rct
ReDeconv (T1,2)	Endothelial cells	64.456	sp_8_rct
ReDeconv (T1,2)	T lymphocytes	2.49506	sp_8_rct
ReDeconv (T1,2)	B lymphocytes	24.5402	sp_8_rct
ReDeconv (T1,2)	MAST cells	-48.0841	sp_8_rct
ReDeconv (T1,2)	NK cells	-43.4071	sp_8_rct
ReDeconv (T1,2)	Endothelial cells	67.7404	sp_9_rct
ReDeconv (T1,2)	T lymphocytes	0.670027	sp_9_rct
ReDeconv (T1,2)	B lymphocytes	21.4096	sp_9_rct
ReDeconv (T1,2)	MAST cells	-47.0541	sp_9_rct
ReDeconv (T1,2)	NK cells	-42.766	sp_9_rct
ReDeconv (T1,2)	Endothelial cells	81.628	sp_10_rct
ReDeconv (T1,2)	T lymphocytes	0.0503658	sp_10_rct
ReDeconv (T1,2)	B lymphocytes	8.30949	sp_10_rct
ReDeconv (T1,2)	MAST cells	-48.9222	sp_10_rct
ReDeconv (T1,2)	NK cells	-41.0657	sp_10_rct
ReDeconv (T1,2)	Endothelial cells	89.5915	sp_11_rct
ReDeconv (T1,2)	T lymphocytes	-1.70223	sp_11_rct
ReDeconv (T1,2)	B lymphocytes	10.193	sp_11_rct
ReDeconv (T1,2)	MAST cells	-51.7226	sp_11_rct
ReDeconv (T1,2)	NK cells	-46.3597	sp_11_rct
ReDeconv (T1,2)	Endothelial cells	98.2702	sp_12_rct
ReDeconv (T1,2)	T lymphocytes	-12.9978	sp_12_rct
ReDeconv (T1,2)	B lymphocytes	8.02219	sp_12_rct
ReDeconv (T1,2)	MAST cells	-49.3238	sp_12_rct
ReDeconv (T1,2)	NK cells	-43.9707	sp_12_rct
ReDeconv (T1,2)	Endothelial cells	69.0243	sp_13_rct
ReDeconv (T1,2)	T lymphocytes	1.67816	sp_13_rct
ReDeconv (T1,2)	B lymphocytes	17.5337	sp_13_rct
ReDeconv (T1,2)	MAST cells	-45.2317	sp_13_rct
ReDeconv (T1,2)	NK cells	-43.0044	sp_13_rct
ReDeconv (T1,2)	Endothelial cells	75.3597	sp_14_rct
ReDeconv (T1,2)	T lymphocytes	-7.86661	sp_14_rct
ReDeconv (T1,2)	B lymphocytes	25.7369	sp_14_rct
ReDeconv (T1,2)	MAST cells	-49.6883	sp_14_rct
ReDeconv (T1,2)	NK cells	-43.5416	sp_14_rct
ReDeconv (T1,2)	Endothelial cells	102.091	sp_15_rct
ReDeconv (T1,2)	T lymphocytes	-11.9467	sp_15_rct
ReDeconv (T1,2)	B lymphocytes	14.636	sp_15_rct
ReDeconv (T1,2)	MAST cells	-58.4317	sp_15_rct
ReDeconv (T1,2)	NK cells	-46.3487	sp_15_rct
ReDeconv (T1,2)	Endothelial cells	88.919	sp_16_rct
ReDeconv (T1,2)	T lymphocytes	-3.34781	sp_16_rct
ReDeconv (T1,2)	B lymphocytes	14.6285	sp_16_rct
ReDeconv (T1,2)	MAST cells	-53.4446	sp_16_rct
ReDeconv (T1,2)	NK cells	-46.7551	sp_16_rct
ReDeconv (T1,2)	Endothelial cells	89.2548	sp_17_rct
ReDeconv (T1,2)	T lymphocytes	-15.0753	sp_17_rct
ReDeconv (T1,2)	B lymphocytes	18.5917	sp_17_rct
ReDeconv (T1,2)	MAST cells	-51.6963	sp_17_rct
ReDeconv (T1,2)	NK cells	-41.0748	sp_17_rct
ReDeconv (T1,2)	Endothelial cells	76.7893	sp_18_rct
ReDeconv (T1,2)	T lymphocytes	-4.09171	sp_18_rct
ReDeconv (T1,2)	B lymphocytes	24.6843	sp_18_rct
ReDeconv (T1,2)	MAST cells	-53.1434	sp_18_rct
ReDeconv (T1,2)	NK cells	-44.2386	sp_18_rct
ReDeconv (T1,2)	Endothelial cells	91.5241	sp_19_rct
ReDeconv (T1,2)	T lymphocytes	-13.5739	sp_19_rct
ReDeconv (T1,2)	B lymphocytes	16.7332	sp_19_rct
ReDeconv (T1,2)	MAST cells	-50.0961	sp_19_rct
ReDeconv (T1,2)	NK cells	-44.5872	sp_19_rct
ReDeconv (T1,2)	Endothelial cells	90.4448	sp_20_rct
ReDeconv (T1,2)	T lymphocytes	-10.3364	sp_20_rct
ReDeconv (T1,2)	B lymphocytes	14.7997	sp_20_rct
ReDeconv (T1,2)	MAST cells	-52.134	sp_20_rct
ReDeconv (T1,2)	NK cells	-42.7741	sp_20_rct
ReDeconv (T1,2)	Endothelial cells	79.8794	sp_21_rct
ReDeconv (T1,2)	T lymphocytes	-0.638351	sp_21_rct
ReDeconv (T1,2)	B lymphocytes	11.134	sp_21_rct
ReDeconv (T1,2)	MAST cells	-46.0282	sp_21_rct
ReDeconv (T1,2)	NK cells	-44.3469	sp_21_rct
ReDeconv (T1,2)	Endothelial cells	63.0777	sp_22_rct
ReDeconv (T1,2)	T lymphocytes	4.86734	sp_22_rct
ReDeconv (T1,2)	B lymphocytes	30.7093	sp_22_rct
ReDeconv (T1,2)	MAST cells	-53.0734	sp_22_rct
ReDeconv (T1,2)	NK cells	-45.581	sp_22_rct
ReDeconv (T1,2)	Endothelial cells	64.972	sp_23_rct
ReDeconv (T1,2)	T lymphocytes	2.42698	sp_23_rct
ReDeconv (T1,2)	B lymphocytes	20.6761	sp_23_rct
ReDeconv (T1,2)	MAST cells	-50.3875	sp_23_rct
ReDeconv (T1,2)	NK cells	-37.6876	sp_23_rct
ReDeconv (T1,2)	Endothelial cells	80.3036	sp_24_rct
ReDeconv (T1,2)	T lymphocytes	1.2381	sp_24_rct
ReDeconv (T1,2)	B lymphocytes	16.3212	sp_24_rct
ReDeconv (T1,2)	MAST cells	-53.8854	sp_24_rct
ReDeconv (T1,2)	NK cells	-43.9775	sp_24_rct
ReDeconv (T1,2)	Endothelial cells	76.9676	sp_25_rct
ReDeconv (T1,2)	T lymphocytes	-8.43336	sp_25_rct
ReDeconv (T1,2)	B lymphocytes	23.5007	sp_25_rct
ReDeconv (T1,2)	MAST cells	-51.2458	sp_25_rct
ReDeconv (T1,2)	NK cells	-40.7892	sp_25_rct
ReDeconv (T1,2)	Endothelial cells	104.336	sp_26_rct
ReDeconv (T1,2)	T lymphocytes	-12.868	sp_26_rct
ReDeconv (T1,2)	B lymphocytes	9.08408	sp_26_rct
ReDeconv (T1,2)	MAST cells	-54.028	sp_26_rct
ReDeconv (T1,2)	NK cells	-46.5243	sp_26_rct
ReDeconv (T1,2)	Endothelial cells	65.7333	sp_27_rct
ReDeconv (T1,2)	T lymphocytes	3.34557	sp_27_rct
ReDeconv (T1,2)	B lymphocytes	24.0464	sp_27_rct
ReDeconv (T1,2)	MAST cells	-48.057	sp_27_rct
ReDeconv (T1,2)	NK cells	-45.0682	sp_27_rct
ReDeconv (T1,2)	Endothelial cells	67.8344	sp_28_rct
ReDeconv (T1,2)	T lymphocytes	9.67257	sp_28_rct
ReDeconv (T1,2)	B lymphocytes	14.2735	sp_28_rct
ReDeconv (T1,2)	MAST cells	-47.3812	sp_28_rct
ReDeconv (T1,2)	NK cells	-44.3992	sp_28_rct
ReDeconv (T1,2)	Endothelial cells	78.1259	sp_29_rct
ReDeconv (T1,2)	T lymphocytes	-6.60664	sp_29_rct
ReDeconv (T1,2)	B lymphocytes	26.6942	sp_29_rct
ReDeconv (T1,2)	MAST cells	-53.2505	sp_29_rct
ReDeconv (T1,2)	NK cells	-44.963	sp_29_rct
ReDeconv (T1,2)	Endothelial cells	108.734	sp_30_rct
ReDeconv (T1,2)	T lymphocytes	-21.3187	sp_30_rct
ReDeconv (T1,2)	B lymphocytes	20.0181	sp_30_rct
ReDeconv (T1,2)	MAST cells	-56.3899	sp_30_rct
ReDeconv (T1,2)	NK cells	-51.0433	sp_30_rct
ReDeconv (T1,2)	Endothelial cells	92.1191	sp_31_rct
ReDeconv (T1,2)	T lymphocytes	-7.83558	sp_31_rct
ReDeconv (T1,2)	B lymphocytes	6.62767	sp_31_rct
ReDeconv (T1,2)	MAST cells	-50.7687	sp_31_rct
ReDeconv (T1,2)	NK cells	-40.1425	sp_31_rct
ReDeconv (T1,2)	Endothelial cells	62.2302	sp_32_rct
ReDeconv (T1,2)	T lymphocytes	-3.4839	sp_32_rct
ReDeconv (T1,2)	B lymphocytes	35.1191	sp_32_rct
ReDeconv (T1,2)	MAST cells	-55.9062	sp_32_rct
ReDeconv (T1,2)	NK cells	-37.9593	sp_32_rct
ReDeconv (T1,2)	Endothelial cells	78.0783	sp_33_rct
ReDeconv (T1,2)	T lymphocytes	-0.594285	sp_33_rct
ReDeconv (T1,2)	B lymphocytes	21.3343	sp_33_rct
ReDeconv (T1,2)	MAST cells	-53.9919	sp_33_rct
ReDeconv (T1,2)	NK cells	-44.8264	sp_33_rct
ReDeconv (T1,2)	Endothelial cells	104.109	sp_34_rct
ReDeconv (T1,2)	T lymphocytes	-21.1634	sp_34_rct
ReDeconv (T1,2)	B lymphocytes	15.2616	sp_34_rct
ReDeconv (T1,2)	MAST cells	-53.7651	sp_34_rct
ReDeconv (T1,2)	NK cells	-44.4418	sp_34_rct
ReDeconv (T1,2)	Endothelial cells	78.6713	sp_35_rct
ReDeconv (T1,2)	T lymphocytes	4.60826	sp_35_rct
ReDeconv (T1,2)	B lymphocytes	12.7781	sp_35_rct
ReDeconv (T1,2)	MAST cells	-52.9595	sp_35_rct
ReDeconv (T1,2)	NK cells	-43.0982	sp_35_rct
ReDeconv (T1,2)	Endothelial cells	58.9161	sp_36_rct
ReDeconv (T1,2)	T lymphocytes	-5.06123	sp_36_rct
ReDeconv (T1,2)	B lymphocytes	24.1298	sp_36_rct
ReDeconv (T1,2)	MAST cells	-44.3717	sp_36_rct
ReDeconv (T1,2)	NK cells	-33.613	sp_36_rct
ReDeconv (T1,2)	Endothelial cells	79.1206	sp_37_rct
ReDeconv (T1,2)	T lymphocytes	-8.74495	sp_37_rct
ReDeconv (T1,2)	B lymphocytes	26.1198	sp_37_rct
ReDeconv (T1,2)	MAST cells	-55.3205	sp_37_rct
ReDeconv (T1,2)	NK cells	-41.1749	sp_37_rct
ReDeconv (T1,2)	Endothelial cells	89.5017	sp_38_rct
ReDeconv (T1,2)	T lymphocytes	1.06532	sp_38_rct
ReDeconv (T1,2)	B lymphocytes	13.475	sp_38_rct
ReDeconv (T1,2)	MAST cells	-56.1541	sp_38_rct
ReDeconv (T1,2)	NK cells	-47.888	sp_38_rct
ReDeconv (T1,2)	Endothelial cells	71.3452	sp_39_rct
ReDeconv (T1,2)	T lymphocytes	-3.96262	sp_39_rct
ReDeconv (T1,2)	B lymphocytes	18.0311	sp_39_rct
ReDeconv (T1,2)	MAST cells	-46.869	sp_39_rct
ReDeconv (T1,2)	NK cells	-38.5446	sp_39_rct
ReDeconv (T1,2)	Endothelial cells	82.4128	sp_40_rct
ReDeconv (T1,2)	T lymphocytes	3.92705	sp_40_rct
ReDeconv (T1,2)	B lymphocytes	14.7959	sp_40_rct
ReDeconv (T1,2)	MAST cells	-53.7145	sp_40_rct
ReDeconv (T1,2)	NK cells	-47.4213	sp_40_rct
ReDeconv (T1,2)	Endothelial cells	82.2731	sp_41_rct
ReDeconv (T1,2)	T lymphocytes	4.13232	sp_41_rct
ReDeconv (T1,2)	B lymphocytes	3.13867	sp_41_rct
ReDeconv (T1,2)	MAST cells	-50.6841	sp_41_rct
ReDeconv (T1,2)	NK cells	-38.86	sp_41_rct
ReDeconv (T1,2)	Endothelial cells	74.746	sp_42_rct
ReDeconv (T1,2)	T lymphocytes	-3.81584	sp_42_rct
ReDeconv (T1,2)	B lymphocytes	24.8969	sp_42_rct
ReDeconv (T1,2)	MAST cells	-52.2688	sp_42_rct
ReDeconv (T1,2)	NK cells	-43.5582	sp_42_rct
ReDeconv (T1,2)	Endothelial cells	93.303	sp_43_rct
ReDeconv (T1,2)	T lymphocytes	-1.73573	sp_43_rct
ReDeconv (T1,2)	B lymphocytes	5.19377	sp_43_rct
ReDeconv (T1,2)	MAST cells	-50.2821	sp_43_rct
ReDeconv (T1,2)	NK cells	-46.479	sp_43_rct
ReDeconv (T1,2)	Endothelial cells	69.3953	sp_44_rct
ReDeconv (T1,2)	T lymphocytes	5.70069	sp_44_rct
ReDeconv (T1,2)	B lymphocytes	19.9425	sp_44_rct
ReDeconv (T1,2)	MAST cells	-52.0248	sp_44_rct
ReDeconv (T1,2)	NK cells	-43.0136	sp_44_rct
ReDeconv (T1,2)	Endothelial cells	76.1967	sp_45_rct
ReDeconv (T1,2)	T lymphocytes	4.58553	sp_45_rct
ReDeconv (T1,2)	B lymphocytes	13.8752	sp_45_rct
ReDeconv (T1,2)	MAST cells	-54.723	sp_45_rct
ReDeconv (T1,2)	NK cells	-39.9344	sp_45_rct
ReDeconv (T1,2)	Endothelial cells	86.5708	sp_46_rct
ReDeconv (T1,2)	T lymphocytes	3.70059	sp_46_rct
ReDeconv (T1,2)	B lymphocytes	14.7648	sp_46_rct
ReDeconv (T1,2)	MAST cells	-55.2671	sp_46_rct
ReDeconv (T1,2)	NK cells	-49.7691	sp_46_rct
ReDeconv (T1,2)	Endothelial cells	73.1606	sp_47_rct
ReDeconv (T1,2)	T lymphocytes	5.14808	sp_47_rct
ReDeconv (T1,2)	B lymphocytes	16.2773	sp_47_rct
ReDeconv (T1,2)	MAST cells	-53.657	sp_47_rct
ReDeconv (T1,2)	NK cells	-40.9289	sp_47_rct
ReDeconv (T1,2)	Endothelial cells	82.1928	sp_48_rct
ReDeconv (T1,2)	T lymphocytes	-2.49199	sp_48_rct
ReDeconv (T1,2)	B lymphocytes	17.9433	sp_48_rct
ReDeconv (T1,2)	MAST cells	-55.3592	sp_48_rct
ReDeconv (T1,2)	NK cells	-42.2849	sp_48_rct
ReDeconv (T1,2)	Endothelial cells	73.671	sp_49_rct
ReDeconv (T1,2)	T lymphocytes	-0.192503	sp_49_rct
ReDeconv (T1,2)	B lymphocytes	19.7232	sp_49_rct
ReDeconv (T1,2)	MAST cells	-48.6035	sp_49_rct
ReDeconv (T1,2)	NK cells	-44.5982	sp_49_rct
ReDeconv (T1,2)	Endothelial cells	104.282	sp_50_rct
ReDeconv (T1,2)	T lymphocytes	-9.20584	sp_50_rct
ReDeconv (T1,2)	B lymphocytes	7.13587	sp_50_rct
ReDeconv (T1,2)	MAST cells	-53.539	sp_50_rct
ReDeconv (T1,2)	NK cells	-48.6733	sp_50_rct
ReDeconv (T1,2)	Endothelial cells	92.2623	sp_51_rct
ReDeconv (T1,2)	T lymphocytes	-11.3904	sp_51_rct
ReDeconv (T1,2)	B lymphocytes	12.8183	sp_51_rct
ReDeconv (T1,2)	MAST cells	-47.1946	sp_51_rct
ReDeconv (T1,2)	NK cells	-46.4956	sp_51_rct
ReDeconv (T1,2)	Endothelial cells	81.5671	sp_52_rct
ReDeconv (T1,2)	T lymphocytes	4.40955	sp_52_rct
ReDeconv (T1,2)	B lymphocytes	9.43079	sp_52_rct
ReDeconv (T1,2)	MAST cells	-45.4207	sp_52_rct
ReDeconv (T1,2)	NK cells	-49.9867	sp_52_rct
ReDeconv (T1,2)	Endothelial cells	76.2922	sp_53_rct
ReDeconv (T1,2)	T lymphocytes	-4.47365	sp_53_rct
ReDeconv (T1,2)	B lymphocytes	9.02752	sp_53_rct
ReDeconv (T1,2)	MAST cells	-41.5044	sp_53_rct
ReDeconv (T1,2)	NK cells	-39.3416	sp_53_rct
ReDeconv (T1,2)	Endothelial cells	55.129	sp_54_rct
ReDeconv (T1,2)	T lymphocytes	13.4216	sp_54_rct
ReDeconv (T1,2)	B lymphocytes	18.1555	sp_54_rct
ReDeconv (T1,2)	MAST cells	-50.6465	sp_54_rct
ReDeconv (T1,2)	NK cells	-36.0597	sp_54_rct
ReDeconv (T1,2)	Endothelial cells	84.0807	sp_55_rct
ReDeconv (T1,2)	T lymphocytes	-4.539	sp_55_rct
ReDeconv (T1,2)	B lymphocytes	19.2227	sp_55_rct
ReDeconv (T1,2)	MAST cells	-51.5038	sp_55_rct
ReDeconv (T1,2)	NK cells	-47.2607	sp_55_rct
ReDeconv (T1,2)	Endothelial cells	74.0529	sp_56_rct
ReDeconv (T1,2)	T lymphocytes	0.652055	sp_56_rct
ReDeconv (T1,2)	B lymphocytes	20.2103	sp_56_rct
ReDeconv (T1,2)	MAST cells	-50.2978	sp_56_rct
ReDeconv (T1,2)	NK cells	-44.6175	sp_56_rct
ReDeconv (T1,2)	Endothelial cells	83.1274	sp_57_rct
ReDeconv (T1,2)	T lymphocytes	-13.1687	sp_57_rct
ReDeconv (T1,2)	B lymphocytes	19.5285	sp_57_rct
ReDeconv (T1,2)	MAST cells	-46.9151	sp_57_rct
ReDeconv (T1,2)	NK cells	-42.5721	sp_57_rct
ReDeconv (T1,2)	Endothelial cells	73.6165	sp_58_rct
ReDeconv (T1,2)	T lymphocytes	-0.131511	sp_58_rct
ReDeconv (T1,2)	B lymphocytes	27.8585	sp_58_rct
ReDeconv (T1,2)	MAST cells	-55.8256	sp_58_rct
ReDeconv (T1,2)	NK cells	-45.5179	sp_58_rct
ReDeconv (T1,2)	Endothelial cells	58.9014	sp_59_rct
ReDeconv (T1,2)	T lymphocytes	-2.03125	sp_59_rct
ReDeconv (T1,2)	B lymphocytes	25.5936	sp_59_rct
ReDeconv (T1,2)	MAST cells	-44.391	sp_59_rct
ReDeconv (T1,2)	NK cells	-38.0728	sp_59_rct
ReDeconv (T1,2)	Endothelial cells	62.4856	sp_60_rct
ReDeconv (T1,2)	T lymphocytes	-5.3883	sp_60_rct
ReDeconv (T1,2)	B lymphocytes	27.5649	sp_60_rct
ReDeconv (T1,2)	MAST cells	-45.5176	sp_60_rct
ReDeconv (T1,2)	NK cells	-39.1445	sp_60_rct
ReDeconv (T1,2)	Endothelial cells	74.8622	sp_61_rct
ReDeconv (T1,2)	T lymphocytes	-3.03169	sp_61_rct
ReDeconv (T1,2)	B lymphocytes	12.726	sp_61_rct
ReDeconv (T1,2)	MAST cells	-43.9482	sp_61_rct
ReDeconv (T1,2)	NK cells	-40.6082	sp_61_rct
ReDeconv (T1,2)	Endothelial cells	72.1418	sp_62_rct
ReDeconv (T1,2)	T lymphocytes	10.1632	sp_62_rct
ReDeconv (T1,2)	B lymphocytes	16.4739	sp_62_rct
ReDeconv (T1,2)	MAST cells	-54.9794	sp_62_rct
ReDeconv (T1,2)	NK cells	-43.7995	sp_62_rct
ReDeconv (T1,2)	Endothelial cells	62.0857	sp_63_rct
ReDeconv (T1,2)	T lymphocytes	6.24653	sp_63_rct
ReDeconv (T1,2)	B lymphocytes	28.1801	sp_63_rct
ReDeconv (T1,2)	MAST cells	-49.3077	sp_63_rct
ReDeconv (T1,2)	NK cells	-47.2047	sp_63_rct
ReDeconv (T1,2)	Endothelial cells	63.9091	sp_64_rct
ReDeconv (T1,2)	T lymphocytes	2.05433	sp_64_rct
ReDeconv (T1,2)	B lymphocytes	20.6261	sp_64_rct
ReDeconv (T1,2)	MAST cells	-47.9817	sp_64_rct
ReDeconv (T1,2)	NK cells	-38.6078	sp_64_rct
ReDeconv (T1,2)	Endothelial cells	81.9519	sp_65_rct
ReDeconv (T1,2)	T lymphocytes	-13.0484	sp_65_rct
ReDeconv (T1,2)	B lymphocytes	25.7326	sp_65_rct
ReDeconv (T1,2)	MAST cells	-50.5558	sp_65_rct
ReDeconv (T1,2)	NK cells	-44.0803	sp_65_rct
ReDeconv (T1,2)	Endothelial cells	77.5754	sp_66_rct
ReDeconv (T1,2)	T lymphocytes	-4.02586	sp_66_rct
ReDeconv (T1,2)	B lymphocytes	25.8812	sp_66_rct
ReDeconv (T1,2)	MAST cells	-52.6257	sp_66_rct
ReDeconv (T1,2)	NK cells	-46.805	sp_66_rct
ReDeconv (T1,2)	Endothelial cells	100.628	sp_67_rct
ReDeconv (T1,2)	T lymphocytes	-8.58991	sp_67_rct
ReDeconv (T1,2)	B lymphocytes	8.04572	sp_67_rct
ReDeconv (T1,2)	MAST cells	-48.3801	sp_67_rct
ReDeconv (T1,2)	NK cells	-51.7037	sp_67_rct
ReDeconv (T1,2)	Endothelial cells	88.0591	sp_68_rct
ReDeconv (T1,2)	T lymphocytes	1.91189	sp_68_rct
ReDeconv (T1,2)	B lymphocytes	16.5697	sp_68_rct
ReDeconv (T1,2)	MAST cells	-58.6569	sp_68_rct
ReDeconv (T1,2)	NK cells	-47.8838	sp_68_rct
ReDeconv (T1,2)	Endothelial cells	82.054	sp_69_rct
ReDeconv (T1,2)	T lymphocytes	-4.1137	sp_69_rct
ReDeconv (T1,2)	B lymphocytes	24.4096	sp_69_rct
ReDeconv (T1,2)	MAST cells	-55.8982	sp_69_rct
ReDeconv (T1,2)	NK cells	-46.4518	sp_69_rct
ReDeconv (T1,2)	Endothelial cells	83.6407	sp_70_rct
ReDeconv (T1,2)	T lymphocytes	-7.17839	sp_70_rct
ReDeconv (T1,2)	B lymphocytes	14.9617	sp_70_rct
ReDeconv (T1,2)	MAST cells	-48.2556	sp_70_rct
ReDeconv (T1,2)	NK cells	-43.1683	sp_70_rct
ReDeconv (T1,2)	Endothelial cells	70.0089	sp_71_rct
ReDeconv (T1,2)	T lymphocytes	-9.77305	sp_71_rct
ReDeconv (T1,2)	B lymphocytes	26.8006	sp_71_rct
ReDeconv (T1,2)	MAST cells	-49.5264	sp_71_rct
ReDeconv (T1,2)	NK cells	-37.51	sp_71_rct
ReDeconv (T1,2)	Endothelial cells	85.7899	sp_72_rct
ReDeconv (T1,2)	T lymphocytes	12.1561	sp_72_rct
ReDeconv (T1,2)	B lymphocytes	2.10624	sp_72_rct
ReDeconv (T1,2)	MAST cells	-54.174	sp_72_rct
ReDeconv (T1,2)	NK cells	-45.8782	sp_72_rct
ReDeconv (T1,2)	Endothelial cells	84.6193	sp_73_rct
ReDeconv (T1,2)	T lymphocytes	1.61724	sp_73_rct
ReDeconv (T1,2)	B lymphocytes	12.9522	sp_73_rct
ReDeconv (T1,2)	MAST cells	-52.3366	sp_73_rct
ReDeconv (T1,2)	NK cells	-46.852	sp_73_rct
ReDeconv (T1,2)	Endothelial cells	109.371	sp_74_rct
ReDeconv (T1,2)	T lymphocytes	-6.35713	sp_74_rct
ReDeconv (T1,2)	B lymphocytes	1.1133	sp_74_rct
ReDeconv (T1,2)	MAST cells	-56.1962	sp_74_rct
ReDeconv (T1,2)	NK cells	-47.9306	sp_74_rct
ReDeconv (T1,2)	Endothelial cells	84.546	sp_75_rct
ReDeconv (T1,2)	T lymphocytes	2.57325	sp_75_rct
ReDeconv (T1,2)	B lymphocytes	11.8969	sp_75_rct
ReDeconv (T1,2)	MAST cells	-53.4749	sp_75_rct
ReDeconv (T1,2)	NK cells	-45.5413	sp_75_rct
ReDeconv (T1,2)	Endothelial cells	80.3013	sp_76_rct
ReDeconv (T1,2)	T lymphocytes	-1.32752	sp_76_rct
ReDeconv (T1,2)	B lymphocytes	6.50509	sp_76_rct
ReDeconv (T1,2)	MAST cells	-44.8715	sp_76_rct
ReDeconv (T1,2)	NK cells	-40.6073	sp_76_rct
ReDeconv (T1,2)	Endothelial cells	101.696	sp_77_rct
ReDeconv (T1,2)	T lymphocytes	-4.17275	sp_77_rct
ReDeconv (T1,2)	B lymphocytes	4.52548	sp_77_rct
ReDeconv (T1,2)	MAST cells	-56.8856	sp_77_rct
ReDeconv (T1,2)	NK cells	-45.1633	sp_77_rct
ReDeconv (T1,2)	Endothelial cells	98.283	sp_78_rct
ReDeconv (T1,2)	T lymphocytes	-11.2539	sp_78_rct
ReDeconv (T1,2)	B lymphocytes	7.29722	sp_78_rct
ReDeconv (T1,2)	MAST cells	-49.6938	sp_78_rct
ReDeconv (T1,2)	NK cells	-44.6326	sp_78_rct
ReDeconv (T1,2)	Endothelial cells	73.02	sp_79_rct
ReDeconv (T1,2)	T lymphocytes	-2.73909	sp_79_rct
ReDeconv (T1,2)	B lymphocytes	20.572	sp_79_rct
ReDeconv (T1,2)	MAST cells	-48.9013	sp_79_rct
ReDeconv (T1,2)	NK cells	-41.9517	sp_79_rct
ReDeconv (T1,2)	Endothelial cells	99.9016	sp_80_rct
ReDeconv (T1,2)	T lymphocytes	-16.3716	sp_80_rct
ReDeconv (T1,2)	B lymphocytes	12.5509	sp_80_rct
ReDeconv (T1,2)	MAST cells	-51.4068	sp_80_rct
ReDeconv (T1,2)	NK cells	-44.6741	sp_80_rct
ReDeconv (T1,2)	Endothelial cells	74.9177	sp_81_rct
ReDeconv (T1,2)	T lymphocytes	8.13386	sp_81_rct
ReDeconv (T1,2)	B lymphocytes	17.8391	sp_81_rct
ReDeconv (T1,2)	MAST cells	-52.0744	sp_81_rct
ReDeconv (T1,2)	NK cells	-48.8162	sp_81_rct
ReDeconv (T1,2)	Endothelial cells	82.1981	sp_82_rct
ReDeconv (T1,2)	T lymphocytes	-7.97534	sp_82_rct
ReDeconv (T1,2)	B lymphocytes	22.1755	sp_82_rct
ReDeconv (T1,2)	MAST cells	-52.8541	sp_82_rct
ReDeconv (T1,2)	NK cells	-43.5442	sp_82_rct
ReDeconv (T1,2)	Endothelial cells	91.7842	sp_83_rct
ReDeconv (T1,2)	T lymphocytes	-2.88472	sp_83_rct
ReDeconv (T1,2)	B lymphocytes	9.98925	sp_83_rct
ReDeconv (T1,2)	MAST cells	-52.2343	sp_83_rct
ReDeconv (T1,2)	NK cells	-46.6545	sp_83_rct
ReDeconv (T1,2)	Endothelial cells	72.0928	sp_84_rct
ReDeconv (T1,2)	T lymphocytes	5.77776	sp_84_rct
ReDeconv (T1,2)	B lymphocytes	27.2385	sp_84_rct
ReDeconv (T1,2)	MAST cells	-55.8747	sp_84_rct
ReDeconv (T1,2)	NK cells	-49.2344	sp_84_rct
ReDeconv (T1,2)	Endothelial cells	85.0357	sp_85_rct
ReDeconv (T1,2)	T lymphocytes	-1.21181	sp_85_rct
ReDeconv (T1,2)	B lymphocytes	11.9672	sp_85_rct
ReDeconv (T1,2)	MAST cells	-51.7528	sp_85_rct
ReDeconv (T1,2)	NK cells	-44.0383	sp_85_rct
ReDeconv (T1,2)	Endothelial cells	69.6075	sp_86_rct
ReDeconv (T1,2)	T lymphocytes	3.95399	sp_86_rct
ReDeconv (T1,2)	B lymphocytes	20.1704	sp_86_rct
ReDeconv (T1,2)	MAST cells	-47.5103	sp_86_rct
ReDeconv (T1,2)	NK cells	-46.2215	sp_86_rct
ReDeconv (T1,2)	Endothelial cells	69.9408	sp_87_rct
ReDeconv (T1,2)	T lymphocytes	-9.54771	sp_87_rct
ReDeconv (T1,2)	B lymphocytes	30.4286	sp_87_rct
ReDeconv (T1,2)	MAST cells	-51.1451	sp_87_rct
ReDeconv (T1,2)	NK cells	-39.6765	sp_87_rct
ReDeconv (T1,2)	Endothelial cells	81.8657	sp_88_rct
ReDeconv (T1,2)	T lymphocytes	-0.427222	sp_88_rct
ReDeconv (T1,2)	B lymphocytes	10.0125	sp_88_rct
ReDeconv (T1,2)	MAST cells	-46.0762	sp_88_rct
ReDeconv (T1,2)	NK cells	-45.3748	sp_88_rct
ReDeconv (T1,2)	Endothelial cells	94.7382	sp_89_rct
ReDeconv (T1,2)	T lymphocytes	-8.266	sp_89_rct
ReDeconv (T1,2)	B lymphocytes	12.2958	sp_89_rct
ReDeconv (T1,2)	MAST cells	-56.3091	sp_89_rct
ReDeconv (T1,2)	NK cells	-42.4589	sp_89_rct
ReDeconv (T1,2)	Endothelial cells	79.8261	sp_90_rct
ReDeconv (T1,2)	T lymphocytes	1.29502	sp_90_rct
ReDeconv (T1,2)	B lymphocytes	19.5845	sp_90_rct
ReDeconv (T1,2)	MAST cells	-54.3677	sp_90_rct
ReDeconv (T1,2)	NK cells	-46.3379	sp_90_rct
ReDeconv (T1,2)	Endothelial cells	75.1715	sp_91_rct
ReDeconv (T1,2)	T lymphocytes	2.19959	sp_91_rct
ReDeconv (T1,2)	B lymphocytes	15.6466	sp_91_rct
ReDeconv (T1,2)	MAST cells	-48.8743	sp_91_rct
ReDeconv (T1,2)	NK cells	-44.1435	sp_91_rct
ReDeconv (T1,2)	Endothelial cells	70.7201	sp_92_rct
ReDeconv (T1,2)	T lymphocytes	13.21	sp_92_rct
ReDeconv (T1,2)	B lymphocytes	13.4127	sp_92_rct
ReDeconv (T1,2)	MAST cells	-51.1699	sp_92_rct
ReDeconv (T1,2)	NK cells	-46.1729	sp_92_rct
ReDeconv (T1,2)	Endothelial cells	84.0913	sp_93_rct
ReDeconv (T1,2)	T lymphocytes	-4.90005	sp_93_rct
ReDeconv (T1,2)	B lymphocytes	20.284	sp_93_rct
ReDeconv (T1,2)	MAST cells	-54.5755	sp_93_rct
ReDeconv (T1,2)	NK cells	-44.8998	sp_93_rct
ReDeconv (T1,2)	Endothelial cells	88.6677	sp_94_rct
ReDeconv (T1,2)	T lymphocytes	-7.12726	sp_94_rct
ReDeconv (T1,2)	B lymphocytes	15.8867	sp_94_rct
ReDeconv (T1,2)	MAST cells	-49.9789	sp_94_rct
ReDeconv (T1,2)	NK cells	-47.4482	sp_94_rct
ReDeconv (T1,2)	Endothelial cells	86.3525	sp_95_rct
ReDeconv (T1,2)	T lymphocytes	-4.41262	sp_95_rct
ReDeconv (T1,2)	B lymphocytes	11.7765	sp_95_rct
ReDeconv (T1,2)	MAST cells	-53.9291	sp_95_rct
ReDeconv (T1,2)	NK cells	-39.7873	sp_95_rct
ReDeconv (T1,2)	Endothelial cells	72.2935	sp_96_rct
ReDeconv (T1,2)	T lymphocytes	-1.06063	sp_96_rct
ReDeconv (T1,2)	B lymphocytes	22.15	sp_96_rct
ReDeconv (T1,2)	MAST cells	-47.0854	sp_96_rct
ReDeconv (T1,2)	NK cells	-46.2975	sp_96_rct
ReDeconv (T1,2)	Endothelial cells	89.9226	sp_97_rct
ReDeconv (T1,2)	T lymphocytes	-0.269903	sp_97_rct
ReDeconv (T1,2)	B lymphocytes	11.8604	sp_97_rct
ReDeconv (T1,2)	MAST cells	-55.2699	sp_97_rct
ReDeconv (T1,2)	NK cells	-46.2432	sp_97_rct
ReDeconv (T1,2)	Endothelial cells	85.9873	sp_98_rct
ReDeconv (T1,2)	T lymphocytes	10.5955	sp_98_rct
ReDeconv (T1,2)	B lymphocytes	7.79702	sp_98_rct
ReDeconv (T1,2)	MAST cells	-53.2886	sp_98_rct
ReDeconv (T1,2)	NK cells	-51.0912	sp_98_rct
ReDeconv (T1,2)	Endothelial cells	55.0435	sp_99_rct
ReDeconv (T1,2)	T lymphocytes	-3.05835	sp_99_rct
ReDeconv (T1,2)	B lymphocytes	33.6294	sp_99_rct
ReDeconv (T1,2)	MAST cells	-47.5465	sp_99_rct
ReDeconv (T1,2)	NK cells	-38.068	sp_99_rct
ReDeconv (T1,2)	Endothelial cells	69.7777	sp_100_rct
ReDeconv (T1,2)	T lymphocytes	1.2684	sp_100_rct
ReDeconv (T1,2)	B lymphocytes	19.7687	sp_100_rct
ReDeconv (T1,2)	MAST cells	-49.0567	sp_100_rct
[truncated: 1 more rows]

## Sheet: Figure_S12b
Methods	Cell_type	fraction	sampleID
ReDeconv	CD4+ T	-19.1514	sp_1_rct
ReDeconv	Platelets	17.5273	sp_1_rct
ReDeconv	Monocytes	-3.62075	sp_1_rct
ReDeconv	NK	3.45034	sp_1_rct
ReDeconv	Pre-B	3.89767	sp_1_rct
ReDeconv	CD8+ NKT-like	-10.4609	sp_1_rct
ReDeconv	Naive CD8+ T	12.0295	sp_1_rct
ReDeconv	B	-3.67184	sp_1_rct
ReDeconv	CD4+ T	6.69594	sp_2_rct
ReDeconv	Platelets	-19.4975	sp_2_rct
ReDeconv	Monocytes	10.7776	sp_2_rct
ReDeconv	NK	4.35941	sp_2_rct
ReDeconv	Pre-B	5.74266	sp_2_rct
ReDeconv	CD8+ NKT-like	-6.87329	sp_2_rct
ReDeconv	Naive CD8+ T	8.8484	sp_2_rct
ReDeconv	B	-10.0532	sp_2_rct
ReDeconv	CD4+ T	1.88657	sp_3_rct
ReDeconv	Platelets	4.99375	sp_3_rct
ReDeconv	Monocytes	4.15781	sp_3_rct
ReDeconv	NK	5.25416	sp_3_rct
ReDeconv	Pre-B	-9.18892	sp_3_rct
ReDeconv	CD8+ NKT-like	-17.089	sp_3_rct
ReDeconv	Naive CD8+ T	11.3363	sp_3_rct
ReDeconv	B	-1.35069	sp_3_rct
ReDeconv	CD4+ T	-11.6393	sp_4_rct
ReDeconv	Platelets	-5.1298	sp_4_rct
ReDeconv	Monocytes	0.52025	sp_4_rct
ReDeconv	NK	-4.54008	sp_4_rct
ReDeconv	Pre-B	0.713243	sp_4_rct
ReDeconv	CD8+ NKT-like	20.5458	sp_4_rct
ReDeconv	Naive CD8+ T	-6.42431	sp_4_rct
ReDeconv	B	5.95415	sp_4_rct
ReDeconv	CD4+ T	-5.41222	sp_5_rct
ReDeconv	Platelets	-4.82949	sp_5_rct
ReDeconv	Monocytes	0.841872	sp_5_rct
ReDeconv	NK	-6.65067	sp_5_rct
ReDeconv	Pre-B	2.69118	sp_5_rct
ReDeconv	CD8+ NKT-like	10.1766	sp_5_rct
ReDeconv	Naive CD8+ T	7.64636	sp_5_rct
ReDeconv	B	-4.46367	sp_5_rct
ReDeconv	CD4+ T	3.12693	sp_6_rct
ReDeconv	Platelets	-0.562037	sp_6_rct
ReDeconv	Monocytes	-3.33994	sp_6_rct
ReDeconv	NK	2.06932	sp_6_rct
ReDeconv	Pre-B	6.92258	sp_6_rct
ReDeconv	CD8+ NKT-like	-14.843	sp_6_rct
ReDeconv	Naive CD8+ T	17.1425	sp_6_rct
ReDeconv	B	-10.5163	sp_6_rct
ReDeconv	CD4+ T	8.85049	sp_7_rct
ReDeconv	Platelets	-1.82474	sp_7_rct
ReDeconv	Monocytes	-5.24415	sp_7_rct
ReDeconv	NK	3.83943	sp_7_rct
ReDeconv	Pre-B	-7.06857	sp_7_rct
ReDeconv	CD8+ NKT-like	5.79319	sp_7_rct
ReDeconv	Naive CD8+ T	-6.36743	sp_7_rct
ReDeconv	B	2.02177	sp_7_rct
ReDeconv	CD4+ T	-3.47196	sp_8_rct
ReDeconv	Platelets	-15.4281	sp_8_rct
ReDeconv	Monocytes	-0.176694	sp_8_rct
ReDeconv	NK	7.36711	sp_8_rct
ReDeconv	Pre-B	21.2926	sp_8_rct
ReDeconv	CD8+ NKT-like	-8.55187	sp_8_rct
ReDeconv	Naive CD8+ T	-0.548148	sp_8_rct
ReDeconv	B	-0.482944	sp_8_rct
ReDeconv	CD4+ T	-3.46481	sp_9_rct
ReDeconv	Platelets	16.2645	sp_9_rct
ReDeconv	Monocytes	-2.42485	sp_9_rct
ReDeconv	NK	1.76995	sp_9_rct
ReDeconv	Pre-B	-2.20344	sp_9_rct
ReDeconv	CD8+ NKT-like	-14.792	sp_9_rct
ReDeconv	Naive CD8+ T	7.97255	sp_9_rct
ReDeconv	B	-3.12193	sp_9_rct
ReDeconv	CD4+ T	-0.518817	sp_10_rct
ReDeconv	Platelets	7.52776	sp_10_rct
ReDeconv	Monocytes	8.86999	sp_10_rct
ReDeconv	NK	-5.39948	sp_10_rct
ReDeconv	Pre-B	-3.77741	sp_10_rct
ReDeconv	CD8+ NKT-like	9.01249	sp_10_rct
ReDeconv	Naive CD8+ T	-8.7464	sp_10_rct
ReDeconv	B	-6.96814	sp_10_rct
ReDeconv	CD4+ T	-14.9621	sp_11_rct
ReDeconv	Platelets	-6.47019	sp_11_rct
ReDeconv	Monocytes	6.68649	sp_11_rct
ReDeconv	NK	11.3128	sp_11_rct
ReDeconv	Pre-B	10.046	sp_11_rct
ReDeconv	CD8+ NKT-like	-15.7788	sp_11_rct
ReDeconv	Naive CD8+ T	13.7114	sp_11_rct
ReDeconv	B	-4.54558	sp_11_rct
ReDeconv	CD4+ T	5.21811	sp_12_rct
ReDeconv	Platelets	9.47238	sp_12_rct
ReDeconv	Monocytes	-8.01717	sp_12_rct
ReDeconv	NK	-2.80872	sp_12_rct
ReDeconv	Pre-B	-9.96071	sp_12_rct
ReDeconv	CD8+ NKT-like	14.2937	sp_12_rct
ReDeconv	Naive CD8+ T	-12.976	sp_12_rct
ReDeconv	B	4.77843	sp_12_rct
ReDeconv	CD4+ T	3.06978	sp_13_rct
ReDeconv	Platelets	-6.46901	sp_13_rct
ReDeconv	Monocytes	5.01178	sp_13_rct
ReDeconv	NK	-0.119337	sp_13_rct
ReDeconv	Pre-B	-12.6743	sp_13_rct
ReDeconv	CD8+ NKT-like	-10.1403	sp_13_rct
ReDeconv	Naive CD8+ T	5.7502	sp_13_rct
ReDeconv	B	15.5713	sp_13_rct
ReDeconv	CD4+ T	2.34648	sp_14_rct
ReDeconv	Platelets	-1.48894	sp_14_rct
ReDeconv	Monocytes	7.13827	sp_14_rct
ReDeconv	NK	-2.21109	sp_14_rct
ReDeconv	Pre-B	3.14845	sp_14_rct
ReDeconv	CD8+ NKT-like	2.42054	sp_14_rct
ReDeconv	Naive CD8+ T	-5.34034	sp_14_rct
ReDeconv	B	-6.01338	sp_14_rct
ReDeconv	CD4+ T	14.7917	sp_15_rct
ReDeconv	Platelets	-2.56213	sp_15_rct
ReDeconv	Monocytes	3.91957	sp_15_rct
ReDeconv	NK	-6.39084	sp_15_rct
ReDeconv	Pre-B	3.79476	sp_15_rct
ReDeconv	CD8+ NKT-like	-1.98827	sp_15_rct
ReDeconv	Naive CD8+ T	-11.5813	sp_15_rct
ReDeconv	B	0.0165014	sp_15_rct
ReDeconv	CD4+ T	-11.0054	sp_16_rct
ReDeconv	Platelets	1.07778	sp_16_rct
ReDeconv	Monocytes	-8.54955	sp_16_rct
ReDeconv	NK	12.4881	sp_16_rct
ReDeconv	Pre-B	1.66937	sp_16_rct
ReDeconv	CD8+ NKT-like	-4.34603	sp_16_rct
ReDeconv	Naive CD8+ T	9.27326	sp_16_rct
ReDeconv	B	-0.607567	sp_16_rct
ReDeconv	CD4+ T	-0.312192	sp_17_rct
ReDeconv	Platelets	8.48885	sp_17_rct
ReDeconv	Monocytes	-7.99368	sp_17_rct
ReDeconv	NK	-2.96425	sp_17_rct
ReDeconv	Pre-B	-0.0393945	sp_17_rct
ReDeconv	CD8+ NKT-like	5.72395	sp_17_rct
ReDeconv	Naive CD8+ T	9.3945	sp_17_rct
ReDeconv	B	-12.2978	sp_17_rct
ReDeconv	CD4+ T	-15.5857	sp_18_rct
ReDeconv	Platelets	6.64855	sp_18_rct
ReDeconv	Monocytes	-11.2077	sp_18_rct
ReDeconv	NK	1.1025	sp_18_rct
ReDeconv	Pre-B	-3.37552	sp_18_rct
ReDeconv	CD8+ NKT-like	9.13832	sp_18_rct
ReDeconv	Naive CD8+ T	5.46316	sp_18_rct
ReDeconv	B	7.81636	sp_18_rct
ReDeconv	CD4+ T	6.57993	sp_19_rct
ReDeconv	Platelets	7.28114	sp_19_rct
ReDeconv	Monocytes	2.88655	sp_19_rct
ReDeconv	NK	-10.8483	sp_19_rct
ReDeconv	Pre-B	-0.175195	sp_19_rct
ReDeconv	CD8+ NKT-like	13.0695	sp_19_rct
ReDeconv	Naive CD8+ T	-18.1018	sp_19_rct
ReDeconv	B	-0.691861	sp_19_rct
ReDeconv	CD4+ T	5.38839	sp_20_rct
ReDeconv	Platelets	3.59869	sp_20_rct
ReDeconv	Monocytes	5.65655	sp_20_rct
ReDeconv	NK	-0.471402	sp_20_rct
ReDeconv	Pre-B	7.78458	sp_20_rct
ReDeconv	CD8+ NKT-like	-10.1054	sp_20_rct
ReDeconv	Naive CD8+ T	-3.37234	sp_20_rct
ReDeconv	B	-8.47901	sp_20_rct
ReDeconv	CD4+ T	0.0165084	sp_21_rct
ReDeconv	Platelets	3.71745	sp_21_rct
ReDeconv	Monocytes	-6.897	sp_21_rct
ReDeconv	NK	1.19018	sp_21_rct
ReDeconv	Pre-B	7.6948	sp_21_rct
ReDeconv	CD8+ NKT-like	-4.89424	sp_21_rct
ReDeconv	Naive CD8+ T	5.2901	sp_21_rct
ReDeconv	B	-6.11781	sp_21_rct
ReDeconv	CD4+ T	-1.35495	sp_22_rct
ReDeconv	Platelets	16.221	sp_22_rct
ReDeconv	Monocytes	4.53741	sp_22_rct
ReDeconv	NK	16.3833	sp_22_rct
ReDeconv	Pre-B	-2.9165	sp_22_rct
ReDeconv	CD8+ NKT-like	-25.5897	sp_22_rct
ReDeconv	Naive CD8+ T	-2.63949	sp_22_rct
ReDeconv	B	-4.64114	sp_22_rct
ReDeconv	CD4+ T	6.26124	sp_23_rct
ReDeconv	Platelets	12.286	sp_23_rct
ReDeconv	Monocytes	1.58713	sp_23_rct
ReDeconv	NK	0.992085	sp_23_rct
ReDeconv	Pre-B	-13.2328	sp_23_rct
ReDeconv	CD8+ NKT-like	-9.7471	sp_23_rct
ReDeconv	Naive CD8+ T	-8.88106	sp_23_rct
ReDeconv	B	10.7345	sp_23_rct
ReDeconv	CD4+ T	10.5406	sp_24_rct
ReDeconv	Platelets	-10.9509	sp_24_rct
ReDeconv	Monocytes	-3.31977	sp_24_rct
ReDeconv	NK	16.4281	sp_24_rct
ReDeconv	Pre-B	-9.84118	sp_24_rct
ReDeconv	CD8+ NKT-like	-10.223	sp_24_rct
ReDeconv	Naive CD8+ T	3.66462	sp_24_rct
ReDeconv	B	3.70154	sp_24_rct
ReDeconv	CD4+ T	15.4588	sp_25_rct
ReDeconv	Platelets	-1.9083	sp_25_rct
ReDeconv	Monocytes	-4.778	sp_25_rct
ReDeconv	NK	9.35601	sp_25_rct
ReDeconv	Pre-B	-0.755821	sp_25_rct
ReDeconv	CD8+ NKT-like	-19.8443	sp_25_rct
ReDeconv	Naive CD8+ T	0.158803	sp_25_rct
ReDeconv	B	2.31281	sp_25_rct
ReDeconv	CD4+ T	-4.49283	sp_26_rct
ReDeconv	Platelets	-3.13108	sp_26_rct
ReDeconv	Monocytes	7.81062	sp_26_rct
ReDeconv	NK	-1.42845	sp_26_rct
ReDeconv	Pre-B	2.1197	sp_26_rct
ReDeconv	CD8+ NKT-like	7.78912	sp_26_rct
ReDeconv	Naive CD8+ T	-5.2557	sp_26_rct
ReDeconv	B	-3.41139	sp_26_rct
ReDeconv	CD4+ T	9.62062	sp_27_rct
ReDeconv	Platelets	-7.564	sp_27_rct
ReDeconv	Monocytes	-6.72333	sp_27_rct
ReDeconv	NK	7.62581	sp_27_rct
ReDeconv	Pre-B	10.5048	sp_27_rct
ReDeconv	CD8+ NKT-like	11.0016	sp_27_rct
ReDeconv	Naive CD8+ T	-18.7927	sp_27_rct
ReDeconv	B	-5.67284	sp_27_rct
ReDeconv	CD4+ T	-17.631	sp_28_rct
ReDeconv	Platelets	10.9534	sp_28_rct
ReDeconv	Monocytes	-5.86639	sp_28_rct
ReDeconv	NK	2.86984	sp_28_rct
ReDeconv	Pre-B	11.7435	sp_28_rct
ReDeconv	CD8+ NKT-like	-6.35156	sp_28_rct
ReDeconv	Naive CD8+ T	11.4048	sp_28_rct
ReDeconv	B	-7.12262	sp_28_rct
ReDeconv	CD4+ T	10.9359	sp_29_rct
ReDeconv	Platelets	12.591	sp_29_rct
ReDeconv	Monocytes	-1.63681	sp_29_rct
ReDeconv	NK	7.56119	sp_29_rct
ReDeconv	Pre-B	14.1295	sp_29_rct
ReDeconv	CD8+ NKT-like	-38.5679	sp_29_rct
ReDeconv	Naive CD8+ T	7.07396	sp_29_rct
ReDeconv	B	-12.0868	sp_29_rct
ReDeconv	CD4+ T	-12.3122	sp_30_rct
ReDeconv	Platelets	-20.8366	sp_30_rct
ReDeconv	Monocytes	6.59531	sp_30_rct
ReDeconv	NK	0.562276	sp_30_rct
ReDeconv	Pre-B	17.4858	sp_30_rct
ReDeconv	CD8+ NKT-like	0.011644	sp_30_rct
ReDeconv	Naive CD8+ T	14.3962	sp_30_rct
ReDeconv	B	-5.90249	sp_30_rct
ReDeconv	CD4+ T	-7.85652	sp_31_rct
ReDeconv	Platelets	8.93142	sp_31_rct
ReDeconv	Monocytes	5.99304	sp_31_rct
ReDeconv	NK	-2.85495	sp_31_rct
ReDeconv	Pre-B	4.32254	sp_31_rct
ReDeconv	CD8+ NKT-like	-5.24603	sp_31_rct
ReDeconv	Naive CD8+ T	-5.42393	sp_31_rct
ReDeconv	B	2.13443	sp_31_rct
ReDeconv	CD4+ T	-0.418639	sp_32_rct
ReDeconv	Platelets	1.52448	sp_32_rct
ReDeconv	Monocytes	4.55386	sp_32_rct
ReDeconv	NK	6.5366	sp_32_rct
ReDeconv	Pre-B	8.58017	sp_32_rct
ReDeconv	CD8+ NKT-like	-12.1686	sp_32_rct
ReDeconv	Naive CD8+ T	0.361344	sp_32_rct
ReDeconv	B	-8.96926	sp_32_rct
ReDeconv	CD4+ T	2.58777	sp_33_rct
ReDeconv	Platelets	8.143	sp_33_rct
ReDeconv	Monocytes	-6.59513	sp_33_rct
ReDeconv	NK	-9.72577	sp_33_rct
ReDeconv	Pre-B	3.75583	sp_33_rct
ReDeconv	CD8+ NKT-like	8.86915	sp_33_rct
ReDeconv	Naive CD8+ T	-5.92619	sp_33_rct
ReDeconv	B	-1.10866	sp_33_rct
ReDeconv	CD4+ T	1.97919	sp_34_rct
ReDeconv	Platelets	9.5409	sp_34_rct
ReDeconv	Monocytes	3.88819	sp_34_rct
ReDeconv	NK	10.8923	sp_34_rct
ReDeconv	Pre-B	0.726688	sp_34_rct
ReDeconv	CD8+ NKT-like	-22.6002	sp_34_rct
ReDeconv	Naive CD8+ T	4.17996	sp_34_rct
ReDeconv	B	-8.60706	sp_34_rct
ReDeconv	CD4+ T	-17.3459	sp_35_rct
ReDeconv	Platelets	15.6613	sp_35_rct
ReDeconv	Monocytes	0.59776	sp_35_rct
ReDeconv	NK	-2.86057	sp_35_rct
ReDeconv	Pre-B	-5.64743	sp_35_rct
ReDeconv	CD8+ NKT-like	2.50456	sp_35_rct
ReDeconv	Naive CD8+ T	-8.90838	sp_35_rct
ReDeconv	B	15.9987	sp_35_rct
ReDeconv	CD4+ T	3.71454	sp_36_rct
ReDeconv	Platelets	-0.768634	sp_36_rct
ReDeconv	Monocytes	-6.75122	sp_36_rct
ReDeconv	NK	9.45021	sp_36_rct
ReDeconv	Pre-B	-10.1314	sp_36_rct
ReDeconv	CD8+ NKT-like	-6.19254	sp_36_rct
ReDeconv	Naive CD8+ T	7.43377	sp_36_rct
ReDeconv	B	3.24533	sp_36_rct
ReDeconv	CD4+ T	7.85166	sp_37_rct
ReDeconv	Platelets	-3.45152	sp_37_rct
ReDeconv	Monocytes	1.23039	sp_37_rct
ReDeconv	NK	4.15645	sp_37_rct
ReDeconv	Pre-B	-3.68902	sp_37_rct
ReDeconv	CD8+ NKT-like	-17.3871	sp_37_rct
ReDeconv	Naive CD8+ T	8.29465	sp_37_rct
ReDeconv	B	2.99447	sp_37_rct
ReDeconv	CD4+ T	0.955397	sp_38_rct
ReDeconv	Platelets	-10.9412	sp_38_rct
ReDeconv	Monocytes	-3.09685	sp_38_rct
ReDeconv	NK	-2.79195	sp_38_rct
ReDeconv	Pre-B	-3.41142	sp_38_rct
ReDeconv	CD8+ NKT-like	17.7901	sp_38_rct
ReDeconv	Naive CD8+ T	-0.90791	sp_38_rct
ReDeconv	B	2.40389	sp_38_rct
ReDeconv	CD4+ T	-1.04188	sp_39_rct
ReDeconv	Platelets	0.753632	sp_39_rct
ReDeconv	Monocytes	-0.780319	sp_39_rct
ReDeconv	NK	-1.43476	sp_39_rct
ReDeconv	Pre-B	-14.9473	sp_39_rct
ReDeconv	CD8+ NKT-like	12.3727	sp_39_rct
ReDeconv	Naive CD8+ T	-6.34664	sp_39_rct
ReDeconv	B	11.4245	sp_39_rct
ReDeconv	CD4+ T	-19.4649	sp_40_rct
ReDeconv	Platelets	18.2266	sp_40_rct
ReDeconv	Monocytes	-2.42267	sp_40_rct
ReDeconv	NK	-6.54002	sp_40_rct
ReDeconv	Pre-B	-1.26525	sp_40_rct
ReDeconv	CD8+ NKT-like	9.81673	sp_40_rct
ReDeconv	Naive CD8+ T	2.14602	sp_40_rct
ReDeconv	B	-0.496442	sp_40_rct
ReDeconv	CD4+ T	6.79909	sp_41_rct
ReDeconv	Platelets	-11.7418	sp_41_rct
ReDeconv	Monocytes	5.13754	sp_41_rct
ReDeconv	NK	11.7922	sp_41_rct
ReDeconv	Pre-B	-10.1753	sp_41_rct
ReDeconv	CD8+ NKT-like	-15.1533	sp_41_rct
ReDeconv	Naive CD8+ T	-2.78702	sp_41_rct
ReDeconv	B	16.1287	sp_41_rct
ReDeconv	CD4+ T	4.60073	sp_42_rct
ReDeconv	Platelets	-14.8924	sp_42_rct
ReDeconv	Monocytes	4.1017	sp_42_rct
ReDeconv	NK	-8.14086	sp_42_rct
ReDeconv	Pre-B	4.09121	sp_42_rct
ReDeconv	CD8+ NKT-like	3.44858	sp_42_rct
ReDeconv	Naive CD8+ T	4.5385	sp_42_rct
ReDeconv	B	2.25256	sp_42_rct
ReDeconv	CD4+ T	7.17473	sp_43_rct
ReDeconv	Platelets	13.6076	sp_43_rct
ReDeconv	Monocytes	-6.37667	sp_43_rct
ReDeconv	NK	-6.82112	sp_43_rct
ReDeconv	Pre-B	-1.82698	sp_43_rct
ReDeconv	CD8+ NKT-like	-8.325	sp_43_rct
ReDeconv	Naive CD8+ T	9.29763	sp_43_rct
ReDeconv	B	-6.73022	sp_43_rct
ReDeconv	CD4+ T	-2.46163	sp_44_rct
ReDeconv	Platelets	-6.08451	sp_44_rct
ReDeconv	Monocytes	2.8999	sp_44_rct
ReDeconv	NK	1.01859	sp_44_rct
ReDeconv	Pre-B	2.26596	sp_44_rct
ReDeconv	CD8+ NKT-like	8.49953	sp_44_rct
ReDeconv	Naive CD8+ T	0.0256584	sp_44_rct
ReDeconv	B	-6.16351	sp_44_rct
ReDeconv	CD4+ T	-13.4821	sp_45_rct
ReDeconv	Platelets	0.543292	sp_45_rct
ReDeconv	Monocytes	6.83017	sp_45_rct
ReDeconv	NK	-1.47601	sp_45_rct
ReDeconv	Pre-B	21.8526	sp_45_rct
ReDeconv	CD8+ NKT-like	-0.0887495	sp_45_rct
ReDeconv	Naive CD8+ T	-7.81813	sp_45_rct
ReDeconv	B	-6.3611	sp_45_rct
ReDeconv	CD4+ T	-12.4005	sp_46_rct
ReDeconv	Platelets	-8.26829	sp_46_rct
ReDeconv	Monocytes	-1.5801	sp_46_rct
ReDeconv	NK	-5.4151	sp_46_rct
ReDeconv	Pre-B	-1.83377	sp_46_rct
ReDeconv	CD8+ NKT-like	17.9278	sp_46_rct
ReDeconv	Naive CD8+ T	2.65628	sp_46_rct
ReDeconv	B	8.91367	sp_46_rct
ReDeconv	CD4+ T	-14.5903	sp_47_rct
ReDeconv	Platelets	7.70184	sp_47_rct
ReDeconv	Monocytes	-3.94097	sp_47_rct
ReDeconv	NK	9.36955	sp_47_rct
ReDeconv	Pre-B	16.8846	sp_47_rct
ReDeconv	CD8+ NKT-like	-8.6988	sp_47_rct
ReDeconv	Naive CD8+ T	6.597	sp_47_rct
ReDeconv	B	-13.3229	sp_47_rct
ReDeconv	CD4+ T	18.1064	sp_48_rct
ReDeconv	Platelets	-17.3396	sp_48_rct
ReDeconv	Monocytes	-3.71831	sp_48_rct
ReDeconv	NK	-0.524746	sp_48_rct
ReDeconv	Pre-B	-3.94447	sp_48_rct
ReDeconv	CD8+ NKT-like	2.3171	sp_48_rct
ReDeconv	Naive CD8+ T	0.265099	sp_48_rct
ReDeconv	B	4.83856	sp_48_rct
ReDeconv	CD4+ T	-3.66082	sp_49_rct
ReDeconv	Platelets	5.26228	sp_49_rct
ReDeconv	Monocytes	0.84409	sp_49_rct
ReDeconv	NK	0.784758	sp_49_rct
ReDeconv	Pre-B	-3.83898	sp_49_rct
ReDeconv	CD8+ NKT-like	4.87558	sp_49_rct
ReDeconv	Naive CD8+ T	-4.59916	sp_49_rct
ReDeconv	B	0.332242	sp_49_rct
ReDeconv	CD4+ T	0.794252	sp_50_rct
ReDeconv	Platelets	4.86625	sp_50_rct
ReDeconv	Monocytes	-3.42582	sp_50_rct
ReDeconv	NK	12.7293	sp_50_rct
ReDeconv	Pre-B	-4.98999	sp_50_rct
ReDeconv	CD8+ NKT-like	-15.2763	sp_50_rct
ReDeconv	Naive CD8+ T	3.05048	sp_50_rct
ReDeconv	B	2.2518	sp_50_rct
ReDeconv	CD4+ T	-12.721	sp_51_rct
ReDeconv	Platelets	11.2063	sp_51_rct
ReDeconv	Monocytes	-7.63383	sp_51_rct
ReDeconv	NK	-3.14315	sp_51_rct
ReDeconv	Pre-B	7.72093	sp_51_rct
ReDeconv	CD8+ NKT-like	-1.01364	sp_51_rct
ReDeconv	Naive CD8+ T	5.14192	sp_51_rct
ReDeconv	B	0.442458	sp_51_rct
ReDeconv	CD4+ T	-12.611	sp_52_rct
ReDeconv	Platelets	19.1844	sp_52_rct
ReDeconv	Monocytes	-2.36197	sp_52_rct
ReDeconv	NK	-6.98934	sp_52_rct
ReDeconv	Pre-B	-11.4632	sp_52_rct
ReDeconv	CD8+ NKT-like	2.4852	sp_52_rct
ReDeconv	Naive CD8+ T	5.74314	sp_52_rct
ReDeconv	B	6.01287	sp_52_rct
ReDeconv	CD4+ T	-4.1678	sp_53_rct
ReDeconv	Platelets	-2.62433	sp_53_rct
ReDeconv	Monocytes	2.61551	sp_53_rct
ReDeconv	NK	7.10351	sp_53_rct
ReDeconv	Pre-B	0.540376	sp_53_rct
ReDeconv	CD8+ NKT-like	-5.18289	sp_53_rct
ReDeconv	Naive CD8+ T	7.78579	sp_53_rct
ReDeconv	B	-6.07016	sp_53_rct
ReDeconv	CD4+ T	0.0729776	sp_54_rct
ReDeconv	Platelets	-6.71381	sp_54_rct
ReDeconv	Monocytes	-0.0127592	sp_54_rct
ReDeconv	NK	0.590134	sp_54_rct
ReDeconv	Pre-B	-1.47892	sp_54_rct
ReDeconv	CD8+ NKT-like	-5.10456	sp_54_rct
ReDeconv	Naive CD8+ T	4.2395	sp_54_rct
ReDeconv	B	8.40744	sp_54_rct
ReDeconv	CD4+ T	-9.78838	sp_55_rct
ReDeconv	Platelets	7.10786	sp_55_rct
ReDeconv	Monocytes	2.09771	sp_55_rct
ReDeconv	NK	-0.0435508	sp_55_rct
ReDeconv	Pre-B	1.72106	sp_55_rct
ReDeconv	CD8+ NKT-like	1.61695	sp_55_rct
ReDeconv	Naive CD8+ T	2.48329	sp_55_rct
ReDeconv	B	-5.19494	sp_55_rct
ReDeconv	CD4+ T	-17.6266	sp_56_rct
ReDeconv	Platelets	1.68645	sp_56_rct
ReDeconv	Monocytes	-6.19384	sp_56_rct
ReDeconv	NK	-3.0915	sp_56_rct
ReDeconv	Pre-B	16.1917	sp_56_rct
ReDeconv	CD8+ NKT-like	9.05388	sp_56_rct
ReDeconv	Naive CD8+ T	-2.21841	sp_56_rct
ReDeconv	B	2.1984	sp_56_rct
ReDeconv	CD4+ T	-16.4284	sp_57_rct
ReDeconv	Platelets	11.7996	sp_57_rct
ReDeconv	Monocytes	-7.60052	sp_57_rct
ReDeconv	NK	0.594385	sp_57_rct
ReDeconv	Pre-B	0.301208	sp_57_rct
ReDeconv	CD8+ NKT-like	24.8617	sp_57_rct
ReDeconv	Naive CD8+ T	-7.5051	sp_57_rct
ReDeconv	B	-6.02281	sp_57_rct
ReDeconv	CD4+ T	-7.28962	sp_58_rct
ReDeconv	Platelets	-5.47331	sp_58_rct
ReDeconv	Monocytes	3.072	sp_58_rct
ReDeconv	NK	1.68487	sp_58_rct
ReDeconv	Pre-B	13.4597	sp_58_rct
ReDeconv	CD8+ NKT-like	1.12288	sp_58_rct
ReDeconv	Naive CD8+ T	2.22869	sp_58_rct
ReDeconv	B	-8.80518	sp_58_rct
ReDeconv	CD4+ T	-10.5241	sp_59_rct
ReDeconv	Platelets	13.8016	sp_59_rct
ReDeconv	Monocytes	-8.99186	sp_59_rct
ReDeconv	NK	-5.07599	sp_59_rct
ReDeconv	Pre-B	6.70937	sp_59_rct
ReDeconv	CD8+ NKT-like	19.0256	sp_59_rct
ReDeconv	Naive CD8+ T	-15.999	sp_59_rct
ReDeconv	B	1.05432	sp_59_rct
ReDeconv	CD4+ T	0.704264	sp_60_rct
ReDeconv	Platelets	12.0251	sp_60_rct
ReDeconv	Monocytes	2.77766	sp_60_rct
ReDeconv	NK	1.12859	sp_60_rct
ReDeconv	Pre-B	7.99642	sp_60_rct
ReDeconv	CD8+ NKT-like	-12.2077	sp_60_rct
ReDeconv	Naive CD8+ T	-0.301018	sp_60_rct
ReDeconv	B	-12.1233	sp_60_rct
ReDeconv	CD4+ T	13.9135	sp_61_rct
ReDeconv	Platelets	-3.11656	sp_61_rct
ReDeconv	Monocytes	-5.03431	sp_61_rct
ReDeconv	NK	1.44024	sp_61_rct
ReDeconv	Pre-B	8.83709	sp_61_rct
ReDeconv	CD8+ NKT-like	-27.8821	sp_61_rct
ReDeconv	Naive CD8+ T	14.9846	sp_61_rct
ReDeconv	B	-3.14244	sp_61_rct
ReDeconv	CD4+ T	11.19	sp_62_rct
ReDeconv	Platelets	-3.54675	sp_62_rct
ReDeconv	Monocytes	-0.89702	sp_62_rct
ReDeconv	NK	8.45269	sp_62_rct
ReDeconv	Pre-B	-0.685385	sp_62_rct
ReDeconv	CD8+ NKT-like	-19.9111	sp_62_rct
ReDeconv	Naive CD8+ T	3.77609	sp_62_rct
ReDeconv	B	1.62149	sp_62_rct
ReDeconv	CD4+ T	-6.40151	sp_63_rct
ReDeconv	Platelets	0.463364	sp_63_rct
ReDeconv	Monocytes	1.94092	sp_63_rct
ReDeconv	NK	8.99779	sp_63_rct
ReDeconv	Pre-B	10.3532	sp_63_rct
ReDeconv	CD8+ NKT-like	-11.1677	sp_63_rct
ReDeconv	Naive CD8+ T	4.76955	sp_63_rct
ReDeconv	B	-8.95565	sp_63_rct
ReDeconv	CD4+ T	1.80524	sp_64_rct
ReDeconv	Platelets	8.28042	sp_64_rct
ReDeconv	Monocytes	-8.25612	sp_64_rct
ReDeconv	NK	-5.94662	sp_64_rct
ReDeconv	Pre-B	10.9246	sp_64_rct
ReDeconv	CD8+ NKT-like	7.76331	sp_64_rct
ReDeconv	Naive CD8+ T	-5.30419	sp_64_rct
ReDeconv	B	-9.2666	sp_64_rct
ReDeconv	CD4+ T	-2.98712	sp_65_rct
ReDeconv	Platelets	-11.0199	sp_65_rct
ReDeconv	Monocytes	-3.444	sp_65_rct
ReDeconv	NK	10.0412	sp_65_rct
ReDeconv	Pre-B	7.93536	sp_65_rct
ReDeconv	CD8+ NKT-like	-1.38129	sp_65_rct
ReDeconv	Naive CD8+ T	3.17593	sp_65_rct
ReDeconv	B	-2.32009	sp_65_rct
ReDeconv	CD4+ T	0.35013	sp_66_rct
ReDeconv	Platelets	-2.33973	sp_66_rct
ReDeconv	Monocytes	14.9169	sp_66_rct
ReDeconv	NK	-0.767716	sp_66_rct
ReDeconv	Pre-B	-2.62248	sp_66_rct
ReDeconv	CD8+ NKT-like	-11.3583	sp_66_rct
ReDeconv	Naive CD8+ T	-3.50987	sp_66_rct
ReDeconv	B	5.33106	sp_66_rct
ReDeconv	CD4+ T	-16.9933	sp_67_rct
ReDeconv	Platelets	-3.73292	sp_67_rct
ReDeconv	Monocytes	7.29642	sp_67_rct
ReDeconv	NK	-0.858114	sp_67_rct
ReDeconv	Pre-B	0.701075	sp_67_rct
ReDeconv	CD8+ NKT-like	0.970937	sp_67_rct
ReDeconv	Naive CD8+ T	9.31678	sp_67_rct
ReDeconv	B	3.29914	sp_67_rct
ReDeconv	CD4+ T	-28.3148	sp_68_rct
ReDeconv	Platelets	10.0455	sp_68_rct
ReDeconv	Monocytes	0.484941	sp_68_rct
ReDeconv	NK	-3.03879	sp_68_rct
ReDeconv	Pre-B	5.70913	sp_68_rct
ReDeconv	CD8+ NKT-like	20.1705	sp_68_rct
ReDeconv	Naive CD8+ T	1.54808	sp_68_rct
ReDeconv	B	-6.60453	sp_68_rct
ReDeconv	CD4+ T	-3.94451	sp_69_rct
ReDeconv	Platelets	6.11491	sp_69_rct
ReDeconv	Monocytes	-7.53931	sp_69_rct
ReDeconv	NK	-10.54	sp_69_rct
ReDeconv	Pre-B	4.4437	sp_69_rct
ReDeconv	CD8+ NKT-like	12.6374	sp_69_rct
ReDeconv	Naive CD8+ T	4.52895	sp_69_rct
ReDeconv	B	-5.70115	sp_69_rct
ReDeconv	CD4+ T	-7.69132	sp_70_rct
ReDeconv	Platelets	-9.53116	sp_70_rct
ReDeconv	Monocytes	-6.89369	sp_70_rct
ReDeconv	NK	-7.25415	sp_70_rct
ReDeconv	Pre-B	8.91884	sp_70_rct
ReDeconv	CD8+ NKT-like	11.4271	sp_70_rct
ReDeconv	Naive CD8+ T	10.675	sp_70_rct
ReDeconv	B	0.349439	sp_70_rct
ReDeconv	CD4+ T	-9.20818	sp_71_rct
ReDeconv	Platelets	-0.751973	sp_71_rct
ReDeconv	Monocytes	10.8342	sp_71_rct
ReDeconv	NK	16.9931	sp_71_rct
ReDeconv	Pre-B	3.05078	sp_71_rct
ReDeconv	CD8+ NKT-like	-18.0863	sp_71_rct
ReDeconv	Naive CD8+ T	0.616455	sp_71_rct
ReDeconv	B	-3.44808	sp_71_rct
ReDeconv	CD4+ T	-3.46691	sp_72_rct
ReDeconv	Platelets	-23.7339	sp_72_rct
ReDeconv	Monocytes	8.48519	sp_72_rct
ReDeconv	NK	-6.76008	sp_72_rct
ReDeconv	Pre-B	-1.06761	sp_72_rct
ReDeconv	CD8+ NKT-like	16.7205	sp_72_rct
ReDeconv	Naive CD8+ T	-3.82799	sp_72_rct
ReDeconv	B	13.6508	sp_72_rct
ReDeconv	CD4+ T	5.39243	sp_73_rct
ReDeconv	Platelets	3.49122	sp_73_rct
ReDeconv	Monocytes	-1.09796	sp_73_rct
ReDeconv	NK	11.0471	sp_73_rct
ReDeconv	Pre-B	-14.6327	sp_73_rct
ReDeconv	CD8+ NKT-like	-27.1934	sp_73_rct
ReDeconv	Naive CD8+ T	13.2125	sp_73_rct
ReDeconv	B	9.78095	sp_73_rct
ReDeconv	CD4+ T	7.15955	sp_74_rct
ReDeconv	Platelets	8.1185	sp_74_rct
ReDeconv	Monocytes	-10.7397	sp_74_rct
ReDeconv	NK	-1.55947	sp_74_rct
ReDeconv	Pre-B	0.292371	sp_74_rct
ReDeconv	CD8+ NKT-like	-2.0306	sp_74_rct
ReDeconv	Naive CD8+ T	3.04874	sp_74_rct
ReDeconv	B	-4.28937	sp_74_rct
ReDeconv	CD4+ T	-10.4817	sp_75_rct
ReDeconv	Platelets	11.5693	sp_75_rct
ReDeconv	Monocytes	0.559372	sp_75_rct
ReDeconv	NK	11.2876	sp_75_rct
ReDeconv	Pre-B	-13.6313	sp_75_rct
ReDeconv	CD8+ NKT-like	-19.1471	sp_75_rct
ReDeconv	Naive CD8+ T	9.26773	sp_75_rct
ReDeconv	B	10.5762	sp_75_rct
ReDeconv	CD4+ T	9.66503	sp_76_rct
ReDeconv	Platelets	-0.301701	sp_76_rct
ReDeconv	Monocytes	1.82638	sp_76_rct
ReDeconv	NK	5.50424	sp_76_rct
ReDeconv	Pre-B	-4.64017	sp_76_rct
ReDeconv	CD8+ NKT-like	-16.7823	sp_76_rct
ReDeconv	Naive CD8+ T	-0.17753	sp_76_rct
ReDeconv	B	4.90602	sp_76_rct
ReDeconv	CD4+ T	9.43756	sp_77_rct
ReDeconv	Platelets	6.50745	sp_77_rct
ReDeconv	Monocytes	-3.33763	sp_77_rct
ReDeconv	NK	5.97857	sp_77_rct
ReDeconv	Pre-B	-12.258	sp_77_rct
ReDeconv	CD8+ NKT-like	-15.9892	sp_77_rct
ReDeconv	Naive CD8+ T	8.9144	sp_77_rct
ReDeconv	B	0.746863	sp_77_rct
ReDeconv	CD4+ T	-13.6125	sp_78_rct
ReDeconv	Platelets	6.32748	sp_78_rct
ReDeconv	Monocytes	0.308917	sp_78_rct
ReDeconv	NK	-2.6204	sp_78_rct
ReDeconv	Pre-B	-1.22485	sp_78_rct
ReDeconv	CD8+ NKT-like	24.2337	sp_78_rct
ReDeconv	Naive CD8+ T	-10.2019	sp_78_rct
ReDeconv	B	-3.21041	sp_78_rct
ReDeconv	CD4+ T	-5.88296	sp_79_rct
ReDeconv	Platelets	17.0585	sp_79_rct
ReDeconv	Monocytes	0.0705324	sp_79_rct
ReDeconv	NK	-2.52967	sp_79_rct
ReDeconv	Pre-B	8.85569	sp_79_rct
ReDeconv	CD8+ NKT-like	-7.79075	sp_79_rct
ReDeconv	Naive CD8+ T	3.03263	sp_79_rct
ReDeconv	B	-12.814	sp_79_rct
ReDeconv	CD4+ T	0.872193	sp_80_rct
ReDeconv	Platelets	10.5136	sp_80_rct
ReDeconv	Monocytes	-3.87013	sp_80_rct
ReDeconv	NK	3.08094	sp_80_rct
ReDeconv	Pre-B	5.39392	sp_80_rct
ReDeconv	CD8+ NKT-like	-16.3113	sp_80_rct
ReDeconv	Naive CD8+ T	-7.12554	sp_80_rct
ReDeconv	B	7.44631	sp_80_rct
ReDeconv	CD4+ T	8.57257	sp_81_rct
ReDeconv	Platelets	0.651478	sp_81_rct
ReDeconv	Monocytes	1.78463	sp_81_rct
ReDeconv	NK	-2.50268	sp_81_rct
ReDeconv	Pre-B	5.62488	sp_81_rct
ReDeconv	CD8+ NKT-like	-15.7084	sp_81_rct
ReDeconv	Naive CD8+ T	5.16189	sp_81_rct
ReDeconv	B	-3.58434	sp_81_rct
ReDeconv	CD4+ T	-6.77858	sp_82_rct
ReDeconv	Platelets	0.197296	sp_82_rct
ReDeconv	Monocytes	-5.31432	sp_82_rct
ReDeconv	NK	-6.64736	sp_82_rct
ReDeconv	Pre-B	1.63691	sp_82_rct
ReDeconv	CD8+ NKT-like	15.6169	sp_82_rct
ReDeconv	Naive CD8+ T	-1.21201	sp_82_rct
ReDeconv	B	2.50114	sp_82_rct
ReDeconv	CD4+ T	-2.44224	sp_83_rct
ReDeconv	Platelets	-5.20398	sp_83_rct
ReDeconv	Monocytes	-4.57065	sp_83_rct
ReDeconv	NK	1.31154	sp_83_rct
ReDeconv	Pre-B	-1.04506	sp_83_rct
ReDeconv	CD8+ NKT-like	2.86046	sp_83_rct
ReDeconv	Naive CD8+ T	-4.61467	sp_83_rct
ReDeconv	B	13.7046	sp_83_rct
ReDeconv	CD4+ T	18.1384	sp_84_rct
ReDeconv	Platelets	-3.49979	sp_84_rct
ReDeconv	Monocytes	-2.23642	sp_84_rct
ReDeconv	NK	1.57615	sp_84_rct
ReDeconv	Pre-B	-2.11871	sp_84_rct
ReDeconv	CD8+ NKT-like	-16.9255	sp_84_rct
ReDeconv	Naive CD8+ T	4.93625	sp_84_rct
ReDeconv	B	0.129523	sp_84_rct
ReDeconv	CD4+ T	-2.30082	sp_85_rct
ReDeconv	Platelets	-7.95123	sp_85_rct
ReDeconv	Monocytes	3.42541	sp_85_rct
ReDeconv	NK	3.37971	sp_85_rct
ReDeconv	Pre-B	-9.36749	sp_85_rct
ReDeconv	CD8+ NKT-like	6.17036	sp_85_rct
ReDeconv	Naive CD8+ T	-4.42416	sp_85_rct
ReDeconv	B	11.0682	sp_85_rct
ReDeconv	CD4+ T	0.161369	sp_86_rct
ReDeconv	Platelets	19.373	sp_86_rct
ReDeconv	Monocytes	-5.77296	sp_86_rct
ReDeconv	NK	-4.28068	sp_86_rct
ReDeconv	Pre-B	1.85005	sp_86_rct
ReDeconv	CD8+ NKT-like	7.66583	sp_86_rct
ReDeconv	Naive CD8+ T	-14.0677	sp_86_rct
ReDeconv	B	-4.92893	sp_86_rct
ReDeconv	CD4+ T	12.1948	sp_87_rct
ReDeconv	Platelets	10.1895	sp_87_rct
ReDeconv	Monocytes	-4.93491	sp_87_rct
ReDeconv	NK	-1.8778	sp_87_rct
ReDeconv	Pre-B	-3.26752	sp_87_rct
ReDeconv	CD8+ NKT-like	-14.0306	sp_87_rct
ReDeconv	Naive CD8+ T	-0.0409486	sp_87_rct
ReDeconv	B	1.7675	sp_87_rct
ReDeconv	CD4+ T	3.15394	sp_88_rct
ReDeconv	Platelets	6.25775	sp_88_rct
ReDeconv	Monocytes	3.52742	sp_88_rct
ReDeconv	NK	-1.71371	sp_88_rct
ReDeconv	Pre-B	-0.231566	sp_88_rct
ReDeconv	CD8+ NKT-like	0.489784	sp_88_rct
ReDeconv	Naive CD8+ T	-0.477194	sp_88_rct
ReDeconv	B	-11.0064	sp_88_rct
ReDeconv	CD4+ T	-1.70202	sp_89_rct
ReDeconv	Platelets	2.87164	sp_89_rct
ReDeconv	Monocytes	1.90302	sp_89_rct
ReDeconv	NK	-2.32369	sp_89_rct
ReDeconv	Pre-B	9.07808	sp_89_rct
ReDeconv	CD8+ NKT-like	-12.9497	sp_89_rct
ReDeconv	Naive CD8+ T	5.14999	sp_89_rct
ReDeconv	B	-2.02727	sp_89_rct
ReDeconv	CD4+ T	-1.40683	sp_90_rct
ReDeconv	Platelets	4.92859	sp_90_rct
ReDeconv	Monocytes	-8.57333	sp_90_rct
ReDeconv	NK	-13.767	sp_90_rct
ReDeconv	Pre-B	-0.710935	sp_90_rct
ReDeconv	CD8+ NKT-like	31.9721	sp_90_rct
ReDeconv	Naive CD8+ T	-12.0659	sp_90_rct
ReDeconv	B	-0.376708	sp_90_rct
ReDeconv	CD4+ T	11.518	sp_91_rct
ReDeconv	Platelets	2.83614	sp_91_rct
ReDeconv	Monocytes	6.14077	sp_91_rct
ReDeconv	NK	-8.33404	sp_91_rct
ReDeconv	Pre-B	-2.35514	sp_91_rct
ReDeconv	CD8+ NKT-like	11.7362	sp_91_rct
ReDeconv	Naive CD8+ T	-11.6111	sp_91_rct
ReDeconv	B	-9.93087	sp_91_rct
ReDeconv	CD4+ T	17.8296	sp_92_rct
ReDeconv	Platelets	-5.07505	sp_92_rct
ReDeconv	Monocytes	1.08691	sp_92_rct
ReDeconv	NK	-0.0841988	sp_92_rct
ReDeconv	Pre-B	-9.21135	sp_92_rct
ReDeconv	CD8+ NKT-like	7.33454	sp_92_rct
ReDeconv	Naive CD8+ T	-15.4884	sp_92_rct
ReDeconv	B	3.60801	sp_92_rct
ReDeconv	CD4+ T	-4.37045	sp_93_rct
ReDeconv	Platelets	1.95018	sp_93_rct
ReDeconv	Monocytes	7.38479	sp_93_rct
ReDeconv	NK	-12.0229	sp_93_rct
ReDeconv	Pre-B	-11.7149	sp_93_rct
ReDeconv	CD8+ NKT-like	20.3336	sp_93_rct
ReDeconv	Naive CD8+ T	-9.25673	sp_93_rct
ReDeconv	B	7.69639	sp_93_rct
ReDeconv	CD4+ T	-14.6102	sp_94_rct
ReDeconv	Platelets	3.88855	sp_94_rct
ReDeconv	Monocytes	1.94739	sp_94_rct
ReDeconv	NK	-1.01375	sp_94_rct
ReDeconv	Pre-B	0.728638	sp_94_rct
ReDeconv	CD8+ NKT-like	0.00924451	sp_94_rct
ReDeconv	Naive CD8+ T	3.99919	sp_94_rct
ReDeconv	B	5.05098	sp_94_rct
ReDeconv	CD4+ T	9.51125	sp_95_rct
ReDeconv	Platelets	8.90231	sp_95_rct
ReDeconv	Monocytes	-9.30307	sp_95_rct
ReDeconv	NK	2.82236	sp_95_rct
ReDeconv	Pre-B	5.82274	sp_95_rct
ReDeconv	CD8+ NKT-like	-11.6507	sp_95_rct
ReDeconv	Naive CD8+ T	0.879427	sp_95_rct
ReDeconv	B	-6.98434	sp_95_rct
ReDeconv	CD4+ T	-3.7387	sp_96_rct
ReDeconv	Platelets	-8.34285	sp_96_rct
ReDeconv	Monocytes	3.01512	sp_96_rct
ReDeconv	NK	-5.99308	sp_96_rct
ReDeconv	Pre-B	-1.01355	sp_96_rct
ReDeconv	CD8+ NKT-like	16.6212	sp_96_rct
ReDeconv	Naive CD8+ T	-10.4075	sp_96_rct
ReDeconv	B	9.85935	sp_96_rct
ReDeconv	CD4+ T	4.13833	sp_97_rct
ReDeconv	Platelets	-6.6696	sp_97_rct
ReDeconv	Monocytes	9.90696	sp_97_rct
ReDeconv	NK	-1.24203	sp_97_rct
ReDeconv	Pre-B	2.56864	sp_97_rct
ReDeconv	CD8+ NKT-like	0.297644	sp_97_rct
ReDeconv	Naive CD8+ T	-5.17727	sp_97_rct
ReDeconv	B	-3.82268	sp_97_rct
ReDeconv	CD4+ T	-13.3135	sp_98_rct
ReDeconv	Platelets	9.31404	sp_98_rct
ReDeconv	Monocytes	1.7476	sp_98_rct
ReDeconv	NK	-5.35398	sp_98_rct
ReDeconv	Pre-B	11.7241	sp_98_rct
ReDeconv	CD8+ NKT-like	4.42245	sp_98_rct
ReDeconv	Naive CD8+ T	-2.69434	sp_98_rct
ReDeconv	B	-5.8464	sp_98_rct
ReDeconv	CD4+ T	-11.5214	sp_99_rct
ReDeconv	Platelets	17.5001	sp_99_rct
ReDeconv	Monocytes	4.47521	sp_99_rct
ReDeconv	NK	-5.9238	sp_99_rct
ReDeconv	Pre-B	8.05163	sp_99_rct
ReDeconv	CD8+ NKT-like	-0.392166	sp_99_rct
ReDeconv	Naive CD8+ T	-8.27875	sp_99_rct
ReDeconv	B	-3.91075	sp_99_rct
ReDeconv	CD4+ T	-10.5216	sp_100_rct
ReDeconv	Platelets	6.05157	sp_100_rct
ReDeconv	Monocytes	-2.70901	sp_100_rct
ReDeconv	NK	-1.2196	sp_100_rct
ReDeconv	Pre-B	14.717	sp_100_rct
ReDeconv	CD8+ NKT-like	1.60444	sp_100_rct
ReDeconv	Naive CD8+ T	6.51817	sp_100_rct
ReDeconv	B	-14.441	sp_100_rct
ReDeconv (T1)	CD4+ T	-6.28436	sp_1_rct
ReDeconv (T1)	Platelets	-70.3589	sp_1_rct
ReDeconv (T1)	Monocytes	57.815	sp_1_rct
ReDeconv (T1)	NK	-7.57675	sp_1_rct
ReDeconv (T1)	Pre-B	-13.0508	sp_1_rct
ReDeconv (T1)	CD8+ NKT-like	-3.02185	sp_1_rct
ReDeconv (T1)	Naive CD8+ T	33.7218	sp_1_rct
ReDeconv (T1)	B	8.75591	sp_1_rct
ReDeconv (T1)	CD4+ T	22.1844	sp_2_rct
ReDeconv (T1)	Platelets	-80.3061	sp_2_rct
ReDeconv (T1)	Monocytes	71.9188	sp_2_rct
ReDeconv (T1)	NK	-11.1902	sp_2_rct
ReDeconv (T1)	Pre-B	-16.096	sp_2_rct
ReDeconv (T1)	CD8+ NKT-like	-2.3908	sp_2_rct
ReDeconv (T1)	Naive CD8+ T	18.691	sp_2_rct
ReDeconv (T1)	B	-2.81123	sp_2_rct
ReDeconv (T1)	CD4+ T	12.1152	sp_3_rct
ReDeconv (T1)	Platelets	-74.6599	sp_3_rct
ReDeconv (T1)	Monocytes	64.985	sp_3_rct
ReDeconv (T1)	NK	-9.07472	sp_3_rct
ReDeconv (T1)	Pre-B	-26.3642	sp_3_rct
ReDeconv (T1)	CD8+ NKT-like	-11.3215	sp_3_rct
ReDeconv (T1)	Naive CD8+ T	29.422	sp_3_rct
ReDeconv (T1)	B	14.8982	sp_3_rct
ReDeconv (T1)	CD4+ T	1.16871	sp_4_rct
ReDeconv (T1)	Platelets	-76.5726	sp_4_rct
ReDeconv (T1)	Monocytes	57.3139	sp_4_rct
ReDeconv (T1)	NK	-19.8884	sp_4_rct
ReDeconv (T1)	Pre-B	-18.2074	sp_4_rct
ReDeconv (T1)	CD8+ NKT-like	23.5163	sp_4_rct
ReDeconv (T1)	Naive CD8+ T	4.40608	sp_4_rct
ReDeconv (T1)	B	28.2634	sp_4_rct
ReDeconv (T1)	CD4+ T	9.05682	sp_5_rct
ReDeconv (T1)	Platelets	-76.9871	sp_5_rct
ReDeconv (T1)	Monocytes	57.9641	sp_5_rct
ReDeconv (T1)	NK	-18.9733	sp_5_rct
ReDeconv (T1)	Pre-B	-15.574	sp_5_rct
ReDeconv (T1)	CD8+ NKT-like	9.40744	sp_5_rct
ReDeconv (T1)	Naive CD8+ T	25.8282	sp_5_rct
ReDeconv (T1)	B	9.27787	sp_5_rct
ReDeconv (T1)	CD4+ T	22.491	sp_6_rct
ReDeconv (T1)	Platelets	-75.5087	sp_6_rct
ReDeconv (T1)	Monocytes	54.027	sp_6_rct
ReDeconv (T1)	NK	-10.7022	sp_6_rct
ReDeconv (T1)	Pre-B	-14.9814	sp_6_rct
ReDeconv (T1)	CD8+ NKT-like	-13.1642	sp_6_rct
ReDeconv (T1)	Naive CD8+ T	30.66	sp_6_rct
ReDeconv (T1)	B	7.1785	sp_6_rct
ReDeconv (T1)	CD4+ T	29.7032	sp_7_rct
ReDeconv (T1)	Platelets	-77.0771	sp_7_rct
ReDeconv (T1)	Monocytes	53.456	sp_7_rct
ReDeconv (T1)	NK	-9.97423	sp_7_rct
ReDeconv (T1)	Pre-B	-26.103	sp_7_rct
ReDeconv (T1)	CD8+ NKT-like	10.2518	sp_7_rct
ReDeconv (T1)	Naive CD8+ T	2.10641	sp_7_rct
ReDeconv (T1)	B	17.6368	sp_7_rct
ReDeconv (T1)	CD4+ T	12.3314	sp_8_rct
ReDeconv (T1)	Platelets	-79.7387	sp_8_rct
ReDeconv (T1)	Monocytes	57.4419	sp_8_rct
ReDeconv (T1)	NK	-8.04127	sp_8_rct
ReDeconv (T1)	Pre-B	-6.27178	sp_8_rct
ReDeconv (T1)	CD8+ NKT-like	-1.95921	sp_8_rct
ReDeconv (T1)	Naive CD8+ T	11.0421	sp_8_rct
ReDeconv (T1)	B	15.1955	sp_8_rct
ReDeconv (T1)	CD4+ T	12.3486	sp_9_rct
ReDeconv (T1)	Platelets	-71.9704	sp_9_rct
ReDeconv (T1)	Monocytes	60.3687	sp_9_rct
ReDeconv (T1)	NK	-13.1621	sp_9_rct
ReDeconv (T1)	Pre-B	-18.3604	sp_9_rct
ReDeconv (T1)	CD8+ NKT-like	-8.42	sp_9_rct
ReDeconv (T1)	Naive CD8+ T	22.8499	sp_9_rct
ReDeconv (T1)	B	16.3456	sp_9_rct
ReDeconv (T1)	CD4+ T	17.224	sp_10_rct
ReDeconv (T1)	Platelets	-73.6879	sp_10_rct
ReDeconv (T1)	Monocytes	73.4611	sp_10_rct
ReDeconv (T1)	NK	-18.706	sp_10_rct
ReDeconv (T1)	Pre-B	-18.8848	sp_10_rct
ReDeconv (T1)	CD8+ NKT-like	15.3	sp_10_rct
ReDeconv (T1)	Naive CD8+ T	-1.32476	sp_10_rct
ReDeconv (T1)	B	6.61839	sp_10_rct
ReDeconv (T1)	CD4+ T	-2.2496	sp_11_rct
ReDeconv (T1)	Platelets	-76.912	sp_11_rct
ReDeconv (T1)	Monocytes	66.4766	sp_11_rct
ReDeconv (T1)	NK	-3.61319	sp_11_rct
ReDeconv (T1)	Pre-B	-10.3766	sp_11_rct
ReDeconv (T1)	CD8+ NKT-like	-8.48906	sp_11_rct
ReDeconv (T1)	Naive CD8+ T	26.1719	sp_11_rct
ReDeconv (T1)	B	8.99198	sp_11_rct
ReDeconv (T1)	CD4+ T	24.0517	sp_12_rct
ReDeconv (T1)	Platelets	-72.9854	sp_12_rct
ReDeconv (T1)	Monocytes	48.5672	sp_12_rct
ReDeconv (T1)	NK	-15.6036	sp_12_rct
ReDeconv (T1)	Pre-B	-25.3376	sp_12_rct
ReDeconv (T1)	CD8+ NKT-like	18.7778	sp_12_rct
ReDeconv (T1)	Naive CD8+ T	-2.47134	sp_12_rct
ReDeconv (T1)	B	25.0012	sp_12_rct
ReDeconv (T1)	CD4+ T	19.6113	sp_13_rct
ReDeconv (T1)	Platelets	-77.2294	sp_13_rct
ReDeconv (T1)	Monocytes	60.5925	sp_13_rct
ReDeconv (T1)	NK	-16.2576	sp_13_rct
ReDeconv (T1)	Pre-B	-28.6164	sp_13_rct
ReDeconv (T1)	CD8+ NKT-like	-4.54208	sp_13_rct
ReDeconv (T1)	Naive CD8+ T	15.9546	sp_13_rct
ReDeconv (T1)	B	30.4871	sp_13_rct
ReDeconv (T1)	CD4+ T	21.1237	sp_14_rct
ReDeconv (T1)	Platelets	-75.9932	sp_14_rct
ReDeconv (T1)	Monocytes	68.751	sp_14_rct
ReDeconv (T1)	NK	-18.5697	sp_14_rct
ReDeconv (T1)	Pre-B	-15.818	sp_14_rct
ReDeconv (T1)	CD8+ NKT-like	6.84074	sp_14_rct
ReDeconv (T1)	Naive CD8+ T	9.15326	sp_14_rct
ReDeconv (T1)	B	4.5122	sp_14_rct
ReDeconv (T1)	CD4+ T	32.33	sp_15_rct
ReDeconv (T1)	Platelets	-76.1718	sp_15_rct
ReDeconv (T1)	Monocytes	68.5773	sp_15_rct
ReDeconv (T1)	NK	-17.9637	sp_15_rct
ReDeconv (T1)	Pre-B	-19.9997	sp_15_rct
ReDeconv (T1)	CD8+ NKT-like	1.789	sp_15_rct
ReDeconv (T1)	Naive CD8+ T	2.85387	sp_15_rct
ReDeconv (T1)	B	8.58508	sp_15_rct
ReDeconv (T1)	CD4+ T	10.417	sp_16_rct
ReDeconv (T1)	Platelets	-74.8717	sp_16_rct
ReDeconv (T1)	Monocytes	42.6451	sp_16_rct
ReDeconv (T1)	NK	-2.243	sp_16_rct
ReDeconv (T1)	Pre-B	-19.0813	sp_16_rct
ReDeconv (T1)	CD8+ NKT-like	3.83451	sp_16_rct
ReDeconv (T1)	Naive CD8+ T	19.4483	sp_16_rct
ReDeconv (T1)	B	19.851	sp_16_rct
ReDeconv (T1)	CD4+ T	10.4172	sp_17_rct
ReDeconv (T1)	Platelets	-73.4971	sp_17_rct
ReDeconv (T1)	Monocytes	52.7255	sp_17_rct
ReDeconv (T1)	NK	-16.2862	sp_17_rct
ReDeconv (T1)	Pre-B	-19.1661	sp_17_rct
ReDeconv (T1)	CD8+ NKT-like	14.3494	sp_17_rct
ReDeconv (T1)	Naive CD8+ T	25.549	sp_17_rct
ReDeconv (T1)	B	5.90836	sp_17_rct
ReDeconv (T1)	CD4+ T	-2.52948	sp_18_rct
ReDeconv (T1)	Platelets	-73.907	sp_18_rct
ReDeconv (T1)	Monocytes	46.1458	sp_18_rct
ReDeconv (T1)	NK	-11.5479	sp_18_rct
ReDeconv (T1)	Pre-B	-23.0741	sp_18_rct
ReDeconv (T1)	CD8+ NKT-like	13.454	sp_18_rct
ReDeconv (T1)	Naive CD8+ T	20.5542	sp_18_rct
ReDeconv (T1)	B	30.9045	sp_18_rct
ReDeconv (T1)	CD4+ T	23.0108	sp_19_rct
ReDeconv (T1)	Platelets	-73.7509	sp_19_rct
ReDeconv (T1)	Monocytes	65.4847	sp_19_rct
ReDeconv (T1)	NK	-23.092	sp_19_rct
ReDeconv (T1)	Pre-B	-19.5266	sp_19_rct
ReDeconv (T1)	CD8+ NKT-like	17.144	sp_19_rct
ReDeconv (T1)	Naive CD8+ T	-6.85038	sp_19_rct
ReDeconv (T1)	B	17.5803	sp_19_rct
ReDeconv (T1)	CD4+ T	23.4783	sp_20_rct
ReDeconv (T1)	Platelets	-75.1408	sp_20_rct
ReDeconv (T1)	Monocytes	69.3106	sp_20_rct
ReDeconv (T1)	NK	-14.4599	sp_20_rct
ReDeconv (T1)	Pre-B	-11.9353	sp_20_rct
ReDeconv (T1)	CD8+ NKT-like	-5.36717	sp_20_rct
ReDeconv (T1)	Naive CD8+ T	7.72717	sp_20_rct
ReDeconv (T1)	B	6.3872	sp_20_rct
ReDeconv (T1)	CD4+ T	17.0655	sp_21_rct
ReDeconv (T1)	Platelets	-74.176	sp_21_rct
ReDeconv (T1)	Monocytes	48.7818	sp_21_rct
ReDeconv (T1)	NK	-11.7173	sp_21_rct
ReDeconv (T1)	Pre-B	-11.1405	sp_21_rct
ReDeconv (T1)	CD8+ NKT-like	5.47323	sp_21_rct
ReDeconv (T1)	Naive CD8+ T	16.8049	sp_21_rct
ReDeconv (T1)	B	8.90836	sp_21_rct
ReDeconv (T1)	CD4+ T	19.9069	sp_22_rct
ReDeconv (T1)	Platelets	-72.3173	sp_22_rct
ReDeconv (T1)	Monocytes	67.4164	sp_22_rct
ReDeconv (T1)	NK	1.99498	sp_22_rct
ReDeconv (T1)	Pre-B	-23.5617	sp_22_rct
ReDeconv (T1)	CD8+ NKT-like	-21.4434	sp_22_rct
ReDeconv (T1)	Naive CD8+ T	13.8436	sp_22_rct
ReDeconv (T1)	B	14.1604	sp_22_rct
ReDeconv (T1)	CD4+ T	25.707	sp_23_rct
ReDeconv (T1)	Platelets	-71.848	sp_23_rct
ReDeconv (T1)	Monocytes	65.2117	sp_23_rct
ReDeconv (T1)	NK	-14.1978	sp_23_rct
ReDeconv (T1)	Pre-B	-31.8281	sp_23_rct
ReDeconv (T1)	CD8+ NKT-like	1.48293	sp_23_rct
ReDeconv (T1)	Naive CD8+ T	0.635458	sp_23_rct
ReDeconv (T1)	B	24.8369	sp_23_rct
ReDeconv (T1)	CD4+ T	25.1755	sp_24_rct
ReDeconv (T1)	Platelets	-78.1933	sp_24_rct
ReDeconv (T1)	Monocytes	52.9417	sp_24_rct
ReDeconv (T1)	NK	-2.15651	sp_24_rct
ReDeconv (T1)	Pre-B	-26.2143	sp_24_rct
ReDeconv (T1)	CD8+ NKT-like	-2.24997	sp_24_rct
ReDeconv (T1)	Naive CD8+ T	17.2018	sp_24_rct
ReDeconv (T1)	B	13.4952	sp_24_rct
ReDeconv (T1)	CD4+ T	31.6493	sp_25_rct
ReDeconv (T1)	Platelets	-76.6068	sp_25_rct
ReDeconv (T1)	Monocytes	53.9685	sp_25_rct
ReDeconv (T1)	NK	-6.10315	sp_25_rct
ReDeconv (T1)	Pre-B	-19.8684	sp_25_rct
ReDeconv (T1)	CD8+ NKT-like	-13.5476	sp_25_rct
ReDeconv (T1)	Naive CD8+ T	14.0251	sp_25_rct
ReDeconv (T1)	B	16.483	sp_25_rct
ReDeconv (T1)	CD4+ T	8.71616	sp_26_rct
ReDeconv (T1)	Platelets	-76.5576	sp_26_rct
ReDeconv (T1)	Monocytes	72.5123	sp_26_rct
ReDeconv (T1)	NK	-14.968	sp_26_rct
ReDeconv (T1)	Pre-B	-18.4751	sp_26_rct
ReDeconv (T1)	CD8+ NKT-like	9.14457	sp_26_rct
ReDeconv (T1)	Naive CD8+ T	7.77085	sp_26_rct
ReDeconv (T1)	B	11.8568	sp_26_rct
ReDeconv (T1)	CD4+ T	27.6567	sp_27_rct
ReDeconv (T1)	Platelets	-77.9527	sp_27_rct
ReDeconv (T1)	Monocytes	49.0018	sp_27_rct
ReDeconv (T1)	NK	-8.56815	sp_27_rct
ReDeconv (T1)	Pre-B	-12.1135	sp_27_rct
ReDeconv (T1)	CD8+ NKT-like	14.3552	sp_27_rct
ReDeconv (T1)	Naive CD8+ T	-4.94456	sp_27_rct
ReDeconv (T1)	B	12.5653	sp_27_rct
ReDeconv (T1)	CD4+ T	1.93657	sp_28_rct
ReDeconv (T1)	Platelets	-71.805	sp_28_rct
ReDeconv (T1)	Monocytes	52.5784	sp_28_rct
ReDeconv (T1)	NK	-10.5729	sp_28_rct
ReDeconv (T1)	Pre-B	-10.0931	sp_28_rct
ReDeconv (T1)	CD8+ NKT-like	0.705185	sp_28_rct
ReDeconv (T1)	Naive CD8+ T	26.3288	sp_28_rct
ReDeconv (T1)	B	10.922	sp_28_rct
ReDeconv (T1)	CD4+ T	27.6484	sp_29_rct
ReDeconv (T1)	Platelets	-72.9509	sp_29_rct
ReDeconv (T1)	Monocytes	63.9326	sp_29_rct
ReDeconv (T1)	NK	-6.28169	sp_29_rct
ReDeconv (T1)	Pre-B	-8.05588	sp_29_rct
ReDeconv (T1)	CD8+ NKT-like	-33.1104	sp_29_rct
ReDeconv (T1)	Naive CD8+ T	26.5983	sp_29_rct
ReDeconv (T1)	B	2.21957	sp_29_rct
ReDeconv (T1)	CD4+ T	8.27066	sp_30_rct
ReDeconv (T1)	Platelets	-81.3848	sp_30_rct
ReDeconv (T1)	Monocytes	60.7073	sp_30_rct
ReDeconv (T1)	NK	-14.9626	sp_30_rct
ReDeconv (T1)	Pre-B	-10.7029	sp_30_rct
ReDeconv (T1)	CD8+ NKT-like	5.08145	sp_30_rct
ReDeconv (T1)	Naive CD8+ T	24.6125	sp_30_rct
ReDeconv (T1)	B	8.37851	sp_30_rct
ReDeconv (T1)	CD4+ T	7.53097	sp_31_rct
ReDeconv (T1)	Platelets	-74.0077	sp_31_rct
ReDeconv (T1)	Monocytes	71.7837	sp_31_rct
ReDeconv (T1)	NK	-16.4198	sp_31_rct
ReDeconv (T1)	Pre-B	-15.8967	sp_31_rct
ReDeconv (T1)	CD8+ NKT-like	2.84934	sp_31_rct
ReDeconv (T1)	Naive CD8+ T	6.51016	sp_31_rct
ReDeconv (T1)	B	17.65	sp_31_rct
ReDeconv (T1)	CD4+ T	13.1238	sp_32_rct
ReDeconv (T1)	Platelets	-74.9667	sp_32_rct
ReDeconv (T1)	Monocytes	68.2546	sp_32_rct
ReDeconv (T1)	NK	-7.64229	sp_32_rct
ReDeconv (T1)	Pre-B	-11.671	sp_32_rct
ReDeconv (T1)	CD8+ NKT-like	-3.61357	sp_32_rct
ReDeconv (T1)	Naive CD8+ T	15.4743	sp_32_rct
ReDeconv (T1)	B	1.04091	sp_32_rct
ReDeconv (T1)	CD4+ T	16.6945	sp_33_rct
ReDeconv (T1)	Platelets	-72.6715	sp_33_rct
ReDeconv (T1)	Monocytes	49.2841	sp_33_rct
ReDeconv (T1)	NK	-21.6524	sp_33_rct
ReDeconv (T1)	Pre-B	-16.0625	sp_33_rct
ReDeconv (T1)	CD8+ NKT-like	16.0653	sp_33_rct
ReDeconv (T1)	Naive CD8+ T	6.81061	sp_33_rct
ReDeconv (T1)	B	21.5318	sp_33_rct
ReDeconv (T1)	CD4+ T	18.0558	sp_34_rct
ReDeconv (T1)	Platelets	-73.5962	sp_34_rct
ReDeconv (T1)	Monocytes	68.1091	sp_34_rct
ReDeconv (T1)	NK	-4.56716	sp_34_rct
ReDeconv (T1)	Pre-B	-18.1463	sp_34_rct
ReDeconv (T1)	CD8+ NKT-like	-16.1769	sp_34_rct
ReDeconv (T1)	Naive CD8+ T	20.6227	sp_34_rct
ReDeconv (T1)	B	5.69899	sp_34_rct
ReDeconv (T1)	CD4+ T	-3.2604	sp_35_rct
ReDeconv (T1)	Platelets	-71.8993	sp_35_rct
ReDeconv (T1)	Monocytes	64.6922	sp_35_rct
ReDeconv (T1)	NK	-17.4509	sp_35_rct
ReDeconv (T1)	Pre-B	-25.2329	sp_35_rct
ReDeconv (T1)	CD8+ NKT-like	11.9069	sp_35_rct
ReDeconv (T1)	Naive CD8+ T	1.27481	sp_35_rct
ReDeconv (T1)	B	39.9696	sp_35_rct
ReDeconv (T1)	CD4+ T	12.9274	sp_36_rct
ReDeconv (T1)	Platelets	-75.7165	sp_36_rct
ReDeconv (T1)	Monocytes	51.5685	sp_36_rct
ReDeconv (T1)	NK	-4.94182	sp_36_rct
ReDeconv (T1)	Pre-B	-26.2998	sp_36_rct
ReDeconv (T1)	CD8+ NKT-like	-0.236608	sp_36_rct
ReDeconv (T1)	Naive CD8+ T	26.4337	sp_36_rct
ReDeconv (T1)	B	16.2651	sp_36_rct
ReDeconv (T1)	CD4+ T	22.4675	sp_37_rct
ReDeconv (T1)	Platelets	-76.8246	sp_37_rct
ReDeconv (T1)	Monocytes	59.9906	sp_37_rct
ReDeconv (T1)	NK	-12.5768	sp_37_rct
ReDeconv (T1)	Pre-B	-22.0574	sp_37_rct
ReDeconv (T1)	CD8+ NKT-like	-11.0513	sp_37_rct
ReDeconv (T1)	Naive CD8+ T	21.1952	sp_37_rct
ReDeconv (T1)	B	18.8567	sp_37_rct
ReDeconv (T1)	CD4+ T	8.47179	sp_38_rct
ReDeconv (T1)	Platelets	-78.777	sp_38_rct
ReDeconv (T1)	Monocytes	54.2016	sp_38_rct
ReDeconv (T1)	NK	-16.3131	sp_38_rct
ReDeconv (T1)	Pre-B	-22.8831	sp_38_rct
ReDeconv (T1)	CD8+ NKT-like	20.4989	sp_38_rct
ReDeconv (T1)	Naive CD8+ T	17.5564	sp_38_rct
ReDeconv (T1)	B	17.2445	sp_38_rct
ReDeconv (T1)	CD4+ T	11.9001	sp_39_rct
ReDeconv (T1)	Platelets	-75.8334	sp_39_rct
ReDeconv (T1)	Monocytes	59.7536	sp_39_rct
ReDeconv (T1)	NK	-14.431	sp_39_rct
ReDeconv (T1)	Pre-B	-28.746	sp_39_rct
ReDeconv (T1)	CD8+ NKT-like	14.9172	sp_39_rct
ReDeconv (T1)	Naive CD8+ T	6.20377	sp_39_rct
ReDeconv (T1)	B	26.2356	sp_39_rct
ReDeconv (T1)	CD4+ T	-7.40674	sp_40_rct
ReDeconv (T1)	Platelets	-70.566	sp_40_rct
ReDeconv (T1)	Monocytes	59.6544	sp_40_rct
ReDeconv (T1)	NK	-18.3941	sp_40_rct
ReDeconv (T1)	Pre-B	-17.4001	sp_40_rct
ReDeconv (T1)	CD8+ NKT-like	17.7125	sp_40_rct
ReDeconv (T1)	Naive CD8+ T	18.8553	sp_40_rct
ReDeconv (T1)	B	17.5448	sp_40_rct
ReDeconv (T1)	CD4+ T	18.8992	sp_41_rct
ReDeconv (T1)	Platelets	-77.7057	sp_41_rct
ReDeconv (T1)	Monocytes	59.7868	sp_41_rct
ReDeconv (T1)	NK	-5.78695	sp_41_rct
ReDeconv (T1)	Pre-B	-31.4887	sp_41_rct
ReDeconv (T1)	CD8+ NKT-like	-8.25242	sp_41_rct
ReDeconv (T1)	Naive CD8+ T	2.89386	sp_41_rct
ReDeconv (T1)	B	41.654	sp_41_rct
ReDeconv (T1)	CD4+ T	11.6263	sp_42_rct
ReDeconv (T1)	Platelets	-79.6088	sp_42_rct
ReDeconv (T1)	Monocytes	60.308	sp_42_rct
ReDeconv (T1)	NK	-25.2814	sp_42_rct
ReDeconv (T1)	Pre-B	-17.8902	sp_42_rct
ReDeconv (T1)	CD8+ NKT-like	10.2622	sp_42_rct
ReDeconv (T1)	Naive CD8+ T	17.0073	sp_42_rct
ReDeconv (T1)	B	23.5767	sp_42_rct
ReDeconv (T1)	CD4+ T	25.0227	sp_43_rct
ReDeconv (T1)	Platelets	-72.2103	sp_43_rct
ReDeconv (T1)	Monocytes	54.0499	sp_43_rct
ReDeconv (T1)	NK	-18.9503	sp_43_rct
ReDeconv (T1)	Pre-B	-18.8789	sp_43_rct
ReDeconv (T1)	CD8+ NKT-like	-3.37432	sp_43_rct
ReDeconv (T1)	Naive CD8+ T	24.2183	sp_43_rct
ReDeconv (T1)	B	10.1229	sp_43_rct
ReDeconv (T1)	CD4+ T	13.2014	sp_44_rct
ReDeconv (T1)	Platelets	-78.0358	sp_44_rct
ReDeconv (T1)	Monocytes	64.0391	sp_44_rct
ReDeconv (T1)	NK	-13.4924	sp_44_rct
ReDeconv (T1)	Pre-B	-22.5211	sp_44_rct
ReDeconv (T1)	CD8+ NKT-like	16.071	sp_44_rct
ReDeconv (T1)	Naive CD8+ T	11.2181	sp_44_rct
ReDeconv (T1)	B	9.51975	sp_44_rct
ReDeconv (T1)	CD4+ T	4.13866	sp_45_rct
ReDeconv (T1)	Platelets	-75.0727	sp_45_rct
ReDeconv (T1)	Monocytes	71.5765	sp_45_rct
ReDeconv (T1)	NK	-13.9721	sp_45_rct
ReDeconv (T1)	Pre-B	-5.27417	sp_45_rct
ReDeconv (T1)	CD8+ NKT-like	4.87994	sp_45_rct
ReDeconv (T1)	Naive CD8+ T	3.28732	sp_45_rct
ReDeconv (T1)	B	10.4366	sp_45_rct
ReDeconv (T1)	CD4+ T	3.69933	sp_46_rct
ReDeconv (T1)	Platelets	-77.798	sp_46_rct
ReDeconv (T1)	Monocytes	56.381	sp_46_rct
ReDeconv (T1)	NK	-21.0231	sp_46_rct
ReDeconv (T1)	Pre-B	-26.2639	sp_46_rct
ReDeconv (T1)	CD8+ NKT-like	27.0939	sp_46_rct
ReDeconv (T1)	Naive CD8+ T	16.216	sp_46_rct
ReDeconv (T1)	B	21.6948	sp_46_rct
ReDeconv (T1)	CD4+ T	3.65107	sp_47_rct
ReDeconv (T1)	Platelets	-73.6725	sp_47_rct
ReDeconv (T1)	Monocytes	57.1776	sp_47_rct
ReDeconv (T1)	NK	-5.52607	sp_47_rct
ReDeconv (T1)	Pre-B	-6.70467	sp_47_rct
ReDeconv (T1)	CD8+ NKT-like	-0.191215	sp_47_rct
ReDeconv (T1)	Naive CD8+ T	22.8753	sp_47_rct
ReDeconv (T1)	B	2.39045	sp_47_rct
ReDeconv (T1)	CD4+ T	28.0673	sp_48_rct
ReDeconv (T1)	Platelets	-80.1619	sp_48_rct
ReDeconv (T1)	Monocytes	49.6911	sp_48_rct
ReDeconv (T1)	NK	-16.1483	sp_48_rct
ReDeconv (T1)	Pre-B	-24.9661	sp_48_rct
ReDeconv (T1)	CD8+ NKT-like	6.90568	sp_48_rct
ReDeconv (T1)	Naive CD8+ T	12.0149	sp_48_rct
ReDeconv (T1)	B	24.5972	sp_48_rct
ReDeconv (T1)	CD4+ T	13.2003	sp_49_rct
ReDeconv (T1)	Platelets	-74.0469	sp_49_rct
ReDeconv (T1)	Monocytes	61.3014	sp_49_rct
ReDeconv (T1)	NK	-14.4232	sp_49_rct
ReDeconv (T1)	Pre-B	-25.0241	sp_49_rct
ReDeconv (T1)	CD8+ NKT-like	12.0987	sp_49_rct
ReDeconv (T1)	Naive CD8+ T	7.80636	sp_49_rct
ReDeconv (T1)	B	19.0875	sp_49_rct
ReDeconv (T1)	CD4+ T	15.1483	sp_50_rct
ReDeconv (T1)	Platelets	-74.285	sp_50_rct
ReDeconv (T1)	Monocytes	57.8262	sp_50_rct
ReDeconv (T1)	NK	-1.86398	sp_50_rct
ReDeconv (T1)	Pre-B	-24.2786	sp_50_rct
ReDeconv (T1)	CD8+ NKT-like	-10.8363	sp_50_rct
ReDeconv (T1)	Naive CD8+ T	18.1525	sp_50_rct
ReDeconv (T1)	B	20.137	sp_50_rct
ReDeconv (T1)	CD4+ T	3.85565	sp_51_rct
ReDeconv (T1)	Platelets	-72.8878	sp_51_rct
ReDeconv (T1)	Monocytes	52.8032	sp_51_rct
ReDeconv (T1)	NK	-16.3911	sp_51_rct
ReDeconv (T1)	Pre-B	-14.2667	sp_51_rct
ReDeconv (T1)	CD8+ NKT-like	7.65243	sp_51_rct
ReDeconv (T1)	Naive CD8+ T	21.2488	sp_51_rct
ReDeconv (T1)	B	17.9854	sp_51_rct
ReDeconv (T1)	CD4+ T	2.14256	sp_52_rct
ReDeconv (T1)	Platelets	-70.8521	sp_52_rct
ReDeconv (T1)	Monocytes	58.2124	sp_52_rct
ReDeconv (T1)	NK	-19.2844	sp_52_rct
ReDeconv (T1)	Pre-B	-24.8064	sp_52_rct
ReDeconv (T1)	CD8+ NKT-like	8.69297	sp_52_rct
ReDeconv (T1)	Naive CD8+ T	21.3401	sp_52_rct
ReDeconv (T1)	B	24.5548	sp_52_rct
ReDeconv (T1)	CD4+ T	0.975175	sp_53_rct
ReDeconv (T1)	Platelets	-76.2573	sp_53_rct
ReDeconv (T1)	Monocytes	65.0716	sp_53_rct
ReDeconv (T1)	NK	-9.22405	sp_53_rct
ReDeconv (T1)	Pre-B	-17.2377	sp_53_rct
ReDeconv (T1)	CD8+ NKT-like	2.22438	sp_53_rct
ReDeconv (T1)	Naive CD8+ T	26.05	sp_53_rct
ReDeconv (T1)	B	8.3978	sp_53_rct
ReDeconv (T1)	CD4+ T	11.0396	sp_54_rct
ReDeconv (T1)	Platelets	-77.7387	sp_54_rct
ReDeconv (T1)	Monocytes	59.1823	sp_54_rct
ReDeconv (T1)	NK	-13.2581	sp_54_rct
ReDeconv (T1)	Pre-B	-21.5486	sp_54_rct
ReDeconv (T1)	CD8+ NKT-like	1.81006	sp_54_rct
ReDeconv (T1)	Naive CD8+ T	19.2664	sp_54_rct
ReDeconv (T1)	B	21.2471	sp_54_rct
ReDeconv (T1)	CD4+ T	5.96131	sp_55_rct
ReDeconv (T1)	Platelets	-73.8244	sp_55_rct
ReDeconv (T1)	Monocytes	58.9184	sp_55_rct
ReDeconv (T1)	NK	-14.3047	sp_55_rct
ReDeconv (T1)	Pre-B	-16.6335	sp_55_rct
ReDeconv (T1)	CD8+ NKT-like	11.2118	sp_55_rct
ReDeconv (T1)	Naive CD8+ T	17.5305	sp_55_rct
ReDeconv (T1)	B	11.1406	sp_55_rct
ReDeconv (T1)	CD4+ T	-8.05356	sp_56_rct
ReDeconv (T1)	Platelets	-74.9889	sp_56_rct
ReDeconv (T1)	Monocytes	53.5945	sp_56_rct
ReDeconv (T1)	NK	-16.3193	sp_56_rct
ReDeconv (T1)	Pre-B	-5.26169	sp_56_rct
ReDeconv (T1)	CD8+ NKT-like	15.512	sp_56_rct
ReDeconv (T1)	Naive CD8+ T	10.3205	sp_56_rct
ReDeconv (T1)	B	25.1965	sp_56_rct
ReDeconv (T1)	CD4+ T	-0.672522	sp_57_rct
ReDeconv (T1)	Platelets	-71.7526	sp_57_rct
ReDeconv (T1)	Monocytes	52.2924	sp_57_rct
ReDeconv (T1)	NK	-12.2535	sp_57_rct
ReDeconv (T1)	Pre-B	-21.2574	sp_57_rct
ReDeconv (T1)	CD8+ NKT-like	31.5866	sp_57_rct
ReDeconv (T1)	Naive CD8+ T	9.02462	sp_57_rct
ReDeconv (T1)	B	13.0324	sp_57_rct
ReDeconv (T1)	CD4+ T	12.2702	sp_58_rct
ReDeconv (T1)	Platelets	-76.5456	sp_58_rct
ReDeconv (T1)	Monocytes	62.4803	sp_58_rct
ReDeconv (T1)	NK	-14.7766	sp_58_rct
ReDeconv (T1)	Pre-B	-8.77716	sp_58_rct
ReDeconv (T1)	CD8+ NKT-like	8.54349	sp_58_rct
ReDeconv (T1)	Naive CD8+ T	14.1524	sp_58_rct
ReDeconv (T1)	B	2.65309	sp_58_rct
ReDeconv (T1)	CD4+ T	9.89295	sp_59_rct
ReDeconv (T1)	Platelets	-72.7163	sp_59_rct
ReDeconv (T1)	Monocytes	51.1818	sp_59_rct
ReDeconv (T1)	NK	-17.4978	sp_59_rct
ReDeconv (T1)	Pre-B	-15.6331	sp_59_rct
ReDeconv (T1)	CD8+ NKT-like	27.0472	sp_59_rct
ReDeconv (T1)	Naive CD8+ T	-3.49502	sp_59_rct
ReDeconv (T1)	B	21.2202	sp_59_rct
ReDeconv (T1)	CD4+ T	21.4497	sp_60_rct
ReDeconv (T1)	Platelets	-72.1042	sp_60_rct
ReDeconv (T1)	Monocytes	67.7291	sp_60_rct
ReDeconv (T1)	NK	-11.2192	sp_60_rct
ReDeconv (T1)	Pre-B	-14.472	sp_60_rct
ReDeconv (T1)	CD8+ NKT-like	-5.60216	sp_60_rct
ReDeconv (T1)	Naive CD8+ T	14.3357	sp_60_rct
ReDeconv (T1)	B	-0.116791	sp_60_rct
ReDeconv (T1)	CD4+ T	26.441	sp_61_rct
ReDeconv (T1)	Platelets	-76.4781	sp_61_rct
ReDeconv (T1)	Monocytes	53.9764	sp_61_rct
ReDeconv (T1)	NK	-13.4769	sp_61_rct
ReDeconv (T1)	Pre-B	-15.7408	sp_61_rct
ReDeconv (T1)	CD8+ NKT-like	-19.6973	sp_61_rct
ReDeconv (T1)	Naive CD8+ T	27.2498	sp_61_rct
ReDeconv (T1)	B	17.7259	sp_61_rct
ReDeconv (T1)	CD4+ T	30.8504	sp_62_rct
ReDeconv (T1)	Platelets	-76.3788	sp_62_rct
ReDeconv (T1)	Monocytes	57.4618	sp_62_rct
ReDeconv (T1)	NK	-6.22358	sp_62_rct
ReDeconv (T1)	Pre-B	-21.386	sp_62_rct
ReDeconv (T1)	CD8+ NKT-like	-14.4646	sp_62_rct
ReDeconv (T1)	Naive CD8+ T	14.7522	sp_62_rct
ReDeconv (T1)	B	15.3885	sp_62_rct
ReDeconv (T1)	CD4+ T	6.24822	sp_63_rct
ReDeconv (T1)	Platelets	-75.5229	sp_63_rct
ReDeconv (T1)	Monocytes	65.8654	sp_63_rct
ReDeconv (T1)	NK	-8.50413	sp_63_rct
ReDeconv (T1)	Pre-B	-11.5432	sp_63_rct
ReDeconv (T1)	CD8+ NKT-like	-5.93584	sp_63_rct
ReDeconv (T1)	Naive CD8+ T	20.7288	sp_63_rct
ReDeconv (T1)	B	8.66369	sp_63_rct
ReDeconv (T1)	CD4+ T	14.6195	sp_64_rct
ReDeconv (T1)	Platelets	-73.5945	sp_64_rct
ReDeconv (T1)	Monocytes	49.5464	sp_64_rct
ReDeconv (T1)	NK	-17.3254	sp_64_rct
ReDeconv (T1)	Pre-B	-7.37181	sp_64_rct
ReDeconv (T1)	CD8+ NKT-like	16.5082	sp_64_rct
ReDeconv (T1)	Naive CD8+ T	12.5348	sp_64_rct
ReDeconv (T1)	B	5.08273	sp_64_rct
ReDeconv (T1)	CD4+ T	9.14824	sp_65_rct
ReDeconv (T1)	Platelets	-78.1523	sp_65_rct
ReDeconv (T1)	Monocytes	52.6111	sp_65_rct
ReDeconv (T1)	NK	-5.67547	sp_65_rct
ReDeconv (T1)	Pre-B	-15.9911	sp_65_rct
ReDeconv (T1)	CD8+ NKT-like	9.41208	sp_65_rct
ReDeconv (T1)	Naive CD8+ T	18.1425	sp_65_rct
ReDeconv (T1)	B	10.5049	sp_65_rct
ReDeconv (T1)	CD4+ T	15.3715	sp_66_rct
ReDeconv (T1)	Platelets	-76.7324	sp_66_rct
ReDeconv (T1)	Monocytes	80.3902	sp_66_rct
ReDeconv (T1)	NK	-15.6219	sp_66_rct
ReDeconv (T1)	Pre-B	-23.6487	sp_66_rct
ReDeconv (T1)	CD8+ NKT-like	-10.3793	sp_66_rct
ReDeconv (T1)	Naive CD8+ T	8.56004	sp_66_rct
ReDeconv (T1)	B	22.0606	sp_66_rct
ReDeconv (T1)	CD4+ T	-4.70323	sp_67_rct
ReDeconv (T1)	Platelets	-76.107	sp_67_rct
ReDeconv (T1)	Monocytes	67.9977	sp_67_rct
ReDeconv (T1)	NK	-15.4484	sp_67_rct
ReDeconv (T1)	Pre-B	-21.9422	sp_67_rct
ReDeconv (T1)	CD8+ NKT-like	3.85708	sp_67_rct
ReDeconv (T1)	Naive CD8+ T	23.8423	sp_67_rct
ReDeconv (T1)	B	22.5037	sp_67_rct
ReDeconv (T1)	CD4+ T	-10.5324	sp_68_rct
ReDeconv (T1)	Platelets	-73.2535	sp_68_rct
ReDeconv (T1)	Monocytes	60.4799	sp_68_rct
ReDeconv (T1)	NK	-17.306	sp_68_rct
ReDeconv (T1)	Pre-B	-15.0812	sp_68_rct
ReDeconv (T1)	CD8+ NKT-like	35.0913	sp_68_rct
ReDeconv (T1)	Naive CD8+ T	16.5702	sp_68_rct
ReDeconv (T1)	B	4.03185	sp_68_rct
ReDeconv (T1)	CD4+ T	11.1418	sp_69_rct
ReDeconv (T1)	Platelets	-73.6549	sp_69_rct
ReDeconv (T1)	Monocytes	50.1922	sp_69_rct
ReDeconv (T1)	NK	-20.8347	sp_69_rct
ReDeconv (T1)	Pre-B	-14.7778	sp_69_rct
ReDeconv (T1)	CD8+ NKT-like	14.9547	sp_69_rct
ReDeconv (T1)	Naive CD8+ T	18.2139	sp_69_rct
ReDeconv (T1)	B	14.7647	sp_69_rct
ReDeconv (T1)	CD4+ T	5.46959	sp_70_rct
ReDeconv (T1)	Platelets	-77.9678	sp_70_rct
ReDeconv (T1)	Monocytes	49.9973	sp_70_rct
ReDeconv (T1)	NK	-22.7519	sp_70_rct
ReDeconv (T1)	Pre-B	-13.6645	sp_70_rct
ReDeconv (T1)	CD8+ NKT-like	19.8331	sp_70_rct
ReDeconv (T1)	Naive CD8+ T	25.0889	sp_70_rct
ReDeconv (T1)	B	13.9954	sp_70_rct
ReDeconv (T1)	CD4+ T	2.04022	sp_71_rct
ReDeconv (T1)	Platelets	-75.8292	sp_71_rct
ReDeconv (T1)	Monocytes	75.965	sp_71_rct
ReDeconv (T1)	NK	1.32313	sp_71_rct
ReDeconv (T1)	Pre-B	-20.8899	sp_71_rct
ReDeconv (T1)	CD8+ NKT-like	-12.0746	sp_71_rct
ReDeconv (T1)	Naive CD8+ T	15.5922	sp_71_rct
ReDeconv (T1)	B	13.8731	sp_71_rct
ReDeconv (T1)	CD4+ T	10.8635	sp_72_rct
ReDeconv (T1)	Platelets	-81.9212	sp_72_rct
ReDeconv (T1)	Monocytes	64.1139	sp_72_rct
ReDeconv (T1)	NK	-22.7705	sp_72_rct
ReDeconv (T1)	Pre-B	-22.8283	sp_72_rct
ReDeconv (T1)	CD8+ NKT-like	19.8512	sp_72_rct
ReDeconv (T1)	Naive CD8+ T	1.31921	sp_72_rct
ReDeconv (T1)	B	31.3721	sp_72_rct
ReDeconv (T1)	CD4+ T	20.1627	sp_73_rct
ReDeconv (T1)	Platelets	-74.8898	sp_73_rct
ReDeconv (T1)	Monocytes	59.5082	sp_73_rct
ReDeconv (T1)	NK	-5.97211	sp_73_rct
ReDeconv (T1)	Pre-B	-30.5248	sp_73_rct
ReDeconv (T1)	CD8+ NKT-like	-20.3431	sp_73_rct
ReDeconv (T1)	Naive CD8+ T	26.9715	sp_73_rct
ReDeconv (T1)	B	25.0873	sp_73_rct
ReDeconv (T1)	CD4+ T	21.8932	sp_74_rct
ReDeconv (T1)	Platelets	-73.3632	sp_74_rct
ReDeconv (T1)	Monocytes	48.8363	sp_74_rct
ReDeconv (T1)	NK	-13.9793	sp_74_rct
ReDeconv (T1)	Pre-B	-23.2072	sp_74_rct
ReDeconv (T1)	CD8+ NKT-like	5.13802	sp_74_rct
ReDeconv (T1)	Naive CD8+ T	21.7163	sp_74_rct
ReDeconv (T1)	B	12.9658	sp_74_rct
ReDeconv (T1)	CD4+ T	2.92114	sp_75_rct
ReDeconv (T1)	Platelets	-72.8463	sp_75_rct
ReDeconv (T1)	Monocytes	62.2053	sp_75_rct
ReDeconv (T1)	NK	-4.85547	sp_75_rct
ReDeconv (T1)	Pre-B	-31.3683	sp_75_rct
ReDeconv (T1)	CD8+ NKT-like	-11.4352	sp_75_rct
ReDeconv (T1)	Naive CD8+ T	23.4825	sp_75_rct
ReDeconv (T1)	B	31.8963	sp_75_rct
ReDeconv (T1)	CD4+ T	19.4389	sp_76_rct
ReDeconv (T1)	Platelets	-74.9106	sp_76_rct
ReDeconv (T1)	Monocytes	63.8067	sp_76_rct
ReDeconv (T1)	NK	-7.23354	sp_76_rct
ReDeconv (T1)	Pre-B	-25.2237	sp_76_rct
ReDeconv (T1)	CD8+ NKT-like	-14.227	sp_76_rct
ReDeconv (T1)	Naive CD8+ T	14.7681	sp_76_rct
ReDeconv (T1)	B	23.5811	sp_76_rct
ReDeconv (T1)	CD4+ T	22.5344	sp_77_rct
ReDeconv (T1)	Platelets	-74.0502	sp_77_rct
ReDeconv (T1)	Monocytes	53.2896	sp_77_rct
ReDeconv (T1)	NK	-8.34546	sp_77_rct
ReDeconv (T1)	Pre-B	-28.2218	sp_77_rct
ReDeconv (T1)	CD8+ NKT-like	-11.7566	sp_77_rct
ReDeconv (T1)	Naive CD8+ T	24.9643	sp_77_rct
ReDeconv (T1)	B	21.5858	sp_77_rct
ReDeconv (T1)	CD4+ T	1.60474	sp_78_rct
ReDeconv (T1)	Platelets	-74.5997	sp_78_rct
ReDeconv (T1)	Monocytes	60.7627	sp_78_rct
ReDeconv (T1)	NK	-16.9239	sp_78_rct
ReDeconv (T1)	Pre-B	-20.9174	sp_78_rct
ReDeconv (T1)	CD8+ NKT-like	30.6151	sp_78_rct
ReDeconv (T1)	Naive CD8+ T	1.69919	sp_78_rct
ReDeconv (T1)	B	17.7594	sp_78_rct
ReDeconv (T1)	CD4+ T	4.25083	sp_79_rct
ReDeconv (T1)	Platelets	-71.3616	sp_79_rct
ReDeconv (T1)	Monocytes	70.3816	sp_79_rct
ReDeconv (T1)	NK	-14.462	sp_79_rct
ReDeconv (T1)	Pre-B	-11.3435	sp_79_rct
ReDeconv (T1)	CD8+ NKT-like	-3.31712	sp_79_rct
ReDeconv (T1)	Naive CD8+ T	23.1002	sp_79_rct
ReDeconv (T1)	B	2.75169	sp_79_rct
ReDeconv (T1)	CD4+ T	18.45	sp_80_rct
ReDeconv (T1)	Platelets	-72.4366	sp_80_rct
ReDeconv (T1)	Monocytes	57.462	sp_80_rct
ReDeconv (T1)	NK	-7.43529	sp_80_rct
ReDeconv (T1)	Pre-B	-15.8176	sp_80_rct
ReDeconv (T1)	CD8+ NKT-like	-8.93219	sp_80_rct
ReDeconv (T1)	Naive CD8+ T	4.17432	sp_80_rct
ReDeconv (T1)	B	24.5354	sp_80_rct
ReDeconv (T1)	CD4+ T	24.8133	sp_81_rct
ReDeconv (T1)	Platelets	-75.4676	sp_81_rct
ReDeconv (T1)	Monocytes	62.9421	sp_81_rct
ReDeconv (T1)	NK	-15.2901	sp_81_rct
ReDeconv (T1)	Pre-B	-16.5093	sp_81_rct
ReDeconv (T1)	CD8+ NKT-like	-10.7274	sp_81_rct
ReDeconv (T1)	Naive CD8+ T	17.5357	sp_81_rct
ReDeconv (T1)	B	12.7033	sp_81_rct
ReDeconv (T1)	CD4+ T	9.86378	sp_82_rct
ReDeconv (T1)	Platelets	-75.9385	sp_82_rct
ReDeconv (T1)	Monocytes	52.04	sp_82_rct
ReDeconv (T1)	NK	-20.9875	sp_82_rct
ReDeconv (T1)	Pre-B	-19.3802	sp_82_rct
ReDeconv (T1)	CD8+ NKT-like	22.2694	sp_82_rct
ReDeconv (T1)	Naive CD8+ T	9.1419	sp_82_rct
ReDeconv (T1)	B	22.9911	sp_82_rct
ReDeconv (T1)	CD4+ T	9.92065	sp_83_rct
ReDeconv (T1)	Platelets	-76.2111	sp_83_rct
ReDeconv (T1)	Monocytes	49.3244	sp_83_rct
ReDeconv (T1)	NK	-12.1495	sp_83_rct
ReDeconv (T1)	Pre-B	-21.8593	sp_83_rct
ReDeconv (T1)	CD8+ NKT-like	8.65344	sp_83_rct
ReDeconv (T1)	Naive CD8+ T	10.3996	sp_83_rct
ReDeconv (T1)	B	31.9218	sp_83_rct
ReDeconv (T1)	CD4+ T	35.9686	sp_84_rct
ReDeconv (T1)	Platelets	-76.1715	sp_84_rct
ReDeconv (T1)	Monocytes	54.4147	sp_84_rct
ReDeconv (T1)	NK	-12.8666	sp_84_rct
ReDeconv (T1)	Pre-B	-25.1596	sp_84_rct
ReDeconv (T1)	CD8+ NKT-like	-10.5927	sp_84_rct
ReDeconv (T1)	Naive CD8+ T	15.8987	sp_84_rct
ReDeconv (T1)	B	18.5085	sp_84_rct
ReDeconv (T1)	CD4+ T	15.894	sp_85_rct
ReDeconv (T1)	Platelets	-77.686	sp_85_rct
ReDeconv (T1)	Monocytes	61.4869	sp_85_rct
ReDeconv (T1)	NK	-12.901	sp_85_rct
ReDeconv (T1)	Pre-B	-31.0484	sp_85_rct
ReDeconv (T1)	CD8+ NKT-like	15.4739	sp_85_rct
ReDeconv (T1)	Naive CD8+ T	1.86161	sp_85_rct
ReDeconv (T1)	B	26.919	sp_85_rct
ReDeconv (T1)	CD4+ T	25.8992	sp_86_rct
ReDeconv (T1)	Platelets	-70.4674	sp_86_rct
ReDeconv (T1)	Monocytes	51.5557	sp_86_rct
ReDeconv (T1)	NK	-14.6317	sp_86_rct
ReDeconv (T1)	Pre-B	-18.4961	sp_86_rct
ReDeconv (T1)	CD8+ NKT-like	14.1261	sp_86_rct
ReDeconv (T1)	Naive CD8+ T	-2.67512	sp_86_rct
ReDeconv (T1)	B	14.6893	sp_86_rct
ReDeconv (T1)	CD4+ T	24.9051	sp_87_rct
ReDeconv (T1)	Platelets	-72.6073	sp_87_rct
ReDeconv (T1)	Monocytes	55.8973	sp_87_rct
ReDeconv (T1)	NK	-14.2197	sp_87_rct
ReDeconv (T1)	Pre-B	-23.4997	sp_87_rct
ReDeconv (T1)	CD8+ NKT-like	-10.0348	sp_87_rct
ReDeconv (T1)	Naive CD8+ T	16.9333	sp_87_rct
ReDeconv (T1)	B	22.6257	sp_87_rct
ReDeconv (T1)	CD4+ T	16.4478	sp_88_rct
ReDeconv (T1)	Platelets	-74.6812	sp_88_rct
ReDeconv (T1)	Monocytes	68.0078	sp_88_rct
ReDeconv (T1)	NK	-17.3501	sp_88_rct
ReDeconv (T1)	Pre-B	-20.3094	sp_88_rct
ReDeconv (T1)	CD8+ NKT-like	5.44331	sp_88_rct
ReDeconv (T1)	Naive CD8+ T	15.1377	sp_88_rct
ReDeconv (T1)	B	7.30402	sp_88_rct
ReDeconv (T1)	CD4+ T	12.6508	sp_89_rct
ReDeconv (T1)	Platelets	-75.5782	sp_89_rct
ReDeconv (T1)	Monocytes	66.025	sp_89_rct
ReDeconv (T1)	NK	-16.795	sp_89_rct
ReDeconv (T1)	Pre-B	-12.3546	sp_89_rct
ReDeconv (T1)	CD8+ NKT-like	-4.99362	sp_89_rct
ReDeconv (T1)	Naive CD8+ T	17.6564	sp_89_rct
ReDeconv (T1)	B	13.3892	sp_89_rct
ReDeconv (T1)	CD4+ T	15.5824	sp_90_rct
ReDeconv (T1)	Platelets	-74.4003	sp_90_rct
ReDeconv (T1)	Monocytes	47.6538	sp_90_rct
ReDeconv (T1)	NK	-25.12	sp_90_rct
ReDeconv (T1)	Pre-B	-21.4788	sp_90_rct
ReDeconv (T1)	CD8+ NKT-like	35.9437	sp_90_rct
ReDeconv (T1)	Naive CD8+ T	3.44142	sp_90_rct
ReDeconv (T1)	B	18.3777	sp_90_rct
ReDeconv (T1)	CD4+ T	25.1272	sp_91_rct
ReDeconv (T1)	Platelets	-74.3107	sp_91_rct
ReDeconv (T1)	Monocytes	67.9228	sp_91_rct
ReDeconv (T1)	NK	-21.3989	sp_91_rct
ReDeconv (T1)	Pre-B	-22.1397	sp_91_rct
ReDeconv (T1)	CD8+ NKT-like	18.9114	sp_91_rct
ReDeconv (T1)	Naive CD8+ T	2.98081	sp_91_rct
ReDeconv (T1)	B	2.90709	sp_91_rct
ReDeconv (T1)	CD4+ T	31.8898	sp_92_rct
ReDeconv (T1)	Platelets	-76.3125	sp_92_rct
ReDeconv (T1)	Monocytes	61.9416	sp_92_rct
ReDeconv (T1)	NK	-13.5068	sp_92_rct
ReDeconv (T1)	Pre-B	-28.9638	sp_92_rct
ReDeconv (T1)	CD8+ NKT-like	8.78333	sp_92_rct
ReDeconv (T1)	Naive CD8+ T	-3.47598	sp_92_rct
ReDeconv (T1)	B	19.6443	sp_92_rct
ReDeconv (T1)	CD4+ T	4.19795	sp_93_rct
ReDeconv (T1)	Platelets	-75.0579	sp_93_rct
ReDeconv (T1)	Monocytes	68.4473	sp_93_rct
ReDeconv (T1)	NK	-24.6037	sp_93_rct
ReDeconv (T1)	Pre-B	-30.511	sp_93_rct
ReDeconv (T1)	CD8+ NKT-like	23.4773	sp_93_rct
ReDeconv (T1)	Naive CD8+ T	5.42447	sp_93_rct
ReDeconv (T1)	B	28.6254	sp_93_rct
ReDeconv (T1)	CD4+ T	-2.15664	sp_94_rct
ReDeconv (T1)	Platelets	-73.7674	sp_94_rct
ReDeconv (T1)	Monocytes	60.2332	sp_94_rct
ReDeconv (T1)	NK	-14.6846	sp_94_rct
ReDeconv (T1)	Pre-B	-18.1208	sp_94_rct
ReDeconv (T1)	CD8+ NKT-like	6.9316	sp_94_rct
ReDeconv (T1)	Naive CD8+ T	20.9514	sp_94_rct
ReDeconv (T1)	B	20.6133	sp_94_rct
ReDeconv (T1)	CD4+ T	17.6411	sp_95_rct
ReDeconv (T1)	Platelets	-72.6751	sp_95_rct
ReDeconv (T1)	Monocytes	49.8326	sp_95_rct
ReDeconv (T1)	NK	-9.15812	sp_95_rct
ReDeconv (T1)	Pre-B	-12.8144	sp_95_rct
ReDeconv (T1)	CD8+ NKT-like	-2.35397	sp_95_rct
ReDeconv (T1)	Naive CD8+ T	19.8018	sp_95_rct
ReDeconv (T1)	B	9.7261	sp_95_rct
ReDeconv (T1)	CD4+ T	12.8648	sp_96_rct
ReDeconv (T1)	Platelets	-78.0354	sp_96_rct
ReDeconv (T1)	Monocytes	60.73	sp_96_rct
ReDeconv (T1)	NK	-21.4112	sp_96_rct
ReDeconv (T1)	Pre-B	-24.9528	sp_96_rct
ReDeconv (T1)	CD8+ NKT-like	20.4517	sp_96_rct
ReDeconv (T1)	Naive CD8+ T	1.2319	sp_96_rct
ReDeconv (T1)	B	29.1209	sp_96_rct
ReDeconv (T1)	CD4+ T	19.4715	sp_97_rct
ReDeconv (T1)	Platelets	-78.1069	sp_97_rct
ReDeconv (T1)	Monocytes	71.2454	sp_97_rct
ReDeconv (T1)	NK	-17.7857	sp_97_rct
ReDeconv (T1)	Pre-B	-18.5601	sp_97_rct
ReDeconv (T1)	CD8+ NKT-like	3.95635	sp_97_rct
ReDeconv (T1)	Naive CD8+ T	8.18087	sp_97_rct
ReDeconv (T1)	B	11.5986	sp_97_rct
ReDeconv (T1)	CD4+ T	0.606865	sp_98_rct
ReDeconv (T1)	Platelets	-73.1692	sp_98_rct
ReDeconv (T1)	Monocytes	66.3133	sp_98_rct
ReDeconv (T1)	NK	-18.3405	sp_98_rct
ReDeconv (T1)	Pre-B	-10.9949	sp_98_rct
ReDeconv (T1)	CD8+ NKT-like	13.3162	sp_98_rct
ReDeconv (T1)	Naive CD8+ T	12.4492	sp_98_rct
ReDeconv (T1)	B	9.81906	sp_98_rct
ReDeconv (T1)	CD4+ T	5.07532	sp_99_rct
ReDeconv (T1)	Platelets	-70.527	sp_99_rct
ReDeconv (T1)	Monocytes	70.7496	sp_99_rct
ReDeconv (T1)	NK	-19.0717	sp_99_rct
ReDeconv (T1)	Pre-B	-16.3416	sp_99_rct
ReDeconv (T1)	CD8+ NKT-like	11.9077	sp_99_rct
ReDeconv (T1)	Naive CD8+ T	5.76745	sp_99_rct
ReDeconv (T1)	B	12.4402	sp_99_rct
ReDeconv (T1)	CD4+ T	7.81209	sp_100_rct
ReDeconv (T1)	Platelets	-73.9725	sp_100_rct
ReDeconv (T1)	Monocytes	57.8923	sp_100_rct
ReDeconv (T1)	NK	-16.1528	sp_100_rct
ReDeconv (T1)	Pre-B	-8.37192	sp_100_rct
ReDeconv (T1)	CD8+ NKT-like	6.71151	sp_100_rct
ReDeconv (T1)	Naive CD8+ T	21.69	sp_100_rct
ReDeconv (T1)	B	4.39136	sp_100_rct
ReDeconv (T2)	CD4+ T	93.7574	sp_1_rct
ReDeconv (T2)	Platelets	-9.03697	sp_1_rct
ReDeconv (T2)	Monocytes	-31.8492	sp_1_rct
ReDeconv (T2)	NK	-10.242	sp_1_rct
ReDeconv (T2)	Pre-B	-4.69463	sp_1_rct
ReDeconv (T2)	CD8+ NKT-like	-52.581	sp_1_rct
ReDeconv (T2)	Naive CD8+ T	-10.9971	sp_1_rct
ReDeconv (T2)	B	25.6436	sp_1_rct
ReDeconv (T2)	CD4+ T	133.06	sp_2_rct
ReDeconv (T2)	Platelets	-40.6019	sp_2_rct
ReDeconv (T2)	Monocytes	-21.071	sp_2_rct
ReDeconv (T2)	NK	-10.0126	sp_2_rct
ReDeconv (T2)	Pre-B	3.5264	sp_2_rct
ReDeconv (T2)	CD8+ NKT-like	-58.9973	sp_2_rct
ReDeconv (T2)	Naive CD8+ T	-20.6426	sp_2_rct
ReDeconv (T2)	B	14.7393	sp_2_rct
ReDeconv (T2)	CD4+ T	140.46	sp_3_rct
ReDeconv (T2)	Platelets	-20.0865	sp_3_rct
ReDeconv (T2)	Monocytes	-26.102	sp_3_rct
ReDeconv (T2)	NK	-8.7461	sp_3_rct
ReDeconv (T2)	Pre-B	-22.405	sp_3_rct
ReDeconv (T2)	CD8+ NKT-like	-74.1901	sp_3_rct
ReDeconv (T2)	Naive CD8+ T	-16.2468	sp_3_rct
ReDeconv (T2)	B	27.3167	sp_3_rct
ReDeconv (T2)	CD4+ T	108.97	sp_4_rct
ReDeconv (T2)	Platelets	-27.0538	sp_4_rct
ReDeconv (T2)	Monocytes	-27.6851	sp_4_rct
ReDeconv (T2)	NK	-21.4932	sp_4_rct
ReDeconv (T2)	Pre-B	-3.23479	sp_4_rct
ReDeconv (T2)	CD8+ NKT-like	-27.1439	sp_4_rct
ReDeconv (T2)	Naive CD8+ T	-35.818	sp_4_rct
ReDeconv (T2)	B	33.4585	sp_4_rct
ReDeconv (T2)	CD4+ T	120.432	sp_5_rct
ReDeconv (T2)	Platelets	-27.2876	sp_5_rct
ReDeconv (T2)	Monocytes	-29.9628	sp_5_rct
ReDeconv (T2)	NK	-21.0118	sp_5_rct
ReDeconv (T2)	Pre-B	-10.9132	sp_5_rct
ReDeconv (T2)	CD8+ NKT-like	-42.0415	sp_5_rct
ReDeconv (T2)	Naive CD8+ T	-19.1843	sp_5_rct
ReDeconv (T2)	B	29.9691	sp_5_rct
ReDeconv (T2)	CD4+ T	128.9	sp_6_rct
ReDeconv (T2)	Platelets	-24.2663	sp_6_rct
ReDeconv (T2)	Monocytes	-31.5489	sp_6_rct
ReDeconv (T2)	NK	-12.5864	sp_6_rct
ReDeconv (T2)	Pre-B	-2.58459	sp_6_rct
ReDeconv (T2)	CD8+ NKT-like	-67.5826	sp_6_rct
ReDeconv (T2)	Naive CD8+ T	-8.04461	sp_6_rct
ReDeconv (T2)	B	17.7133	sp_6_rct
ReDeconv (T2)	CD4+ T	130.281	sp_7_rct
ReDeconv (T2)	Platelets	-25.977	sp_7_rct
ReDeconv (T2)	Monocytes	-35.6137	sp_7_rct
ReDeconv (T2)	NK	-12.3392	sp_7_rct
ReDeconv (T2)	Pre-B	-10.0283	sp_7_rct
ReDeconv (T2)	CD8+ NKT-like	-46.2398	sp_7_rct
ReDeconv (T2)	Naive CD8+ T	-33.2201	sp_7_rct
ReDeconv (T2)	B	33.1372	sp_7_rct
ReDeconv (T2)	CD4+ T	115.559	sp_8_rct
ReDeconv (T2)	Platelets	-36.5324	sp_8_rct
ReDeconv (T2)	Monocytes	-29.0542	sp_8_rct
ReDeconv (T2)	NK	-9.19769	sp_8_rct
ReDeconv (T2)	Pre-B	5.60905	sp_8_rct
ReDeconv (T2)	CD8+ NKT-like	-59.4149	sp_8_rct
ReDeconv (T2)	Naive CD8+ T	-22.4849	sp_8_rct
ReDeconv (T2)	B	35.516	sp_8_rct
ReDeconv (T2)	CD4+ T	118.229	sp_9_rct
ReDeconv (T2)	Platelets	-11.7868	sp_9_rct
ReDeconv (T2)	Monocytes	-30.8864	sp_9_rct
ReDeconv (T2)	NK	-12.4349	sp_9_rct
ReDeconv (T2)	Pre-B	-3.47264	sp_9_rct
ReDeconv (T2)	CD8+ NKT-like	-63.1793	sp_9_rct
ReDeconv (T2)	Naive CD8+ T	-19.6676	sp_9_rct
ReDeconv (T2)	B	23.1982	sp_9_rct
ReDeconv (T2)	CD4+ T	116.25	sp_10_rct
ReDeconv (T2)	Platelets	-17.6332	sp_10_rct
ReDeconv (T2)	Monocytes	-21.164	sp_10_rct
ReDeconv (T2)	NK	-17.6584	sp_10_rct
ReDeconv (T2)	Pre-B	-13.2311	sp_10_rct
ReDeconv (T2)	CD8+ NKT-like	-39.2531	sp_10_rct
ReDeconv (T2)	Naive CD8+ T	-32.6854	sp_10_rct
ReDeconv (T2)	B	25.3757	sp_10_rct
ReDeconv (T2)	CD4+ T	110.364	sp_11_rct
ReDeconv (T2)	Platelets	-29.8675	sp_11_rct
ReDeconv (T2)	Monocytes	-24.1371	sp_11_rct
ReDeconv (T2)	NK	-5.25502	sp_11_rct
ReDeconv (T2)	Pre-B	1.81934	sp_11_rct
ReDeconv (T2)	CD8+ NKT-like	-71.7903	sp_11_rct
ReDeconv (T2)	Naive CD8+ T	-13.7538	sp_11_rct
ReDeconv (T2)	B	32.6203	sp_11_rct
ReDeconv (T2)	CD4+ T	121.228	sp_12_rct
ReDeconv (T2)	Platelets	-16.9088	sp_12_rct
ReDeconv (T2)	Monocytes	-36.4827	sp_12_rct
ReDeconv (T2)	NK	-18.9318	sp_12_rct
ReDeconv (T2)	Pre-B	-11.3463	sp_12_rct
ReDeconv (T2)	CD8+ NKT-like	-31.2581	sp_12_rct
ReDeconv (T2)	Naive CD8+ T	-38.8197	sp_12_rct
ReDeconv (T2)	B	32.5195	sp_12_rct
ReDeconv (T2)	CD4+ T	123.075	sp_13_rct
ReDeconv (T2)	Platelets	-29.0241	sp_13_rct
ReDeconv (T2)	Monocytes	-26.6216	sp_13_rct
ReDeconv (T2)	NK	-14.7323	sp_13_rct
ReDeconv (T2)	Pre-B	-21.1957	sp_13_rct
ReDeconv (T2)	CD8+ NKT-like	-58.8545	sp_13_rct
ReDeconv (T2)	Naive CD8+ T	-21.212	sp_13_rct
ReDeconv (T2)	B	48.5655	sp_13_rct
ReDeconv (T2)	CD4+ T	127.376	sp_14_rct
ReDeconv (T2)	Platelets	-25.9115	sp_14_rct
ReDeconv (T2)	Monocytes	-24.9299	sp_14_rct
ReDeconv (T2)	NK	-18.8068	sp_14_rct
ReDeconv (T2)	Pre-B	-6.14316	sp_14_rct
ReDeconv (T2)	CD8+ NKT-like	-42.2969	sp_14_rct
ReDeconv (T2)	Naive CD8+ T	-32.2946	sp_14_rct
ReDeconv (T2)	B	23.0066	sp_14_rct
ReDeconv (T2)	CD4+ T	133.267	sp_15_rct
ReDeconv (T2)	Platelets	-26.4543	sp_15_rct
ReDeconv (T2)	Monocytes	-27.6778	sp_15_rct
ReDeconv (T2)	NK	-17.6978	sp_15_rct
ReDeconv (T2)	Pre-B	-5.52361	sp_15_rct
ReDeconv (T2)	CD8+ NKT-like	-50.6848	sp_15_rct
ReDeconv (T2)	Naive CD8+ T	-38.743	sp_15_rct
ReDeconv (T2)	B	33.514	sp_15_rct
ReDeconv (T2)	CD4+ T	116.038	sp_16_rct
ReDeconv (T2)	Platelets	-22.1961	sp_16_rct
ReDeconv (T2)	Monocytes	-35.6521	sp_16_rct
ReDeconv (T2)	NK	-4.59818	sp_16_rct
ReDeconv (T2)	Pre-B	3.0267	sp_16_rct
ReDeconv (T2)	CD8+ NKT-like	-58.9526	sp_16_rct
ReDeconv (T2)	Naive CD8+ T	-17.3403	sp_16_rct
ReDeconv (T2)	B	19.6749	sp_16_rct
ReDeconv (T2)	CD4+ T	128.029	sp_17_rct
ReDeconv (T2)	Platelets	-16.541	sp_17_rct
ReDeconv (T2)	Monocytes	-36.8105	sp_17_rct
ReDeconv (T2)	NK	-15.2333	sp_17_rct
ReDeconv (T2)	Pre-B	-8.61842	sp_17_rct
ReDeconv (T2)	CD8+ NKT-like	-44.8753	sp_17_rct
ReDeconv (T2)	Naive CD8+ T	-19.1593	sp_17_rct
ReDeconv (T2)	B	13.2092	sp_17_rct
ReDeconv (T2)	CD4+ T	99.6169	sp_18_rct
ReDeconv (T2)	Platelets	-18.4105	sp_18_rct
ReDeconv (T2)	Monocytes	-39.0595	sp_18_rct
ReDeconv (T2)	NK	-9.99766	sp_18_rct
ReDeconv (T2)	Pre-B	-7.82561	sp_18_rct
ReDeconv (T2)	CD8+ NKT-like	-48.6984	sp_18_rct
ReDeconv (T2)	Naive CD8+ T	-17.7906	sp_18_rct
ReDeconv (T2)	B	42.1654	sp_18_rct
ReDeconv (T2)	CD4+ T	128.714	sp_19_rct
ReDeconv (T2)	Platelets	-18.655	sp_19_rct
ReDeconv (T2)	Monocytes	-27.1236	sp_19_rct
ReDeconv (T2)	NK	-23.5013	sp_19_rct
ReDeconv (T2)	Pre-B	-8.17879	sp_19_rct
ReDeconv (T2)	CD8+ NKT-like	-43.3308	sp_19_rct
ReDeconv (T2)	Naive CD8+ T	-42.2692	sp_19_rct
ReDeconv (T2)	B	34.3449	sp_19_rct
ReDeconv (T2)	CD4+ T	127.487	sp_20_rct
ReDeconv (T2)	Platelets	-20.4315	sp_20_rct
ReDeconv (T2)	Monocytes	-23.2835	sp_20_rct
ReDeconv (T2)	NK	-13.2661	sp_20_rct
ReDeconv (T2)	Pre-B	4.61364	sp_20_rct
ReDeconv (T2)	CD8+ NKT-like	-60.7975	sp_20_rct
ReDeconv (T2)	Naive CD8+ T	-29.079	sp_20_rct
ReDeconv (T2)	B	14.7567	sp_20_rct
ReDeconv (T2)	CD4+ T	127.759	sp_21_rct
ReDeconv (T2)	Platelets	-20.987	sp_21_rct
ReDeconv (T2)	Monocytes	-33.9342	sp_21_rct
ReDeconv (T2)	NK	-11.8894	sp_21_rct
ReDeconv (T2)	Pre-B	3.49249	sp_21_rct
ReDeconv (T2)	CD8+ NKT-like	-58.86	sp_21_rct
ReDeconv (T2)	Naive CD8+ T	-25.3065	sp_21_rct
ReDeconv (T2)	B	19.726	sp_21_rct
ReDeconv (T2)	CD4+ T	117.807	sp_22_rct
ReDeconv (T2)	Platelets	-10.2681	sp_22_rct
ReDeconv (T2)	Monocytes	-22.5972	sp_22_rct
ReDeconv (T2)	NK	1.6737	sp_22_rct
ReDeconv (T2)	Pre-B	-11.1035	sp_22_rct
ReDeconv (T2)	CD8+ NKT-like	-71.9625	sp_22_rct
ReDeconv (T2)	Naive CD8+ T	-26.7471	sp_22_rct
ReDeconv (T2)	B	23.1972	sp_22_rct
ReDeconv (T2)	CD4+ T	120.364	sp_23_rct
ReDeconv (T2)	Platelets	-13.106	sp_23_rct
ReDeconv (T2)	Monocytes	-28.431	sp_23_rct
ReDeconv (T2)	NK	-10.6074	sp_23_rct
ReDeconv (T2)	Pre-B	-19.2823	sp_23_rct
ReDeconv (T2)	CD8+ NKT-like	-60.9701	sp_23_rct
ReDeconv (T2)	Naive CD8+ T	-30.3548	sp_23_rct
ReDeconv (T2)	B	42.3874	sp_23_rct
ReDeconv (T2)	CD4+ T	137.269	sp_24_rct
ReDeconv (T2)	Platelets	-34.0495	sp_24_rct
ReDeconv (T2)	Monocytes	-32.4825	sp_24_rct
ReDeconv (T2)	NK	-2.19514	sp_24_rct
ReDeconv (T2)	Pre-B	-26.3828	sp_24_rct
ReDeconv (T2)	CD8+ NKT-like	-57.5623	sp_24_rct
ReDeconv (T2)	Naive CD8+ T	-24.9948	sp_24_rct
ReDeconv (T2)	B	40.3984	sp_24_rct
ReDeconv (T2)	CD4+ T	137.113	sp_25_rct
ReDeconv (T2)	Platelets	-24.9211	sp_25_rct
ReDeconv (T2)	Monocytes	-34.2136	sp_25_rct
ReDeconv (T2)	NK	-4.70494	sp_25_rct
ReDeconv (T2)	Pre-B	-8.61215	sp_25_rct
ReDeconv (T2)	CD8+ NKT-like	-70.9567	sp_25_rct
ReDeconv (T2)	Naive CD8+ T	-27.892	sp_25_rct
ReDeconv (T2)	B	34.1873	sp_25_rct
ReDeconv (T2)	CD4+ T	114.926	sp_26_rct
ReDeconv (T2)	Platelets	-25.8402	sp_26_rct
ReDeconv (T2)	Monocytes	-21.548	sp_26_rct
ReDeconv (T2)	NK	-17.2012	sp_26_rct
ReDeconv (T2)	Pre-B	-10.2843	sp_26_rct
ReDeconv (T2)	CD8+ NKT-like	-41.1421	sp_26_rct
ReDeconv (T2)	Naive CD8+ T	-30.1206	sp_26_rct
ReDeconv (T2)	B	31.2106	sp_26_rct
ReDeconv (T2)	CD4+ T	124.134	sp_27_rct
ReDeconv (T2)	Platelets	-29.6645	sp_27_rct
ReDeconv (T2)	Monocytes	-34.569	sp_27_rct
ReDeconv (T2)	NK	-8.09134	sp_27_rct
ReDeconv (T2)	Pre-B	12.2308	sp_27_rct
ReDeconv (T2)	CD8+ NKT-like	-43.694	sp_27_rct
ReDeconv (T2)	Naive CD8+ T	-39.8786	sp_27_rct
ReDeconv (T2)	B	19.532	sp_27_rct
ReDeconv (T2)	CD4+ T	113.186	sp_28_rct
ReDeconv (T2)	Platelets	-15.26	sp_28_rct
ReDeconv (T2)	Monocytes	-33.8798	sp_28_rct
ReDeconv (T2)	NK	-9.39766	sp_28_rct
ReDeconv (T2)	Pre-B	0.671408	sp_28_rct
ReDeconv (T2)	CD8+ NKT-like	-61.2062	sp_28_rct
ReDeconv (T2)	Naive CD8+ T	-18.4131	sp_28_rct
ReDeconv (T2)	B	24.2995	sp_28_rct
ReDeconv (T2)	CD4+ T	125.552	sp_29_rct
ReDeconv (T2)	Platelets	-13.1685	sp_29_rct
ReDeconv (T2)	Monocytes	-29.1676	sp_29_rct
ReDeconv (T2)	NK	-7.14452	sp_29_rct
ReDeconv (T2)	Pre-B	4.0654	sp_29_rct
ReDeconv (T2)	CD8+ NKT-like	-85.9903	sp_29_rct
ReDeconv (T2)	Naive CD8+ T	-15.4623	sp_29_rct
ReDeconv (T2)	B	21.3156	sp_29_rct
ReDeconv (T2)	CD4+ T	104.446	sp_30_rct
ReDeconv (T2)	Platelets	-41.0275	sp_30_rct
ReDeconv (T2)	Monocytes	-24.3659	sp_30_rct
ReDeconv (T2)	NK	-15.2309	sp_30_rct
ReDeconv (T2)	Pre-B	7.79609	sp_30_rct
ReDeconv (T2)	CD8+ NKT-like	-49.1756	sp_30_rct
ReDeconv (T2)	Naive CD8+ T	-12.2644	sp_30_rct
ReDeconv (T2)	B	29.8218	sp_30_rct
ReDeconv (T2)	CD4+ T	95.8806	sp_31_rct
ReDeconv (T2)	Platelets	-16.15	sp_31_rct
ReDeconv (T2)	Monocytes	-23.1389	sp_31_rct
ReDeconv (T2)	NK	-15.5015	sp_31_rct
ReDeconv (T2)	Pre-B	1.8517	sp_31_rct
ReDeconv (T2)	CD8+ NKT-like	-54.8879	sp_31_rct
ReDeconv (T2)	Naive CD8+ T	-21.3777	sp_31_rct
ReDeconv (T2)	B	33.3236	sp_31_rct
ReDeconv (T2)	CD4+ T	123.527	sp_32_rct
ReDeconv (T2)	Platelets	-21.8217	sp_32_rct
ReDeconv (T2)	Monocytes	-22.8816	sp_32_rct
ReDeconv (T2)	NK	-7.90526	sp_32_rct
ReDeconv (T2)	Pre-B	-4.25533	sp_32_rct
ReDeconv (T2)	CD8+ NKT-like	-69.1054	sp_32_rct
ReDeconv (T2)	Naive CD8+ T	-23.1556	sp_32_rct
ReDeconv (T2)	B	25.5983	sp_32_rct
ReDeconv (T2)	CD4+ T	125.123	sp_33_rct
ReDeconv (T2)	Platelets	-16.8961	sp_33_rct
ReDeconv (T2)	Monocytes	-35.1365	sp_33_rct
ReDeconv (T2)	NK	-23.3744	sp_33_rct
ReDeconv (T2)	Pre-B	-3.62813	sp_33_rct
ReDeconv (T2)	CD8+ NKT-like	-44.5694	sp_33_rct
ReDeconv (T2)	Naive CD8+ T	-32.104	sp_33_rct
ReDeconv (T2)	B	30.5856	sp_33_rct
ReDeconv (T2)	CD4+ T	120.503	sp_34_rct
ReDeconv (T2)	Platelets	-15.2691	sp_34_rct
ReDeconv (T2)	Monocytes	-25.2962	sp_34_rct
ReDeconv (T2)	NK	-6.47626	sp_34_rct
ReDeconv (T2)	Pre-B	-3.19331	sp_34_rct
ReDeconv (T2)	CD8+ NKT-like	-71.8761	sp_34_rct
ReDeconv (T2)	Naive CD8+ T	-17.7379	sp_34_rct
ReDeconv (T2)	B	19.3462	sp_34_rct
ReDeconv (T2)	CD4+ T	92.387	sp_35_rct
ReDeconv (T2)	Platelets	-11.4284	sp_35_rct
ReDeconv (T2)	Monocytes	-28.9665	sp_35_rct
ReDeconv (T2)	NK	-16.2686	sp_35_rct
ReDeconv (T2)	Pre-B	-0.325832	sp_35_rct
ReDeconv (T2)	CD8+ NKT-like	-49.1171	sp_35_rct
ReDeconv (T2)	Naive CD8+ T	-32.3178	sp_35_rct
ReDeconv (T2)	B	46.0373	sp_35_rct
ReDeconv (T2)	CD4+ T	125.94	sp_36_rct
ReDeconv (T2)	Platelets	-25.6384	sp_36_rct
ReDeconv (T2)	Monocytes	-34.1841	sp_36_rct
ReDeconv (T2)	NK	-7.06462	sp_36_rct
ReDeconv (T2)	Pre-B	-20.5935	sp_36_rct
ReDeconv (T2)	CD8+ NKT-like	-54.3315	sp_36_rct
ReDeconv (T2)	Naive CD8+ T	-19.2084	sp_36_rct
ReDeconv (T2)	B	35.0804	sp_36_rct
ReDeconv (T2)	CD4+ T	132.211	sp_37_rct
ReDeconv (T2)	Platelets	-26.2105	sp_37_rct
ReDeconv (T2)	Monocytes	-28.9315	sp_37_rct
ReDeconv (T2)	NK	-8.41495	sp_37_rct
ReDeconv (T2)	Pre-B	-4.97596	sp_37_rct
ReDeconv (T2)	CD8+ NKT-like	-72.1306	sp_37_rct
ReDeconv (T2)	Naive CD8+ T	-17.9982	sp_37_rct
ReDeconv (T2)	B	26.451	sp_37_rct
ReDeconv (T2)	CD4+ T	131.576	sp_38_rct
ReDeconv (T2)	Platelets	-31.9597	sp_38_rct
ReDeconv (T2)	Monocytes	-31.2565	sp_38_rct
ReDeconv (T2)	NK	-14.3855	sp_38_rct
ReDeconv (T2)	Pre-B	-15.832	sp_38_rct
ReDeconv (T2)	CD8+ NKT-like	-46.1637	sp_38_rct
ReDeconv (T2)	Naive CD8+ T	-30.7829	sp_38_rct
ReDeconv (T2)	B	38.8046	sp_38_rct
ReDeconv (T2)	CD4+ T	113.983	sp_39_rct
ReDeconv (T2)	Platelets	-22.46	sp_39_rct
ReDeconv (T2)	Monocytes	-29.9739	sp_39_rct
ReDeconv (T2)	NK	-13.0991	sp_39_rct
ReDeconv (T2)	Pre-B	-19.273	sp_39_rct
ReDeconv (T2)	CD8+ NKT-like	-47.9232	sp_39_rct
ReDeconv (T2)	Naive CD8+ T	-25.8159	sp_39_rct
ReDeconv (T2)	B	44.5618	sp_39_rct
ReDeconv (T2)	CD4+ T	98.9836	sp_40_rct
ReDeconv (T2)	Platelets	-7.10309	sp_40_rct
ReDeconv (T2)	Monocytes	-31.241	sp_40_rct
ReDeconv (T2)	NK	-20.3827	sp_40_rct
ReDeconv (T2)	Pre-B	-2.54528	sp_40_rct
ReDeconv (T2)	CD8+ NKT-like	-44.6368	sp_40_rct
ReDeconv (T2)	Naive CD8+ T	-19.6413	sp_40_rct
ReDeconv (T2)	B	26.5666	sp_40_rct
ReDeconv (T2)	CD4+ T	136.124	sp_41_rct
ReDeconv (T2)	Platelets	-33.9392	sp_41_rct
ReDeconv (T2)	Monocytes	-24.9067	sp_41_rct
ReDeconv (T2)	NK	-4.69803	sp_41_rct
ReDeconv (T2)	Pre-B	-21.8302	sp_41_rct
ReDeconv (T2)	CD8+ NKT-like	-73.7599	sp_41_rct
ReDeconv (T2)	Naive CD8+ T	-24.5313	sp_41_rct
ReDeconv (T2)	B	47.5412	sp_41_rct
ReDeconv (T2)	CD4+ T	128.198	sp_42_rct
ReDeconv (T2)	Platelets	-35.4037	sp_42_rct
ReDeconv (T2)	Monocytes	-27.3943	sp_42_rct
ReDeconv (T2)	NK	-19.1462	sp_42_rct
ReDeconv (T2)	Pre-B	1.37845	sp_42_rct
ReDeconv (T2)	CD8+ NKT-like	-49.2911	sp_42_rct
ReDeconv (T2)	Naive CD8+ T	-22.6585	sp_42_rct
ReDeconv (T2)	B	24.3171	sp_42_rct
ReDeconv (T2)	CD4+ T	137.698	sp_43_rct
ReDeconv (T2)	Platelets	-13.039	sp_43_rct
ReDeconv (T2)	Monocytes	-32.6768	sp_43_rct
ReDeconv (T2)	NK	-16.7139	sp_43_rct
ReDeconv (T2)	Pre-B	-10.776	sp_43_rct
ReDeconv (T2)	CD8+ NKT-like	-67.3161	sp_43_rct
ReDeconv (T2)	Naive CD8+ T	-17.0748	sp_43_rct
ReDeconv (T2)	B	19.8987	sp_43_rct
ReDeconv (T2)	CD4+ T	121.171	sp_44_rct
ReDeconv (T2)	Platelets	-29.0277	sp_44_rct
ReDeconv (T2)	Monocytes	-25.6329	sp_44_rct
ReDeconv (T2)	NK	-14.0489	sp_44_rct
ReDeconv (T2)	Pre-B	-4.41602	sp_44_rct
ReDeconv (T2)	CD8+ NKT-like	-42.0291	sp_44_rct
ReDeconv (T2)	Naive CD8+ T	-25.7073	sp_44_rct
ReDeconv (T2)	B	19.6911	sp_44_rct
ReDeconv (T2)	CD4+ T	100.911	sp_45_rct
ReDeconv (T2)	Platelets	-23.1029	sp_45_rct
ReDeconv (T2)	Monocytes	-22.8855	sp_45_rct
ReDeconv (T2)	NK	-11.8369	sp_45_rct
ReDeconv (T2)	Pre-B	13.691	sp_45_rct
ReDeconv (T2)	CD8+ NKT-like	-50.2481	sp_45_rct
ReDeconv (T2)	Naive CD8+ T	-28.4419	sp_45_rct
ReDeconv (T2)	B	21.9128	sp_45_rct
ReDeconv (T2)	CD4+ T	108.031	sp_46_rct
ReDeconv (T2)	Platelets	-31.3101	sp_46_rct
ReDeconv (T2)	Monocytes	-32.0525	sp_46_rct
ReDeconv (T2)	NK	-18.3141	sp_46_rct
ReDeconv (T2)	Pre-B	-12.6371	sp_46_rct
ReDeconv (T2)	CD8+ NKT-like	-38.6032	sp_46_rct
ReDeconv (T2)	Naive CD8+ T	-24.877	sp_46_rct
ReDeconv (T2)	B	49.7626	sp_46_rct
ReDeconv (T2)	CD4+ T	118.974	sp_47_rct
ReDeconv (T2)	Platelets	-16.3481	sp_47_rct
ReDeconv (T2)	Monocytes	-32.2511	sp_47_rct
ReDeconv (T2)	NK	-4.38636	sp_47_rct
ReDeconv (T2)	Pre-B	6.63633	sp_47_rct
ReDeconv (T2)	CD8+ NKT-like	-62.7562	sp_47_rct
ReDeconv (T2)	Naive CD8+ T	-25.5178	sp_47_rct
ReDeconv (T2)	B	15.6496	sp_47_rct
ReDeconv (T2)	CD4+ T	136.158	sp_48_rct
ReDeconv (T2)	Platelets	-38.5516	sp_48_rct
ReDeconv (T2)	Monocytes	-33.3972	sp_48_rct
ReDeconv (T2)	NK	-16.0254	sp_48_rct
ReDeconv (T2)	Pre-B	-10.0531	sp_48_rct
ReDeconv (T2)	CD8+ NKT-like	-42.9335	sp_48_rct
ReDeconv (T2)	Naive CD8+ T	-26.633	sp_48_rct
ReDeconv (T2)	B	31.436	sp_48_rct
ReDeconv (T2)	CD4+ T	122.242	sp_49_rct
ReDeconv (T2)	Platelets	-19.3703	sp_49_rct
ReDeconv (T2)	Monocytes	-26.8411	sp_49_rct
ReDeconv (T2)	NK	-12.1599	sp_49_rct
ReDeconv (T2)	Pre-B	-12.7603	sp_49_rct
ReDeconv (T2)	CD8+ NKT-like	-48.9718	sp_49_rct
ReDeconv (T2)	Naive CD8+ T	-30.8004	sp_49_rct
ReDeconv (T2)	B	28.662	sp_49_rct
ReDeconv (T2)	CD4+ T	125.646	sp_50_rct
ReDeconv (T2)	Platelets	-20.1901	sp_50_rct
ReDeconv (T2)	Monocytes	-31.2519	sp_50_rct
ReDeconv (T2)	NK	-4.20694	sp_50_rct
ReDeconv (T2)	Pre-B	-13.9536	sp_50_rct
ReDeconv (T2)	CD8+ NKT-like	-65.468	sp_50_rct
ReDeconv (T2)	Naive CD8+ T	-21.6475	sp_50_rct
[truncated: 1,201 more rows]

## Sheet: Figure_S12c
Methods	Cell_type	fraction	sampleID
ReDeconv	tumor	-9.20314	sp_1_rct
ReDeconv	myeloid	-1.97345	sp_1_rct
ReDeconv	pericyte	2.88037	sp_1_rct
ReDeconv	endothelial	2.86372	sp_1_rct
ReDeconv	tcell	-1.30311	sp_1_rct
ReDeconv	oligo	6.73561	sp_1_rct
ReDeconv	tumor	0.770272	sp_2_rct
ReDeconv	myeloid	8.42954	sp_2_rct
ReDeconv	pericyte	-13.3209	sp_2_rct
ReDeconv	endothelial	-10.1243	sp_2_rct
ReDeconv	tcell	4.58421	sp_2_rct
ReDeconv	oligo	9.66123	sp_2_rct
ReDeconv	tumor	-1.88402	sp_3_rct
ReDeconv	myeloid	9.02249	sp_3_rct
ReDeconv	pericyte	-13.2882	sp_3_rct
ReDeconv	endothelial	12.8892	sp_3_rct
ReDeconv	tcell	6.68504	sp_3_rct
ReDeconv	oligo	-13.4245	sp_3_rct
ReDeconv	tumor	5.507	sp_4_rct
ReDeconv	myeloid	-9.01884	sp_4_rct
ReDeconv	pericyte	-7.33674	sp_4_rct
ReDeconv	endothelial	0.767963	sp_4_rct
ReDeconv	tcell	-0.969475	sp_4_rct
ReDeconv	oligo	11.0501	sp_4_rct
ReDeconv	tumor	7.09401	sp_5_rct
ReDeconv	myeloid	0.665405	sp_5_rct
ReDeconv	pericyte	-8.18047	sp_5_rct
ReDeconv	endothelial	0.433787	sp_5_rct
ReDeconv	tcell	3.80864	sp_5_rct
ReDeconv	oligo	-3.82137	sp_5_rct
ReDeconv	tumor	14.1563	sp_6_rct
ReDeconv	myeloid	3.78107	sp_6_rct
ReDeconv	pericyte	-18.8437	sp_6_rct
ReDeconv	endothelial	23.3599	sp_6_rct
ReDeconv	tcell	-1.14614	sp_6_rct
ReDeconv	oligo	-21.3074	sp_6_rct
ReDeconv	tumor	9.45557	sp_7_rct
ReDeconv	myeloid	-1.41107	sp_7_rct
ReDeconv	pericyte	-15.2322	sp_7_rct
ReDeconv	endothelial	3.96268	sp_7_rct
ReDeconv	tcell	-5.06373	sp_7_rct
ReDeconv	oligo	8.28879	sp_7_rct
ReDeconv	tumor	-2.57967	sp_8_rct
ReDeconv	myeloid	-9.65804	sp_8_rct
ReDeconv	pericyte	-16.2313	sp_8_rct
ReDeconv	endothelial	6.89093	sp_8_rct
ReDeconv	tcell	11.0867	sp_8_rct
ReDeconv	oligo	10.4914	sp_8_rct
ReDeconv	tumor	-10.8619	sp_9_rct
ReDeconv	myeloid	-16.452	sp_9_rct
ReDeconv	pericyte	-15.4885	sp_9_rct
ReDeconv	endothelial	7.56567	sp_9_rct
ReDeconv	tcell	3.00535	sp_9_rct
ReDeconv	oligo	32.2315	sp_9_rct
ReDeconv	tumor	-3.53509	sp_10_rct
ReDeconv	myeloid	-11.5979	sp_10_rct
ReDeconv	pericyte	-4.83528	sp_10_rct
ReDeconv	endothelial	7.8211	sp_10_rct
ReDeconv	tcell	1.65129	sp_10_rct
ReDeconv	oligo	10.4959	sp_10_rct
ReDeconv	tumor	-7.38321	sp_11_rct
ReDeconv	myeloid	4.50956	sp_11_rct
ReDeconv	pericyte	-13.4161	sp_11_rct
ReDeconv	endothelial	-0.241865	sp_11_rct
ReDeconv	tcell	-1.36341	sp_11_rct
ReDeconv	oligo	17.895	sp_11_rct
ReDeconv	tumor	-2.87519	sp_12_rct
ReDeconv	myeloid	5.74416	sp_12_rct
ReDeconv	pericyte	-1.01891	sp_12_rct
ReDeconv	endothelial	1.10332	sp_12_rct
ReDeconv	tcell	2.48484	sp_12_rct
ReDeconv	oligo	-5.43823	sp_12_rct
ReDeconv	tumor	-0.250494	sp_13_rct
ReDeconv	myeloid	3.63363	sp_13_rct
ReDeconv	pericyte	-1.79169	sp_13_rct
ReDeconv	endothelial	-3.38059	sp_13_rct
ReDeconv	tcell	-0.591227	sp_13_rct
ReDeconv	oligo	2.38037	sp_13_rct
ReDeconv	tumor	14.8686	sp_14_rct
ReDeconv	myeloid	-15.7816	sp_14_rct
ReDeconv	pericyte	-4.96658	sp_14_rct
ReDeconv	endothelial	-1.32419	sp_14_rct
ReDeconv	tcell	6.22468	sp_14_rct
ReDeconv	oligo	0.97906	sp_14_rct
ReDeconv	tumor	-10.2741	sp_15_rct
ReDeconv	myeloid	-6.33683	sp_15_rct
ReDeconv	pericyte	-1.21117	sp_15_rct
ReDeconv	endothelial	5.0718	sp_15_rct
ReDeconv	tcell	-1.37877	sp_15_rct
ReDeconv	oligo	14.1291	sp_15_rct
ReDeconv	tumor	-2.97405	sp_16_rct
ReDeconv	myeloid	12.3517	sp_16_rct
ReDeconv	pericyte	-7.96896	sp_16_rct
ReDeconv	endothelial	-18.0403	sp_16_rct
ReDeconv	tcell	-4.49511	sp_16_rct
ReDeconv	oligo	21.1267	sp_16_rct
ReDeconv	tumor	-13.5207	sp_17_rct
ReDeconv	myeloid	-1.89279	sp_17_rct
ReDeconv	pericyte	2.30725	sp_17_rct
ReDeconv	endothelial	24.8053	sp_17_rct
ReDeconv	tcell	2.17565	sp_17_rct
ReDeconv	oligo	-13.8748	sp_17_rct
ReDeconv	tumor	-4.5444	sp_18_rct
ReDeconv	myeloid	-15.8991	sp_18_rct
ReDeconv	pericyte	-0.0550799	sp_18_rct
ReDeconv	endothelial	3.39624	sp_18_rct
ReDeconv	tcell	-4.04746	sp_18_rct
ReDeconv	oligo	21.1498	sp_18_rct
ReDeconv	tumor	10.9655	sp_19_rct
ReDeconv	myeloid	4.60143	sp_19_rct
ReDeconv	pericyte	-1.85415	sp_19_rct
ReDeconv	endothelial	-6.56116	sp_19_rct
ReDeconv	tcell	-2.8662	sp_19_rct
ReDeconv	oligo	-4.28539	sp_19_rct
ReDeconv	tumor	0.881888	sp_20_rct
ReDeconv	myeloid	9.29999	sp_20_rct
ReDeconv	pericyte	-7.29798	sp_20_rct
ReDeconv	endothelial	-2.95597	sp_20_rct
ReDeconv	tcell	-6.50388	sp_20_rct
ReDeconv	oligo	6.57595	sp_20_rct
ReDeconv	tumor	4.97205	sp_21_rct
ReDeconv	myeloid	-15.8158	sp_21_rct
ReDeconv	pericyte	9.97967	sp_21_rct
ReDeconv	endothelial	0.12431	sp_21_rct
ReDeconv	tcell	7.90625	sp_21_rct
ReDeconv	oligo	-7.16647	sp_21_rct
ReDeconv	tumor	-7.14345	sp_22_rct
ReDeconv	myeloid	12.1967	sp_22_rct
ReDeconv	pericyte	15.1096	sp_22_rct
ReDeconv	endothelial	6.00197	sp_22_rct
ReDeconv	tcell	-2.72051	sp_22_rct
ReDeconv	oligo	-23.4443	sp_22_rct
ReDeconv	tumor	-12.709	sp_23_rct
ReDeconv	myeloid	8.16867	sp_23_rct
ReDeconv	pericyte	16.275	sp_23_rct
ReDeconv	endothelial	7.22724	sp_23_rct
ReDeconv	tcell	0.0691265	sp_23_rct
ReDeconv	oligo	-19.0311	sp_23_rct
ReDeconv	tumor	-5.77305	sp_24_rct
ReDeconv	myeloid	21.2529	sp_24_rct
ReDeconv	pericyte	11.5715	sp_24_rct
ReDeconv	endothelial	-6.80283	sp_24_rct
ReDeconv	tcell	9.40946	sp_24_rct
ReDeconv	oligo	-29.658	sp_24_rct
ReDeconv	tumor	-14.8738	sp_25_rct
ReDeconv	myeloid	0.115774	sp_25_rct
ReDeconv	pericyte	-14.6595	sp_25_rct
ReDeconv	endothelial	5.39093	sp_25_rct
ReDeconv	tcell	-3.77817	sp_25_rct
ReDeconv	oligo	27.8048	sp_25_rct
ReDeconv	tumor	15.0049	sp_26_rct
ReDeconv	myeloid	22.7026	sp_26_rct
ReDeconv	pericyte	-12.3232	sp_26_rct
ReDeconv	endothelial	-16.1005	sp_26_rct
ReDeconv	tcell	7.6591	sp_26_rct
ReDeconv	oligo	-16.9429	sp_26_rct
ReDeconv	tumor	-1.55505	sp_27_rct
ReDeconv	myeloid	9.38887	sp_27_rct
ReDeconv	pericyte	-11.172	sp_27_rct
ReDeconv	endothelial	-0.0327249	sp_27_rct
ReDeconv	tcell	3.81878	sp_27_rct
ReDeconv	oligo	-0.447832	sp_27_rct
ReDeconv	tumor	-16.8046	sp_28_rct
ReDeconv	myeloid	-9.69135	sp_28_rct
ReDeconv	pericyte	3.20744	sp_28_rct
ReDeconv	endothelial	20.4529	sp_28_rct
ReDeconv	tcell	-1.23105	sp_28_rct
ReDeconv	oligo	4.06668	sp_28_rct
ReDeconv	tumor	7.0274	sp_29_rct
ReDeconv	myeloid	4.18901	sp_29_rct
ReDeconv	pericyte	1.84435	sp_29_rct
ReDeconv	endothelial	-4.34117	sp_29_rct
ReDeconv	tcell	-3.18362	sp_29_rct
ReDeconv	oligo	-5.53597	sp_29_rct
ReDeconv	tumor	2.47241	sp_30_rct
ReDeconv	myeloid	-8.42582	sp_30_rct
ReDeconv	pericyte	-1.67772	sp_30_rct
ReDeconv	endothelial	-15.1463	sp_30_rct
ReDeconv	tcell	13.7429	sp_30_rct
ReDeconv	oligo	9.03455	sp_30_rct
ReDeconv	tumor	-3.28525	sp_31_rct
ReDeconv	myeloid	5.53895	sp_31_rct
ReDeconv	pericyte	-8.87648	sp_31_rct
ReDeconv	endothelial	3.0913	sp_31_rct
ReDeconv	tcell	0.686367	sp_31_rct
ReDeconv	oligo	2.84511	sp_31_rct
ReDeconv	tumor	18.869	sp_32_rct
ReDeconv	myeloid	7.00754	sp_32_rct
ReDeconv	pericyte	14.6969	sp_32_rct
ReDeconv	endothelial	-24.6198	sp_32_rct
ReDeconv	tcell	8.46648	sp_32_rct
ReDeconv	oligo	-24.4202	sp_32_rct
ReDeconv	tumor	1.6929	sp_33_rct
ReDeconv	myeloid	7.37906	sp_33_rct
ReDeconv	pericyte	-12.2691	sp_33_rct
ReDeconv	endothelial	-9.75709	sp_33_rct
ReDeconv	tcell	-5.78676	sp_33_rct
ReDeconv	oligo	18.741	sp_33_rct
ReDeconv	tumor	19.4441	sp_34_rct
ReDeconv	myeloid	-9.75403	sp_34_rct
ReDeconv	pericyte	0.532826	sp_34_rct
ReDeconv	endothelial	-7.26649	sp_34_rct
ReDeconv	tcell	-2.9002	sp_34_rct
ReDeconv	oligo	-0.0562409	sp_34_rct
ReDeconv	tumor	5.83037	sp_35_rct
ReDeconv	myeloid	2.22985	sp_35_rct
ReDeconv	pericyte	-3.49089	sp_35_rct
ReDeconv	endothelial	-0.264382	sp_35_rct
ReDeconv	tcell	3.06242	sp_35_rct
ReDeconv	oligo	-7.36737	sp_35_rct
ReDeconv	tumor	10.5258	sp_36_rct
ReDeconv	myeloid	-3.92773	sp_36_rct
ReDeconv	pericyte	-4.71262	sp_36_rct
ReDeconv	endothelial	-0.525439	sp_36_rct
ReDeconv	tcell	-0.36372	sp_36_rct
ReDeconv	oligo	-0.996337	sp_36_rct
ReDeconv	tumor	0.771821	sp_37_rct
ReDeconv	myeloid	-3.19742	sp_37_rct
ReDeconv	pericyte	-12.5095	sp_37_rct
ReDeconv	endothelial	10.3759	sp_37_rct
ReDeconv	tcell	2.52507	sp_37_rct
ReDeconv	oligo	2.03415	sp_37_rct
ReDeconv	tumor	-7.32332	sp_38_rct
ReDeconv	myeloid	-0.108131	sp_38_rct
ReDeconv	pericyte	1.49227	sp_38_rct
ReDeconv	endothelial	1.08828	sp_38_rct
ReDeconv	tcell	4.59873	sp_38_rct
ReDeconv	oligo	0.252165	sp_38_rct
ReDeconv	tumor	-15.5072	sp_39_rct
ReDeconv	myeloid	-3.58713	sp_39_rct
ReDeconv	pericyte	7.7212	sp_39_rct
ReDeconv	endothelial	-3.34431	sp_39_rct
ReDeconv	tcell	-5.98271	sp_39_rct
ReDeconv	oligo	20.7002	sp_39_rct
ReDeconv	tumor	-9.47395	sp_40_rct
ReDeconv	myeloid	12.5697	sp_40_rct
ReDeconv	pericyte	11.7433	sp_40_rct
ReDeconv	endothelial	-8.09688	sp_40_rct
ReDeconv	tcell	2.68397	sp_40_rct
ReDeconv	oligo	-9.42609	sp_40_rct
ReDeconv	tumor	-2.39763	sp_41_rct
ReDeconv	myeloid	0.317977	sp_41_rct
ReDeconv	pericyte	6.21594	sp_41_rct
ReDeconv	endothelial	-6.94614	sp_41_rct
ReDeconv	tcell	5.67	sp_41_rct
ReDeconv	oligo	-2.86015	sp_41_rct
ReDeconv	tumor	20.0749	sp_42_rct
ReDeconv	myeloid	8.26421	sp_42_rct
ReDeconv	pericyte	-0.878809	sp_42_rct
ReDeconv	endothelial	-16.5928	sp_42_rct
ReDeconv	tcell	0.402554	sp_42_rct
ReDeconv	oligo	-11.2701	sp_42_rct
ReDeconv	tumor	3.16354	sp_43_rct
ReDeconv	myeloid	2.62857	sp_43_rct
ReDeconv	pericyte	14.2509	sp_43_rct
ReDeconv	endothelial	-5.88128	sp_43_rct
ReDeconv	tcell	-6.41619	sp_43_rct
ReDeconv	oligo	-7.74555	sp_43_rct
ReDeconv	tumor	3.49418	sp_44_rct
ReDeconv	myeloid	-3.75617	sp_44_rct
ReDeconv	pericyte	5.67588	sp_44_rct
ReDeconv	endothelial	10.0919	sp_44_rct
ReDeconv	tcell	-1.84903	sp_44_rct
ReDeconv	oligo	-13.6567	sp_44_rct
ReDeconv	tumor	-12.0924	sp_45_rct
ReDeconv	myeloid	6.60662	sp_45_rct
ReDeconv	pericyte	4.039	sp_45_rct
ReDeconv	endothelial	-2.44868	sp_45_rct
ReDeconv	tcell	-1.66091	sp_45_rct
ReDeconv	oligo	5.55639	sp_45_rct
ReDeconv	tumor	-10.771	sp_46_rct
ReDeconv	myeloid	-2.13644	sp_46_rct
ReDeconv	pericyte	-10.2278	sp_46_rct
ReDeconv	endothelial	11.6342	sp_46_rct
ReDeconv	tcell	-0.0776354	sp_46_rct
ReDeconv	oligo	11.5786	sp_46_rct
ReDeconv	tumor	-18.973	sp_47_rct
ReDeconv	myeloid	8.26394	sp_47_rct
ReDeconv	pericyte	-10.4863	sp_47_rct
ReDeconv	endothelial	1.79031	sp_47_rct
ReDeconv	tcell	-4.12038	sp_47_rct
ReDeconv	oligo	23.5254	sp_47_rct
ReDeconv	tumor	3.70061	sp_48_rct
ReDeconv	myeloid	5.16952	sp_48_rct
ReDeconv	pericyte	-6.84583	sp_48_rct
ReDeconv	endothelial	14.2931	sp_48_rct
ReDeconv	tcell	0.258258	sp_48_rct
ReDeconv	oligo	-16.5756	sp_48_rct
ReDeconv	tumor	-6.4752	sp_49_rct
ReDeconv	myeloid	-4.12336	sp_49_rct
ReDeconv	pericyte	-9.78821	sp_49_rct
ReDeconv	endothelial	5.27936	sp_49_rct
ReDeconv	tcell	0.79617	sp_49_rct
ReDeconv	oligo	14.3112	sp_49_rct
ReDeconv	tumor	-0.571124	sp_50_rct
ReDeconv	myeloid	-15.2939	sp_50_rct
ReDeconv	pericyte	7.89888	sp_50_rct
ReDeconv	endothelial	0.693608	sp_50_rct
ReDeconv	tcell	1.36852	sp_50_rct
ReDeconv	oligo	5.90398	sp_50_rct
ReDeconv	tumor	-1.28136	sp_51_rct
ReDeconv	myeloid	-14.2752	sp_51_rct
ReDeconv	pericyte	-0.0948717	sp_51_rct
ReDeconv	endothelial	3.07393	sp_51_rct
ReDeconv	tcell	-9.49582	sp_51_rct
ReDeconv	oligo	22.0733	sp_51_rct
ReDeconv	tumor	3.53389	sp_52_rct
ReDeconv	myeloid	16.0071	sp_52_rct
ReDeconv	pericyte	1.78247	sp_52_rct
ReDeconv	endothelial	-7.22303	sp_52_rct
ReDeconv	tcell	-0.233916	sp_52_rct
ReDeconv	oligo	-13.8665	sp_52_rct
ReDeconv	tumor	-10.4604	sp_53_rct
ReDeconv	myeloid	5.95952	sp_53_rct
ReDeconv	pericyte	-6.45707	sp_53_rct
ReDeconv	endothelial	8.79771	sp_53_rct
ReDeconv	tcell	0.0577583	sp_53_rct
ReDeconv	oligo	2.10249	sp_53_rct
ReDeconv	tumor	-15.6431	sp_54_rct
ReDeconv	myeloid	20.1624	sp_54_rct
ReDeconv	pericyte	2.8008	sp_54_rct
ReDeconv	endothelial	-3.7757	sp_54_rct
ReDeconv	tcell	1.42646	sp_54_rct
ReDeconv	oligo	-4.97084	sp_54_rct
ReDeconv	tumor	-22.718	sp_55_rct
ReDeconv	myeloid	-4.53644	sp_55_rct
ReDeconv	pericyte	6.71128	sp_55_rct
ReDeconv	endothelial	16.1172	sp_55_rct
ReDeconv	tcell	0.628353	sp_55_rct
ReDeconv	oligo	3.79769	sp_55_rct
ReDeconv	tumor	19.2694	sp_56_rct
ReDeconv	myeloid	14.8015	sp_56_rct
ReDeconv	pericyte	-3.58837	sp_56_rct
ReDeconv	endothelial	-11.6978	sp_56_rct
ReDeconv	tcell	-1.61416	sp_56_rct
ReDeconv	oligo	-17.1705	sp_56_rct
ReDeconv	tumor	0.441432	sp_57_rct
ReDeconv	myeloid	-11.2924	sp_57_rct
ReDeconv	pericyte	2.61831	sp_57_rct
ReDeconv	endothelial	10.6415	sp_57_rct
ReDeconv	tcell	-1.68843	sp_57_rct
ReDeconv	oligo	-0.720335	sp_57_rct
ReDeconv	tumor	-0.0669491	sp_58_rct
ReDeconv	myeloid	-10.2706	sp_58_rct
ReDeconv	pericyte	5.74304	sp_58_rct
ReDeconv	endothelial	7.58975	sp_58_rct
ReDeconv	tcell	-0.586149	sp_58_rct
ReDeconv	oligo	-2.40908	sp_58_rct
ReDeconv	tumor	-20.8611	sp_59_rct
ReDeconv	myeloid	-6.18075	sp_59_rct
ReDeconv	pericyte	-15.3967	sp_59_rct
ReDeconv	endothelial	6.56907	sp_59_rct
ReDeconv	tcell	9.19379	sp_59_rct
ReDeconv	oligo	26.6756	sp_59_rct
ReDeconv	tumor	-17.1419	sp_60_rct
ReDeconv	myeloid	10.1974	sp_60_rct
ReDeconv	pericyte	-1.70265	sp_60_rct
ReDeconv	endothelial	3.83503	sp_60_rct
ReDeconv	tcell	5.75832	sp_60_rct
ReDeconv	oligo	-0.946228	sp_60_rct
ReDeconv	tumor	-9.30361	sp_61_rct
ReDeconv	myeloid	7.09771	sp_61_rct
ReDeconv	pericyte	7.27302	sp_61_rct
ReDeconv	endothelial	1.23277	sp_61_rct
ReDeconv	tcell	-3.17918	sp_61_rct
ReDeconv	oligo	-3.1207	sp_61_rct
ReDeconv	tumor	-10.7052	sp_62_rct
ReDeconv	myeloid	18.1065	sp_62_rct
ReDeconv	pericyte	3.36215	sp_62_rct
ReDeconv	endothelial	1.22	sp_62_rct
ReDeconv	tcell	6.99763	sp_62_rct
ReDeconv	oligo	-18.9811	sp_62_rct
ReDeconv	tumor	8.47351	sp_63_rct
ReDeconv	myeloid	-12.5466	sp_63_rct
ReDeconv	pericyte	-4.75071	sp_63_rct
ReDeconv	endothelial	0.455849	sp_63_rct
ReDeconv	tcell	8.22048	sp_63_rct
ReDeconv	oligo	0.147508	sp_63_rct
ReDeconv	tumor	6.93815	sp_64_rct
ReDeconv	myeloid	-0.942992	sp_64_rct
ReDeconv	pericyte	-8.00552	sp_64_rct
ReDeconv	endothelial	0.999412	sp_64_rct
ReDeconv	tcell	-3.99658	sp_64_rct
ReDeconv	oligo	5.00753	sp_64_rct
ReDeconv	tumor	-6.00292	sp_65_rct
ReDeconv	myeloid	2.82333	sp_65_rct
ReDeconv	pericyte	1.07475	sp_65_rct
ReDeconv	endothelial	-6.55046	sp_65_rct
ReDeconv	tcell	0.0731892	sp_65_rct
ReDeconv	oligo	8.58212	sp_65_rct
ReDeconv	tumor	-15.0515	sp_66_rct
ReDeconv	myeloid	9.7306	sp_66_rct
ReDeconv	pericyte	-8.71507	sp_66_rct
ReDeconv	endothelial	12.5498	sp_66_rct
ReDeconv	tcell	-1.47666	sp_66_rct
ReDeconv	oligo	2.96278	sp_66_rct
ReDeconv	tumor	-4.77751	sp_67_rct
ReDeconv	myeloid	-13.4357	sp_67_rct
ReDeconv	pericyte	-18.5724	sp_67_rct
ReDeconv	endothelial	12.3242	sp_67_rct
ReDeconv	tcell	-5.89124	sp_67_rct
ReDeconv	oligo	30.3527	sp_67_rct
ReDeconv	tumor	-2.07734	sp_68_rct
ReDeconv	myeloid	27.654	sp_68_rct
ReDeconv	pericyte	-7.03988	sp_68_rct
ReDeconv	endothelial	-7.45757	sp_68_rct
ReDeconv	tcell	1.59436	sp_68_rct
ReDeconv	oligo	-12.6735	sp_68_rct
ReDeconv	tumor	-3.52307	sp_69_rct
ReDeconv	myeloid	5.25158	sp_69_rct
ReDeconv	pericyte	-15.7945	sp_69_rct
ReDeconv	endothelial	-8.39932	sp_69_rct
ReDeconv	tcell	-7.95718	sp_69_rct
ReDeconv	oligo	30.4225	sp_69_rct
ReDeconv	tumor	25.0463	sp_70_rct
ReDeconv	myeloid	7.33099	sp_70_rct
ReDeconv	pericyte	-37.1313	sp_70_rct
ReDeconv	endothelial	-1.91312	sp_70_rct
ReDeconv	tcell	-6.71145	sp_70_rct
ReDeconv	oligo	13.3786	sp_70_rct
ReDeconv	tumor	-10.573	sp_71_rct
ReDeconv	myeloid	26.6483	sp_71_rct
ReDeconv	pericyte	6.58502	sp_71_rct
ReDeconv	endothelial	2.46538	sp_71_rct
ReDeconv	tcell	-5.3923	sp_71_rct
ReDeconv	oligo	-19.7334	sp_71_rct
ReDeconv	tumor	6.3019	sp_72_rct
ReDeconv	myeloid	-13.5874	sp_72_rct
ReDeconv	pericyte	-1.12918	sp_72_rct
ReDeconv	endothelial	1.28336	sp_72_rct
ReDeconv	tcell	-6.35057	sp_72_rct
ReDeconv	oligo	13.4819	sp_72_rct
ReDeconv	tumor	-5.78615	sp_73_rct
ReDeconv	myeloid	1.18082	sp_73_rct
ReDeconv	pericyte	6.87453	sp_73_rct
ReDeconv	endothelial	-3.93807	sp_73_rct
ReDeconv	tcell	-4.15647	sp_73_rct
ReDeconv	oligo	5.82533	sp_73_rct
ReDeconv	tumor	-11.8702	sp_74_rct
ReDeconv	myeloid	1.42273	sp_74_rct
ReDeconv	pericyte	-16.7953	sp_74_rct
ReDeconv	endothelial	12.0174	sp_74_rct
ReDeconv	tcell	7.04106	sp_74_rct
ReDeconv	oligo	8.18427	sp_74_rct
ReDeconv	tumor	4.61211	sp_75_rct
ReDeconv	myeloid	4.75165	sp_75_rct
ReDeconv	pericyte	0.644019	sp_75_rct
ReDeconv	endothelial	0.260952	sp_75_rct
ReDeconv	tcell	-3.25243	sp_75_rct
ReDeconv	oligo	-7.0163	sp_75_rct
ReDeconv	tumor	1.68005	sp_76_rct
ReDeconv	myeloid	-2.87107	sp_76_rct
ReDeconv	pericyte	2.63943	sp_76_rct
ReDeconv	endothelial	7.54668	sp_76_rct
ReDeconv	tcell	2.35811	sp_76_rct
ReDeconv	oligo	-11.3532	sp_76_rct
ReDeconv	tumor	10.7322	sp_77_rct
ReDeconv	myeloid	-10.3896	sp_77_rct
ReDeconv	pericyte	-15.1841	sp_77_rct
ReDeconv	endothelial	-3.20316	sp_77_rct
ReDeconv	tcell	8.70378	sp_77_rct
ReDeconv	oligo	9.34084	sp_77_rct
ReDeconv	tumor	-1.73324	sp_78_rct
ReDeconv	myeloid	-2.27531	sp_78_rct
ReDeconv	pericyte	-10.438	sp_78_rct
ReDeconv	endothelial	2.05792	sp_78_rct
ReDeconv	tcell	-8.44832	sp_78_rct
ReDeconv	oligo	20.837	sp_78_rct
ReDeconv	tumor	-8.68417	sp_79_rct
ReDeconv	myeloid	6.626	sp_79_rct
ReDeconv	pericyte	-4.8944	sp_79_rct
ReDeconv	endothelial	0.961789	sp_79_rct
ReDeconv	tcell	3.45666	sp_79_rct
ReDeconv	oligo	2.53412	sp_79_rct
ReDeconv	tumor	-19.1654	sp_80_rct
ReDeconv	myeloid	-9.64698	sp_80_rct
ReDeconv	pericyte	2.76003	sp_80_rct
ReDeconv	endothelial	16.1491	sp_80_rct
ReDeconv	tcell	6.91011	sp_80_rct
ReDeconv	oligo	2.99321	sp_80_rct
ReDeconv	tumor	-6.88931	sp_81_rct
ReDeconv	myeloid	-1.65112	sp_81_rct
ReDeconv	pericyte	-1.6023	sp_81_rct
ReDeconv	endothelial	-11.9893	sp_81_rct
ReDeconv	tcell	-4.08967	sp_81_rct
ReDeconv	oligo	26.2217	sp_81_rct
ReDeconv	tumor	-7.47049	sp_82_rct
ReDeconv	myeloid	-0.440987	sp_82_rct
ReDeconv	pericyte	11.6348	sp_82_rct
ReDeconv	endothelial	-0.820196	sp_82_rct
ReDeconv	tcell	-1.37832	sp_82_rct
ReDeconv	oligo	-1.52482	sp_82_rct
ReDeconv	tumor	0.794357	sp_83_rct
ReDeconv	myeloid	2.2621	sp_83_rct
ReDeconv	pericyte	5.11026	sp_83_rct
ReDeconv	endothelial	-0.149501	sp_83_rct
ReDeconv	tcell	2.55219	sp_83_rct
ReDeconv	oligo	-10.5694	sp_83_rct
ReDeconv	tumor	3.51875	sp_84_rct
ReDeconv	myeloid	-5.90843	sp_84_rct
ReDeconv	pericyte	-17.3572	sp_84_rct
ReDeconv	endothelial	4.75771	sp_84_rct
ReDeconv	tcell	-1.0287	sp_84_rct
ReDeconv	oligo	16.0178	sp_84_rct
ReDeconv	tumor	7.41998	sp_85_rct
ReDeconv	myeloid	-12.0178	sp_85_rct
ReDeconv	pericyte	8.56532	sp_85_rct
ReDeconv	endothelial	12.7297	sp_85_rct
ReDeconv	tcell	0.422687	sp_85_rct
ReDeconv	oligo	-17.1199	sp_85_rct
ReDeconv	tumor	11.2807	sp_86_rct
ReDeconv	myeloid	-1.38043	sp_86_rct
ReDeconv	pericyte	-6.83362	sp_86_rct
ReDeconv	endothelial	-8.41878	sp_86_rct
ReDeconv	tcell	2.25571	sp_86_rct
ReDeconv	oligo	3.09643	sp_86_rct
ReDeconv	tumor	-7.07618	sp_87_rct
ReDeconv	myeloid	1.43515	sp_87_rct
ReDeconv	pericyte	-6.9499	sp_87_rct
ReDeconv	endothelial	3.14518	sp_87_rct
ReDeconv	tcell	2.48402	sp_87_rct
ReDeconv	oligo	6.96172	sp_87_rct
ReDeconv	tumor	10.2785	sp_88_rct
ReDeconv	myeloid	-2.94979	sp_88_rct
ReDeconv	pericyte	0.230328	sp_88_rct
ReDeconv	endothelial	9.47268	sp_88_rct
ReDeconv	tcell	-7.94504	sp_88_rct
ReDeconv	oligo	-9.08669	sp_88_rct
ReDeconv	tumor	-8.3078	sp_89_rct
ReDeconv	myeloid	3.33493	sp_89_rct
ReDeconv	pericyte	8.53797	sp_89_rct
ReDeconv	endothelial	-0.939444	sp_89_rct
ReDeconv	tcell	1.9924	sp_89_rct
ReDeconv	oligo	-4.61806	sp_89_rct
ReDeconv	tumor	-7.12107	sp_90_rct
ReDeconv	myeloid	-4.02486	sp_90_rct
ReDeconv	pericyte	-1.10121	sp_90_rct
ReDeconv	endothelial	-13.8587	sp_90_rct
ReDeconv	tcell	4.65483	sp_90_rct
ReDeconv	oligo	21.451	sp_90_rct
ReDeconv	tumor	17.8324	sp_91_rct
ReDeconv	myeloid	0.114051	sp_91_rct
ReDeconv	pericyte	-0.184072	sp_91_rct
ReDeconv	endothelial	-4.10217	sp_91_rct
ReDeconv	tcell	-7.64922	sp_91_rct
ReDeconv	oligo	-6.01103	sp_91_rct
ReDeconv	tumor	0.524017	sp_92_rct
ReDeconv	myeloid	-6.39314	sp_92_rct
ReDeconv	pericyte	1.26149	sp_92_rct
ReDeconv	endothelial	4.38368	sp_92_rct
ReDeconv	tcell	10.7932	sp_92_rct
ReDeconv	oligo	-10.5692	sp_92_rct
ReDeconv	tumor	12.9569	sp_93_rct
ReDeconv	myeloid	-5.43094	sp_93_rct
ReDeconv	pericyte	3.62216	sp_93_rct
ReDeconv	endothelial	16.2377	sp_93_rct
ReDeconv	tcell	-1.6677	sp_93_rct
ReDeconv	oligo	-25.7182	sp_93_rct
ReDeconv	tumor	10.3696	sp_94_rct
ReDeconv	myeloid	6.5204	sp_94_rct
ReDeconv	pericyte	-26.4067	sp_94_rct
ReDeconv	endothelial	7.634	sp_94_rct
ReDeconv	tcell	2.63322	sp_94_rct
ReDeconv	oligo	-0.750504	sp_94_rct
ReDeconv	tumor	-1.52708	sp_95_rct
ReDeconv	myeloid	2.21968	sp_95_rct
ReDeconv	pericyte	-2.9092	sp_95_rct
ReDeconv	endothelial	0.394184	sp_95_rct
ReDeconv	tcell	1.20084	sp_95_rct
ReDeconv	oligo	0.621575	sp_95_rct
ReDeconv	tumor	-1.87313	sp_96_rct
ReDeconv	myeloid	-10.4728	sp_96_rct
ReDeconv	pericyte	0.212277	sp_96_rct
ReDeconv	endothelial	23.3321	sp_96_rct
ReDeconv	tcell	2.59681	sp_96_rct
ReDeconv	oligo	-13.7953	sp_96_rct
ReDeconv	tumor	14.8473	sp_97_rct
ReDeconv	myeloid	-8.01249	sp_97_rct
ReDeconv	pericyte	-0.668318	sp_97_rct
ReDeconv	endothelial	6.86038	sp_97_rct
ReDeconv	tcell	-8.07891	sp_97_rct
ReDeconv	oligo	-4.94798	sp_97_rct
ReDeconv	tumor	26.8263	sp_98_rct
ReDeconv	myeloid	-12.558	sp_98_rct
ReDeconv	pericyte	-14.2807	sp_98_rct
ReDeconv	endothelial	-3.74716	sp_98_rct
ReDeconv	tcell	-4.6188	sp_98_rct
ReDeconv	oligo	8.37839	sp_98_rct
ReDeconv	tumor	-15.1895	sp_99_rct
ReDeconv	myeloid	6.08147	sp_99_rct
ReDeconv	pericyte	9.88884	sp_99_rct
ReDeconv	endothelial	5.48965	sp_99_rct
ReDeconv	tcell	2.13602	sp_99_rct
ReDeconv	oligo	-8.40652	sp_99_rct
ReDeconv	tumor	-3.95585	sp_100_rct
ReDeconv	myeloid	-16.3199	sp_100_rct
ReDeconv	pericyte	-4.69174	sp_100_rct
ReDeconv	endothelial	16.8683	sp_100_rct
ReDeconv	tcell	12.79	sp_100_rct
ReDeconv	oligo	-4.69077	sp_100_rct
ReDeconv (T1)	tumor	19.111	sp_1_rct
ReDeconv (T1)	myeloid	-10.9496	sp_1_rct
ReDeconv (T1)	pericyte	27.0266	sp_1_rct
ReDeconv (T1)	endothelial	24.9059	sp_1_rct
ReDeconv (T1)	tcell	-50.6325	sp_1_rct
ReDeconv (T1)	oligo	-9.4615	sp_1_rct
ReDeconv (T1)	tumor	38.826	sp_2_rct
ReDeconv (T1)	myeloid	-2.8543	sp_2_rct
ReDeconv (T1)	pericyte	7.2235	sp_2_rct
ReDeconv (T1)	endothelial	8.99492	sp_2_rct
ReDeconv (T1)	tcell	-45.5224	sp_2_rct
ReDeconv (T1)	oligo	-6.66775	sp_2_rct
ReDeconv (T1)	tumor	32.5181	sp_3_rct
ReDeconv (T1)	myeloid	-1.17673	sp_3_rct
ReDeconv (T1)	pericyte	0.90485	sp_3_rct
ReDeconv (T1)	endothelial	39.0133	sp_3_rct
ReDeconv (T1)	tcell	-43.9804	sp_3_rct
ReDeconv (T1)	oligo	-27.2791	sp_3_rct
ReDeconv (T1)	tumor	36.4089	sp_4_rct
ReDeconv (T1)	myeloid	-19.5809	sp_4_rct
ReDeconv (T1)	pericyte	13.0298	sp_4_rct
ReDeconv (T1)	endothelial	24.3588	sp_4_rct
ReDeconv (T1)	tcell	-50.0762	sp_4_rct
ReDeconv (T1)	oligo	-4.14038	sp_4_rct
ReDeconv (T1)	tumor	46.1396	sp_5_rct
ReDeconv (T1)	myeloid	-11.8248	sp_5_rct
ReDeconv (T1)	pericyte	8.97472	sp_5_rct
ReDeconv (T1)	endothelial	19.4847	sp_5_rct
ReDeconv (T1)	tcell	-45.9355	sp_5_rct
ReDeconv (T1)	oligo	-16.8388	sp_5_rct
ReDeconv (T1)	tumor	44.504	sp_6_rct
ReDeconv (T1)	myeloid	-5.57578	sp_6_rct
ReDeconv (T1)	pericyte	-2.06405	sp_6_rct
ReDeconv (T1)	endothelial	48.6437	sp_6_rct
ReDeconv (T1)	tcell	-49.0528	sp_6_rct
ReDeconv (T1)	oligo	-36.455	sp_6_rct
ReDeconv (T1)	tumor	45.1282	sp_7_rct
ReDeconv (T1)	myeloid	-11.2787	sp_7_rct
ReDeconv (T1)	pericyte	-1.90667	sp_7_rct
ReDeconv (T1)	endothelial	28.0435	sp_7_rct
ReDeconv (T1)	tcell	-52.2753	sp_7_rct
ReDeconv (T1)	oligo	-7.71108	sp_7_rct
ReDeconv (T1)	tumor	28.7463	sp_8_rct
ReDeconv (T1)	myeloid	-18.703	sp_8_rct
ReDeconv (T1)	pericyte	2.16769	sp_8_rct
ReDeconv (T1)	endothelial	36.4917	sp_8_rct
ReDeconv (T1)	tcell	-42.9172	sp_8_rct
ReDeconv (T1)	oligo	-5.78553	sp_8_rct
ReDeconv (T1)	tumor	15.8028	sp_9_rct
ReDeconv (T1)	myeloid	-24.5302	sp_9_rct
ReDeconv (T1)	pericyte	1.38408	sp_9_rct
ReDeconv (T1)	endothelial	35.1778	sp_9_rct
ReDeconv (T1)	tcell	-45.384	sp_9_rct
ReDeconv (T1)	oligo	17.5495	sp_9_rct
ReDeconv (T1)	tumor	26.6445	sp_10_rct
ReDeconv (T1)	myeloid	-20.3788	sp_10_rct
ReDeconv (T1)	pericyte	9.42523	sp_10_rct
ReDeconv (T1)	endothelial	36.3116	sp_10_rct
ReDeconv (T1)	tcell	-48.2	sp_10_rct
ReDeconv (T1)	oligo	-3.80256	sp_10_rct
ReDeconv (T1)	tumor	22.1087	sp_11_rct
ReDeconv (T1)	myeloid	-3.8363	sp_11_rct
ReDeconv (T1)	pericyte	5.25529	sp_11_rct
ReDeconv (T1)	endothelial	25.9598	sp_11_rct
ReDeconv (T1)	tcell	-51.0701	sp_11_rct
ReDeconv (T1)	oligo	1.58271	sp_11_rct
ReDeconv (T1)	tumor	33.6023	sp_12_rct
ReDeconv (T1)	myeloid	-5.1041	sp_12_rct
ReDeconv (T1)	pericyte	18.2819	sp_12_rct
ReDeconv (T1)	endothelial	24.1588	sp_12_rct
ReDeconv (T1)	tcell	-49.6278	sp_12_rct
ReDeconv (T1)	oligo	-21.3111	sp_12_rct
ReDeconv (T1)	tumor	33.0574	sp_13_rct
ReDeconv (T1)	myeloid	-7.68354	sp_13_rct
ReDeconv (T1)	pericyte	14.1988	sp_13_rct
ReDeconv (T1)	endothelial	21.6893	sp_13_rct
ReDeconv (T1)	tcell	-50.2101	sp_13_rct
ReDeconv (T1)	oligo	-11.0519	sp_13_rct
ReDeconv (T1)	tumor	50.4464	sp_14_rct
ReDeconv (T1)	myeloid	-25.3044	sp_14_rct
ReDeconv (T1)	pericyte	15.0268	sp_14_rct
ReDeconv (T1)	endothelial	21.7708	sp_14_rct
ReDeconv (T1)	tcell	-45.7055	sp_14_rct
ReDeconv (T1)	oligo	-16.2342	sp_14_rct
ReDeconv (T1)	tumor	18.2896	sp_15_rct
ReDeconv (T1)	myeloid	-13.9305	sp_15_rct
ReDeconv (T1)	pericyte	18.0968	sp_15_rct
ReDeconv (T1)	endothelial	29.9587	sp_15_rct
ReDeconv (T1)	tcell	-50.3723	sp_15_rct
ReDeconv (T1)	oligo	-2.04226	sp_15_rct
ReDeconv (T1)	tumor	30.6345	sp_16_rct
ReDeconv (T1)	myeloid	2.91342	sp_16_rct
ReDeconv (T1)	pericyte	9.29467	sp_16_rct
ReDeconv (T1)	endothelial	1.82565	sp_16_rct
ReDeconv (T1)	tcell	-50.101	sp_16_rct
ReDeconv (T1)	oligo	5.43283	sp_16_rct
ReDeconv (T1)	tumor	9.7616	sp_17_rct
ReDeconv (T1)	myeloid	-13.5834	sp_17_rct
ReDeconv (T1)	pericyte	24.5358	sp_17_rct
ReDeconv (T1)	endothelial	53.0858	sp_17_rct
ReDeconv (T1)	tcell	-45.7163	sp_17_rct
ReDeconv (T1)	oligo	-28.0835	sp_17_rct
ReDeconv (T1)	tumor	29.2786	sp_18_rct
ReDeconv (T1)	myeloid	-24.2749	sp_18_rct
ReDeconv (T1)	pericyte	18.2409	sp_18_rct
ReDeconv (T1)	endothelial	24.35	sp_18_rct
ReDeconv (T1)	tcell	-53.0773	sp_18_rct
ReDeconv (T1)	oligo	5.48261	sp_18_rct
ReDeconv (T1)	tumor	50.8163	sp_19_rct
ReDeconv (T1)	myeloid	-6.41256	sp_19_rct
ReDeconv (T1)	pericyte	13.8948	sp_19_rct
ReDeconv (T1)	endothelial	11.688	sp_19_rct
ReDeconv (T1)	tcell	-51.7382	sp_19_rct
ReDeconv (T1)	oligo	-18.2484	sp_19_rct
ReDeconv (T1)	tumor	34.1572	sp_20_rct
ReDeconv (T1)	myeloid	-1.34684	sp_20_rct
ReDeconv (T1)	pericyte	7.64195	sp_20_rct
ReDeconv (T1)	endothelial	20.5112	sp_20_rct
ReDeconv (T1)	tcell	-51.1471	sp_20_rct
ReDeconv (T1)	oligo	-9.81644	sp_20_rct
ReDeconv (T1)	tumor	34.9799	sp_21_rct
ReDeconv (T1)	myeloid	-23.1491	sp_21_rct
ReDeconv (T1)	pericyte	34.1672	sp_21_rct
ReDeconv (T1)	endothelial	21.5771	sp_21_rct
ReDeconv (T1)	tcell	-45.3257	sp_21_rct
ReDeconv (T1)	oligo	-22.2494	sp_21_rct
ReDeconv (T1)	tumor	19.3827	sp_22_rct
ReDeconv (T1)	myeloid	-0.0913897	sp_22_rct
ReDeconv (T1)	pericyte	39.8214	sp_22_rct
ReDeconv (T1)	endothelial	27.6728	sp_22_rct
ReDeconv (T1)	tcell	-53.425	sp_22_rct
ReDeconv (T1)	oligo	-33.3605	sp_22_rct
ReDeconv (T1)	tumor	13.2861	sp_23_rct
ReDeconv (T1)	myeloid	-4.18197	sp_23_rct
ReDeconv (T1)	pericyte	37.8564	sp_23_rct
ReDeconv (T1)	endothelial	30.7756	sp_23_rct
ReDeconv (T1)	tcell	-48.1345	sp_23_rct
ReDeconv (T1)	oligo	-29.6018	sp_23_rct
ReDeconv (T1)	tumor	28.8382	sp_24_rct
ReDeconv (T1)	myeloid	8.2833	sp_24_rct
ReDeconv (T1)	pericyte	32.1168	sp_24_rct
ReDeconv (T1)	endothelial	12.7251	sp_24_rct
ReDeconv (T1)	tcell	-42.4775	sp_24_rct
ReDeconv (T1)	oligo	-39.486	sp_24_rct
ReDeconv (T1)	tumor	12.5094	sp_25_rct
ReDeconv (T1)	myeloid	-7.27299	sp_25_rct
ReDeconv (T1)	pericyte	5.24981	sp_25_rct
ReDeconv (T1)	endothelial	28.9453	sp_25_rct
ReDeconv (T1)	tcell	-52.2611	sp_25_rct
ReDeconv (T1)	oligo	12.8296	sp_25_rct
ReDeconv (T1)	tumor	56.2523	sp_26_rct
ReDeconv (T1)	myeloid	11.5365	sp_26_rct
ReDeconv (T1)	pericyte	2.29301	sp_26_rct
ReDeconv (T1)	endothelial	3.28955	sp_26_rct
ReDeconv (T1)	tcell	-42.0419	sp_26_rct
ReDeconv (T1)	oligo	-31.3294	sp_26_rct
ReDeconv (T1)	tumor	35.6967	sp_27_rct
ReDeconv (T1)	myeloid	2.90141	sp_27_rct
ReDeconv (T1)	pericyte	1.53956	sp_27_rct
ReDeconv (T1)	endothelial	22.123	sp_27_rct
ReDeconv (T1)	tcell	-46.6797	sp_27_rct
ReDeconv (T1)	oligo	-15.5811	sp_27_rct
ReDeconv (T1)	tumor	12.8501	sp_28_rct
ReDeconv (T1)	myeloid	-20.587	sp_28_rct
ReDeconv (T1)	pericyte	24.6559	sp_28_rct
ReDeconv (T1)	endothelial	45.5734	sp_28_rct
ReDeconv (T1)	tcell	-49.4557	sp_28_rct
ReDeconv (T1)	oligo	-13.0366	sp_28_rct
ReDeconv (T1)	tumor	39.2393	sp_29_rct
ReDeconv (T1)	myeloid	-7.12022	sp_29_rct
ReDeconv (T1)	pericyte	20.8029	sp_29_rct
ReDeconv (T1)	endothelial	14.9216	sp_29_rct
ReDeconv (T1)	tcell	-49.6832	sp_29_rct
ReDeconv (T1)	oligo	-18.1604	sp_29_rct
ReDeconv (T1)	tumor	37.9392	sp_30_rct
ReDeconv (T1)	myeloid	-16.9436	sp_30_rct
ReDeconv (T1)	pericyte	20.1415	sp_30_rct
ReDeconv (T1)	endothelial	3.2484	sp_30_rct
ReDeconv (T1)	tcell	-39.4122	sp_30_rct
ReDeconv (T1)	oligo	-4.97323	sp_30_rct
ReDeconv (T1)	tumor	29.85	sp_31_rct
ReDeconv (T1)	myeloid	-2.453	sp_31_rct
ReDeconv (T1)	pericyte	6.43669	sp_31_rct
ReDeconv (T1)	endothelial	26.7002	sp_31_rct
ReDeconv (T1)	tcell	-48.2158	sp_31_rct
ReDeconv (T1)	oligo	-12.3181	sp_31_rct
ReDeconv (T1)	tumor	64.7913	sp_32_rct
ReDeconv (T1)	myeloid	-5.67397	sp_32_rct
ReDeconv (T1)	pericyte	28.9139	sp_32_rct
ReDeconv (T1)	endothelial	-9.30489	sp_32_rct
ReDeconv (T1)	tcell	-44.3128	sp_32_rct
ReDeconv (T1)	oligo	-34.4136	sp_32_rct
ReDeconv (T1)	tumor	39.9902	sp_33_rct
ReDeconv (T1)	myeloid	-5.42456	sp_33_rct
ReDeconv (T1)	pericyte	7.97304	sp_33_rct
ReDeconv (T1)	endothelial	11.3726	sp_33_rct
ReDeconv (T1)	tcell	-52.9459	sp_33_rct
ReDeconv (T1)	oligo	-0.965461	sp_33_rct
ReDeconv (T1)	tumor	53.3551	sp_34_rct
ReDeconv (T1)	myeloid	-20.6628	sp_34_rct
ReDeconv (T1)	pericyte	21.8394	sp_34_rct
ReDeconv (T1)	endothelial	10.5159	sp_34_rct
ReDeconv (T1)	tcell	-50.5873	sp_34_rct
ReDeconv (T1)	oligo	-14.4602	sp_34_rct
ReDeconv (T1)	tumor	39.7031	sp_35_rct
ReDeconv (T1)	myeloid	-7.24888	sp_35_rct
ReDeconv (T1)	pericyte	14.8141	sp_35_rct
ReDeconv (T1)	endothelial	20.8905	sp_35_rct
ReDeconv (T1)	tcell	-45.0598	sp_35_rct
ReDeconv (T1)	oligo	-23.099	sp_35_rct
ReDeconv (T1)	tumor	46.5981	sp_36_rct
ReDeconv (T1)	myeloid	-15.8761	sp_36_rct
ReDeconv (T1)	pericyte	11.8664	sp_36_rct
ReDeconv (T1)	endothelial	24.2474	sp_36_rct
ReDeconv (T1)	tcell	-48.8575	sp_36_rct
ReDeconv (T1)	oligo	-17.9783	sp_36_rct
ReDeconv (T1)	tumor	32.9914	sp_37_rct
ReDeconv (T1)	myeloid	-13.8925	sp_37_rct
ReDeconv (T1)	pericyte	5.44894	sp_37_rct
ReDeconv (T1)	endothelial	34.5431	sp_37_rct
ReDeconv (T1)	tcell	-45.7626	sp_37_rct
ReDeconv (T1)	oligo	-13.3284	sp_37_rct
ReDeconv (T1)	tumor	26.6627	sp_38_rct
ReDeconv (T1)	myeloid	-10.7359	sp_38_rct
ReDeconv (T1)	pericyte	21.2959	sp_38_rct
ReDeconv (T1)	endothelial	22.2835	sp_38_rct
ReDeconv (T1)	tcell	-46.5118	sp_38_rct
ReDeconv (T1)	oligo	-12.9945	sp_38_rct
ReDeconv (T1)	tumor	15.8174	sp_39_rct
ReDeconv (T1)	myeloid	-13.849	sp_39_rct
ReDeconv (T1)	pericyte	28.2555	sp_39_rct
ReDeconv (T1)	endothelial	16.1085	sp_39_rct
ReDeconv (T1)	tcell	-50.6729	sp_39_rct
ReDeconv (T1)	oligo	4.34051	sp_39_rct
ReDeconv (T1)	tumor	19.4012	sp_40_rct
ReDeconv (T1)	myeloid	3.12411	sp_40_rct
ReDeconv (T1)	pericyte	35.3411	sp_40_rct
ReDeconv (T1)	endothelial	11.1133	sp_40_rct
ReDeconv (T1)	tcell	-48.3759	sp_40_rct
ReDeconv (T1)	oligo	-20.6039	sp_40_rct
ReDeconv (T1)	tumor	28.5102	sp_41_rct
ReDeconv (T1)	myeloid	-10.9372	sp_41_rct
ReDeconv (T1)	pericyte	28.8941	sp_41_rct
ReDeconv (T1)	endothelial	14.0208	sp_41_rct
ReDeconv (T1)	tcell	-45.937	sp_41_rct
ReDeconv (T1)	oligo	-14.5509	sp_41_rct
ReDeconv (T1)	tumor	58.7028	sp_42_rct
ReDeconv (T1)	myeloid	-4.42174	sp_42_rct
ReDeconv (T1)	pericyte	15.7976	sp_42_rct
ReDeconv (T1)	endothelial	2.76821	sp_42_rct
ReDeconv (T1)	tcell	-50.1721	sp_42_rct
ReDeconv (T1)	oligo	-22.6747	sp_42_rct
ReDeconv (T1)	tumor	28.1835	sp_43_rct
ReDeconv (T1)	myeloid	-10.1225	sp_43_rct
ReDeconv (T1)	pericyte	43.9651	sp_43_rct
ReDeconv (T1)	endothelial	13.3532	sp_43_rct
ReDeconv (T1)	tcell	-52.5088	sp_43_rct
ReDeconv (T1)	oligo	-22.8704	sp_43_rct
ReDeconv (T1)	tumor	38.4243	sp_44_rct
ReDeconv (T1)	myeloid	-17.8453	sp_44_rct
ReDeconv (T1)	pericyte	24.3514	sp_44_rct
ReDeconv (T1)	endothelial	34.7471	sp_44_rct
ReDeconv (T1)	tcell	-50.4697	sp_44_rct
ReDeconv (T1)	oligo	-29.2078	sp_44_rct
ReDeconv (T1)	tumor	23.8784	sp_45_rct
ReDeconv (T1)	myeloid	-4.74851	sp_45_rct
ReDeconv (T1)	pericyte	23.2081	sp_45_rct
ReDeconv (T1)	endothelial	16.6657	sp_45_rct
ReDeconv (T1)	tcell	-49.1415	sp_45_rct
ReDeconv (T1)	oligo	-9.86222	sp_45_rct
ReDeconv (T1)	tumor	16.2588	sp_46_rct
ReDeconv (T1)	myeloid	-10.9182	sp_46_rct
ReDeconv (T1)	pericyte	7.71595	sp_46_rct
ReDeconv (T1)	endothelial	40.3435	sp_46_rct
ReDeconv (T1)	tcell	-48.4083	sp_46_rct
ReDeconv (T1)	oligo	-4.99174	sp_46_rct
ReDeconv (T1)	tumor	11.9514	sp_47_rct
ReDeconv (T1)	myeloid	-1.21002	sp_47_rct
ReDeconv (T1)	pericyte	5.92929	sp_47_rct
ReDeconv (T1)	endothelial	25.3575	sp_47_rct
ReDeconv (T1)	tcell	-48.3547	sp_47_rct
ReDeconv (T1)	oligo	6.32647	sp_47_rct
ReDeconv (T1)	tumor	45.1316	sp_48_rct
ReDeconv (T1)	myeloid	-5.21573	sp_48_rct
ReDeconv (T1)	pericyte	4.59598	sp_48_rct
ReDeconv (T1)	endothelial	36.8364	sp_48_rct
ReDeconv (T1)	tcell	-50.3995	sp_48_rct
ReDeconv (T1)	oligo	-30.9487	sp_48_rct
ReDeconv (T1)	tumor	30.0436	sp_49_rct
ReDeconv (T1)	myeloid	-15.6653	sp_49_rct
ReDeconv (T1)	pericyte	7.35853	sp_49_rct
ReDeconv (T1)	endothelial	31.0631	sp_49_rct
ReDeconv (T1)	tcell	-49.4894	sp_49_rct
ReDeconv (T1)	oligo	-3.31044	sp_49_rct
ReDeconv (T1)	tumor	31.1616	sp_50_rct
ReDeconv (T1)	myeloid	-25.1594	sp_50_rct
ReDeconv (T1)	pericyte	30.9935	sp_50_rct
ReDeconv (T1)	endothelial	20.9332	sp_50_rct
ReDeconv (T1)	tcell	-48.23	sp_50_rct
ReDeconv (T1)	oligo	-9.69882	sp_50_rct
ReDeconv (T1)	tumor	25.4228	sp_51_rct
ReDeconv (T1)	myeloid	-22.8304	sp_51_rct
ReDeconv (T1)	pericyte	22.0936	sp_51_rct
ReDeconv (T1)	endothelial	24.5428	sp_51_rct
ReDeconv (T1)	tcell	-55.5059	sp_51_rct
ReDeconv (T1)	oligo	6.27708	sp_51_rct
ReDeconv (T1)	tumor	38.4067	sp_52_rct
ReDeconv (T1)	myeloid	5.33934	sp_52_rct
ReDeconv (T1)	pericyte	19.7896	sp_52_rct
ReDeconv (T1)	endothelial	12.2196	sp_52_rct
ReDeconv (T1)	tcell	-49.0911	sp_52_rct
ReDeconv (T1)	oligo	-26.6641	sp_52_rct
ReDeconv (T1)	tumor	19.0795	sp_53_rct
ReDeconv (T1)	myeloid	-6.07179	sp_53_rct
ReDeconv (T1)	pericyte	11.8834	sp_53_rct
ReDeconv (T1)	endothelial	33.7688	sp_53_rct
ReDeconv (T1)	tcell	-47.7502	sp_53_rct
ReDeconv (T1)	oligo	-10.9097	sp_53_rct
ReDeconv (T1)	tumor	15.9978	sp_54_rct
ReDeconv (T1)	myeloid	8.45943	sp_54_rct
ReDeconv (T1)	pericyte	24.2388	sp_54_rct
ReDeconv (T1)	endothelial	19.0914	sp_54_rct
ReDeconv (T1)	tcell	-48.6142	sp_54_rct
ReDeconv (T1)	oligo	-19.1733	sp_54_rct
ReDeconv (T1)	tumor	3.29357	sp_55_rct
ReDeconv (T1)	myeloid	-15.6167	sp_55_rct
ReDeconv (T1)	pericyte	25.2276	sp_55_rct
ReDeconv (T1)	endothelial	44.6629	sp_55_rct
ReDeconv (T1)	tcell	-47.4852	sp_55_rct
ReDeconv (T1)	oligo	-10.0821	sp_55_rct
ReDeconv (T1)	tumor	58.4464	sp_56_rct
ReDeconv (T1)	myeloid	1.10232	sp_56_rct
ReDeconv (T1)	pericyte	12.2454	sp_56_rct
ReDeconv (T1)	endothelial	4.79269	sp_56_rct
ReDeconv (T1)	tcell	-49.535	sp_56_rct
ReDeconv (T1)	oligo	-27.0517	sp_56_rct
ReDeconv (T1)	tumor	34.1501	sp_57_rct
ReDeconv (T1)	myeloid	-20.8361	sp_57_rct
ReDeconv (T1)	pericyte	22.7613	sp_57_rct
ReDeconv (T1)	endothelial	34.6799	sp_57_rct
ReDeconv (T1)	tcell	-51.7875	sp_57_rct
ReDeconv (T1)	oligo	-18.9677	sp_57_rct
ReDeconv (T1)	tumor	31.3392	sp_58_rct
ReDeconv (T1)	myeloid	-19.5684	sp_58_rct
ReDeconv (T1)	pericyte	21.9977	sp_58_rct
ReDeconv (T1)	endothelial	31.2583	sp_58_rct
ReDeconv (T1)	tcell	-47.7485	sp_58_rct
ReDeconv (T1)	oligo	-17.2783	sp_58_rct
ReDeconv (T1)	tumor	8.946	sp_59_rct
ReDeconv (T1)	myeloid	-13.1088	sp_59_rct
ReDeconv (T1)	pericyte	6.74122	sp_59_rct
ReDeconv (T1)	endothelial	31.1749	sp_59_rct
ReDeconv (T1)	tcell	-45.022	sp_59_rct
ReDeconv (T1)	oligo	11.2687	sp_59_rct
ReDeconv (T1)	tumor	11.6578	sp_60_rct
ReDeconv (T1)	myeloid	0.130762	sp_60_rct
ReDeconv (T1)	pericyte	20.9992	sp_60_rct
ReDeconv (T1)	endothelial	26.244	sp_60_rct
ReDeconv (T1)	tcell	-44.5447	sp_60_rct
ReDeconv (T1)	oligo	-14.4871	sp_60_rct
ReDeconv (T1)	tumor	24.8072	sp_61_rct
ReDeconv (T1)	myeloid	-6.90801	sp_61_rct
ReDeconv (T1)	pericyte	29.9865	sp_61_rct
ReDeconv (T1)	endothelial	22.0233	sp_61_rct
ReDeconv (T1)	tcell	-51.432	sp_61_rct
ReDeconv (T1)	oligo	-18.477	sp_61_rct
ReDeconv (T1)	tumor	16.3062	sp_62_rct
ReDeconv (T1)	myeloid	10.0022	sp_62_rct
ReDeconv (T1)	pericyte	24.8342	sp_62_rct
ReDeconv (T1)	endothelial	23.4985	sp_62_rct
ReDeconv (T1)	tcell	-44.9126	sp_62_rct
ReDeconv (T1)	oligo	-29.7285	sp_62_rct
ReDeconv (T1)	tumor	41.0399	sp_63_rct
ReDeconv (T1)	myeloid	-20.77	sp_63_rct
ReDeconv (T1)	pericyte	13.8788	sp_63_rct
ReDeconv (T1)	endothelial	23.1428	sp_63_rct
ReDeconv (T1)	tcell	-41.9397	sp_63_rct
ReDeconv (T1)	oligo	-15.3519	sp_63_rct
ReDeconv (T1)	tumor	37.2864	sp_64_rct
ReDeconv (T1)	myeloid	-10.8988	sp_64_rct
ReDeconv (T1)	pericyte	11.0896	sp_64_rct
ReDeconv (T1)	endothelial	23.4382	sp_64_rct
ReDeconv (T1)	tcell	-49.6342	sp_64_rct
ReDeconv (T1)	oligo	-11.2813	sp_64_rct
ReDeconv (T1)	tumor	28.0677	sp_65_rct
ReDeconv (T1)	myeloid	-5.33546	sp_65_rct
ReDeconv (T1)	pericyte	17.0083	sp_65_rct
ReDeconv (T1)	endothelial	15.4867	sp_65_rct
ReDeconv (T1)	tcell	-48.4598	sp_65_rct
ReDeconv (T1)	oligo	-6.7675	sp_65_rct
ReDeconv (T1)	tumor	11.7535	sp_66_rct
ReDeconv (T1)	myeloid	1.965	sp_66_rct
ReDeconv (T1)	pericyte	7.74612	sp_66_rct
ReDeconv (T1)	endothelial	38.8705	sp_66_rct
ReDeconv (T1)	tcell	-49.4844	sp_66_rct
ReDeconv (T1)	oligo	-10.8507	sp_66_rct
ReDeconv (T1)	tumor	26.8496	sp_67_rct
ReDeconv (T1)	myeloid	-21.0073	sp_67_rct
ReDeconv (T1)	pericyte	-2.71152	sp_67_rct
ReDeconv (T1)	endothelial	38.5125	sp_67_rct
ReDeconv (T1)	tcell	-53.1981	sp_67_rct
ReDeconv (T1)	oligo	11.5547	sp_67_rct
ReDeconv (T1)	tumor	28.756	sp_68_rct
ReDeconv (T1)	myeloid	16.71	sp_68_rct
ReDeconv (T1)	pericyte	6.64208	sp_68_rct
ReDeconv (T1)	endothelial	14.3856	sp_68_rct
ReDeconv (T1)	tcell	-43.9186	sp_68_rct
ReDeconv (T1)	oligo	-22.5751	sp_68_rct
ReDeconv (T1)	tumor	25.4064	sp_69_rct
ReDeconv (T1)	myeloid	-3.45378	sp_69_rct
ReDeconv (T1)	pericyte	3.28696	sp_69_rct
ReDeconv (T1)	endothelial	15.8368	sp_69_rct
ReDeconv (T1)	tcell	-52.976	sp_69_rct
ReDeconv (T1)	oligo	11.8996	sp_69_rct
ReDeconv (T1)	tumor	59.0823	sp_70_rct
ReDeconv (T1)	myeloid	-2.6189	sp_70_rct
ReDeconv (T1)	pericyte	-26.1672	sp_70_rct
ReDeconv (T1)	endothelial	21.8044	sp_70_rct
ReDeconv (T1)	tcell	-52.2352	sp_70_rct
ReDeconv (T1)	oligo	0.134634	sp_70_rct
ReDeconv (T1)	tumor	21.3511	sp_71_rct
ReDeconv (T1)	myeloid	15.254	sp_71_rct
ReDeconv (T1)	pericyte	31.0313	sp_71_rct
ReDeconv (T1)	endothelial	19.901	sp_71_rct
ReDeconv (T1)	tcell	-53.0931	sp_71_rct
ReDeconv (T1)	oligo	-34.4443	sp_71_rct
ReDeconv (T1)	tumor	38.4792	sp_72_rct
ReDeconv (T1)	myeloid	-22.5696	sp_72_rct
ReDeconv (T1)	pericyte	13.4493	sp_72_rct
ReDeconv (T1)	endothelial	23.3779	sp_72_rct
ReDeconv (T1)	tcell	-52.3297	sp_72_rct
ReDeconv (T1)	oligo	-0.407067	sp_72_rct
ReDeconv (T1)	tumor	25.1966	sp_73_rct
ReDeconv (T1)	myeloid	-6.73439	sp_73_rct
ReDeconv (T1)	pericyte	24.3114	sp_73_rct
ReDeconv (T1)	endothelial	19.2363	sp_73_rct
ReDeconv (T1)	tcell	-51.9792	sp_73_rct
ReDeconv (T1)	oligo	-10.0307	sp_73_rct
ReDeconv (T1)	tumor	17.1947	sp_74_rct
ReDeconv (T1)	myeloid	-7.78556	sp_74_rct
ReDeconv (T1)	pericyte	4.23721	sp_74_rct
ReDeconv (T1)	endothelial	37.9558	sp_74_rct
ReDeconv (T1)	tcell	-44.7817	sp_74_rct
ReDeconv (T1)	oligo	-6.82041	sp_74_rct
ReDeconv (T1)	tumor	37.1084	sp_75_rct
ReDeconv (T1)	myeloid	-7.38613	sp_75_rct
ReDeconv (T1)	pericyte	20.0989	sp_75_rct
ReDeconv (T1)	endothelial	23.2149	sp_75_rct
ReDeconv (T1)	tcell	-53.3847	sp_75_rct
ReDeconv (T1)	oligo	-19.6515	sp_75_rct
ReDeconv (T1)	tumor	36.2385	sp_76_rct
ReDeconv (T1)	myeloid	-13.7099	sp_76_rct
ReDeconv (T1)	pericyte	21.0783	sp_76_rct
ReDeconv (T1)	endothelial	31.4581	sp_76_rct
ReDeconv (T1)	tcell	-48.3977	sp_76_rct
ReDeconv (T1)	oligo	-26.6673	sp_76_rct
ReDeconv (T1)	tumor	54.994	sp_77_rct
ReDeconv (T1)	myeloid	-19.8633	sp_77_rct
ReDeconv (T1)	pericyte	-3.46777	sp_77_rct
ReDeconv (T1)	endothelial	18.2004	sp_77_rct
ReDeconv (T1)	tcell	-43.5041	sp_77_rct
ReDeconv (T1)	oligo	-6.35924	sp_77_rct
ReDeconv (T1)	tumor	23.4963	sp_78_rct
ReDeconv (T1)	myeloid	-10.2963	sp_78_rct
ReDeconv (T1)	pericyte	5.28027	sp_78_rct
ReDeconv (T1)	endothelial	28.2609	sp_78_rct
ReDeconv (T1)	tcell	-51.8758	sp_78_rct
ReDeconv (T1)	oligo	5.13455	sp_78_rct
ReDeconv (T1)	tumor	18.9222	sp_79_rct
ReDeconv (T1)	myeloid	-3.44547	sp_79_rct
ReDeconv (T1)	pericyte	15.3777	sp_79_rct
ReDeconv (T1)	endothelial	25.5002	sp_79_rct
ReDeconv (T1)	tcell	-45.2835	sp_79_rct
ReDeconv (T1)	oligo	-11.0712	sp_79_rct
ReDeconv (T1)	tumor	5.67949	sp_80_rct
ReDeconv (T1)	myeloid	-16.7713	sp_80_rct
ReDeconv (T1)	pericyte	23.2426	sp_80_rct
ReDeconv (T1)	endothelial	45.1861	sp_80_rct
ReDeconv (T1)	tcell	-45.6475	sp_80_rct
ReDeconv (T1)	oligo	-11.6894	sp_80_rct
ReDeconv (T1)	tumor	23.3413	sp_81_rct
ReDeconv (T1)	myeloid	-10.52	sp_81_rct
ReDeconv (T1)	pericyte	20.4792	sp_81_rct
ReDeconv (T1)	endothelial	7.3034	sp_81_rct
ReDeconv (T1)	tcell	-50.3918	sp_81_rct
ReDeconv (T1)	oligo	9.78793	sp_81_rct
ReDeconv (T1)	tumor	23.0928	sp_82_rct
ReDeconv (T1)	myeloid	-11.7639	sp_82_rct
ReDeconv (T1)	pericyte	34.4259	sp_82_rct
ReDeconv (T1)	endothelial	21.7327	sp_82_rct
ReDeconv (T1)	tcell	-49.5025	sp_82_rct
ReDeconv (T1)	oligo	-17.985	sp_82_rct
ReDeconv (T1)	tumor	29.0503	sp_83_rct
ReDeconv (T1)	myeloid	-8.25667	sp_83_rct
ReDeconv (T1)	pericyte	30.5218	sp_83_rct
ReDeconv (T1)	endothelial	22.3939	sp_83_rct
ReDeconv (T1)	tcell	-48.8607	sp_83_rct
ReDeconv (T1)	oligo	-24.8486	sp_83_rct
ReDeconv (T1)	tumor	33.8176	sp_84_rct
ReDeconv (T1)	myeloid	-18.0851	sp_84_rct
ReDeconv (T1)	pericyte	0.0684758	sp_84_rct
ReDeconv (T1)	endothelial	30.0953	sp_84_rct
ReDeconv (T1)	tcell	-47.8781	sp_84_rct
ReDeconv (T1)	oligo	1.9818	sp_84_rct
ReDeconv (T1)	tumor	37.9508	sp_85_rct
ReDeconv (T1)	myeloid	-24.0597	sp_85_rct
ReDeconv (T1)	pericyte	27.1723	sp_85_rct
ReDeconv (T1)	endothelial	39.5003	sp_85_rct
ReDeconv (T1)	tcell	-48.2481	sp_85_rct
ReDeconv (T1)	oligo	-32.3157	sp_85_rct
ReDeconv (T1)	tumor	52.6487	sp_86_rct
ReDeconv (T1)	myeloid	-12.1305	sp_86_rct
ReDeconv (T1)	pericyte	10.3181	sp_86_rct
ReDeconv (T1)	endothelial	9.88976	sp_86_rct
ReDeconv (T1)	tcell	-46.2952	sp_86_rct
ReDeconv (T1)	oligo	-14.4308	sp_86_rct
ReDeconv (T1)	tumor	21.2911	sp_87_rct
ReDeconv (T1)	myeloid	-6.28482	sp_87_rct
ReDeconv (T1)	pericyte	14.4039	sp_87_rct
ReDeconv (T1)	endothelial	26.0254	sp_87_rct
ReDeconv (T1)	tcell	-47.8395	sp_87_rct
ReDeconv (T1)	oligo	-7.59612	sp_87_rct
ReDeconv (T1)	tumor	52.1108	sp_88_rct
ReDeconv (T1)	myeloid	-17.6161	sp_88_rct
ReDeconv (T1)	pericyte	17.0797	sp_88_rct
ReDeconv (T1)	endothelial	28.5682	sp_88_rct
ReDeconv (T1)	tcell	-53.373	sp_88_rct
ReDeconv (T1)	oligo	-26.7695	sp_88_rct
ReDeconv (T1)	tumor	14.3379	sp_89_rct
ReDeconv (T1)	myeloid	-5.69378	sp_89_rct
ReDeconv (T1)	pericyte	33.4684	sp_89_rct
ReDeconv (T1)	endothelial	22.5631	sp_89_rct
ReDeconv (T1)	tcell	-47.5948	sp_89_rct
ReDeconv (T1)	oligo	-17.0808	sp_89_rct
ReDeconv (T1)	tumor	25.0368	sp_90_rct
ReDeconv (T1)	myeloid	-10.5021	sp_90_rct
ReDeconv (T1)	pericyte	19.1485	sp_90_rct
ReDeconv (T1)	endothelial	6.3424	sp_90_rct
ReDeconv (T1)	tcell	-45.0053	sp_90_rct
ReDeconv (T1)	oligo	4.97967	sp_90_rct
ReDeconv (T1)	tumor	59.237	sp_91_rct
ReDeconv (T1)	myeloid	-13.908	sp_91_rct
ReDeconv (T1)	pericyte	18.4145	sp_91_rct
ReDeconv (T1)	endothelial	12.3603	sp_91_rct
ReDeconv (T1)	tcell	-56.5718	sp_91_rct
ReDeconv (T1)	oligo	-19.5319	sp_91_rct
ReDeconv (T1)	tumor	29.6897	sp_92_rct
ReDeconv (T1)	myeloid	-15.9037	sp_92_rct
ReDeconv (T1)	pericyte	23.4102	sp_92_rct
ReDeconv (T1)	endothelial	28.513	sp_92_rct
ReDeconv (T1)	tcell	-43.1537	sp_92_rct
ReDeconv (T1)	oligo	-22.5556	sp_92_rct
ReDeconv (T1)	tumor	44.0402	sp_93_rct
ReDeconv (T1)	myeloid	-17.629	sp_93_rct
ReDeconv (T1)	pericyte	23.8169	sp_93_rct
ReDeconv (T1)	endothelial	39.016	sp_93_rct
ReDeconv (T1)	tcell	-52.1448	sp_93_rct
ReDeconv (T1)	oligo	-37.0993	sp_93_rct
ReDeconv (T1)	tumor	48.5513	sp_94_rct
ReDeconv (T1)	myeloid	-3.76211	sp_94_rct
ReDeconv (T1)	pericyte	-14.1495	sp_94_rct
ReDeconv (T1)	endothelial	33.0142	sp_94_rct
ReDeconv (T1)	tcell	-48.5903	sp_94_rct
ReDeconv (T1)	oligo	-15.0636	sp_94_rct
ReDeconv (T1)	tumor	32.9111	sp_95_rct
ReDeconv (T1)	myeloid	-9.68306	sp_95_rct
ReDeconv (T1)	pericyte	13.8853	sp_95_rct
ReDeconv (T1)	endothelial	23.0083	sp_95_rct
ReDeconv (T1)	tcell	-44.8581	sp_95_rct
ReDeconv (T1)	oligo	-15.2635	sp_95_rct
ReDeconv (T1)	tumor	29.5725	sp_96_rct
ReDeconv (T1)	myeloid	-19.8054	sp_96_rct
ReDeconv (T1)	pericyte	13.4178	sp_96_rct
ReDeconv (T1)	endothelial	51.4323	sp_96_rct
ReDeconv (T1)	tcell	-48.8007	sp_96_rct
ReDeconv (T1)	oligo	-25.8165	sp_96_rct
ReDeconv (T1)	tumor	45.976	sp_97_rct
ReDeconv (T1)	myeloid	-18.19	sp_97_rct
ReDeconv (T1)	pericyte	16.3384	sp_97_rct
ReDeconv (T1)	endothelial	29.2108	sp_97_rct
ReDeconv (T1)	tcell	-53.248	sp_97_rct
ReDeconv (T1)	oligo	-20.0872	sp_97_rct
ReDeconv (T1)	tumor	68.93	sp_98_rct
ReDeconv (T1)	myeloid	-22.4886	sp_98_rct
ReDeconv (T1)	pericyte	0.920278	sp_98_rct
ReDeconv (T1)	endothelial	12.4558	sp_98_rct
ReDeconv (T1)	tcell	-51.4927	sp_98_rct
ReDeconv (T1)	oligo	-8.32474	sp_98_rct
ReDeconv (T1)	tumor	11.4286	sp_99_rct
ReDeconv (T1)	myeloid	-5.82256	sp_99_rct
ReDeconv (T1)	pericyte	32.2035	sp_99_rct
ReDeconv (T1)	endothelial	31.5088	sp_99_rct
ReDeconv (T1)	tcell	-48.5804	sp_99_rct
ReDeconv (T1)	oligo	-20.738	sp_99_rct
ReDeconv (T1)	tumor	24.2872	sp_100_rct
ReDeconv (T1)	myeloid	-25.6412	sp_100_rct
ReDeconv (T1)	pericyte	15.6633	sp_100_rct
ReDeconv (T1)	endothelial	45.2064	sp_100_rct
ReDeconv (T1)	tcell	-43.142	sp_100_rct
ReDeconv (T1)	oligo	-16.3738	sp_100_rct
ReDeconv (T2)	tumor	-19.9359	sp_1_rct
ReDeconv (T2)	myeloid	-32.2973	sp_1_rct
ReDeconv (T2)	pericyte	50.888	sp_1_rct
ReDeconv (T2)	endothelial	-2.89873	sp_1_rct
ReDeconv (T2)	tcell	-27.1261	sp_1_rct
ReDeconv (T2)	oligo	31.3702	sp_1_rct
ReDeconv (T2)	tumor	-5.4703	sp_2_rct
ReDeconv (T2)	myeloid	-23.9623	sp_2_rct
ReDeconv (T2)	pericyte	28.5573	sp_2_rct
ReDeconv (T2)	endothelial	-15.1073	sp_2_rct
ReDeconv (T2)	tcell	-24.3021	sp_2_rct
ReDeconv (T2)	oligo	40.2847	sp_2_rct
ReDeconv (T2)	tumor	-6.51092	sp_3_rct
ReDeconv (T2)	myeloid	-22.7202	sp_3_rct
ReDeconv (T2)	pericyte	28.5363	sp_3_rct
ReDeconv (T2)	endothelial	7.97395	sp_3_rct
ReDeconv (T2)	tcell	-20.3044	sp_3_rct
ReDeconv (T2)	oligo	13.0252	sp_3_rct
ReDeconv (T2)	tumor	-4.90478	sp_4_rct
ReDeconv (T2)	myeloid	-40.7392	sp_4_rct
ReDeconv (T2)	pericyte	40.6558	sp_4_rct
ReDeconv (T2)	endothelial	-7.53906	sp_4_rct
ReDeconv (T2)	tcell	-26.9158	sp_4_rct
ReDeconv (T2)	oligo	39.4431	sp_4_rct
ReDeconv (T2)	tumor	-5.1916	sp_5_rct
ReDeconv (T2)	myeloid	-31.4738	sp_5_rct
ReDeconv (T2)	pericyte	37.9998	sp_5_rct
ReDeconv (T2)	endothelial	-4.21563	sp_5_rct
ReDeconv (T2)	tcell	-22.1113	sp_5_rct
ReDeconv (T2)	oligo	24.9926	sp_5_rct
ReDeconv (T2)	tumor	11.4197	sp_6_rct
ReDeconv (T2)	myeloid	-26.6493	sp_6_rct
ReDeconv (T2)	pericyte	24.8903	sp_6_rct
ReDeconv (T2)	endothelial	17.5901	sp_6_rct
ReDeconv (T2)	tcell	-30.3336	sp_6_rct
ReDeconv (T2)	oligo	3.08289	sp_6_rct
ReDeconv (T2)	tumor	6.18424	sp_7_rct
ReDeconv (T2)	myeloid	-33.4198	sp_7_rct
ReDeconv (T2)	pericyte	23.3288	sp_7_rct
ReDeconv (T2)	endothelial	-1.7031	sp_7_rct
ReDeconv (T2)	tcell	-30.3336	sp_7_rct
ReDeconv (T2)	oligo	35.9435	sp_7_rct
ReDeconv (T2)	tumor	-10.3702	sp_8_rct
ReDeconv (T2)	myeloid	-37.1352	sp_8_rct
ReDeconv (T2)	pericyte	22.9174	sp_8_rct
ReDeconv (T2)	endothelial	2.64448	sp_8_rct
ReDeconv (T2)	tcell	-18.1699	sp_8_rct
ReDeconv (T2)	oligo	40.1134	sp_8_rct
ReDeconv (T2)	tumor	-20.6566	sp_9_rct
ReDeconv (T2)	myeloid	-44.5418	sp_9_rct
ReDeconv (T2)	pericyte	27.3997	sp_9_rct
ReDeconv (T2)	endothelial	-0.857922	sp_9_rct
ReDeconv (T2)	tcell	-24.7313	sp_9_rct
ReDeconv (T2)	oligo	63.3879	sp_9_rct
ReDeconv (T2)	tumor	-18.6958	sp_10_rct
ReDeconv (T2)	myeloid	-40.0915	sp_10_rct
ReDeconv (T2)	pericyte	41.2733	sp_10_rct
ReDeconv (T2)	endothelial	0.875187	sp_10_rct
ReDeconv (T2)	tcell	-23.4465	sp_10_rct
ReDeconv (T2)	oligo	40.0853	sp_10_rct
ReDeconv (T2)	tumor	-18.0008	sp_11_rct
ReDeconv (T2)	myeloid	-25.559	sp_11_rct
ReDeconv (T2)	pericyte	29.9683	sp_11_rct
ReDeconv (T2)	endothelial	-7.18441	sp_11_rct
ReDeconv (T2)	tcell	-27.7491	sp_11_rct
ReDeconv (T2)	oligo	48.525	sp_11_rct
ReDeconv (T2)	tumor	-10.6571	sp_12_rct
ReDeconv (T2)	myeloid	-25.7174	sp_12_rct
ReDeconv (T2)	pericyte	46.5097	sp_12_rct
ReDeconv (T2)	endothelial	-5.40679	sp_12_rct
ReDeconv (T2)	tcell	-24.9797	sp_12_rct
ReDeconv (T2)	oligo	20.2512	sp_12_rct
ReDeconv (T2)	tumor	-10.0204	sp_13_rct
ReDeconv (T2)	myeloid	-28.413	sp_13_rct
ReDeconv (T2)	pericyte	46.23	sp_13_rct
ReDeconv (T2)	endothelial	-10.1361	sp_13_rct
ReDeconv (T2)	tcell	-27.8292	sp_13_rct
ReDeconv (T2)	oligo	30.1687	sp_13_rct
ReDeconv (T2)	tumor	4.48671	sp_14_rct
ReDeconv (T2)	myeloid	-43.2661	sp_14_rct
ReDeconv (T2)	pericyte	43.3331	sp_14_rct
ReDeconv (T2)	endothelial	-11.5169	sp_14_rct
ReDeconv (T2)	tcell	-22.1367	sp_14_rct
ReDeconv (T2)	oligo	29.1	sp_14_rct
ReDeconv (T2)	tumor	-20.7469	sp_15_rct
ReDeconv (T2)	myeloid	-34.2361	sp_15_rct
ReDeconv (T2)	pericyte	43.9248	sp_15_rct
ReDeconv (T2)	endothelial	-4.02408	sp_15_rct
ReDeconv (T2)	tcell	-27.1295	sp_15_rct
ReDeconv (T2)	oligo	42.2119	sp_15_rct
ReDeconv (T2)	tumor	-14.6714	sp_16_rct
ReDeconv (T2)	myeloid	-19.5077	sp_16_rct
ReDeconv (T2)	pericyte	35.2384	sp_16_rct
ReDeconv (T2)	endothelial	-25.3022	sp_16_rct
ReDeconv (T2)	tcell	-29.165	sp_16_rct
ReDeconv (T2)	oligo	53.408	sp_16_rct
ReDeconv (T2)	tumor	-22.8721	sp_17_rct
ReDeconv (T2)	myeloid	-30.0349	sp_17_rct
ReDeconv (T2)	pericyte	51.7796	sp_17_rct
ReDeconv (T2)	endothelial	17.0424	sp_17_rct
ReDeconv (T2)	tcell	-26.9193	sp_17_rct
ReDeconv (T2)	oligo	11.0043	sp_17_rct
ReDeconv (T2)	tumor	-10.4741	sp_18_rct
ReDeconv (T2)	myeloid	-44.351	sp_18_rct
ReDeconv (T2)	pericyte	43.0718	sp_18_rct
ReDeconv (T2)	endothelial	-7.40055	sp_18_rct
ReDeconv (T2)	tcell	-32.3934	sp_18_rct
ReDeconv (T2)	oligo	51.5472	sp_18_rct
ReDeconv (T2)	tumor	1.13554	sp_19_rct
ReDeconv (T2)	myeloid	-26.7513	sp_19_rct
ReDeconv (T2)	pericyte	45.544	sp_19_rct
ReDeconv (T2)	endothelial	-11.5019	sp_19_rct
ReDeconv (T2)	tcell	-30.2123	sp_19_rct
ReDeconv (T2)	oligo	21.7859	sp_19_rct
ReDeconv (T2)	tumor	-5.97896	sp_20_rct
ReDeconv (T2)	myeloid	-24.764	sp_20_rct
ReDeconv (T2)	pericyte	33.5535	sp_20_rct
ReDeconv (T2)	endothelial	-10.8795	sp_20_rct
ReDeconv (T2)	tcell	-29.362	sp_20_rct
ReDeconv (T2)	oligo	37.431	sp_20_rct
ReDeconv (T2)	tumor	-7.83971	sp_21_rct
ReDeconv (T2)	myeloid	-42.1199	sp_21_rct
ReDeconv (T2)	pericyte	55.9466	sp_21_rct
ReDeconv (T2)	endothelial	-6.02313	sp_21_rct
ReDeconv (T2)	tcell	-20.8766	sp_21_rct
ReDeconv (T2)	oligo	20.9126	sp_21_rct
ReDeconv (T2)	tumor	-14.3274	sp_22_rct
ReDeconv (T2)	myeloid	-17.7788	sp_22_rct
ReDeconv (T2)	pericyte	64.3485	sp_22_rct
ReDeconv (T2)	endothelial	-1.98595	sp_22_rct
ReDeconv (T2)	tcell	-30.6754	sp_22_rct
ReDeconv (T2)	oligo	0.419084	sp_22_rct
ReDeconv (T2)	tumor	-20.2205	sp_23_rct
ReDeconv (T2)	myeloid	-24.7522	sp_23_rct
ReDeconv (T2)	pericyte	64.7045	sp_23_rct
ReDeconv (T2)	endothelial	0.607685	sp_23_rct
ReDeconv (T2)	tcell	-24.2034	sp_23_rct
ReDeconv (T2)	oligo	3.86393	sp_23_rct
ReDeconv (T2)	tumor	-10.5707	sp_24_rct
ReDeconv (T2)	myeloid	-14.0474	sp_24_rct
ReDeconv (T2)	pericyte	60.5478	sp_24_rct
ReDeconv (T2)	endothelial	-14.389	sp_24_rct
ReDeconv (T2)	tcell	-17.8539	sp_24_rct
ReDeconv (T2)	oligo	-3.68686	sp_24_rct
ReDeconv (T2)	tumor	-25.7985	sp_25_rct
ReDeconv (T2)	myeloid	-32.6363	sp_25_rct
ReDeconv (T2)	pericyte	29.0075	sp_25_rct
ReDeconv (T2)	endothelial	-2.17374	sp_25_rct
ReDeconv (T2)	tcell	-29.7413	sp_25_rct
ReDeconv (T2)	oligo	61.3424	sp_25_rct
ReDeconv (T2)	tumor	10.3498	sp_26_rct
ReDeconv (T2)	myeloid	-11.7125	sp_26_rct
ReDeconv (T2)	pericyte	29.6497	sp_26_rct
ReDeconv (T2)	endothelial	-19.8204	sp_26_rct
ReDeconv (T2)	tcell	-19.64	sp_26_rct
ReDeconv (T2)	oligo	11.1735	sp_26_rct
ReDeconv (T2)	tumor	-6.05453	sp_27_rct
ReDeconv (T2)	myeloid	-22.2005	sp_27_rct
ReDeconv (T2)	pericyte	31.3419	sp_27_rct
ReDeconv (T2)	endothelial	-8.65936	sp_27_rct
ReDeconv (T2)	tcell	-23.1641	sp_27_rct
ReDeconv (T2)	oligo	28.7366	sp_27_rct
ReDeconv (T2)	tumor	-25.963	sp_28_rct
ReDeconv (T2)	myeloid	-37.877	sp_28_rct
ReDeconv (T2)	pericyte	48.0205	sp_28_rct
ReDeconv (T2)	endothelial	12.7633	sp_28_rct
ReDeconv (T2)	tcell	-27.1642	sp_28_rct
ReDeconv (T2)	oligo	30.2204	sp_28_rct
ReDeconv (T2)	tumor	-9.7938	sp_29_rct
ReDeconv (T2)	myeloid	-25.0607	sp_29_rct
ReDeconv (T2)	pericyte	51.8736	sp_29_rct
ReDeconv (T2)	endothelial	-10.2327	sp_29_rct
ReDeconv (T2)	tcell	-29.8509	sp_29_rct
ReDeconv (T2)	oligo	23.0645	sp_29_rct
ReDeconv (T2)	tumor	-7.80434	sp_30_rct
ReDeconv (T2)	myeloid	-34.6141	sp_30_rct
ReDeconv (T2)	pericyte	43.6947	sp_30_rct
ReDeconv (T2)	endothelial	-21.6003	sp_30_rct
ReDeconv (T2)	tcell	-16.3168	sp_30_rct
ReDeconv (T2)	oligo	36.6408	sp_30_rct
ReDeconv (T2)	tumor	-9.96085	sp_31_rct
ReDeconv (T2)	myeloid	-24.1918	sp_31_rct
ReDeconv (T2)	pericyte	35.4201	sp_31_rct
ReDeconv (T2)	endothelial	-4.60826	sp_31_rct
ReDeconv (T2)	tcell	-24.2494	sp_31_rct
ReDeconv (T2)	oligo	27.5902	sp_31_rct
ReDeconv (T2)	tumor	8.50675	sp_32_rct
ReDeconv (T2)	myeloid	-26.027	sp_32_rct
ReDeconv (T2)	pericyte	66.3928	sp_32_rct
ReDeconv (T2)	endothelial	-30.1998	sp_32_rct
ReDeconv (T2)	tcell	-16.7096	sp_32_rct
ReDeconv (T2)	oligo	-1.96318	sp_32_rct
ReDeconv (T2)	tumor	-8.89619	sp_33_rct
ReDeconv (T2)	myeloid	-23.0214	sp_33_rct
ReDeconv (T2)	pericyte	28.776	sp_33_rct
ReDeconv (T2)	endothelial	-14.7666	sp_33_rct
ReDeconv (T2)	tcell	-33.4842	sp_33_rct
ReDeconv (T2)	oligo	51.3924	sp_33_rct
ReDeconv (T2)	tumor	9.81463	sp_34_rct
ReDeconv (T2)	myeloid	-40.425	sp_34_rct
ReDeconv (T2)	pericyte	47.8748	sp_34_rct
ReDeconv (T2)	endothelial	-14.5359	sp_34_rct
ReDeconv (T2)	tcell	-29.7456	sp_34_rct
ReDeconv (T2)	oligo	27.0171	sp_34_rct
ReDeconv (T2)	tumor	0.154931	sp_35_rct
ReDeconv (T2)	myeloid	-29.6783	sp_35_rct
ReDeconv (T2)	pericyte	38.3883	sp_35_rct
ReDeconv (T2)	endothelial	-5.65666	sp_35_rct
ReDeconv (T2)	tcell	-22.3513	sp_35_rct
ReDeconv (T2)	oligo	19.1431	sp_35_rct
ReDeconv (T2)	tumor	4.70501	sp_36_rct
ReDeconv (T2)	myeloid	-32.3565	sp_36_rct
ReDeconv (T2)	pericyte	37.0978	sp_36_rct
ReDeconv (T2)	endothelial	-8.74707	sp_36_rct
ReDeconv (T2)	tcell	-26.5889	sp_36_rct
ReDeconv (T2)	oligo	25.8896	sp_36_rct
ReDeconv (T2)	tumor	-7.07917	sp_37_rct
ReDeconv (T2)	myeloid	-32.4183	sp_37_rct
ReDeconv (T2)	pericyte	29.6355	sp_37_rct
ReDeconv (T2)	endothelial	2.97519	sp_37_rct
ReDeconv (T2)	tcell	-24.0801	sp_37_rct
ReDeconv (T2)	oligo	30.967	sp_37_rct
ReDeconv (T2)	tumor	-17.4819	sp_38_rct
ReDeconv (T2)	myeloid	-27.5945	sp_38_rct
ReDeconv (T2)	pericyte	45.6576	sp_38_rct
ReDeconv (T2)	endothelial	-4.99404	sp_38_rct
ReDeconv (T2)	tcell	-22.622	sp_38_rct
ReDeconv (T2)	oligo	27.0348	sp_38_rct
ReDeconv (T2)	tumor	-30.5542	sp_39_rct
ReDeconv (T2)	myeloid	-31.3229	sp_39_rct
ReDeconv (T2)	pericyte	55.1995	sp_39_rct
ReDeconv (T2)	endothelial	-11.3967	sp_39_rct
ReDeconv (T2)	tcell	-33.2829	sp_39_rct
ReDeconv (T2)	oligo	51.3573	sp_39_rct
ReDeconv (T2)	tumor	-16.5747	sp_40_rct
ReDeconv (T2)	myeloid	-21.6582	sp_40_rct
ReDeconv (T2)	pericyte	62.454	sp_40_rct
ReDeconv (T2)	endothelial	-16.2048	sp_40_rct
ReDeconv (T2)	tcell	-23.9667	sp_40_rct
ReDeconv (T2)	oligo	15.9504	sp_40_rct
ReDeconv (T2)	tumor	-10.5615	sp_41_rct
ReDeconv (T2)	myeloid	-30.382	sp_41_rct
ReDeconv (T2)	pericyte	52.9393	sp_41_rct
ReDeconv (T2)	endothelial	-13.7022	sp_41_rct
ReDeconv (T2)	tcell	-23.8835	sp_41_rct
ReDeconv (T2)	oligo	25.59	sp_41_rct
ReDeconv (T2)	tumor	11.2006	sp_42_rct
ReDeconv (T2)	myeloid	-24.492	sp_42_rct
ReDeconv (T2)	pericyte	45.8366	sp_42_rct
ReDeconv (T2)	endothelial	-23.2751	sp_42_rct
ReDeconv (T2)	tcell	-23.8326	sp_42_rct
ReDeconv (T2)	oligo	14.5625	sp_42_rct
ReDeconv (T2)	tumor	-4.86337	sp_43_rct
ReDeconv (T2)	myeloid	-29.5028	sp_43_rct
ReDeconv (T2)	pericyte	64.6606	sp_43_rct
ReDeconv (T2)	endothelial	-14.793	sp_43_rct
ReDeconv (T2)	tcell	-31.9914	sp_43_rct
ReDeconv (T2)	oligo	16.4901	sp_43_rct
ReDeconv (T2)	tumor	-8.25703	sp_44_rct
ReDeconv (T2)	myeloid	-33.6576	sp_44_rct
ReDeconv (T2)	pericyte	56.2961	sp_44_rct
ReDeconv (T2)	endothelial	4.4397	sp_44_rct
ReDeconv (T2)	tcell	-29.7627	sp_44_rct
ReDeconv (T2)	oligo	10.9416	sp_44_rct
ReDeconv (T2)	tumor	-19.3097	sp_45_rct
ReDeconv (T2)	myeloid	-27.2371	sp_45_rct
ReDeconv (T2)	pericyte	52.1746	sp_45_rct
ReDeconv (T2)	endothelial	-10.2591	sp_45_rct
ReDeconv (T2)	tcell	-28.1296	sp_45_rct
ReDeconv (T2)	oligo	32.7609	sp_45_rct
ReDeconv (T2)	tumor	-22.7365	sp_46_rct
ReDeconv (T2)	myeloid	-31.1079	sp_46_rct
ReDeconv (T2)	pericyte	34.8231	sp_46_rct
ReDeconv (T2)	endothelial	3.06439	sp_46_rct
ReDeconv (T2)	tcell	-26.4182	sp_46_rct
ReDeconv (T2)	oligo	42.3751	sp_46_rct
ReDeconv (T2)	tumor	-30.8224	sp_47_rct
ReDeconv (T2)	myeloid	-22.1496	sp_47_rct
ReDeconv (T2)	pericyte	32.27	sp_47_rct
ReDeconv (T2)	endothelial	-4.81387	sp_47_rct
ReDeconv (T2)	tcell	-31.6528	sp_47_rct
ReDeconv (T2)	oligo	57.1688	sp_47_rct
ReDeconv (T2)	tumor	-3.71713	sp_48_rct
ReDeconv (T2)	myeloid	-27.5599	sp_48_rct
ReDeconv (T2)	pericyte	37.4549	sp_48_rct
ReDeconv (T2)	endothelial	8.11852	sp_48_rct
ReDeconv (T2)	tcell	-25.3285	sp_48_rct
ReDeconv (T2)	oligo	11.0321	sp_48_rct
ReDeconv (T2)	tumor	-16.9519	sp_49_rct
ReDeconv (T2)	myeloid	-33.449	sp_49_rct
ReDeconv (T2)	pericyte	33.1039	sp_49_rct
ReDeconv (T2)	endothelial	-1.93589	sp_49_rct
ReDeconv (T2)	tcell	-25.705	sp_49_rct
ReDeconv (T2)	oligo	44.938	sp_49_rct
ReDeconv (T2)	tumor	-12.6651	sp_50_rct
ReDeconv (T2)	myeloid	-42.5616	sp_50_rct
ReDeconv (T2)	pericyte	55.683	sp_50_rct
ReDeconv (T2)	endothelial	-7.8596	sp_50_rct
ReDeconv (T2)	tcell	-26.5173	sp_50_rct
ReDeconv (T2)	oligo	33.9205	sp_50_rct
ReDeconv (T2)	tumor	-13.086	sp_51_rct
ReDeconv (T2)	myeloid	-41.9435	sp_51_rct
ReDeconv (T2)	pericyte	43.5877	sp_51_rct
ReDeconv (T2)	endothelial	-6.80848	sp_51_rct
ReDeconv (T2)	tcell	-34.3693	sp_51_rct
ReDeconv (T2)	oligo	52.6196	sp_51_rct
ReDeconv (T2)	tumor	-4.46363	sp_52_rct
ReDeconv (T2)	myeloid	-15.8658	sp_52_rct
ReDeconv (T2)	pericyte	49.8438	sp_52_rct
ReDeconv (T2)	endothelial	-12.4713	sp_52_rct
ReDeconv (T2)	tcell	-27.2392	sp_52_rct
ReDeconv (T2)	oligo	10.1961	sp_52_rct
ReDeconv (T2)	tumor	-20.3101	sp_53_rct
ReDeconv (T2)	myeloid	-29.5563	sp_53_rct
ReDeconv (T2)	pericyte	37.8158	sp_53_rct
ReDeconv (T2)	endothelial	1.86921	sp_53_rct
ReDeconv (T2)	tcell	-23.1545	sp_53_rct
ReDeconv (T2)	oligo	33.3359	sp_53_rct
ReDeconv (T2)	tumor	-21.1688	sp_54_rct
ReDeconv (T2)	myeloid	-13.3685	sp_54_rct
ReDeconv (T2)	pericyte	46.4907	sp_54_rct
ReDeconv (T2)	endothelial	-10.1403	sp_54_rct
ReDeconv (T2)	tcell	-24.9033	sp_54_rct
ReDeconv (T2)	oligo	23.0903	sp_54_rct
ReDeconv (T2)	tumor	-38.1836	sp_55_rct
ReDeconv (T2)	myeloid	-33.4952	sp_55_rct
ReDeconv (T2)	pericyte	58.4536	sp_55_rct
ReDeconv (T2)	endothelial	8.98329	sp_55_rct
ReDeconv (T2)	tcell	-26.0254	sp_55_rct
ReDeconv (T2)	oligo	30.2674	sp_55_rct
ReDeconv (T2)	tumor	12.0467	sp_56_rct
ReDeconv (T2)	myeloid	-16.7433	sp_56_rct
ReDeconv (T2)	pericyte	41.5535	sp_56_rct
ReDeconv (T2)	endothelial	-18.8034	sp_56_rct
ReDeconv (T2)	tcell	-27.4121	sp_56_rct
ReDeconv (T2)	oligo	9.35861	sp_56_rct
ReDeconv (T2)	tumor	-11.6001	sp_57_rct
ReDeconv (T2)	myeloid	-39.8851	sp_57_rct
ReDeconv (T2)	pericyte	50.0969	sp_57_rct
ReDeconv (T2)	endothelial	1.76661	sp_57_rct
ReDeconv (T2)	tcell	-27.3852	sp_57_rct
ReDeconv (T2)	oligo	27.0069	sp_57_rct
ReDeconv (T2)	tumor	-10.3486	sp_58_rct
ReDeconv (T2)	myeloid	-39.8789	sp_58_rct
ReDeconv (T2)	pericyte	55.4504	sp_58_rct
ReDeconv (T2)	endothelial	-1.38136	sp_58_rct
ReDeconv (T2)	tcell	-25.943	sp_58_rct
ReDeconv (T2)	oligo	22.1014	sp_58_rct
ReDeconv (T2)	tumor	-30.9691	sp_59_rct
ReDeconv (T2)	myeloid	-34.9564	sp_59_rct
ReDeconv (T2)	pericyte	25.1542	sp_59_rct
ReDeconv (T2)	endothelial	-0.588467	sp_59_rct
ReDeconv (T2)	tcell	-17.7092	sp_59_rct
ReDeconv (T2)	oligo	59.069	sp_59_rct
ReDeconv (T2)	tumor	-25.0541	sp_60_rct
ReDeconv (T2)	myeloid	-22.8554	sp_60_rct
ReDeconv (T2)	pericyte	47.5587	sp_60_rct
ReDeconv (T2)	endothelial	-1.84109	sp_60_rct
ReDeconv (T2)	tcell	-22.4834	sp_60_rct
ReDeconv (T2)	oligo	24.6753	sp_60_rct
ReDeconv (T2)	tumor	-17.5671	sp_61_rct
ReDeconv (T2)	myeloid	-23.1436	sp_61_rct
ReDeconv (T2)	pericyte	53.9695	sp_61_rct
ReDeconv (T2)	endothelial	-6.58666	sp_61_rct
ReDeconv (T2)	tcell	-29.0927	sp_61_rct
ReDeconv (T2)	oligo	22.4205	sp_61_rct
ReDeconv (T2)	tumor	-17.5655	sp_62_rct
ReDeconv (T2)	myeloid	-12.7094	sp_62_rct
ReDeconv (T2)	pericyte	51.8642	sp_62_rct
ReDeconv (T2)	endothelial	-4.83752	sp_62_rct
ReDeconv (T2)	tcell	-21.2207	sp_62_rct
ReDeconv (T2)	oligo	4.46894	sp_62_rct
ReDeconv (T2)	tumor	-0.893445	sp_63_rct
ReDeconv (T2)	myeloid	-41.2107	sp_63_rct
ReDeconv (T2)	pericyte	41.7887	sp_63_rct
ReDeconv (T2)	endothelial	-7.89308	sp_63_rct
ReDeconv (T2)	tcell	-20.4578	sp_63_rct
ReDeconv (T2)	oligo	28.6663	sp_63_rct
ReDeconv (T2)	tumor	-3.7638	sp_64_rct
ReDeconv (T2)	myeloid	-31.4771	sp_64_rct
ReDeconv (T2)	pericyte	33.9117	sp_64_rct
ReDeconv (T2)	endothelial	-6.72411	sp_64_rct
ReDeconv (T2)	tcell	-28.3907	sp_64_rct
ReDeconv (T2)	oligo	36.4439	sp_64_rct
ReDeconv (T2)	tumor	-23.9557	sp_65_rct
ReDeconv (T2)	myeloid	-24.767	sp_65_rct
ReDeconv (T2)	pericyte	49.613	sp_65_rct
ReDeconv (T2)	endothelial	-14.4648	sp_65_rct
ReDeconv (T2)	tcell	-26.6941	sp_65_rct
ReDeconv (T2)	oligo	40.2686	sp_65_rct
ReDeconv (T2)	tumor	-22.6877	sp_66_rct
ReDeconv (T2)	myeloid	-23.3443	sp_66_rct
ReDeconv (T2)	pericyte	37.1783	sp_66_rct
ReDeconv (T2)	endothelial	6.48461	sp_66_rct
ReDeconv (T2)	tcell	-26.8551	sp_66_rct
ReDeconv (T2)	oligo	29.2242	sp_66_rct
ReDeconv (T2)	tumor	-15.9114	sp_67_rct
ReDeconv (T2)	myeloid	-39.4035	sp_67_rct
ReDeconv (T2)	pericyte	20.1898	sp_67_rct
ReDeconv (T2)	endothelial	4.80992	sp_67_rct
ReDeconv (T2)	tcell	-31.3843	sp_67_rct
ReDeconv (T2)	oligo	61.6994	sp_67_rct
ReDeconv (T2)	tumor	-10.6553	sp_68_rct
ReDeconv (T2)	myeloid	-5.99239	sp_68_rct
ReDeconv (T2)	pericyte	37.7912	sp_68_rct
ReDeconv (T2)	endothelial	-10.59	sp_68_rct
ReDeconv (T2)	tcell	-24.4992	sp_68_rct
ReDeconv (T2)	oligo	13.9456	sp_68_rct
ReDeconv (T2)	tumor	-14.7966	sp_69_rct
ReDeconv (T2)	myeloid	-27.3589	sp_69_rct
ReDeconv (T2)	pericyte	24.8788	sp_69_rct
ReDeconv (T2)	endothelial	-16.3825	sp_69_rct
ReDeconv (T2)	tcell	-31.5663	sp_69_rct
ReDeconv (T2)	oligo	65.2255	sp_69_rct
ReDeconv (T2)	tumor	22.3993	sp_70_rct
ReDeconv (T2)	myeloid	-24.7389	sp_70_rct
ReDeconv (T2)	pericyte	-2.05687	sp_70_rct
ReDeconv (T2)	endothelial	-7.88156	sp_70_rct
ReDeconv (T2)	tcell	-31.1218	sp_70_rct
ReDeconv (T2)	oligo	43.3998	sp_70_rct
ReDeconv (T2)	tumor	-17.1226	sp_71_rct
ReDeconv (T2)	myeloid	-7.82146	sp_71_rct
ReDeconv (T2)	pericyte	56.6555	sp_71_rct
ReDeconv (T2)	endothelial	-4.79535	sp_71_rct
ReDeconv (T2)	tcell	-30.7897	sp_71_rct
ReDeconv (T2)	oligo	3.87365	sp_71_rct
ReDeconv (T2)	tumor	-5.41566	sp_72_rct
ReDeconv (T2)	myeloid	-41.5657	sp_72_rct
ReDeconv (T2)	pericyte	43.1995	sp_72_rct
ReDeconv (T2)	endothelial	-6.43841	sp_72_rct
ReDeconv (T2)	tcell	-33.7963	sp_72_rct
ReDeconv (T2)	oligo	44.0166	sp_72_rct
ReDeconv (T2)	tumor	-15.0552	sp_73_rct
ReDeconv (T2)	myeloid	-27.9371	sp_73_rct
ReDeconv (T2)	pericyte	52.7642	sp_73_rct
ReDeconv (T2)	endothelial	-11.2792	sp_73_rct
ReDeconv (T2)	tcell	-30.8268	sp_73_rct
ReDeconv (T2)	oligo	32.3341	sp_73_rct
ReDeconv (T2)	tumor	-20.76	sp_74_rct
ReDeconv (T2)	myeloid	-27.7593	sp_74_rct
ReDeconv (T2)	pericyte	25.602	sp_74_rct
ReDeconv (T2)	endothelial	5.59477	sp_74_rct
ReDeconv (T2)	tcell	-20.5237	sp_74_rct
ReDeconv (T2)	oligo	37.8462	sp_74_rct
ReDeconv (T2)	tumor	-5.48837	sp_75_rct
ReDeconv (T2)	myeloid	-26.1796	sp_75_rct
ReDeconv (T2)	pericyte	48.5244	sp_75_rct
ReDeconv (T2)	endothelial	-7.8109	sp_75_rct
ReDeconv (T2)	tcell	-27.8237	sp_75_rct
ReDeconv (T2)	oligo	18.7782	sp_75_rct
ReDeconv (T2)	tumor	-10.0692	sp_76_rct
ReDeconv (T2)	myeloid	-33.2091	sp_76_rct
ReDeconv (T2)	pericyte	49.6938	sp_76_rct
ReDeconv (T2)	endothelial	1.18985	sp_76_rct
ReDeconv (T2)	tcell	-23.7745	sp_76_rct
ReDeconv (T2)	oligo	16.1692	sp_76_rct
ReDeconv (T2)	tumor	5.35156	sp_77_rct
ReDeconv (T2)	myeloid	-39.6062	sp_77_rct
ReDeconv (T2)	pericyte	23.2224	sp_77_rct
ReDeconv (T2)	endothelial	-10.0622	sp_77_rct
ReDeconv (T2)	tcell	-18.924	sp_77_rct
ReDeconv (T2)	oligo	40.0185	sp_77_rct
ReDeconv (T2)	tumor	-11.6175	sp_78_rct
ReDeconv (T2)	myeloid	-33.3731	sp_78_rct
ReDeconv (T2)	pericyte	30.8038	sp_78_rct
ReDeconv (T2)	endothelial	-5.17372	sp_78_rct
ReDeconv (T2)	tcell	-33.5177	sp_78_rct
ReDeconv (T2)	oligo	52.8782	sp_78_rct
ReDeconv (T2)	tumor	-20.1308	sp_79_rct
ReDeconv (T2)	myeloid	-24.5277	sp_79_rct
ReDeconv (T2)	pericyte	40.8536	sp_79_rct
ReDeconv (T2)	endothelial	-4.00375	sp_79_rct
ReDeconv (T2)	tcell	-25.397	sp_79_rct
ReDeconv (T2)	oligo	33.2057	sp_79_rct
ReDeconv (T2)	tumor	-31.1328	sp_80_rct
ReDeconv (T2)	myeloid	-38.7563	sp_80_rct
ReDeconv (T2)	pericyte	51.0036	sp_80_rct
ReDeconv (T2)	endothelial	8.41734	sp_80_rct
ReDeconv (T2)	tcell	-21.2331	sp_80_rct
ReDeconv (T2)	oligo	31.7013	sp_80_rct
ReDeconv (T2)	tumor	-16.9741	sp_81_rct
ReDeconv (T2)	myeloid	-30.3571	sp_81_rct
ReDeconv (T2)	pericyte	44.9377	sp_81_rct
ReDeconv (T2)	endothelial	-20.3704	sp_81_rct
ReDeconv (T2)	tcell	-32.0587	sp_81_rct
ReDeconv (T2)	oligo	54.8224	sp_81_rct
ReDeconv (T2)	tumor	-17.7268	sp_82_rct
ReDeconv (T2)	myeloid	-31.2583	sp_82_rct
ReDeconv (T2)	pericyte	56.7107	sp_82_rct
ReDeconv (T2)	endothelial	-9.27622	sp_82_rct
ReDeconv (T2)	tcell	-25.2012	sp_82_rct
ReDeconv (T2)	oligo	26.7518	sp_82_rct
ReDeconv (T2)	tumor	-11.386	sp_83_rct
ReDeconv (T2)	myeloid	-29.0618	sp_83_rct
ReDeconv (T2)	pericyte	57.3869	sp_83_rct
ReDeconv (T2)	endothelial	-8.17624	sp_83_rct
ReDeconv (T2)	tcell	-24.1006	sp_83_rct
ReDeconv (T2)	oligo	15.3377	sp_83_rct
ReDeconv (T2)	tumor	-2.01226	sp_84_rct
ReDeconv (T2)	myeloid	-35.1854	sp_84_rct
ReDeconv (T2)	pericyte	25.9845	sp_84_rct
ReDeconv (T2)	endothelial	-6.97882	sp_84_rct
ReDeconv (T2)	tcell	-28.0653	sp_84_rct
ReDeconv (T2)	oligo	46.2573	sp_84_rct
ReDeconv (T2)	tumor	-6.2957	sp_85_rct
ReDeconv (T2)	myeloid	-41.1054	sp_85_rct
ReDeconv (T2)	pericyte	60.7993	sp_85_rct
ReDeconv (T2)	endothelial	8.09189	sp_85_rct
ReDeconv (T2)	tcell	-28.916	sp_85_rct
ReDeconv (T2)	oligo	7.42585	sp_85_rct
ReDeconv (T2)	tumor	-0.219202	sp_86_rct
ReDeconv (T2)	myeloid	-32.0541	sp_86_rct
ReDeconv (T2)	pericyte	39.1169	sp_86_rct
ReDeconv (T2)	endothelial	-12.5136	sp_86_rct
ReDeconv (T2)	tcell	-22.5083	sp_86_rct
ReDeconv (T2)	oligo	28.1783	sp_86_rct
ReDeconv (T2)	tumor	-13.1202	sp_87_rct
ReDeconv (T2)	myeloid	-29.111	sp_87_rct
ReDeconv (T2)	pericyte	38.4631	sp_87_rct
ReDeconv (T2)	endothelial	-4.95872	sp_87_rct
ReDeconv (T2)	tcell	-24.5649	sp_87_rct
ReDeconv (T2)	oligo	33.2917	sp_87_rct
ReDeconv (T2)	tumor	2.805	sp_88_rct
ReDeconv (T2)	myeloid	-30.2027	sp_88_rct
ReDeconv (T2)	pericyte	45.6585	sp_88_rct
ReDeconv (T2)	endothelial	-0.881496	sp_88_rct
ReDeconv (T2)	tcell	-32.7576	sp_88_rct
ReDeconv (T2)	oligo	15.3782	sp_88_rct
ReDeconv (T2)	tumor	-18.1044	sp_89_rct
ReDeconv (T2)	myeloid	-25.3308	sp_89_rct
ReDeconv (T2)	pericyte	54.8247	sp_89_rct
ReDeconv (T2)	endothelial	-8.25979	sp_89_rct
ReDeconv (T2)	tcell	-24.3112	sp_89_rct
ReDeconv (T2)	oligo	21.1815	sp_89_rct
ReDeconv (T2)	tumor	-22.5712	sp_90_rct
ReDeconv (T2)	myeloid	-34.0576	sp_90_rct
ReDeconv (T2)	pericyte	44.4393	sp_90_rct
ReDeconv (T2)	endothelial	-20.7366	sp_90_rct
ReDeconv (T2)	tcell	-21.0816	sp_90_rct
ReDeconv (T2)	oligo	54.0077	sp_90_rct
ReDeconv (T2)	tumor	12.1713	sp_91_rct
ReDeconv (T2)	myeloid	-27.0627	sp_91_rct
ReDeconv (T2)	pericyte	43.2494	sp_91_rct
ReDeconv (T2)	endothelial	-13.3605	sp_91_rct
ReDeconv (T2)	tcell	-32.3283	sp_91_rct
ReDeconv (T2)	oligo	17.3309	sp_91_rct
ReDeconv (T2)	tumor	-11.6477	sp_92_rct
ReDeconv (T2)	myeloid	-34.5302	sp_92_rct
ReDeconv (T2)	pericyte	48.3897	sp_92_rct
ReDeconv (T2)	endothelial	-3.69456	sp_92_rct
ReDeconv (T2)	tcell	-15.1893	sp_92_rct
ReDeconv (T2)	oligo	16.672	sp_92_rct
ReDeconv (T2)	tumor	3.53143	sp_93_rct
ReDeconv (T2)	myeloid	-35.4341	sp_93_rct
ReDeconv (T2)	pericyte	55.2333	sp_93_rct
ReDeconv (T2)	endothelial	7.07649	sp_93_rct
ReDeconv (T2)	tcell	-28.0684	sp_93_rct
ReDeconv (T2)	oligo	-2.33875	sp_93_rct
ReDeconv (T2)	tumor	8.7112	sp_94_rct
ReDeconv (T2)	myeloid	-26.3636	sp_94_rct
ReDeconv (T2)	pericyte	12.7649	sp_94_rct
ReDeconv (T2)	endothelial	-1.05493	sp_94_rct
ReDeconv (T2)	tcell	-22.0863	sp_94_rct
ReDeconv (T2)	oligo	28.0288	sp_94_rct
ReDeconv (T2)	tumor	-19.0026	sp_95_rct
ReDeconv (T2)	myeloid	-26.1198	sp_95_rct
ReDeconv (T2)	pericyte	42.8551	sp_95_rct
ReDeconv (T2)	endothelial	-3.81594	sp_95_rct
ReDeconv (T2)	tcell	-25.9931	sp_95_rct
ReDeconv (T2)	oligo	32.0763	sp_95_rct
ReDeconv (T2)	tumor	-6.75428	sp_96_rct
ReDeconv (T2)	myeloid	-41.3363	sp_96_rct
ReDeconv (T2)	pericyte	49.7587	sp_96_rct
ReDeconv (T2)	endothelial	13.973	sp_96_rct
ReDeconv (T2)	tcell	-26.7839	sp_96_rct
ReDeconv (T2)	oligo	11.1428	sp_96_rct
ReDeconv (T2)	tumor	6.0831	sp_97_rct
ReDeconv (T2)	myeloid	-38.5165	sp_97_rct
ReDeconv (T2)	pericyte	47.1048	sp_97_rct
ReDeconv (T2)	endothelial	-2.2206	sp_97_rct
ReDeconv (T2)	tcell	-32.5796	sp_97_rct
ReDeconv (T2)	oligo	20.1288	sp_97_rct
ReDeconv (T2)	tumor	14.9874	sp_98_rct
ReDeconv (T2)	myeloid	-40.8066	sp_98_rct
ReDeconv (T2)	pericyte	26.9853	sp_98_rct
ReDeconv (T2)	endothelial	-9.70416	sp_98_rct
ReDeconv (T2)	tcell	-30.3404	sp_98_rct
ReDeconv (T2)	oligo	38.8785	sp_98_rct
ReDeconv (T2)	tumor	-24.8167	sp_99_rct
ReDeconv (T2)	myeloid	-23.9115	sp_99_rct
ReDeconv (T2)	pericyte	56.4555	sp_99_rct
ReDeconv (T2)	endothelial	-3.8431	sp_99_rct
ReDeconv (T2)	tcell	-23.1682	sp_99_rct
ReDeconv (T2)	oligo	19.2841	sp_99_rct
ReDeconv (T2)	tumor	-13.5043	sp_100_rct
ReDeconv (T2)	myeloid	-41.9199	sp_100_rct
ReDeconv (T2)	pericyte	40.4986	sp_100_rct
ReDeconv (T2)	endothelial	11.2254	sp_100_rct
ReDeconv (T2)	tcell	-16.024	sp_100_rct
ReDeconv (T2)	oligo	19.7242	sp_100_rct
ReDeconv (T1,2)	tumor	8.86269	sp_1_rct
ReDeconv (T1,2)	myeloid	-43.3214	sp_1_rct
ReDeconv (T1,2)	pericyte	82.0301	sp_1_rct
ReDeconv (T1,2)	endothelial	4.82142	sp_1_rct
ReDeconv (T1,2)	tcell	-58.7256	sp_1_rct
ReDeconv (T1,2)	oligo	6.33292	sp_1_rct
ReDeconv (T1,2)	tumor	37.8087	sp_2_rct
ReDeconv (T1,2)	myeloid	-37.7707	sp_2_rct
ReDeconv (T1,2)	pericyte	52.182	sp_2_rct
ReDeconv (T1,2)	endothelial	-10.1952	sp_2_rct
ReDeconv (T1,2)	tcell	-54.9697	sp_2_rct
ReDeconv (T1,2)	oligo	12.9449	sp_2_rct
ReDeconv (T1,2)	tumor	36.2442	sp_3_rct
ReDeconv (T1,2)	myeloid	-36.1777	sp_3_rct
ReDeconv (T1,2)	pericyte	42.2201	sp_3_rct
ReDeconv (T1,2)	endothelial	19.4408	sp_3_rct
ReDeconv (T1,2)	tcell	-50.1608	sp_3_rct
ReDeconv (T1,2)	oligo	-11.5667	sp_3_rct
ReDeconv (T1,2)	tumor	30.9278	sp_4_rct
ReDeconv (T1,2)	myeloid	-52.4148	sp_4_rct
ReDeconv (T1,2)	pericyte	63.2953	sp_4_rct
ReDeconv (T1,2)	endothelial	1.23696	sp_4_rct
ReDeconv (T1,2)	tcell	-57.3967	sp_4_rct
ReDeconv (T1,2)	oligo	14.3515	sp_4_rct
ReDeconv (T1,2)	tumor	44.8779	sp_5_rct
ReDeconv (T1,2)	myeloid	-46.2925	sp_5_rct
ReDeconv (T1,2)	pericyte	56.5985	sp_5_rct
ReDeconv (T1,2)	endothelial	-0.755443	sp_5_rct
ReDeconv (T1,2)	tcell	-53.8776	sp_5_rct
ReDeconv (T1,2)	oligo	-0.550811	sp_5_rct
ReDeconv (T1,2)	tumor	46.3947	sp_6_rct
ReDeconv (T1,2)	myeloid	-37.1516	sp_6_rct
ReDeconv (T1,2)	pericyte	42.202	sp_6_rct
ReDeconv (T1,2)	endothelial	28.646	sp_6_rct
ReDeconv (T1,2)	tcell	-57.9551	sp_6_rct
ReDeconv (T1,2)	oligo	-22.1359	sp_6_rct
ReDeconv (T1,2)	tumor	45.2436	sp_7_rct
ReDeconv (T1,2)	myeloid	-44.2072	sp_7_rct
ReDeconv (T1,2)	pericyte	37.386	sp_7_rct
ReDeconv (T1,2)	endothelial	9.13513	sp_7_rct
ReDeconv (T1,2)	tcell	-58.467	sp_7_rct
ReDeconv (T1,2)	oligo	10.9095	sp_7_rct
ReDeconv (T1,2)	tumor	24.1496	sp_8_rct
ReDeconv (T1,2)	myeloid	-47.4014	sp_8_rct
ReDeconv (T1,2)	pericyte	42.3001	sp_8_rct
ReDeconv (T1,2)	endothelial	17.6884	sp_8_rct
ReDeconv (T1,2)	tcell	-50.9842	sp_8_rct
ReDeconv (T1,2)	oligo	14.2476	sp_8_rct
ReDeconv (T1,2)	tumor	11.9143	sp_9_rct
ReDeconv (T1,2)	myeloid	-54.2927	sp_9_rct
ReDeconv (T1,2)	pericyte	44.4019	sp_9_rct
ReDeconv (T1,2)	endothelial	11.9581	sp_9_rct
ReDeconv (T1,2)	tcell	-53.3637	sp_9_rct
ReDeconv (T1,2)	oligo	39.3822	sp_9_rct
ReDeconv (T1,2)	tumor	17.1627	sp_10_rct
ReDeconv (T1,2)	myeloid	-50.8846	sp_10_rct
ReDeconv (T1,2)	pericyte	57.1892	sp_10_rct
ReDeconv (T1,2)	endothelial	14.5505	sp_10_rct
ReDeconv (T1,2)	tcell	-52.7456	sp_10_rct
ReDeconv (T1,2)	oligo	14.7278	sp_10_rct
ReDeconv (T1,2)	tumor	17.8963	sp_11_rct
ReDeconv (T1,2)	myeloid	-37.1658	sp_11_rct
ReDeconv (T1,2)	pericyte	49.8542	sp_11_rct
ReDeconv (T1,2)	endothelial	5.02633	sp_11_rct
ReDeconv (T1,2)	tcell	-59.9935	sp_11_rct
ReDeconv (T1,2)	oligo	24.3824	sp_11_rct
ReDeconv (T1,2)	tumor	29.17	sp_12_rct
ReDeconv (T1,2)	myeloid	-38.8241	sp_12_rct
ReDeconv (T1,2)	pericyte	68.0701	sp_12_rct
ReDeconv (T1,2)	endothelial	2.38431	sp_12_rct
ReDeconv (T1,2)	tcell	-57.2195	sp_12_rct
ReDeconv (T1,2)	oligo	-3.58079	sp_12_rct
ReDeconv (T1,2)	tumor	27.0543	sp_13_rct
ReDeconv (T1,2)	myeloid	-40.9841	sp_13_rct
ReDeconv (T1,2)	pericyte	63.0051	sp_13_rct
ReDeconv (T1,2)	endothelial	1.28629	sp_13_rct
ReDeconv (T1,2)	tcell	-58.1037	sp_13_rct
ReDeconv (T1,2)	oligo	7.74212	sp_13_rct
ReDeconv (T1,2)	tumor	42.2493	sp_14_rct
ReDeconv (T1,2)	myeloid	-54.261	sp_14_rct
ReDeconv (T1,2)	pericyte	66.0653	sp_14_rct
ReDeconv (T1,2)	endothelial	-1.98083	sp_14_rct
ReDeconv (T1,2)	tcell	-54.1071	sp_14_rct
ReDeconv (T1,2)	oligo	2.03435	sp_14_rct
ReDeconv (T1,2)	tumor	15.9867	sp_15_rct
ReDeconv (T1,2)	myeloid	-44.458	sp_15_rct
ReDeconv (T1,2)	pericyte	65.9005	sp_15_rct
ReDeconv (T1,2)	endothelial	5.86079	sp_15_rct
ReDeconv (T1,2)	tcell	-57.5175	sp_15_rct
ReDeconv (T1,2)	oligo	14.2274	sp_15_rct
ReDeconv (T1,2)	tumor	29.2649	sp_16_rct
ReDeconv (T1,2)	myeloid	-33.1489	sp_16_rct
ReDeconv (T1,2)	pericyte	55.7523	sp_16_rct
ReDeconv (T1,2)	endothelial	-20.2835	sp_16_rct
ReDeconv (T1,2)	tcell	-58.7317	sp_16_rct
ReDeconv (T1,2)	oligo	27.1468	sp_16_rct
ReDeconv (T1,2)	tumor	3.39283	sp_17_rct
ReDeconv (T1,2)	myeloid	-43.2618	sp_17_rct
ReDeconv (T1,2)	pericyte	75.3394	sp_17_rct
ReDeconv (T1,2)	endothelial	30.9503	sp_17_rct
ReDeconv (T1,2)	tcell	-54.4144	sp_17_rct
ReDeconv (T1,2)	oligo	-12.0062	sp_17_rct
ReDeconv (T1,2)	tumor	28.2313	sp_18_rct
ReDeconv (T1,2)	myeloid	-53.8485	sp_18_rct
ReDeconv (T1,2)	pericyte	63.584	sp_18_rct
ReDeconv (T1,2)	endothelial	-1.08212	sp_18_rct
ReDeconv (T1,2)	tcell	-62.7066	sp_18_rct
ReDeconv (T1,2)	oligo	25.8219	sp_18_rct
ReDeconv (T1,2)	tumor	47.619	sp_19_rct
ReDeconv (T1,2)	myeloid	-40.8241	sp_19_rct
ReDeconv (T1,2)	pericyte	62.5446	sp_19_rct
ReDeconv (T1,2)	endothelial	-7.67938	sp_19_rct
ReDeconv (T1,2)	tcell	-59.1118	sp_19_rct
ReDeconv (T1,2)	oligo	-2.54829	sp_19_rct
ReDeconv (T1,2)	tumor	32.5011	sp_20_rct
ReDeconv (T1,2)	myeloid	-37.2459	sp_20_rct
ReDeconv (T1,2)	pericyte	49.5572	sp_20_rct
ReDeconv (T1,2)	endothelial	-0.148557	sp_20_rct
ReDeconv (T1,2)	tcell	-56.3835	sp_20_rct
ReDeconv (T1,2)	oligo	11.7197	sp_20_rct
ReDeconv (T1,2)	tumor	26.9387	sp_21_rct
ReDeconv (T1,2)	myeloid	-51.603	sp_21_rct
ReDeconv (T1,2)	pericyte	83.3451	sp_21_rct
ReDeconv (T1,2)	endothelial	0.654908	sp_21_rct
ReDeconv (T1,2)	tcell	-52.9084	sp_21_rct
ReDeconv (T1,2)	oligo	-6.4273	sp_21_rct
ReDeconv (T1,2)	tumor	16.7224	sp_22_rct
ReDeconv (T1,2)	myeloid	-31.456	sp_22_rct
ReDeconv (T1,2)	pericyte	91.1217	sp_22_rct
ReDeconv (T1,2)	endothelial	4.50874	sp_22_rct
ReDeconv (T1,2)	tcell	-61.9951	sp_22_rct
ReDeconv (T1,2)	oligo	-18.9017	sp_22_rct
ReDeconv (T1,2)	tumor	10.6936	sp_23_rct
ReDeconv (T1,2)	myeloid	-39.629	sp_23_rct
ReDeconv (T1,2)	pericyte	89.7839	sp_23_rct
ReDeconv (T1,2)	endothelial	8.37239	sp_23_rct
ReDeconv (T1,2)	tcell	-54.7686	sp_23_rct
ReDeconv (T1,2)	oligo	-14.4523	sp_23_rct
ReDeconv (T1,2)	tumor	27.8172	sp_24_rct
ReDeconv (T1,2)	myeloid	-30.5106	sp_24_rct
ReDeconv (T1,2)	pericyte	84.2735	sp_24_rct
ReDeconv (T1,2)	endothelial	-8.41338	sp_24_rct
ReDeconv (T1,2)	tcell	-50.6991	sp_24_rct
ReDeconv (T1,2)	oligo	-22.4676	sp_24_rct
ReDeconv (T1,2)	tumor	6.57844	sp_25_rct
ReDeconv (T1,2)	myeloid	-41.6171	sp_25_rct
ReDeconv (T1,2)	pericyte	50.3049	sp_25_rct
ReDeconv (T1,2)	endothelial	6.97871	sp_25_rct
ReDeconv (T1,2)	tcell	-58.9664	sp_25_rct
ReDeconv (T1,2)	oligo	36.7214	sp_25_rct
ReDeconv (T1,2)	tumor	53.8486	sp_26_rct
ReDeconv (T1,2)	myeloid	-26.0049	sp_26_rct
ReDeconv (T1,2)	pericyte	48.3505	sp_26_rct
ReDeconv (T1,2)	endothelial	-14.0253	sp_26_rct
ReDeconv (T1,2)	tcell	-49.8011	sp_26_rct
ReDeconv (T1,2)	oligo	-12.3678	sp_26_rct
ReDeconv (T1,2)	tumor	34.8357	sp_27_rct
ReDeconv (T1,2)	myeloid	-30.9982	sp_27_rct
ReDeconv (T1,2)	pericyte	43.3522	sp_27_rct
ReDeconv (T1,2)	endothelial	-0.0940734	sp_27_rct
ReDeconv (T1,2)	tcell	-51.8799	sp_27_rct
ReDeconv (T1,2)	oligo	4.78426	sp_27_rct
ReDeconv (T1,2)	tumor	6.87109	sp_28_rct
ReDeconv (T1,2)	myeloid	-50.0044	sp_28_rct
ReDeconv (T1,2)	pericyte	71.7457	sp_28_rct
ReDeconv (T1,2)	endothelial	24.9142	sp_28_rct
ReDeconv (T1,2)	tcell	-58.4553	sp_28_rct
ReDeconv (T1,2)	oligo	4.92871	sp_28_rct
ReDeconv (T1,2)	tumor	28.8158	sp_29_rct
ReDeconv (T1,2)	myeloid	-39.3256	sp_29_rct
ReDeconv (T1,2)	pericyte	72.592	sp_29_rct
ReDeconv (T1,2)	endothelial	-5.152	sp_29_rct
ReDeconv (T1,2)	tcell	-56.9741	sp_29_rct
ReDeconv (T1,2)	oligo	0.0438953	sp_29_rct
ReDeconv (T1,2)	tumor	31.1511	sp_30_rct
ReDeconv (T1,2)	myeloid	-45.4607	sp_30_rct
ReDeconv (T1,2)	pericyte	65.8162	sp_30_rct
ReDeconv (T1,2)	endothelial	-15.6035	sp_30_rct
ReDeconv (T1,2)	tcell	-48.7292	sp_30_rct
ReDeconv (T1,2)	oligo	12.8261	sp_30_rct
ReDeconv (T1,2)	tumor	30.1418	sp_31_rct
ReDeconv (T1,2)	myeloid	-34.5705	sp_31_rct
ReDeconv (T1,2)	pericyte	51.5539	sp_31_rct
ReDeconv (T1,2)	endothelial	5.25972	sp_31_rct
ReDeconv (T1,2)	tcell	-56.2407	sp_31_rct
ReDeconv (T1,2)	oligo	3.85569	sp_31_rct
ReDeconv (T1,2)	tumor	60.455	sp_32_rct
ReDeconv (T1,2)	myeloid	-40.6324	sp_32_rct
ReDeconv (T1,2)	pericyte	78.997	sp_32_rct
ReDeconv (T1,2)	endothelial	-27.0504	sp_32_rct
ReDeconv (T1,2)	tcell	-51.596	sp_32_rct
ReDeconv (T1,2)	oligo	-20.1732	sp_32_rct
ReDeconv (T1,2)	tumor	33.2563	sp_33_rct
ReDeconv (T1,2)	myeloid	-38.5189	sp_33_rct
ReDeconv (T1,2)	pericyte	52.6792	sp_33_rct
ReDeconv (T1,2)	endothelial	-7.6769	sp_33_rct
ReDeconv (T1,2)	tcell	-60.8834	sp_33_rct
ReDeconv (T1,2)	oligo	21.1436	sp_33_rct
ReDeconv (T1,2)	tumor	51.895	sp_34_rct
[truncated: 401 more rows]
