# Supplementary material for: Transcriptome size matters for single-cell RNA-seq normalization and bulk deconvolution
Source: Nat Commun. 2025 Feb 1;16:1246. doi: 10.1038/s41467-025-56623-1 (PMC11787294; doi:10.1038/s41467-025-56623-1)
Supplement: Supplementary file 6 — Source Data [file 41467_2025_56623_MOESM6_ESM.zip › Source_data/Figure_S13.xlsx]

## Sheet: Figure_S13a
Cell_type	Raw_count	CLTS	scNorm_1_condition	scNorm_2_conditions	scTransform
Astro	1	1	1	1	1
Oligo	1.28532	1.28528	1.18471	1.25946	0.839668
Lamp5	2.91913	2.91897	2.02887	2.57144	0.709413
L2/3 IT CTX	4.73868	4.73824	2.67001	3.45848	0.374166
L5 IT CTX	4.84046	4.83999	2.70047	3.49729	0.218747
L6b CTX	5.41482	5.41423	2.87152	3.73054	0.25482

## Sheet: Figure_S13b
Column1	Column2	Column3	Column4	Column5	Column6
Astro	1	1	1	1	1
Oligo	1.30206	1.30206	1.18334	1.23299	0.585891
Lamp5	3.09336	3.09336	2.04737	2.12437	0.604913
L2/3 IT CTX	4.81271	4.81271	2.62927	2.55035	0.216612
L5 IT CTX	4.98029	4.98029	2.67125	2.56897	0.0239627
L6b CTX	5.53756	5.53756	2.82555	2.65459	0.0876364

## Sheet: Figure_S13c
Group	Sample	Cell_type	Expression	Ctype_Sample
Raw_count	Sample_I	L5_IT	8	L5_IT_Sample_I
Raw_count	Sample_I	L5_IT	15	L5_IT_Sample_I
Raw_count	Sample_I	L5_IT	7	L5_IT_Sample_I
Raw_count	Sample_I	L5_IT	8	L5_IT_Sample_I
Raw_count	Sample_I	L5_IT	12	L5_IT_Sample_I
Raw_count	Sample_I	L5_IT	22	L5_IT_Sample_I
Raw_count	Sample_I	L5_IT	7	L5_IT_Sample_I
Raw_count	Sample_I	L5_IT	10	L5_IT_Sample_I
Raw_count	Sample_I	L5_IT	19	L5_IT_Sample_I
Raw_count	Sample_I	L5_IT	11	L5_IT_Sample_I
Raw_count	Sample_I	L5_IT	19	L5_IT_Sample_I
Raw_count	Sample_I	L5_IT	7	L5_IT_Sample_I
Raw_count	Sample_I	L5_IT	12	L5_IT_Sample_I
Raw_count	Sample_I	L5_IT	13	L5_IT_Sample_I
Raw_count	Sample_I	L5_IT	21	L5_IT_Sample_I
Raw_count	Sample_I	L5_IT	7	L5_IT_Sample_I
Raw_count	Sample_I	L5_IT	18	L5_IT_Sample_I
Raw_count	Sample_I	L5_IT	5	L5_IT_Sample_I
Raw_count	Sample_I	L5_IT	12	L5_IT_Sample_I
Raw_count	Sample_I	L5_IT	10	L5_IT_Sample_I
Raw_count	Sample_I	L5_IT	6	L5_IT_Sample_I
Raw_count	Sample_I	L5_IT	7	L5_IT_Sample_I
Raw_count	Sample_I	L5_IT	7	L5_IT_Sample_I
Raw_count	Sample_I	L5_IT	12	L5_IT_Sample_I
Raw_count	Sample_I	L5_IT	16	L5_IT_Sample_I
Raw_count	Sample_I	L5_IT	14	L5_IT_Sample_I
Raw_count	Sample_I	L5_IT	12	L5_IT_Sample_I
Raw_count	Sample_I	L5_IT	8	L5_IT_Sample_I
Raw_count	Sample_I	L5_IT	2	L5_IT_Sample_I
Raw_count	Sample_I	L5_IT	5	L5_IT_Sample_I
Raw_count	Sample_I	L5_IT	29	L5_IT_Sample_I
Raw_count	Sample_I	L5_IT	9	L5_IT_Sample_I
Raw_count	Sample_I	L5_IT	5	L5_IT_Sample_I
Raw_count	Sample_I	L5_IT	10	L5_IT_Sample_I
Raw_count	Sample_I	L5_IT	14	L5_IT_Sample_I
Raw_count	Sample_I	L5_IT	9	L5_IT_Sample_I
Raw_count	Sample_I	L5_IT	9	L5_IT_Sample_I
Raw_count	Sample_I	L5_IT	12	L5_IT_Sample_I
Raw_count	Sample_I	L5_IT	8	L5_IT_Sample_I
Raw_count	Sample_I	L5_IT	12	L5_IT_Sample_I
Raw_count	Sample_I	L5_IT	23	L5_IT_Sample_I
Raw_count	Sample_I	L5_IT	10	L5_IT_Sample_I
Raw_count	Sample_I	L5_IT	5	L5_IT_Sample_I
Raw_count	Sample_I	L5_IT	27	L5_IT_Sample_I
Raw_count	Sample_I	L5_IT	5	L5_IT_Sample_I
Raw_count	Sample_I	L5_IT	15	L5_IT_Sample_I
Raw_count	Sample_I	L5_IT	17	L5_IT_Sample_I
Raw_count	Sample_I	L5_IT	6	L5_IT_Sample_I
Raw_count	Sample_I	L5_IT	7	L5_IT_Sample_I
Raw_count	Sample_I	L5_IT	13	L5_IT_Sample_I
Raw_count	Sample_I	L5_IT	8	L5_IT_Sample_I
Raw_count	Sample_I	L5_IT	12	L5_IT_Sample_I
Raw_count	Sample_I	L5_IT	10	L5_IT_Sample_I
Raw_count	Sample_I	L5_IT	26	L5_IT_Sample_I
Raw_count	Sample_I	L5_IT	16	L5_IT_Sample_I
Raw_count	Sample_I	L5_IT	5	L5_IT_Sample_I
Raw_count	Sample_I	L5_IT	7	L5_IT_Sample_I
Raw_count	Sample_I	L5_IT	23	L5_IT_Sample_I
Raw_count	Sample_I	L5_IT	8	L5_IT_Sample_I
Raw_count	Sample_I	L5_IT	7	L5_IT_Sample_I
Raw_count	Sample_I	L5_IT	7	L5_IT_Sample_I
Raw_count	Sample_I	L5_IT	12	L5_IT_Sample_I
Raw_count	Sample_I	L5_IT	10	L5_IT_Sample_I
Raw_count	Sample_I	L5_IT	8	L5_IT_Sample_I
Raw_count	Sample_I	L5_IT	15	L5_IT_Sample_I
Raw_count	Sample_I	L5_IT	12	L5_IT_Sample_I
Raw_count	Sample_I	L5_IT	10	L5_IT_Sample_I
Raw_count	Sample_I	L5_IT	13	L5_IT_Sample_I
Raw_count	Sample_I	L5_IT	12	L5_IT_Sample_I
Raw_count	Sample_I	L5_IT	3	L5_IT_Sample_I
Raw_count	Sample_I	L5_IT	13	L5_IT_Sample_I
Raw_count	Sample_I	L5_IT	10	L5_IT_Sample_I
Raw_count	Sample_I	L5_IT	4	L5_IT_Sample_I
Raw_count	Sample_I	L5_IT	14	L5_IT_Sample_I
Raw_count	Sample_I	L5_IT	21	L5_IT_Sample_I
Raw_count	Sample_I	L5_IT	13	L5_IT_Sample_I
Raw_count	Sample_I	L5_IT	6	L5_IT_Sample_I
Raw_count	Sample_I	L5_IT	16	L5_IT_Sample_I
Raw_count	Sample_I	L5_IT	19	L5_IT_Sample_I
Raw_count	Sample_I	L5_IT	15	L5_IT_Sample_I
Raw_count	Sample_I	L5_IT	13	L5_IT_Sample_I
Raw_count	Sample_I	L5_IT	8	L5_IT_Sample_I
Raw_count	Sample_I	L5_IT	3	L5_IT_Sample_I
Raw_count	Sample_I	L5_IT	15	L5_IT_Sample_I
Raw_count	Sample_I	L5_IT	4	L5_IT_Sample_I
Raw_count	Sample_I	L5_IT	14	L5_IT_Sample_I
Raw_count	Sample_I	L5_IT	5	L5_IT_Sample_I
Raw_count	Sample_I	L5_IT	4	L5_IT_Sample_I
Raw_count	Sample_I	L5_IT	10	L5_IT_Sample_I
Raw_count	Sample_I	L5_IT	11	L5_IT_Sample_I
Raw_count	Sample_I	L5_IT	5	L5_IT_Sample_I
Raw_count	Sample_I	L5_IT	19	L5_IT_Sample_I
Raw_count	Sample_I	L5_IT	9	L5_IT_Sample_I
Raw_count	Sample_I	L5_IT	17	L5_IT_Sample_I
Raw_count	Sample_I	L5_IT	11	L5_IT_Sample_I
Raw_count	Sample_I	L5_IT	8	L5_IT_Sample_I
Raw_count	Sample_I	L5_IT	18	L5_IT_Sample_I
Raw_count	Sample_I	L5_IT	10	L5_IT_Sample_I
Raw_count	Sample_I	L5_IT	9	L5_IT_Sample_I
Raw_count	Sample_I	L5_IT	4	L5_IT_Sample_I
Raw_count	Sample_I	L5_IT	22	L5_IT_Sample_I
Raw_count	Sample_I	L5_IT	7	L5_IT_Sample_I
Raw_count	Sample_I	L5_IT	14	L5_IT_Sample_I
Raw_count	Sample_I	L5_IT	11	L5_IT_Sample_I
Raw_count	Sample_I	L5_IT	5	L5_IT_Sample_I
Raw_count	Sample_I	L5_IT	7	L5_IT_Sample_I
Raw_count	Sample_I	L5_IT	6	L5_IT_Sample_I
Raw_count	Sample_I	L5_IT	9	L5_IT_Sample_I
Raw_count	Sample_I	L5_IT	5	L5_IT_Sample_I
Raw_count	Sample_I	L5_IT	14	L5_IT_Sample_I
Raw_count	Sample_I	L5_IT	13	L5_IT_Sample_I
Raw_count	Sample_I	L5_IT	2	L5_IT_Sample_I
Raw_count	Sample_I	L5_IT	7	L5_IT_Sample_I
Raw_count	Sample_I	L5_IT	13	L5_IT_Sample_I
Raw_count	Sample_I	L5_IT	5	L5_IT_Sample_I
Raw_count	Sample_I	L5_IT	9	L5_IT_Sample_I
Raw_count	Sample_I	L5_IT	14	L5_IT_Sample_I
Raw_count	Sample_I	L5_IT	17	L5_IT_Sample_I
Raw_count	Sample_I	L5_IT	12	L5_IT_Sample_I
Raw_count	Sample_I	L5_IT	7	L5_IT_Sample_I
Raw_count	Sample_I	L5_IT	7	L5_IT_Sample_I
Raw_count	Sample_I	L5_IT	6	L5_IT_Sample_I
Raw_count	Sample_I	L5_IT	17	L5_IT_Sample_I
Raw_count	Sample_I	L5_IT	8	L5_IT_Sample_I
Raw_count	Sample_I	L5_IT	10	L5_IT_Sample_I
Raw_count	Sample_I	L5_IT	10	L5_IT_Sample_I
Raw_count	Sample_I	L5_IT	4	L5_IT_Sample_I
Raw_count	Sample_I	L5_IT	9	L5_IT_Sample_I
Raw_count	Sample_I	L5_IT	12	L5_IT_Sample_I
Raw_count	Sample_I	L5_IT	14	L5_IT_Sample_I
Raw_count	Sample_I	L5_IT	11	L5_IT_Sample_I
Raw_count	Sample_I	L5_IT	9	L5_IT_Sample_I
Raw_count	Sample_I	L5_IT	22	L5_IT_Sample_I
Raw_count	Sample_I	L5_IT	7	L5_IT_Sample_I
Raw_count	Sample_I	L5_IT	7	L5_IT_Sample_I
Raw_count	Sample_I	L5_IT	9	L5_IT_Sample_I
Raw_count	Sample_I	L5_IT	8	L5_IT_Sample_I
Raw_count	Sample_I	L5_IT	7	L5_IT_Sample_I
Raw_count	Sample_I	L5_IT	7	L5_IT_Sample_I
Raw_count	Sample_I	L5_IT	5	L5_IT_Sample_I
Raw_count	Sample_I	L5_IT	11	L5_IT_Sample_I
Raw_count	Sample_I	L5_IT	19	L5_IT_Sample_I
Raw_count	Sample_I	L5_IT	20	L5_IT_Sample_I
Raw_count	Sample_I	L5_IT	8	L5_IT_Sample_I
Raw_count	Sample_I	L5_IT	5	L5_IT_Sample_I
Raw_count	Sample_I	L5_IT	15	L5_IT_Sample_I
Raw_count	Sample_I	L5_IT	30	L5_IT_Sample_I
Raw_count	Sample_I	L5_IT	48	L5_IT_Sample_I
Raw_count	Sample_I	L5_IT	11	L5_IT_Sample_I
Raw_count	Sample_I	L5_IT	5	L5_IT_Sample_I
Raw_count	Sample_I	L5_IT	4	L5_IT_Sample_I
Raw_count	Sample_I	L5_IT	15	L5_IT_Sample_I
Raw_count	Sample_I	L5_IT	15	L5_IT_Sample_I
Raw_count	Sample_I	L5_IT	19	L5_IT_Sample_I
Raw_count	Sample_I	L5_IT	2	L5_IT_Sample_I
Raw_count	Sample_I	L5_IT	9	L5_IT_Sample_I
Raw_count	Sample_I	L5_IT	9	L5_IT_Sample_I
Raw_count	Sample_I	L5_IT	17	L5_IT_Sample_I
Raw_count	Sample_I	L5_IT	11	L5_IT_Sample_I
Raw_count	Sample_I	L5_IT	16	L5_IT_Sample_I
Raw_count	Sample_I	L5_IT	22	L5_IT_Sample_I
Raw_count	Sample_I	L5_IT	6	L5_IT_Sample_I
Raw_count	Sample_I	L5_IT	7	L5_IT_Sample_I
Raw_count	Sample_I	L5_IT	6	L5_IT_Sample_I
Raw_count	Sample_I	L5_IT	12	L5_IT_Sample_I
Raw_count	Sample_I	L5_IT	19	L5_IT_Sample_I
Raw_count	Sample_I	L5_IT	27	L5_IT_Sample_I
Raw_count	Sample_I	L5_IT	5	L5_IT_Sample_I
Raw_count	Sample_I	L5_IT	20	L5_IT_Sample_I
Raw_count	Sample_I	L5_IT	11	L5_IT_Sample_I
Raw_count	Sample_I	L5_IT	15	L5_IT_Sample_I
Raw_count	Sample_I	L5_IT	16	L5_IT_Sample_I
Raw_count	Sample_I	L5_IT	10	L5_IT_Sample_I
Raw_count	Sample_I	L5_IT	27	L5_IT_Sample_I
Raw_count	Sample_I	L5_IT	11	L5_IT_Sample_I
Raw_count	Sample_I	L5_IT	3	L5_IT_Sample_I
Raw_count	Sample_I	L5_IT	8	L5_IT_Sample_I
Raw_count	Sample_I	L5_IT	13	L5_IT_Sample_I
Raw_count	Sample_I	L5_IT	6	L5_IT_Sample_I
Raw_count	Sample_I	L5_IT	20	L5_IT_Sample_I
Raw_count	Sample_I	L5_IT	5	L5_IT_Sample_I
Raw_count	Sample_I	L5_IT	18	L5_IT_Sample_I
Raw_count	Sample_I	L5_IT	7	L5_IT_Sample_I
Raw_count	Sample_I	L5_IT	5	L5_IT_Sample_I
Raw_count	Sample_I	L5_IT	2	L5_IT_Sample_I
Raw_count	Sample_I	L5_IT	11	L5_IT_Sample_I
Raw_count	Sample_I	L5_IT	15	L5_IT_Sample_I
Raw_count	Sample_I	L5_IT	10	L5_IT_Sample_I
Raw_count	Sample_I	L5_IT	4	L5_IT_Sample_I
Raw_count	Sample_I	L5_IT	13	L5_IT_Sample_I
Raw_count	Sample_I	L5_IT	14	L5_IT_Sample_I
Raw_count	Sample_I	L5_IT	1	L5_IT_Sample_I
Raw_count	Sample_I	L5_IT	10	L5_IT_Sample_I
Raw_count	Sample_I	L5_IT	4	L5_IT_Sample_I
Raw_count	Sample_I	L5_IT	19	L5_IT_Sample_I
Raw_count	Sample_I	L5_IT	10	L5_IT_Sample_I
Raw_count	Sample_I	L5_IT	4	L5_IT_Sample_I
Raw_count	Sample_I	L5_IT	7	L5_IT_Sample_I
Raw_count	Sample_I	L5_IT	6	L5_IT_Sample_I
Raw_count	Sample_I	L5_IT	9	L5_IT_Sample_I
Raw_count	Sample_I	L5_IT	16	L5_IT_Sample_I
Raw_count	Sample_I	L5_IT	8	L5_IT_Sample_I
Raw_count	Sample_I	L5_IT	16	L5_IT_Sample_I
Raw_count	Sample_I	L5_IT	10	L5_IT_Sample_I
Raw_count	Sample_I	L5_IT	14	L5_IT_Sample_I
Raw_count	Sample_I	L5_IT	8	L5_IT_Sample_I
Raw_count	Sample_I	L5_IT	9	L5_IT_Sample_I
Raw_count	Sample_I	L5_IT	6	L5_IT_Sample_I
Raw_count	Sample_I	L5_IT	11	L5_IT_Sample_I
Raw_count	Sample_I	L5_IT	16	L5_IT_Sample_I
Raw_count	Sample_I	L5_IT	13	L5_IT_Sample_I
Raw_count	Sample_I	L5_IT	12	L5_IT_Sample_I
Raw_count	Sample_I	L5_IT	8	L5_IT_Sample_I
Raw_count	Sample_I	L5_IT	4	L5_IT_Sample_I
Raw_count	Sample_I	L5_IT	20	L5_IT_Sample_I
Raw_count	Sample_I	L5_IT	13	L5_IT_Sample_I
Raw_count	Sample_I	L5_IT	4	L5_IT_Sample_I
Raw_count	Sample_I	L5_IT	15	L5_IT_Sample_I
Raw_count	Sample_I	L5_IT	7	L5_IT_Sample_I
Raw_count	Sample_I	L5_IT	17	L5_IT_Sample_I
Raw_count	Sample_I	L5_IT	11	L5_IT_Sample_I
Raw_count	Sample_I	L5_IT	7	L5_IT_Sample_I
Raw_count	Sample_I	L5_IT	2	L5_IT_Sample_I
Raw_count	Sample_I	L5_IT	20	L5_IT_Sample_I
Raw_count	Sample_I	L5_IT	13	L5_IT_Sample_I
Raw_count	Sample_I	L5_IT	10	L5_IT_Sample_I
Raw_count	Sample_I	L5_IT	2	L5_IT_Sample_I
Raw_count	Sample_I	L5_IT	6	L5_IT_Sample_I
Raw_count	Sample_I	L5_IT	7	L5_IT_Sample_I
Raw_count	Sample_I	L5_IT	14	L5_IT_Sample_I
Raw_count	Sample_I	L5_IT	13	L5_IT_Sample_I
Raw_count	Sample_I	L5_IT	14	L5_IT_Sample_I
Raw_count	Sample_I	L5_IT	12	L5_IT_Sample_I
Raw_count	Sample_I	L5_IT	16	L5_IT_Sample_I
Raw_count	Sample_I	L5_IT	12	L5_IT_Sample_I
Raw_count	Sample_I	L5_IT	6	L5_IT_Sample_I
Raw_count	Sample_I	L5_IT	3	L5_IT_Sample_I
Raw_count	Sample_I	L5_IT	8	L5_IT_Sample_I
Raw_count	Sample_I	L5_IT	28	L5_IT_Sample_I
Raw_count	Sample_I	L5_IT	3	L5_IT_Sample_I
Raw_count	Sample_I	L5_IT	12	L5_IT_Sample_I
Raw_count	Sample_I	L5_IT	14	L5_IT_Sample_I
Raw_count	Sample_I	L5_IT	25	L5_IT_Sample_I
Raw_count	Sample_I	L5_IT	25	L5_IT_Sample_I
Raw_count	Sample_I	L5_IT	11	L5_IT_Sample_I
Raw_count	Sample_I	L5_IT	16	L5_IT_Sample_I
Raw_count	Sample_I	L5_IT	6	L5_IT_Sample_I
Raw_count	Sample_I	L5_IT	10	L5_IT_Sample_I
Raw_count	Sample_I	L5_IT	3	L5_IT_Sample_I
Raw_count	Sample_I	L5_IT	14	L5_IT_Sample_I
Raw_count	Sample_I	L5_IT	6	L5_IT_Sample_I
Raw_count	Sample_I	L5_IT	14	L5_IT_Sample_I
Raw_count	Sample_I	L5_IT	12	L5_IT_Sample_I
Raw_count	Sample_I	L5_IT	15	L5_IT_Sample_I
Raw_count	Sample_I	L5_IT	8	L5_IT_Sample_I
Raw_count	Sample_I	L5_IT	9	L5_IT_Sample_I
Raw_count	Sample_I	L5_IT	7	L5_IT_Sample_I
Raw_count	Sample_I	L5_IT	14	L5_IT_Sample_I
Raw_count	Sample_I	L5_IT	2	L5_IT_Sample_I
Raw_count	Sample_I	L5_IT	3	L5_IT_Sample_I
Raw_count	Sample_I	L5_IT	12	L5_IT_Sample_I
Raw_count	Sample_I	L5_IT	9	L5_IT_Sample_I
Raw_count	Sample_I	L5_IT	4	L5_IT_Sample_I
Raw_count	Sample_I	L5_IT	5	L5_IT_Sample_I
Raw_count	Sample_I	L5_IT	17	L5_IT_Sample_I
Raw_count	Sample_I	L5_IT	7	L5_IT_Sample_I
Raw_count	Sample_I	L5_IT	11	L5_IT_Sample_I
Raw_count	Sample_I	L5_IT	9	L5_IT_Sample_I
Raw_count	Sample_I	L5_IT	8	L5_IT_Sample_I
Raw_count	Sample_I	L5_IT	10	L5_IT_Sample_I
Raw_count	Sample_I	L5_IT	7	L5_IT_Sample_I
Raw_count	Sample_I	L5_IT	17	L5_IT_Sample_I
Raw_count	Sample_I	L5_IT	7	L5_IT_Sample_I
Raw_count	Sample_I	L5_IT	20	L5_IT_Sample_I
Raw_count	Sample_I	L5_IT	5	L5_IT_Sample_I
Raw_count	Sample_I	L5_IT	3	L5_IT_Sample_I
Raw_count	Sample_I	L5_IT	8	L5_IT_Sample_I
Raw_count	Sample_I	L5_IT	15	L5_IT_Sample_I
Raw_count	Sample_I	L5_IT	7	L5_IT_Sample_I
Raw_count	Sample_I	L5_IT	10	L5_IT_Sample_I
Raw_count	Sample_I	L5_IT	11	L5_IT_Sample_I
Raw_count	Sample_I	L5_IT	6	L5_IT_Sample_I
Raw_count	Sample_I	L5_IT	18	L5_IT_Sample_I
Raw_count	Sample_I	L5_IT	3	L5_IT_Sample_I
Raw_count	Sample_I	L5_IT	4	L5_IT_Sample_I
Raw_count	Sample_I	L5_IT	23	L5_IT_Sample_I
Raw_count	Sample_I	L5_IT	9	L5_IT_Sample_I
Raw_count	Sample_I	L5_IT	17	L5_IT_Sample_I
Raw_count	Sample_I	L5_IT	7	L5_IT_Sample_I
Raw_count	Sample_I	L5_IT	7	L5_IT_Sample_I
Raw_count	Sample_I	L5_IT	12	L5_IT_Sample_I
Raw_count	Sample_I	L5_IT	11	L5_IT_Sample_I
Raw_count	Sample_I	L5_IT	7	L5_IT_Sample_I
Raw_count	Sample_I	L5_IT	10	L5_IT_Sample_I
Raw_count	Sample_I	L5_IT	11	L5_IT_Sample_I
Raw_count	Sample_I	L5_IT	22	L5_IT_Sample_I
Raw_count	Sample_I	L5_IT	16	L5_IT_Sample_I
Raw_count	Sample_I	L5_IT	9	L5_IT_Sample_I
Raw_count	Sample_I	L5_IT	13	L5_IT_Sample_I
Raw_count	Sample_I	L5_IT	8	L5_IT_Sample_I
Raw_count	Sample_I	L5_IT	14	L5_IT_Sample_I
Raw_count	Sample_I	L5_IT	20	L5_IT_Sample_I
Raw_count	Sample_I	L5_IT	7	L5_IT_Sample_I
Raw_count	Sample_I	L5_IT	14	L5_IT_Sample_I
Raw_count	Sample_I	L5_IT	10	L5_IT_Sample_I
Raw_count	Sample_I	L5_IT	12	L5_IT_Sample_I
Raw_count	Sample_I	L5_IT	10	L5_IT_Sample_I
Raw_count	Sample_I	L5_IT	16	L5_IT_Sample_I
Raw_count	Sample_I	L5_IT	11	L5_IT_Sample_I
Raw_count	Sample_I	L5_IT	18	L5_IT_Sample_I
Raw_count	Sample_I	L5_IT	21	L5_IT_Sample_I
Raw_count	Sample_I	L5_IT	7	L5_IT_Sample_I
Raw_count	Sample_I	L5_IT	8	L5_IT_Sample_I
Raw_count	Sample_I	L5_IT	11	L5_IT_Sample_I
Raw_count	Sample_I	L5_IT	3	L5_IT_Sample_I
Raw_count	Sample_I	L5_IT	24	L5_IT_Sample_I
Raw_count	Sample_I	L5_IT	26	L5_IT_Sample_I
Raw_count	Sample_I	L5_IT	32	L5_IT_Sample_I
Raw_count	Sample_I	L5_IT	7	L5_IT_Sample_I
Raw_count	Sample_I	L5_IT	9	L5_IT_Sample_I
Raw_count	Sample_I	L5_IT	6	L5_IT_Sample_I
Raw_count	Sample_I	L5_IT	4	L5_IT_Sample_I
Raw_count	Sample_I	L5_IT	7	L5_IT_Sample_I
Raw_count	Sample_I	L5_IT	10	L5_IT_Sample_I
Raw_count	Sample_I	L5_IT	22	L5_IT_Sample_I
Raw_count	Sample_I	L5_IT	4	L5_IT_Sample_I
Raw_count	Sample_I	L5_IT	14	L5_IT_Sample_I
Raw_count	Sample_I	L5_IT	5	L5_IT_Sample_I
Raw_count	Sample_I	L5_IT	7	L5_IT_Sample_I
Raw_count	Sample_I	L5_IT	12	L5_IT_Sample_I
Raw_count	Sample_I	L5_IT	22	L5_IT_Sample_I
Raw_count	Sample_I	L5_IT	30	L5_IT_Sample_I
Raw_count	Sample_I	L5_IT	4	L5_IT_Sample_I
Raw_count	Sample_I	L5_IT	15	L5_IT_Sample_I
Raw_count	Sample_I	L5_IT	12	L5_IT_Sample_I
Raw_count	Sample_I	L5_IT	15	L5_IT_Sample_I
Raw_count	Sample_I	L5_IT	4	L5_IT_Sample_I
Raw_count	Sample_I	L5_IT	13	L5_IT_Sample_I
Raw_count	Sample_I	L5_IT	9	L5_IT_Sample_I
Raw_count	Sample_I	L5_IT	13	L5_IT_Sample_I
Raw_count	Sample_I	L5_IT	11	L5_IT_Sample_I
Raw_count	Sample_I	L5_IT	22	L5_IT_Sample_I
Raw_count	Sample_I	L5_IT	14	L5_IT_Sample_I
Raw_count	Sample_I	L5_IT	8	L5_IT_Sample_I
Raw_count	Sample_I	L5_IT	11	L5_IT_Sample_I
Raw_count	Sample_I	L5_IT	7	L5_IT_Sample_I
Raw_count	Sample_I	L5_IT	13	L5_IT_Sample_I
Raw_count	Sample_I	L5_IT	13	L5_IT_Sample_I
Raw_count	Sample_I	L5_IT	12	L5_IT_Sample_I
Raw_count	Sample_I	L5_IT	5	L5_IT_Sample_I
Raw_count	Sample_I	L5_IT	8	L5_IT_Sample_I
Raw_count	Sample_I	L5_IT	9	L5_IT_Sample_I
Raw_count	Sample_I	L5_IT	3	L5_IT_Sample_I
Raw_count	Sample_I	L5_IT	13	L5_IT_Sample_I
Raw_count	Sample_I	L5_IT	7	L5_IT_Sample_I
Raw_count	Sample_I	L5_IT	7	L5_IT_Sample_I
Raw_count	Sample_I	L5_IT	2	L5_IT_Sample_I
Raw_count	Sample_I	L5_IT	25	L5_IT_Sample_I
Raw_count	Sample_I	L5_IT	20	L5_IT_Sample_I
Raw_count	Sample_I	L5_IT	29	L5_IT_Sample_I
Raw_count	Sample_I	L5_IT	3	L5_IT_Sample_I
Raw_count	Sample_I	L5_IT	16	L5_IT_Sample_I
Raw_count	Sample_I	L5_IT	9	L5_IT_Sample_I
Raw_count	Sample_I	L5_IT	2	L5_IT_Sample_I
Raw_count	Sample_I	L5_IT	4	L5_IT_Sample_I
Raw_count	Sample_I	L5_IT	22	L5_IT_Sample_I
Raw_count	Sample_I	L5_IT	24	L5_IT_Sample_I
Raw_count	Sample_I	L5_IT	17	L5_IT_Sample_I
Raw_count	Sample_I	L5_IT	6	L5_IT_Sample_I
Raw_count	Sample_I	L5_IT	13	L5_IT_Sample_I
Raw_count	Sample_I	L5_IT	14	L5_IT_Sample_I
Raw_count	Sample_I	L5_IT	15	L5_IT_Sample_I
Raw_count	Sample_I	L5_IT	27	L5_IT_Sample_I
Raw_count	Sample_I	L5_IT	11	L5_IT_Sample_I
Raw_count	Sample_I	L5_IT	19	L5_IT_Sample_I
Raw_count	Sample_I	L5_IT	4	L5_IT_Sample_I
Raw_count	Sample_I	L5_IT	12	L5_IT_Sample_I
Raw_count	Sample_I	L5_IT	4	L5_IT_Sample_I
Raw_count	Sample_I	L5_IT	3	L5_IT_Sample_I
Raw_count	Sample_I	L5_IT	11	L5_IT_Sample_I
Raw_count	Sample_I	L5_IT	15	L5_IT_Sample_I
Raw_count	Sample_I	L5_IT	20	L5_IT_Sample_I
Raw_count	Sample_I	L5_IT	15	L5_IT_Sample_I
Raw_count	Sample_I	L5_IT	9	L5_IT_Sample_I
Raw_count	Sample_I	L5_IT	5	L5_IT_Sample_I
Raw_count	Sample_I	L5_IT	8	L5_IT_Sample_I
Raw_count	Sample_I	L5_IT	7	L5_IT_Sample_I
Raw_count	Sample_I	L5_IT	15	L5_IT_Sample_I
Raw_count	Sample_I	L5_IT	8	L5_IT_Sample_I
Raw_count	Sample_I	L5_IT	6	L5_IT_Sample_I
Raw_count	Sample_I	L5_IT	8	L5_IT_Sample_I
Raw_count	Sample_I	L5_IT	12	L5_IT_Sample_I
Raw_count	Sample_I	L5_IT	14	L5_IT_Sample_I
Raw_count	Sample_I	L5_IT	10	L5_IT_Sample_I
Raw_count	Sample_I	L5_IT	12	L5_IT_Sample_I
Raw_count	Sample_I	L5_IT	4	L5_IT_Sample_I
Raw_count	Sample_I	L5_IT	9	L5_IT_Sample_I
Raw_count	Sample_I	L5_IT	7	L5_IT_Sample_I
Raw_count	Sample_I	L5_IT	19	L5_IT_Sample_I
Raw_count	Sample_I	L5_IT	26	L5_IT_Sample_I
Raw_count	Sample_I	L5_IT	11	L5_IT_Sample_I
Raw_count	Sample_I	L5_IT	11	L5_IT_Sample_I
Raw_count	Sample_I	L5_IT	20	L5_IT_Sample_I
Raw_count	Sample_I	L5_IT	9	L5_IT_Sample_I
Raw_count	Sample_I	L5_IT	1	L5_IT_Sample_I
Raw_count	Sample_I	L5_IT	9	L5_IT_Sample_I
Raw_count	Sample_I	L5_IT	5	L5_IT_Sample_I
Raw_count	Sample_I	L5_IT	8	L5_IT_Sample_I
Raw_count	Sample_I	L5_IT	7	L5_IT_Sample_I
Raw_count	Sample_I	L5_IT	20	L5_IT_Sample_I
Raw_count	Sample_I	L5_IT	1	L5_IT_Sample_I
Raw_count	Sample_I	L5_IT	3	L5_IT_Sample_I
Raw_count	Sample_I	L5_IT	10	L5_IT_Sample_I
Raw_count	Sample_I	L5_IT	3	L5_IT_Sample_I
Raw_count	Sample_I	L5_IT	13	L5_IT_Sample_I
Raw_count	Sample_I	L5_IT	6	L5_IT_Sample_I
Raw_count	Sample_I	L5_IT	13	L5_IT_Sample_I
Raw_count	Sample_I	L5_IT	6	L5_IT_Sample_I
Raw_count	Sample_I	L5_IT	11	L5_IT_Sample_I
Raw_count	Sample_I	L5_IT	8	L5_IT_Sample_I
Raw_count	Sample_I	L5_IT	17	L5_IT_Sample_I
Raw_count	Sample_I	L5_IT	20	L5_IT_Sample_I
Raw_count	Sample_I	L5_IT	15	L5_IT_Sample_I
Raw_count	Sample_I	L5_IT	15	L5_IT_Sample_I
Raw_count	Sample_I	L5_IT	11	L5_IT_Sample_I
Raw_count	Sample_I	L5_IT	11	L5_IT_Sample_I
Raw_count	Sample_I	L5_IT	13	L5_IT_Sample_I
Raw_count	Sample_I	L5_IT	25	L5_IT_Sample_I
Raw_count	Sample_I	L5_IT	20	L5_IT_Sample_I
Raw_count	Sample_I	L5_IT	16	L5_IT_Sample_I
Raw_count	Sample_I	L5_IT	10	L5_IT_Sample_I
Raw_count	Sample_I	L5_IT	25	L5_IT_Sample_I
Raw_count	Sample_I	L5_IT	13	L5_IT_Sample_I
Raw_count	Sample_I	L5_IT	11	L5_IT_Sample_I
Raw_count	Sample_I	L5_IT	10	L5_IT_Sample_I
Raw_count	Sample_I	L5_IT	24	L5_IT_Sample_I
Raw_count	Sample_I	L5_IT	8	L5_IT_Sample_I
Raw_count	Sample_I	L5_IT	12	L5_IT_Sample_I
Raw_count	Sample_I	L5_IT	22	L5_IT_Sample_I
Raw_count	Sample_I	L5_IT	13	L5_IT_Sample_I
Raw_count	Sample_I	L5_IT	28	L5_IT_Sample_I
Raw_count	Sample_I	L5_IT	8	L5_IT_Sample_I
Raw_count	Sample_I	L5_IT	23	L5_IT_Sample_I
Raw_count	Sample_I	L5_IT	3	L5_IT_Sample_I
Raw_count	Sample_I	L5_IT	13	L5_IT_Sample_I
Raw_count	Sample_I	L5_IT	14	L5_IT_Sample_I
Raw_count	Sample_I	L5_IT	4	L5_IT_Sample_I
Raw_count	Sample_I	L5_IT	21	L5_IT_Sample_I
Raw_count	Sample_I	L5_IT	3	L5_IT_Sample_I
Raw_count	Sample_I	L5_IT	12	L5_IT_Sample_I
Raw_count	Sample_I	L5_IT	24	L5_IT_Sample_I
Raw_count	Sample_I	L5_IT	13	L5_IT_Sample_I
Raw_count	Sample_I	L5_IT	10	L5_IT_Sample_I
Raw_count	Sample_I	L5_IT	14	L5_IT_Sample_I
Raw_count	Sample_I	L5_IT	16	L5_IT_Sample_I
Raw_count	Sample_I	L5_IT	7	L5_IT_Sample_I
Raw_count	Sample_I	L5_IT	12	L5_IT_Sample_I
Raw_count	Sample_I	L5_IT	12	L5_IT_Sample_I
Raw_count	Sample_I	L5_IT	11	L5_IT_Sample_I
Raw_count	Sample_I	L5_IT	18	L5_IT_Sample_I
Raw_count	Sample_I	L5_IT	10	L5_IT_Sample_I
Raw_count	Sample_I	L5_IT	8	L5_IT_Sample_I
Raw_count	Sample_I	L5_IT	8	L5_IT_Sample_I
Raw_count	Sample_I	L5_IT	14	L5_IT_Sample_I
Raw_count	Sample_I	L5_IT	25	L5_IT_Sample_I
Raw_count	Sample_I	L5_IT	12	L5_IT_Sample_I
Raw_count	Sample_I	L5_IT	6	L5_IT_Sample_I
Raw_count	Sample_I	L5_IT	7	L5_IT_Sample_I
Raw_count	Sample_I	L5_IT	11	L5_IT_Sample_I
Raw_count	Sample_I	L5_IT	7	L5_IT_Sample_I
Raw_count	Sample_I	L5_IT	11	L5_IT_Sample_I
Raw_count	Sample_I	L5_IT	13	L5_IT_Sample_I
Raw_count	Sample_I	L5_IT	11	L5_IT_Sample_I
Raw_count	Sample_I	L5_IT	18	L5_IT_Sample_I
Raw_count	Sample_I	L5_IT	10	L5_IT_Sample_I
Raw_count	Sample_I	L5_IT	7	L5_IT_Sample_I
Raw_count	Sample_I	L5_IT	15	L5_IT_Sample_I
Raw_count	Sample_I	L5_IT	3	L5_IT_Sample_I
Raw_count	Sample_I	L5_IT	8	L5_IT_Sample_I
Raw_count	Sample_I	L5_IT	9	L5_IT_Sample_I
Raw_count	Sample_I	L5_IT	27	L5_IT_Sample_I
Raw_count	Sample_I	L5_IT	15	L5_IT_Sample_I
Raw_count	Sample_I	L5_IT	15	L5_IT_Sample_I
Raw_count	Sample_I	L5_IT	1	L5_IT_Sample_I
Raw_count	Sample_I	L5_IT	9	L5_IT_Sample_I
Raw_count	Sample_I	L5_IT	7	L5_IT_Sample_I
Raw_count	Sample_I	L5_IT	8	L5_IT_Sample_I
Raw_count	Sample_I	L5_IT	5	L5_IT_Sample_I
Raw_count	Sample_I	L5_IT	11	L5_IT_Sample_I
Raw_count	Sample_I	L5_IT	14	L5_IT_Sample_I
Raw_count	Sample_I	L5_IT	5	L5_IT_Sample_I
Raw_count	Sample_I	L5_IT	14	L5_IT_Sample_I
Raw_count	Sample_I	L5_IT	12	L5_IT_Sample_I
Raw_count	Sample_I	L5_IT	6	L5_IT_Sample_I
Raw_count	Sample_I	L5_IT	36	L5_IT_Sample_I
Raw_count	Sample_I	L5_IT	5	L5_IT_Sample_I
Raw_count	Sample_I	L5_IT	17	L5_IT_Sample_I
Raw_count	Sample_I	L5_IT	14	L5_IT_Sample_I
Raw_count	Sample_I	L5_IT	21	L5_IT_Sample_I
Raw_count	Sample_I	L5_IT	21	L5_IT_Sample_I
Raw_count	Sample_II	L5_IT	7	L5_IT_Sample_II
Raw_count	Sample_II	L5_IT	4	L5_IT_Sample_II
Raw_count	Sample_II	L5_IT	21	L5_IT_Sample_II
Raw_count	Sample_II	L5_IT	22	L5_IT_Sample_II
Raw_count	Sample_II	L5_IT	1	L5_IT_Sample_II
Raw_count	Sample_II	L5_IT	28	L5_IT_Sample_II
Raw_count	Sample_II	L5_IT	4	L5_IT_Sample_II
Raw_count	Sample_II	L5_IT	42	L5_IT_Sample_II
Raw_count	Sample_II	L5_IT	7	L5_IT_Sample_II
Raw_count	Sample_II	L5_IT	19	L5_IT_Sample_II
Raw_count	Sample_II	L5_IT	31	L5_IT_Sample_II
Raw_count	Sample_II	L5_IT	25	L5_IT_Sample_II
Raw_count	Sample_II	L5_IT	19	L5_IT_Sample_II
Raw_count	Sample_II	L5_IT	22	L5_IT_Sample_II
Raw_count	Sample_II	L5_IT	19	L5_IT_Sample_II
Raw_count	Sample_II	L5_IT	31	L5_IT_Sample_II
Raw_count	Sample_II	L5_IT	10	L5_IT_Sample_II
Raw_count	Sample_II	L5_IT	16	L5_IT_Sample_II
Raw_count	Sample_II	L5_IT	25	L5_IT_Sample_II
Raw_count	Sample_II	L5_IT	22	L5_IT_Sample_II
Raw_count	Sample_II	L5_IT	39	L5_IT_Sample_II
Raw_count	Sample_II	L5_IT	12	L5_IT_Sample_II
Raw_count	Sample_II	L5_IT	12	L5_IT_Sample_II
Raw_count	Sample_II	L5_IT	8	L5_IT_Sample_II
Raw_count	Sample_II	L5_IT	31	L5_IT_Sample_II
Raw_count	Sample_II	L5_IT	22	L5_IT_Sample_II
Raw_count	Sample_II	L5_IT	12	L5_IT_Sample_II
Raw_count	Sample_II	L5_IT	22	L5_IT_Sample_II
Raw_count	Sample_II	L5_IT	11	L5_IT_Sample_II
Raw_count	Sample_II	L5_IT	20	L5_IT_Sample_II
Raw_count	Sample_II	L5_IT	20	L5_IT_Sample_II
Raw_count	Sample_II	L5_IT	21	L5_IT_Sample_II
Raw_count	Sample_II	L5_IT	29	L5_IT_Sample_II
Raw_count	Sample_II	L5_IT	22	L5_IT_Sample_II
Raw_count	Sample_II	L5_IT	24	L5_IT_Sample_II
Raw_count	Sample_II	L5_IT	18	L5_IT_Sample_II
Raw_count	Sample_II	L5_IT	23	L5_IT_Sample_II
Raw_count	Sample_II	L5_IT	27	L5_IT_Sample_II
Raw_count	Sample_II	L5_IT	17	L5_IT_Sample_II
Raw_count	Sample_II	L5_IT	11	L5_IT_Sample_II
Raw_count	Sample_II	L5_IT	1	L5_IT_Sample_II
Raw_count	Sample_II	L5_IT	29	L5_IT_Sample_II
Raw_count	Sample_II	L5_IT	13	L5_IT_Sample_II
Raw_count	Sample_II	L5_IT	4	L5_IT_Sample_II
Raw_count	Sample_II	L5_IT	5	L5_IT_Sample_II
Raw_count	Sample_II	L5_IT	16	L5_IT_Sample_II
Raw_count	Sample_II	L5_IT	15	L5_IT_Sample_II
Raw_count	Sample_II	L5_IT	8	L5_IT_Sample_II
Raw_count	Sample_II	L5_IT	7	L5_IT_Sample_II
Raw_count	Sample_II	L5_IT	12	L5_IT_Sample_II
Raw_count	Sample_II	L5_IT	40	L5_IT_Sample_II
Raw_count	Sample_II	L5_IT	14	L5_IT_Sample_II
Raw_count	Sample_II	L5_IT	37	L5_IT_Sample_II
Raw_count	Sample_II	L5_IT	23	L5_IT_Sample_II
Raw_count	Sample_II	L5_IT	25	L5_IT_Sample_II
Raw_count	Sample_II	L5_IT	18	L5_IT_Sample_II
Raw_count	Sample_II	L5_IT	6	L5_IT_Sample_II
Raw_count	Sample_II	L5_IT	9	L5_IT_Sample_II
Raw_count	Sample_II	L5_IT	19	L5_IT_Sample_II
Raw_count	Sample_II	L5_IT	10	L5_IT_Sample_II
Raw_count	Sample_II	L5_IT	18	L5_IT_Sample_II
Raw_count	Sample_II	L5_IT	3	L5_IT_Sample_II
Raw_count	Sample_II	L5_IT	20	L5_IT_Sample_II
Raw_count	Sample_II	L5_IT	32	L5_IT_Sample_II
Raw_count	Sample_II	L5_IT	6	L5_IT_Sample_II
Raw_count	Sample_II	L5_IT	19	L5_IT_Sample_II
Raw_count	Sample_II	L5_IT	7	L5_IT_Sample_II
Raw_count	Sample_II	L5_IT	13	L5_IT_Sample_II
Raw_count	Sample_II	L5_IT	25	L5_IT_Sample_II
Raw_count	Sample_II	L5_IT	24	L5_IT_Sample_II
Raw_count	Sample_II	L5_IT	15	L5_IT_Sample_II
Raw_count	Sample_II	L5_IT	11	L5_IT_Sample_II
Raw_count	Sample_II	L5_IT	7	L5_IT_Sample_II
Raw_count	Sample_II	L5_IT	32	L5_IT_Sample_II
Raw_count	Sample_II	L5_IT	14	L5_IT_Sample_II
Raw_count	Sample_II	L5_IT	18	L5_IT_Sample_II
Raw_count	Sample_II	L5_IT	25	L5_IT_Sample_II
Raw_count	Sample_II	L5_IT	6	L5_IT_Sample_II
Raw_count	Sample_II	L5_IT	24	L5_IT_Sample_II
Raw_count	Sample_II	L5_IT	44	L5_IT_Sample_II
Raw_count	Sample_II	L5_IT	8	L5_IT_Sample_II
Raw_count	Sample_II	L5_IT	23	L5_IT_Sample_II
Raw_count	Sample_II	L5_IT	27	L5_IT_Sample_II
Raw_count	Sample_II	L5_IT	9	L5_IT_Sample_II
Raw_count	Sample_II	L5_IT	35	L5_IT_Sample_II
Raw_count	Sample_II	L5_IT	5	L5_IT_Sample_II
Raw_count	Sample_II	L5_IT	38	L5_IT_Sample_II
Raw_count	Sample_II	L5_IT	16	L5_IT_Sample_II
Raw_count	Sample_II	L5_IT	30	L5_IT_Sample_II
Raw_count	Sample_II	L5_IT	14	L5_IT_Sample_II
Raw_count	Sample_II	L5_IT	24	L5_IT_Sample_II
Raw_count	Sample_II	L5_IT	4	L5_IT_Sample_II
Raw_count	Sample_II	L5_IT	25	L5_IT_Sample_II
Raw_count	Sample_II	L5_IT	40	L5_IT_Sample_II
Raw_count	Sample_II	L5_IT	16	L5_IT_Sample_II
Raw_count	Sample_II	L5_IT	10	L5_IT_Sample_II
Raw_count	Sample_II	L5_IT	24	L5_IT_Sample_II
Raw_count	Sample_II	L5_IT	12	L5_IT_Sample_II
Raw_count	Sample_II	L5_IT	10	L5_IT_Sample_II
Raw_count	Sample_II	L5_IT	24	L5_IT_Sample_II
Raw_count	Sample_II	L5_IT	7	L5_IT_Sample_II
Raw_count	Sample_II	L5_IT	24	L5_IT_Sample_II
Raw_count	Sample_II	L5_IT	10	L5_IT_Sample_II
Raw_count	Sample_II	L5_IT	12	L5_IT_Sample_II
Raw_count	Sample_II	L5_IT	23	L5_IT_Sample_II
Raw_count	Sample_II	L5_IT	2	L5_IT_Sample_II
Raw_count	Sample_II	L5_IT	8	L5_IT_Sample_II
Raw_count	Sample_II	L5_IT	21	L5_IT_Sample_II
Raw_count	Sample_II	L5_IT	8	L5_IT_Sample_II
Raw_count	Sample_II	L5_IT	7	L5_IT_Sample_II
Raw_count	Sample_II	L5_IT	7	L5_IT_Sample_II
Raw_count	Sample_II	L5_IT	32	L5_IT_Sample_II
Raw_count	Sample_II	L5_IT	35	L5_IT_Sample_II
Raw_count	Sample_II	L5_IT	13	L5_IT_Sample_II
Raw_count	Sample_II	L5_IT	21	L5_IT_Sample_II
Raw_count	Sample_II	L5_IT	8	L5_IT_Sample_II
Raw_count	Sample_II	L5_IT	13	L5_IT_Sample_II
Raw_count	Sample_II	L5_IT	7	L5_IT_Sample_II
Raw_count	Sample_II	L5_IT	15	L5_IT_Sample_II
Raw_count	Sample_II	L5_IT	7	L5_IT_Sample_II
Raw_count	Sample_II	L5_IT	12	L5_IT_Sample_II
Raw_count	Sample_II	L5_IT	41	L5_IT_Sample_II
Raw_count	Sample_II	L5_IT	28	L5_IT_Sample_II
Raw_count	Sample_II	L5_IT	14	L5_IT_Sample_II
Raw_count	Sample_II	L5_IT	27	L5_IT_Sample_II
Raw_count	Sample_II	L5_IT	13	L5_IT_Sample_II
Raw_count	Sample_II	L5_IT	22	L5_IT_Sample_II
Raw_count	Sample_II	L5_IT	9	L5_IT_Sample_II
Raw_count	Sample_II	L5_IT	3	L5_IT_Sample_II
Raw_count	Sample_II	L5_IT	15	L5_IT_Sample_II
Raw_count	Sample_II	L5_IT	5	L5_IT_Sample_II
Raw_count	Sample_II	L5_IT	23	L5_IT_Sample_II
Raw_count	Sample_II	L5_IT	11	L5_IT_Sample_II
Raw_count	Sample_II	L5_IT	12	L5_IT_Sample_II
Raw_count	Sample_II	L5_IT	7	L5_IT_Sample_II
Raw_count	Sample_II	L5_IT	12	L5_IT_Sample_II
Raw_count	Sample_II	L5_IT	9	L5_IT_Sample_II
Raw_count	Sample_II	L5_IT	28	L5_IT_Sample_II
Raw_count	Sample_II	L5_IT	25	L5_IT_Sample_II
Raw_count	Sample_II	L5_IT	8	L5_IT_Sample_II
Raw_count	Sample_II	L5_IT	3	L5_IT_Sample_II
Raw_count	Sample_II	L5_IT	13	L5_IT_Sample_II
Raw_count	Sample_II	L5_IT	26	L5_IT_Sample_II
Raw_count	Sample_II	L5_IT	6	L5_IT_Sample_II
Raw_count	Sample_II	L5_IT	9	L5_IT_Sample_II
Raw_count	Sample_II	L5_IT	10	L5_IT_Sample_II
Raw_count	Sample_II	L5_IT	10	L5_IT_Sample_II
Raw_count	Sample_II	L5_IT	26	L5_IT_Sample_II
Raw_count	Sample_II	L5_IT	15	L5_IT_Sample_II
Raw_count	Sample_II	L5_IT	13	L5_IT_Sample_II
Raw_count	Sample_II	L5_IT	3	L5_IT_Sample_II
Raw_count	Sample_II	L5_IT	3	L5_IT_Sample_II
Raw_count	Sample_II	L5_IT	11	L5_IT_Sample_II
Raw_count	Sample_II	L5_IT	34	L5_IT_Sample_II
Raw_count	Sample_II	L5_IT	14	L5_IT_Sample_II
Raw_count	Sample_II	L5_IT	18	L5_IT_Sample_II
Raw_count	Sample_II	L5_IT	14	L5_IT_Sample_II
Raw_count	Sample_II	L5_IT	8	L5_IT_Sample_II
Raw_count	Sample_II	L5_IT	13	L5_IT_Sample_II
Raw_count	Sample_II	L5_IT	11	L5_IT_Sample_II
Raw_count	Sample_II	L5_IT	9	L5_IT_Sample_II
Raw_count	Sample_II	L5_IT	7	L5_IT_Sample_II
Raw_count	Sample_II	L5_IT	17	L5_IT_Sample_II
Raw_count	Sample_II	L5_IT	21	L5_IT_Sample_II
Raw_count	Sample_II	L5_IT	11	L5_IT_Sample_II
Raw_count	Sample_II	L5_IT	16	L5_IT_Sample_II
Raw_count	Sample_II	L5_IT	17	L5_IT_Sample_II
Raw_count	Sample_II	L5_IT	5	L5_IT_Sample_II
Raw_count	Sample_II	L5_IT	20	L5_IT_Sample_II
Raw_count	Sample_II	L5_IT	3	L5_IT_Sample_II
Raw_count	Sample_II	L5_IT	35	L5_IT_Sample_II
Raw_count	Sample_II	L5_IT	11	L5_IT_Sample_II
Raw_count	Sample_II	L5_IT	14	L5_IT_Sample_II
Raw_count	Sample_II	L5_IT	16	L5_IT_Sample_II
Raw_count	Sample_II	L5_IT	14	L5_IT_Sample_II
Raw_count	Sample_II	L5_IT	11	L5_IT_Sample_II
Raw_count	Sample_II	L5_IT	49	L5_IT_Sample_II
Raw_count	Sample_II	L5_IT	15	L5_IT_Sample_II
Raw_count	Sample_II	L5_IT	22	L5_IT_Sample_II
Raw_count	Sample_II	L5_IT	14	L5_IT_Sample_II
Raw_count	Sample_II	L5_IT	13	L5_IT_Sample_II
Raw_count	Sample_II	L5_IT	3	L5_IT_Sample_II
Raw_count	Sample_II	L5_IT	5	L5_IT_Sample_II
Raw_count	Sample_II	L5_IT	11	L5_IT_Sample_II
Raw_count	Sample_II	L5_IT	12	L5_IT_Sample_II
Raw_count	Sample_II	L5_IT	14	L5_IT_Sample_II
Raw_count	Sample_II	L5_IT	53	L5_IT_Sample_II
Raw_count	Sample_II	L5_IT	17	L5_IT_Sample_II
Raw_count	Sample_II	L5_IT	23	L5_IT_Sample_II
Raw_count	Sample_II	L5_IT	11	L5_IT_Sample_II
Raw_count	Sample_II	L5_IT	17	L5_IT_Sample_II
Raw_count	Sample_II	L5_IT	15	L5_IT_Sample_II
Raw_count	Sample_II	L5_IT	4	L5_IT_Sample_II
Raw_count	Sample_II	L5_IT	17	L5_IT_Sample_II
Raw_count	Sample_II	L5_IT	34	L5_IT_Sample_II
Raw_count	Sample_II	L5_IT	3	L5_IT_Sample_II
Raw_count	Sample_II	L5_IT	12	L5_IT_Sample_II
Raw_count	Sample_II	L5_IT	2	L5_IT_Sample_II
Raw_count	Sample_II	L5_IT	3	L5_IT_Sample_II
Raw_count	Sample_II	L5_IT	23	L5_IT_Sample_II
Raw_count	Sample_II	L5_IT	22	L5_IT_Sample_II
Raw_count	Sample_II	L5_IT	46	L5_IT_Sample_II
Raw_count	Sample_II	L5_IT	10	L5_IT_Sample_II
Raw_count	Sample_II	L5_IT	21	L5_IT_Sample_II
Raw_count	Sample_II	L5_IT	11	L5_IT_Sample_II
Raw_count	Sample_II	L5_IT	12	L5_IT_Sample_II
Raw_count	Sample_II	L5_IT	13	L5_IT_Sample_II
Raw_count	Sample_II	L5_IT	15	L5_IT_Sample_II
Raw_count	Sample_II	L5_IT	40	L5_IT_Sample_II
Raw_count	Sample_II	L5_IT	22	L5_IT_Sample_II
Raw_count	Sample_II	L5_IT	27	L5_IT_Sample_II
Raw_count	Sample_II	L5_IT	13	L5_IT_Sample_II
Raw_count	Sample_II	L5_IT	7	L5_IT_Sample_II
Raw_count	Sample_II	L5_IT	13	L5_IT_Sample_II
Raw_count	Sample_II	L5_IT	14	L5_IT_Sample_II
Raw_count	Sample_II	L5_IT	9	L5_IT_Sample_II
Raw_count	Sample_II	L5_IT	8	L5_IT_Sample_II
Raw_count	Sample_II	L5_IT	32	L5_IT_Sample_II
Raw_count	Sample_II	L5_IT	38	L5_IT_Sample_II
Raw_count	Sample_II	L5_IT	26	L5_IT_Sample_II
Raw_count	Sample_II	L5_IT	8	L5_IT_Sample_II
Raw_count	Sample_II	L5_IT	25	L5_IT_Sample_II
Raw_count	Sample_II	L5_IT	22	L5_IT_Sample_II
Raw_count	Sample_II	L5_IT	14	L5_IT_Sample_II
Raw_count	Sample_II	L5_IT	36	L5_IT_Sample_II
Raw_count	Sample_II	L5_IT	19	L5_IT_Sample_II
Raw_count	Sample_II	L5_IT	7	L5_IT_Sample_II
Raw_count	Sample_II	L5_IT	17	L5_IT_Sample_II
Raw_count	Sample_II	L5_IT	6	L5_IT_Sample_II
Raw_count	Sample_II	L5_IT	20	L5_IT_Sample_II
Raw_count	Sample_II	L5_IT	26	L5_IT_Sample_II
Raw_count	Sample_II	L5_IT	7	L5_IT_Sample_II
Raw_count	Sample_II	L5_IT	18	L5_IT_Sample_II
Raw_count	Sample_II	L5_IT	15	L5_IT_Sample_II
Raw_count	Sample_II	L5_IT	15	L5_IT_Sample_II
Raw_count	Sample_II	L5_IT	23	L5_IT_Sample_II
Raw_count	Sample_II	L5_IT	2	L5_IT_Sample_II
Raw_count	Sample_II	L5_IT	50	L5_IT_Sample_II
Raw_count	Sample_II	L5_IT	37	L5_IT_Sample_II
Raw_count	Sample_II	L5_IT	5	L5_IT_Sample_II
Raw_count	Sample_II	L5_IT	27	L5_IT_Sample_II
Raw_count	Sample_II	L5_IT	28	L5_IT_Sample_II
Raw_count	Sample_II	L5_IT	16	L5_IT_Sample_II
Raw_count	Sample_II	L5_IT	21	L5_IT_Sample_II
Raw_count	Sample_II	L5_IT	14	L5_IT_Sample_II
Raw_count	Sample_II	L5_IT	7	L5_IT_Sample_II
Raw_count	Sample_II	L5_IT	22	L5_IT_Sample_II
Raw_count	Sample_II	L5_IT	13	L5_IT_Sample_II
Raw_count	Sample_II	L5_IT	16	L5_IT_Sample_II
Raw_count	Sample_II	L5_IT	46	L5_IT_Sample_II
Raw_count	Sample_II	L5_IT	19	L5_IT_Sample_II
Raw_count	Sample_II	L5_IT	19	L5_IT_Sample_II
Raw_count	Sample_II	L5_IT	23	L5_IT_Sample_II
Raw_count	Sample_II	L5_IT	17	L5_IT_Sample_II
Raw_count	Sample_II	L5_IT	5	L5_IT_Sample_II
Raw_count	Sample_II	L5_IT	34	L5_IT_Sample_II
Raw_count	Sample_II	L5_IT	7	L5_IT_Sample_II
Raw_count	Sample_II	L5_IT	38	L5_IT_Sample_II
Raw_count	Sample_II	L5_IT	47	L5_IT_Sample_II
Raw_count	Sample_II	L5_IT	29	L5_IT_Sample_II
Raw_count	Sample_II	L5_IT	32	L5_IT_Sample_II
Raw_count	Sample_II	L5_IT	6	L5_IT_Sample_II
Raw_count	Sample_II	L5_IT	21	L5_IT_Sample_II
Raw_count	Sample_II	L5_IT	32	L5_IT_Sample_II
Raw_count	Sample_II	L5_IT	14	L5_IT_Sample_II
Raw_count	Sample_II	L5_IT	38	L5_IT_Sample_II
Raw_count	Sample_II	L5_IT	34	L5_IT_Sample_II
Raw_count	Sample_II	L5_IT	7	L5_IT_Sample_II
Raw_count	Sample_II	L5_IT	31	L5_IT_Sample_II
Raw_count	Sample_II	L5_IT	43	L5_IT_Sample_II
Raw_count	Sample_II	L5_IT	10	L5_IT_Sample_II
Raw_count	Sample_II	L5_IT	1	L5_IT_Sample_II
Raw_count	Sample_II	L5_IT	26	L5_IT_Sample_II
Raw_count	Sample_II	L5_IT	14	L5_IT_Sample_II
Raw_count	Sample_II	L5_IT	18	L5_IT_Sample_II
Raw_count	Sample_II	L5_IT	45	L5_IT_Sample_II
Raw_count	Sample_II	L5_IT	11	L5_IT_Sample_II
Raw_count	Sample_II	L5_IT	15	L5_IT_Sample_II
Raw_count	Sample_II	L5_IT	41	L5_IT_Sample_II
Raw_count	Sample_II	L5_IT	17	L5_IT_Sample_II
Raw_count	Sample_II	L5_IT	16	L5_IT_Sample_II
Raw_count	Sample_II	L5_IT	20	L5_IT_Sample_II
Raw_count	Sample_II	L5_IT	4	L5_IT_Sample_II
Raw_count	Sample_II	L5_IT	30	L5_IT_Sample_II
Raw_count	Sample_II	L5_IT	4	L5_IT_Sample_II
Raw_count	Sample_II	L5_IT	20	L5_IT_Sample_II
Raw_count	Sample_II	L5_IT	4	L5_IT_Sample_II
Raw_count	Sample_II	L5_IT	23	L5_IT_Sample_II
Raw_count	Sample_II	L5_IT	7	L5_IT_Sample_II
Raw_count	Sample_II	L5_IT	6	L5_IT_Sample_II
Raw_count	Sample_II	L5_IT	13	L5_IT_Sample_II
Raw_count	Sample_II	L5_IT	12	L5_IT_Sample_II
Raw_count	Sample_II	L5_IT	29	L5_IT_Sample_II
Raw_count	Sample_II	L5_IT	12	L5_IT_Sample_II
Raw_count	Sample_II	L5_IT	20	L5_IT_Sample_II
Raw_count	Sample_II	L5_IT	14	L5_IT_Sample_II
Raw_count	Sample_II	L5_IT	12	L5_IT_Sample_II
Raw_count	Sample_II	L5_IT	14	L5_IT_Sample_II
Raw_count	Sample_II	L5_IT	9	L5_IT_Sample_II
Raw_count	Sample_II	L5_IT	6	L5_IT_Sample_II
Raw_count	Sample_II	L5_IT	23	L5_IT_Sample_II
Raw_count	Sample_II	L5_IT	14	L5_IT_Sample_II
Raw_count	Sample_II	L5_IT	16	L5_IT_Sample_II
Raw_count	Sample_II	L5_IT	23	L5_IT_Sample_II
Raw_count	Sample_II	L5_IT	30	L5_IT_Sample_II
Raw_count	Sample_II	L5_IT	10	L5_IT_Sample_II
Raw_count	Sample_II	L5_IT	5	L5_IT_Sample_II
Raw_count	Sample_II	L5_IT	15	L5_IT_Sample_II
Raw_count	Sample_II	L5_IT	22	L5_IT_Sample_II
Raw_count	Sample_II	L5_IT	5	L5_IT_Sample_II
Raw_count	Sample_II	L5_IT	11	L5_IT_Sample_II
Raw_count	Sample_II	L5_IT	1	L5_IT_Sample_II
Raw_count	Sample_II	L5_IT	6	L5_IT_Sample_II
Raw_count	Sample_II	L5_IT	10	L5_IT_Sample_II
Raw_count	Sample_II	L5_IT	16	L5_IT_Sample_II
Raw_count	Sample_II	L5_IT	14	L5_IT_Sample_II
Raw_count	Sample_II	L5_IT	23	L5_IT_Sample_II
Raw_count	Sample_II	L5_IT	11	L5_IT_Sample_II
Raw_count	Sample_II	L5_IT	10	L5_IT_Sample_II
Raw_count	Sample_II	L5_IT	28	L5_IT_Sample_II
Raw_count	Sample_II	L5_IT	21	L5_IT_Sample_II
Raw_count	Sample_II	L5_IT	30	L5_IT_Sample_II
Raw_count	Sample_II	L5_IT	28	L5_IT_Sample_II
Raw_count	Sample_II	L5_IT	39	L5_IT_Sample_II
Raw_count	Sample_II	L5_IT	11	L5_IT_Sample_II
Raw_count	Sample_II	L5_IT	14	L5_IT_Sample_II
Raw_count	Sample_II	L5_IT	42	L5_IT_Sample_II
Raw_count	Sample_II	L5_IT	4	L5_IT_Sample_II
Raw_count	Sample_II	L5_IT	5	L5_IT_Sample_II
Raw_count	Sample_II	L5_IT	20	L5_IT_Sample_II
Raw_count	Sample_II	L5_IT	31	L5_IT_Sample_II
Raw_count	Sample_II	L5_IT	4	L5_IT_Sample_II
Raw_count	Sample_II	L5_IT	22	L5_IT_Sample_II
Raw_count	Sample_II	L5_IT	14	L5_IT_Sample_II
Raw_count	Sample_II	L5_IT	22	L5_IT_Sample_II
Raw_count	Sample_II	L5_IT	19	L5_IT_Sample_II
Raw_count	Sample_II	L5_IT	12	L5_IT_Sample_II
Raw_count	Sample_II	L5_IT	27	L5_IT_Sample_II
Raw_count	Sample_II	L5_IT	59	L5_IT_Sample_II
Raw_count	Sample_II	L5_IT	15	L5_IT_Sample_II
Raw_count	Sample_II	L5_IT	17	L5_IT_Sample_II
Raw_count	Sample_II	L5_IT	2	L5_IT_Sample_II
Raw_count	Sample_II	L5_IT	12	L5_IT_Sample_II
Raw_count	Sample_II	L5_IT	21	L5_IT_Sample_II
Raw_count	Sample_II	L5_IT	8	L5_IT_Sample_II
Raw_count	Sample_II	L5_IT	13	L5_IT_Sample_II
Raw_count	Sample_II	L5_IT	21	L5_IT_Sample_II
Raw_count	Sample_II	L5_IT	15	L5_IT_Sample_II
Raw_count	Sample_II	L5_IT	11	L5_IT_Sample_II
Raw_count	Sample_II	L5_IT	7	L5_IT_Sample_II
Raw_count	Sample_II	L5_IT	13	L5_IT_Sample_II
Raw_count	Sample_II	L5_IT	12	L5_IT_Sample_II
Raw_count	Sample_II	L5_IT	12	L5_IT_Sample_II
Raw_count	Sample_II	L5_IT	7	L5_IT_Sample_II
Raw_count	Sample_II	L5_IT	9	L5_IT_Sample_II
Raw_count	Sample_II	L5_IT	16	L5_IT_Sample_II
Raw_count	Sample_II	L5_IT	18	L5_IT_Sample_II
Raw_count	Sample_II	L5_IT	18	L5_IT_Sample_II
Raw_count	Sample_II	L5_IT	31	L5_IT_Sample_II
Raw_count	Sample_II	L5_IT	46	L5_IT_Sample_II
Raw_count	Sample_II	L5_IT	12	L5_IT_Sample_II
Raw_count	Sample_II	L5_IT	4	L5_IT_Sample_II
Raw_count	Sample_II	L5_IT	21	L5_IT_Sample_II
Raw_count	Sample_II	L5_IT	12	L5_IT_Sample_II
Raw_count	Sample_II	L5_IT	10	L5_IT_Sample_II
Raw_count	Sample_II	L5_IT	21	L5_IT_Sample_II
Raw_count	Sample_II	L5_IT	8	L5_IT_Sample_II
Raw_count	Sample_II	L5_IT	9	L5_IT_Sample_II
Raw_count	Sample_II	L5_IT	19	L5_IT_Sample_II
Raw_count	Sample_II	L5_IT	23	L5_IT_Sample_II
Raw_count	Sample_II	L5_IT	19	L5_IT_Sample_II
Raw_count	Sample_II	L5_IT	15	L5_IT_Sample_II
Raw_count	Sample_II	L5_IT	27	L5_IT_Sample_II
Raw_count	Sample_II	L5_IT	19	L5_IT_Sample_II
Raw_count	Sample_II	L5_IT	13	L5_IT_Sample_II
Raw_count	Sample_II	L5_IT	25	L5_IT_Sample_II
Raw_count	Sample_II	L5_IT	48	L5_IT_Sample_II
Raw_count	Sample_II	L5_IT	4	L5_IT_Sample_II
Raw_count	Sample_II	L5_IT	22	L5_IT_Sample_II
Raw_count	Sample_II	L5_IT	12	L5_IT_Sample_II
Raw_count	Sample_II	L5_IT	20	L5_IT_Sample_II
Raw_count	Sample_II	L5_IT	10	L5_IT_Sample_II
Raw_count	Sample_II	L5_IT	27	L5_IT_Sample_II
Raw_count	Sample_II	L5_IT	19	L5_IT_Sample_II
Raw_count	Sample_II	L5_IT	19	L5_IT_Sample_II
Raw_count	Sample_II	L5_IT	21	L5_IT_Sample_II
Raw_count	Sample_II	L5_IT	18	L5_IT_Sample_II
Raw_count	Sample_II	L5_IT	28	L5_IT_Sample_II
Raw_count	Sample_II	L5_IT	11	L5_IT_Sample_II
Raw_count	Sample_II	L5_IT	28	L5_IT_Sample_II
Raw_count	Sample_II	L5_IT	3	L5_IT_Sample_II
Raw_count	Sample_II	L5_IT	17	L5_IT_Sample_II
Raw_count	Sample_II	L5_IT	28	L5_IT_Sample_II
Raw_count	Sample_II	L5_IT	17	L5_IT_Sample_II
Raw_count	Sample_II	L5_IT	31	L5_IT_Sample_II
Raw_count	Sample_II	L5_IT	10	L5_IT_Sample_II
Raw_count	Sample_II	L5_IT	3	L5_IT_Sample_II
Raw_count	Sample_II	L5_IT	49	L5_IT_Sample_II
Raw_count	Sample_II	L5_IT	30	L5_IT_Sample_II
Raw_count	Sample_II	L5_IT	17	L5_IT_Sample_II
Raw_count	Sample_II	L5_IT	56	L5_IT_Sample_II
Raw_count	Sample_II	L5_IT	6	L5_IT_Sample_II
Raw_count	Sample_II	L5_IT	18	L5_IT_Sample_II
Raw_count	Sample_II	L5_IT	41	L5_IT_Sample_II
Raw_count	Sample_II	L5_IT	3	L5_IT_Sample_II
Raw_count	Sample_II	L5_IT	7	L5_IT_Sample_II
Raw_count	Sample_II	L5_IT	32	L5_IT_Sample_II
Raw_count	Sample_II	L5_IT	23	L5_IT_Sample_II
Raw_count	Sample_II	L5_IT	12	L5_IT_Sample_II
Raw_count	Sample_II	L5_IT	20	L5_IT_Sample_II
Raw_count	Sample_II	L5_IT	22	L5_IT_Sample_II
Raw_count	Sample_II	L5_IT	7	L5_IT_Sample_II
Raw_count	Sample_II	L5_IT	35	L5_IT_Sample_II
Raw_count	Sample_II	L5_IT	18	L5_IT_Sample_II
Raw_count	Sample_II	L5_IT	12	L5_IT_Sample_II
Raw_count	Sample_II	L5_IT	26	L5_IT_Sample_II
Raw_count	Sample_II	L5_IT	37	L5_IT_Sample_II
Raw_count	Sample_II	L5_IT	11	L5_IT_Sample_II
Raw_count	Sample_II	L5_IT	8	L5_IT_Sample_II
Raw_count	Sample_II	L5_IT	19	L5_IT_Sample_II
Raw_count	Sample_II	L5_IT	14	L5_IT_Sample_II
Raw_count	Sample_II	L5_IT	21	L5_IT_Sample_II
Raw_count	Sample_II	L5_IT	16	L5_IT_Sample_II
Raw_count	Sample_II	L5_IT	9	L5_IT_Sample_II
Raw_count	Sample_II	L5_IT	8	L5_IT_Sample_II
Raw_count	Sample_II	L5_IT	17	L5_IT_Sample_II
Raw_count	Sample_II	L5_IT	6	L5_IT_Sample_II
Raw_count	Sample_II	L5_IT	32	L5_IT_Sample_II
Raw_count	Sample_II	L5_IT	10	L5_IT_Sample_II
Raw_count	Sample_II	L5_IT	22	L5_IT_Sample_II
Raw_count	Sample_II	L5_IT	29	L5_IT_Sample_II
Raw_count	Sample_II	L5_IT	7	L5_IT_Sample_II
Raw_count	Sample_II	L5_IT	2	L5_IT_Sample_II
Raw_count	Sample_II	L5_IT	21	L5_IT_Sample_II
Raw_count	Sample_II	L5_IT	43	L5_IT_Sample_II
Raw_count	Sample_II	L5_IT	30	L5_IT_Sample_II
Raw_count	Sample_II	L5_IT	1	L5_IT_Sample_II
Raw_count	Sample_II	L5_IT	33	L5_IT_Sample_II
Raw_count	Sample_II	L5_IT	14	L5_IT_Sample_II
Raw_count	Sample_II	L5_IT	17	L5_IT_Sample_II
Raw_count	Sample_II	L5_IT	12	L5_IT_Sample_II
Raw_count	Sample_II	L5_IT	15	L5_IT_Sample_II
Raw_count	Sample_II	L5_IT	2	L5_IT_Sample_II
Raw_count	Sample_II	L5_IT	18	L5_IT_Sample_II
Raw_count	Sample_II	L5_IT	14	L5_IT_Sample_II
Raw_count	Sample_II	L5_IT	39	L5_IT_Sample_II
Raw_count	Sample_II	L5_IT	16	L5_IT_Sample_II
Raw_count	Sample_II	L5_IT	18	L5_IT_Sample_II
Raw_count	Sample_II	L5_IT	33	L5_IT_Sample_II
Raw_count	Sample_II	L5_IT	5	L5_IT_Sample_II
Raw_count	Sample_II	L5_IT	50	L5_IT_Sample_II
Raw_count	Sample_II	L5_IT	9	L5_IT_Sample_II
Raw_count	Sample_II	L5_IT	21	L5_IT_Sample_II
Raw_count	Sample_II	L5_IT	40	L5_IT_Sample_II
Raw_count	Sample_II	L5_IT	19	L5_IT_Sample_II
Raw_count	Sample_II	L5_IT	52	L5_IT_Sample_II
Raw_count	Sample_II	L5_IT	14	L5_IT_Sample_II
Raw_count	Sample_II	L5_IT	22	L5_IT_Sample_II
Raw_count	Sample_II	L5_IT	47	L5_IT_Sample_II
Raw_count	Sample_II	L5_IT	28	L5_IT_Sample_II
Raw_count	Sample_II	L5_IT	7	L5_IT_Sample_II
Raw_count	Sample_II	L5_IT	28	L5_IT_Sample_II
Raw_count	Sample_II	L5_IT	15	L5_IT_Sample_II
Raw_count	Sample_II	L5_IT	22	L5_IT_Sample_II
Raw_count	Sample_II	L5_IT	21	L5_IT_Sample_II
Raw_count	Sample_II	L5_IT	20	L5_IT_Sample_II
Raw_count	Sample_II	L5_IT	17	L5_IT_Sample_II
Raw_count	Sample_II	L5_IT	7	L5_IT_Sample_II
Raw_count	Sample_II	L5_IT	20	L5_IT_Sample_II
Raw_count	Sample_II	L5_IT	30	L5_IT_Sample_II
Raw_count	Sample_II	L5_IT	15	L5_IT_Sample_II
Raw_count	Sample_II	L5_IT	10	L5_IT_Sample_II
Raw_count	Sample_II	L5_IT	12	L5_IT_Sample_II
Raw_count	Sample_II	L5_IT	8	L5_IT_Sample_II
Raw_count	Sample_II	L5_IT	18	L5_IT_Sample_II
Raw_count	Sample_II	L5_IT	11	L5_IT_Sample_II
Raw_count	Sample_II	L5_IT	3	L5_IT_Sample_II
Raw_count	Sample_II	L5_IT	9	L5_IT_Sample_II
Raw_count	Sample_II	L5_IT	10	L5_IT_Sample_II
Raw_count	Sample_II	L5_IT	15	L5_IT_Sample_II
Raw_count	Sample_II	L5_IT	44	L5_IT_Sample_II
Raw_count	Sample_II	L5_IT	17	L5_IT_Sample_II
Raw_count	Sample_II	L5_IT	31	L5_IT_Sample_II
Raw_count	Sample_II	L5_IT	12	L5_IT_Sample_II
Raw_count	Sample_II	L5_IT	16	L5_IT_Sample_II
Raw_count	Sample_II	L5_IT	36	L5_IT_Sample_II
Raw_count	Sample_II	L5_IT	18	L5_IT_Sample_II
Raw_count	Sample_II	L5_IT	41	L5_IT_Sample_II
Raw_count	Sample_II	L5_IT	4	L5_IT_Sample_II
Raw_count	Sample_II	L5_IT	6	L5_IT_Sample_II
Raw_count	Sample_II	L5_IT	10	L5_IT_Sample_II
Raw_count	Sample_II	L5_IT	31	L5_IT_Sample_II
Raw_count	Sample_II	L5_IT	11	L5_IT_Sample_II
Raw_count	Sample_II	L5_IT	32	L5_IT_Sample_II
Raw_count	Sample_II	L5_IT	6	L5_IT_Sample_II
Raw_count	Sample_II	L5_IT	11	L5_IT_Sample_II
Raw_count	Sample_II	L5_IT	19	L5_IT_Sample_II
Raw_count	Sample_II	L5_IT	55	L5_IT_Sample_II
Raw_count	Sample_II	L5_IT	17	L5_IT_Sample_II
Raw_count	Sample_II	L5_IT	3	L5_IT_Sample_II
Raw_count	Sample_I	Astro	10	Astro_Sample_I
Raw_count	Sample_I	Astro	6	Astro_Sample_I
Raw_count	Sample_I	Astro	10	Astro_Sample_I
Raw_count	Sample_I	Astro	3	Astro_Sample_I
Raw_count	Sample_I	Astro	4	Astro_Sample_I
Raw_count	Sample_I	Astro	3	Astro_Sample_I
Raw_count	Sample_I	Astro	6	Astro_Sample_I
Raw_count	Sample_I	Astro	5	Astro_Sample_I
Raw_count	Sample_I	Astro	6	Astro_Sample_I
Raw_count	Sample_I	Astro	7	Astro_Sample_I
Raw_count	Sample_I	Astro	5	Astro_Sample_I
Raw_count	Sample_I	Astro	5	Astro_Sample_I
Raw_count	Sample_I	Astro	0	Astro_Sample_I
Raw_count	Sample_I	Astro	4	Astro_Sample_I
Raw_count	Sample_I	Astro	7	Astro_Sample_I
Raw_count	Sample_I	Astro	3	Astro_Sample_I
Raw_count	Sample_I	Astro	4	Astro_Sample_I
Raw_count	Sample_I	Astro	0	Astro_Sample_I
Raw_count	Sample_I	Astro	9	Astro_Sample_I
Raw_count	Sample_I	Astro	2	Astro_Sample_I
Raw_count	Sample_I	Astro	6	Astro_Sample_I
Raw_count	Sample_I	Astro	0	Astro_Sample_I
Raw_count	Sample_I	Astro	4	Astro_Sample_I
Raw_count	Sample_I	Astro	0	Astro_Sample_I
Raw_count	Sample_I	Astro	0	Astro_Sample_I
Raw_count	Sample_I	Astro	1	Astro_Sample_I
Raw_count	Sample_I	Astro	0	Astro_Sample_I
Raw_count	Sample_I	Astro	1	Astro_Sample_I
Raw_count	Sample_I	Astro	0	Astro_Sample_I
Raw_count	Sample_I	Astro	2	Astro_Sample_I
Raw_count	Sample_I	Astro	1	Astro_Sample_I
Raw_count	Sample_I	Astro	3	Astro_Sample_I
Raw_count	Sample_I	Astro	7	Astro_Sample_I
Raw_count	Sample_I	Astro	8	Astro_Sample_I
Raw_count	Sample_I	Astro	7	Astro_Sample_I
Raw_count	Sample_I	Astro	3	Astro_Sample_I
Raw_count	Sample_I	Astro	1	Astro_Sample_I
Raw_count	Sample_I	Astro	6	Astro_Sample_I
Raw_count	Sample_I	Astro	3	Astro_Sample_I
Raw_count	Sample_I	Astro	4	Astro_Sample_I
Raw_count	Sample_I	Astro	1	Astro_Sample_I
Raw_count	Sample_I	Astro	2	Astro_Sample_I
Raw_count	Sample_I	Astro	2	Astro_Sample_I
Raw_count	Sample_I	Astro	6	Astro_Sample_I
Raw_count	Sample_I	Astro	8	Astro_Sample_I
Raw_count	Sample_I	Astro	4	Astro_Sample_I
Raw_count	Sample_I	Astro	0	Astro_Sample_I
Raw_count	Sample_I	Astro	3	Astro_Sample_I
Raw_count	Sample_I	Astro	16	Astro_Sample_I
Raw_count	Sample_I	Astro	3	Astro_Sample_I
Raw_count	Sample_I	Astro	7	Astro_Sample_I
Raw_count	Sample_I	Astro	2	Astro_Sample_I
Raw_count	Sample_I	Astro	3	Astro_Sample_I
Raw_count	Sample_I	Astro	4	Astro_Sample_I
Raw_count	Sample_I	Astro	0	Astro_Sample_I
Raw_count	Sample_I	Astro	2	Astro_Sample_I
Raw_count	Sample_I	Astro	4	Astro_Sample_I
Raw_count	Sample_I	Astro	6	Astro_Sample_I
Raw_count	Sample_I	Astro	5	Astro_Sample_I
Raw_count	Sample_I	Astro	1	Astro_Sample_I
Raw_count	Sample_I	Astro	1	Astro_Sample_I
Raw_count	Sample_I	Astro	6	Astro_Sample_I
Raw_count	Sample_I	Astro	3	Astro_Sample_I
Raw_count	Sample_I	Astro	3	Astro_Sample_I
Raw_count	Sample_I	Astro	3	Astro_Sample_I
Raw_count	Sample_I	Astro	0	Astro_Sample_I
Raw_count	Sample_I	Astro	9	Astro_Sample_I
Raw_count	Sample_I	Astro	3	Astro_Sample_I
Raw_count	Sample_I	Astro	3	Astro_Sample_I
Raw_count	Sample_I	Astro	5	Astro_Sample_I
Raw_count	Sample_I	Astro	1	Astro_Sample_I
Raw_count	Sample_I	Astro	5	Astro_Sample_I
Raw_count	Sample_I	Astro	7	Astro_Sample_I
Raw_count	Sample_I	Astro	10	Astro_Sample_I
Raw_count	Sample_I	Astro	2	Astro_Sample_I
Raw_count	Sample_I	Astro	5	Astro_Sample_I
Raw_count	Sample_I	Astro	1	Astro_Sample_I
Raw_count	Sample_I	Astro	4	Astro_Sample_I
Raw_count	Sample_I	Astro	3	Astro_Sample_I
Raw_count	Sample_I	Astro	7	Astro_Sample_I
Raw_count	Sample_I	Astro	7	Astro_Sample_I
Raw_count	Sample_I	Astro	2	Astro_Sample_I
Raw_count	Sample_I	Astro	5	Astro_Sample_I
Raw_count	Sample_I	Astro	2	Astro_Sample_I
Raw_count	Sample_I	Astro	3	Astro_Sample_I
Raw_count	Sample_I	Astro	5	Astro_Sample_I
Raw_count	Sample_I	Astro	1	Astro_Sample_I
Raw_count	Sample_I	Astro	5	Astro_Sample_I
Raw_count	Sample_I	Astro	3	Astro_Sample_I
Raw_count	Sample_I	Astro	4	Astro_Sample_I
Raw_count	Sample_I	Astro	13	Astro_Sample_I
Raw_count	Sample_I	Astro	5	Astro_Sample_I
Raw_count	Sample_I	Astro	1	Astro_Sample_I
Raw_count	Sample_I	Astro	3	Astro_Sample_I
Raw_count	Sample_I	Astro	2	Astro_Sample_I
Raw_count	Sample_I	Astro	6	Astro_Sample_I
Raw_count	Sample_I	Astro	7	Astro_Sample_I
Raw_count	Sample_I	Astro	2	Astro_Sample_I
Raw_count	Sample_I	Astro	4	Astro_Sample_I
Raw_count	Sample_I	Astro	8	Astro_Sample_I
Raw_count	Sample_I	Astro	7	Astro_Sample_I
Raw_count	Sample_I	Astro	6	Astro_Sample_I
Raw_count	Sample_I	Astro	4	Astro_Sample_I
Raw_count	Sample_I	Astro	3	Astro_Sample_I
Raw_count	Sample_I	Astro	1	Astro_Sample_I
Raw_count	Sample_I	Astro	6	Astro_Sample_I
Raw_count	Sample_I	Astro	2	Astro_Sample_I
Raw_count	Sample_I	Astro	6	Astro_Sample_I
Raw_count	Sample_I	Astro	2	Astro_Sample_I
Raw_count	Sample_I	Astro	9	Astro_Sample_I
Raw_count	Sample_I	Astro	4	Astro_Sample_I
Raw_count	Sample_I	Astro	1	Astro_Sample_I
Raw_count	Sample_I	Astro	7	Astro_Sample_I
Raw_count	Sample_I	Astro	6	Astro_Sample_I
Raw_count	Sample_I	Astro	5	Astro_Sample_I
Raw_count	Sample_I	Astro	7	Astro_Sample_I
Raw_count	Sample_I	Astro	6	Astro_Sample_I
Raw_count	Sample_I	Astro	1	Astro_Sample_I
Raw_count	Sample_I	Astro	1	Astro_Sample_I
Raw_count	Sample_I	Astro	12	Astro_Sample_I
Raw_count	Sample_I	Astro	7	Astro_Sample_I
Raw_count	Sample_I	Astro	7	Astro_Sample_I
Raw_count	Sample_I	Astro	2	Astro_Sample_I
Raw_count	Sample_I	Astro	8	Astro_Sample_I
Raw_count	Sample_I	Astro	6	Astro_Sample_I
Raw_count	Sample_I	Astro	2	Astro_Sample_I
Raw_count	Sample_I	Astro	5	Astro_Sample_I
Raw_count	Sample_I	Astro	1	Astro_Sample_I
Raw_count	Sample_I	Astro	3	Astro_Sample_I
Raw_count	Sample_I	Astro	8	Astro_Sample_I
Raw_count	Sample_I	Astro	5	Astro_Sample_I
Raw_count	Sample_I	Astro	11	Astro_Sample_I
Raw_count	Sample_I	Astro	1	Astro_Sample_I
Raw_count	Sample_I	Astro	2	Astro_Sample_I
Raw_count	Sample_I	Astro	7	Astro_Sample_I
Raw_count	Sample_I	Astro	7	Astro_Sample_I
Raw_count	Sample_I	Astro	7	Astro_Sample_I
Raw_count	Sample_I	Astro	9	Astro_Sample_I
Raw_count	Sample_I	Astro	1	Astro_Sample_I
Raw_count	Sample_I	Astro	2	Astro_Sample_I
Raw_count	Sample_I	Astro	4	Astro_Sample_I
Raw_count	Sample_I	Astro	2	Astro_Sample_I
Raw_count	Sample_I	Astro	1	Astro_Sample_I
Raw_count	Sample_I	Astro	3	Astro_Sample_I
Raw_count	Sample_I	Astro	5	Astro_Sample_I
Raw_count	Sample_I	Astro	5	Astro_Sample_I
Raw_count	Sample_I	Astro	7	Astro_Sample_I
Raw_count	Sample_I	Astro	2	Astro_Sample_I
Raw_count	Sample_I	Astro	1	Astro_Sample_I
Raw_count	Sample_I	Astro	3	Astro_Sample_I
Raw_count	Sample_I	Astro	2	Astro_Sample_I
Raw_count	Sample_I	Astro	3	Astro_Sample_I
Raw_count	Sample_I	Astro	3	Astro_Sample_I
Raw_count	Sample_I	Astro	3	Astro_Sample_I
Raw_count	Sample_I	Astro	4	Astro_Sample_I
Raw_count	Sample_I	Astro	3	Astro_Sample_I
Raw_count	Sample_I	Astro	2	Astro_Sample_I
Raw_count	Sample_I	Astro	5	Astro_Sample_I
Raw_count	Sample_I	Astro	0	Astro_Sample_I
Raw_count	Sample_I	Astro	7	Astro_Sample_I
Raw_count	Sample_I	Astro	9	Astro_Sample_I
Raw_count	Sample_I	Astro	3	Astro_Sample_I
Raw_count	Sample_I	Astro	5	Astro_Sample_I
Raw_count	Sample_I	Astro	0	Astro_Sample_I
Raw_count	Sample_I	Astro	14	Astro_Sample_I
Raw_count	Sample_I	Astro	5	Astro_Sample_I
Raw_count	Sample_I	Astro	5	Astro_Sample_I
Raw_count	Sample_I	Astro	3	Astro_Sample_I
Raw_count	Sample_I	Astro	5	Astro_Sample_I
Raw_count	Sample_I	Astro	6	Astro_Sample_I
Raw_count	Sample_I	Astro	12	Astro_Sample_I
Raw_count	Sample_I	Astro	3	Astro_Sample_I
Raw_count	Sample_I	Astro	6	Astro_Sample_I
Raw_count	Sample_I	Astro	2	Astro_Sample_I
Raw_count	Sample_I	Astro	7	Astro_Sample_I
Raw_count	Sample_I	Astro	7	Astro_Sample_I
Raw_count	Sample_I	Astro	6	Astro_Sample_I
Raw_count	Sample_I	Astro	2	Astro_Sample_I
Raw_count	Sample_I	Astro	1	Astro_Sample_I
Raw_count	Sample_I	Astro	6	Astro_Sample_I
Raw_count	Sample_I	Astro	2	Astro_Sample_I
Raw_count	Sample_I	Astro	0	Astro_Sample_I
Raw_count	Sample_I	Astro	9	Astro_Sample_I
Raw_count	Sample_I	Astro	4	Astro_Sample_I
Raw_count	Sample_I	Astro	6	Astro_Sample_I
Raw_count	Sample_I	Astro	4	Astro_Sample_I
Raw_count	Sample_I	Astro	4	Astro_Sample_I
Raw_count	Sample_I	Astro	0	Astro_Sample_I
Raw_count	Sample_I	Astro	4	Astro_Sample_I
Raw_count	Sample_I	Astro	10	Astro_Sample_I
Raw_count	Sample_I	Astro	4	Astro_Sample_I
Raw_count	Sample_I	Astro	4	Astro_Sample_I
Raw_count	Sample_I	Astro	3	Astro_Sample_I
Raw_count	Sample_I	Astro	12	Astro_Sample_I
Raw_count	Sample_I	Astro	3	Astro_Sample_I
Raw_count	Sample_I	Astro	17	Astro_Sample_I
Raw_count	Sample_I	Astro	9	Astro_Sample_I
Raw_count	Sample_I	Astro	5	Astro_Sample_I
Raw_count	Sample_I	Astro	5	Astro_Sample_I
Raw_count	Sample_I	Astro	7	Astro_Sample_I
Raw_count	Sample_I	Astro	5	Astro_Sample_I
Raw_count	Sample_I	Astro	5	Astro_Sample_I
Raw_count	Sample_I	Astro	15	Astro_Sample_I
Raw_count	Sample_I	Astro	5	Astro_Sample_I
Raw_count	Sample_I	Astro	6	Astro_Sample_I
Raw_count	Sample_I	Astro	7	Astro_Sample_I
Raw_count	Sample_II	Astro	8	Astro_Sample_II
Raw_count	Sample_II	Astro	21	Astro_Sample_II
Raw_count	Sample_II	Astro	3	Astro_Sample_II
Raw_count	Sample_II	Astro	3	Astro_Sample_II
Raw_count	Sample_II	Astro	3	Astro_Sample_II
Raw_count	Sample_II	Astro	13	Astro_Sample_II
Raw_count	Sample_II	Astro	1	Astro_Sample_II
Raw_count	Sample_II	Astro	11	Astro_Sample_II
Raw_count	Sample_II	Astro	3	Astro_Sample_II
Raw_count	Sample_II	Astro	11	Astro_Sample_II
Raw_count	Sample_II	Astro	7	Astro_Sample_II
Raw_count	Sample_II	Astro	5	Astro_Sample_II
Raw_count	Sample_II	Astro	5	Astro_Sample_II
Raw_count	Sample_II	Astro	5	Astro_Sample_II
Raw_count	Sample_II	Astro	1	Astro_Sample_II
Raw_count	Sample_II	Astro	14	Astro_Sample_II
Raw_count	Sample_II	Astro	4	Astro_Sample_II
Raw_count	Sample_II	Astro	5	Astro_Sample_II
Raw_count	Sample_II	Astro	5	Astro_Sample_II
Raw_count	Sample_II	Astro	16	Astro_Sample_II
Raw_count	Sample_II	Astro	6	Astro_Sample_II
Raw_count	Sample_II	Astro	4	Astro_Sample_II
Raw_count	Sample_II	Astro	15	Astro_Sample_II
Raw_count	Sample_II	Astro	0	Astro_Sample_II
Raw_count	Sample_II	Astro	3	Astro_Sample_II
Raw_count	Sample_II	Astro	6	Astro_Sample_II
Raw_count	Sample_II	Astro	3	Astro_Sample_II
Raw_count	Sample_II	Astro	7	Astro_Sample_II
Raw_count	Sample_II	Astro	7	Astro_Sample_II
Raw_count	Sample_II	Astro	21	Astro_Sample_II
Raw_count	Sample_II	Astro	26	Astro_Sample_II
Raw_count	Sample_II	Astro	11	Astro_Sample_II
Raw_count	Sample_II	Astro	7	Astro_Sample_II
Raw_count	Sample_II	Astro	7	Astro_Sample_II
Raw_count	Sample_II	Astro	16	Astro_Sample_II
Raw_count	Sample_II	Astro	5	Astro_Sample_II
Raw_count	Sample_II	Astro	12	Astro_Sample_II
Raw_count	Sample_II	Astro	22	Astro_Sample_II
Raw_count	Sample_II	Astro	3	Astro_Sample_II
Raw_count	Sample_II	Astro	2	Astro_Sample_II
Raw_count	Sample_II	Astro	0	Astro_Sample_II
Raw_count	Sample_II	Astro	1	Astro_Sample_II
Raw_count	Sample_II	Astro	0	Astro_Sample_II
Raw_count	Sample_II	Astro	0	Astro_Sample_II
Raw_count	Sample_II	Astro	1	Astro_Sample_II
Raw_count	Sample_II	Astro	0	Astro_Sample_II
Raw_count	Sample_II	Astro	0	Astro_Sample_II
Raw_count	Sample_II	Astro	0	Astro_Sample_II
Raw_count	Sample_II	Astro	0	Astro_Sample_II
Raw_count	Sample_II	Astro	0	Astro_Sample_II
Raw_count	Sample_II	Astro	4	Astro_Sample_II
Raw_count	Sample_II	Astro	0	Astro_Sample_II
Raw_count	Sample_II	Astro	2	Astro_Sample_II
Raw_count	Sample_II	Astro	2	Astro_Sample_II
Raw_count	Sample_II	Astro	17	Astro_Sample_II
Raw_count	Sample_II	Astro	2	Astro_Sample_II
Raw_count	Sample_II	Astro	6	Astro_Sample_II
Raw_count	Sample_II	Astro	3	Astro_Sample_II
Raw_count	Sample_II	Astro	9	Astro_Sample_II
Raw_count	Sample_II	Astro	4	Astro_Sample_II
Raw_count	Sample_II	Astro	6	Astro_Sample_II
Raw_count	Sample_II	Astro	13	Astro_Sample_II
Raw_count	Sample_II	Astro	5	Astro_Sample_II
Raw_count	Sample_II	Astro	3	Astro_Sample_II
Raw_count	Sample_II	Astro	6	Astro_Sample_II
Raw_count	Sample_II	Astro	6	Astro_Sample_II
Raw_count	Sample_II	Astro	4	Astro_Sample_II
Raw_count	Sample_II	Astro	7	Astro_Sample_II
Raw_count	Sample_II	Astro	14	Astro_Sample_II
Raw_count	Sample_II	Astro	12	Astro_Sample_II
Raw_count	Sample_II	Astro	15	Astro_Sample_II
Raw_count	Sample_II	Astro	6	Astro_Sample_II
Raw_count	Sample_II	Astro	10	Astro_Sample_II
Raw_count	Sample_II	Astro	4	Astro_Sample_II
Raw_count	Sample_II	Astro	3	Astro_Sample_II
Raw_count	Sample_II	Astro	7	Astro_Sample_II
Raw_count	Sample_II	Astro	8	Astro_Sample_II
Raw_count	Sample_II	Astro	3	Astro_Sample_II
Raw_count	Sample_II	Astro	18	Astro_Sample_II
Raw_count	Sample_II	Astro	7	Astro_Sample_II
Raw_count	Sample_II	Astro	8	Astro_Sample_II
Raw_count	Sample_II	Astro	4	Astro_Sample_II
Raw_count	Sample_II	Astro	7	Astro_Sample_II
Raw_count	Sample_II	Astro	6	Astro_Sample_II
Raw_count	Sample_II	Astro	0	Astro_Sample_II
Raw_count	Sample_II	Astro	4	Astro_Sample_II
Raw_count	Sample_II	Astro	4	Astro_Sample_II
Raw_count	Sample_II	Astro	10	Astro_Sample_II
Raw_count	Sample_II	Astro	10	Astro_Sample_II
Raw_count	Sample_II	Astro	7	Astro_Sample_II
Raw_count	Sample_II	Astro	5	Astro_Sample_II
Raw_count	Sample_II	Astro	13	Astro_Sample_II
Raw_count	Sample_II	Astro	5	Astro_Sample_II
Raw_count	Sample_II	Astro	10	Astro_Sample_II
Raw_count	Sample_II	Astro	5	Astro_Sample_II
Raw_count	Sample_II	Astro	3	Astro_Sample_II
Raw_count	Sample_II	Astro	8	Astro_Sample_II
Raw_count	Sample_II	Astro	5	Astro_Sample_II
Raw_count	Sample_II	Astro	3	Astro_Sample_II
Raw_count	Sample_II	Astro	2	Astro_Sample_II
Raw_count	Sample_II	Astro	7	Astro_Sample_II
Raw_count	Sample_II	Astro	11	Astro_Sample_II
Raw_count	Sample_II	Astro	16	Astro_Sample_II
Raw_count	Sample_II	Astro	11	Astro_Sample_II
Raw_count	Sample_II	Astro	1	Astro_Sample_II
Raw_count	Sample_II	Astro	4	Astro_Sample_II
Raw_count	Sample_II	Astro	10	Astro_Sample_II
Raw_count	Sample_II	Astro	1	Astro_Sample_II
Raw_count	Sample_II	Astro	8	Astro_Sample_II
Raw_count	Sample_II	Astro	1	Astro_Sample_II
Raw_count	Sample_II	Astro	9	Astro_Sample_II
Raw_count	Sample_II	Astro	2	Astro_Sample_II
Raw_count	Sample_II	Astro	4	Astro_Sample_II
Raw_count	Sample_II	Astro	9	Astro_Sample_II
Raw_count	Sample_II	Astro	5	Astro_Sample_II
Raw_count	Sample_II	Astro	1	Astro_Sample_II
Raw_count	Sample_II	Astro	2	Astro_Sample_II
Raw_count	Sample_II	Astro	16	Astro_Sample_II
Raw_count	Sample_II	Astro	2	Astro_Sample_II
Raw_count	Sample_II	Astro	5	Astro_Sample_II
Raw_count	Sample_II	Astro	3	Astro_Sample_II
Raw_count	Sample_II	Astro	4	Astro_Sample_II
Raw_count	Sample_II	Astro	14	Astro_Sample_II
Raw_count	Sample_II	Astro	4	Astro_Sample_II
Raw_count	Sample_II	Astro	23	Astro_Sample_II
Raw_count	Sample_II	Astro	7	Astro_Sample_II
Raw_count	Sample_II	Astro	3	Astro_Sample_II
Raw_count	Sample_II	Astro	6	Astro_Sample_II
Raw_count	Sample_II	Astro	9	Astro_Sample_II
Raw_count	Sample_II	Astro	4	Astro_Sample_II
Raw_count	Sample_II	Astro	3	Astro_Sample_II
Raw_count	Sample_II	Astro	18	Astro_Sample_II
Raw_count	Sample_II	Astro	3	Astro_Sample_II
Raw_count	Sample_II	Astro	14	Astro_Sample_II
Raw_count	Sample_II	Astro	8	Astro_Sample_II
Raw_count	Sample_II	Astro	5	Astro_Sample_II
Raw_count	Sample_II	Astro	5	Astro_Sample_II
Raw_count	Sample_II	Astro	2	Astro_Sample_II
Raw_count	Sample_II	Astro	7	Astro_Sample_II
Raw_count	Sample_II	Astro	16	Astro_Sample_II
Raw_count	Sample_II	Astro	6	Astro_Sample_II
Raw_count	Sample_II	Astro	18	Astro_Sample_II
Raw_count	Sample_II	Astro	7	Astro_Sample_II
Raw_count	Sample_II	Astro	1	Astro_Sample_II
Raw_count	Sample_II	Astro	13	Astro_Sample_II
Raw_count	Sample_II	Astro	16	Astro_Sample_II
Raw_count	Sample_II	Astro	4	Astro_Sample_II
Raw_count	Sample_II	Astro	8	Astro_Sample_II
Raw_count	Sample_II	Astro	9	Astro_Sample_II
Raw_count	Sample_II	Astro	3	Astro_Sample_II
Raw_count	Sample_II	Astro	4	Astro_Sample_II
Raw_count	Sample_II	Astro	7	Astro_Sample_II
Raw_count	Sample_II	Astro	0	Astro_Sample_II
Raw_count	Sample_II	Astro	7	Astro_Sample_II
Raw_count	Sample_II	Astro	5	Astro_Sample_II
Raw_count	Sample_II	Astro	21	Astro_Sample_II
Raw_count	Sample_II	Astro	8	Astro_Sample_II
Raw_count	Sample_II	Astro	5	Astro_Sample_II
Raw_count	Sample_II	Astro	4	Astro_Sample_II
Raw_count	Sample_II	Astro	5	Astro_Sample_II
Raw_count	Sample_II	Astro	7	Astro_Sample_II
Raw_count	Sample_II	Astro	8	Astro_Sample_II
Raw_count	Sample_II	Astro	4	Astro_Sample_II
Raw_count	Sample_II	Astro	2	Astro_Sample_II
Raw_count	Sample_II	Astro	4	Astro_Sample_II
Raw_count	Sample_II	Astro	2	Astro_Sample_II
Raw_count	Sample_II	Astro	4	Astro_Sample_II
Raw_count	Sample_II	Astro	21	Astro_Sample_II
Raw_count	Sample_II	Astro	4	Astro_Sample_II
Raw_count	Sample_II	Astro	9	Astro_Sample_II
Raw_count	Sample_II	Astro	11	Astro_Sample_II
Raw_count	Sample_II	Astro	7	Astro_Sample_II
Raw_count	Sample_II	Astro	1	Astro_Sample_II
Raw_count	Sample_II	Astro	14	Astro_Sample_II
Raw_count	Sample_II	Astro	5	Astro_Sample_II
Raw_count	Sample_II	Astro	19	Astro_Sample_II
Raw_count	Sample_II	Astro	5	Astro_Sample_II
Raw_count	Sample_II	Astro	15	Astro_Sample_II
Raw_count	Sample_II	Astro	16	Astro_Sample_II
Raw_count	Sample_II	Astro	4	Astro_Sample_II
Raw_count	Sample_II	Astro	3	Astro_Sample_II
Raw_count	Sample_II	Astro	8	Astro_Sample_II
Raw_count	Sample_II	Astro	8	Astro_Sample_II
Raw_count	Sample_II	Astro	15	Astro_Sample_II
Raw_count	Sample_II	Astro	14	Astro_Sample_II
Raw_count	Sample_II	Astro	4	Astro_Sample_II
Raw_count	Sample_II	Astro	9	Astro_Sample_II
Raw_count	Sample_II	Astro	1	Astro_Sample_II
Raw_count	Sample_II	Astro	3	Astro_Sample_II
Raw_count	Sample_II	Astro	11	Astro_Sample_II
Raw_count	Sample_II	Astro	3	Astro_Sample_II
Raw_count	Sample_II	Astro	14	Astro_Sample_II
Raw_count	Sample_II	Astro	8	Astro_Sample_II
Raw_count	Sample_II	Astro	9	Astro_Sample_II
Raw_count	Sample_II	Astro	8	Astro_Sample_II
Raw_count	Sample_II	Astro	18	Astro_Sample_II
Raw_count	Sample_II	Astro	2	Astro_Sample_II
Raw_count	Sample_II	Astro	11	Astro_Sample_II
Raw_count	Sample_II	Astro	4	Astro_Sample_II
Raw_count	Sample_II	Astro	14	Astro_Sample_II
Raw_count	Sample_II	Astro	4	Astro_Sample_II
Raw_count	Sample_II	Astro	1	Astro_Sample_II
Raw_count	Sample_II	Astro	23	Astro_Sample_II
Raw_count	Sample_II	Astro	3	Astro_Sample_II
Raw_count	Sample_II	Astro	9	Astro_Sample_II
Raw_count	Sample_II	Astro	1	Astro_Sample_II
Raw_count	Sample_II	Astro	7	Astro_Sample_II
Raw_count	Sample_II	Astro	1	Astro_Sample_II
Raw_count	Sample_II	Astro	15	Astro_Sample_II
Raw_count	Sample_II	Astro	3	Astro_Sample_II
Raw_count	Sample_II	Astro	4	Astro_Sample_II
Raw_count	Sample_II	Astro	9	Astro_Sample_II
Raw_count	Sample_II	Astro	3	Astro_Sample_II
Raw_count	Sample_II	Astro	16	Astro_Sample_II
Raw_count	Sample_II	Astro	4	Astro_Sample_II
Raw_count	Sample_II	Astro	3	Astro_Sample_II
Raw_count	Sample_II	Astro	5	Astro_Sample_II
Raw_count	Sample_II	Astro	9	Astro_Sample_II
Raw_count	Sample_II	Astro	3	Astro_Sample_II
Raw_count	Sample_II	Astro	6	Astro_Sample_II
Raw_count	Sample_II	Astro	1	Astro_Sample_II
Raw_count	Sample_II	Astro	6	Astro_Sample_II
Raw_count	Sample_II	Astro	8	Astro_Sample_II
Raw_count	Sample_II	Astro	3	Astro_Sample_II
Raw_count	Sample_II	Astro	9	Astro_Sample_II
Raw_count	Sample_II	Astro	5	Astro_Sample_II
Raw_count	Sample_II	Astro	14	Astro_Sample_II
Raw_count	Sample_II	Astro	4	Astro_Sample_II
Raw_count	Sample_II	Astro	1	Astro_Sample_II
Raw_count	Sample_II	Astro	7	Astro_Sample_II
Raw_count	Sample_II	Astro	9	Astro_Sample_II
Raw_count	Sample_II	Astro	4	Astro_Sample_II
Raw_count	Sample_II	Astro	6	Astro_Sample_II
Raw_count	Sample_II	Astro	9	Astro_Sample_II
Raw_count	Sample_II	Astro	21	Astro_Sample_II
Raw_count	Sample_II	Astro	3	Astro_Sample_II
Raw_count	Sample_II	Astro	12	Astro_Sample_II
Raw_count	Sample_II	Astro	9	Astro_Sample_II
Raw_count	Sample_II	Astro	8	Astro_Sample_II
Raw_count	Sample_II	Astro	8	Astro_Sample_II
Raw_count	Sample_II	Astro	7	Astro_Sample_II
Raw_count	Sample_II	Astro	9	Astro_Sample_II
Raw_count	Sample_II	Astro	5	Astro_Sample_II
Raw_count	Sample_II	Astro	5	Astro_Sample_II
Raw_count	Sample_II	Astro	8	Astro_Sample_II
Raw_count	Sample_II	Astro	6	Astro_Sample_II
Raw_count	Sample_II	Astro	6	Astro_Sample_II
Raw_count	Sample_II	Astro	6	Astro_Sample_II
Raw_count	Sample_II	Astro	9	Astro_Sample_II
Raw_count	Sample_II	Astro	1	Astro_Sample_II
Raw_count	Sample_II	Astro	10	Astro_Sample_II
Raw_count	Sample_II	Astro	6	Astro_Sample_II
Raw_count	Sample_II	Astro	7	Astro_Sample_II
Raw_count	Sample_II	Astro	2	Astro_Sample_II
Raw_count	Sample_II	Astro	5	Astro_Sample_II
Raw_count	Sample_II	Astro	11	Astro_Sample_II
Raw_count	Sample_II	Astro	8	Astro_Sample_II
Raw_count	Sample_II	Astro	8	Astro_Sample_II
Raw_count	Sample_II	Astro	10	Astro_Sample_II
Raw_count	Sample_II	Astro	18	Astro_Sample_II
Raw_count	Sample_II	Astro	13	Astro_Sample_II
Raw_count	Sample_II	Astro	11	Astro_Sample_II
Raw_count	Sample_II	Astro	5	Astro_Sample_II
Raw_count	Sample_II	Astro	3	Astro_Sample_II
Raw_count	Sample_II	Astro	3	Astro_Sample_II
Raw_count	Sample_II	Astro	4	Astro_Sample_II
Raw_count	Sample_II	Astro	1	Astro_Sample_II
Raw_count	Sample_II	Astro	6	Astro_Sample_II
Raw_count	Sample_II	Astro	10	Astro_Sample_II
Raw_count	Sample_II	Astro	8	Astro_Sample_II
Raw_count	Sample_II	Astro	12	Astro_Sample_II
Raw_count	Sample_II	Astro	9	Astro_Sample_II
Raw_count	Sample_II	Astro	5	Astro_Sample_II
Raw_count	Sample_II	Astro	30	Astro_Sample_II
Raw_count	Sample_II	Astro	4	Astro_Sample_II
Raw_count	Sample_II	Astro	5	Astro_Sample_II
Raw_count	Sample_II	Astro	0	Astro_Sample_II
Raw_count	Sample_II	Astro	8	Astro_Sample_II
Raw_count	Sample_II	Astro	7	Astro_Sample_II
Raw_count	Sample_II	Astro	11	Astro_Sample_II
Raw_count	Sample_II	Astro	5	Astro_Sample_II
Raw_count	Sample_II	Astro	3	Astro_Sample_II
Raw_count	Sample_II	Astro	4	Astro_Sample_II
Raw_count	Sample_II	Astro	6	Astro_Sample_II
Raw_count	Sample_II	Astro	3	Astro_Sample_II
Raw_count	Sample_II	Astro	6	Astro_Sample_II
Raw_count	Sample_II	Astro	1	Astro_Sample_II
Raw_count	Sample_II	Astro	4	Astro_Sample_II
Raw_count	Sample_II	Astro	1	Astro_Sample_II
Raw_count	Sample_II	Astro	14	Astro_Sample_II
Raw_count	Sample_II	Astro	2	Astro_Sample_II
Raw_count	Sample_II	Astro	12	Astro_Sample_II
Raw_count	Sample_II	Astro	2	Astro_Sample_II
Raw_count	Sample_II	Astro	12	Astro_Sample_II
Raw_count	Sample_II	Astro	4	Astro_Sample_II
Raw_count	Sample_II	Astro	3	Astro_Sample_II
Raw_count	Sample_II	Astro	1	Astro_Sample_II
Raw_count	Sample_II	Astro	4	Astro_Sample_II
Raw_count	Sample_II	Astro	5	Astro_Sample_II
Raw_count	Sample_II	Astro	0	Astro_Sample_II
Raw_count	Sample_II	Astro	11	Astro_Sample_II
Raw_count	Sample_II	Astro	10	Astro_Sample_II
Raw_count	Sample_II	Astro	2	Astro_Sample_II
Raw_count	Sample_II	Astro	13	Astro_Sample_II
Raw_count	Sample_II	Astro	15	Astro_Sample_II
Raw_count	Sample_II	Astro	10	Astro_Sample_II
Raw_count	Sample_II	Astro	10	Astro_Sample_II
Raw_count	Sample_II	Astro	6	Astro_Sample_II
Raw_count	Sample_II	Astro	7	Astro_Sample_II
Raw_count	Sample_II	Astro	1	Astro_Sample_II
Raw_count	Sample_II	Astro	6	Astro_Sample_II
Raw_count	Sample_II	Astro	4	Astro_Sample_II
Raw_count	Sample_II	Astro	6	Astro_Sample_II
Raw_count	Sample_II	Astro	11	Astro_Sample_II
Raw_count	Sample_II	Astro	8	Astro_Sample_II
Raw_count	Sample_II	Astro	13	Astro_Sample_II
Raw_count	Sample_II	Astro	3	Astro_Sample_II
Raw_count	Sample_II	Astro	7	Astro_Sample_II
Raw_count	Sample_II	Astro	1	Astro_Sample_II
Raw_count	Sample_II	Astro	13	Astro_Sample_II
Raw_count	Sample_II	Astro	2	Astro_Sample_II
Raw_count	Sample_II	Astro	1	Astro_Sample_II
Raw_count	Sample_II	Astro	4	Astro_Sample_II
Raw_count	Sample_II	Astro	6	Astro_Sample_II
Raw_count	Sample_II	Astro	4	Astro_Sample_II
Raw_count	Sample_II	Astro	7	Astro_Sample_II
Raw_count	Sample_II	Astro	14	Astro_Sample_II
Raw_count	Sample_II	Astro	12	Astro_Sample_II
Raw_count	Sample_II	Astro	8	Astro_Sample_II
Raw_count	Sample_II	Astro	17	Astro_Sample_II
Raw_count	Sample_II	Astro	11	Astro_Sample_II
Raw_count	Sample_II	Astro	7	Astro_Sample_II
Raw_count	Sample_II	Astro	15	Astro_Sample_II
Raw_count	Sample_II	Astro	19	Astro_Sample_II
Raw_count	Sample_II	Astro	3	Astro_Sample_II
Raw_count	Sample_II	Astro	2	Astro_Sample_II
Raw_count	Sample_II	Astro	3	Astro_Sample_II
Raw_count	Sample_II	Astro	6	Astro_Sample_II
Raw_count	Sample_II	Astro	4	Astro_Sample_II
Raw_count	Sample_II	Astro	3	Astro_Sample_II
Raw_count	Sample_II	Astro	1	Astro_Sample_II
Raw_count	Sample_II	Astro	6	Astro_Sample_II
Raw_count	Sample_II	Astro	8	Astro_Sample_II
Raw_count	Sample_II	Astro	3	Astro_Sample_II
Raw_count	Sample_II	Astro	2	Astro_Sample_II
Raw_count	Sample_II	Astro	16	Astro_Sample_II
Raw_count	Sample_II	Astro	7	Astro_Sample_II
Raw_count	Sample_II	Astro	1	Astro_Sample_II
Raw_count	Sample_II	Astro	2	Astro_Sample_II
Raw_count	Sample_II	Astro	13	Astro_Sample_II
Raw_count	Sample_II	Astro	9	Astro_Sample_II
Raw_count	Sample_II	Astro	5	Astro_Sample_II
Raw_count	Sample_II	Astro	12	Astro_Sample_II
Raw_count	Sample_II	Astro	4	Astro_Sample_II
Raw_count	Sample_II	Astro	0	Astro_Sample_II
Raw_count	Sample_II	Astro	4	Astro_Sample_II
Raw_count	Sample_II	Astro	9	Astro_Sample_II
Raw_count	Sample_II	Astro	9	Astro_Sample_II
Raw_count	Sample_II	Astro	3	Astro_Sample_II
Raw_count	Sample_II	Astro	4	Astro_Sample_II
Raw_count	Sample_II	Astro	2	Astro_Sample_II
Raw_count	Sample_II	Astro	9	Astro_Sample_II
Raw_count	Sample_II	Astro	0	Astro_Sample_II
Raw_count	Sample_II	Astro	10	Astro_Sample_II
Raw_count	Sample_II	Astro	5	Astro_Sample_II
Raw_count	Sample_II	Astro	4	Astro_Sample_II
Raw_count	Sample_II	Astro	11	Astro_Sample_II
Raw_count	Sample_II	Astro	2	Astro_Sample_II
Raw_count	Sample_II	Astro	4	Astro_Sample_II
Raw_count	Sample_II	Astro	9	Astro_Sample_II
Raw_count	Sample_II	Astro	4	Astro_Sample_II
Raw_count	Sample_II	Astro	12	Astro_Sample_II
Raw_count	Sample_II	Astro	17	Astro_Sample_II
Raw_count	Sample_II	Astro	4	Astro_Sample_II
Raw_count	Sample_II	Astro	5	Astro_Sample_II
Raw_count	Sample_II	Astro	11	Astro_Sample_II
Raw_count	Sample_II	Astro	4	Astro_Sample_II
Raw_count	Sample_II	Astro	6	Astro_Sample_II
Raw_count	Sample_II	Astro	15	Astro_Sample_II
Raw_count	Sample_II	Astro	8	Astro_Sample_II
Raw_count	Sample_II	Astro	5	Astro_Sample_II
Raw_count	Sample_II	Astro	5	Astro_Sample_II
Raw_count	Sample_II	Astro	3	Astro_Sample_II
Raw_count	Sample_II	Astro	8	Astro_Sample_II
Raw_count	Sample_II	Astro	2	Astro_Sample_II
Raw_count	Sample_II	Astro	6	Astro_Sample_II
Raw_count	Sample_II	Astro	14	Astro_Sample_II
Raw_count	Sample_II	Astro	1	Astro_Sample_II
Raw_count	Sample_II	Astro	3	Astro_Sample_II
Raw_count	Sample_II	Astro	12	Astro_Sample_II
Raw_count	Sample_II	Astro	6	Astro_Sample_II
Raw_count	Sample_II	Astro	4	Astro_Sample_II
Raw_count	Sample_II	Astro	4	Astro_Sample_II
Raw_count	Sample_II	Astro	3	Astro_Sample_II
Raw_count	Sample_II	Astro	7	Astro_Sample_II
Raw_count	Sample_II	Astro	8	Astro_Sample_II
Raw_count	Sample_II	Astro	8	Astro_Sample_II
Raw_count	Sample_II	Astro	7	Astro_Sample_II
Raw_count	Sample_II	Astro	2	Astro_Sample_II
Raw_count	Sample_II	Astro	6	Astro_Sample_II
Raw_count	Sample_II	Astro	4	Astro_Sample_II
Raw_count	Sample_II	Astro	8	Astro_Sample_II
Raw_count	Sample_II	Astro	10	Astro_Sample_II
Raw_count	Sample_II	Astro	6	Astro_Sample_II
Raw_count	Sample_II	Astro	5	Astro_Sample_II
Raw_count	Sample_II	Astro	10	Astro_Sample_II
Raw_count	Sample_II	Astro	4	Astro_Sample_II
Raw_count	Sample_II	Astro	14	Astro_Sample_II
Raw_count	Sample_II	Astro	7	Astro_Sample_II
Raw_count	Sample_II	Astro	2	Astro_Sample_II
Raw_count	Sample_II	Astro	10	Astro_Sample_II
Raw_count	Sample_II	Astro	31	Astro_Sample_II
Raw_count	Sample_II	Astro	0	Astro_Sample_II
Raw_count	Sample_II	Astro	8	Astro_Sample_II
Raw_count	Sample_II	Astro	3	Astro_Sample_II
Raw_count	Sample_II	Astro	23	Astro_Sample_II
Raw_count	Sample_II	Astro	2	Astro_Sample_II
Raw_count	Sample_II	Astro	2	Astro_Sample_II
Raw_count	Sample_II	Astro	2	Astro_Sample_II
Raw_count	Sample_II	Astro	13	Astro_Sample_II
Raw_count	Sample_II	Astro	8	Astro_Sample_II
Raw_count	Sample_II	Astro	3	Astro_Sample_II
Raw_count	Sample_II	Astro	0	Astro_Sample_II
Raw_count	Sample_II	Astro	1	Astro_Sample_II
Raw_count	Sample_II	Astro	4	Astro_Sample_II
Raw_count	Sample_II	Astro	3	Astro_Sample_II
Raw_count	Sample_II	Astro	16	Astro_Sample_II
Raw_count	Sample_II	Astro	0	Astro_Sample_II
Raw_count	Sample_II	Astro	0	Astro_Sample_II
Raw_count	Sample_II	Astro	4	Astro_Sample_II
Raw_count	Sample_II	Astro	16	Astro_Sample_II
Raw_count	Sample_II	Astro	3	Astro_Sample_II
Raw_count	Sample_II	Astro	5	Astro_Sample_II
Raw_count	Sample_II	Astro	0	Astro_Sample_II
Raw_count	Sample_II	Astro	3	Astro_Sample_II
Raw_count	Sample_II	Astro	9	Astro_Sample_II
Raw_count	Sample_II	Astro	10	Astro_Sample_II
Raw_count	Sample_II	Astro	4	Astro_Sample_II
Raw_count	Sample_II	Astro	5	Astro_Sample_II
Raw_count	Sample_II	Astro	2	Astro_Sample_II
Raw_count	Sample_II	Astro	13	Astro_Sample_II
Raw_count	Sample_II	Astro	7	Astro_Sample_II
Raw_count	Sample_II	Astro	2	Astro_Sample_II
Raw_count	Sample_II	Astro	4	Astro_Sample_II
Raw_count	Sample_II	Astro	6	Astro_Sample_II
Raw_count	Sample_II	Astro	2	Astro_Sample_II
Raw_count	Sample_II	Astro	2	Astro_Sample_II
Raw_count	Sample_II	Astro	10	Astro_Sample_II
Raw_count	Sample_II	Astro	11	Astro_Sample_II
Raw_count	Sample_II	Astro	28	Astro_Sample_II
Raw_count	Sample_II	Astro	7	Astro_Sample_II
Raw_count	Sample_II	Astro	9	Astro_Sample_II
Raw_count	Sample_II	Astro	2	Astro_Sample_II
Raw_count	Sample_II	Astro	5	Astro_Sample_II
Raw_count	Sample_II	Astro	14	Astro_Sample_II
Raw_count	Sample_II	Astro	11	Astro_Sample_II
Raw_count	Sample_II	Astro	11	Astro_Sample_II
Raw_count	Sample_II	Astro	13	Astro_Sample_II
Raw_count	Sample_II	Astro	6	Astro_Sample_II
Raw_count	Sample_II	Astro	9	Astro_Sample_II
Raw_count	Sample_II	Astro	3	Astro_Sample_II
CP10K	Sample_I	L5_IT	67	L5_IT_Sample_I
CP10K	Sample_I	L5_IT	127	L5_IT_Sample_I
CP10K	Sample_I	L5_IT	67	L5_IT_Sample_I
CP10K	Sample_I	L5_IT	58	L5_IT_Sample_I
CP10K	Sample_I	L5_IT	87	L5_IT_Sample_I
CP10K	Sample_I	L5_IT	88	L5_IT_Sample_I
CP10K	Sample_I	L5_IT	94	L5_IT_Sample_I
CP10K	Sample_I	L5_IT	108	L5_IT_Sample_I
CP10K	Sample_I	L5_IT	98	L5_IT_Sample_I
CP10K	Sample_I	L5_IT	129	L5_IT_Sample_I
CP10K	Sample_I	L5_IT	88	L5_IT_Sample_I
CP10K	Sample_I	L5_IT	92	L5_IT_Sample_I
CP10K	Sample_I	L5_IT	86	L5_IT_Sample_I
CP10K	Sample_I	L5_IT	71	L5_IT_Sample_I
CP10K	Sample_I	L5_IT	89	L5_IT_Sample_I
CP10K	Sample_I	L5_IT	69	L5_IT_Sample_I
CP10K	Sample_I	L5_IT	108	L5_IT_Sample_I
CP10K	Sample_I	L5_IT	76	L5_IT_Sample_I
CP10K	Sample_I	L5_IT	127	L5_IT_Sample_I
CP10K	Sample_I	L5_IT	144	L5_IT_Sample_I
CP10K	Sample_I	L5_IT	64	L5_IT_Sample_I
CP10K	Sample_I	L5_IT	66	L5_IT_Sample_I
CP10K	Sample_I	L5_IT	64	L5_IT_Sample_I
CP10K	Sample_I	L5_IT	130	L5_IT_Sample_I
CP10K	Sample_I	L5_IT	72	L5_IT_Sample_I
CP10K	Sample_I	L5_IT	105	L5_IT_Sample_I
CP10K	Sample_I	L5_IT	79	L5_IT_Sample_I
CP10K	Sample_I	L5_IT	109	L5_IT_Sample_I
CP10K	Sample_I	L5_IT	37	L5_IT_Sample_I
CP10K	Sample_I	L5_IT	58	L5_IT_Sample_I
CP10K	Sample_I	L5_IT	137	L5_IT_Sample_I
CP10K	Sample_I	L5_IT	99	L5_IT_Sample_I
CP10K	Sample_I	L5_IT	55	L5_IT_Sample_I
CP10K	Sample_I	L5_IT	116	L5_IT_Sample_I
CP10K	Sample_I	L5_IT	67	L5_IT_Sample_I
CP10K	Sample_I	L5_IT	110	L5_IT_Sample_I
CP10K	Sample_I	L5_IT	58	L5_IT_Sample_I
CP10K	Sample_I	L5_IT	97	L5_IT_Sample_I
CP10K	Sample_I	L5_IT	90	L5_IT_Sample_I
CP10K	Sample_I	L5_IT	81	L5_IT_Sample_I
CP10K	Sample_I	L5_IT	89	L5_IT_Sample_I
CP10K	Sample_I	L5_IT	111	L5_IT_Sample_I
CP10K	Sample_I	L5_IT	87	L5_IT_Sample_I
CP10K	Sample_I	L5_IT	168	L5_IT_Sample_I
CP10K	Sample_I	L5_IT	54	L5_IT_Sample_I
CP10K	Sample_I	L5_IT	139	L5_IT_Sample_I
CP10K	Sample_I	L5_IT	81	L5_IT_Sample_I
CP10K	Sample_I	L5_IT	76	L5_IT_Sample_I
CP10K	Sample_I	L5_IT	56	L5_IT_Sample_I
CP10K	Sample_I	L5_IT	99	L5_IT_Sample_I
CP10K	Sample_I	L5_IT	88	L5_IT_Sample_I
CP10K	Sample_I	L5_IT	56	L5_IT_Sample_I
CP10K	Sample_I	L5_IT	56	L5_IT_Sample_I
CP10K	Sample_I	L5_IT	123	L5_IT_Sample_I
CP10K	Sample_I	L5_IT	167	L5_IT_Sample_I
CP10K	Sample_I	L5_IT	50	L5_IT_Sample_I
CP10K	Sample_I	L5_IT	81	L5_IT_Sample_I
CP10K	Sample_I	L5_IT	117	L5_IT_Sample_I
CP10K	Sample_I	L5_IT	59	L5_IT_Sample_I
CP10K	Sample_I	L5_IT	69	L5_IT_Sample_I
CP10K	Sample_I	L5_IT	42	L5_IT_Sample_I
CP10K	Sample_I	L5_IT	72	L5_IT_Sample_I
CP10K	Sample_I	L5_IT	113	L5_IT_Sample_I
CP10K	Sample_I	L5_IT	74	L5_IT_Sample_I
CP10K	Sample_I	L5_IT	102	L5_IT_Sample_I
CP10K	Sample_I	L5_IT	98	L5_IT_Sample_I
CP10K	Sample_I	L5_IT	110	L5_IT_Sample_I
CP10K	Sample_I	L5_IT	75	L5_IT_Sample_I
CP10K	Sample_I	L5_IT	109	L5_IT_Sample_I
CP10K	Sample_I	L5_IT	28	L5_IT_Sample_I
CP10K	Sample_I	L5_IT	120	L5_IT_Sample_I
CP10K	Sample_I	L5_IT	79	L5_IT_Sample_I
CP10K	Sample_I	L5_IT	44	L5_IT_Sample_I
CP10K	Sample_I	L5_IT	95	L5_IT_Sample_I
CP10K	Sample_I	L5_IT	156	L5_IT_Sample_I
CP10K	Sample_I	L5_IT	91	L5_IT_Sample_I
CP10K	Sample_I	L5_IT	67	L5_IT_Sample_I
CP10K	Sample_I	L5_IT	115	L5_IT_Sample_I
CP10K	Sample_I	L5_IT	117	L5_IT_Sample_I
CP10K	Sample_I	L5_IT	91	L5_IT_Sample_I
CP10K	Sample_I	L5_IT	81	L5_IT_Sample_I
CP10K	Sample_I	L5_IT	116	L5_IT_Sample_I
CP10K	Sample_I	L5_IT	44	L5_IT_Sample_I
CP10K	Sample_I	L5_IT	119	L5_IT_Sample_I
CP10K	Sample_I	L5_IT	40	L5_IT_Sample_I
CP10K	Sample_I	L5_IT	156	L5_IT_Sample_I
CP10K	Sample_I	L5_IT	60	L5_IT_Sample_I
CP10K	Sample_I	L5_IT	84	L5_IT_Sample_I
CP10K	Sample_I	L5_IT	143	L5_IT_Sample_I
CP10K	Sample_I	L5_IT	153	L5_IT_Sample_I
CP10K	Sample_I	L5_IT	49	L5_IT_Sample_I
CP10K	Sample_I	L5_IT	138	L5_IT_Sample_I
CP10K	Sample_I	L5_IT	59	L5_IT_Sample_I
CP10K	Sample_I	L5_IT	94	L5_IT_Sample_I
CP10K	Sample_I	L5_IT	100	L5_IT_Sample_I
CP10K	Sample_I	L5_IT	86	L5_IT_Sample_I
CP10K	Sample_I	L5_IT	89	L5_IT_Sample_I
CP10K	Sample_I	L5_IT	66	L5_IT_Sample_I
CP10K	Sample_I	L5_IT	75	L5_IT_Sample_I
CP10K	Sample_I	L5_IT	54	L5_IT_Sample_I
CP10K	Sample_I	L5_IT	217	L5_IT_Sample_I
CP10K	Sample_I	L5_IT	88	L5_IT_Sample_I
CP10K	Sample_I	L5_IT	158	L5_IT_Sample_I
CP10K	Sample_I	L5_IT	90	L5_IT_Sample_I
CP10K	Sample_I	L5_IT	65	L5_IT_Sample_I
CP10K	Sample_I	L5_IT	65	L5_IT_Sample_I
CP10K	Sample_I	L5_IT	133	L5_IT_Sample_I
CP10K	Sample_I	L5_IT	115	L5_IT_Sample_I
CP10K	Sample_I	L5_IT	78	L5_IT_Sample_I
CP10K	Sample_I	L5_IT	75	L5_IT_Sample_I
CP10K	Sample_I	L5_IT	80	L5_IT_Sample_I
CP10K	Sample_I	L5_IT	37	L5_IT_Sample_I
CP10K	Sample_I	L5_IT	75	L5_IT_Sample_I
CP10K	Sample_I	L5_IT	105	L5_IT_Sample_I
CP10K	Sample_I	L5_IT	65	L5_IT_Sample_I
CP10K	Sample_I	L5_IT	107	L5_IT_Sample_I
CP10K	Sample_I	L5_IT	64	L5_IT_Sample_I
CP10K	Sample_I	L5_IT	95	L5_IT_Sample_I
CP10K	Sample_I	L5_IT	65	L5_IT_Sample_I
CP10K	Sample_I	L5_IT	71	L5_IT_Sample_I
CP10K	Sample_I	L5_IT	31	L5_IT_Sample_I
CP10K	Sample_I	L5_IT	112	L5_IT_Sample_I
CP10K	Sample_I	L5_IT	98	L5_IT_Sample_I
CP10K	Sample_I	L5_IT	63	L5_IT_Sample_I
CP10K	Sample_I	L5_IT	75	L5_IT_Sample_I
CP10K	Sample_I	L5_IT	105	L5_IT_Sample_I
CP10K	Sample_I	L5_IT	56	L5_IT_Sample_I
CP10K	Sample_I	L5_IT	63	L5_IT_Sample_I
CP10K	Sample_I	L5_IT	61	L5_IT_Sample_I
CP10K	Sample_I	L5_IT	58	L5_IT_Sample_I
CP10K	Sample_I	L5_IT	66	L5_IT_Sample_I
CP10K	Sample_I	L5_IT	52	L5_IT_Sample_I
CP10K	Sample_I	L5_IT	125	L5_IT_Sample_I
CP10K	Sample_I	L5_IT	87	L5_IT_Sample_I
CP10K	Sample_I	L5_IT	83	L5_IT_Sample_I
CP10K	Sample_I	L5_IT	178	L5_IT_Sample_I
CP10K	Sample_I	L5_IT	74	L5_IT_Sample_I
CP10K	Sample_I	L5_IT	86	L5_IT_Sample_I
CP10K	Sample_I	L5_IT	37	L5_IT_Sample_I
CP10K	Sample_I	L5_IT	72	L5_IT_Sample_I
CP10K	Sample_I	L5_IT	68	L5_IT_Sample_I
CP10K	Sample_I	L5_IT	142	L5_IT_Sample_I
CP10K	Sample_I	L5_IT	104	L5_IT_Sample_I
CP10K	Sample_I	L5_IT	90	L5_IT_Sample_I
CP10K	Sample_I	L5_IT	94	L5_IT_Sample_I
CP10K	Sample_I	L5_IT	97	L5_IT_Sample_I
CP10K	Sample_I	L5_IT	143	L5_IT_Sample_I
CP10K	Sample_I	L5_IT	212	L5_IT_Sample_I
CP10K	Sample_I	L5_IT	124	L5_IT_Sample_I
CP10K	Sample_I	L5_IT	97	L5_IT_Sample_I
CP10K	Sample_I	L5_IT	53	L5_IT_Sample_I
CP10K	Sample_I	L5_IT	117	L5_IT_Sample_I
CP10K	Sample_I	L5_IT	136	L5_IT_Sample_I
CP10K	Sample_I	L5_IT	95	L5_IT_Sample_I
CP10K	Sample_I	L5_IT	46	L5_IT_Sample_I
CP10K	Sample_I	L5_IT	89	L5_IT_Sample_I
CP10K	Sample_I	L5_IT	150	L5_IT_Sample_I
CP10K	Sample_I	L5_IT	108	L5_IT_Sample_I
CP10K	Sample_I	L5_IT	129	L5_IT_Sample_I
CP10K	Sample_I	L5_IT	205	L5_IT_Sample_I
CP10K	Sample_I	L5_IT	135	L5_IT_Sample_I
CP10K	Sample_I	L5_IT	112	L5_IT_Sample_I
CP10K	Sample_I	L5_IT	53	L5_IT_Sample_I
CP10K	Sample_I	L5_IT	58	L5_IT_Sample_I
CP10K	Sample_I	L5_IT	80	L5_IT_Sample_I
CP10K	Sample_I	L5_IT	101	L5_IT_Sample_I
CP10K	Sample_I	L5_IT	119	L5_IT_Sample_I
CP10K	Sample_I	L5_IT	36	L5_IT_Sample_I
CP10K	Sample_I	L5_IT	86	L5_IT_Sample_I
CP10K	Sample_I	L5_IT	54	L5_IT_Sample_I
CP10K	Sample_I	L5_IT	159	L5_IT_Sample_I
CP10K	Sample_I	L5_IT	112	L5_IT_Sample_I
CP10K	Sample_I	L5_IT	91	L5_IT_Sample_I
CP10K	Sample_I	L5_IT	87	L5_IT_Sample_I
CP10K	Sample_I	L5_IT	100	L5_IT_Sample_I
CP10K	Sample_I	L5_IT	25	L5_IT_Sample_I
CP10K	Sample_I	L5_IT	85	L5_IT_Sample_I
CP10K	Sample_I	L5_IT	62	L5_IT_Sample_I
CP10K	Sample_I	L5_IT	65	L5_IT_Sample_I
CP10K	Sample_I	L5_IT	89	L5_IT_Sample_I
CP10K	Sample_I	L5_IT	74	L5_IT_Sample_I
CP10K	Sample_I	L5_IT	143	L5_IT_Sample_I
CP10K	Sample_I	L5_IT	126	L5_IT_Sample_I
CP10K	Sample_I	L5_IT	62	L5_IT_Sample_I
CP10K	Sample_I	L5_IT	25	L5_IT_Sample_I
CP10K	Sample_I	L5_IT	87	L5_IT_Sample_I
CP10K	Sample_I	L5_IT	172	L5_IT_Sample_I
CP10K	Sample_I	L5_IT	92	L5_IT_Sample_I
CP10K	Sample_I	L5_IT	50	L5_IT_Sample_I
CP10K	Sample_I	L5_IT	69	L5_IT_Sample_I
CP10K	Sample_I	L5_IT	67	L5_IT_Sample_I
CP10K	Sample_I	L5_IT	26	L5_IT_Sample_I
CP10K	Sample_I	L5_IT	192	L5_IT_Sample_I
CP10K	Sample_I	L5_IT	47	L5_IT_Sample_I
CP10K	Sample_I	L5_IT	88	L5_IT_Sample_I
CP10K	Sample_I	L5_IT	95	L5_IT_Sample_I
CP10K	Sample_I	L5_IT	83	L5_IT_Sample_I
CP10K	Sample_I	L5_IT	203	L5_IT_Sample_I
CP10K	Sample_I	L5_IT	46	L5_IT_Sample_I
CP10K	Sample_I	L5_IT	59	L5_IT_Sample_I
CP10K	Sample_I	L5_IT	87	L5_IT_Sample_I
CP10K	Sample_I	L5_IT	49	L5_IT_Sample_I
CP10K	Sample_I	L5_IT	145	L5_IT_Sample_I
CP10K	Sample_I	L5_IT	75	L5_IT_Sample_I
CP10K	Sample_I	L5_IT	92	L5_IT_Sample_I
CP10K	Sample_I	L5_IT	53	L5_IT_Sample_I
CP10K	Sample_I	L5_IT	124	L5_IT_Sample_I
CP10K	Sample_I	L5_IT	38	L5_IT_Sample_I
CP10K	Sample_I	L5_IT	61	L5_IT_Sample_I
CP10K	Sample_I	L5_IT	136	L5_IT_Sample_I
CP10K	Sample_I	L5_IT	85	L5_IT_Sample_I
CP10K	Sample_I	L5_IT	77	L5_IT_Sample_I
CP10K	Sample_I	L5_IT	44	L5_IT_Sample_I
CP10K	Sample_I	L5_IT	35	L5_IT_Sample_I
CP10K	Sample_I	L5_IT	145	L5_IT_Sample_I
CP10K	Sample_I	L5_IT	54	L5_IT_Sample_I
CP10K	Sample_I	L5_IT	40	L5_IT_Sample_I
CP10K	Sample_I	L5_IT	98	L5_IT_Sample_I
CP10K	Sample_I	L5_IT	60	L5_IT_Sample_I
CP10K	Sample_I	L5_IT	85	L5_IT_Sample_I
CP10K	Sample_I	L5_IT	53	L5_IT_Sample_I
CP10K	Sample_I	L5_IT	80	L5_IT_Sample_I
CP10K	Sample_I	L5_IT	20	L5_IT_Sample_I
CP10K	Sample_I	L5_IT	152	L5_IT_Sample_I
CP10K	Sample_I	L5_IT	99	L5_IT_Sample_I
CP10K	Sample_I	L5_IT	67	L5_IT_Sample_I
CP10K	Sample_I	L5_IT	30	L5_IT_Sample_I
CP10K	Sample_I	L5_IT	79	L5_IT_Sample_I
CP10K	Sample_I	L5_IT	79	L5_IT_Sample_I
CP10K	Sample_I	L5_IT	98	L5_IT_Sample_I
CP10K	Sample_I	L5_IT	72	L5_IT_Sample_I
CP10K	Sample_I	L5_IT	135	L5_IT_Sample_I
CP10K	Sample_I	L5_IT	64	L5_IT_Sample_I
CP10K	Sample_I	L5_IT	89	L5_IT_Sample_I
CP10K	Sample_I	L5_IT	107	L5_IT_Sample_I
CP10K	Sample_I	L5_IT	64	L5_IT_Sample_I
CP10K	Sample_I	L5_IT	38	L5_IT_Sample_I
CP10K	Sample_I	L5_IT	91	L5_IT_Sample_I
CP10K	Sample_I	L5_IT	164	L5_IT_Sample_I
CP10K	Sample_I	L5_IT	84	L5_IT_Sample_I
CP10K	Sample_I	L5_IT	89	L5_IT_Sample_I
CP10K	Sample_I	L5_IT	112	L5_IT_Sample_I
CP10K	Sample_I	L5_IT	137	L5_IT_Sample_I
CP10K	Sample_I	L5_IT	76	L5_IT_Sample_I
CP10K	Sample_I	L5_IT	64	L5_IT_Sample_I
CP10K	Sample_I	L5_IT	156	L5_IT_Sample_I
CP10K	Sample_I	L5_IT	61	L5_IT_Sample_I
CP10K	Sample_I	L5_IT	71	L5_IT_Sample_I
CP10K	Sample_I	L5_IT	52	L5_IT_Sample_I
CP10K	Sample_I	L5_IT	124	L5_IT_Sample_I
CP10K	Sample_I	L5_IT	35	L5_IT_Sample_I
CP10K	Sample_I	L5_IT	80	L5_IT_Sample_I
CP10K	Sample_I	L5_IT	79	L5_IT_Sample_I
CP10K	Sample_I	L5_IT	100	L5_IT_Sample_I
CP10K	Sample_I	L5_IT	77	L5_IT_Sample_I
CP10K	Sample_I	L5_IT	56	L5_IT_Sample_I
CP10K	Sample_I	L5_IT	79	L5_IT_Sample_I
CP10K	Sample_I	L5_IT	87	L5_IT_Sample_I
CP10K	Sample_I	L5_IT	20	L5_IT_Sample_I
CP10K	Sample_I	L5_IT	52	L5_IT_Sample_I
CP10K	Sample_I	L5_IT	95	L5_IT_Sample_I
CP10K	Sample_I	L5_IT	65	L5_IT_Sample_I
CP10K	Sample_I	L5_IT	37	L5_IT_Sample_I
CP10K	Sample_I	L5_IT	98	L5_IT_Sample_I
CP10K	Sample_I	L5_IT	168	L5_IT_Sample_I
CP10K	Sample_I	L5_IT	101	L5_IT_Sample_I
CP10K	Sample_I	L5_IT	107	L5_IT_Sample_I
CP10K	Sample_I	L5_IT	59	L5_IT_Sample_I
CP10K	Sample_I	L5_IT	81	L5_IT_Sample_I
CP10K	Sample_I	L5_IT	70	L5_IT_Sample_I
CP10K	Sample_I	L5_IT	77	L5_IT_Sample_I
CP10K	Sample_I	L5_IT	119	L5_IT_Sample_I
CP10K	Sample_I	L5_IT	59	L5_IT_Sample_I
CP10K	Sample_I	L5_IT	88	L5_IT_Sample_I
CP10K	Sample_I	L5_IT	69	L5_IT_Sample_I
CP10K	Sample_I	L5_IT	24	L5_IT_Sample_I
CP10K	Sample_I	L5_IT	52	L5_IT_Sample_I
CP10K	Sample_I	L5_IT	132	L5_IT_Sample_I
CP10K	Sample_I	L5_IT	131	L5_IT_Sample_I
CP10K	Sample_I	L5_IT	82	L5_IT_Sample_I
CP10K	Sample_I	L5_IT	106	L5_IT_Sample_I
CP10K	Sample_I	L5_IT	120	L5_IT_Sample_I
CP10K	Sample_I	L5_IT	101	L5_IT_Sample_I
CP10K	Sample_I	L5_IT	66	L5_IT_Sample_I
CP10K	Sample_I	L5_IT	62	L5_IT_Sample_I
CP10K	Sample_I	L5_IT	94	L5_IT_Sample_I
CP10K	Sample_I	L5_IT	104	L5_IT_Sample_I
CP10K	Sample_I	L5_IT	100	L5_IT_Sample_I
CP10K	Sample_I	L5_IT	76	L5_IT_Sample_I
CP10K	Sample_I	L5_IT	53	L5_IT_Sample_I
CP10K	Sample_I	L5_IT	108	L5_IT_Sample_I
CP10K	Sample_I	L5_IT	107	L5_IT_Sample_I
CP10K	Sample_I	L5_IT	63	L5_IT_Sample_I
CP10K	Sample_I	L5_IT	51	L5_IT_Sample_I
CP10K	Sample_I	L5_IT	96	L5_IT_Sample_I
CP10K	Sample_I	L5_IT	137	L5_IT_Sample_I
CP10K	Sample_I	L5_IT	127	L5_IT_Sample_I
CP10K	Sample_I	L5_IT	46	L5_IT_Sample_I
CP10K	Sample_I	L5_IT	128	L5_IT_Sample_I
CP10K	Sample_I	L5_IT	38	L5_IT_Sample_I
CP10K	Sample_I	L5_IT	164	L5_IT_Sample_I
CP10K	Sample_I	L5_IT	113	L5_IT_Sample_I
CP10K	Sample_I	L5_IT	122	L5_IT_Sample_I
CP10K	Sample_I	L5_IT	93	L5_IT_Sample_I
CP10K	Sample_I	L5_IT	107	L5_IT_Sample_I
CP10K	Sample_I	L5_IT	143	L5_IT_Sample_I
CP10K	Sample_I	L5_IT	91	L5_IT_Sample_I
CP10K	Sample_I	L5_IT	84	L5_IT_Sample_I
CP10K	Sample_I	L5_IT	78	L5_IT_Sample_I
CP10K	Sample_I	L5_IT	123	L5_IT_Sample_I
CP10K	Sample_I	L5_IT	103	L5_IT_Sample_I
CP10K	Sample_I	L5_IT	69	L5_IT_Sample_I
CP10K	Sample_I	L5_IT	50	L5_IT_Sample_I
CP10K	Sample_I	L5_IT	66	L5_IT_Sample_I
CP10K	Sample_I	L5_IT	69	L5_IT_Sample_I
CP10K	Sample_I	L5_IT	135	L5_IT_Sample_I
CP10K	Sample_I	L5_IT	143	L5_IT_Sample_I
CP10K	Sample_I	L5_IT	128	L5_IT_Sample_I
CP10K	Sample_I	L5_IT	124	L5_IT_Sample_I
CP10K	Sample_I	L5_IT	51	L5_IT_Sample_I
CP10K	Sample_I	L5_IT	116	L5_IT_Sample_I
CP10K	Sample_I	L5_IT	94	L5_IT_Sample_I
CP10K	Sample_I	L5_IT	88	L5_IT_Sample_I
CP10K	Sample_I	L5_IT	78	L5_IT_Sample_I
CP10K	Sample_I	L5_IT	112	L5_IT_Sample_I
CP10K	Sample_I	L5_IT	52	L5_IT_Sample_I
CP10K	Sample_I	L5_IT	142	L5_IT_Sample_I
CP10K	Sample_I	L5_IT	115	L5_IT_Sample_I
CP10K	Sample_I	L5_IT	72	L5_IT_Sample_I
CP10K	Sample_I	L5_IT	77	L5_IT_Sample_I
CP10K	Sample_I	L5_IT	116	L5_IT_Sample_I
CP10K	Sample_I	L5_IT	163	L5_IT_Sample_I
[truncated: 8,001 more rows]

## Sheet: Figure_S13d
Group	Sample	Cell_type	Expression	Ctype_Sample
Raw_count	Sample_I	L5_IT	32	L5_IT_Sample_I
Raw_count	Sample_I	L5_IT	32	L5_IT_Sample_I
Raw_count	Sample_I	L5_IT	5	L5_IT_Sample_I
Raw_count	Sample_I	L5_IT	21	L5_IT_Sample_I
Raw_count	Sample_I	L5_IT	41	L5_IT_Sample_I
Raw_count	Sample_I	L5_IT	40	L5_IT_Sample_I
Raw_count	Sample_I	L5_IT	9	L5_IT_Sample_I
Raw_count	Sample_I	L5_IT	17	L5_IT_Sample_I
Raw_count	Sample_I	L5_IT	21	L5_IT_Sample_I
Raw_count	Sample_I	L5_IT	7	L5_IT_Sample_I
Raw_count	Sample_I	L5_IT	50	L5_IT_Sample_I
Raw_count	Sample_I	L5_IT	18	L5_IT_Sample_I
Raw_count	Sample_I	L5_IT	12	L5_IT_Sample_I
Raw_count	Sample_I	L5_IT	23	L5_IT_Sample_I
Raw_count	Sample_I	L5_IT	51	L5_IT_Sample_I
Raw_count	Sample_I	L5_IT	12	L5_IT_Sample_I
Raw_count	Sample_I	L5_IT	35	L5_IT_Sample_I
Raw_count	Sample_I	L5_IT	6	L5_IT_Sample_I
Raw_count	Sample_I	L5_IT	12	L5_IT_Sample_I
Raw_count	Sample_I	L5_IT	6	L5_IT_Sample_I
Raw_count	Sample_I	L5_IT	14	L5_IT_Sample_I
Raw_count	Sample_I	L5_IT	14	L5_IT_Sample_I
Raw_count	Sample_I	L5_IT	13	L5_IT_Sample_I
Raw_count	Sample_I	L5_IT	21	L5_IT_Sample_I
Raw_count	Sample_I	L5_IT	23	L5_IT_Sample_I
Raw_count	Sample_I	L5_IT	16	L5_IT_Sample_I
Raw_count	Sample_I	L5_IT	16	L5_IT_Sample_I
Raw_count	Sample_I	L5_IT	16	L5_IT_Sample_I
Raw_count	Sample_I	L5_IT	11	L5_IT_Sample_I
Raw_count	Sample_I	L5_IT	11	L5_IT_Sample_I
Raw_count	Sample_I	L5_IT	35	L5_IT_Sample_I
Raw_count	Sample_I	L5_IT	4	L5_IT_Sample_I
Raw_count	Sample_I	L5_IT	17	L5_IT_Sample_I
Raw_count	Sample_I	L5_IT	15	L5_IT_Sample_I
Raw_count	Sample_I	L5_IT	39	L5_IT_Sample_I
Raw_count	Sample_I	L5_IT	18	L5_IT_Sample_I
Raw_count	Sample_I	L5_IT	24	L5_IT_Sample_I
Raw_count	Sample_I	L5_IT	20	L5_IT_Sample_I
Raw_count	Sample_I	L5_IT	16	L5_IT_Sample_I
Raw_count	Sample_I	L5_IT	31	L5_IT_Sample_I
Raw_count	Sample_I	L5_IT	61	L5_IT_Sample_I
Raw_count	Sample_I	L5_IT	13	L5_IT_Sample_I
Raw_count	Sample_I	L5_IT	3	L5_IT_Sample_I
Raw_count	Sample_I	L5_IT	34	L5_IT_Sample_I
Raw_count	Sample_I	L5_IT	10	L5_IT_Sample_I
Raw_count	Sample_I	L5_IT	13	L5_IT_Sample_I
Raw_count	Sample_I	L5_IT	28	L5_IT_Sample_I
Raw_count	Sample_I	L5_IT	8	L5_IT_Sample_I
Raw_count	Sample_I	L5_IT	28	L5_IT_Sample_I
Raw_count	Sample_I	L5_IT	20	L5_IT_Sample_I
Raw_count	Sample_I	L5_IT	6	L5_IT_Sample_I
Raw_count	Sample_I	L5_IT	47	L5_IT_Sample_I
Raw_count	Sample_I	L5_IT	26	L5_IT_Sample_I
Raw_count	Sample_I	L5_IT	37	L5_IT_Sample_I
Raw_count	Sample_I	L5_IT	17	L5_IT_Sample_I
Raw_count	Sample_I	L5_IT	8	L5_IT_Sample_I
Raw_count	Sample_I	L5_IT	13	L5_IT_Sample_I
Raw_count	Sample_I	L5_IT	38	L5_IT_Sample_I
Raw_count	Sample_I	L5_IT	23	L5_IT_Sample_I
Raw_count	Sample_I	L5_IT	8	L5_IT_Sample_I
Raw_count	Sample_I	L5_IT	27	L5_IT_Sample_I
Raw_count	Sample_I	L5_IT	17	L5_IT_Sample_I
Raw_count	Sample_I	L5_IT	14	L5_IT_Sample_I
Raw_count	Sample_I	L5_IT	11	L5_IT_Sample_I
Raw_count	Sample_I	L5_IT	37	L5_IT_Sample_I
Raw_count	Sample_I	L5_IT	11	L5_IT_Sample_I
Raw_count	Sample_I	L5_IT	20	L5_IT_Sample_I
Raw_count	Sample_I	L5_IT	28	L5_IT_Sample_I
Raw_count	Sample_I	L5_IT	30	L5_IT_Sample_I
Raw_count	Sample_I	L5_IT	16	L5_IT_Sample_I
Raw_count	Sample_I	L5_IT	5	L5_IT_Sample_I
Raw_count	Sample_I	L5_IT	16	L5_IT_Sample_I
Raw_count	Sample_I	L5_IT	7	L5_IT_Sample_I
Raw_count	Sample_I	L5_IT	26	L5_IT_Sample_I
Raw_count	Sample_I	L5_IT	24	L5_IT_Sample_I
Raw_count	Sample_I	L5_IT	23	L5_IT_Sample_I
Raw_count	Sample_I	L5_IT	9	L5_IT_Sample_I
Raw_count	Sample_I	L5_IT	18	L5_IT_Sample_I
Raw_count	Sample_I	L5_IT	40	L5_IT_Sample_I
Raw_count	Sample_I	L5_IT	22	L5_IT_Sample_I
Raw_count	Sample_I	L5_IT	24	L5_IT_Sample_I
Raw_count	Sample_I	L5_IT	8	L5_IT_Sample_I
Raw_count	Sample_I	L5_IT	5	L5_IT_Sample_I
Raw_count	Sample_I	L5_IT	12	L5_IT_Sample_I
Raw_count	Sample_I	L5_IT	12	L5_IT_Sample_I
Raw_count	Sample_I	L5_IT	16	L5_IT_Sample_I
Raw_count	Sample_I	L5_IT	6	L5_IT_Sample_I
Raw_count	Sample_I	L5_IT	10	L5_IT_Sample_I
Raw_count	Sample_I	L5_IT	8	L5_IT_Sample_I
Raw_count	Sample_I	L5_IT	9	L5_IT_Sample_I
Raw_count	Sample_I	L5_IT	22	L5_IT_Sample_I
Raw_count	Sample_I	L5_IT	22	L5_IT_Sample_I
Raw_count	Sample_I	L5_IT	15	L5_IT_Sample_I
Raw_count	Sample_I	L5_IT	22	L5_IT_Sample_I
Raw_count	Sample_I	L5_IT	13	L5_IT_Sample_I
Raw_count	Sample_I	L5_IT	16	L5_IT_Sample_I
Raw_count	Sample_I	L5_IT	73	L5_IT_Sample_I
Raw_count	Sample_I	L5_IT	15	L5_IT_Sample_I
Raw_count	Sample_I	L5_IT	11	L5_IT_Sample_I
Raw_count	Sample_I	L5_IT	9	L5_IT_Sample_I
Raw_count	Sample_I	L5_IT	18	L5_IT_Sample_I
Raw_count	Sample_I	L5_IT	18	L5_IT_Sample_I
Raw_count	Sample_I	L5_IT	13	L5_IT_Sample_I
Raw_count	Sample_I	L5_IT	22	L5_IT_Sample_I
Raw_count	Sample_I	L5_IT	8	L5_IT_Sample_I
Raw_count	Sample_I	L5_IT	28	L5_IT_Sample_I
Raw_count	Sample_I	L5_IT	4	L5_IT_Sample_I
Raw_count	Sample_I	L5_IT	6	L5_IT_Sample_I
Raw_count	Sample_I	L5_IT	20	L5_IT_Sample_I
Raw_count	Sample_I	L5_IT	16	L5_IT_Sample_I
Raw_count	Sample_I	L5_IT	26	L5_IT_Sample_I
Raw_count	Sample_I	L5_IT	9	L5_IT_Sample_I
Raw_count	Sample_I	L5_IT	15	L5_IT_Sample_I
Raw_count	Sample_I	L5_IT	13	L5_IT_Sample_I
Raw_count	Sample_I	L5_IT	5	L5_IT_Sample_I
Raw_count	Sample_I	L5_IT	7	L5_IT_Sample_I
Raw_count	Sample_I	L5_IT	33	L5_IT_Sample_I
Raw_count	Sample_I	L5_IT	31	L5_IT_Sample_I
Raw_count	Sample_I	L5_IT	21	L5_IT_Sample_I
Raw_count	Sample_I	L5_IT	21	L5_IT_Sample_I
Raw_count	Sample_I	L5_IT	31	L5_IT_Sample_I
Raw_count	Sample_I	L5_IT	7	L5_IT_Sample_I
Raw_count	Sample_I	L5_IT	20	L5_IT_Sample_I
Raw_count	Sample_I	L5_IT	25	L5_IT_Sample_I
Raw_count	Sample_I	L5_IT	26	L5_IT_Sample_I
Raw_count	Sample_I	L5_IT	12	L5_IT_Sample_I
Raw_count	Sample_I	L5_IT	3	L5_IT_Sample_I
Raw_count	Sample_I	L5_IT	24	L5_IT_Sample_I
Raw_count	Sample_I	L5_IT	40	L5_IT_Sample_I
Raw_count	Sample_I	L5_IT	39	L5_IT_Sample_I
Raw_count	Sample_I	L5_IT	18	L5_IT_Sample_I
Raw_count	Sample_I	L5_IT	3	L5_IT_Sample_I
Raw_count	Sample_I	L5_IT	38	L5_IT_Sample_I
Raw_count	Sample_I	L5_IT	4	L5_IT_Sample_I
Raw_count	Sample_I	L5_IT	9	L5_IT_Sample_I
Raw_count	Sample_I	L5_IT	6	L5_IT_Sample_I
Raw_count	Sample_I	L5_IT	10	L5_IT_Sample_I
Raw_count	Sample_I	L5_IT	5	L5_IT_Sample_I
Raw_count	Sample_I	L5_IT	31	L5_IT_Sample_I
Raw_count	Sample_I	L5_IT	5	L5_IT_Sample_I
Raw_count	Sample_I	L5_IT	25	L5_IT_Sample_I
Raw_count	Sample_I	L5_IT	20	L5_IT_Sample_I
Raw_count	Sample_I	L5_IT	27	L5_IT_Sample_I
Raw_count	Sample_I	L5_IT	13	L5_IT_Sample_I
Raw_count	Sample_I	L5_IT	9	L5_IT_Sample_I
Raw_count	Sample_I	L5_IT	33	L5_IT_Sample_I
Raw_count	Sample_I	L5_IT	31	L5_IT_Sample_I
Raw_count	Sample_I	L5_IT	46	L5_IT_Sample_I
Raw_count	Sample_I	L5_IT	7	L5_IT_Sample_I
Raw_count	Sample_I	L5_IT	12	L5_IT_Sample_I
Raw_count	Sample_I	L5_IT	22	L5_IT_Sample_I
Raw_count	Sample_I	L5_IT	21	L5_IT_Sample_I
Raw_count	Sample_I	L5_IT	13	L5_IT_Sample_I
Raw_count	Sample_I	L5_IT	29	L5_IT_Sample_I
Raw_count	Sample_I	L5_IT	2	L5_IT_Sample_I
Raw_count	Sample_I	L5_IT	14	L5_IT_Sample_I
Raw_count	Sample_I	L5_IT	15	L5_IT_Sample_I
Raw_count	Sample_I	L5_IT	30	L5_IT_Sample_I
Raw_count	Sample_I	L5_IT	14	L5_IT_Sample_I
Raw_count	Sample_I	L5_IT	10	L5_IT_Sample_I
Raw_count	Sample_I	L5_IT	61	L5_IT_Sample_I
Raw_count	Sample_I	L5_IT	5	L5_IT_Sample_I
Raw_count	Sample_I	L5_IT	22	L5_IT_Sample_I
Raw_count	Sample_I	L5_IT	15	L5_IT_Sample_I
Raw_count	Sample_I	L5_IT	7	L5_IT_Sample_I
Raw_count	Sample_I	L5_IT	27	L5_IT_Sample_I
Raw_count	Sample_I	L5_IT	45	L5_IT_Sample_I
Raw_count	Sample_I	L5_IT	17	L5_IT_Sample_I
Raw_count	Sample_I	L5_IT	30	L5_IT_Sample_I
Raw_count	Sample_I	L5_IT	25	L5_IT_Sample_I
Raw_count	Sample_I	L5_IT	9	L5_IT_Sample_I
Raw_count	Sample_I	L5_IT	17	L5_IT_Sample_I
Raw_count	Sample_I	L5_IT	22	L5_IT_Sample_I
Raw_count	Sample_I	L5_IT	64	L5_IT_Sample_I
Raw_count	Sample_I	L5_IT	19	L5_IT_Sample_I
Raw_count	Sample_I	L5_IT	15	L5_IT_Sample_I
Raw_count	Sample_I	L5_IT	5	L5_IT_Sample_I
Raw_count	Sample_I	L5_IT	38	L5_IT_Sample_I
Raw_count	Sample_I	L5_IT	16	L5_IT_Sample_I
Raw_count	Sample_I	L5_IT	58	L5_IT_Sample_I
Raw_count	Sample_I	L5_IT	10	L5_IT_Sample_I
Raw_count	Sample_I	L5_IT	12	L5_IT_Sample_I
Raw_count	Sample_I	L5_IT	3	L5_IT_Sample_I
Raw_count	Sample_I	L5_IT	7	L5_IT_Sample_I
Raw_count	Sample_I	L5_IT	7	L5_IT_Sample_I
Raw_count	Sample_I	L5_IT	22	L5_IT_Sample_I
Raw_count	Sample_I	L5_IT	14	L5_IT_Sample_I
Raw_count	Sample_I	L5_IT	14	L5_IT_Sample_I
Raw_count	Sample_I	L5_IT	10	L5_IT_Sample_I
Raw_count	Sample_I	L5_IT	22	L5_IT_Sample_I
Raw_count	Sample_I	L5_IT	44	L5_IT_Sample_I
Raw_count	Sample_I	L5_IT	3	L5_IT_Sample_I
Raw_count	Sample_I	L5_IT	8	L5_IT_Sample_I
Raw_count	Sample_I	L5_IT	11	L5_IT_Sample_I
Raw_count	Sample_I	L5_IT	34	L5_IT_Sample_I
Raw_count	Sample_I	L5_IT	12	L5_IT_Sample_I
Raw_count	Sample_I	L5_IT	5	L5_IT_Sample_I
Raw_count	Sample_I	L5_IT	3	L5_IT_Sample_I
Raw_count	Sample_I	L5_IT	17	L5_IT_Sample_I
Raw_count	Sample_I	L5_IT	12	L5_IT_Sample_I
Raw_count	Sample_I	L5_IT	37	L5_IT_Sample_I
Raw_count	Sample_I	L5_IT	46	L5_IT_Sample_I
Raw_count	Sample_I	L5_IT	22	L5_IT_Sample_I
Raw_count	Sample_I	L5_IT	13	L5_IT_Sample_I
Raw_count	Sample_I	L5_IT	40	L5_IT_Sample_I
Raw_count	Sample_I	L5_IT	21	L5_IT_Sample_I
Raw_count	Sample_I	L5_IT	7	L5_IT_Sample_I
Raw_count	Sample_I	L5_IT	49	L5_IT_Sample_I
Raw_count	Sample_I	L5_IT	47	L5_IT_Sample_I
Raw_count	Sample_I	L5_IT	35	L5_IT_Sample_I
Raw_count	Sample_I	L5_IT	19	L5_IT_Sample_I
Raw_count	Sample_I	L5_IT	40	L5_IT_Sample_I
Raw_count	Sample_I	L5_IT	20	L5_IT_Sample_I
Raw_count	Sample_I	L5_IT	13	L5_IT_Sample_I
Raw_count	Sample_I	L5_IT	22	L5_IT_Sample_I
Raw_count	Sample_I	L5_IT	38	L5_IT_Sample_I
Raw_count	Sample_I	L5_IT	26	L5_IT_Sample_I
Raw_count	Sample_I	L5_IT	19	L5_IT_Sample_I
Raw_count	Sample_I	L5_IT	10	L5_IT_Sample_I
Raw_count	Sample_I	L5_IT	30	L5_IT_Sample_I
Raw_count	Sample_I	L5_IT	30	L5_IT_Sample_I
Raw_count	Sample_I	L5_IT	16	L5_IT_Sample_I
Raw_count	Sample_I	L5_IT	8	L5_IT_Sample_I
Raw_count	Sample_I	L5_IT	12	L5_IT_Sample_I
Raw_count	Sample_I	L5_IT	28	L5_IT_Sample_I
Raw_count	Sample_I	L5_IT	21	L5_IT_Sample_I
Raw_count	Sample_I	L5_IT	13	L5_IT_Sample_I
Raw_count	Sample_I	L5_IT	12	L5_IT_Sample_I
Raw_count	Sample_I	L5_IT	6	L5_IT_Sample_I
Raw_count	Sample_I	L5_IT	30	L5_IT_Sample_I
Raw_count	Sample_I	L5_IT	40	L5_IT_Sample_I
Raw_count	Sample_I	L5_IT	11	L5_IT_Sample_I
Raw_count	Sample_I	L5_IT	13	L5_IT_Sample_I
Raw_count	Sample_I	L5_IT	10	L5_IT_Sample_I
Raw_count	Sample_I	L5_IT	18	L5_IT_Sample_I
Raw_count	Sample_I	L5_IT	6	L5_IT_Sample_I
Raw_count	Sample_I	L5_IT	13	L5_IT_Sample_I
Raw_count	Sample_I	L5_IT	12	L5_IT_Sample_I
Raw_count	Sample_I	L5_IT	28	L5_IT_Sample_I
Raw_count	Sample_I	L5_IT	6	L5_IT_Sample_I
Raw_count	Sample_I	L5_IT	26	L5_IT_Sample_I
Raw_count	Sample_I	L5_IT	25	L5_IT_Sample_I
Raw_count	Sample_I	L5_IT	20	L5_IT_Sample_I
Raw_count	Sample_I	L5_IT	84	L5_IT_Sample_I
Raw_count	Sample_I	L5_IT	23	L5_IT_Sample_I
Raw_count	Sample_I	L5_IT	15	L5_IT_Sample_I
Raw_count	Sample_I	L5_IT	10	L5_IT_Sample_I
Raw_count	Sample_I	L5_IT	34	L5_IT_Sample_I
Raw_count	Sample_I	L5_IT	8	L5_IT_Sample_I
Raw_count	Sample_I	L5_IT	33	L5_IT_Sample_I
Raw_count	Sample_I	L5_IT	18	L5_IT_Sample_I
Raw_count	Sample_I	L5_IT	26	L5_IT_Sample_I
Raw_count	Sample_I	L5_IT	29	L5_IT_Sample_I
Raw_count	Sample_I	L5_IT	21	L5_IT_Sample_I
Raw_count	Sample_I	L5_IT	17	L5_IT_Sample_I
Raw_count	Sample_I	L5_IT	23	L5_IT_Sample_I
Raw_count	Sample_I	L5_IT	12	L5_IT_Sample_I
Raw_count	Sample_I	L5_IT	42	L5_IT_Sample_I
Raw_count	Sample_I	L5_IT	8	L5_IT_Sample_I
Raw_count	Sample_I	L5_IT	8	L5_IT_Sample_I
Raw_count	Sample_I	L5_IT	13	L5_IT_Sample_I
Raw_count	Sample_I	L5_IT	22	L5_IT_Sample_I
Raw_count	Sample_I	L5_IT	12	L5_IT_Sample_I
Raw_count	Sample_I	L5_IT	5	L5_IT_Sample_I
Raw_count	Sample_I	L5_IT	21	L5_IT_Sample_I
Raw_count	Sample_I	L5_IT	5	L5_IT_Sample_I
Raw_count	Sample_I	L5_IT	24	L5_IT_Sample_I
Raw_count	Sample_I	L5_IT	28	L5_IT_Sample_I
Raw_count	Sample_I	L5_IT	13	L5_IT_Sample_I
Raw_count	Sample_I	L5_IT	34	L5_IT_Sample_I
Raw_count	Sample_I	L5_IT	16	L5_IT_Sample_I
Raw_count	Sample_I	L5_IT	23	L5_IT_Sample_I
Raw_count	Sample_I	L5_IT	16	L5_IT_Sample_I
Raw_count	Sample_I	L5_IT	43	L5_IT_Sample_I
Raw_count	Sample_I	L5_IT	12	L5_IT_Sample_I
Raw_count	Sample_I	L5_IT	14	L5_IT_Sample_I
Raw_count	Sample_I	L5_IT	25	L5_IT_Sample_I
Raw_count	Sample_I	L5_IT	23	L5_IT_Sample_I
Raw_count	Sample_I	L5_IT	15	L5_IT_Sample_I
Raw_count	Sample_I	L5_IT	23	L5_IT_Sample_I
Raw_count	Sample_I	L5_IT	14	L5_IT_Sample_I
Raw_count	Sample_I	L5_IT	10	L5_IT_Sample_I
Raw_count	Sample_I	L5_IT	29	L5_IT_Sample_I
Raw_count	Sample_I	L5_IT	5	L5_IT_Sample_I
Raw_count	Sample_I	L5_IT	9	L5_IT_Sample_I
Raw_count	Sample_I	L5_IT	34	L5_IT_Sample_I
Raw_count	Sample_I	L5_IT	13	L5_IT_Sample_I
Raw_count	Sample_I	L5_IT	41	L5_IT_Sample_I
Raw_count	Sample_I	L5_IT	16	L5_IT_Sample_I
Raw_count	Sample_I	L5_IT	24	L5_IT_Sample_I
Raw_count	Sample_I	L5_IT	17	L5_IT_Sample_I
Raw_count	Sample_I	L5_IT	18	L5_IT_Sample_I
Raw_count	Sample_I	L5_IT	29	L5_IT_Sample_I
Raw_count	Sample_I	L5_IT	41	L5_IT_Sample_I
Raw_count	Sample_I	L5_IT	26	L5_IT_Sample_I
Raw_count	Sample_I	L5_IT	30	L5_IT_Sample_I
Raw_count	Sample_I	L5_IT	28	L5_IT_Sample_I
Raw_count	Sample_I	L5_IT	19	L5_IT_Sample_I
Raw_count	Sample_I	L5_IT	9	L5_IT_Sample_I
Raw_count	Sample_I	L5_IT	36	L5_IT_Sample_I
Raw_count	Sample_I	L5_IT	21	L5_IT_Sample_I
Raw_count	Sample_I	L5_IT	32	L5_IT_Sample_I
Raw_count	Sample_I	L5_IT	11	L5_IT_Sample_I
Raw_count	Sample_I	L5_IT	25	L5_IT_Sample_I
Raw_count	Sample_I	L5_IT	10	L5_IT_Sample_I
Raw_count	Sample_I	L5_IT	17	L5_IT_Sample_I
Raw_count	Sample_I	L5_IT	6	L5_IT_Sample_I
Raw_count	Sample_I	L5_IT	32	L5_IT_Sample_I
Raw_count	Sample_I	L5_IT	17	L5_IT_Sample_I
Raw_count	Sample_I	L5_IT	51	L5_IT_Sample_I
Raw_count	Sample_I	L5_IT	28	L5_IT_Sample_I
Raw_count	Sample_I	L5_IT	19	L5_IT_Sample_I
Raw_count	Sample_I	L5_IT	23	L5_IT_Sample_I
Raw_count	Sample_I	L5_IT	25	L5_IT_Sample_I
Raw_count	Sample_I	L5_IT	7	L5_IT_Sample_I
Raw_count	Sample_I	L5_IT	31	L5_IT_Sample_I
Raw_count	Sample_I	L5_IT	30	L5_IT_Sample_I
Raw_count	Sample_I	L5_IT	54	L5_IT_Sample_I
Raw_count	Sample_I	L5_IT	10	L5_IT_Sample_I
Raw_count	Sample_I	L5_IT	24	L5_IT_Sample_I
Raw_count	Sample_I	L5_IT	9	L5_IT_Sample_I
Raw_count	Sample_I	L5_IT	2	L5_IT_Sample_I
Raw_count	Sample_I	L5_IT	2	L5_IT_Sample_I
Raw_count	Sample_I	L5_IT	13	L5_IT_Sample_I
Raw_count	Sample_I	L5_IT	26	L5_IT_Sample_I
Raw_count	Sample_I	L5_IT	14	L5_IT_Sample_I
Raw_count	Sample_I	L5_IT	19	L5_IT_Sample_I
Raw_count	Sample_I	L5_IT	3	L5_IT_Sample_I
Raw_count	Sample_I	L5_IT	17	L5_IT_Sample_I
Raw_count	Sample_I	L5_IT	24	L5_IT_Sample_I
Raw_count	Sample_I	L5_IT	34	L5_IT_Sample_I
Raw_count	Sample_I	L5_IT	43	L5_IT_Sample_I
Raw_count	Sample_I	L5_IT	5	L5_IT_Sample_I
Raw_count	Sample_I	L5_IT	20	L5_IT_Sample_I
Raw_count	Sample_I	L5_IT	29	L5_IT_Sample_I
Raw_count	Sample_I	L5_IT	25	L5_IT_Sample_I
Raw_count	Sample_I	L5_IT	3	L5_IT_Sample_I
Raw_count	Sample_I	L5_IT	22	L5_IT_Sample_I
Raw_count	Sample_I	L5_IT	19	L5_IT_Sample_I
Raw_count	Sample_I	L5_IT	32	L5_IT_Sample_I
Raw_count	Sample_I	L5_IT	14	L5_IT_Sample_I
Raw_count	Sample_I	L5_IT	15	L5_IT_Sample_I
Raw_count	Sample_I	L5_IT	20	L5_IT_Sample_I
Raw_count	Sample_I	L5_IT	17	L5_IT_Sample_I
Raw_count	Sample_I	L5_IT	23	L5_IT_Sample_I
Raw_count	Sample_I	L5_IT	21	L5_IT_Sample_I
Raw_count	Sample_I	L5_IT	17	L5_IT_Sample_I
Raw_count	Sample_I	L5_IT	27	L5_IT_Sample_I
Raw_count	Sample_I	L5_IT	38	L5_IT_Sample_I
Raw_count	Sample_I	L5_IT	5	L5_IT_Sample_I
Raw_count	Sample_I	L5_IT	10	L5_IT_Sample_I
Raw_count	Sample_I	L5_IT	19	L5_IT_Sample_I
Raw_count	Sample_I	L5_IT	6	L5_IT_Sample_I
Raw_count	Sample_I	L5_IT	29	L5_IT_Sample_I
Raw_count	Sample_I	L5_IT	21	L5_IT_Sample_I
Raw_count	Sample_I	L5_IT	24	L5_IT_Sample_I
Raw_count	Sample_I	L5_IT	5	L5_IT_Sample_I
Raw_count	Sample_I	L5_IT	54	L5_IT_Sample_I
Raw_count	Sample_I	L5_IT	31	L5_IT_Sample_I
Raw_count	Sample_I	L5_IT	34	L5_IT_Sample_I
Raw_count	Sample_I	L5_IT	11	L5_IT_Sample_I
Raw_count	Sample_I	L5_IT	33	L5_IT_Sample_I
Raw_count	Sample_I	L5_IT	13	L5_IT_Sample_I
Raw_count	Sample_I	L5_IT	12	L5_IT_Sample_I
Raw_count	Sample_I	L5_IT	5	L5_IT_Sample_I
Raw_count	Sample_I	L5_IT	25	L5_IT_Sample_I
Raw_count	Sample_I	L5_IT	16	L5_IT_Sample_I
Raw_count	Sample_I	L5_IT	28	L5_IT_Sample_I
Raw_count	Sample_I	L5_IT	6	L5_IT_Sample_I
Raw_count	Sample_I	L5_IT	33	L5_IT_Sample_I
Raw_count	Sample_I	L5_IT	26	L5_IT_Sample_I
Raw_count	Sample_I	L5_IT	7	L5_IT_Sample_I
Raw_count	Sample_I	L5_IT	29	L5_IT_Sample_I
Raw_count	Sample_I	L5_IT	27	L5_IT_Sample_I
Raw_count	Sample_I	L5_IT	11	L5_IT_Sample_I
Raw_count	Sample_I	L5_IT	6	L5_IT_Sample_I
Raw_count	Sample_I	L5_IT	17	L5_IT_Sample_I
Raw_count	Sample_I	L5_IT	5	L5_IT_Sample_I
Raw_count	Sample_I	L5_IT	13	L5_IT_Sample_I
Raw_count	Sample_I	L5_IT	3	L5_IT_Sample_I
Raw_count	Sample_I	L5_IT	52	L5_IT_Sample_I
Raw_count	Sample_I	L5_IT	17	L5_IT_Sample_I
Raw_count	Sample_I	L5_IT	41	L5_IT_Sample_I
Raw_count	Sample_I	L5_IT	8	L5_IT_Sample_I
Raw_count	Sample_I	L5_IT	5	L5_IT_Sample_I
Raw_count	Sample_I	L5_IT	19	L5_IT_Sample_I
Raw_count	Sample_I	L5_IT	15	L5_IT_Sample_I
Raw_count	Sample_I	L5_IT	19	L5_IT_Sample_I
Raw_count	Sample_I	L5_IT	21	L5_IT_Sample_I
Raw_count	Sample_I	L5_IT	13	L5_IT_Sample_I
Raw_count	Sample_I	L5_IT	22	L5_IT_Sample_I
Raw_count	Sample_I	L5_IT	16	L5_IT_Sample_I
Raw_count	Sample_I	L5_IT	20	L5_IT_Sample_I
Raw_count	Sample_I	L5_IT	3	L5_IT_Sample_I
Raw_count	Sample_I	L5_IT	16	L5_IT_Sample_I
Raw_count	Sample_I	L5_IT	13	L5_IT_Sample_I
Raw_count	Sample_I	L5_IT	12	L5_IT_Sample_I
Raw_count	Sample_I	L5_IT	13	L5_IT_Sample_I
Raw_count	Sample_I	L5_IT	11	L5_IT_Sample_I
Raw_count	Sample_I	L5_IT	57	L5_IT_Sample_I
Raw_count	Sample_I	L5_IT	26	L5_IT_Sample_I
Raw_count	Sample_I	L5_IT	24	L5_IT_Sample_I
Raw_count	Sample_I	L5_IT	33	L5_IT_Sample_I
Raw_count	Sample_I	L5_IT	37	L5_IT_Sample_I
Raw_count	Sample_I	L5_IT	3	L5_IT_Sample_I
Raw_count	Sample_I	L5_IT	7	L5_IT_Sample_I
Raw_count	Sample_I	L5_IT	3	L5_IT_Sample_I
Raw_count	Sample_I	L5_IT	14	L5_IT_Sample_I
Raw_count	Sample_I	L5_IT	16	L5_IT_Sample_I
Raw_count	Sample_I	L5_IT	26	L5_IT_Sample_I
Raw_count	Sample_I	L5_IT	1	L5_IT_Sample_I
Raw_count	Sample_I	L5_IT	7	L5_IT_Sample_I
Raw_count	Sample_I	L5_IT	26	L5_IT_Sample_I
Raw_count	Sample_I	L5_IT	13	L5_IT_Sample_I
Raw_count	Sample_I	L5_IT	6	L5_IT_Sample_I
Raw_count	Sample_I	L5_IT	10	L5_IT_Sample_I
Raw_count	Sample_I	L5_IT	29	L5_IT_Sample_I
Raw_count	Sample_I	L5_IT	14	L5_IT_Sample_I
Raw_count	Sample_I	L5_IT	15	L5_IT_Sample_I
Raw_count	Sample_I	L5_IT	7	L5_IT_Sample_I
Raw_count	Sample_I	L5_IT	35	L5_IT_Sample_I
Raw_count	Sample_I	L5_IT	33	L5_IT_Sample_I
Raw_count	Sample_I	L5_IT	8	L5_IT_Sample_I
Raw_count	Sample_I	L5_IT	39	L5_IT_Sample_I
Raw_count	Sample_I	L5_IT	29	L5_IT_Sample_I
Raw_count	Sample_I	L5_IT	29	L5_IT_Sample_I
Raw_count	Sample_I	L5_IT	15	L5_IT_Sample_I
Raw_count	Sample_I	L5_IT	24	L5_IT_Sample_I
Raw_count	Sample_I	L5_IT	78	L5_IT_Sample_I
Raw_count	Sample_I	L5_IT	32	L5_IT_Sample_I
Raw_count	Sample_I	L5_IT	16	L5_IT_Sample_I
Raw_count	Sample_I	L5_IT	69	L5_IT_Sample_I
Raw_count	Sample_I	L5_IT	24	L5_IT_Sample_I
Raw_count	Sample_I	L5_IT	41	L5_IT_Sample_I
Raw_count	Sample_I	L5_IT	12	L5_IT_Sample_I
Raw_count	Sample_I	L5_IT	16	L5_IT_Sample_I
Raw_count	Sample_I	L5_IT	20	L5_IT_Sample_I
Raw_count	Sample_I	L5_IT	17	L5_IT_Sample_I
Raw_count	Sample_I	L5_IT	46	L5_IT_Sample_I
Raw_count	Sample_I	L5_IT	23	L5_IT_Sample_I
Raw_count	Sample_I	L5_IT	25	L5_IT_Sample_I
Raw_count	Sample_I	L5_IT	14	L5_IT_Sample_I
Raw_count	Sample_I	L5_IT	25	L5_IT_Sample_I
Raw_count	Sample_I	L5_IT	11	L5_IT_Sample_I
Raw_count	Sample_I	L5_IT	24	L5_IT_Sample_I
Raw_count	Sample_I	L5_IT	26	L5_IT_Sample_I
Raw_count	Sample_I	L5_IT	13	L5_IT_Sample_I
Raw_count	Sample_I	L5_IT	43	L5_IT_Sample_I
Raw_count	Sample_I	L5_IT	9	L5_IT_Sample_I
Raw_count	Sample_I	L5_IT	33	L5_IT_Sample_I
Raw_count	Sample_I	L5_IT	16	L5_IT_Sample_I
Raw_count	Sample_I	L5_IT	19	L5_IT_Sample_I
Raw_count	Sample_I	L5_IT	23	L5_IT_Sample_I
Raw_count	Sample_I	L5_IT	19	L5_IT_Sample_I
Raw_count	Sample_I	L5_IT	26	L5_IT_Sample_I
Raw_count	Sample_I	L5_IT	28	L5_IT_Sample_I
Raw_count	Sample_I	L5_IT	32	L5_IT_Sample_I
Raw_count	Sample_I	L5_IT	24	L5_IT_Sample_I
Raw_count	Sample_I	L5_IT	13	L5_IT_Sample_I
Raw_count	Sample_I	L5_IT	21	L5_IT_Sample_I
Raw_count	Sample_I	L5_IT	16	L5_IT_Sample_I
Raw_count	Sample_I	L5_IT	11	L5_IT_Sample_I
Raw_count	Sample_I	L5_IT	12	L5_IT_Sample_I
Raw_count	Sample_I	L5_IT	15	L5_IT_Sample_I
Raw_count	Sample_I	L5_IT	54	L5_IT_Sample_I
Raw_count	Sample_I	L5_IT	19	L5_IT_Sample_I
Raw_count	Sample_I	L5_IT	16	L5_IT_Sample_I
Raw_count	Sample_I	L5_IT	11	L5_IT_Sample_I
Raw_count	Sample_I	L5_IT	11	L5_IT_Sample_I
Raw_count	Sample_I	L5_IT	19	L5_IT_Sample_I
Raw_count	Sample_I	L5_IT	16	L5_IT_Sample_I
Raw_count	Sample_I	L5_IT	13	L5_IT_Sample_I
Raw_count	Sample_I	L5_IT	28	L5_IT_Sample_I
Raw_count	Sample_I	L5_IT	11	L5_IT_Sample_I
Raw_count	Sample_I	L5_IT	12	L5_IT_Sample_I
Raw_count	Sample_I	L5_IT	21	L5_IT_Sample_I
Raw_count	Sample_I	L5_IT	14	L5_IT_Sample_I
Raw_count	Sample_I	L5_IT	17	L5_IT_Sample_I
Raw_count	Sample_I	L5_IT	4	L5_IT_Sample_I
Raw_count	Sample_I	L5_IT	28	L5_IT_Sample_I
Raw_count	Sample_I	L5_IT	28	L5_IT_Sample_I
Raw_count	Sample_I	L5_IT	31	L5_IT_Sample_I
Raw_count	Sample_I	L5_IT	20	L5_IT_Sample_I
Raw_count	Sample_I	L5_IT	5	L5_IT_Sample_I
Raw_count	Sample_I	L5_IT	23	L5_IT_Sample_I
Raw_count	Sample_I	L5_IT	33	L5_IT_Sample_I
Raw_count	Sample_I	L5_IT	9	L5_IT_Sample_I
Raw_count	Sample_I	L5_IT	0	L5_IT_Sample_I
Raw_count	Sample_I	L5_IT	44	L5_IT_Sample_I
Raw_count	Sample_I	L5_IT	41	L5_IT_Sample_I
Raw_count	Sample_I	L5_IT	8	L5_IT_Sample_I
Raw_count	Sample_I	L5_IT	21	L5_IT_Sample_I
Raw_count	Sample_I	L5_IT	21	L5_IT_Sample_I
Raw_count	Sample_I	L5_IT	4	L5_IT_Sample_I
Raw_count	Sample_I	L5_IT	53	L5_IT_Sample_I
Raw_count	Sample_I	L5_IT	11	L5_IT_Sample_I
Raw_count	Sample_I	L5_IT	25	L5_IT_Sample_I
Raw_count	Sample_I	L5_IT	12	L5_IT_Sample_I
Raw_count	Sample_I	L5_IT	15	L5_IT_Sample_I
Raw_count	Sample_I	L5_IT	33	L5_IT_Sample_I
Raw_count	Sample_II	L5_IT	12	L5_IT_Sample_II
Raw_count	Sample_II	L5_IT	2	L5_IT_Sample_II
Raw_count	Sample_II	L5_IT	43	L5_IT_Sample_II
Raw_count	Sample_II	L5_IT	58	L5_IT_Sample_II
Raw_count	Sample_II	L5_IT	8	L5_IT_Sample_II
Raw_count	Sample_II	L5_IT	72	L5_IT_Sample_II
Raw_count	Sample_II	L5_IT	33	L5_IT_Sample_II
Raw_count	Sample_II	L5_IT	35	L5_IT_Sample_II
Raw_count	Sample_II	L5_IT	15	L5_IT_Sample_II
Raw_count	Sample_II	L5_IT	44	L5_IT_Sample_II
Raw_count	Sample_II	L5_IT	40	L5_IT_Sample_II
Raw_count	Sample_II	L5_IT	6	L5_IT_Sample_II
Raw_count	Sample_II	L5_IT	93	L5_IT_Sample_II
Raw_count	Sample_II	L5_IT	67	L5_IT_Sample_II
Raw_count	Sample_II	L5_IT	43	L5_IT_Sample_II
Raw_count	Sample_II	L5_IT	12	L5_IT_Sample_II
Raw_count	Sample_II	L5_IT	13	L5_IT_Sample_II
Raw_count	Sample_II	L5_IT	53	L5_IT_Sample_II
Raw_count	Sample_II	L5_IT	71	L5_IT_Sample_II
Raw_count	Sample_II	L5_IT	20	L5_IT_Sample_II
Raw_count	Sample_II	L5_IT	28	L5_IT_Sample_II
Raw_count	Sample_II	L5_IT	30	L5_IT_Sample_II
Raw_count	Sample_II	L5_IT	41	L5_IT_Sample_II
Raw_count	Sample_II	L5_IT	25	L5_IT_Sample_II
Raw_count	Sample_II	L5_IT	63	L5_IT_Sample_II
Raw_count	Sample_II	L5_IT	51	L5_IT_Sample_II
Raw_count	Sample_II	L5_IT	40	L5_IT_Sample_II
Raw_count	Sample_II	L5_IT	51	L5_IT_Sample_II
Raw_count	Sample_II	L5_IT	20	L5_IT_Sample_II
Raw_count	Sample_II	L5_IT	38	L5_IT_Sample_II
Raw_count	Sample_II	L5_IT	42	L5_IT_Sample_II
Raw_count	Sample_II	L5_IT	75	L5_IT_Sample_II
Raw_count	Sample_II	L5_IT	54	L5_IT_Sample_II
Raw_count	Sample_II	L5_IT	43	L5_IT_Sample_II
Raw_count	Sample_II	L5_IT	49	L5_IT_Sample_II
Raw_count	Sample_II	L5_IT	27	L5_IT_Sample_II
Raw_count	Sample_II	L5_IT	33	L5_IT_Sample_II
Raw_count	Sample_II	L5_IT	54	L5_IT_Sample_II
Raw_count	Sample_II	L5_IT	79	L5_IT_Sample_II
Raw_count	Sample_II	L5_IT	11	L5_IT_Sample_II
Raw_count	Sample_II	L5_IT	6	L5_IT_Sample_II
Raw_count	Sample_II	L5_IT	179	L5_IT_Sample_II
Raw_count	Sample_II	L5_IT	45	L5_IT_Sample_II
Raw_count	Sample_II	L5_IT	11	L5_IT_Sample_II
Raw_count	Sample_II	L5_IT	20	L5_IT_Sample_II
Raw_count	Sample_II	L5_IT	19	L5_IT_Sample_II
Raw_count	Sample_II	L5_IT	31	L5_IT_Sample_II
Raw_count	Sample_II	L5_IT	10	L5_IT_Sample_II
Raw_count	Sample_II	L5_IT	15	L5_IT_Sample_II
Raw_count	Sample_II	L5_IT	26	L5_IT_Sample_II
Raw_count	Sample_II	L5_IT	76	L5_IT_Sample_II
Raw_count	Sample_II	L5_IT	23	L5_IT_Sample_II
Raw_count	Sample_II	L5_IT	61	L5_IT_Sample_II
Raw_count	Sample_II	L5_IT	53	L5_IT_Sample_II
Raw_count	Sample_II	L5_IT	59	L5_IT_Sample_II
Raw_count	Sample_II	L5_IT	30	L5_IT_Sample_II
Raw_count	Sample_II	L5_IT	14	L5_IT_Sample_II
Raw_count	Sample_II	L5_IT	41	L5_IT_Sample_II
Raw_count	Sample_II	L5_IT	17	L5_IT_Sample_II
Raw_count	Sample_II	L5_IT	69	L5_IT_Sample_II
Raw_count	Sample_II	L5_IT	25	L5_IT_Sample_II
Raw_count	Sample_II	L5_IT	3	L5_IT_Sample_II
Raw_count	Sample_II	L5_IT	21	L5_IT_Sample_II
Raw_count	Sample_II	L5_IT	33	L5_IT_Sample_II
Raw_count	Sample_II	L5_IT	20	L5_IT_Sample_II
Raw_count	Sample_II	L5_IT	65	L5_IT_Sample_II
Raw_count	Sample_II	L5_IT	15	L5_IT_Sample_II
Raw_count	Sample_II	L5_IT	10	L5_IT_Sample_II
Raw_count	Sample_II	L5_IT	29	L5_IT_Sample_II
Raw_count	Sample_II	L5_IT	36	L5_IT_Sample_II
Raw_count	Sample_II	L5_IT	27	L5_IT_Sample_II
Raw_count	Sample_II	L5_IT	29	L5_IT_Sample_II
Raw_count	Sample_II	L5_IT	24	L5_IT_Sample_II
Raw_count	Sample_II	L5_IT	83	L5_IT_Sample_II
Raw_count	Sample_II	L5_IT	48	L5_IT_Sample_II
Raw_count	Sample_II	L5_IT	29	L5_IT_Sample_II
Raw_count	Sample_II	L5_IT	69	L5_IT_Sample_II
Raw_count	Sample_II	L5_IT	5	L5_IT_Sample_II
Raw_count	Sample_II	L5_IT	43	L5_IT_Sample_II
Raw_count	Sample_II	L5_IT	67	L5_IT_Sample_II
Raw_count	Sample_II	L5_IT	23	L5_IT_Sample_II
Raw_count	Sample_II	L5_IT	59	L5_IT_Sample_II
Raw_count	Sample_II	L5_IT	25	L5_IT_Sample_II
Raw_count	Sample_II	L5_IT	5	L5_IT_Sample_II
Raw_count	Sample_II	L5_IT	43	L5_IT_Sample_II
Raw_count	Sample_II	L5_IT	21	L5_IT_Sample_II
Raw_count	Sample_II	L5_IT	97	L5_IT_Sample_II
Raw_count	Sample_II	L5_IT	42	L5_IT_Sample_II
Raw_count	Sample_II	L5_IT	69	L5_IT_Sample_II
Raw_count	Sample_II	L5_IT	35	L5_IT_Sample_II
Raw_count	Sample_II	L5_IT	23	L5_IT_Sample_II
Raw_count	Sample_II	L5_IT	9	L5_IT_Sample_II
Raw_count	Sample_II	L5_IT	78	L5_IT_Sample_II
Raw_count	Sample_II	L5_IT	33	L5_IT_Sample_II
Raw_count	Sample_II	L5_IT	32	L5_IT_Sample_II
Raw_count	Sample_II	L5_IT	14	L5_IT_Sample_II
Raw_count	Sample_II	L5_IT	35	L5_IT_Sample_II
Raw_count	Sample_II	L5_IT	22	L5_IT_Sample_II
Raw_count	Sample_II	L5_IT	27	L5_IT_Sample_II
Raw_count	Sample_II	L5_IT	50	L5_IT_Sample_II
Raw_count	Sample_II	L5_IT	12	L5_IT_Sample_II
Raw_count	Sample_II	L5_IT	119	L5_IT_Sample_II
Raw_count	Sample_II	L5_IT	25	L5_IT_Sample_II
Raw_count	Sample_II	L5_IT	21	L5_IT_Sample_II
Raw_count	Sample_II	L5_IT	61	L5_IT_Sample_II
Raw_count	Sample_II	L5_IT	6	L5_IT_Sample_II
Raw_count	Sample_II	L5_IT	32	L5_IT_Sample_II
Raw_count	Sample_II	L5_IT	59	L5_IT_Sample_II
Raw_count	Sample_II	L5_IT	17	L5_IT_Sample_II
Raw_count	Sample_II	L5_IT	21	L5_IT_Sample_II
Raw_count	Sample_II	L5_IT	16	L5_IT_Sample_II
Raw_count	Sample_II	L5_IT	72	L5_IT_Sample_II
Raw_count	Sample_II	L5_IT	60	L5_IT_Sample_II
Raw_count	Sample_II	L5_IT	29	L5_IT_Sample_II
Raw_count	Sample_II	L5_IT	47	L5_IT_Sample_II
Raw_count	Sample_II	L5_IT	6	L5_IT_Sample_II
Raw_count	Sample_II	L5_IT	19	L5_IT_Sample_II
Raw_count	Sample_II	L5_IT	16	L5_IT_Sample_II
Raw_count	Sample_II	L5_IT	52	L5_IT_Sample_II
Raw_count	Sample_II	L5_IT	10	L5_IT_Sample_II
Raw_count	Sample_II	L5_IT	28	L5_IT_Sample_II
Raw_count	Sample_II	L5_IT	41	L5_IT_Sample_II
Raw_count	Sample_II	L5_IT	36	L5_IT_Sample_II
Raw_count	Sample_II	L5_IT	27	L5_IT_Sample_II
Raw_count	Sample_II	L5_IT	72	L5_IT_Sample_II
Raw_count	Sample_II	L5_IT	20	L5_IT_Sample_II
Raw_count	Sample_II	L5_IT	45	L5_IT_Sample_II
Raw_count	Sample_II	L5_IT	21	L5_IT_Sample_II
Raw_count	Sample_II	L5_IT	34	L5_IT_Sample_II
Raw_count	Sample_II	L5_IT	29	L5_IT_Sample_II
Raw_count	Sample_II	L5_IT	12	L5_IT_Sample_II
Raw_count	Sample_II	L5_IT	42	L5_IT_Sample_II
Raw_count	Sample_II	L5_IT	47	L5_IT_Sample_II
Raw_count	Sample_II	L5_IT	81	L5_IT_Sample_II
Raw_count	Sample_II	L5_IT	33	L5_IT_Sample_II
Raw_count	Sample_II	L5_IT	21	L5_IT_Sample_II
Raw_count	Sample_II	L5_IT	8	L5_IT_Sample_II
Raw_count	Sample_II	L5_IT	69	L5_IT_Sample_II
Raw_count	Sample_II	L5_IT	34	L5_IT_Sample_II
Raw_count	Sample_II	L5_IT	13	L5_IT_Sample_II
Raw_count	Sample_II	L5_IT	21	L5_IT_Sample_II
Raw_count	Sample_II	L5_IT	39	L5_IT_Sample_II
Raw_count	Sample_II	L5_IT	19	L5_IT_Sample_II
Raw_count	Sample_II	L5_IT	29	L5_IT_Sample_II
Raw_count	Sample_II	L5_IT	4	L5_IT_Sample_II
Raw_count	Sample_II	L5_IT	17	L5_IT_Sample_II
Raw_count	Sample_II	L5_IT	15	L5_IT_Sample_II
Raw_count	Sample_II	L5_IT	44	L5_IT_Sample_II
Raw_count	Sample_II	L5_IT	6	L5_IT_Sample_II
Raw_count	Sample_II	L5_IT	10	L5_IT_Sample_II
Raw_count	Sample_II	L5_IT	26	L5_IT_Sample_II
Raw_count	Sample_II	L5_IT	8	L5_IT_Sample_II
Raw_count	Sample_II	L5_IT	6	L5_IT_Sample_II
Raw_count	Sample_II	L5_IT	69	L5_IT_Sample_II
Raw_count	Sample_II	L5_IT	20	L5_IT_Sample_II
Raw_count	Sample_II	L5_IT	18	L5_IT_Sample_II
Raw_count	Sample_II	L5_IT	56	L5_IT_Sample_II
Raw_count	Sample_II	L5_IT	35	L5_IT_Sample_II
Raw_count	Sample_II	L5_IT	26	L5_IT_Sample_II
Raw_count	Sample_II	L5_IT	5	L5_IT_Sample_II
Raw_count	Sample_II	L5_IT	34	L5_IT_Sample_II
Raw_count	Sample_II	L5_IT	30	L5_IT_Sample_II
Raw_count	Sample_II	L5_IT	46	L5_IT_Sample_II
Raw_count	Sample_II	L5_IT	27	L5_IT_Sample_II
Raw_count	Sample_II	L5_IT	15	L5_IT_Sample_II
Raw_count	Sample_II	L5_IT	35	L5_IT_Sample_II
Raw_count	Sample_II	L5_IT	41	L5_IT_Sample_II
Raw_count	Sample_II	L5_IT	7	L5_IT_Sample_II
Raw_count	Sample_II	L5_IT	31	L5_IT_Sample_II
Raw_count	Sample_II	L5_IT	3	L5_IT_Sample_II
Raw_count	Sample_II	L5_IT	51	L5_IT_Sample_II
Raw_count	Sample_II	L5_IT	19	L5_IT_Sample_II
Raw_count	Sample_II	L5_IT	67	L5_IT_Sample_II
Raw_count	Sample_II	L5_IT	32	L5_IT_Sample_II
Raw_count	Sample_II	L5_IT	33	L5_IT_Sample_II
Raw_count	Sample_II	L5_IT	21	L5_IT_Sample_II
Raw_count	Sample_II	L5_IT	37	L5_IT_Sample_II
Raw_count	Sample_II	L5_IT	28	L5_IT_Sample_II
Raw_count	Sample_II	L5_IT	71	L5_IT_Sample_II
Raw_count	Sample_II	L5_IT	11	L5_IT_Sample_II
Raw_count	Sample_II	L5_IT	32	L5_IT_Sample_II
Raw_count	Sample_II	L5_IT	24	L5_IT_Sample_II
Raw_count	Sample_II	L5_IT	21	L5_IT_Sample_II
Raw_count	Sample_II	L5_IT	19	L5_IT_Sample_II
Raw_count	Sample_II	L5_IT	63	L5_IT_Sample_II
Raw_count	Sample_II	L5_IT	40	L5_IT_Sample_II
Raw_count	Sample_II	L5_IT	156	L5_IT_Sample_II
Raw_count	Sample_II	L5_IT	42	L5_IT_Sample_II
Raw_count	Sample_II	L5_IT	56	L5_IT_Sample_II
Raw_count	Sample_II	L5_IT	35	L5_IT_Sample_II
Raw_count	Sample_II	L5_IT	65	L5_IT_Sample_II
Raw_count	Sample_II	L5_IT	32	L5_IT_Sample_II
Raw_count	Sample_II	L5_IT	14	L5_IT_Sample_II
Raw_count	Sample_II	L5_IT	57	L5_IT_Sample_II
Raw_count	Sample_II	L5_IT	52	L5_IT_Sample_II
Raw_count	Sample_II	L5_IT	6	L5_IT_Sample_II
Raw_count	Sample_II	L5_IT	15	L5_IT_Sample_II
Raw_count	Sample_II	L5_IT	10	L5_IT_Sample_II
Raw_count	Sample_II	L5_IT	23	L5_IT_Sample_II
Raw_count	Sample_II	L5_IT	56	L5_IT_Sample_II
Raw_count	Sample_II	L5_IT	42	L5_IT_Sample_II
Raw_count	Sample_II	L5_IT	66	L5_IT_Sample_II
Raw_count	Sample_II	L5_IT	18	L5_IT_Sample_II
Raw_count	Sample_II	L5_IT	38	L5_IT_Sample_II
Raw_count	Sample_II	L5_IT	15	L5_IT_Sample_II
Raw_count	Sample_II	L5_IT	12	L5_IT_Sample_II
Raw_count	Sample_II	L5_IT	39	L5_IT_Sample_II
Raw_count	Sample_II	L5_IT	58	L5_IT_Sample_II
Raw_count	Sample_II	L5_IT	71	L5_IT_Sample_II
Raw_count	Sample_II	L5_IT	58	L5_IT_Sample_II
Raw_count	Sample_II	L5_IT	100	L5_IT_Sample_II
Raw_count	Sample_II	L5_IT	30	L5_IT_Sample_II
Raw_count	Sample_II	L5_IT	22	L5_IT_Sample_II
Raw_count	Sample_II	L5_IT	1	L5_IT_Sample_II
Raw_count	Sample_II	L5_IT	7	L5_IT_Sample_II
Raw_count	Sample_II	L5_IT	36	L5_IT_Sample_II
Raw_count	Sample_II	L5_IT	27	L5_IT_Sample_II
Raw_count	Sample_II	L5_IT	33	L5_IT_Sample_II
Raw_count	Sample_II	L5_IT	58	L5_IT_Sample_II
Raw_count	Sample_II	L5_IT	30	L5_IT_Sample_II
Raw_count	Sample_II	L5_IT	39	L5_IT_Sample_II
Raw_count	Sample_II	L5_IT	56	L5_IT_Sample_II
Raw_count	Sample_II	L5_IT	67	L5_IT_Sample_II
Raw_count	Sample_II	L5_IT	42	L5_IT_Sample_II
Raw_count	Sample_II	L5_IT	36	L5_IT_Sample_II
Raw_count	Sample_II	L5_IT	32	L5_IT_Sample_II
Raw_count	Sample_II	L5_IT	22	L5_IT_Sample_II
Raw_count	Sample_II	L5_IT	22	L5_IT_Sample_II
Raw_count	Sample_II	L5_IT	16	L5_IT_Sample_II
Raw_count	Sample_II	L5_IT	25	L5_IT_Sample_II
Raw_count	Sample_II	L5_IT	97	L5_IT_Sample_II
Raw_count	Sample_II	L5_IT	18	L5_IT_Sample_II
Raw_count	Sample_II	L5_IT	47	L5_IT_Sample_II
Raw_count	Sample_II	L5_IT	60	L5_IT_Sample_II
Raw_count	Sample_II	L5_IT	56	L5_IT_Sample_II
Raw_count	Sample_II	L5_IT	50	L5_IT_Sample_II
Raw_count	Sample_II	L5_IT	8	L5_IT_Sample_II
Raw_count	Sample_II	L5_IT	79	L5_IT_Sample_II
Raw_count	Sample_II	L5_IT	49	L5_IT_Sample_II
Raw_count	Sample_II	L5_IT	6	L5_IT_Sample_II
Raw_count	Sample_II	L5_IT	45	L5_IT_Sample_II
Raw_count	Sample_II	L5_IT	37	L5_IT_Sample_II
Raw_count	Sample_II	L5_IT	40	L5_IT_Sample_II
Raw_count	Sample_II	L5_IT	42	L5_IT_Sample_II
Raw_count	Sample_II	L5_IT	88	L5_IT_Sample_II
Raw_count	Sample_II	L5_IT	22	L5_IT_Sample_II
Raw_count	Sample_II	L5_IT	11	L5_IT_Sample_II
Raw_count	Sample_II	L5_IT	8	L5_IT_Sample_II
Raw_count	Sample_II	L5_IT	69	L5_IT_Sample_II
Raw_count	Sample_II	L5_IT	46	L5_IT_Sample_II
Raw_count	Sample_II	L5_IT	59	L5_IT_Sample_II
Raw_count	Sample_II	L5_IT	49	L5_IT_Sample_II
Raw_count	Sample_II	L5_IT	61	L5_IT_Sample_II
Raw_count	Sample_II	L5_IT	54	L5_IT_Sample_II
Raw_count	Sample_II	L5_IT	10	L5_IT_Sample_II
Raw_count	Sample_II	L5_IT	84	L5_IT_Sample_II
Raw_count	Sample_II	L5_IT	11	L5_IT_Sample_II
Raw_count	Sample_II	L5_IT	24	L5_IT_Sample_II
Raw_count	Sample_II	L5_IT	92	L5_IT_Sample_II
Raw_count	Sample_II	L5_IT	38	L5_IT_Sample_II
Raw_count	Sample_II	L5_IT	53	L5_IT_Sample_II
Raw_count	Sample_II	L5_IT	16	L5_IT_Sample_II
Raw_count	Sample_II	L5_IT	28	L5_IT_Sample_II
Raw_count	Sample_II	L5_IT	39	L5_IT_Sample_II
Raw_count	Sample_II	L5_IT	34	L5_IT_Sample_II
Raw_count	Sample_II	L5_IT	102	L5_IT_Sample_II
Raw_count	Sample_II	L5_IT	58	L5_IT_Sample_II
Raw_count	Sample_II	L5_IT	20	L5_IT_Sample_II
Raw_count	Sample_II	L5_IT	54	L5_IT_Sample_II
Raw_count	Sample_II	L5_IT	74	L5_IT_Sample_II
Raw_count	Sample_II	L5_IT	38	L5_IT_Sample_II
Raw_count	Sample_II	L5_IT	14	L5_IT_Sample_II
Raw_count	Sample_II	L5_IT	45	L5_IT_Sample_II
Raw_count	Sample_II	L5_IT	14	L5_IT_Sample_II
Raw_count	Sample_II	L5_IT	46	L5_IT_Sample_II
Raw_count	Sample_II	L5_IT	46	L5_IT_Sample_II
Raw_count	Sample_II	L5_IT	22	L5_IT_Sample_II
Raw_count	Sample_II	L5_IT	55	L5_IT_Sample_II
Raw_count	Sample_II	L5_IT	30	L5_IT_Sample_II
Raw_count	Sample_II	L5_IT	27	L5_IT_Sample_II
Raw_count	Sample_II	L5_IT	55	L5_IT_Sample_II
Raw_count	Sample_II	L5_IT	41	L5_IT_Sample_II
Raw_count	Sample_II	L5_IT	3	L5_IT_Sample_II
Raw_count	Sample_II	L5_IT	59	L5_IT_Sample_II
Raw_count	Sample_II	L5_IT	24	L5_IT_Sample_II
Raw_count	Sample_II	L5_IT	59	L5_IT_Sample_II
Raw_count	Sample_II	L5_IT	4	L5_IT_Sample_II
Raw_count	Sample_II	L5_IT	31	L5_IT_Sample_II
Raw_count	Sample_II	L5_IT	12	L5_IT_Sample_II
Raw_count	Sample_II	L5_IT	41	L5_IT_Sample_II
Raw_count	Sample_II	L5_IT	32	L5_IT_Sample_II
Raw_count	Sample_II	L5_IT	16	L5_IT_Sample_II
Raw_count	Sample_II	L5_IT	77	L5_IT_Sample_II
Raw_count	Sample_II	L5_IT	21	L5_IT_Sample_II
Raw_count	Sample_II	L5_IT	24	L5_IT_Sample_II
Raw_count	Sample_II	L5_IT	19	L5_IT_Sample_II
Raw_count	Sample_II	L5_IT	35	L5_IT_Sample_II
Raw_count	Sample_II	L5_IT	32	L5_IT_Sample_II
Raw_count	Sample_II	L5_IT	20	L5_IT_Sample_II
Raw_count	Sample_II	L5_IT	10	L5_IT_Sample_II
Raw_count	Sample_II	L5_IT	50	L5_IT_Sample_II
Raw_count	Sample_II	L5_IT	46	L5_IT_Sample_II
Raw_count	Sample_II	L5_IT	11	L5_IT_Sample_II
Raw_count	Sample_II	L5_IT	43	L5_IT_Sample_II
Raw_count	Sample_II	L5_IT	60	L5_IT_Sample_II
Raw_count	Sample_II	L5_IT	14	L5_IT_Sample_II
Raw_count	Sample_II	L5_IT	20	L5_IT_Sample_II
Raw_count	Sample_II	L5_IT	30	L5_IT_Sample_II
Raw_count	Sample_II	L5_IT	41	L5_IT_Sample_II
Raw_count	Sample_II	L5_IT	5	L5_IT_Sample_II
Raw_count	Sample_II	L5_IT	15	L5_IT_Sample_II
Raw_count	Sample_II	L5_IT	9	L5_IT_Sample_II
Raw_count	Sample_II	L5_IT	25	L5_IT_Sample_II
Raw_count	Sample_II	L5_IT	15	L5_IT_Sample_II
Raw_count	Sample_II	L5_IT	16	L5_IT_Sample_II
Raw_count	Sample_II	L5_IT	11	L5_IT_Sample_II
Raw_count	Sample_II	L5_IT	41	L5_IT_Sample_II
Raw_count	Sample_II	L5_IT	44	L5_IT_Sample_II
Raw_count	Sample_II	L5_IT	5	L5_IT_Sample_II
Raw_count	Sample_II	L5_IT	74	L5_IT_Sample_II
Raw_count	Sample_II	L5_IT	35	L5_IT_Sample_II
Raw_count	Sample_II	L5_IT	31	L5_IT_Sample_II
Raw_count	Sample_II	L5_IT	48	L5_IT_Sample_II
Raw_count	Sample_II	L5_IT	106	L5_IT_Sample_II
Raw_count	Sample_II	L5_IT	6	L5_IT_Sample_II
Raw_count	Sample_II	L5_IT	51	L5_IT_Sample_II
Raw_count	Sample_II	L5_IT	49	L5_IT_Sample_II
Raw_count	Sample_II	L5_IT	8	L5_IT_Sample_II
Raw_count	Sample_II	L5_IT	9	L5_IT_Sample_II
Raw_count	Sample_II	L5_IT	62	L5_IT_Sample_II
Raw_count	Sample_II	L5_IT	94	L5_IT_Sample_II
Raw_count	Sample_II	L5_IT	11	L5_IT_Sample_II
Raw_count	Sample_II	L5_IT	22	L5_IT_Sample_II
Raw_count	Sample_II	L5_IT	16	L5_IT_Sample_II
Raw_count	Sample_II	L5_IT	65	L5_IT_Sample_II
Raw_count	Sample_II	L5_IT	30	L5_IT_Sample_II
Raw_count	Sample_II	L5_IT	32	L5_IT_Sample_II
Raw_count	Sample_II	L5_IT	39	L5_IT_Sample_II
Raw_count	Sample_II	L5_IT	56	L5_IT_Sample_II
Raw_count	Sample_II	L5_IT	11	L5_IT_Sample_II
Raw_count	Sample_II	L5_IT	53	L5_IT_Sample_II
Raw_count	Sample_II	L5_IT	12	L5_IT_Sample_II
Raw_count	Sample_II	L5_IT	27	L5_IT_Sample_II
Raw_count	Sample_II	L5_IT	55	L5_IT_Sample_II
Raw_count	Sample_II	L5_IT	11	L5_IT_Sample_II
Raw_count	Sample_II	L5_IT	23	L5_IT_Sample_II
Raw_count	Sample_II	L5_IT	55	L5_IT_Sample_II
Raw_count	Sample_II	L5_IT	35	L5_IT_Sample_II
Raw_count	Sample_II	L5_IT	4	L5_IT_Sample_II
Raw_count	Sample_II	L5_IT	24	L5_IT_Sample_II
Raw_count	Sample_II	L5_IT	17	L5_IT_Sample_II
Raw_count	Sample_II	L5_IT	16	L5_IT_Sample_II
Raw_count	Sample_II	L5_IT	24	L5_IT_Sample_II
Raw_count	Sample_II	L5_IT	29	L5_IT_Sample_II
Raw_count	Sample_II	L5_IT	25	L5_IT_Sample_II
Raw_count	Sample_II	L5_IT	18	L5_IT_Sample_II
Raw_count	Sample_II	L5_IT	42	L5_IT_Sample_II
Raw_count	Sample_II	L5_IT	26	L5_IT_Sample_II
Raw_count	Sample_II	L5_IT	24	L5_IT_Sample_II
Raw_count	Sample_II	L5_IT	51	L5_IT_Sample_II
Raw_count	Sample_II	L5_IT	29	L5_IT_Sample_II
Raw_count	Sample_II	L5_IT	16	L5_IT_Sample_II
Raw_count	Sample_II	L5_IT	11	L5_IT_Sample_II
Raw_count	Sample_II	L5_IT	40	L5_IT_Sample_II
Raw_count	Sample_II	L5_IT	17	L5_IT_Sample_II
Raw_count	Sample_II	L5_IT	67	L5_IT_Sample_II
Raw_count	Sample_II	L5_IT	23	L5_IT_Sample_II
Raw_count	Sample_II	L5_IT	30	L5_IT_Sample_II
Raw_count	Sample_II	L5_IT	58	L5_IT_Sample_II
Raw_count	Sample_II	L5_IT	19	L5_IT_Sample_II
Raw_count	Sample_II	L5_IT	38	L5_IT_Sample_II
Raw_count	Sample_II	L5_IT	41	L5_IT_Sample_II
Raw_count	Sample_II	L5_IT	113	L5_IT_Sample_II
Raw_count	Sample_II	L5_IT	16	L5_IT_Sample_II
Raw_count	Sample_II	L5_IT	35	L5_IT_Sample_II
Raw_count	Sample_II	L5_IT	58	L5_IT_Sample_II
Raw_count	Sample_II	L5_IT	40	L5_IT_Sample_II
Raw_count	Sample_II	L5_IT	14	L5_IT_Sample_II
Raw_count	Sample_II	L5_IT	52	L5_IT_Sample_II
Raw_count	Sample_II	L5_IT	16	L5_IT_Sample_II
Raw_count	Sample_II	L5_IT	25	L5_IT_Sample_II
Raw_count	Sample_II	L5_IT	28	L5_IT_Sample_II
Raw_count	Sample_II	L5_IT	50	L5_IT_Sample_II
Raw_count	Sample_II	L5_IT	60	L5_IT_Sample_II
Raw_count	Sample_II	L5_IT	49	L5_IT_Sample_II
Raw_count	Sample_II	L5_IT	24	L5_IT_Sample_II
Raw_count	Sample_II	L5_IT	42	L5_IT_Sample_II
Raw_count	Sample_II	L5_IT	28	L5_IT_Sample_II
Raw_count	Sample_II	L5_IT	29	L5_IT_Sample_II
Raw_count	Sample_II	L5_IT	37	L5_IT_Sample_II
Raw_count	Sample_II	L5_IT	15	L5_IT_Sample_II
Raw_count	Sample_II	L5_IT	41	L5_IT_Sample_II
Raw_count	Sample_II	L5_IT	49	L5_IT_Sample_II
Raw_count	Sample_II	L5_IT	22	L5_IT_Sample_II
Raw_count	Sample_II	L5_IT	62	L5_IT_Sample_II
Raw_count	Sample_II	L5_IT	27	L5_IT_Sample_II
Raw_count	Sample_II	L5_IT	14	L5_IT_Sample_II
Raw_count	Sample_II	L5_IT	71	L5_IT_Sample_II
Raw_count	Sample_II	L5_IT	33	L5_IT_Sample_II
Raw_count	Sample_II	L5_IT	60	L5_IT_Sample_II
Raw_count	Sample_II	L5_IT	60	L5_IT_Sample_II
Raw_count	Sample_II	L5_IT	10	L5_IT_Sample_II
Raw_count	Sample_II	L5_IT	10	L5_IT_Sample_II
Raw_count	Sample_II	L5_IT	45	L5_IT_Sample_II
Raw_count	Sample_II	L5_IT	7	L5_IT_Sample_II
Raw_count	Sample_II	L5_IT	16	L5_IT_Sample_II
Raw_count	Sample_II	L5_IT	40	L5_IT_Sample_II
Raw_count	Sample_II	L5_IT	32	L5_IT_Sample_II
Raw_count	Sample_II	L5_IT	43	L5_IT_Sample_II
Raw_count	Sample_II	L5_IT	52	L5_IT_Sample_II
Raw_count	Sample_II	L5_IT	37	L5_IT_Sample_II
Raw_count	Sample_II	L5_IT	0	L5_IT_Sample_II
Raw_count	Sample_II	L5_IT	38	L5_IT_Sample_II
Raw_count	Sample_II	L5_IT	23	L5_IT_Sample_II
Raw_count	Sample_II	L5_IT	25	L5_IT_Sample_II
Raw_count	Sample_II	L5_IT	34	L5_IT_Sample_II
Raw_count	Sample_II	L5_IT	51	L5_IT_Sample_II
Raw_count	Sample_II	L5_IT	30	L5_IT_Sample_II
Raw_count	Sample_II	L5_IT	53	L5_IT_Sample_II
Raw_count	Sample_II	L5_IT	46	L5_IT_Sample_II
Raw_count	Sample_II	L5_IT	24	L5_IT_Sample_II
Raw_count	Sample_II	L5_IT	21	L5_IT_Sample_II
Raw_count	Sample_II	L5_IT	17	L5_IT_Sample_II
Raw_count	Sample_II	L5_IT	12	L5_IT_Sample_II
Raw_count	Sample_II	L5_IT	44	L5_IT_Sample_II
Raw_count	Sample_II	L5_IT	71	L5_IT_Sample_II
Raw_count	Sample_II	L5_IT	7	L5_IT_Sample_II
Raw_count	Sample_II	L5_IT	69	L5_IT_Sample_II
Raw_count	Sample_II	L5_IT	14	L5_IT_Sample_II
Raw_count	Sample_II	L5_IT	43	L5_IT_Sample_II
Raw_count	Sample_II	L5_IT	40	L5_IT_Sample_II
Raw_count	Sample_II	L5_IT	19	L5_IT_Sample_II
Raw_count	Sample_II	L5_IT	16	L5_IT_Sample_II
Raw_count	Sample_II	L5_IT	32	L5_IT_Sample_II
Raw_count	Sample_II	L5_IT	123	L5_IT_Sample_II
Raw_count	Sample_II	L5_IT	75	L5_IT_Sample_II
Raw_count	Sample_II	L5_IT	15	L5_IT_Sample_II
Raw_count	Sample_II	L5_IT	55	L5_IT_Sample_II
Raw_count	Sample_II	L5_IT	42	L5_IT_Sample_II
Raw_count	Sample_II	L5_IT	14	L5_IT_Sample_II
Raw_count	Sample_II	L5_IT	13	L5_IT_Sample_II
Raw_count	Sample_II	L5_IT	37	L5_IT_Sample_II
Raw_count	Sample_II	L5_IT	6	L5_IT_Sample_II
Raw_count	Sample_II	L5_IT	21	L5_IT_Sample_II
Raw_count	Sample_II	L5_IT	25	L5_IT_Sample_II
Raw_count	Sample_II	L5_IT	68	L5_IT_Sample_II
Raw_count	Sample_II	L5_IT	40	L5_IT_Sample_II
Raw_count	Sample_II	L5_IT	12	L5_IT_Sample_II
Raw_count	Sample_II	L5_IT	23	L5_IT_Sample_II
Raw_count	Sample_II	L5_IT	7	L5_IT_Sample_II
Raw_count	Sample_II	L5_IT	125	L5_IT_Sample_II
Raw_count	Sample_II	L5_IT	26	L5_IT_Sample_II
Raw_count	Sample_II	L5_IT	29	L5_IT_Sample_II
Raw_count	Sample_II	L5_IT	68	L5_IT_Sample_II
Raw_count	Sample_II	L5_IT	48	L5_IT_Sample_II
Raw_count	Sample_II	L5_IT	136	L5_IT_Sample_II
Raw_count	Sample_II	L5_IT	73	L5_IT_Sample_II
Raw_count	Sample_II	L5_IT	21	L5_IT_Sample_II
Raw_count	Sample_II	L5_IT	84	L5_IT_Sample_II
Raw_count	Sample_II	L5_IT	29	L5_IT_Sample_II
Raw_count	Sample_II	L5_IT	5	L5_IT_Sample_II
Raw_count	Sample_II	L5_IT	72	L5_IT_Sample_II
Raw_count	Sample_II	L5_IT	26	L5_IT_Sample_II
Raw_count	Sample_II	L5_IT	75	L5_IT_Sample_II
Raw_count	Sample_II	L5_IT	37	L5_IT_Sample_II
Raw_count	Sample_II	L5_IT	33	L5_IT_Sample_II
Raw_count	Sample_II	L5_IT	41	L5_IT_Sample_II
Raw_count	Sample_II	L5_IT	25	L5_IT_Sample_II
Raw_count	Sample_II	L5_IT	34	L5_IT_Sample_II
Raw_count	Sample_II	L5_IT	25	L5_IT_Sample_II
Raw_count	Sample_II	L5_IT	42	L5_IT_Sample_II
Raw_count	Sample_II	L5_IT	25	L5_IT_Sample_II
Raw_count	Sample_II	L5_IT	16	L5_IT_Sample_II
Raw_count	Sample_II	L5_IT	43	L5_IT_Sample_II
Raw_count	Sample_II	L5_IT	73	L5_IT_Sample_II
Raw_count	Sample_II	L5_IT	18	L5_IT_Sample_II
Raw_count	Sample_II	L5_IT	13	L5_IT_Sample_II
Raw_count	Sample_II	L5_IT	47	L5_IT_Sample_II
Raw_count	Sample_II	L5_IT	33	L5_IT_Sample_II
Raw_count	Sample_II	L5_IT	16	L5_IT_Sample_II
Raw_count	Sample_II	L5_IT	48	L5_IT_Sample_II
Raw_count	Sample_II	L5_IT	34	L5_IT_Sample_II
Raw_count	Sample_II	L5_IT	101	L5_IT_Sample_II
Raw_count	Sample_II	L5_IT	32	L5_IT_Sample_II
Raw_count	Sample_II	L5_IT	28	L5_IT_Sample_II
Raw_count	Sample_II	L5_IT	70	L5_IT_Sample_II
Raw_count	Sample_II	L5_IT	42	L5_IT_Sample_II
Raw_count	Sample_II	L5_IT	32	L5_IT_Sample_II
Raw_count	Sample_II	L5_IT	6	L5_IT_Sample_II
Raw_count	Sample_II	L5_IT	30	L5_IT_Sample_II
Raw_count	Sample_II	L5_IT	15	L5_IT_Sample_II
Raw_count	Sample_II	L5_IT	80	L5_IT_Sample_II
Raw_count	Sample_II	L5_IT	29	L5_IT_Sample_II
Raw_count	Sample_II	L5_IT	32	L5_IT_Sample_II
Raw_count	Sample_II	L5_IT	4	L5_IT_Sample_II
Raw_count	Sample_II	L5_IT	30	L5_IT_Sample_II
Raw_count	Sample_II	L5_IT	20	L5_IT_Sample_II
Raw_count	Sample_II	L5_IT	122	L5_IT_Sample_II
Raw_count	Sample_II	L5_IT	55	L5_IT_Sample_II
Raw_count	Sample_II	L5_IT	12	L5_IT_Sample_II
Raw_count	Sample_I	Astro	9	Astro_Sample_I
Raw_count	Sample_I	Astro	6	Astro_Sample_I
Raw_count	Sample_I	Astro	9	Astro_Sample_I
Raw_count	Sample_I	Astro	14	Astro_Sample_I
Raw_count	Sample_I	Astro	9	Astro_Sample_I
Raw_count	Sample_I	Astro	13	Astro_Sample_I
Raw_count	Sample_I	Astro	9	Astro_Sample_I
Raw_count	Sample_I	Astro	8	Astro_Sample_I
Raw_count	Sample_I	Astro	5	Astro_Sample_I
Raw_count	Sample_I	Astro	11	Astro_Sample_I
Raw_count	Sample_I	Astro	9	Astro_Sample_I
Raw_count	Sample_I	Astro	5	Astro_Sample_I
Raw_count	Sample_I	Astro	7	Astro_Sample_I
Raw_count	Sample_I	Astro	14	Astro_Sample_I
Raw_count	Sample_I	Astro	10	Astro_Sample_I
Raw_count	Sample_I	Astro	10	Astro_Sample_I
Raw_count	Sample_I	Astro	22	Astro_Sample_I
Raw_count	Sample_I	Astro	6	Astro_Sample_I
Raw_count	Sample_I	Astro	15	Astro_Sample_I
Raw_count	Sample_I	Astro	12	Astro_Sample_I
Raw_count	Sample_I	Astro	7	Astro_Sample_I
Raw_count	Sample_I	Astro	6	Astro_Sample_I
Raw_count	Sample_I	Astro	3	Astro_Sample_I
Raw_count	Sample_I	Astro	8	Astro_Sample_I
Raw_count	Sample_I	Astro	2	Astro_Sample_I
Raw_count	Sample_I	Astro	5	Astro_Sample_I
Raw_count	Sample_I	Astro	2	Astro_Sample_I
Raw_count	Sample_I	Astro	10	Astro_Sample_I
Raw_count	Sample_I	Astro	1	Astro_Sample_I
Raw_count	Sample_I	Astro	5	Astro_Sample_I
Raw_count	Sample_I	Astro	4	Astro_Sample_I
Raw_count	Sample_I	Astro	12	Astro_Sample_I
Raw_count	Sample_I	Astro	14	Astro_Sample_I
Raw_count	Sample_I	Astro	7	Astro_Sample_I
Raw_count	Sample_I	Astro	3	Astro_Sample_I
Raw_count	Sample_I	Astro	18	Astro_Sample_I
Raw_count	Sample_I	Astro	4	Astro_Sample_I
Raw_count	Sample_I	Astro	14	Astro_Sample_I
Raw_count	Sample_I	Astro	14	Astro_Sample_I
Raw_count	Sample_I	Astro	6	Astro_Sample_I
Raw_count	Sample_I	Astro	11	Astro_Sample_I
Raw_count	Sample_I	Astro	10	Astro_Sample_I
Raw_count	Sample_I	Astro	9	Astro_Sample_I
Raw_count	Sample_I	Astro	10	Astro_Sample_I
Raw_count	Sample_I	Astro	25	Astro_Sample_I
Raw_count	Sample_I	Astro	12	Astro_Sample_I
Raw_count	Sample_I	Astro	14	Astro_Sample_I
Raw_count	Sample_I	Astro	11	Astro_Sample_I
Raw_count	Sample_I	Astro	39	Astro_Sample_I
Raw_count	Sample_I	Astro	5	Astro_Sample_I
Raw_count	Sample_I	Astro	15	Astro_Sample_I
Raw_count	Sample_I	Astro	13	Astro_Sample_I
Raw_count	Sample_I	Astro	38	Astro_Sample_I
Raw_count	Sample_I	Astro	7	Astro_Sample_I
Raw_count	Sample_I	Astro	18	Astro_Sample_I
Raw_count	Sample_I	Astro	12	Astro_Sample_I
Raw_count	Sample_I	Astro	11	Astro_Sample_I
Raw_count	Sample_I	Astro	8	Astro_Sample_I
Raw_count	Sample_I	Astro	5	Astro_Sample_I
Raw_count	Sample_I	Astro	6	Astro_Sample_I
Raw_count	Sample_I	Astro	17	Astro_Sample_I
Raw_count	Sample_I	Astro	6	Astro_Sample_I
Raw_count	Sample_I	Astro	5	Astro_Sample_I
Raw_count	Sample_I	Astro	12	Astro_Sample_I
Raw_count	Sample_I	Astro	12	Astro_Sample_I
Raw_count	Sample_I	Astro	6	Astro_Sample_I
Raw_count	Sample_I	Astro	7	Astro_Sample_I
Raw_count	Sample_I	Astro	7	Astro_Sample_I
Raw_count	Sample_I	Astro	6	Astro_Sample_I
Raw_count	Sample_I	Astro	4	Astro_Sample_I
Raw_count	Sample_I	Astro	7	Astro_Sample_I
Raw_count	Sample_I	Astro	10	Astro_Sample_I
Raw_count	Sample_I	Astro	11	Astro_Sample_I
Raw_count	Sample_I	Astro	10	Astro_Sample_I
Raw_count	Sample_I	Astro	8	Astro_Sample_I
Raw_count	Sample_I	Astro	6	Astro_Sample_I
Raw_count	Sample_I	Astro	12	Astro_Sample_I
Raw_count	Sample_I	Astro	11	Astro_Sample_I
Raw_count	Sample_I	Astro	7	Astro_Sample_I
Raw_count	Sample_I	Astro	7	Astro_Sample_I
Raw_count	Sample_I	Astro	9	Astro_Sample_I
Raw_count	Sample_I	Astro	12	Astro_Sample_I
Raw_count	Sample_I	Astro	11	Astro_Sample_I
Raw_count	Sample_I	Astro	9	Astro_Sample_I
Raw_count	Sample_I	Astro	12	Astro_Sample_I
Raw_count	Sample_I	Astro	6	Astro_Sample_I
Raw_count	Sample_I	Astro	30	Astro_Sample_I
Raw_count	Sample_I	Astro	8	Astro_Sample_I
Raw_count	Sample_I	Astro	8	Astro_Sample_I
Raw_count	Sample_I	Astro	9	Astro_Sample_I
Raw_count	Sample_I	Astro	11	Astro_Sample_I
Raw_count	Sample_I	Astro	20	Astro_Sample_I
Raw_count	Sample_I	Astro	16	Astro_Sample_I
Raw_count	Sample_I	Astro	16	Astro_Sample_I
Raw_count	Sample_I	Astro	5	Astro_Sample_I
Raw_count	Sample_I	Astro	11	Astro_Sample_I
Raw_count	Sample_I	Astro	17	Astro_Sample_I
Raw_count	Sample_I	Astro	19	Astro_Sample_I
Raw_count	Sample_I	Astro	5	Astro_Sample_I
Raw_count	Sample_I	Astro	10	Astro_Sample_I
Raw_count	Sample_I	Astro	3	Astro_Sample_I
Raw_count	Sample_I	Astro	12	Astro_Sample_I
Raw_count	Sample_I	Astro	9	Astro_Sample_I
Raw_count	Sample_I	Astro	4	Astro_Sample_I
Raw_count	Sample_I	Astro	16	Astro_Sample_I
Raw_count	Sample_I	Astro	12	Astro_Sample_I
Raw_count	Sample_I	Astro	15	Astro_Sample_I
Raw_count	Sample_I	Astro	7	Astro_Sample_I
Raw_count	Sample_I	Astro	10	Astro_Sample_I
Raw_count	Sample_I	Astro	3	Astro_Sample_I
Raw_count	Sample_I	Astro	9	Astro_Sample_I
Raw_count	Sample_I	Astro	8	Astro_Sample_I
Raw_count	Sample_I	Astro	11	Astro_Sample_I
Raw_count	Sample_I	Astro	13	Astro_Sample_I
Raw_count	Sample_I	Astro	5	Astro_Sample_I
Raw_count	Sample_I	Astro	19	Astro_Sample_I
Raw_count	Sample_I	Astro	9	Astro_Sample_I
Raw_count	Sample_I	Astro	13	Astro_Sample_I
Raw_count	Sample_I	Astro	14	Astro_Sample_I
Raw_count	Sample_I	Astro	12	Astro_Sample_I
Raw_count	Sample_I	Astro	7	Astro_Sample_I
Raw_count	Sample_I	Astro	9	Astro_Sample_I
Raw_count	Sample_I	Astro	2	Astro_Sample_I
Raw_count	Sample_I	Astro	9	Astro_Sample_I
Raw_count	Sample_I	Astro	10	Astro_Sample_I
Raw_count	Sample_I	Astro	8	Astro_Sample_I
Raw_count	Sample_I	Astro	15	Astro_Sample_I
Raw_count	Sample_I	Astro	3	Astro_Sample_I
Raw_count	Sample_I	Astro	20	Astro_Sample_I
Raw_count	Sample_I	Astro	7	Astro_Sample_I
Raw_count	Sample_I	Astro	15	Astro_Sample_I
Raw_count	Sample_I	Astro	20	Astro_Sample_I
Raw_count	Sample_I	Astro	12	Astro_Sample_I
Raw_count	Sample_I	Astro	6	Astro_Sample_I
Raw_count	Sample_I	Astro	11	Astro_Sample_I
Raw_count	Sample_I	Astro	7	Astro_Sample_I
Raw_count	Sample_I	Astro	9	Astro_Sample_I
Raw_count	Sample_I	Astro	8	Astro_Sample_I
Raw_count	Sample_I	Astro	1	Astro_Sample_I
Raw_count	Sample_I	Astro	22	Astro_Sample_I
Raw_count	Sample_I	Astro	17	Astro_Sample_I
Raw_count	Sample_I	Astro	12	Astro_Sample_I
Raw_count	Sample_I	Astro	13	Astro_Sample_I
Raw_count	Sample_I	Astro	7	Astro_Sample_I
Raw_count	Sample_I	Astro	8	Astro_Sample_I
Raw_count	Sample_I	Astro	5	Astro_Sample_I
Raw_count	Sample_I	Astro	18	Astro_Sample_I
Raw_count	Sample_I	Astro	12	Astro_Sample_I
Raw_count	Sample_I	Astro	8	Astro_Sample_I
Raw_count	Sample_I	Astro	1	Astro_Sample_I
Raw_count	Sample_I	Astro	11	Astro_Sample_I
Raw_count	Sample_I	Astro	15	Astro_Sample_I
Raw_count	Sample_I	Astro	13	Astro_Sample_I
Raw_count	Sample_I	Astro	13	Astro_Sample_I
Raw_count	Sample_I	Astro	7	Astro_Sample_I
Raw_count	Sample_I	Astro	5	Astro_Sample_I
Raw_count	Sample_I	Astro	19	Astro_Sample_I
Raw_count	Sample_I	Astro	28	Astro_Sample_I
Raw_count	Sample_I	Astro	9	Astro_Sample_I
Raw_count	Sample_I	Astro	12	Astro_Sample_I
Raw_count	Sample_I	Astro	10	Astro_Sample_I
Raw_count	Sample_I	Astro	13	Astro_Sample_I
Raw_count	Sample_I	Astro	9	Astro_Sample_I
Raw_count	Sample_I	Astro	9	Astro_Sample_I
Raw_count	Sample_I	Astro	29	Astro_Sample_I
Raw_count	Sample_I	Astro	16	Astro_Sample_I
Raw_count	Sample_I	Astro	14	Astro_Sample_I
Raw_count	Sample_I	Astro	2	Astro_Sample_I
Raw_count	Sample_I	Astro	7	Astro_Sample_I
Raw_count	Sample_I	Astro	8	Astro_Sample_I
Raw_count	Sample_I	Astro	12	Astro_Sample_I
Raw_count	Sample_I	Astro	31	Astro_Sample_I
Raw_count	Sample_I	Astro	9	Astro_Sample_I
Raw_count	Sample_I	Astro	10	Astro_Sample_I
Raw_count	Sample_I	Astro	15	Astro_Sample_I
Raw_count	Sample_I	Astro	12	Astro_Sample_I
Raw_count	Sample_I	Astro	10	Astro_Sample_I
Raw_count	Sample_I	Astro	15	Astro_Sample_I
Raw_count	Sample_I	Astro	3	Astro_Sample_I
Raw_count	Sample_I	Astro	12	Astro_Sample_I
Raw_count	Sample_I	Astro	10	Astro_Sample_I
Raw_count	Sample_I	Astro	24	Astro_Sample_I
Raw_count	Sample_I	Astro	3	Astro_Sample_I
Raw_count	Sample_I	Astro	17	Astro_Sample_I
Raw_count	Sample_I	Astro	11	Astro_Sample_I
Raw_count	Sample_I	Astro	11	Astro_Sample_I
Raw_count	Sample_I	Astro	4	Astro_Sample_I
Raw_count	Sample_I	Astro	9	Astro_Sample_I
Raw_count	Sample_I	Astro	12	Astro_Sample_I
Raw_count	Sample_I	Astro	8	Astro_Sample_I
Raw_count	Sample_I	Astro	6	Astro_Sample_I
Raw_count	Sample_I	Astro	13	Astro_Sample_I
Raw_count	Sample_I	Astro	14	Astro_Sample_I
Raw_count	Sample_I	Astro	14	Astro_Sample_I
Raw_count	Sample_I	Astro	22	Astro_Sample_I
Raw_count	Sample_I	Astro	34	Astro_Sample_I
Raw_count	Sample_I	Astro	12	Astro_Sample_I
Raw_count	Sample_I	Astro	11	Astro_Sample_I
Raw_count	Sample_I	Astro	1	Astro_Sample_I
Raw_count	Sample_I	Astro	9	Astro_Sample_I
Raw_count	Sample_I	Astro	21	Astro_Sample_I
Raw_count	Sample_I	Astro	11	Astro_Sample_I
Raw_count	Sample_I	Astro	23	Astro_Sample_I
Raw_count	Sample_I	Astro	14	Astro_Sample_I
Raw_count	Sample_I	Astro	7	Astro_Sample_I
Raw_count	Sample_I	Astro	5	Astro_Sample_I
Raw_count	Sample_II	Astro	16	Astro_Sample_II
Raw_count	Sample_II	Astro	20	Astro_Sample_II
Raw_count	Sample_II	Astro	12	Astro_Sample_II
Raw_count	Sample_II	Astro	26	Astro_Sample_II
Raw_count	Sample_II	Astro	7	Astro_Sample_II
Raw_count	Sample_II	Astro	28	Astro_Sample_II
Raw_count	Sample_II	Astro	15	Astro_Sample_II
Raw_count	Sample_II	Astro	24	Astro_Sample_II
Raw_count	Sample_II	Astro	19	Astro_Sample_II
Raw_count	Sample_II	Astro	22	Astro_Sample_II
Raw_count	Sample_II	Astro	9	Astro_Sample_II
Raw_count	Sample_II	Astro	10	Astro_Sample_II
Raw_count	Sample_II	Astro	24	Astro_Sample_II
Raw_count	Sample_II	Astro	18	Astro_Sample_II
Raw_count	Sample_II	Astro	11	Astro_Sample_II
Raw_count	Sample_II	Astro	24	Astro_Sample_II
Raw_count	Sample_II	Astro	9	Astro_Sample_II
Raw_count	Sample_II	Astro	17	Astro_Sample_II
Raw_count	Sample_II	Astro	17	Astro_Sample_II
Raw_count	Sample_II	Astro	13	Astro_Sample_II
Raw_count	Sample_II	Astro	8	Astro_Sample_II
Raw_count	Sample_II	Astro	16	Astro_Sample_II
Raw_count	Sample_II	Astro	40	Astro_Sample_II
Raw_count	Sample_II	Astro	4	Astro_Sample_II
Raw_count	Sample_II	Astro	3	Astro_Sample_II
Raw_count	Sample_II	Astro	14	Astro_Sample_II
Raw_count	Sample_II	Astro	32	Astro_Sample_II
Raw_count	Sample_II	Astro	23	Astro_Sample_II
Raw_count	Sample_II	Astro	41	Astro_Sample_II
Raw_count	Sample_II	Astro	21	Astro_Sample_II
Raw_count	Sample_II	Astro	35	Astro_Sample_II
Raw_count	Sample_II	Astro	40	Astro_Sample_II
Raw_count	Sample_II	Astro	20	Astro_Sample_II
Raw_count	Sample_II	Astro	18	Astro_Sample_II
Raw_count	Sample_II	Astro	34	Astro_Sample_II
Raw_count	Sample_II	Astro	11	Astro_Sample_II
Raw_count	Sample_II	Astro	26	Astro_Sample_II
Raw_count	Sample_II	Astro	13	Astro_Sample_II
Raw_count	Sample_II	Astro	12	Astro_Sample_II
Raw_count	Sample_II	Astro	24	Astro_Sample_II
Raw_count	Sample_II	Astro	1	Astro_Sample_II
Raw_count	Sample_II	Astro	1	Astro_Sample_II
Raw_count	Sample_II	Astro	33	Astro_Sample_II
Raw_count	Sample_II	Astro	1	Astro_Sample_II
Raw_count	Sample_II	Astro	8	Astro_Sample_II
Raw_count	Sample_II	Astro	3	Astro_Sample_II
Raw_count	Sample_II	Astro	3	Astro_Sample_II
Raw_count	Sample_II	Astro	1	Astro_Sample_II
Raw_count	Sample_II	Astro	2	Astro_Sample_II
Raw_count	Sample_II	Astro	8	Astro_Sample_II
Raw_count	Sample_II	Astro	6	Astro_Sample_II
Raw_count	Sample_II	Astro	3	Astro_Sample_II
Raw_count	Sample_II	Astro	14	Astro_Sample_II
Raw_count	Sample_II	Astro	4	Astro_Sample_II
Raw_count	Sample_II	Astro	27	Astro_Sample_II
Raw_count	Sample_II	Astro	34	Astro_Sample_II
Raw_count	Sample_II	Astro	16	Astro_Sample_II
Raw_count	Sample_II	Astro	4	Astro_Sample_II
Raw_count	Sample_II	Astro	19	Astro_Sample_II
Raw_count	Sample_II	Astro	7	Astro_Sample_II
Raw_count	Sample_II	Astro	23	Astro_Sample_II
Raw_count	Sample_II	Astro	43	Astro_Sample_II
Raw_count	Sample_II	Astro	8	Astro_Sample_II
Raw_count	Sample_II	Astro	13	Astro_Sample_II
Raw_count	Sample_II	Astro	11	Astro_Sample_II
Raw_count	Sample_II	Astro	27	Astro_Sample_II
Raw_count	Sample_II	Astro	13	Astro_Sample_II
Raw_count	Sample_II	Astro	25	Astro_Sample_II
Raw_count	Sample_II	Astro	17	Astro_Sample_II
Raw_count	Sample_II	Astro	22	Astro_Sample_II
Raw_count	Sample_II	Astro	24	Astro_Sample_II
Raw_count	Sample_II	Astro	18	Astro_Sample_II
Raw_count	Sample_II	Astro	14	Astro_Sample_II
Raw_count	Sample_II	Astro	8	Astro_Sample_II
Raw_count	Sample_II	Astro	23	Astro_Sample_II
Raw_count	Sample_II	Astro	22	Astro_Sample_II
Raw_count	Sample_II	Astro	23	Astro_Sample_II
Raw_count	Sample_II	Astro	10	Astro_Sample_II
Raw_count	Sample_II	Astro	21	Astro_Sample_II
Raw_count	Sample_II	Astro	6	Astro_Sample_II
Raw_count	Sample_II	Astro	11	Astro_Sample_II
Raw_count	Sample_II	Astro	12	Astro_Sample_II
Raw_count	Sample_II	Astro	5	Astro_Sample_II
Raw_count	Sample_II	Astro	6	Astro_Sample_II
Raw_count	Sample_II	Astro	6	Astro_Sample_II
Raw_count	Sample_II	Astro	5	Astro_Sample_II
Raw_count	Sample_II	Astro	10	Astro_Sample_II
Raw_count	Sample_II	Astro	21	Astro_Sample_II
Raw_count	Sample_II	Astro	32	Astro_Sample_II
Raw_count	Sample_II	Astro	15	Astro_Sample_II
Raw_count	Sample_II	Astro	11	Astro_Sample_II
Raw_count	Sample_II	Astro	30	Astro_Sample_II
Raw_count	Sample_II	Astro	6	Astro_Sample_II
Raw_count	Sample_II	Astro	26	Astro_Sample_II
Raw_count	Sample_II	Astro	9	Astro_Sample_II
Raw_count	Sample_II	Astro	18	Astro_Sample_II
Raw_count	Sample_II	Astro	10	Astro_Sample_II
Raw_count	Sample_II	Astro	16	Astro_Sample_II
Raw_count	Sample_II	Astro	11	Astro_Sample_II
Raw_count	Sample_II	Astro	21	Astro_Sample_II
Raw_count	Sample_II	Astro	5	Astro_Sample_II
Raw_count	Sample_II	Astro	34	Astro_Sample_II
Raw_count	Sample_II	Astro	13	Astro_Sample_II
Raw_count	Sample_II	Astro	22	Astro_Sample_II
Raw_count	Sample_II	Astro	8	Astro_Sample_II
Raw_count	Sample_II	Astro	10	Astro_Sample_II
Raw_count	Sample_II	Astro	12	Astro_Sample_II
Raw_count	Sample_II	Astro	7	Astro_Sample_II
Raw_count	Sample_II	Astro	9	Astro_Sample_II
Raw_count	Sample_II	Astro	7	Astro_Sample_II
Raw_count	Sample_II	Astro	24	Astro_Sample_II
Raw_count	Sample_II	Astro	8	Astro_Sample_II
Raw_count	Sample_II	Astro	22	Astro_Sample_II
Raw_count	Sample_II	Astro	16	Astro_Sample_II
Raw_count	Sample_II	Astro	20	Astro_Sample_II
Raw_count	Sample_II	Astro	19	Astro_Sample_II
Raw_count	Sample_II	Astro	11	Astro_Sample_II
Raw_count	Sample_II	Astro	16	Astro_Sample_II
Raw_count	Sample_II	Astro	13	Astro_Sample_II
Raw_count	Sample_II	Astro	16	Astro_Sample_II
Raw_count	Sample_II	Astro	14	Astro_Sample_II
Raw_count	Sample_II	Astro	15	Astro_Sample_II
Raw_count	Sample_II	Astro	51	Astro_Sample_II
Raw_count	Sample_II	Astro	18	Astro_Sample_II
Raw_count	Sample_II	Astro	30	Astro_Sample_II
Raw_count	Sample_II	Astro	26	Astro_Sample_II
Raw_count	Sample_II	Astro	7	Astro_Sample_II
Raw_count	Sample_II	Astro	26	Astro_Sample_II
Raw_count	Sample_II	Astro	7	Astro_Sample_II
Raw_count	Sample_II	Astro	10	Astro_Sample_II
Raw_count	Sample_II	Astro	5	Astro_Sample_II
Raw_count	Sample_II	Astro	26	Astro_Sample_II
Raw_count	Sample_II	Astro	7	Astro_Sample_II
Raw_count	Sample_II	Astro	31	Astro_Sample_II
Raw_count	Sample_II	Astro	22	Astro_Sample_II
Raw_count	Sample_II	Astro	21	Astro_Sample_II
Raw_count	Sample_II	Astro	15	Astro_Sample_II
Raw_count	Sample_II	Astro	21	Astro_Sample_II
Raw_count	Sample_II	Astro	35	Astro_Sample_II
Raw_count	Sample_II	Astro	14	Astro_Sample_II
Raw_count	Sample_II	Astro	15	Astro_Sample_II
Raw_count	Sample_II	Astro	26	Astro_Sample_II
Raw_count	Sample_II	Astro	19	Astro_Sample_II
Raw_count	Sample_II	Astro	33	Astro_Sample_II
Raw_count	Sample_II	Astro	27	Astro_Sample_II
Raw_count	Sample_II	Astro	25	Astro_Sample_II
Raw_count	Sample_II	Astro	16	Astro_Sample_II
Raw_count	Sample_II	Astro	9	Astro_Sample_II
Raw_count	Sample_II	Astro	40	Astro_Sample_II
Raw_count	Sample_II	Astro	18	Astro_Sample_II
Raw_count	Sample_II	Astro	26	Astro_Sample_II
Raw_count	Sample_II	Astro	7	Astro_Sample_II
Raw_count	Sample_II	Astro	21	Astro_Sample_II
Raw_count	Sample_II	Astro	9	Astro_Sample_II
Raw_count	Sample_II	Astro	30	Astro_Sample_II
Raw_count	Sample_II	Astro	23	Astro_Sample_II
Raw_count	Sample_II	Astro	13	Astro_Sample_II
Raw_count	Sample_II	Astro	10	Astro_Sample_II
Raw_count	Sample_II	Astro	14	Astro_Sample_II
Raw_count	Sample_II	Astro	11	Astro_Sample_II
Raw_count	Sample_II	Astro	5	Astro_Sample_II
Raw_count	Sample_II	Astro	25	Astro_Sample_II
Raw_count	Sample_II	Astro	31	Astro_Sample_II
Raw_count	Sample_II	Astro	12	Astro_Sample_II
Raw_count	Sample_II	Astro	32	Astro_Sample_II
Raw_count	Sample_II	Astro	18	Astro_Sample_II
Raw_count	Sample_II	Astro	22	Astro_Sample_II
Raw_count	Sample_II	Astro	29	Astro_Sample_II
Raw_count	Sample_II	Astro	6	Astro_Sample_II
Raw_count	Sample_II	Astro	6	Astro_Sample_II
Raw_count	Sample_II	Astro	18	Astro_Sample_II
Raw_count	Sample_II	Astro	12	Astro_Sample_II
Raw_count	Sample_II	Astro	8	Astro_Sample_II
Raw_count	Sample_II	Astro	32	Astro_Sample_II
Raw_count	Sample_II	Astro	9	Astro_Sample_II
Raw_count	Sample_II	Astro	31	Astro_Sample_II
Raw_count	Sample_II	Astro	14	Astro_Sample_II
Raw_count	Sample_II	Astro	15	Astro_Sample_II
Raw_count	Sample_II	Astro	41	Astro_Sample_II
Raw_count	Sample_II	Astro	2	Astro_Sample_II
Raw_count	Sample_II	Astro	2	Astro_Sample_II
Raw_count	Sample_II	Astro	10	Astro_Sample_II
Raw_count	Sample_II	Astro	33	Astro_Sample_II
Raw_count	Sample_II	Astro	22	Astro_Sample_II
Raw_count	Sample_II	Astro	28	Astro_Sample_II
Raw_count	Sample_II	Astro	33	Astro_Sample_II
Raw_count	Sample_II	Astro	12	Astro_Sample_II
Raw_count	Sample_II	Astro	2	Astro_Sample_II
Raw_count	Sample_II	Astro	7	Astro_Sample_II
Raw_count	Sample_II	Astro	20	Astro_Sample_II
Raw_count	Sample_II	Astro	36	Astro_Sample_II
Raw_count	Sample_II	Astro	8	Astro_Sample_II
Raw_count	Sample_II	Astro	8	Astro_Sample_II
Raw_count	Sample_II	Astro	21	Astro_Sample_II
Raw_count	Sample_II	Astro	16	Astro_Sample_II
Raw_count	Sample_II	Astro	38	Astro_Sample_II
Raw_count	Sample_II	Astro	20	Astro_Sample_II
Raw_count	Sample_II	Astro	11	Astro_Sample_II
Raw_count	Sample_II	Astro	24	Astro_Sample_II
Raw_count	Sample_II	Astro	16	Astro_Sample_II
Raw_count	Sample_II	Astro	16	Astro_Sample_II
Raw_count	Sample_II	Astro	15	Astro_Sample_II
Raw_count	Sample_II	Astro	19	Astro_Sample_II
Raw_count	Sample_II	Astro	10	Astro_Sample_II
Raw_count	Sample_II	Astro	6	Astro_Sample_II
Raw_count	Sample_II	Astro	14	Astro_Sample_II
Raw_count	Sample_II	Astro	15	Astro_Sample_II
Raw_count	Sample_II	Astro	15	Astro_Sample_II
Raw_count	Sample_II	Astro	25	Astro_Sample_II
Raw_count	Sample_II	Astro	10	Astro_Sample_II
Raw_count	Sample_II	Astro	7	Astro_Sample_II
Raw_count	Sample_II	Astro	15	Astro_Sample_II
Raw_count	Sample_II	Astro	2	Astro_Sample_II
Raw_count	Sample_II	Astro	11	Astro_Sample_II
Raw_count	Sample_II	Astro	11	Astro_Sample_II
Raw_count	Sample_II	Astro	29	Astro_Sample_II
Raw_count	Sample_II	Astro	9	Astro_Sample_II
Raw_count	Sample_II	Astro	20	Astro_Sample_II
Raw_count	Sample_II	Astro	4	Astro_Sample_II
Raw_count	Sample_II	Astro	8	Astro_Sample_II
Raw_count	Sample_II	Astro	7	Astro_Sample_II
Raw_count	Sample_II	Astro	20	Astro_Sample_II
Raw_count	Sample_II	Astro	26	Astro_Sample_II
Raw_count	Sample_II	Astro	7	Astro_Sample_II
Raw_count	Sample_II	Astro	10	Astro_Sample_II
Raw_count	Sample_II	Astro	28	Astro_Sample_II
Raw_count	Sample_II	Astro	12	Astro_Sample_II
Raw_count	Sample_II	Astro	19	Astro_Sample_II
Raw_count	Sample_II	Astro	12	Astro_Sample_II
Raw_count	Sample_II	Astro	13	Astro_Sample_II
Raw_count	Sample_II	Astro	18	Astro_Sample_II
Raw_count	Sample_II	Astro	6	Astro_Sample_II
Raw_count	Sample_II	Astro	13	Astro_Sample_II
Raw_count	Sample_II	Astro	21	Astro_Sample_II
Raw_count	Sample_II	Astro	17	Astro_Sample_II
Raw_count	Sample_II	Astro	10	Astro_Sample_II
Raw_count	Sample_II	Astro	22	Astro_Sample_II
Raw_count	Sample_II	Astro	11	Astro_Sample_II
Raw_count	Sample_II	Astro	22	Astro_Sample_II
Raw_count	Sample_II	Astro	10	Astro_Sample_II
Raw_count	Sample_II	Astro	27	Astro_Sample_II
Raw_count	Sample_II	Astro	13	Astro_Sample_II
Raw_count	Sample_II	Astro	27	Astro_Sample_II
Raw_count	Sample_II	Astro	11	Astro_Sample_II
Raw_count	Sample_II	Astro	12	Astro_Sample_II
Raw_count	Sample_II	Astro	11	Astro_Sample_II
Raw_count	Sample_II	Astro	13	Astro_Sample_II
Raw_count	Sample_II	Astro	13	Astro_Sample_II
Raw_count	Sample_II	Astro	23	Astro_Sample_II
Raw_count	Sample_II	Astro	16	Astro_Sample_II
Raw_count	Sample_II	Astro	10	Astro_Sample_II
Raw_count	Sample_II	Astro	20	Astro_Sample_II
Raw_count	Sample_II	Astro	12	Astro_Sample_II
Raw_count	Sample_II	Astro	13	Astro_Sample_II
Raw_count	Sample_II	Astro	14	Astro_Sample_II
Raw_count	Sample_II	Astro	29	Astro_Sample_II
Raw_count	Sample_II	Astro	22	Astro_Sample_II
Raw_count	Sample_II	Astro	6	Astro_Sample_II
Raw_count	Sample_II	Astro	14	Astro_Sample_II
Raw_count	Sample_II	Astro	34	Astro_Sample_II
Raw_count	Sample_II	Astro	26	Astro_Sample_II
Raw_count	Sample_II	Astro	16	Astro_Sample_II
Raw_count	Sample_II	Astro	7	Astro_Sample_II
Raw_count	Sample_II	Astro	22	Astro_Sample_II
Raw_count	Sample_II	Astro	28	Astro_Sample_II
Raw_count	Sample_II	Astro	5	Astro_Sample_II
Raw_count	Sample_II	Astro	33	Astro_Sample_II
Raw_count	Sample_II	Astro	24	Astro_Sample_II
Raw_count	Sample_II	Astro	34	Astro_Sample_II
Raw_count	Sample_II	Astro	6	Astro_Sample_II
Raw_count	Sample_II	Astro	20	Astro_Sample_II
Raw_count	Sample_II	Astro	6	Astro_Sample_II
Raw_count	Sample_II	Astro	12	Astro_Sample_II
Raw_count	Sample_II	Astro	29	Astro_Sample_II
Raw_count	Sample_II	Astro	23	Astro_Sample_II
Raw_count	Sample_II	Astro	14	Astro_Sample_II
Raw_count	Sample_II	Astro	9	Astro_Sample_II
Raw_count	Sample_II	Astro	19	Astro_Sample_II
Raw_count	Sample_II	Astro	15	Astro_Sample_II
Raw_count	Sample_II	Astro	36	Astro_Sample_II
Raw_count	Sample_II	Astro	18	Astro_Sample_II
Raw_count	Sample_II	Astro	13	Astro_Sample_II
Raw_count	Sample_II	Astro	26	Astro_Sample_II
Raw_count	Sample_II	Astro	27	Astro_Sample_II
Raw_count	Sample_II	Astro	28	Astro_Sample_II
Raw_count	Sample_II	Astro	16	Astro_Sample_II
Raw_count	Sample_II	Astro	5	Astro_Sample_II
Raw_count	Sample_II	Astro	8	Astro_Sample_II
Raw_count	Sample_II	Astro	7	Astro_Sample_II
Raw_count	Sample_II	Astro	10	Astro_Sample_II
Raw_count	Sample_II	Astro	7	Astro_Sample_II
Raw_count	Sample_II	Astro	1	Astro_Sample_II
Raw_count	Sample_II	Astro	6	Astro_Sample_II
Raw_count	Sample_II	Astro	29	Astro_Sample_II
Raw_count	Sample_II	Astro	18	Astro_Sample_II
Raw_count	Sample_II	Astro	8	Astro_Sample_II
Raw_count	Sample_II	Astro	18	Astro_Sample_II
Raw_count	Sample_II	Astro	16	Astro_Sample_II
Raw_count	Sample_II	Astro	8	Astro_Sample_II
Raw_count	Sample_II	Astro	12	Astro_Sample_II
Raw_count	Sample_II	Astro	24	Astro_Sample_II
Raw_count	Sample_II	Astro	22	Astro_Sample_II
Raw_count	Sample_II	Astro	3	Astro_Sample_II
Raw_count	Sample_II	Astro	18	Astro_Sample_II
Raw_count	Sample_II	Astro	32	Astro_Sample_II
Raw_count	Sample_II	Astro	20	Astro_Sample_II
Raw_count	Sample_II	Astro	51	Astro_Sample_II
Raw_count	Sample_II	Astro	9	Astro_Sample_II
Raw_count	Sample_II	Astro	17	Astro_Sample_II
Raw_count	Sample_II	Astro	14	Astro_Sample_II
Raw_count	Sample_II	Astro	12	Astro_Sample_II
Raw_count	Sample_II	Astro	21	Astro_Sample_II
Raw_count	Sample_II	Astro	8	Astro_Sample_II
Raw_count	Sample_II	Astro	35	Astro_Sample_II
Raw_count	Sample_II	Astro	21	Astro_Sample_II
Raw_count	Sample_II	Astro	26	Astro_Sample_II
Raw_count	Sample_II	Astro	8	Astro_Sample_II
Raw_count	Sample_II	Astro	16	Astro_Sample_II
Raw_count	Sample_II	Astro	5	Astro_Sample_II
Raw_count	Sample_II	Astro	23	Astro_Sample_II
Raw_count	Sample_II	Astro	20	Astro_Sample_II
Raw_count	Sample_II	Astro	8	Astro_Sample_II
Raw_count	Sample_II	Astro	23	Astro_Sample_II
Raw_count	Sample_II	Astro	12	Astro_Sample_II
Raw_count	Sample_II	Astro	4	Astro_Sample_II
Raw_count	Sample_II	Astro	6	Astro_Sample_II
Raw_count	Sample_II	Astro	20	Astro_Sample_II
Raw_count	Sample_II	Astro	15	Astro_Sample_II
Raw_count	Sample_II	Astro	16	Astro_Sample_II
Raw_count	Sample_II	Astro	13	Astro_Sample_II
Raw_count	Sample_II	Astro	27	Astro_Sample_II
Raw_count	Sample_II	Astro	20	Astro_Sample_II
Raw_count	Sample_II	Astro	18	Astro_Sample_II
Raw_count	Sample_II	Astro	21	Astro_Sample_II
Raw_count	Sample_II	Astro	13	Astro_Sample_II
Raw_count	Sample_II	Astro	11	Astro_Sample_II
Raw_count	Sample_II	Astro	24	Astro_Sample_II
Raw_count	Sample_II	Astro	16	Astro_Sample_II
Raw_count	Sample_II	Astro	12	Astro_Sample_II
Raw_count	Sample_II	Astro	18	Astro_Sample_II
Raw_count	Sample_II	Astro	8	Astro_Sample_II
Raw_count	Sample_II	Astro	16	Astro_Sample_II
Raw_count	Sample_II	Astro	10	Astro_Sample_II
Raw_count	Sample_II	Astro	23	Astro_Sample_II
Raw_count	Sample_II	Astro	16	Astro_Sample_II
Raw_count	Sample_II	Astro	20	Astro_Sample_II
Raw_count	Sample_II	Astro	8	Astro_Sample_II
Raw_count	Sample_II	Astro	2	Astro_Sample_II
Raw_count	Sample_II	Astro	10	Astro_Sample_II
Raw_count	Sample_II	Astro	30	Astro_Sample_II
Raw_count	Sample_II	Astro	30	Astro_Sample_II
Raw_count	Sample_II	Astro	15	Astro_Sample_II
Raw_count	Sample_II	Astro	20	Astro_Sample_II
Raw_count	Sample_II	Astro	7	Astro_Sample_II
Raw_count	Sample_II	Astro	11	Astro_Sample_II
Raw_count	Sample_II	Astro	8	Astro_Sample_II
Raw_count	Sample_II	Astro	19	Astro_Sample_II
Raw_count	Sample_II	Astro	10	Astro_Sample_II
Raw_count	Sample_II	Astro	20	Astro_Sample_II
Raw_count	Sample_II	Astro	17	Astro_Sample_II
Raw_count	Sample_II	Astro	3	Astro_Sample_II
Raw_count	Sample_II	Astro	19	Astro_Sample_II
Raw_count	Sample_II	Astro	15	Astro_Sample_II
Raw_count	Sample_II	Astro	6	Astro_Sample_II
Raw_count	Sample_II	Astro	10	Astro_Sample_II
Raw_count	Sample_II	Astro	13	Astro_Sample_II
Raw_count	Sample_II	Astro	20	Astro_Sample_II
Raw_count	Sample_II	Astro	15	Astro_Sample_II
Raw_count	Sample_II	Astro	22	Astro_Sample_II
Raw_count	Sample_II	Astro	25	Astro_Sample_II
Raw_count	Sample_II	Astro	13	Astro_Sample_II
Raw_count	Sample_II	Astro	13	Astro_Sample_II
Raw_count	Sample_II	Astro	13	Astro_Sample_II
Raw_count	Sample_II	Astro	33	Astro_Sample_II
Raw_count	Sample_II	Astro	7	Astro_Sample_II
Raw_count	Sample_II	Astro	34	Astro_Sample_II
Raw_count	Sample_II	Astro	8	Astro_Sample_II
Raw_count	Sample_II	Astro	12	Astro_Sample_II
Raw_count	Sample_II	Astro	21	Astro_Sample_II
Raw_count	Sample_II	Astro	27	Astro_Sample_II
Raw_count	Sample_II	Astro	9	Astro_Sample_II
Raw_count	Sample_II	Astro	23	Astro_Sample_II
Raw_count	Sample_II	Astro	20	Astro_Sample_II
Raw_count	Sample_II	Astro	18	Astro_Sample_II
Raw_count	Sample_II	Astro	12	Astro_Sample_II
Raw_count	Sample_II	Astro	34	Astro_Sample_II
Raw_count	Sample_II	Astro	20	Astro_Sample_II
Raw_count	Sample_II	Astro	24	Astro_Sample_II
Raw_count	Sample_II	Astro	21	Astro_Sample_II
Raw_count	Sample_II	Astro	11	Astro_Sample_II
Raw_count	Sample_II	Astro	21	Astro_Sample_II
Raw_count	Sample_II	Astro	24	Astro_Sample_II
Raw_count	Sample_II	Astro	17	Astro_Sample_II
Raw_count	Sample_II	Astro	27	Astro_Sample_II
Raw_count	Sample_II	Astro	33	Astro_Sample_II
Raw_count	Sample_II	Astro	21	Astro_Sample_II
Raw_count	Sample_II	Astro	21	Astro_Sample_II
Raw_count	Sample_II	Astro	16	Astro_Sample_II
Raw_count	Sample_II	Astro	21	Astro_Sample_II
Raw_count	Sample_II	Astro	9	Astro_Sample_II
Raw_count	Sample_II	Astro	26	Astro_Sample_II
Raw_count	Sample_II	Astro	27	Astro_Sample_II
Raw_count	Sample_II	Astro	10	Astro_Sample_II
Raw_count	Sample_II	Astro	28	Astro_Sample_II
Raw_count	Sample_II	Astro	27	Astro_Sample_II
Raw_count	Sample_II	Astro	12	Astro_Sample_II
Raw_count	Sample_II	Astro	12	Astro_Sample_II
Raw_count	Sample_II	Astro	16	Astro_Sample_II
Raw_count	Sample_II	Astro	7	Astro_Sample_II
Raw_count	Sample_II	Astro	14	Astro_Sample_II
Raw_count	Sample_II	Astro	17	Astro_Sample_II
Raw_count	Sample_II	Astro	31	Astro_Sample_II
Raw_count	Sample_II	Astro	1	Astro_Sample_II
Raw_count	Sample_II	Astro	18	Astro_Sample_II
Raw_count	Sample_II	Astro	8	Astro_Sample_II
Raw_count	Sample_II	Astro	17	Astro_Sample_II
Raw_count	Sample_II	Astro	9	Astro_Sample_II
Raw_count	Sample_II	Astro	15	Astro_Sample_II
Raw_count	Sample_II	Astro	7	Astro_Sample_II
Raw_count	Sample_II	Astro	41	Astro_Sample_II
Raw_count	Sample_II	Astro	17	Astro_Sample_II
Raw_count	Sample_II	Astro	20	Astro_Sample_II
Raw_count	Sample_II	Astro	17	Astro_Sample_II
Raw_count	Sample_II	Astro	20	Astro_Sample_II
Raw_count	Sample_II	Astro	21	Astro_Sample_II
Raw_count	Sample_II	Astro	14	Astro_Sample_II
Raw_count	Sample_II	Astro	11	Astro_Sample_II
Raw_count	Sample_II	Astro	9	Astro_Sample_II
Raw_count	Sample_II	Astro	0	Astro_Sample_II
Raw_count	Sample_II	Astro	25	Astro_Sample_II
Raw_count	Sample_II	Astro	26	Astro_Sample_II
Raw_count	Sample_II	Astro	7	Astro_Sample_II
Raw_count	Sample_II	Astro	16	Astro_Sample_II
Raw_count	Sample_II	Astro	6	Astro_Sample_II
Raw_count	Sample_II	Astro	4	Astro_Sample_II
Raw_count	Sample_II	Astro	6	Astro_Sample_II
Raw_count	Sample_II	Astro	27	Astro_Sample_II
Raw_count	Sample_II	Astro	35	Astro_Sample_II
Raw_count	Sample_II	Astro	7	Astro_Sample_II
Raw_count	Sample_II	Astro	14	Astro_Sample_II
Raw_count	Sample_II	Astro	10	Astro_Sample_II
Raw_count	Sample_II	Astro	23	Astro_Sample_II
Raw_count	Sample_II	Astro	15	Astro_Sample_II
Raw_count	Sample_II	Astro	7	Astro_Sample_II
Raw_count	Sample_II	Astro	6	Astro_Sample_II
Raw_count	Sample_II	Astro	11	Astro_Sample_II
Raw_count	Sample_II	Astro	14	Astro_Sample_II
Raw_count	Sample_II	Astro	29	Astro_Sample_II
Raw_count	Sample_II	Astro	31	Astro_Sample_II
Raw_count	Sample_II	Astro	56	Astro_Sample_II
Raw_count	Sample_II	Astro	18	Astro_Sample_II
Raw_count	Sample_II	Astro	16	Astro_Sample_II
Raw_count	Sample_II	Astro	7	Astro_Sample_II
Raw_count	Sample_II	Astro	31	Astro_Sample_II
Raw_count	Sample_II	Astro	18	Astro_Sample_II
Raw_count	Sample_II	Astro	16	Astro_Sample_II
Raw_count	Sample_II	Astro	19	Astro_Sample_II
Raw_count	Sample_II	Astro	22	Astro_Sample_II
Raw_count	Sample_II	Astro	11	Astro_Sample_II
Raw_count	Sample_II	Astro	26	Astro_Sample_II
Raw_count	Sample_II	Astro	8	Astro_Sample_II
CP10K	Sample_I	L5_IT	267	L5_IT_Sample_I
CP10K	Sample_I	L5_IT	271	L5_IT_Sample_I
CP10K	Sample_I	L5_IT	48	L5_IT_Sample_I
CP10K	Sample_I	L5_IT	153	L5_IT_Sample_I
CP10K	Sample_I	L5_IT	297	L5_IT_Sample_I
CP10K	Sample_I	L5_IT	160	L5_IT_Sample_I
CP10K	Sample_I	L5_IT	121	L5_IT_Sample_I
CP10K	Sample_I	L5_IT	184	L5_IT_Sample_I
CP10K	Sample_I	L5_IT	109	L5_IT_Sample_I
CP10K	Sample_I	L5_IT	82	L5_IT_Sample_I
CP10K	Sample_I	L5_IT	232	L5_IT_Sample_I
CP10K	Sample_I	L5_IT	236	L5_IT_Sample_I
CP10K	Sample_I	L5_IT	86	L5_IT_Sample_I
CP10K	Sample_I	L5_IT	126	L5_IT_Sample_I
CP10K	Sample_I	L5_IT	215	L5_IT_Sample_I
CP10K	Sample_I	L5_IT	119	L5_IT_Sample_I
CP10K	Sample_I	L5_IT	210	L5_IT_Sample_I
CP10K	Sample_I	L5_IT	91	L5_IT_Sample_I
CP10K	Sample_I	L5_IT	127	L5_IT_Sample_I
CP10K	Sample_I	L5_IT	86	L5_IT_Sample_I
CP10K	Sample_I	L5_IT	148	L5_IT_Sample_I
CP10K	Sample_I	L5_IT	132	L5_IT_Sample_I
CP10K	Sample_I	L5_IT	119	L5_IT_Sample_I
CP10K	Sample_I	L5_IT	228	L5_IT_Sample_I
CP10K	Sample_I	L5_IT	103	L5_IT_Sample_I
CP10K	Sample_I	L5_IT	120	L5_IT_Sample_I
CP10K	Sample_I	L5_IT	105	L5_IT_Sample_I
CP10K	Sample_I	L5_IT	217	L5_IT_Sample_I
CP10K	Sample_I	L5_IT	202	L5_IT_Sample_I
CP10K	Sample_I	L5_IT	128	L5_IT_Sample_I
CP10K	Sample_I	L5_IT	165	L5_IT_Sample_I
CP10K	Sample_I	L5_IT	44	L5_IT_Sample_I
CP10K	Sample_I	L5_IT	186	L5_IT_Sample_I
CP10K	Sample_I	L5_IT	174	L5_IT_Sample_I
CP10K	Sample_I	L5_IT	188	L5_IT_Sample_I
CP10K	Sample_I	L5_IT	219	L5_IT_Sample_I
CP10K	Sample_I	L5_IT	155	L5_IT_Sample_I
CP10K	Sample_I	L5_IT	162	L5_IT_Sample_I
CP10K	Sample_I	L5_IT	180	L5_IT_Sample_I
CP10K	Sample_I	L5_IT	209	L5_IT_Sample_I
CP10K	Sample_I	L5_IT	237	L5_IT_Sample_I
CP10K	Sample_I	L5_IT	145	L5_IT_Sample_I
CP10K	Sample_I	L5_IT	52	L5_IT_Sample_I
CP10K	Sample_I	L5_IT	211	L5_IT_Sample_I
CP10K	Sample_I	L5_IT	107	L5_IT_Sample_I
CP10K	Sample_I	L5_IT	121	L5_IT_Sample_I
CP10K	Sample_I	L5_IT	134	L5_IT_Sample_I
CP10K	Sample_I	L5_IT	101	L5_IT_Sample_I
CP10K	Sample_I	L5_IT	224	L5_IT_Sample_I
CP10K	Sample_I	L5_IT	152	L5_IT_Sample_I
CP10K	Sample_I	L5_IT	66	L5_IT_Sample_I
CP10K	Sample_I	L5_IT	220	L5_IT_Sample_I
CP10K	Sample_I	L5_IT	146	L5_IT_Sample_I
CP10K	Sample_I	L5_IT	175	L5_IT_Sample_I
CP10K	Sample_I	L5_IT	178	L5_IT_Sample_I
CP10K	Sample_I	L5_IT	80	L5_IT_Sample_I
CP10K	Sample_I	L5_IT	150	L5_IT_Sample_I
CP10K	Sample_I	L5_IT	193	L5_IT_Sample_I
CP10K	Sample_I	L5_IT	171	L5_IT_Sample_I
CP10K	Sample_I	L5_IT	79	L5_IT_Sample_I
CP10K	Sample_I	L5_IT	161	L5_IT_Sample_I
CP10K	Sample_I	L5_IT	102	L5_IT_Sample_I
CP10K	Sample_I	L5_IT	158	L5_IT_Sample_I
CP10K	Sample_I	L5_IT	101	L5_IT_Sample_I
CP10K	Sample_I	L5_IT	251	L5_IT_Sample_I
CP10K	Sample_I	L5_IT	90	L5_IT_Sample_I
CP10K	Sample_I	L5_IT	220	L5_IT_Sample_I
CP10K	Sample_I	L5_IT	161	L5_IT_Sample_I
CP10K	Sample_I	L5_IT	273	L5_IT_Sample_I
CP10K	Sample_I	L5_IT	149	L5_IT_Sample_I
CP10K	Sample_I	L5_IT	46	L5_IT_Sample_I
CP10K	Sample_I	L5_IT	127	L5_IT_Sample_I
CP10K	Sample_I	L5_IT	78	L5_IT_Sample_I
CP10K	Sample_I	L5_IT	176	L5_IT_Sample_I
CP10K	Sample_I	L5_IT	178	L5_IT_Sample_I
CP10K	Sample_I	L5_IT	161	L5_IT_Sample_I
CP10K	Sample_I	L5_IT	101	L5_IT_Sample_I
CP10K	Sample_I	L5_IT	130	L5_IT_Sample_I
CP10K	Sample_I	L5_IT	246	L5_IT_Sample_I
CP10K	Sample_I	L5_IT	133	L5_IT_Sample_I
CP10K	Sample_I	L5_IT	149	L5_IT_Sample_I
CP10K	Sample_I	L5_IT	116	L5_IT_Sample_I
CP10K	Sample_I	L5_IT	73	L5_IT_Sample_I
CP10K	Sample_I	L5_IT	95	L5_IT_Sample_I
CP10K	Sample_I	L5_IT	120	L5_IT_Sample_I
CP10K	Sample_I	L5_IT	178	L5_IT_Sample_I
CP10K	Sample_I	L5_IT	72	L5_IT_Sample_I
CP10K	Sample_I	L5_IT	210	L5_IT_Sample_I
CP10K	Sample_I	L5_IT	114	L5_IT_Sample_I
CP10K	Sample_I	L5_IT	125	L5_IT_Sample_I
CP10K	Sample_I	L5_IT	214	L5_IT_Sample_I
CP10K	Sample_I	L5_IT	159	L5_IT_Sample_I
CP10K	Sample_I	L5_IT	98	L5_IT_Sample_I
CP10K	Sample_I	L5_IT	122	L5_IT_Sample_I
CP10K	Sample_I	L5_IT	118	L5_IT_Sample_I
CP10K	Sample_I	L5_IT	173	L5_IT_Sample_I
CP10K	Sample_I	L5_IT	362	L5_IT_Sample_I
CP10K	Sample_I	L5_IT	99	L5_IT_Sample_I
CP10K	Sample_I	L5_IT	91	L5_IT_Sample_I
CP10K	Sample_I	L5_IT	121	L5_IT_Sample_I
CP10K	Sample_I	L5_IT	178	L5_IT_Sample_I
CP10K	Sample_I	L5_IT	227	L5_IT_Sample_I
CP10K	Sample_I	L5_IT	146	L5_IT_Sample_I
CP10K	Sample_I	L5_IT	179	L5_IT_Sample_I
CP10K	Sample_I	L5_IT	104	L5_IT_Sample_I
CP10K	Sample_I	L5_IT	258	L5_IT_Sample_I
CP10K	Sample_I	L5_IT	89	L5_IT_Sample_I
CP10K	Sample_I	L5_IT	77	L5_IT_Sample_I
CP10K	Sample_I	L5_IT	312	L5_IT_Sample_I
CP10K	Sample_I	L5_IT	85	L5_IT_Sample_I
CP10K	Sample_I	L5_IT	159	L5_IT_Sample_I
CP10K	Sample_I	L5_IT	167	L5_IT_Sample_I
CP10K	Sample_I	L5_IT	160	L5_IT_Sample_I
CP10K	Sample_I	L5_IT	105	L5_IT_Sample_I
CP10K	Sample_I	L5_IT	65	L5_IT_Sample_I
CP10K	Sample_I	L5_IT	83	L5_IT_Sample_I
CP10K	Sample_I	L5_IT	150	L5_IT_Sample_I
CP10K	Sample_I	L5_IT	174	L5_IT_Sample_I
CP10K	Sample_I	L5_IT	113	L5_IT_Sample_I
CP10K	Sample_I	L5_IT	213	L5_IT_Sample_I
CP10K	Sample_I	L5_IT	136	L5_IT_Sample_I
CP10K	Sample_I	L5_IT	131	L5_IT_Sample_I
CP10K	Sample_I	L5_IT	115	L5_IT_Sample_I
CP10K	Sample_I	L5_IT	196	L5_IT_Sample_I
CP10K	Sample_I	L5_IT	195	L5_IT_Sample_I
CP10K	Sample_I	L5_IT	127	L5_IT_Sample_I
CP10K	Sample_I	L5_IT	42	L5_IT_Sample_I
CP10K	Sample_I	L5_IT	168	L5_IT_Sample_I
CP10K	Sample_I	L5_IT	204	L5_IT_Sample_I
CP10K	Sample_I	L5_IT	161	L5_IT_Sample_I
CP10K	Sample_I	L5_IT	109	L5_IT_Sample_I
CP10K	Sample_I	L5_IT	17	L5_IT_Sample_I
CP10K	Sample_I	L5_IT	217	L5_IT_Sample_I
CP10K	Sample_I	L5_IT	49	L5_IT_Sample_I
CP10K	Sample_I	L5_IT	107	L5_IT_Sample_I
CP10K	Sample_I	L5_IT	119	L5_IT_Sample_I
CP10K	Sample_I	L5_IT	92	L5_IT_Sample_I
CP10K	Sample_I	L5_IT	61	L5_IT_Sample_I
CP10K	Sample_I	L5_IT	165	L5_IT_Sample_I
CP10K	Sample_I	L5_IT	72	L5_IT_Sample_I
CP10K	Sample_I	L5_IT	155	L5_IT_Sample_I
CP10K	Sample_I	L5_IT	149	L5_IT_Sample_I
CP10K	Sample_I	L5_IT	141	L5_IT_Sample_I
CP10K	Sample_I	L5_IT	146	L5_IT_Sample_I
CP10K	Sample_I	L5_IT	169	L5_IT_Sample_I
CP10K	Sample_I	L5_IT	213	L5_IT_Sample_I
CP10K	Sample_I	L5_IT	147	L5_IT_Sample_I
CP10K	Sample_I	L5_IT	203	L5_IT_Sample_I
CP10K	Sample_I	L5_IT	79	L5_IT_Sample_I
CP10K	Sample_I	L5_IT	233	L5_IT_Sample_I
CP10K	Sample_I	L5_IT	293	L5_IT_Sample_I
CP10K	Sample_I	L5_IT	163	L5_IT_Sample_I
CP10K	Sample_I	L5_IT	118	L5_IT_Sample_I
CP10K	Sample_I	L5_IT	145	L5_IT_Sample_I
CP10K	Sample_I	L5_IT	46	L5_IT_Sample_I
CP10K	Sample_I	L5_IT	138	L5_IT_Sample_I
CP10K	Sample_I	L5_IT	251	L5_IT_Sample_I
CP10K	Sample_I	L5_IT	190	L5_IT_Sample_I
CP10K	Sample_I	L5_IT	164	L5_IT_Sample_I
CP10K	Sample_I	L5_IT	128	L5_IT_Sample_I
CP10K	Sample_I	L5_IT	373	L5_IT_Sample_I
CP10K	Sample_I	L5_IT	94	L5_IT_Sample_I
CP10K	Sample_I	L5_IT	167	L5_IT_Sample_I
CP10K	Sample_I	L5_IT	146	L5_IT_Sample_I
CP10K	Sample_I	L5_IT	47	L5_IT_Sample_I
CP10K	Sample_I	L5_IT	143	L5_IT_Sample_I
CP10K	Sample_I	L5_IT	198	L5_IT_Sample_I
CP10K	Sample_I	L5_IT	123	L5_IT_Sample_I
CP10K	Sample_I	L5_IT	129	L5_IT_Sample_I
CP10K	Sample_I	L5_IT	124	L5_IT_Sample_I
CP10K	Sample_I	L5_IT	95	L5_IT_Sample_I
CP10K	Sample_I	L5_IT	119	L5_IT_Sample_I
CP10K	Sample_I	L5_IT	201	L5_IT_Sample_I
CP10K	Sample_I	L5_IT	205	L5_IT_Sample_I
CP10K	Sample_I	L5_IT	173	L5_IT_Sample_I
CP10K	Sample_I	L5_IT	124	L5_IT_Sample_I
CP10K	Sample_I	L5_IT	53	L5_IT_Sample_I
CP10K	Sample_I	L5_IT	181	L5_IT_Sample_I
CP10K	Sample_I	L5_IT	172	L5_IT_Sample_I
CP10K	Sample_I	L5_IT	257	L5_IT_Sample_I
CP10K	Sample_I	L5_IT	148	L5_IT_Sample_I
CP10K	Sample_I	L5_IT	95	L5_IT_Sample_I
CP10K	Sample_I	L5_IT	54	L5_IT_Sample_I
CP10K	Sample_I	L5_IT	87	L5_IT_Sample_I
CP10K	Sample_I	L5_IT	87	L5_IT_Sample_I
CP10K	Sample_I	L5_IT	175	L5_IT_Sample_I
CP10K	Sample_I	L5_IT	160	L5_IT_Sample_I
CP10K	Sample_I	L5_IT	129	L5_IT_Sample_I
CP10K	Sample_I	L5_IT	125	L5_IT_Sample_I
CP10K	Sample_I	L5_IT	117	L5_IT_Sample_I
CP10K	Sample_I	L5_IT	210	L5_IT_Sample_I
CP10K	Sample_I	L5_IT	77	L5_IT_Sample_I
CP10K	Sample_I	L5_IT	154	L5_IT_Sample_I
CP10K	Sample_I	L5_IT	129	L5_IT_Sample_I
CP10K	Sample_I	L5_IT	158	L5_IT_Sample_I
CP10K	Sample_I	L5_IT	114	L5_IT_Sample_I
CP10K	Sample_I	L5_IT	104	L5_IT_Sample_I
CP10K	Sample_I	L5_IT	87	L5_IT_Sample_I
CP10K	Sample_I	L5_IT	129	L5_IT_Sample_I
CP10K	Sample_I	L5_IT	78	L5_IT_Sample_I
CP10K	Sample_I	L5_IT	202	L5_IT_Sample_I
CP10K	Sample_I	L5_IT	280	L5_IT_Sample_I
CP10K	Sample_I	L5_IT	200	L5_IT_Sample_I
CP10K	Sample_I	L5_IT	97	L5_IT_Sample_I
CP10K	Sample_I	L5_IT	264	L5_IT_Sample_I
CP10K	Sample_I	L5_IT	140	L5_IT_Sample_I
CP10K	Sample_I	L5_IT	96	L5_IT_Sample_I
CP10K	Sample_I	L5_IT	308	L5_IT_Sample_I
CP10K	Sample_I	L5_IT	262	L5_IT_Sample_I
CP10K	Sample_I	L5_IT	298	L5_IT_Sample_I
CP10K	Sample_I	L5_IT	125	L5_IT_Sample_I
CP10K	Sample_I	L5_IT	258	L5_IT_Sample_I
CP10K	Sample_I	L5_IT	109	L5_IT_Sample_I
CP10K	Sample_I	L5_IT	114	L5_IT_Sample_I
CP10K	Sample_I	L5_IT	159	L5_IT_Sample_I
CP10K	Sample_I	L5_IT	159	L5_IT_Sample_I
CP10K	Sample_I	L5_IT	257	L5_IT_Sample_I
CP10K	Sample_I	L5_IT	124	L5_IT_Sample_I
CP10K	Sample_I	L5_IT	86	L5_IT_Sample_I
CP10K	Sample_I	L5_IT	150	L5_IT_Sample_I
CP10K	Sample_I	L5_IT	144	L5_IT_Sample_I
CP10K	Sample_I	L5_IT	183	L5_IT_Sample_I
CP10K	Sample_I	L5_IT	78	L5_IT_Sample_I
CP10K	Sample_I	L5_IT	91	L5_IT_Sample_I
CP10K	Sample_I	L5_IT	214	L5_IT_Sample_I
CP10K	Sample_I	L5_IT	140	L5_IT_Sample_I
CP10K	Sample_I	L5_IT	195	L5_IT_Sample_I
CP10K	Sample_I	L5_IT	159	L5_IT_Sample_I
CP10K	Sample_I	L5_IT	67	L5_IT_Sample_I
CP10K	Sample_I	L5_IT	210	L5_IT_Sample_I
CP10K	Sample_I	L5_IT	222	L5_IT_Sample_I
CP10K	Sample_I	L5_IT	106	L5_IT_Sample_I
CP10K	Sample_I	L5_IT	69	L5_IT_Sample_I
CP10K	Sample_I	L5_IT	56	L5_IT_Sample_I
CP10K	Sample_I	L5_IT	160	L5_IT_Sample_I
CP10K	Sample_I	L5_IT	64	L5_IT_Sample_I
CP10K	Sample_I	L5_IT	165	L5_IT_Sample_I
CP10K	Sample_I	L5_IT	136	L5_IT_Sample_I
CP10K	Sample_I	L5_IT	164	L5_IT_Sample_I
CP10K	Sample_I	L5_IT	168	L5_IT_Sample_I
CP10K	Sample_I	L5_IT	193	L5_IT_Sample_I
CP10K	Sample_I	L5_IT	200	L5_IT_Sample_I
CP10K	Sample_I	L5_IT	109	L5_IT_Sample_I
CP10K	Sample_I	L5_IT	255	L5_IT_Sample_I
CP10K	Sample_I	L5_IT	133	L5_IT_Sample_I
CP10K	Sample_I	L5_IT	147	L5_IT_Sample_I
CP10K	Sample_I	L5_IT	101	L5_IT_Sample_I
CP10K	Sample_I	L5_IT	240	L5_IT_Sample_I
CP10K	Sample_I	L5_IT	138	L5_IT_Sample_I
CP10K	Sample_I	L5_IT	293	L5_IT_Sample_I
CP10K	Sample_I	L5_IT	104	L5_IT_Sample_I
CP10K	Sample_I	L5_IT	149	L5_IT_Sample_I
CP10K	Sample_I	L5_IT	191	L5_IT_Sample_I
CP10K	Sample_I	L5_IT	140	L5_IT_Sample_I
CP10K	Sample_I	L5_IT	163	L5_IT_Sample_I
CP10K	Sample_I	L5_IT	142	L5_IT_Sample_I
CP10K	Sample_I	L5_IT	136	L5_IT_Sample_I
CP10K	Sample_I	L5_IT	262	L5_IT_Sample_I
CP10K	Sample_I	L5_IT	82	L5_IT_Sample_I
CP10K	Sample_I	L5_IT	140	L5_IT_Sample_I
CP10K	Sample_I	L5_IT	103	L5_IT_Sample_I
CP10K	Sample_I	L5_IT	159	L5_IT_Sample_I
CP10K	Sample_I	L5_IT	110	L5_IT_Sample_I
CP10K	Sample_I	L5_IT	98	L5_IT_Sample_I
CP10K	Sample_I	L5_IT	207	L5_IT_Sample_I
CP10K	Sample_I	L5_IT	72	L5_IT_Sample_I
CP10K	Sample_I	L5_IT	234	L5_IT_Sample_I
CP10K	Sample_I	L5_IT	183	L5_IT_Sample_I
CP10K	Sample_I	L5_IT	132	L5_IT_Sample_I
CP10K	Sample_I	L5_IT	238	L5_IT_Sample_I
CP10K	Sample_I	L5_IT	177	L5_IT_Sample_I
CP10K	Sample_I	L5_IT	161	L5_IT_Sample_I
CP10K	Sample_I	L5_IT	136	L5_IT_Sample_I
CP10K	Sample_I	L5_IT	190	L5_IT_Sample_I
CP10K	Sample_I	L5_IT	166	L5_IT_Sample_I
CP10K	Sample_I	L5_IT	110	L5_IT_Sample_I
CP10K	Sample_I	L5_IT	162	L5_IT_Sample_I
CP10K	Sample_I	L5_IT	203	L5_IT_Sample_I
CP10K	Sample_I	L5_IT	281	L5_IT_Sample_I
CP10K	Sample_I	L5_IT	189	L5_IT_Sample_I
CP10K	Sample_I	L5_IT	134	L5_IT_Sample_I
CP10K	Sample_I	L5_IT	201	L5_IT_Sample_I
CP10K	Sample_I	L5_IT	163	L5_IT_Sample_I
CP10K	Sample_I	L5_IT	110	L5_IT_Sample_I
CP10K	Sample_I	L5_IT	140	L5_IT_Sample_I
CP10K	Sample_I	L5_IT	139	L5_IT_Sample_I
CP10K	Sample_I	L5_IT	151	L5_IT_Sample_I
CP10K	Sample_I	L5_IT	242	L5_IT_Sample_I
CP10K	Sample_I	L5_IT	175	L5_IT_Sample_I
CP10K	Sample_I	L5_IT	181	L5_IT_Sample_I
CP10K	Sample_I	L5_IT	153	L5_IT_Sample_I
CP10K	Sample_I	L5_IT	175	L5_IT_Sample_I
CP10K	Sample_I	L5_IT	261	L5_IT_Sample_I
CP10K	Sample_I	L5_IT	207	L5_IT_Sample_I
CP10K	Sample_I	L5_IT	227	L5_IT_Sample_I
CP10K	Sample_I	L5_IT	187	L5_IT_Sample_I
CP10K	Sample_I	L5_IT	223	L5_IT_Sample_I
CP10K	Sample_I	L5_IT	97	L5_IT_Sample_I
CP10K	Sample_I	L5_IT	89	L5_IT_Sample_I
CP10K	Sample_I	L5_IT	171	L5_IT_Sample_I
CP10K	Sample_I	L5_IT	245	L5_IT_Sample_I
CP10K	Sample_I	L5_IT	181	L5_IT_Sample_I
CP10K	Sample_I	L5_IT	191	L5_IT_Sample_I
CP10K	Sample_I	L5_IT	166	L5_IT_Sample_I
CP10K	Sample_I	L5_IT	107	L5_IT_Sample_I
CP10K	Sample_I	L5_IT	203	L5_IT_Sample_I
CP10K	Sample_I	L5_IT	55	L5_IT_Sample_I
CP10K	Sample_I	L5_IT	168	L5_IT_Sample_I
CP10K	Sample_I	L5_IT	121	L5_IT_Sample_I
CP10K	Sample_I	L5_IT	348	L5_IT_Sample_I
CP10K	Sample_I	L5_IT	138	L5_IT_Sample_I
CP10K	Sample_I	L5_IT	189	L5_IT_Sample_I
CP10K	Sample_I	L5_IT	143	L5_IT_Sample_I
CP10K	Sample_I	L5_IT	149	L5_IT_Sample_I
CP10K	Sample_I	L5_IT	162	L5_IT_Sample_I
CP10K	Sample_I	L5_IT	174	L5_IT_Sample_I
CP10K	Sample_I	L5_IT	165	L5_IT_Sample_I
CP10K	Sample_I	L5_IT	217	L5_IT_Sample_I
CP10K	Sample_I	L5_IT	178	L5_IT_Sample_I
CP10K	Sample_I	L5_IT	136	L5_IT_Sample_I
CP10K	Sample_I	L5_IT	174	L5_IT_Sample_I
CP10K	Sample_I	L5_IT	47	L5_IT_Sample_I
CP10K	Sample_I	L5_IT	25	L5_IT_Sample_I
CP10K	Sample_I	L5_IT	101	L5_IT_Sample_I
CP10K	Sample_I	L5_IT	133	L5_IT_Sample_I
CP10K	Sample_I	L5_IT	183	L5_IT_Sample_I
CP10K	Sample_I	L5_IT	193	L5_IT_Sample_I
CP10K	Sample_I	L5_IT	69	L5_IT_Sample_I
CP10K	Sample_I	L5_IT	176	L5_IT_Sample_I
CP10K	Sample_I	L5_IT	155	L5_IT_Sample_I
CP10K	Sample_I	L5_IT	180	L5_IT_Sample_I
CP10K	Sample_I	L5_IT	234	L5_IT_Sample_I
[truncated: 8,001 more rows]

## Sheet: Figure_S13e
Group	Sample	Cell_type	Expression	Ctype_Sample
Raw_count	Sample_I	L5_IT	7	L5_IT_Sample_I
Raw_count	Sample_I	L5_IT	14	L5_IT_Sample_I
Raw_count	Sample_I	L5_IT	7	L5_IT_Sample_I
Raw_count	Sample_I	L5_IT	7	L5_IT_Sample_I
Raw_count	Sample_I	L5_IT	8	L5_IT_Sample_I
Raw_count	Sample_I	L5_IT	19	L5_IT_Sample_I
Raw_count	Sample_I	L5_IT	8	L5_IT_Sample_I
Raw_count	Sample_I	L5_IT	8	L5_IT_Sample_I
Raw_count	Sample_I	L5_IT	9	L5_IT_Sample_I
Raw_count	Sample_I	L5_IT	5	L5_IT_Sample_I
Raw_count	Sample_I	L5_IT	9	L5_IT_Sample_I
Raw_count	Sample_I	L5_IT	7	L5_IT_Sample_I
Raw_count	Sample_I	L5_IT	9	L5_IT_Sample_I
Raw_count	Sample_I	L5_IT	17	L5_IT_Sample_I
Raw_count	Sample_I	L5_IT	12	L5_IT_Sample_I
Raw_count	Sample_I	L5_IT	10	L5_IT_Sample_I
Raw_count	Sample_I	L5_IT	12	L5_IT_Sample_I
Raw_count	Sample_I	L5_IT	1	L5_IT_Sample_I
Raw_count	Sample_I	L5_IT	8	L5_IT_Sample_I
Raw_count	Sample_I	L5_IT	6	L5_IT_Sample_I
Raw_count	Sample_I	L5_IT	9	L5_IT_Sample_I
Raw_count	Sample_I	L5_IT	12	L5_IT_Sample_I
Raw_count	Sample_I	L5_IT	10	L5_IT_Sample_I
Raw_count	Sample_I	L5_IT	5	L5_IT_Sample_I
Raw_count	Sample_I	L5_IT	13	L5_IT_Sample_I
Raw_count	Sample_I	L5_IT	6	L5_IT_Sample_I
Raw_count	Sample_I	L5_IT	7	L5_IT_Sample_I
Raw_count	Sample_I	L5_IT	4	L5_IT_Sample_I
Raw_count	Sample_I	L5_IT	2	L5_IT_Sample_I
Raw_count	Sample_I	L5_IT	7	L5_IT_Sample_I
Raw_count	Sample_I	L5_IT	12	L5_IT_Sample_I
Raw_count	Sample_I	L5_IT	7	L5_IT_Sample_I
Raw_count	Sample_I	L5_IT	13	L5_IT_Sample_I
Raw_count	Sample_I	L5_IT	11	L5_IT_Sample_I
Raw_count	Sample_I	L5_IT	18	L5_IT_Sample_I
Raw_count	Sample_I	L5_IT	4	L5_IT_Sample_I
Raw_count	Sample_I	L5_IT	4	L5_IT_Sample_I
Raw_count	Sample_I	L5_IT	4	L5_IT_Sample_I
Raw_count	Sample_I	L5_IT	7	L5_IT_Sample_I
Raw_count	Sample_I	L5_IT	19	L5_IT_Sample_I
Raw_count	Sample_I	L5_IT	15	L5_IT_Sample_I
Raw_count	Sample_I	L5_IT	5	L5_IT_Sample_I
Raw_count	Sample_I	L5_IT	2	L5_IT_Sample_I
Raw_count	Sample_I	L5_IT	7	L5_IT_Sample_I
Raw_count	Sample_I	L5_IT	5	L5_IT_Sample_I
Raw_count	Sample_I	L5_IT	4	L5_IT_Sample_I
Raw_count	Sample_I	L5_IT	10	L5_IT_Sample_I
Raw_count	Sample_I	L5_IT	5	L5_IT_Sample_I
Raw_count	Sample_I	L5_IT	10	L5_IT_Sample_I
Raw_count	Sample_I	L5_IT	12	L5_IT_Sample_I
Raw_count	Sample_I	L5_IT	12	L5_IT_Sample_I
Raw_count	Sample_I	L5_IT	19	L5_IT_Sample_I
Raw_count	Sample_I	L5_IT	14	L5_IT_Sample_I
Raw_count	Sample_I	L5_IT	17	L5_IT_Sample_I
Raw_count	Sample_I	L5_IT	9	L5_IT_Sample_I
Raw_count	Sample_I	L5_IT	7	L5_IT_Sample_I
Raw_count	Sample_I	L5_IT	6	L5_IT_Sample_I
Raw_count	Sample_I	L5_IT	14	L5_IT_Sample_I
Raw_count	Sample_I	L5_IT	6	L5_IT_Sample_I
Raw_count	Sample_I	L5_IT	20	L5_IT_Sample_I
Raw_count	Sample_I	L5_IT	15	L5_IT_Sample_I
Raw_count	Sample_I	L5_IT	10	L5_IT_Sample_I
Raw_count	Sample_I	L5_IT	8	L5_IT_Sample_I
Raw_count	Sample_I	L5_IT	7	L5_IT_Sample_I
Raw_count	Sample_I	L5_IT	16	L5_IT_Sample_I
Raw_count	Sample_I	L5_IT	3	L5_IT_Sample_I
Raw_count	Sample_I	L5_IT	8	L5_IT_Sample_I
Raw_count	Sample_I	L5_IT	10	L5_IT_Sample_I
Raw_count	Sample_I	L5_IT	8	L5_IT_Sample_I
Raw_count	Sample_I	L5_IT	11	L5_IT_Sample_I
Raw_count	Sample_I	L5_IT	8	L5_IT_Sample_I
Raw_count	Sample_I	L5_IT	14	L5_IT_Sample_I
Raw_count	Sample_I	L5_IT	7	L5_IT_Sample_I
Raw_count	Sample_I	L5_IT	5	L5_IT_Sample_I
Raw_count	Sample_I	L5_IT	8	L5_IT_Sample_I
Raw_count	Sample_I	L5_IT	4	L5_IT_Sample_I
Raw_count	Sample_I	L5_IT	5	L5_IT_Sample_I
Raw_count	Sample_I	L5_IT	16	L5_IT_Sample_I
Raw_count	Sample_I	L5_IT	14	L5_IT_Sample_I
Raw_count	Sample_I	L5_IT	13	L5_IT_Sample_I
Raw_count	Sample_I	L5_IT	13	L5_IT_Sample_I
Raw_count	Sample_I	L5_IT	4	L5_IT_Sample_I
Raw_count	Sample_I	L5_IT	4	L5_IT_Sample_I
Raw_count	Sample_I	L5_IT	14	L5_IT_Sample_I
Raw_count	Sample_I	L5_IT	7	L5_IT_Sample_I
Raw_count	Sample_I	L5_IT	4	L5_IT_Sample_I
Raw_count	Sample_I	L5_IT	7	L5_IT_Sample_I
Raw_count	Sample_I	L5_IT	3	L5_IT_Sample_I
Raw_count	Sample_I	L5_IT	3	L5_IT_Sample_I
Raw_count	Sample_I	L5_IT	5	L5_IT_Sample_I
Raw_count	Sample_I	L5_IT	6	L5_IT_Sample_I
Raw_count	Sample_I	L5_IT	12	L5_IT_Sample_I
Raw_count	Sample_I	L5_IT	16	L5_IT_Sample_I
Raw_count	Sample_I	L5_IT	9	L5_IT_Sample_I
Raw_count	Sample_I	L5_IT	7	L5_IT_Sample_I
Raw_count	Sample_I	L5_IT	5	L5_IT_Sample_I
Raw_count	Sample_I	L5_IT	18	L5_IT_Sample_I
Raw_count	Sample_I	L5_IT	8	L5_IT_Sample_I
Raw_count	Sample_I	L5_IT	7	L5_IT_Sample_I
Raw_count	Sample_I	L5_IT	3	L5_IT_Sample_I
Raw_count	Sample_I	L5_IT	5	L5_IT_Sample_I
Raw_count	Sample_I	L5_IT	3	L5_IT_Sample_I
Raw_count	Sample_I	L5_IT	2	L5_IT_Sample_I
Raw_count	Sample_I	L5_IT	13	L5_IT_Sample_I
Raw_count	Sample_I	L5_IT	7	L5_IT_Sample_I
Raw_count	Sample_I	L5_IT	9	L5_IT_Sample_I
Raw_count	Sample_I	L5_IT	14	L5_IT_Sample_I
Raw_count	Sample_I	L5_IT	9	L5_IT_Sample_I
Raw_count	Sample_I	L5_IT	4	L5_IT_Sample_I
Raw_count	Sample_I	L5_IT	7	L5_IT_Sample_I
Raw_count	Sample_I	L5_IT	16	L5_IT_Sample_I
Raw_count	Sample_I	L5_IT	2	L5_IT_Sample_I
Raw_count	Sample_I	L5_IT	5	L5_IT_Sample_I
Raw_count	Sample_I	L5_IT	9	L5_IT_Sample_I
Raw_count	Sample_I	L5_IT	8	L5_IT_Sample_I
Raw_count	Sample_I	L5_IT	6	L5_IT_Sample_I
Raw_count	Sample_I	L5_IT	17	L5_IT_Sample_I
Raw_count	Sample_I	L5_IT	11	L5_IT_Sample_I
Raw_count	Sample_I	L5_IT	12	L5_IT_Sample_I
Raw_count	Sample_I	L5_IT	7	L5_IT_Sample_I
Raw_count	Sample_I	L5_IT	16	L5_IT_Sample_I
Raw_count	Sample_I	L5_IT	12	L5_IT_Sample_I
Raw_count	Sample_I	L5_IT	15	L5_IT_Sample_I
Raw_count	Sample_I	L5_IT	14	L5_IT_Sample_I
Raw_count	Sample_I	L5_IT	8	L5_IT_Sample_I
Raw_count	Sample_I	L5_IT	3	L5_IT_Sample_I
Raw_count	Sample_I	L5_IT	13	L5_IT_Sample_I
Raw_count	Sample_I	L5_IT	11	L5_IT_Sample_I
Raw_count	Sample_I	L5_IT	11	L5_IT_Sample_I
Raw_count	Sample_I	L5_IT	17	L5_IT_Sample_I
Raw_count	Sample_I	L5_IT	18	L5_IT_Sample_I
Raw_count	Sample_I	L5_IT	7	L5_IT_Sample_I
Raw_count	Sample_I	L5_IT	13	L5_IT_Sample_I
Raw_count	Sample_I	L5_IT	5	L5_IT_Sample_I
Raw_count	Sample_I	L5_IT	5	L5_IT_Sample_I
Raw_count	Sample_I	L5_IT	2	L5_IT_Sample_I
Raw_count	Sample_I	L5_IT	5	L5_IT_Sample_I
Raw_count	Sample_I	L5_IT	3	L5_IT_Sample_I
Raw_count	Sample_I	L5_IT	15	L5_IT_Sample_I
Raw_count	Sample_I	L5_IT	0	L5_IT_Sample_I
Raw_count	Sample_I	L5_IT	10	L5_IT_Sample_I
Raw_count	Sample_I	L5_IT	6	L5_IT_Sample_I
Raw_count	Sample_I	L5_IT	10	L5_IT_Sample_I
Raw_count	Sample_I	L5_IT	8	L5_IT_Sample_I
Raw_count	Sample_I	L5_IT	4	L5_IT_Sample_I
Raw_count	Sample_I	L5_IT	12	L5_IT_Sample_I
Raw_count	Sample_I	L5_IT	14	L5_IT_Sample_I
Raw_count	Sample_I	L5_IT	17	L5_IT_Sample_I
Raw_count	Sample_I	L5_IT	8	L5_IT_Sample_I
Raw_count	Sample_I	L5_IT	1	L5_IT_Sample_I
Raw_count	Sample_I	L5_IT	4	L5_IT_Sample_I
Raw_count	Sample_I	L5_IT	15	L5_IT_Sample_I
Raw_count	Sample_I	L5_IT	7	L5_IT_Sample_I
Raw_count	Sample_I	L5_IT	19	L5_IT_Sample_I
Raw_count	Sample_I	L5_IT	3	L5_IT_Sample_I
Raw_count	Sample_I	L5_IT	7	L5_IT_Sample_I
Raw_count	Sample_I	L5_IT	1	L5_IT_Sample_I
Raw_count	Sample_I	L5_IT	5	L5_IT_Sample_I
Raw_count	Sample_I	L5_IT	4	L5_IT_Sample_I
Raw_count	Sample_I	L5_IT	5	L5_IT_Sample_I
Raw_count	Sample_I	L5_IT	12	L5_IT_Sample_I
Raw_count	Sample_I	L5_IT	6	L5_IT_Sample_I
Raw_count	Sample_I	L5_IT	5	L5_IT_Sample_I
Raw_count	Sample_I	L5_IT	5	L5_IT_Sample_I
Raw_count	Sample_I	L5_IT	17	L5_IT_Sample_I
Raw_count	Sample_I	L5_IT	7	L5_IT_Sample_I
Raw_count	Sample_I	L5_IT	19	L5_IT_Sample_I
Raw_count	Sample_I	L5_IT	19	L5_IT_Sample_I
Raw_count	Sample_I	L5_IT	25	L5_IT_Sample_I
Raw_count	Sample_I	L5_IT	9	L5_IT_Sample_I
Raw_count	Sample_I	L5_IT	11	L5_IT_Sample_I
Raw_count	Sample_I	L5_IT	5	L5_IT_Sample_I
Raw_count	Sample_I	L5_IT	7	L5_IT_Sample_I
Raw_count	Sample_I	L5_IT	22	L5_IT_Sample_I
Raw_count	Sample_I	L5_IT	4	L5_IT_Sample_I
Raw_count	Sample_I	L5_IT	12	L5_IT_Sample_I
Raw_count	Sample_I	L5_IT	4	L5_IT_Sample_I
Raw_count	Sample_I	L5_IT	11	L5_IT_Sample_I
Raw_count	Sample_I	L5_IT	8	L5_IT_Sample_I
Raw_count	Sample_I	L5_IT	12	L5_IT_Sample_I
Raw_count	Sample_I	L5_IT	3	L5_IT_Sample_I
Raw_count	Sample_I	L5_IT	15	L5_IT_Sample_I
Raw_count	Sample_I	L5_IT	6	L5_IT_Sample_I
Raw_count	Sample_I	L5_IT	3	L5_IT_Sample_I
Raw_count	Sample_I	L5_IT	6	L5_IT_Sample_I
Raw_count	Sample_I	L5_IT	11	L5_IT_Sample_I
Raw_count	Sample_I	L5_IT	11	L5_IT_Sample_I
Raw_count	Sample_I	L5_IT	5	L5_IT_Sample_I
Raw_count	Sample_I	L5_IT	6	L5_IT_Sample_I
Raw_count	Sample_I	L5_IT	17	L5_IT_Sample_I
Raw_count	Sample_I	L5_IT	11	L5_IT_Sample_I
Raw_count	Sample_I	L5_IT	2	L5_IT_Sample_I
Raw_count	Sample_I	L5_IT	5	L5_IT_Sample_I
Raw_count	Sample_I	L5_IT	10	L5_IT_Sample_I
Raw_count	Sample_I	L5_IT	10	L5_IT_Sample_I
Raw_count	Sample_I	L5_IT	10	L5_IT_Sample_I
Raw_count	Sample_I	L5_IT	7	L5_IT_Sample_I
Raw_count	Sample_I	L5_IT	0	L5_IT_Sample_I
Raw_count	Sample_I	L5_IT	1	L5_IT_Sample_I
Raw_count	Sample_I	L5_IT	7	L5_IT_Sample_I
Raw_count	Sample_I	L5_IT	8	L5_IT_Sample_I
Raw_count	Sample_I	L5_IT	21	L5_IT_Sample_I
Raw_count	Sample_I	L5_IT	7	L5_IT_Sample_I
Raw_count	Sample_I	L5_IT	7	L5_IT_Sample_I
Raw_count	Sample_I	L5_IT	11	L5_IT_Sample_I
Raw_count	Sample_I	L5_IT	8	L5_IT_Sample_I
Raw_count	Sample_I	L5_IT	1	L5_IT_Sample_I
Raw_count	Sample_I	L5_IT	15	L5_IT_Sample_I
Raw_count	Sample_I	L5_IT	11	L5_IT_Sample_I
Raw_count	Sample_I	L5_IT	5	L5_IT_Sample_I
Raw_count	Sample_I	L5_IT	15	L5_IT_Sample_I
Raw_count	Sample_I	L5_IT	7	L5_IT_Sample_I
Raw_count	Sample_I	L5_IT	14	L5_IT_Sample_I
Raw_count	Sample_I	L5_IT	14	L5_IT_Sample_I
Raw_count	Sample_I	L5_IT	23	L5_IT_Sample_I
Raw_count	Sample_I	L5_IT	14	L5_IT_Sample_I
Raw_count	Sample_I	L5_IT	4	L5_IT_Sample_I
Raw_count	Sample_I	L5_IT	12	L5_IT_Sample_I
Raw_count	Sample_I	L5_IT	2	L5_IT_Sample_I
Raw_count	Sample_I	L5_IT	10	L5_IT_Sample_I
Raw_count	Sample_I	L5_IT	23	L5_IT_Sample_I
Raw_count	Sample_I	L5_IT	10	L5_IT_Sample_I
Raw_count	Sample_I	L5_IT	5	L5_IT_Sample_I
Raw_count	Sample_I	L5_IT	10	L5_IT_Sample_I
Raw_count	Sample_I	L5_IT	6	L5_IT_Sample_I
Raw_count	Sample_I	L5_IT	9	L5_IT_Sample_I
Raw_count	Sample_I	L5_IT	4	L5_IT_Sample_I
Raw_count	Sample_I	L5_IT	8	L5_IT_Sample_I
Raw_count	Sample_I	L5_IT	6	L5_IT_Sample_I
Raw_count	Sample_I	L5_IT	8	L5_IT_Sample_I
Raw_count	Sample_I	L5_IT	12	L5_IT_Sample_I
Raw_count	Sample_I	L5_IT	7	L5_IT_Sample_I
Raw_count	Sample_I	L5_IT	4	L5_IT_Sample_I
Raw_count	Sample_I	L5_IT	10	L5_IT_Sample_I
Raw_count	Sample_I	L5_IT	6	L5_IT_Sample_I
Raw_count	Sample_I	L5_IT	8	L5_IT_Sample_I
Raw_count	Sample_I	L5_IT	7	L5_IT_Sample_I
Raw_count	Sample_I	L5_IT	6	L5_IT_Sample_I
Raw_count	Sample_I	L5_IT	13	L5_IT_Sample_I
Raw_count	Sample_I	L5_IT	2	L5_IT_Sample_I
Raw_count	Sample_I	L5_IT	12	L5_IT_Sample_I
Raw_count	Sample_I	L5_IT	8	L5_IT_Sample_I
Raw_count	Sample_I	L5_IT	11	L5_IT_Sample_I
Raw_count	Sample_I	L5_IT	16	L5_IT_Sample_I
Raw_count	Sample_I	L5_IT	19	L5_IT_Sample_I
Raw_count	Sample_I	L5_IT	10	L5_IT_Sample_I
Raw_count	Sample_I	L5_IT	7	L5_IT_Sample_I
Raw_count	Sample_I	L5_IT	11	L5_IT_Sample_I
Raw_count	Sample_I	L5_IT	6	L5_IT_Sample_I
Raw_count	Sample_I	L5_IT	6	L5_IT_Sample_I
Raw_count	Sample_I	L5_IT	12	L5_IT_Sample_I
Raw_count	Sample_I	L5_IT	3	L5_IT_Sample_I
Raw_count	Sample_I	L5_IT	13	L5_IT_Sample_I
Raw_count	Sample_I	L5_IT	9	L5_IT_Sample_I
Raw_count	Sample_I	L5_IT	6	L5_IT_Sample_I
Raw_count	Sample_I	L5_IT	14	L5_IT_Sample_I
Raw_count	Sample_I	L5_IT	14	L5_IT_Sample_I
Raw_count	Sample_I	L5_IT	12	L5_IT_Sample_I
Raw_count	Sample_I	L5_IT	5	L5_IT_Sample_I
Raw_count	Sample_I	L5_IT	8	L5_IT_Sample_I
Raw_count	Sample_I	L5_IT	13	L5_IT_Sample_I
Raw_count	Sample_I	L5_IT	8	L5_IT_Sample_I
Raw_count	Sample_I	L5_IT	9	L5_IT_Sample_I
Raw_count	Sample_I	L5_IT	2	L5_IT_Sample_I
Raw_count	Sample_I	L5_IT	5	L5_IT_Sample_I
Raw_count	Sample_I	L5_IT	11	L5_IT_Sample_I
Raw_count	Sample_I	L5_IT	6	L5_IT_Sample_I
Raw_count	Sample_I	L5_IT	8	L5_IT_Sample_I
Raw_count	Sample_I	L5_IT	11	L5_IT_Sample_I
Raw_count	Sample_I	L5_IT	4	L5_IT_Sample_I
Raw_count	Sample_I	L5_IT	15	L5_IT_Sample_I
Raw_count	Sample_I	L5_IT	10	L5_IT_Sample_I
Raw_count	Sample_I	L5_IT	10	L5_IT_Sample_I
Raw_count	Sample_I	L5_IT	12	L5_IT_Sample_I
Raw_count	Sample_I	L5_IT	5	L5_IT_Sample_I
Raw_count	Sample_I	L5_IT	6	L5_IT_Sample_I
Raw_count	Sample_I	L5_IT	13	L5_IT_Sample_I
Raw_count	Sample_I	L5_IT	13	L5_IT_Sample_I
Raw_count	Sample_I	L5_IT	7	L5_IT_Sample_I
Raw_count	Sample_I	L5_IT	12	L5_IT_Sample_I
Raw_count	Sample_I	L5_IT	7	L5_IT_Sample_I
Raw_count	Sample_I	L5_IT	8	L5_IT_Sample_I
Raw_count	Sample_I	L5_IT	11	L5_IT_Sample_I
Raw_count	Sample_I	L5_IT	3	L5_IT_Sample_I
Raw_count	Sample_I	L5_IT	12	L5_IT_Sample_I
Raw_count	Sample_I	L5_IT	14	L5_IT_Sample_I
Raw_count	Sample_I	L5_IT	8	L5_IT_Sample_I
Raw_count	Sample_I	L5_IT	20	L5_IT_Sample_I
Raw_count	Sample_I	L5_IT	11	L5_IT_Sample_I
Raw_count	Sample_I	L5_IT	7	L5_IT_Sample_I
Raw_count	Sample_I	L5_IT	13	L5_IT_Sample_I
Raw_count	Sample_I	L5_IT	10	L5_IT_Sample_I
Raw_count	Sample_I	L5_IT	7	L5_IT_Sample_I
Raw_count	Sample_I	L5_IT	23	L5_IT_Sample_I
Raw_count	Sample_I	L5_IT	8	L5_IT_Sample_I
Raw_count	Sample_I	L5_IT	13	L5_IT_Sample_I
Raw_count	Sample_I	L5_IT	10	L5_IT_Sample_I
Raw_count	Sample_I	L5_IT	9	L5_IT_Sample_I
Raw_count	Sample_I	L5_IT	14	L5_IT_Sample_I
Raw_count	Sample_I	L5_IT	11	L5_IT_Sample_I
Raw_count	Sample_I	L5_IT	7	L5_IT_Sample_I
Raw_count	Sample_I	L5_IT	19	L5_IT_Sample_I
Raw_count	Sample_I	L5_IT	4	L5_IT_Sample_I
Raw_count	Sample_I	L5_IT	6	L5_IT_Sample_I
Raw_count	Sample_I	L5_IT	9	L5_IT_Sample_I
Raw_count	Sample_I	L5_IT	5	L5_IT_Sample_I
Raw_count	Sample_I	L5_IT	7	L5_IT_Sample_I
Raw_count	Sample_I	L5_IT	13	L5_IT_Sample_I
Raw_count	Sample_I	L5_IT	7	L5_IT_Sample_I
Raw_count	Sample_I	L5_IT	4	L5_IT_Sample_I
Raw_count	Sample_I	L5_IT	14	L5_IT_Sample_I
Raw_count	Sample_I	L5_IT	11	L5_IT_Sample_I
Raw_count	Sample_I	L5_IT	12	L5_IT_Sample_I
Raw_count	Sample_I	L5_IT	13	L5_IT_Sample_I
Raw_count	Sample_I	L5_IT	12	L5_IT_Sample_I
Raw_count	Sample_I	L5_IT	7	L5_IT_Sample_I
Raw_count	Sample_I	L5_IT	18	L5_IT_Sample_I
Raw_count	Sample_I	L5_IT	20	L5_IT_Sample_I
Raw_count	Sample_I	L5_IT	4	L5_IT_Sample_I
Raw_count	Sample_I	L5_IT	12	L5_IT_Sample_I
Raw_count	Sample_I	L5_IT	6	L5_IT_Sample_I
Raw_count	Sample_I	L5_IT	2	L5_IT_Sample_I
Raw_count	Sample_I	L5_IT	9	L5_IT_Sample_I
Raw_count	Sample_I	L5_IT	5	L5_IT_Sample_I
Raw_count	Sample_I	L5_IT	11	L5_IT_Sample_I
Raw_count	Sample_I	L5_IT	7	L5_IT_Sample_I
Raw_count	Sample_I	L5_IT	8	L5_IT_Sample_I
Raw_count	Sample_I	L5_IT	4	L5_IT_Sample_I
Raw_count	Sample_I	L5_IT	11	L5_IT_Sample_I
Raw_count	Sample_I	L5_IT	2	L5_IT_Sample_I
Raw_count	Sample_I	L5_IT	15	L5_IT_Sample_I
Raw_count	Sample_I	L5_IT	8	L5_IT_Sample_I
Raw_count	Sample_I	L5_IT	5	L5_IT_Sample_I
Raw_count	Sample_I	L5_IT	6	L5_IT_Sample_I
Raw_count	Sample_I	L5_IT	7	L5_IT_Sample_I
Raw_count	Sample_I	L5_IT	7	L5_IT_Sample_I
Raw_count	Sample_I	L5_IT	3	L5_IT_Sample_I
Raw_count	Sample_I	L5_IT	8	L5_IT_Sample_I
Raw_count	Sample_I	L5_IT	9	L5_IT_Sample_I
Raw_count	Sample_I	L5_IT	16	L5_IT_Sample_I
Raw_count	Sample_I	L5_IT	9	L5_IT_Sample_I
Raw_count	Sample_I	L5_IT	12	L5_IT_Sample_I
Raw_count	Sample_I	L5_IT	6	L5_IT_Sample_I
Raw_count	Sample_I	L5_IT	2	L5_IT_Sample_I
Raw_count	Sample_I	L5_IT	4	L5_IT_Sample_I
Raw_count	Sample_I	L5_IT	12	L5_IT_Sample_I
Raw_count	Sample_I	L5_IT	10	L5_IT_Sample_I
Raw_count	Sample_I	L5_IT	6	L5_IT_Sample_I
Raw_count	Sample_I	L5_IT	18	L5_IT_Sample_I
Raw_count	Sample_I	L5_IT	3	L5_IT_Sample_I
Raw_count	Sample_I	L5_IT	5	L5_IT_Sample_I
Raw_count	Sample_I	L5_IT	8	L5_IT_Sample_I
Raw_count	Sample_I	L5_IT	1	L5_IT_Sample_I
Raw_count	Sample_I	L5_IT	17	L5_IT_Sample_I
Raw_count	Sample_I	L5_IT	4	L5_IT_Sample_I
Raw_count	Sample_I	L5_IT	7	L5_IT_Sample_I
Raw_count	Sample_I	L5_IT	8	L5_IT_Sample_I
Raw_count	Sample_I	L5_IT	23	L5_IT_Sample_I
Raw_count	Sample_I	L5_IT	21	L5_IT_Sample_I
Raw_count	Sample_I	L5_IT	7	L5_IT_Sample_I
Raw_count	Sample_I	L5_IT	6	L5_IT_Sample_I
Raw_count	Sample_I	L5_IT	12	L5_IT_Sample_I
Raw_count	Sample_I	L5_IT	4	L5_IT_Sample_I
Raw_count	Sample_I	L5_IT	3	L5_IT_Sample_I
Raw_count	Sample_I	L5_IT	1	L5_IT_Sample_I
Raw_count	Sample_I	L5_IT	12	L5_IT_Sample_I
Raw_count	Sample_I	L5_IT	8	L5_IT_Sample_I
Raw_count	Sample_I	L5_IT	22	L5_IT_Sample_I
Raw_count	Sample_I	L5_IT	3	L5_IT_Sample_I
Raw_count	Sample_I	L5_IT	9	L5_IT_Sample_I
Raw_count	Sample_I	L5_IT	9	L5_IT_Sample_I
Raw_count	Sample_I	L5_IT	15	L5_IT_Sample_I
Raw_count	Sample_I	L5_IT	15	L5_IT_Sample_I
Raw_count	Sample_I	L5_IT	7	L5_IT_Sample_I
Raw_count	Sample_I	L5_IT	9	L5_IT_Sample_I
Raw_count	Sample_I	L5_IT	5	L5_IT_Sample_I
Raw_count	Sample_I	L5_IT	18	L5_IT_Sample_I
Raw_count	Sample_I	L5_IT	9	L5_IT_Sample_I
Raw_count	Sample_I	L5_IT	7	L5_IT_Sample_I
Raw_count	Sample_I	L5_IT	7	L5_IT_Sample_I
Raw_count	Sample_I	L5_IT	11	L5_IT_Sample_I
Raw_count	Sample_I	L5_IT	11	L5_IT_Sample_I
Raw_count	Sample_I	L5_IT	17	L5_IT_Sample_I
Raw_count	Sample_I	L5_IT	4	L5_IT_Sample_I
Raw_count	Sample_I	L5_IT	7	L5_IT_Sample_I
Raw_count	Sample_I	L5_IT	6	L5_IT_Sample_I
Raw_count	Sample_I	L5_IT	5	L5_IT_Sample_I
Raw_count	Sample_I	L5_IT	8	L5_IT_Sample_I
Raw_count	Sample_I	L5_IT	24	L5_IT_Sample_I
Raw_count	Sample_I	L5_IT	2	L5_IT_Sample_I
Raw_count	Sample_I	L5_IT	7	L5_IT_Sample_I
Raw_count	Sample_I	L5_IT	6	L5_IT_Sample_I
Raw_count	Sample_I	L5_IT	18	L5_IT_Sample_I
Raw_count	Sample_I	L5_IT	2	L5_IT_Sample_I
Raw_count	Sample_I	L5_IT	18	L5_IT_Sample_I
Raw_count	Sample_I	L5_IT	10	L5_IT_Sample_I
Raw_count	Sample_I	L5_IT	12	L5_IT_Sample_I
Raw_count	Sample_I	L5_IT	6	L5_IT_Sample_I
Raw_count	Sample_I	L5_IT	15	L5_IT_Sample_I
Raw_count	Sample_I	L5_IT	9	L5_IT_Sample_I
Raw_count	Sample_I	L5_IT	10	L5_IT_Sample_I
Raw_count	Sample_I	L5_IT	3	L5_IT_Sample_I
Raw_count	Sample_I	L5_IT	14	L5_IT_Sample_I
Raw_count	Sample_I	L5_IT	10	L5_IT_Sample_I
Raw_count	Sample_I	L5_IT	1	L5_IT_Sample_I
Raw_count	Sample_I	L5_IT	3	L5_IT_Sample_I
Raw_count	Sample_I	L5_IT	5	L5_IT_Sample_I
Raw_count	Sample_I	L5_IT	8	L5_IT_Sample_I
Raw_count	Sample_I	L5_IT	6	L5_IT_Sample_I
Raw_count	Sample_I	L5_IT	16	L5_IT_Sample_I
Raw_count	Sample_I	L5_IT	2	L5_IT_Sample_I
Raw_count	Sample_I	L5_IT	3	L5_IT_Sample_I
Raw_count	Sample_I	L5_IT	8	L5_IT_Sample_I
Raw_count	Sample_I	L5_IT	3	L5_IT_Sample_I
Raw_count	Sample_I	L5_IT	5	L5_IT_Sample_I
Raw_count	Sample_I	L5_IT	3	L5_IT_Sample_I
Raw_count	Sample_I	L5_IT	11	L5_IT_Sample_I
Raw_count	Sample_I	L5_IT	13	L5_IT_Sample_I
Raw_count	Sample_I	L5_IT	5	L5_IT_Sample_I
Raw_count	Sample_I	L5_IT	6	L5_IT_Sample_I
Raw_count	Sample_I	L5_IT	15	L5_IT_Sample_I
Raw_count	Sample_I	L5_IT	13	L5_IT_Sample_I
Raw_count	Sample_I	L5_IT	6	L5_IT_Sample_I
Raw_count	Sample_I	L5_IT	17	L5_IT_Sample_I
Raw_count	Sample_I	L5_IT	8	L5_IT_Sample_I
Raw_count	Sample_I	L5_IT	9	L5_IT_Sample_I
Raw_count	Sample_I	L5_IT	11	L5_IT_Sample_I
Raw_count	Sample_I	L5_IT	12	L5_IT_Sample_I
Raw_count	Sample_I	L5_IT	21	L5_IT_Sample_I
Raw_count	Sample_I	L5_IT	16	L5_IT_Sample_I
Raw_count	Sample_I	L5_IT	5	L5_IT_Sample_I
Raw_count	Sample_I	L5_IT	5	L5_IT_Sample_I
Raw_count	Sample_I	L5_IT	12	L5_IT_Sample_I
Raw_count	Sample_I	L5_IT	17	L5_IT_Sample_I
Raw_count	Sample_I	L5_IT	2	L5_IT_Sample_I
Raw_count	Sample_I	L5_IT	13	L5_IT_Sample_I
Raw_count	Sample_I	L5_IT	10	L5_IT_Sample_I
Raw_count	Sample_I	L5_IT	15	L5_IT_Sample_I
Raw_count	Sample_I	L5_IT	24	L5_IT_Sample_I
Raw_count	Sample_I	L5_IT	3	L5_IT_Sample_I
Raw_count	Sample_I	L5_IT	12	L5_IT_Sample_I
Raw_count	Sample_I	L5_IT	10	L5_IT_Sample_I
Raw_count	Sample_I	L5_IT	19	L5_IT_Sample_I
Raw_count	Sample_I	L5_IT	1	L5_IT_Sample_I
Raw_count	Sample_I	L5_IT	7	L5_IT_Sample_I
Raw_count	Sample_I	L5_IT	2	L5_IT_Sample_I
Raw_count	Sample_I	L5_IT	6	L5_IT_Sample_I
Raw_count	Sample_I	L5_IT	12	L5_IT_Sample_I
Raw_count	Sample_I	L5_IT	3	L5_IT_Sample_I
Raw_count	Sample_I	L5_IT	13	L5_IT_Sample_I
Raw_count	Sample_I	L5_IT	12	L5_IT_Sample_I
Raw_count	Sample_I	L5_IT	6	L5_IT_Sample_I
Raw_count	Sample_I	L5_IT	8	L5_IT_Sample_I
Raw_count	Sample_I	L5_IT	6	L5_IT_Sample_I
Raw_count	Sample_I	L5_IT	14	L5_IT_Sample_I
Raw_count	Sample_I	L5_IT	8	L5_IT_Sample_I
Raw_count	Sample_I	L5_IT	4	L5_IT_Sample_I
Raw_count	Sample_I	L5_IT	20	L5_IT_Sample_I
Raw_count	Sample_I	L5_IT	7	L5_IT_Sample_I
Raw_count	Sample_I	L5_IT	11	L5_IT_Sample_I
Raw_count	Sample_I	L5_IT	16	L5_IT_Sample_I
Raw_count	Sample_I	L5_IT	5	L5_IT_Sample_I
Raw_count	Sample_I	L5_IT	6	L5_IT_Sample_I
Raw_count	Sample_I	L5_IT	18	L5_IT_Sample_I
Raw_count	Sample_I	L5_IT	21	L5_IT_Sample_I
Raw_count	Sample_I	L5_IT	13	L5_IT_Sample_I
Raw_count	Sample_I	L5_IT	8	L5_IT_Sample_I
Raw_count	Sample_I	L5_IT	6	L5_IT_Sample_I
Raw_count	Sample_I	L5_IT	9	L5_IT_Sample_I
Raw_count	Sample_I	L5_IT	12	L5_IT_Sample_I
Raw_count	Sample_I	L5_IT	5	L5_IT_Sample_I
Raw_count	Sample_I	L5_IT	6	L5_IT_Sample_I
Raw_count	Sample_I	L5_IT	5	L5_IT_Sample_I
Raw_count	Sample_I	L5_IT	4	L5_IT_Sample_I
Raw_count	Sample_I	L5_IT	5	L5_IT_Sample_I
Raw_count	Sample_I	L5_IT	5	L5_IT_Sample_I
Raw_count	Sample_I	L5_IT	14	L5_IT_Sample_I
Raw_count	Sample_I	L5_IT	3	L5_IT_Sample_I
Raw_count	Sample_I	L5_IT	7	L5_IT_Sample_I
Raw_count	Sample_I	L5_IT	10	L5_IT_Sample_I
Raw_count	Sample_I	L5_IT	9	L5_IT_Sample_I
Raw_count	Sample_I	L5_IT	9	L5_IT_Sample_I
Raw_count	Sample_I	L5_IT	9	L5_IT_Sample_I
Raw_count	Sample_I	L5_IT	4	L5_IT_Sample_I
Raw_count	Sample_I	L5_IT	8	L5_IT_Sample_I
Raw_count	Sample_I	L5_IT	17	L5_IT_Sample_I
Raw_count	Sample_I	L5_IT	4	L5_IT_Sample_I
Raw_count	Sample_I	L5_IT	8	L5_IT_Sample_I
Raw_count	Sample_I	L5_IT	9	L5_IT_Sample_I
Raw_count	Sample_I	L5_IT	10	L5_IT_Sample_I
Raw_count	Sample_I	L5_IT	7	L5_IT_Sample_I
Raw_count	Sample_I	L5_IT	9	L5_IT_Sample_I
Raw_count	Sample_I	L5_IT	12	L5_IT_Sample_I
Raw_count	Sample_I	L5_IT	4	L5_IT_Sample_I
Raw_count	Sample_I	L5_IT	23	L5_IT_Sample_I
Raw_count	Sample_I	L5_IT	21	L5_IT_Sample_I
Raw_count	Sample_I	L5_IT	11	L5_IT_Sample_I
Raw_count	Sample_I	L5_IT	3	L5_IT_Sample_I
Raw_count	Sample_I	L5_IT	10	L5_IT_Sample_I
Raw_count	Sample_I	L5_IT	10	L5_IT_Sample_I
Raw_count	Sample_II	L5_IT	6	L5_IT_Sample_II
Raw_count	Sample_II	L5_IT	8	L5_IT_Sample_II
Raw_count	Sample_II	L5_IT	20	L5_IT_Sample_II
Raw_count	Sample_II	L5_IT	23	L5_IT_Sample_II
Raw_count	Sample_II	L5_IT	5	L5_IT_Sample_II
Raw_count	Sample_II	L5_IT	16	L5_IT_Sample_II
Raw_count	Sample_II	L5_IT	5	L5_IT_Sample_II
Raw_count	Sample_II	L5_IT	13	L5_IT_Sample_II
Raw_count	Sample_II	L5_IT	11	L5_IT_Sample_II
Raw_count	Sample_II	L5_IT	20	L5_IT_Sample_II
Raw_count	Sample_II	L5_IT	31	L5_IT_Sample_II
Raw_count	Sample_II	L5_IT	17	L5_IT_Sample_II
Raw_count	Sample_II	L5_IT	15	L5_IT_Sample_II
Raw_count	Sample_II	L5_IT	24	L5_IT_Sample_II
Raw_count	Sample_II	L5_IT	28	L5_IT_Sample_II
Raw_count	Sample_II	L5_IT	8	L5_IT_Sample_II
Raw_count	Sample_II	L5_IT	15	L5_IT_Sample_II
Raw_count	Sample_II	L5_IT	29	L5_IT_Sample_II
Raw_count	Sample_II	L5_IT	16	L5_IT_Sample_II
Raw_count	Sample_II	L5_IT	14	L5_IT_Sample_II
Raw_count	Sample_II	L5_IT	11	L5_IT_Sample_II
Raw_count	Sample_II	L5_IT	14	L5_IT_Sample_II
Raw_count	Sample_II	L5_IT	21	L5_IT_Sample_II
Raw_count	Sample_II	L5_IT	3	L5_IT_Sample_II
Raw_count	Sample_II	L5_IT	29	L5_IT_Sample_II
Raw_count	Sample_II	L5_IT	25	L5_IT_Sample_II
Raw_count	Sample_II	L5_IT	9	L5_IT_Sample_II
Raw_count	Sample_II	L5_IT	19	L5_IT_Sample_II
Raw_count	Sample_II	L5_IT	5	L5_IT_Sample_II
Raw_count	Sample_II	L5_IT	14	L5_IT_Sample_II
Raw_count	Sample_II	L5_IT	14	L5_IT_Sample_II
Raw_count	Sample_II	L5_IT	24	L5_IT_Sample_II
Raw_count	Sample_II	L5_IT	17	L5_IT_Sample_II
Raw_count	Sample_II	L5_IT	22	L5_IT_Sample_II
Raw_count	Sample_II	L5_IT	21	L5_IT_Sample_II
Raw_count	Sample_II	L5_IT	14	L5_IT_Sample_II
Raw_count	Sample_II	L5_IT	23	L5_IT_Sample_II
Raw_count	Sample_II	L5_IT	21	L5_IT_Sample_II
Raw_count	Sample_II	L5_IT	20	L5_IT_Sample_II
Raw_count	Sample_II	L5_IT	5	L5_IT_Sample_II
Raw_count	Sample_II	L5_IT	10	L5_IT_Sample_II
Raw_count	Sample_II	L5_IT	30	L5_IT_Sample_II
Raw_count	Sample_II	L5_IT	21	L5_IT_Sample_II
Raw_count	Sample_II	L5_IT	3	L5_IT_Sample_II
Raw_count	Sample_II	L5_IT	12	L5_IT_Sample_II
Raw_count	Sample_II	L5_IT	5	L5_IT_Sample_II
Raw_count	Sample_II	L5_IT	4	L5_IT_Sample_II
Raw_count	Sample_II	L5_IT	6	L5_IT_Sample_II
Raw_count	Sample_II	L5_IT	4	L5_IT_Sample_II
Raw_count	Sample_II	L5_IT	29	L5_IT_Sample_II
Raw_count	Sample_II	L5_IT	20	L5_IT_Sample_II
Raw_count	Sample_II	L5_IT	11	L5_IT_Sample_II
Raw_count	Sample_II	L5_IT	25	L5_IT_Sample_II
Raw_count	Sample_II	L5_IT	19	L5_IT_Sample_II
Raw_count	Sample_II	L5_IT	23	L5_IT_Sample_II
Raw_count	Sample_II	L5_IT	12	L5_IT_Sample_II
Raw_count	Sample_II	L5_IT	6	L5_IT_Sample_II
Raw_count	Sample_II	L5_IT	25	L5_IT_Sample_II
Raw_count	Sample_II	L5_IT	7	L5_IT_Sample_II
Raw_count	Sample_II	L5_IT	19	L5_IT_Sample_II
Raw_count	Sample_II	L5_IT	7	L5_IT_Sample_II
Raw_count	Sample_II	L5_IT	7	L5_IT_Sample_II
Raw_count	Sample_II	L5_IT	18	L5_IT_Sample_II
Raw_count	Sample_II	L5_IT	15	L5_IT_Sample_II
Raw_count	Sample_II	L5_IT	19	L5_IT_Sample_II
Raw_count	Sample_II	L5_IT	28	L5_IT_Sample_II
Raw_count	Sample_II	L5_IT	11	L5_IT_Sample_II
Raw_count	Sample_II	L5_IT	12	L5_IT_Sample_II
Raw_count	Sample_II	L5_IT	12	L5_IT_Sample_II
Raw_count	Sample_II	L5_IT	33	L5_IT_Sample_II
Raw_count	Sample_II	L5_IT	14	L5_IT_Sample_II
Raw_count	Sample_II	L5_IT	12	L5_IT_Sample_II
Raw_count	Sample_II	L5_IT	10	L5_IT_Sample_II
Raw_count	Sample_II	L5_IT	24	L5_IT_Sample_II
Raw_count	Sample_II	L5_IT	23	L5_IT_Sample_II
Raw_count	Sample_II	L5_IT	11	L5_IT_Sample_II
Raw_count	Sample_II	L5_IT	16	L5_IT_Sample_II
Raw_count	Sample_II	L5_IT	4	L5_IT_Sample_II
Raw_count	Sample_II	L5_IT	14	L5_IT_Sample_II
Raw_count	Sample_II	L5_IT	26	L5_IT_Sample_II
Raw_count	Sample_II	L5_IT	8	L5_IT_Sample_II
Raw_count	Sample_II	L5_IT	28	L5_IT_Sample_II
Raw_count	Sample_II	L5_IT	18	L5_IT_Sample_II
Raw_count	Sample_II	L5_IT	11	L5_IT_Sample_II
Raw_count	Sample_II	L5_IT	29	L5_IT_Sample_II
Raw_count	Sample_II	L5_IT	12	L5_IT_Sample_II
Raw_count	Sample_II	L5_IT	28	L5_IT_Sample_II
Raw_count	Sample_II	L5_IT	12	L5_IT_Sample_II
Raw_count	Sample_II	L5_IT	21	L5_IT_Sample_II
Raw_count	Sample_II	L5_IT	19	L5_IT_Sample_II
Raw_count	Sample_II	L5_IT	26	L5_IT_Sample_II
Raw_count	Sample_II	L5_IT	12	L5_IT_Sample_II
Raw_count	Sample_II	L5_IT	33	L5_IT_Sample_II
Raw_count	Sample_II	L5_IT	25	L5_IT_Sample_II
Raw_count	Sample_II	L5_IT	12	L5_IT_Sample_II
Raw_count	Sample_II	L5_IT	9	L5_IT_Sample_II
Raw_count	Sample_II	L5_IT	19	L5_IT_Sample_II
Raw_count	Sample_II	L5_IT	16	L5_IT_Sample_II
Raw_count	Sample_II	L5_IT	15	L5_IT_Sample_II
Raw_count	Sample_II	L5_IT	18	L5_IT_Sample_II
Raw_count	Sample_II	L5_IT	7	L5_IT_Sample_II
Raw_count	Sample_II	L5_IT	37	L5_IT_Sample_II
Raw_count	Sample_II	L5_IT	8	L5_IT_Sample_II
Raw_count	Sample_II	L5_IT	12	L5_IT_Sample_II
Raw_count	Sample_II	L5_IT	34	L5_IT_Sample_II
Raw_count	Sample_II	L5_IT	6	L5_IT_Sample_II
Raw_count	Sample_II	L5_IT	15	L5_IT_Sample_II
Raw_count	Sample_II	L5_IT	23	L5_IT_Sample_II
Raw_count	Sample_II	L5_IT	11	L5_IT_Sample_II
Raw_count	Sample_II	L5_IT	11	L5_IT_Sample_II
Raw_count	Sample_II	L5_IT	7	L5_IT_Sample_II
Raw_count	Sample_II	L5_IT	29	L5_IT_Sample_II
Raw_count	Sample_II	L5_IT	26	L5_IT_Sample_II
Raw_count	Sample_II	L5_IT	23	L5_IT_Sample_II
Raw_count	Sample_II	L5_IT	23	L5_IT_Sample_II
Raw_count	Sample_II	L5_IT	4	L5_IT_Sample_II
Raw_count	Sample_II	L5_IT	10	L5_IT_Sample_II
Raw_count	Sample_II	L5_IT	4	L5_IT_Sample_II
Raw_count	Sample_II	L5_IT	27	L5_IT_Sample_II
Raw_count	Sample_II	L5_IT	11	L5_IT_Sample_II
Raw_count	Sample_II	L5_IT	15	L5_IT_Sample_II
Raw_count	Sample_II	L5_IT	23	L5_IT_Sample_II
Raw_count	Sample_II	L5_IT	11	L5_IT_Sample_II
Raw_count	Sample_II	L5_IT	25	L5_IT_Sample_II
Raw_count	Sample_II	L5_IT	35	L5_IT_Sample_II
Raw_count	Sample_II	L5_IT	22	L5_IT_Sample_II
Raw_count	Sample_II	L5_IT	23	L5_IT_Sample_II
Raw_count	Sample_II	L5_IT	8	L5_IT_Sample_II
Raw_count	Sample_II	L5_IT	15	L5_IT_Sample_II
Raw_count	Sample_II	L5_IT	23	L5_IT_Sample_II
Raw_count	Sample_II	L5_IT	3	L5_IT_Sample_II
Raw_count	Sample_II	L5_IT	26	L5_IT_Sample_II
Raw_count	Sample_II	L5_IT	14	L5_IT_Sample_II
Raw_count	Sample_II	L5_IT	28	L5_IT_Sample_II
Raw_count	Sample_II	L5_IT	15	L5_IT_Sample_II
Raw_count	Sample_II	L5_IT	19	L5_IT_Sample_II
Raw_count	Sample_II	L5_IT	12	L5_IT_Sample_II
Raw_count	Sample_II	L5_IT	19	L5_IT_Sample_II
Raw_count	Sample_II	L5_IT	10	L5_IT_Sample_II
Raw_count	Sample_II	L5_IT	10	L5_IT_Sample_II
Raw_count	Sample_II	L5_IT	4	L5_IT_Sample_II
Raw_count	Sample_II	L5_IT	32	L5_IT_Sample_II
Raw_count	Sample_II	L5_IT	15	L5_IT_Sample_II
Raw_count	Sample_II	L5_IT	8	L5_IT_Sample_II
Raw_count	Sample_II	L5_IT	9	L5_IT_Sample_II
Raw_count	Sample_II	L5_IT	12	L5_IT_Sample_II
Raw_count	Sample_II	L5_IT	9	L5_IT_Sample_II
Raw_count	Sample_II	L5_IT	18	L5_IT_Sample_II
Raw_count	Sample_II	L5_IT	14	L5_IT_Sample_II
Raw_count	Sample_II	L5_IT	10	L5_IT_Sample_II
Raw_count	Sample_II	L5_IT	8	L5_IT_Sample_II
Raw_count	Sample_II	L5_IT	8	L5_IT_Sample_II
Raw_count	Sample_II	L5_IT	3	L5_IT_Sample_II
Raw_count	Sample_II	L5_IT	24	L5_IT_Sample_II
Raw_count	Sample_II	L5_IT	8	L5_IT_Sample_II
Raw_count	Sample_II	L5_IT	6	L5_IT_Sample_II
Raw_count	Sample_II	L5_IT	17	L5_IT_Sample_II
Raw_count	Sample_II	L5_IT	12	L5_IT_Sample_II
Raw_count	Sample_II	L5_IT	11	L5_IT_Sample_II
Raw_count	Sample_II	L5_IT	4	L5_IT_Sample_II
Raw_count	Sample_II	L5_IT	14	L5_IT_Sample_II
Raw_count	Sample_II	L5_IT	21	L5_IT_Sample_II
Raw_count	Sample_II	L5_IT	18	L5_IT_Sample_II
Raw_count	Sample_II	L5_IT	9	L5_IT_Sample_II
Raw_count	Sample_II	L5_IT	13	L5_IT_Sample_II
Raw_count	Sample_II	L5_IT	10	L5_IT_Sample_II
Raw_count	Sample_II	L5_IT	17	L5_IT_Sample_II
Raw_count	Sample_II	L5_IT	6	L5_IT_Sample_II
Raw_count	Sample_II	L5_IT	14	L5_IT_Sample_II
Raw_count	Sample_II	L5_IT	7	L5_IT_Sample_II
Raw_count	Sample_II	L5_IT	14	L5_IT_Sample_II
Raw_count	Sample_II	L5_IT	6	L5_IT_Sample_II
Raw_count	Sample_II	L5_IT	27	L5_IT_Sample_II
Raw_count	Sample_II	L5_IT	12	L5_IT_Sample_II
Raw_count	Sample_II	L5_IT	9	L5_IT_Sample_II
Raw_count	Sample_II	L5_IT	25	L5_IT_Sample_II
Raw_count	Sample_II	L5_IT	14	L5_IT_Sample_II
Raw_count	Sample_II	L5_IT	8	L5_IT_Sample_II
Raw_count	Sample_II	L5_IT	13	L5_IT_Sample_II
Raw_count	Sample_II	L5_IT	18	L5_IT_Sample_II
Raw_count	Sample_II	L5_IT	17	L5_IT_Sample_II
Raw_count	Sample_II	L5_IT	4	L5_IT_Sample_II
Raw_count	Sample_II	L5_IT	10	L5_IT_Sample_II
Raw_count	Sample_II	L5_IT	4	L5_IT_Sample_II
Raw_count	Sample_II	L5_IT	10	L5_IT_Sample_II
Raw_count	Sample_II	L5_IT	15	L5_IT_Sample_II
Raw_count	Sample_II	L5_IT	27	L5_IT_Sample_II
Raw_count	Sample_II	L5_IT	17	L5_IT_Sample_II
Raw_count	Sample_II	L5_IT	24	L5_IT_Sample_II
Raw_count	Sample_II	L5_IT	11	L5_IT_Sample_II
Raw_count	Sample_II	L5_IT	23	L5_IT_Sample_II
Raw_count	Sample_II	L5_IT	13	L5_IT_Sample_II
Raw_count	Sample_II	L5_IT	6	L5_IT_Sample_II
Raw_count	Sample_II	L5_IT	14	L5_IT_Sample_II
Raw_count	Sample_II	L5_IT	35	L5_IT_Sample_II
Raw_count	Sample_II	L5_IT	4	L5_IT_Sample_II
Raw_count	Sample_II	L5_IT	17	L5_IT_Sample_II
Raw_count	Sample_II	L5_IT	7	L5_IT_Sample_II
Raw_count	Sample_II	L5_IT	12	L5_IT_Sample_II
Raw_count	Sample_II	L5_IT	11	L5_IT_Sample_II
Raw_count	Sample_II	L5_IT	24	L5_IT_Sample_II
Raw_count	Sample_II	L5_IT	18	L5_IT_Sample_II
Raw_count	Sample_II	L5_IT	10	L5_IT_Sample_II
Raw_count	Sample_II	L5_IT	18	L5_IT_Sample_II
Raw_count	Sample_II	L5_IT	9	L5_IT_Sample_II
Raw_count	Sample_II	L5_IT	14	L5_IT_Sample_II
Raw_count	Sample_II	L5_IT	11	L5_IT_Sample_II
Raw_count	Sample_II	L5_IT	13	L5_IT_Sample_II
Raw_count	Sample_II	L5_IT	17	L5_IT_Sample_II
Raw_count	Sample_II	L5_IT	22	L5_IT_Sample_II
Raw_count	Sample_II	L5_IT	23	L5_IT_Sample_II
Raw_count	Sample_II	L5_IT	20	L5_IT_Sample_II
Raw_count	Sample_II	L5_IT	6	L5_IT_Sample_II
Raw_count	Sample_II	L5_IT	7	L5_IT_Sample_II
Raw_count	Sample_II	L5_IT	10	L5_IT_Sample_II
Raw_count	Sample_II	L5_IT	14	L5_IT_Sample_II
Raw_count	Sample_II	L5_IT	8	L5_IT_Sample_II
Raw_count	Sample_II	L5_IT	26	L5_IT_Sample_II
Raw_count	Sample_II	L5_IT	17	L5_IT_Sample_II
Raw_count	Sample_II	L5_IT	22	L5_IT_Sample_II
Raw_count	Sample_II	L5_IT	9	L5_IT_Sample_II
Raw_count	Sample_II	L5_IT	28	L5_IT_Sample_II
Raw_count	Sample_II	L5_IT	23	L5_IT_Sample_II
Raw_count	Sample_II	L5_IT	19	L5_IT_Sample_II
Raw_count	Sample_II	L5_IT	17	L5_IT_Sample_II
Raw_count	Sample_II	L5_IT	9	L5_IT_Sample_II
Raw_count	Sample_II	L5_IT	7	L5_IT_Sample_II
Raw_count	Sample_II	L5_IT	18	L5_IT_Sample_II
Raw_count	Sample_II	L5_IT	8	L5_IT_Sample_II
Raw_count	Sample_II	L5_IT	13	L5_IT_Sample_II
Raw_count	Sample_II	L5_IT	45	L5_IT_Sample_II
Raw_count	Sample_II	L5_IT	8	L5_IT_Sample_II
Raw_count	Sample_II	L5_IT	14	L5_IT_Sample_II
Raw_count	Sample_II	L5_IT	9	L5_IT_Sample_II
Raw_count	Sample_II	L5_IT	40	L5_IT_Sample_II
Raw_count	Sample_II	L5_IT	20	L5_IT_Sample_II
Raw_count	Sample_II	L5_IT	8	L5_IT_Sample_II
Raw_count	Sample_II	L5_IT	21	L5_IT_Sample_II
Raw_count	Sample_II	L5_IT	20	L5_IT_Sample_II
Raw_count	Sample_II	L5_IT	4	L5_IT_Sample_II
Raw_count	Sample_II	L5_IT	35	L5_IT_Sample_II
Raw_count	Sample_II	L5_IT	22	L5_IT_Sample_II
Raw_count	Sample_II	L5_IT	14	L5_IT_Sample_II
Raw_count	Sample_II	L5_IT	35	L5_IT_Sample_II
Raw_count	Sample_II	L5_IT	16	L5_IT_Sample_II
Raw_count	Sample_II	L5_IT	13	L5_IT_Sample_II
Raw_count	Sample_II	L5_IT	10	L5_IT_Sample_II
Raw_count	Sample_II	L5_IT	10	L5_IT_Sample_II
Raw_count	Sample_II	L5_IT	19	L5_IT_Sample_II
Raw_count	Sample_II	L5_IT	23	L5_IT_Sample_II
Raw_count	Sample_II	L5_IT	38	L5_IT_Sample_II
Raw_count	Sample_II	L5_IT	24	L5_IT_Sample_II
Raw_count	Sample_II	L5_IT	25	L5_IT_Sample_II
Raw_count	Sample_II	L5_IT	17	L5_IT_Sample_II
Raw_count	Sample_II	L5_IT	8	L5_IT_Sample_II
Raw_count	Sample_II	L5_IT	26	L5_IT_Sample_II
Raw_count	Sample_II	L5_IT	5	L5_IT_Sample_II
Raw_count	Sample_II	L5_IT	18	L5_IT_Sample_II
Raw_count	Sample_II	L5_IT	30	L5_IT_Sample_II
Raw_count	Sample_II	L5_IT	17	L5_IT_Sample_II
Raw_count	Sample_II	L5_IT	28	L5_IT_Sample_II
Raw_count	Sample_II	L5_IT	11	L5_IT_Sample_II
Raw_count	Sample_II	L5_IT	23	L5_IT_Sample_II
Raw_count	Sample_II	L5_IT	20	L5_IT_Sample_II
Raw_count	Sample_II	L5_IT	17	L5_IT_Sample_II
Raw_count	Sample_II	L5_IT	35	L5_IT_Sample_II
Raw_count	Sample_II	L5_IT	14	L5_IT_Sample_II
Raw_count	Sample_II	L5_IT	12	L5_IT_Sample_II
Raw_count	Sample_II	L5_IT	26	L5_IT_Sample_II
Raw_count	Sample_II	L5_IT	25	L5_IT_Sample_II
Raw_count	Sample_II	L5_IT	14	L5_IT_Sample_II
Raw_count	Sample_II	L5_IT	16	L5_IT_Sample_II
Raw_count	Sample_II	L5_IT	19	L5_IT_Sample_II
Raw_count	Sample_II	L5_IT	18	L5_IT_Sample_II
Raw_count	Sample_II	L5_IT	21	L5_IT_Sample_II
Raw_count	Sample_II	L5_IT	16	L5_IT_Sample_II
Raw_count	Sample_II	L5_IT	7	L5_IT_Sample_II
Raw_count	Sample_II	L5_IT	12	L5_IT_Sample_II
Raw_count	Sample_II	L5_IT	11	L5_IT_Sample_II
Raw_count	Sample_II	L5_IT	24	L5_IT_Sample_II
Raw_count	Sample_II	L5_IT	24	L5_IT_Sample_II
Raw_count	Sample_II	L5_IT	19	L5_IT_Sample_II
Raw_count	Sample_II	L5_IT	6	L5_IT_Sample_II
Raw_count	Sample_II	L5_IT	34	L5_IT_Sample_II
Raw_count	Sample_II	L5_IT	6	L5_IT_Sample_II
Raw_count	Sample_II	L5_IT	28	L5_IT_Sample_II
Raw_count	Sample_II	L5_IT	5	L5_IT_Sample_II
Raw_count	Sample_II	L5_IT	15	L5_IT_Sample_II
Raw_count	Sample_II	L5_IT	11	L5_IT_Sample_II
Raw_count	Sample_II	L5_IT	25	L5_IT_Sample_II
Raw_count	Sample_II	L5_IT	10	L5_IT_Sample_II
Raw_count	Sample_II	L5_IT	10	L5_IT_Sample_II
Raw_count	Sample_II	L5_IT	19	L5_IT_Sample_II
Raw_count	Sample_II	L5_IT	13	L5_IT_Sample_II
Raw_count	Sample_II	L5_IT	4	L5_IT_Sample_II
Raw_count	Sample_II	L5_IT	19	L5_IT_Sample_II
Raw_count	Sample_II	L5_IT	21	L5_IT_Sample_II
Raw_count	Sample_II	L5_IT	8	L5_IT_Sample_II
Raw_count	Sample_II	L5_IT	7	L5_IT_Sample_II
Raw_count	Sample_II	L5_IT	7	L5_IT_Sample_II
Raw_count	Sample_II	L5_IT	8	L5_IT_Sample_II
Raw_count	Sample_II	L5_IT	24	L5_IT_Sample_II
Raw_count	Sample_II	L5_IT	14	L5_IT_Sample_II
Raw_count	Sample_II	L5_IT	18	L5_IT_Sample_II
Raw_count	Sample_II	L5_IT	35	L5_IT_Sample_II
Raw_count	Sample_II	L5_IT	6	L5_IT_Sample_II
Raw_count	Sample_II	L5_IT	7	L5_IT_Sample_II
Raw_count	Sample_II	L5_IT	12	L5_IT_Sample_II
Raw_count	Sample_II	L5_IT	21	L5_IT_Sample_II
Raw_count	Sample_II	L5_IT	6	L5_IT_Sample_II
Raw_count	Sample_II	L5_IT	12	L5_IT_Sample_II
Raw_count	Sample_II	L5_IT	2	L5_IT_Sample_II
Raw_count	Sample_II	L5_IT	20	L5_IT_Sample_II
Raw_count	Sample_II	L5_IT	7	L5_IT_Sample_II
Raw_count	Sample_II	L5_IT	12	L5_IT_Sample_II
Raw_count	Sample_II	L5_IT	14	L5_IT_Sample_II
Raw_count	Sample_II	L5_IT	19	L5_IT_Sample_II
Raw_count	Sample_II	L5_IT	19	L5_IT_Sample_II
Raw_count	Sample_II	L5_IT	9	L5_IT_Sample_II
Raw_count	Sample_II	L5_IT	25	L5_IT_Sample_II
Raw_count	Sample_II	L5_IT	7	L5_IT_Sample_II
Raw_count	Sample_II	L5_IT	9	L5_IT_Sample_II
Raw_count	Sample_II	L5_IT	39	L5_IT_Sample_II
Raw_count	Sample_II	L5_IT	30	L5_IT_Sample_II
Raw_count	Sample_II	L5_IT	9	L5_IT_Sample_II
Raw_count	Sample_II	L5_IT	28	L5_IT_Sample_II
Raw_count	Sample_II	L5_IT	21	L5_IT_Sample_II
Raw_count	Sample_II	L5_IT	8	L5_IT_Sample_II
Raw_count	Sample_II	L5_IT	11	L5_IT_Sample_II
Raw_count	Sample_II	L5_IT	11	L5_IT_Sample_II
Raw_count	Sample_II	L5_IT	17	L5_IT_Sample_II
Raw_count	Sample_II	L5_IT	7	L5_IT_Sample_II
Raw_count	Sample_II	L5_IT	26	L5_IT_Sample_II
Raw_count	Sample_II	L5_IT	8	L5_IT_Sample_II
Raw_count	Sample_II	L5_IT	36	L5_IT_Sample_II
Raw_count	Sample_II	L5_IT	19	L5_IT_Sample_II
Raw_count	Sample_II	L5_IT	12	L5_IT_Sample_II
Raw_count	Sample_II	L5_IT	14	L5_IT_Sample_II
Raw_count	Sample_II	L5_IT	35	L5_IT_Sample_II
Raw_count	Sample_II	L5_IT	12	L5_IT_Sample_II
Raw_count	Sample_II	L5_IT	23	L5_IT_Sample_II
Raw_count	Sample_II	L5_IT	11	L5_IT_Sample_II
Raw_count	Sample_II	L5_IT	21	L5_IT_Sample_II
Raw_count	Sample_II	L5_IT	19	L5_IT_Sample_II
Raw_count	Sample_II	L5_IT	7	L5_IT_Sample_II
Raw_count	Sample_II	L5_IT	10	L5_IT_Sample_II
Raw_count	Sample_II	L5_IT	11	L5_IT_Sample_II
Raw_count	Sample_II	L5_IT	23	L5_IT_Sample_II
Raw_count	Sample_II	L5_IT	12	L5_IT_Sample_II
Raw_count	Sample_II	L5_IT	6	L5_IT_Sample_II
Raw_count	Sample_II	L5_IT	3	L5_IT_Sample_II
Raw_count	Sample_II	L5_IT	6	L5_IT_Sample_II
Raw_count	Sample_II	L5_IT	12	L5_IT_Sample_II
Raw_count	Sample_II	L5_IT	12	L5_IT_Sample_II
Raw_count	Sample_II	L5_IT	10	L5_IT_Sample_II
Raw_count	Sample_II	L5_IT	15	L5_IT_Sample_II
Raw_count	Sample_II	L5_IT	30	L5_IT_Sample_II
Raw_count	Sample_II	L5_IT	14	L5_IT_Sample_II
Raw_count	Sample_II	L5_IT	23	L5_IT_Sample_II
Raw_count	Sample_II	L5_IT	24	L5_IT_Sample_II
Raw_count	Sample_II	L5_IT	13	L5_IT_Sample_II
Raw_count	Sample_II	L5_IT	13	L5_IT_Sample_II
Raw_count	Sample_II	L5_IT	13	L5_IT_Sample_II
Raw_count	Sample_II	L5_IT	15	L5_IT_Sample_II
Raw_count	Sample_II	L5_IT	14	L5_IT_Sample_II
Raw_count	Sample_II	L5_IT	17	L5_IT_Sample_II
Raw_count	Sample_II	L5_IT	15	L5_IT_Sample_II
Raw_count	Sample_II	L5_IT	10	L5_IT_Sample_II
Raw_count	Sample_II	L5_IT	24	L5_IT_Sample_II
Raw_count	Sample_II	L5_IT	16	L5_IT_Sample_II
Raw_count	Sample_II	L5_IT	17	L5_IT_Sample_II
Raw_count	Sample_II	L5_IT	20	L5_IT_Sample_II
Raw_count	Sample_II	L5_IT	27	L5_IT_Sample_II
Raw_count	Sample_II	L5_IT	11	L5_IT_Sample_II
Raw_count	Sample_II	L5_IT	12	L5_IT_Sample_II
Raw_count	Sample_II	L5_IT	38	L5_IT_Sample_II
Raw_count	Sample_II	L5_IT	18	L5_IT_Sample_II
Raw_count	Sample_II	L5_IT	6	L5_IT_Sample_II
Raw_count	Sample_II	L5_IT	22	L5_IT_Sample_II
Raw_count	Sample_II	L5_IT	14	L5_IT_Sample_II
Raw_count	Sample_II	L5_IT	16	L5_IT_Sample_II
Raw_count	Sample_II	L5_IT	7	L5_IT_Sample_II
Raw_count	Sample_II	L5_IT	24	L5_IT_Sample_II
Raw_count	Sample_II	L5_IT	31	L5_IT_Sample_II
Raw_count	Sample_II	L5_IT	26	L5_IT_Sample_II
Raw_count	Sample_II	L5_IT	15	L5_IT_Sample_II
Raw_count	Sample_II	L5_IT	21	L5_IT_Sample_II
Raw_count	Sample_II	L5_IT	10	L5_IT_Sample_II
Raw_count	Sample_II	L5_IT	7	L5_IT_Sample_II
Raw_count	Sample_II	L5_IT	14	L5_IT_Sample_II
Raw_count	Sample_II	L5_IT	7	L5_IT_Sample_II
Raw_count	Sample_II	L5_IT	16	L5_IT_Sample_II
Raw_count	Sample_II	L5_IT	13	L5_IT_Sample_II
Raw_count	Sample_II	L5_IT	11	L5_IT_Sample_II
Raw_count	Sample_II	L5_IT	32	L5_IT_Sample_II
Raw_count	Sample_II	L5_IT	7	L5_IT_Sample_II
Raw_count	Sample_II	L5_IT	9	L5_IT_Sample_II
Raw_count	Sample_II	L5_IT	25	L5_IT_Sample_II
Raw_count	Sample_II	L5_IT	18	L5_IT_Sample_II
Raw_count	Sample_II	L5_IT	32	L5_IT_Sample_II
Raw_count	Sample_II	L5_IT	27	L5_IT_Sample_II
Raw_count	Sample_II	L5_IT	6	L5_IT_Sample_II
Raw_count	Sample_II	L5_IT	18	L5_IT_Sample_II
Raw_count	Sample_II	L5_IT	21	L5_IT_Sample_II
Raw_count	Sample_II	L5_IT	1	L5_IT_Sample_II
Raw_count	Sample_II	L5_IT	7	L5_IT_Sample_II
Raw_count	Sample_II	L5_IT	17	L5_IT_Sample_II
Raw_count	Sample_II	L5_IT	16	L5_IT_Sample_II
Raw_count	Sample_II	L5_IT	14	L5_IT_Sample_II
Raw_count	Sample_II	L5_IT	21	L5_IT_Sample_II
Raw_count	Sample_II	L5_IT	12	L5_IT_Sample_II
Raw_count	Sample_II	L5_IT	11	L5_IT_Sample_II
Raw_count	Sample_II	L5_IT	19	L5_IT_Sample_II
Raw_count	Sample_II	L5_IT	11	L5_IT_Sample_II
Raw_count	Sample_II	L5_IT	4	L5_IT_Sample_II
Raw_count	Sample_II	L5_IT	7	L5_IT_Sample_II
Raw_count	Sample_II	L5_IT	19	L5_IT_Sample_II
Raw_count	Sample_II	L5_IT	13	L5_IT_Sample_II
Raw_count	Sample_II	L5_IT	14	L5_IT_Sample_II
Raw_count	Sample_II	L5_IT	20	L5_IT_Sample_II
Raw_count	Sample_II	L5_IT	10	L5_IT_Sample_II
Raw_count	Sample_II	L5_IT	15	L5_IT_Sample_II
Raw_count	Sample_II	L5_IT	10	L5_IT_Sample_II
Raw_count	Sample_II	L5_IT	7	L5_IT_Sample_II
Raw_count	Sample_II	L5_IT	27	L5_IT_Sample_II
Raw_count	Sample_II	L5_IT	12	L5_IT_Sample_II
Raw_count	Sample_II	L5_IT	3	L5_IT_Sample_II
Raw_count	Sample_II	L5_IT	11	L5_IT_Sample_II
Raw_count	Sample_II	L5_IT	13	L5_IT_Sample_II
Raw_count	Sample_II	L5_IT	6	L5_IT_Sample_II
Raw_count	Sample_II	L5_IT	26	L5_IT_Sample_II
Raw_count	Sample_II	L5_IT	9	L5_IT_Sample_II
Raw_count	Sample_II	L5_IT	4	L5_IT_Sample_II
Raw_count	Sample_II	L5_IT	26	L5_IT_Sample_II
Raw_count	Sample_II	L5_IT	30	L5_IT_Sample_II
Raw_count	Sample_II	L5_IT	28	L5_IT_Sample_II
Raw_count	Sample_II	L5_IT	5	L5_IT_Sample_II
Raw_count	Sample_II	L5_IT	12	L5_IT_Sample_II
Raw_count	Sample_II	L5_IT	6	L5_IT_Sample_II
Raw_count	Sample_II	L5_IT	4	L5_IT_Sample_II
Raw_count	Sample_II	L5_IT	7	L5_IT_Sample_II
Raw_count	Sample_II	L5_IT	29	L5_IT_Sample_II
Raw_count	Sample_II	L5_IT	7	L5_IT_Sample_II
Raw_count	Sample_II	L5_IT	19	L5_IT_Sample_II
Raw_count	Sample_II	L5_IT	6	L5_IT_Sample_II
Raw_count	Sample_II	L5_IT	23	L5_IT_Sample_II
Raw_count	Sample_II	L5_IT	29	L5_IT_Sample_II
Raw_count	Sample_II	L5_IT	20	L5_IT_Sample_II
Raw_count	Sample_II	L5_IT	23	L5_IT_Sample_II
Raw_count	Sample_II	L5_IT	4	L5_IT_Sample_II
Raw_count	Sample_II	L5_IT	36	L5_IT_Sample_II
Raw_count	Sample_II	L5_IT	32	L5_IT_Sample_II
Raw_count	Sample_II	L5_IT	12	L5_IT_Sample_II
Raw_count	Sample_II	L5_IT	22	L5_IT_Sample_II
Raw_count	Sample_II	L5_IT	22	L5_IT_Sample_II
Raw_count	Sample_II	L5_IT	29	L5_IT_Sample_II
Raw_count	Sample_II	L5_IT	26	L5_IT_Sample_II
Raw_count	Sample_II	L5_IT	13	L5_IT_Sample_II
Raw_count	Sample_II	L5_IT	26	L5_IT_Sample_II
Raw_count	Sample_II	L5_IT	13	L5_IT_Sample_II
Raw_count	Sample_II	L5_IT	4	L5_IT_Sample_II
Raw_count	Sample_II	L5_IT	25	L5_IT_Sample_II
Raw_count	Sample_II	L5_IT	19	L5_IT_Sample_II
Raw_count	Sample_II	L5_IT	42	L5_IT_Sample_II
Raw_count	Sample_II	L5_IT	19	L5_IT_Sample_II
Raw_count	Sample_II	L5_IT	9	L5_IT_Sample_II
Raw_count	Sample_II	L5_IT	21	L5_IT_Sample_II
Raw_count	Sample_II	L5_IT	12	L5_IT_Sample_II
Raw_count	Sample_II	L5_IT	8	L5_IT_Sample_II
Raw_count	Sample_II	L5_IT	26	L5_IT_Sample_II
Raw_count	Sample_II	L5_IT	7	L5_IT_Sample_II
Raw_count	Sample_II	L5_IT	13	L5_IT_Sample_II
Raw_count	Sample_II	L5_IT	22	L5_IT_Sample_II
Raw_count	Sample_II	L5_IT	20	L5_IT_Sample_II
Raw_count	Sample_II	L5_IT	32	L5_IT_Sample_II
Raw_count	Sample_II	L5_IT	6	L5_IT_Sample_II
Raw_count	Sample_II	L5_IT	8	L5_IT_Sample_II
Raw_count	Sample_II	L5_IT	21	L5_IT_Sample_II
Raw_count	Sample_II	L5_IT	7	L5_IT_Sample_II
Raw_count	Sample_II	L5_IT	19	L5_IT_Sample_II
Raw_count	Sample_II	L5_IT	28	L5_IT_Sample_II
Raw_count	Sample_II	L5_IT	20	L5_IT_Sample_II
Raw_count	Sample_II	L5_IT	25	L5_IT_Sample_II
Raw_count	Sample_II	L5_IT	9	L5_IT_Sample_II
Raw_count	Sample_II	L5_IT	9	L5_IT_Sample_II
Raw_count	Sample_II	L5_IT	15	L5_IT_Sample_II
Raw_count	Sample_II	L5_IT	10	L5_IT_Sample_II
Raw_count	Sample_II	L5_IT	22	L5_IT_Sample_II
Raw_count	Sample_II	L5_IT	7	L5_IT_Sample_II
Raw_count	Sample_II	L5_IT	12	L5_IT_Sample_II
Raw_count	Sample_II	L5_IT	13	L5_IT_Sample_II
Raw_count	Sample_II	L5_IT	25	L5_IT_Sample_II
Raw_count	Sample_II	L5_IT	16	L5_IT_Sample_II
Raw_count	Sample_II	L5_IT	36	L5_IT_Sample_II
Raw_count	Sample_II	L5_IT	7	L5_IT_Sample_II
Raw_count	Sample_II	L5_IT	21	L5_IT_Sample_II
Raw_count	Sample_II	L5_IT	22	L5_IT_Sample_II
Raw_count	Sample_II	L5_IT	29	L5_IT_Sample_II
Raw_count	Sample_II	L5_IT	18	L5_IT_Sample_II
Raw_count	Sample_II	L5_IT	12	L5_IT_Sample_II
Raw_count	Sample_I	Astro	7	Astro_Sample_I
Raw_count	Sample_I	Astro	2	Astro_Sample_I
Raw_count	Sample_I	Astro	4	Astro_Sample_I
Raw_count	Sample_I	Astro	4	Astro_Sample_I
Raw_count	Sample_I	Astro	2	Astro_Sample_I
Raw_count	Sample_I	Astro	8	Astro_Sample_I
Raw_count	Sample_I	Astro	11	Astro_Sample_I
Raw_count	Sample_I	Astro	8	Astro_Sample_I
Raw_count	Sample_I	Astro	4	Astro_Sample_I
Raw_count	Sample_I	Astro	8	Astro_Sample_I
Raw_count	Sample_I	Astro	7	Astro_Sample_I
Raw_count	Sample_I	Astro	5	Astro_Sample_I
Raw_count	Sample_I	Astro	3	Astro_Sample_I
Raw_count	Sample_I	Astro	7	Astro_Sample_I
Raw_count	Sample_I	Astro	4	Astro_Sample_I
Raw_count	Sample_I	Astro	4	Astro_Sample_I
Raw_count	Sample_I	Astro	3	Astro_Sample_I
Raw_count	Sample_I	Astro	3	Astro_Sample_I
Raw_count	Sample_I	Astro	9	Astro_Sample_I
Raw_count	Sample_I	Astro	6	Astro_Sample_I
Raw_count	Sample_I	Astro	9	Astro_Sample_I
Raw_count	Sample_I	Astro	6	Astro_Sample_I
Raw_count	Sample_I	Astro	3	Astro_Sample_I
Raw_count	Sample_I	Astro	23	Astro_Sample_I
Raw_count	Sample_I	Astro	16	Astro_Sample_I
Raw_count	Sample_I	Astro	33	Astro_Sample_I
Raw_count	Sample_I	Astro	10	Astro_Sample_I
Raw_count	Sample_I	Astro	14	Astro_Sample_I
Raw_count	Sample_I	Astro	24	Astro_Sample_I
Raw_count	Sample_I	Astro	16	Astro_Sample_I
Raw_count	Sample_I	Astro	12	Astro_Sample_I
Raw_count	Sample_I	Astro	2	Astro_Sample_I
Raw_count	Sample_I	Astro	0	Astro_Sample_I
Raw_count	Sample_I	Astro	3	Astro_Sample_I
Raw_count	Sample_I	Astro	5	Astro_Sample_I
Raw_count	Sample_I	Astro	9	Astro_Sample_I
Raw_count	Sample_I	Astro	2	Astro_Sample_I
Raw_count	Sample_I	Astro	14	Astro_Sample_I
Raw_count	Sample_I	Astro	8	Astro_Sample_I
Raw_count	Sample_I	Astro	5	Astro_Sample_I
Raw_count	Sample_I	Astro	5	Astro_Sample_I
Raw_count	Sample_I	Astro	5	Astro_Sample_I
Raw_count	Sample_I	Astro	3	Astro_Sample_I
Raw_count	Sample_I	Astro	10	Astro_Sample_I
Raw_count	Sample_I	Astro	19	Astro_Sample_I
Raw_count	Sample_I	Astro	10	Astro_Sample_I
Raw_count	Sample_I	Astro	0	Astro_Sample_I
Raw_count	Sample_I	Astro	7	Astro_Sample_I
Raw_count	Sample_I	Astro	4	Astro_Sample_I
Raw_count	Sample_I	Astro	10	Astro_Sample_I
Raw_count	Sample_I	Astro	3	Astro_Sample_I
Raw_count	Sample_I	Astro	3	Astro_Sample_I
Raw_count	Sample_I	Astro	3	Astro_Sample_I
Raw_count	Sample_I	Astro	4	Astro_Sample_I
Raw_count	Sample_I	Astro	5	Astro_Sample_I
Raw_count	Sample_I	Astro	11	Astro_Sample_I
Raw_count	Sample_I	Astro	11	Astro_Sample_I
Raw_count	Sample_I	Astro	1	Astro_Sample_I
Raw_count	Sample_I	Astro	7	Astro_Sample_I
Raw_count	Sample_I	Astro	1	Astro_Sample_I
Raw_count	Sample_I	Astro	11	Astro_Sample_I
Raw_count	Sample_I	Astro	1	Astro_Sample_I
Raw_count	Sample_I	Astro	1	Astro_Sample_I
Raw_count	Sample_I	Astro	4	Astro_Sample_I
Raw_count	Sample_I	Astro	4	Astro_Sample_I
Raw_count	Sample_I	Astro	7	Astro_Sample_I
Raw_count	Sample_I	Astro	5	Astro_Sample_I
Raw_count	Sample_I	Astro	5	Astro_Sample_I
Raw_count	Sample_I	Astro	8	Astro_Sample_I
Raw_count	Sample_I	Astro	6	Astro_Sample_I
Raw_count	Sample_I	Astro	0	Astro_Sample_I
Raw_count	Sample_I	Astro	6	Astro_Sample_I
Raw_count	Sample_I	Astro	11	Astro_Sample_I
Raw_count	Sample_I	Astro	9	Astro_Sample_I
Raw_count	Sample_I	Astro	7	Astro_Sample_I
Raw_count	Sample_I	Astro	5	Astro_Sample_I
Raw_count	Sample_I	Astro	9	Astro_Sample_I
Raw_count	Sample_I	Astro	8	Astro_Sample_I
Raw_count	Sample_I	Astro	1	Astro_Sample_I
Raw_count	Sample_I	Astro	4	Astro_Sample_I
Raw_count	Sample_I	Astro	4	Astro_Sample_I
Raw_count	Sample_I	Astro	4	Astro_Sample_I
Raw_count	Sample_I	Astro	5	Astro_Sample_I
Raw_count	Sample_I	Astro	6	Astro_Sample_I
Raw_count	Sample_I	Astro	6	Astro_Sample_I
Raw_count	Sample_I	Astro	2	Astro_Sample_I
Raw_count	Sample_I	Astro	8	Astro_Sample_I
Raw_count	Sample_I	Astro	4	Astro_Sample_I
Raw_count	Sample_I	Astro	2	Astro_Sample_I
Raw_count	Sample_I	Astro	7	Astro_Sample_I
Raw_count	Sample_I	Astro	12	Astro_Sample_I
Raw_count	Sample_I	Astro	8	Astro_Sample_I
Raw_count	Sample_I	Astro	9	Astro_Sample_I
Raw_count	Sample_I	Astro	5	Astro_Sample_I
Raw_count	Sample_I	Astro	2	Astro_Sample_I
Raw_count	Sample_I	Astro	4	Astro_Sample_I
Raw_count	Sample_I	Astro	12	Astro_Sample_I
Raw_count	Sample_I	Astro	12	Astro_Sample_I
Raw_count	Sample_I	Astro	2	Astro_Sample_I
Raw_count	Sample_I	Astro	2	Astro_Sample_I
Raw_count	Sample_I	Astro	4	Astro_Sample_I
Raw_count	Sample_I	Astro	5	Astro_Sample_I
Raw_count	Sample_I	Astro	1	Astro_Sample_I
Raw_count	Sample_I	Astro	3	Astro_Sample_I
Raw_count	Sample_I	Astro	5	Astro_Sample_I
Raw_count	Sample_I	Astro	5	Astro_Sample_I
Raw_count	Sample_I	Astro	16	Astro_Sample_I
Raw_count	Sample_I	Astro	6	Astro_Sample_I
Raw_count	Sample_I	Astro	1	Astro_Sample_I
Raw_count	Sample_I	Astro	0	Astro_Sample_I
Raw_count	Sample_I	Astro	4	Astro_Sample_I
Raw_count	Sample_I	Astro	0	Astro_Sample_I
Raw_count	Sample_I	Astro	1	Astro_Sample_I
Raw_count	Sample_I	Astro	15	Astro_Sample_I
Raw_count	Sample_I	Astro	2	Astro_Sample_I
Raw_count	Sample_I	Astro	4	Astro_Sample_I
Raw_count	Sample_I	Astro	2	Astro_Sample_I
Raw_count	Sample_I	Astro	7	Astro_Sample_I
Raw_count	Sample_I	Astro	11	Astro_Sample_I
Raw_count	Sample_I	Astro	17	Astro_Sample_I
Raw_count	Sample_I	Astro	4	Astro_Sample_I
Raw_count	Sample_I	Astro	9	Astro_Sample_I
Raw_count	Sample_I	Astro	4	Astro_Sample_I
Raw_count	Sample_I	Astro	7	Astro_Sample_I
Raw_count	Sample_I	Astro	12	Astro_Sample_I
Raw_count	Sample_I	Astro	8	Astro_Sample_I
Raw_count	Sample_I	Astro	6	Astro_Sample_I
Raw_count	Sample_I	Astro	4	Astro_Sample_I
Raw_count	Sample_I	Astro	21	Astro_Sample_I
Raw_count	Sample_I	Astro	3	Astro_Sample_I
Raw_count	Sample_I	Astro	8	Astro_Sample_I
Raw_count	Sample_I	Astro	13	Astro_Sample_I
Raw_count	Sample_I	Astro	7	Astro_Sample_I
Raw_count	Sample_I	Astro	4	Astro_Sample_I
Raw_count	Sample_I	Astro	9	Astro_Sample_I
Raw_count	Sample_I	Astro	5	Astro_Sample_I
Raw_count	Sample_I	Astro	7	Astro_Sample_I
Raw_count	Sample_I	Astro	4	Astro_Sample_I
Raw_count	Sample_I	Astro	0	Astro_Sample_I
Raw_count	Sample_I	Astro	4	Astro_Sample_I
Raw_count	Sample_I	Astro	4	Astro_Sample_I
Raw_count	Sample_I	Astro	8	Astro_Sample_I
Raw_count	Sample_I	Astro	6	Astro_Sample_I
Raw_count	Sample_I	Astro	2	Astro_Sample_I
Raw_count	Sample_I	Astro	10	Astro_Sample_I
Raw_count	Sample_I	Astro	8	Astro_Sample_I
Raw_count	Sample_I	Astro	3	Astro_Sample_I
Raw_count	Sample_I	Astro	1	Astro_Sample_I
Raw_count	Sample_I	Astro	6	Astro_Sample_I
Raw_count	Sample_I	Astro	2	Astro_Sample_I
Raw_count	Sample_I	Astro	6	Astro_Sample_I
Raw_count	Sample_I	Astro	9	Astro_Sample_I
Raw_count	Sample_I	Astro	5	Astro_Sample_I
Raw_count	Sample_I	Astro	5	Astro_Sample_I
Raw_count	Sample_I	Astro	5	Astro_Sample_I
Raw_count	Sample_I	Astro	3	Astro_Sample_I
Raw_count	Sample_I	Astro	2	Astro_Sample_I
Raw_count	Sample_I	Astro	11	Astro_Sample_I
Raw_count	Sample_I	Astro	8	Astro_Sample_I
Raw_count	Sample_I	Astro	3	Astro_Sample_I
Raw_count	Sample_I	Astro	6	Astro_Sample_I
Raw_count	Sample_I	Astro	3	Astro_Sample_I
Raw_count	Sample_I	Astro	5	Astro_Sample_I
Raw_count	Sample_I	Astro	1	Astro_Sample_I
Raw_count	Sample_I	Astro	8	Astro_Sample_I
Raw_count	Sample_I	Astro	4	Astro_Sample_I
Raw_count	Sample_I	Astro	4	Astro_Sample_I
Raw_count	Sample_I	Astro	5	Astro_Sample_I
Raw_count	Sample_I	Astro	3	Astro_Sample_I
Raw_count	Sample_I	Astro	10	Astro_Sample_I
Raw_count	Sample_I	Astro	11	Astro_Sample_I
Raw_count	Sample_I	Astro	10	Astro_Sample_I
Raw_count	Sample_I	Astro	2	Astro_Sample_I
Raw_count	Sample_I	Astro	2	Astro_Sample_I
Raw_count	Sample_I	Astro	10	Astro_Sample_I
Raw_count	Sample_I	Astro	9	Astro_Sample_I
Raw_count	Sample_I	Astro	4	Astro_Sample_I
Raw_count	Sample_I	Astro	10	Astro_Sample_I
Raw_count	Sample_I	Astro	3	Astro_Sample_I
Raw_count	Sample_I	Astro	7	Astro_Sample_I
Raw_count	Sample_I	Astro	7	Astro_Sample_I
Raw_count	Sample_I	Astro	14	Astro_Sample_I
Raw_count	Sample_I	Astro	2	Astro_Sample_I
Raw_count	Sample_I	Astro	5	Astro_Sample_I
Raw_count	Sample_I	Astro	4	Astro_Sample_I
Raw_count	Sample_I	Astro	6	Astro_Sample_I
Raw_count	Sample_I	Astro	3	Astro_Sample_I
Raw_count	Sample_I	Astro	16	Astro_Sample_I
Raw_count	Sample_I	Astro	8	Astro_Sample_I
Raw_count	Sample_I	Astro	3	Astro_Sample_I
Raw_count	Sample_I	Astro	7	Astro_Sample_I
Raw_count	Sample_I	Astro	3	Astro_Sample_I
Raw_count	Sample_I	Astro	1	Astro_Sample_I
Raw_count	Sample_I	Astro	4	Astro_Sample_I
Raw_count	Sample_I	Astro	4	Astro_Sample_I
Raw_count	Sample_I	Astro	11	Astro_Sample_I
Raw_count	Sample_I	Astro	3	Astro_Sample_I
Raw_count	Sample_I	Astro	5	Astro_Sample_I
Raw_count	Sample_I	Astro	4	Astro_Sample_I
Raw_count	Sample_I	Astro	4	Astro_Sample_I
Raw_count	Sample_I	Astro	9	Astro_Sample_I
Raw_count	Sample_I	Astro	5	Astro_Sample_I
Raw_count	Sample_I	Astro	6	Astro_Sample_I
Raw_count	Sample_I	Astro	5	Astro_Sample_I
Raw_count	Sample_I	Astro	2	Astro_Sample_I
Raw_count	Sample_I	Astro	6	Astro_Sample_I
Raw_count	Sample_II	Astro	4	Astro_Sample_II
Raw_count	Sample_II	Astro	16	Astro_Sample_II
Raw_count	Sample_II	Astro	4	Astro_Sample_II
Raw_count	Sample_II	Astro	12	Astro_Sample_II
Raw_count	Sample_II	Astro	3	Astro_Sample_II
Raw_count	Sample_II	Astro	5	Astro_Sample_II
Raw_count	Sample_II	Astro	3	Astro_Sample_II
Raw_count	Sample_II	Astro	8	Astro_Sample_II
Raw_count	Sample_II	Astro	55	Astro_Sample_II
Raw_count	Sample_II	Astro	7	Astro_Sample_II
Raw_count	Sample_II	Astro	4	Astro_Sample_II
Raw_count	Sample_II	Astro	9	Astro_Sample_II
Raw_count	Sample_II	Astro	13	Astro_Sample_II
Raw_count	Sample_II	Astro	15	Astro_Sample_II
Raw_count	Sample_II	Astro	10	Astro_Sample_II
Raw_count	Sample_II	Astro	6	Astro_Sample_II
Raw_count	Sample_II	Astro	1	Astro_Sample_II
Raw_count	Sample_II	Astro	8	Astro_Sample_II
Raw_count	Sample_II	Astro	9	Astro_Sample_II
Raw_count	Sample_II	Astro	13	Astro_Sample_II
Raw_count	Sample_II	Astro	3	Astro_Sample_II
Raw_count	Sample_II	Astro	8	Astro_Sample_II
Raw_count	Sample_II	Astro	5	Astro_Sample_II
Raw_count	Sample_II	Astro	19	Astro_Sample_II
Raw_count	Sample_II	Astro	1	Astro_Sample_II
Raw_count	Sample_II	Astro	8	Astro_Sample_II
Raw_count	Sample_II	Astro	5	Astro_Sample_II
Raw_count	Sample_II	Astro	12	Astro_Sample_II
Raw_count	Sample_II	Astro	9	Astro_Sample_II
Raw_count	Sample_II	Astro	20	Astro_Sample_II
Raw_count	Sample_II	Astro	6	Astro_Sample_II
Raw_count	Sample_II	Astro	13	Astro_Sample_II
Raw_count	Sample_II	Astro	13	Astro_Sample_II
Raw_count	Sample_II	Astro	10	Astro_Sample_II
Raw_count	Sample_II	Astro	10	Astro_Sample_II
Raw_count	Sample_II	Astro	6	Astro_Sample_II
Raw_count	Sample_II	Astro	12	Astro_Sample_II
Raw_count	Sample_II	Astro	10	Astro_Sample_II
Raw_count	Sample_II	Astro	7	Astro_Sample_II
Raw_count	Sample_II	Astro	3	Astro_Sample_II
Raw_count	Sample_II	Astro	11	Astro_Sample_II
Raw_count	Sample_II	Astro	6	Astro_Sample_II
Raw_count	Sample_II	Astro	141	Astro_Sample_II
Raw_count	Sample_II	Astro	49	Astro_Sample_II
Raw_count	Sample_II	Astro	82	Astro_Sample_II
Raw_count	Sample_II	Astro	73	Astro_Sample_II
Raw_count	Sample_II	Astro	39	Astro_Sample_II
Raw_count	Sample_II	Astro	19	Astro_Sample_II
Raw_count	Sample_II	Astro	29	Astro_Sample_II
Raw_count	Sample_II	Astro	29	Astro_Sample_II
Raw_count	Sample_II	Astro	47	Astro_Sample_II
Raw_count	Sample_II	Astro	37	Astro_Sample_II
Raw_count	Sample_II	Astro	109	Astro_Sample_II
Raw_count	Sample_II	Astro	5	Astro_Sample_II
Raw_count	Sample_II	Astro	11	Astro_Sample_II
Raw_count	Sample_II	Astro	22	Astro_Sample_II
Raw_count	Sample_II	Astro	8	Astro_Sample_II
Raw_count	Sample_II	Astro	12	Astro_Sample_II
Raw_count	Sample_II	Astro	5	Astro_Sample_II
Raw_count	Sample_II	Astro	3	Astro_Sample_II
Raw_count	Sample_II	Astro	6	Astro_Sample_II
Raw_count	Sample_II	Astro	34	Astro_Sample_II
Raw_count	Sample_II	Astro	2	Astro_Sample_II
Raw_count	Sample_II	Astro	9	Astro_Sample_II
Raw_count	Sample_II	Astro	7	Astro_Sample_II
Raw_count	Sample_II	Astro	15	Astro_Sample_II
Raw_count	Sample_II	Astro	13	Astro_Sample_II
Raw_count	Sample_II	Astro	18	Astro_Sample_II
Raw_count	Sample_II	Astro	5	Astro_Sample_II
Raw_count	Sample_II	Astro	6	Astro_Sample_II
Raw_count	Sample_II	Astro	9	Astro_Sample_II
Raw_count	Sample_II	Astro	5	Astro_Sample_II
Raw_count	Sample_II	Astro	7	Astro_Sample_II
Raw_count	Sample_II	Astro	6	Astro_Sample_II
Raw_count	Sample_II	Astro	17	Astro_Sample_II
Raw_count	Sample_II	Astro	5	Astro_Sample_II
Raw_count	Sample_II	Astro	8	Astro_Sample_II
Raw_count	Sample_II	Astro	6	Astro_Sample_II
Raw_count	Sample_II	Astro	4	Astro_Sample_II
Raw_count	Sample_II	Astro	1	Astro_Sample_II
Raw_count	Sample_II	Astro	4	Astro_Sample_II
Raw_count	Sample_II	Astro	19	Astro_Sample_II
Raw_count	Sample_II	Astro	2	Astro_Sample_II
Raw_count	Sample_II	Astro	3	Astro_Sample_II
Raw_count	Sample_II	Astro	3	Astro_Sample_II
Raw_count	Sample_II	Astro	10	Astro_Sample_II
Raw_count	Sample_II	Astro	3	Astro_Sample_II
Raw_count	Sample_II	Astro	7	Astro_Sample_II
Raw_count	Sample_II	Astro	14	Astro_Sample_II
Raw_count	Sample_II	Astro	13	Astro_Sample_II
Raw_count	Sample_II	Astro	5	Astro_Sample_II
Raw_count	Sample_II	Astro	5	Astro_Sample_II
Raw_count	Sample_II	Astro	6	Astro_Sample_II
Raw_count	Sample_II	Astro	4	Astro_Sample_II
Raw_count	Sample_II	Astro	2	Astro_Sample_II
Raw_count	Sample_II	Astro	9	Astro_Sample_II
Raw_count	Sample_II	Astro	4	Astro_Sample_II
Raw_count	Sample_II	Astro	12	Astro_Sample_II
Raw_count	Sample_II	Astro	3	Astro_Sample_II
Raw_count	Sample_II	Astro	3	Astro_Sample_II
Raw_count	Sample_II	Astro	2	Astro_Sample_II
Raw_count	Sample_II	Astro	27	Astro_Sample_II
Raw_count	Sample_II	Astro	6	Astro_Sample_II
Raw_count	Sample_II	Astro	15	Astro_Sample_II
Raw_count	Sample_II	Astro	6	Astro_Sample_II
Raw_count	Sample_II	Astro	7	Astro_Sample_II
Raw_count	Sample_II	Astro	3	Astro_Sample_II
Raw_count	Sample_II	Astro	4	Astro_Sample_II
Raw_count	Sample_II	Astro	7	Astro_Sample_II
Raw_count	Sample_II	Astro	5	Astro_Sample_II
Raw_count	Sample_II	Astro	7	Astro_Sample_II
Raw_count	Sample_II	Astro	1	Astro_Sample_II
Raw_count	Sample_II	Astro	8	Astro_Sample_II
Raw_count	Sample_II	Astro	18	Astro_Sample_II
Raw_count	Sample_II	Astro	6	Astro_Sample_II
Raw_count	Sample_II	Astro	7	Astro_Sample_II
Raw_count	Sample_II	Astro	11	Astro_Sample_II
Raw_count	Sample_II	Astro	6	Astro_Sample_II
Raw_count	Sample_II	Astro	2	Astro_Sample_II
Raw_count	Sample_II	Astro	4	Astro_Sample_II
Raw_count	Sample_II	Astro	11	Astro_Sample_II
Raw_count	Sample_II	Astro	9	Astro_Sample_II
Raw_count	Sample_II	Astro	19	Astro_Sample_II
Raw_count	Sample_II	Astro	8	Astro_Sample_II
Raw_count	Sample_II	Astro	16	Astro_Sample_II
Raw_count	Sample_II	Astro	3	Astro_Sample_II
Raw_count	Sample_II	Astro	2	Astro_Sample_II
Raw_count	Sample_II	Astro	22	Astro_Sample_II
Raw_count	Sample_II	Astro	5	Astro_Sample_II
Raw_count	Sample_II	Astro	2	Astro_Sample_II
Raw_count	Sample_II	Astro	5	Astro_Sample_II
Raw_count	Sample_II	Astro	1	Astro_Sample_II
Raw_count	Sample_II	Astro	5	Astro_Sample_II
Raw_count	Sample_II	Astro	15	Astro_Sample_II
Raw_count	Sample_II	Astro	6	Astro_Sample_II
Raw_count	Sample_II	Astro	16	Astro_Sample_II
Raw_count	Sample_II	Astro	10	Astro_Sample_II
Raw_count	Sample_II	Astro	17	Astro_Sample_II
Raw_count	Sample_II	Astro	5	Astro_Sample_II
Raw_count	Sample_II	Astro	6	Astro_Sample_II
Raw_count	Sample_II	Astro	11	Astro_Sample_II
Raw_count	Sample_II	Astro	17	Astro_Sample_II
Raw_count	Sample_II	Astro	10	Astro_Sample_II
Raw_count	Sample_II	Astro	9	Astro_Sample_II
Raw_count	Sample_II	Astro	3	Astro_Sample_II
Raw_count	Sample_II	Astro	6	Astro_Sample_II
Raw_count	Sample_II	Astro	1	Astro_Sample_II
Raw_count	Sample_II	Astro	7	Astro_Sample_II
Raw_count	Sample_II	Astro	12	Astro_Sample_II
Raw_count	Sample_II	Astro	9	Astro_Sample_II
Raw_count	Sample_II	Astro	4	Astro_Sample_II
Raw_count	Sample_II	Astro	4	Astro_Sample_II
Raw_count	Sample_II	Astro	11	Astro_Sample_II
Raw_count	Sample_II	Astro	2	Astro_Sample_II
Raw_count	Sample_II	Astro	11	Astro_Sample_II
Raw_count	Sample_II	Astro	9	Astro_Sample_II
Raw_count	Sample_II	Astro	6	Astro_Sample_II
Raw_count	Sample_II	Astro	5	Astro_Sample_II
Raw_count	Sample_II	Astro	12	Astro_Sample_II
Raw_count	Sample_II	Astro	8	Astro_Sample_II
Raw_count	Sample_II	Astro	1	Astro_Sample_II
Raw_count	Sample_II	Astro	7	Astro_Sample_II
Raw_count	Sample_II	Astro	16	Astro_Sample_II
Raw_count	Sample_II	Astro	6	Astro_Sample_II
Raw_count	Sample_II	Astro	9	Astro_Sample_II
Raw_count	Sample_II	Astro	3	Astro_Sample_II
Raw_count	Sample_II	Astro	9	Astro_Sample_II
Raw_count	Sample_II	Astro	9	Astro_Sample_II
Raw_count	Sample_II	Astro	3	Astro_Sample_II
Raw_count	Sample_II	Astro	1	Astro_Sample_II
Raw_count	Sample_II	Astro	7	Astro_Sample_II
Raw_count	Sample_II	Astro	8	Astro_Sample_II
Raw_count	Sample_II	Astro	10	Astro_Sample_II
Raw_count	Sample_II	Astro	12	Astro_Sample_II
Raw_count	Sample_II	Astro	3	Astro_Sample_II
Raw_count	Sample_II	Astro	21	Astro_Sample_II
Raw_count	Sample_II	Astro	23	Astro_Sample_II
Raw_count	Sample_II	Astro	9	Astro_Sample_II
Raw_count	Sample_II	Astro	25	Astro_Sample_II
Raw_count	Sample_II	Astro	3	Astro_Sample_II
Raw_count	Sample_II	Astro	4	Astro_Sample_II
Raw_count	Sample_II	Astro	5	Astro_Sample_II
Raw_count	Sample_II	Astro	15	Astro_Sample_II
Raw_count	Sample_II	Astro	12	Astro_Sample_II
Raw_count	Sample_II	Astro	13	Astro_Sample_II
Raw_count	Sample_II	Astro	6	Astro_Sample_II
Raw_count	Sample_II	Astro	6	Astro_Sample_II
Raw_count	Sample_II	Astro	14	Astro_Sample_II
Raw_count	Sample_II	Astro	3	Astro_Sample_II
Raw_count	Sample_II	Astro	10	Astro_Sample_II
Raw_count	Sample_II	Astro	15	Astro_Sample_II
Raw_count	Sample_II	Astro	5	Astro_Sample_II
Raw_count	Sample_II	Astro	7	Astro_Sample_II
Raw_count	Sample_II	Astro	6	Astro_Sample_II
Raw_count	Sample_II	Astro	16	Astro_Sample_II
Raw_count	Sample_II	Astro	13	Astro_Sample_II
Raw_count	Sample_II	Astro	17	Astro_Sample_II
Raw_count	Sample_II	Astro	8	Astro_Sample_II
Raw_count	Sample_II	Astro	11	Astro_Sample_II
Raw_count	Sample_II	Astro	11	Astro_Sample_II
Raw_count	Sample_II	Astro	6	Astro_Sample_II
Raw_count	Sample_II	Astro	9	Astro_Sample_II
Raw_count	Sample_II	Astro	8	Astro_Sample_II
Raw_count	Sample_II	Astro	7	Astro_Sample_II
Raw_count	Sample_II	Astro	9	Astro_Sample_II
Raw_count	Sample_II	Astro	4	Astro_Sample_II
Raw_count	Sample_II	Astro	11	Astro_Sample_II
Raw_count	Sample_II	Astro	8	Astro_Sample_II
Raw_count	Sample_II	Astro	10	Astro_Sample_II
Raw_count	Sample_II	Astro	6	Astro_Sample_II
Raw_count	Sample_II	Astro	3	Astro_Sample_II
Raw_count	Sample_II	Astro	3	Astro_Sample_II
Raw_count	Sample_II	Astro	17	Astro_Sample_II
Raw_count	Sample_II	Astro	5	Astro_Sample_II
Raw_count	Sample_II	Astro	4	Astro_Sample_II
Raw_count	Sample_II	Astro	11	Astro_Sample_II
Raw_count	Sample_II	Astro	7	Astro_Sample_II
Raw_count	Sample_II	Astro	8	Astro_Sample_II
Raw_count	Sample_II	Astro	2	Astro_Sample_II
Raw_count	Sample_II	Astro	6	Astro_Sample_II
Raw_count	Sample_II	Astro	4	Astro_Sample_II
Raw_count	Sample_II	Astro	3	Astro_Sample_II
Raw_count	Sample_II	Astro	18	Astro_Sample_II
Raw_count	Sample_II	Astro	7	Astro_Sample_II
Raw_count	Sample_II	Astro	9	Astro_Sample_II
Raw_count	Sample_II	Astro	10	Astro_Sample_II
Raw_count	Sample_II	Astro	7	Astro_Sample_II
Raw_count	Sample_II	Astro	11	Astro_Sample_II
Raw_count	Sample_II	Astro	8	Astro_Sample_II
Raw_count	Sample_II	Astro	12	Astro_Sample_II
Raw_count	Sample_II	Astro	2	Astro_Sample_II
Raw_count	Sample_II	Astro	11	Astro_Sample_II
Raw_count	Sample_II	Astro	2	Astro_Sample_II
Raw_count	Sample_II	Astro	6	Astro_Sample_II
Raw_count	Sample_II	Astro	9	Astro_Sample_II
Raw_count	Sample_II	Astro	13	Astro_Sample_II
Raw_count	Sample_II	Astro	6	Astro_Sample_II
Raw_count	Sample_II	Astro	18	Astro_Sample_II
Raw_count	Sample_II	Astro	8	Astro_Sample_II
Raw_count	Sample_II	Astro	11	Astro_Sample_II
Raw_count	Sample_II	Astro	14	Astro_Sample_II
Raw_count	Sample_II	Astro	1	Astro_Sample_II
Raw_count	Sample_II	Astro	4	Astro_Sample_II
Raw_count	Sample_II	Astro	19	Astro_Sample_II
Raw_count	Sample_II	Astro	5	Astro_Sample_II
Raw_count	Sample_II	Astro	9	Astro_Sample_II
Raw_count	Sample_II	Astro	3	Astro_Sample_II
Raw_count	Sample_II	Astro	7	Astro_Sample_II
Raw_count	Sample_II	Astro	16	Astro_Sample_II
Raw_count	Sample_II	Astro	3	Astro_Sample_II
Raw_count	Sample_II	Astro	13	Astro_Sample_II
Raw_count	Sample_II	Astro	13	Astro_Sample_II
Raw_count	Sample_II	Astro	3	Astro_Sample_II
Raw_count	Sample_II	Astro	2	Astro_Sample_II
Raw_count	Sample_II	Astro	7	Astro_Sample_II
Raw_count	Sample_II	Astro	9	Astro_Sample_II
Raw_count	Sample_II	Astro	4	Astro_Sample_II
Raw_count	Sample_II	Astro	6	Astro_Sample_II
Raw_count	Sample_II	Astro	7	Astro_Sample_II
Raw_count	Sample_II	Astro	21	Astro_Sample_II
Raw_count	Sample_II	Astro	25	Astro_Sample_II
Raw_count	Sample_II	Astro	5	Astro_Sample_II
Raw_count	Sample_II	Astro	7	Astro_Sample_II
Raw_count	Sample_II	Astro	12	Astro_Sample_II
Raw_count	Sample_II	Astro	12	Astro_Sample_II
Raw_count	Sample_II	Astro	3	Astro_Sample_II
Raw_count	Sample_II	Astro	9	Astro_Sample_II
Raw_count	Sample_II	Astro	14	Astro_Sample_II
Raw_count	Sample_II	Astro	16	Astro_Sample_II
Raw_count	Sample_II	Astro	7	Astro_Sample_II
Raw_count	Sample_II	Astro	12	Astro_Sample_II
Raw_count	Sample_II	Astro	3	Astro_Sample_II
Raw_count	Sample_II	Astro	2	Astro_Sample_II
Raw_count	Sample_II	Astro	10	Astro_Sample_II
Raw_count	Sample_II	Astro	4	Astro_Sample_II
Raw_count	Sample_II	Astro	10	Astro_Sample_II
Raw_count	Sample_II	Astro	4	Astro_Sample_II
Raw_count	Sample_II	Astro	2	Astro_Sample_II
Raw_count	Sample_II	Astro	5	Astro_Sample_II
Raw_count	Sample_II	Astro	10	Astro_Sample_II
Raw_count	Sample_II	Astro	16	Astro_Sample_II
Raw_count	Sample_II	Astro	11	Astro_Sample_II
Raw_count	Sample_II	Astro	13	Astro_Sample_II
Raw_count	Sample_II	Astro	9	Astro_Sample_II
Raw_count	Sample_II	Astro	7	Astro_Sample_II
Raw_count	Sample_II	Astro	9	Astro_Sample_II
Raw_count	Sample_II	Astro	12	Astro_Sample_II
Raw_count	Sample_II	Astro	8	Astro_Sample_II
Raw_count	Sample_II	Astro	5	Astro_Sample_II
Raw_count	Sample_II	Astro	5	Astro_Sample_II
Raw_count	Sample_II	Astro	6	Astro_Sample_II
Raw_count	Sample_II	Astro	3	Astro_Sample_II
Raw_count	Sample_II	Astro	3	Astro_Sample_II
Raw_count	Sample_II	Astro	9	Astro_Sample_II
Raw_count	Sample_II	Astro	50	Astro_Sample_II
Raw_count	Sample_II	Astro	2	Astro_Sample_II
Raw_count	Sample_II	Astro	9	Astro_Sample_II
Raw_count	Sample_II	Astro	4	Astro_Sample_II
Raw_count	Sample_II	Astro	5	Astro_Sample_II
Raw_count	Sample_II	Astro	6	Astro_Sample_II
Raw_count	Sample_II	Astro	7	Astro_Sample_II
Raw_count	Sample_II	Astro	3	Astro_Sample_II
Raw_count	Sample_II	Astro	5	Astro_Sample_II
Raw_count	Sample_II	Astro	4	Astro_Sample_II
Raw_count	Sample_II	Astro	10	Astro_Sample_II
Raw_count	Sample_II	Astro	7	Astro_Sample_II
Raw_count	Sample_II	Astro	16	Astro_Sample_II
Raw_count	Sample_II	Astro	4	Astro_Sample_II
Raw_count	Sample_II	Astro	11	Astro_Sample_II
Raw_count	Sample_II	Astro	12	Astro_Sample_II
Raw_count	Sample_II	Astro	8	Astro_Sample_II
Raw_count	Sample_II	Astro	6	Astro_Sample_II
Raw_count	Sample_II	Astro	12	Astro_Sample_II
Raw_count	Sample_II	Astro	8	Astro_Sample_II
Raw_count	Sample_II	Astro	32	Astro_Sample_II
Raw_count	Sample_II	Astro	4	Astro_Sample_II
Raw_count	Sample_II	Astro	8	Astro_Sample_II
Raw_count	Sample_II	Astro	3	Astro_Sample_II
Raw_count	Sample_II	Astro	6	Astro_Sample_II
Raw_count	Sample_II	Astro	6	Astro_Sample_II
Raw_count	Sample_II	Astro	10	Astro_Sample_II
Raw_count	Sample_II	Astro	4	Astro_Sample_II
Raw_count	Sample_II	Astro	7	Astro_Sample_II
Raw_count	Sample_II	Astro	2	Astro_Sample_II
Raw_count	Sample_II	Astro	4	Astro_Sample_II
Raw_count	Sample_II	Astro	1	Astro_Sample_II
Raw_count	Sample_II	Astro	10	Astro_Sample_II
Raw_count	Sample_II	Astro	2	Astro_Sample_II
Raw_count	Sample_II	Astro	9	Astro_Sample_II
Raw_count	Sample_II	Astro	6	Astro_Sample_II
Raw_count	Sample_II	Astro	18	Astro_Sample_II
Raw_count	Sample_II	Astro	4	Astro_Sample_II
Raw_count	Sample_II	Astro	5	Astro_Sample_II
Raw_count	Sample_II	Astro	11	Astro_Sample_II
Raw_count	Sample_II	Astro	9	Astro_Sample_II
Raw_count	Sample_II	Astro	9	Astro_Sample_II
Raw_count	Sample_II	Astro	5	Astro_Sample_II
Raw_count	Sample_II	Astro	8	Astro_Sample_II
Raw_count	Sample_II	Astro	9	Astro_Sample_II
Raw_count	Sample_II	Astro	2	Astro_Sample_II
Raw_count	Sample_II	Astro	3	Astro_Sample_II
Raw_count	Sample_II	Astro	14	Astro_Sample_II
Raw_count	Sample_II	Astro	2	Astro_Sample_II
Raw_count	Sample_II	Astro	8	Astro_Sample_II
Raw_count	Sample_II	Astro	8	Astro_Sample_II
Raw_count	Sample_II	Astro	18	Astro_Sample_II
Raw_count	Sample_II	Astro	3	Astro_Sample_II
Raw_count	Sample_II	Astro	3	Astro_Sample_II
Raw_count	Sample_II	Astro	7	Astro_Sample_II
Raw_count	Sample_II	Astro	14	Astro_Sample_II
Raw_count	Sample_II	Astro	15	Astro_Sample_II
Raw_count	Sample_II	Astro	9	Astro_Sample_II
Raw_count	Sample_II	Astro	6	Astro_Sample_II
Raw_count	Sample_II	Astro	2	Astro_Sample_II
Raw_count	Sample_II	Astro	6	Astro_Sample_II
Raw_count	Sample_II	Astro	4	Astro_Sample_II
Raw_count	Sample_II	Astro	9	Astro_Sample_II
Raw_count	Sample_II	Astro	8	Astro_Sample_II
Raw_count	Sample_II	Astro	12	Astro_Sample_II
Raw_count	Sample_II	Astro	2	Astro_Sample_II
Raw_count	Sample_II	Astro	7	Astro_Sample_II
Raw_count	Sample_II	Astro	5	Astro_Sample_II
Raw_count	Sample_II	Astro	3	Astro_Sample_II
Raw_count	Sample_II	Astro	8	Astro_Sample_II
Raw_count	Sample_II	Astro	3	Astro_Sample_II
Raw_count	Sample_II	Astro	11	Astro_Sample_II
Raw_count	Sample_II	Astro	7	Astro_Sample_II
Raw_count	Sample_II	Astro	13	Astro_Sample_II
Raw_count	Sample_II	Astro	6	Astro_Sample_II
Raw_count	Sample_II	Astro	11	Astro_Sample_II
Raw_count	Sample_II	Astro	14	Astro_Sample_II
Raw_count	Sample_II	Astro	7	Astro_Sample_II
Raw_count	Sample_II	Astro	8	Astro_Sample_II
Raw_count	Sample_II	Astro	6	Astro_Sample_II
Raw_count	Sample_II	Astro	9	Astro_Sample_II
Raw_count	Sample_II	Astro	4	Astro_Sample_II
Raw_count	Sample_II	Astro	3	Astro_Sample_II
Raw_count	Sample_II	Astro	6	Astro_Sample_II
Raw_count	Sample_II	Astro	6	Astro_Sample_II
Raw_count	Sample_II	Astro	18	Astro_Sample_II
Raw_count	Sample_II	Astro	5	Astro_Sample_II
Raw_count	Sample_II	Astro	8	Astro_Sample_II
Raw_count	Sample_II	Astro	3	Astro_Sample_II
Raw_count	Sample_II	Astro	5	Astro_Sample_II
Raw_count	Sample_II	Astro	3	Astro_Sample_II
Raw_count	Sample_II	Astro	19	Astro_Sample_II
Raw_count	Sample_II	Astro	6	Astro_Sample_II
Raw_count	Sample_II	Astro	22	Astro_Sample_II
Raw_count	Sample_II	Astro	2	Astro_Sample_II
Raw_count	Sample_II	Astro	7	Astro_Sample_II
Raw_count	Sample_II	Astro	4	Astro_Sample_II
Raw_count	Sample_II	Astro	5	Astro_Sample_II
Raw_count	Sample_II	Astro	9	Astro_Sample_II
Raw_count	Sample_II	Astro	2	Astro_Sample_II
Raw_count	Sample_II	Astro	22	Astro_Sample_II
Raw_count	Sample_II	Astro	5	Astro_Sample_II
Raw_count	Sample_II	Astro	10	Astro_Sample_II
Raw_count	Sample_II	Astro	3	Astro_Sample_II
Raw_count	Sample_II	Astro	2	Astro_Sample_II
Raw_count	Sample_II	Astro	4	Astro_Sample_II
Raw_count	Sample_II	Astro	11	Astro_Sample_II
Raw_count	Sample_II	Astro	13	Astro_Sample_II
Raw_count	Sample_II	Astro	11	Astro_Sample_II
Raw_count	Sample_II	Astro	13	Astro_Sample_II
Raw_count	Sample_II	Astro	2	Astro_Sample_II
Raw_count	Sample_II	Astro	4	Astro_Sample_II
Raw_count	Sample_II	Astro	10	Astro_Sample_II
Raw_count	Sample_II	Astro	21	Astro_Sample_II
Raw_count	Sample_II	Astro	10	Astro_Sample_II
Raw_count	Sample_II	Astro	10	Astro_Sample_II
Raw_count	Sample_II	Astro	17	Astro_Sample_II
Raw_count	Sample_II	Astro	11	Astro_Sample_II
Raw_count	Sample_II	Astro	10	Astro_Sample_II
Raw_count	Sample_II	Astro	4	Astro_Sample_II
Raw_count	Sample_II	Astro	6	Astro_Sample_II
Raw_count	Sample_II	Astro	8	Astro_Sample_II
Raw_count	Sample_II	Astro	5	Astro_Sample_II
Raw_count	Sample_II	Astro	8	Astro_Sample_II
Raw_count	Sample_II	Astro	6	Astro_Sample_II
Raw_count	Sample_II	Astro	5	Astro_Sample_II
Raw_count	Sample_II	Astro	7	Astro_Sample_II
Raw_count	Sample_II	Astro	6	Astro_Sample_II
Raw_count	Sample_II	Astro	2	Astro_Sample_II
Raw_count	Sample_II	Astro	5	Astro_Sample_II
Raw_count	Sample_II	Astro	12	Astro_Sample_II
Raw_count	Sample_II	Astro	5	Astro_Sample_II
Raw_count	Sample_II	Astro	12	Astro_Sample_II
Raw_count	Sample_II	Astro	16	Astro_Sample_II
Raw_count	Sample_II	Astro	8	Astro_Sample_II
Raw_count	Sample_II	Astro	3	Astro_Sample_II
Raw_count	Sample_II	Astro	14	Astro_Sample_II
Raw_count	Sample_II	Astro	4	Astro_Sample_II
Raw_count	Sample_II	Astro	4	Astro_Sample_II
Raw_count	Sample_II	Astro	9	Astro_Sample_II
Raw_count	Sample_II	Astro	5	Astro_Sample_II
Raw_count	Sample_II	Astro	9	Astro_Sample_II
Raw_count	Sample_II	Astro	9	Astro_Sample_II
Raw_count	Sample_II	Astro	7	Astro_Sample_II
Raw_count	Sample_II	Astro	10	Astro_Sample_II
Raw_count	Sample_II	Astro	7	Astro_Sample_II
Raw_count	Sample_II	Astro	6	Astro_Sample_II
Raw_count	Sample_II	Astro	14	Astro_Sample_II
Raw_count	Sample_II	Astro	9	Astro_Sample_II
Raw_count	Sample_II	Astro	4	Astro_Sample_II
Raw_count	Sample_II	Astro	3	Astro_Sample_II
Raw_count	Sample_II	Astro	15	Astro_Sample_II
Raw_count	Sample_II	Astro	5	Astro_Sample_II
Raw_count	Sample_II	Astro	5	Astro_Sample_II
Raw_count	Sample_II	Astro	12	Astro_Sample_II
Raw_count	Sample_II	Astro	13	Astro_Sample_II
Raw_count	Sample_II	Astro	10	Astro_Sample_II
Raw_count	Sample_II	Astro	2	Astro_Sample_II
Raw_count	Sample_II	Astro	13	Astro_Sample_II
Raw_count	Sample_II	Astro	18	Astro_Sample_II
Raw_count	Sample_II	Astro	13	Astro_Sample_II
Raw_count	Sample_II	Astro	7	Astro_Sample_II
Raw_count	Sample_II	Astro	4	Astro_Sample_II
Raw_count	Sample_II	Astro	5	Astro_Sample_II
Raw_count	Sample_II	Astro	9	Astro_Sample_II
Raw_count	Sample_II	Astro	10	Astro_Sample_II
Raw_count	Sample_II	Astro	9	Astro_Sample_II
CP10K	Sample_I	L5_IT	58	L5_IT_Sample_I
CP10K	Sample_I	L5_IT	119	L5_IT_Sample_I
CP10K	Sample_I	L5_IT	67	L5_IT_Sample_I
CP10K	Sample_I	L5_IT	51	L5_IT_Sample_I
CP10K	Sample_I	L5_IT	58	L5_IT_Sample_I
CP10K	Sample_I	L5_IT	76	L5_IT_Sample_I
CP10K	Sample_I	L5_IT	108	L5_IT_Sample_I
CP10K	Sample_I	L5_IT	86	L5_IT_Sample_I
CP10K	Sample_I	L5_IT	47	L5_IT_Sample_I
CP10K	Sample_I	L5_IT	58	L5_IT_Sample_I
CP10K	Sample_I	L5_IT	42	L5_IT_Sample_I
CP10K	Sample_I	L5_IT	92	L5_IT_Sample_I
CP10K	Sample_I	L5_IT	65	L5_IT_Sample_I
CP10K	Sample_I	L5_IT	93	L5_IT_Sample_I
CP10K	Sample_I	L5_IT	51	L5_IT_Sample_I
CP10K	Sample_I	L5_IT	99	L5_IT_Sample_I
CP10K	Sample_I	L5_IT	72	L5_IT_Sample_I
CP10K	Sample_I	L5_IT	15	L5_IT_Sample_I
CP10K	Sample_I	L5_IT	85	L5_IT_Sample_I
CP10K	Sample_I	L5_IT	86	L5_IT_Sample_I
CP10K	Sample_I	L5_IT	95	L5_IT_Sample_I
CP10K	Sample_I	L5_IT	113	L5_IT_Sample_I
CP10K	Sample_I	L5_IT	91	L5_IT_Sample_I
CP10K	Sample_I	L5_IT	54	L5_IT_Sample_I
CP10K	Sample_I	L5_IT	58	L5_IT_Sample_I
CP10K	Sample_I	L5_IT	45	L5_IT_Sample_I
CP10K	Sample_I	L5_IT	46	L5_IT_Sample_I
CP10K	Sample_I	L5_IT	54	L5_IT_Sample_I
CP10K	Sample_I	L5_IT	37	L5_IT_Sample_I
CP10K	Sample_I	L5_IT	81	L5_IT_Sample_I
CP10K	Sample_I	L5_IT	57	L5_IT_Sample_I
CP10K	Sample_I	L5_IT	77	L5_IT_Sample_I
CP10K	Sample_I	L5_IT	142	L5_IT_Sample_I
CP10K	Sample_I	L5_IT	127	L5_IT_Sample_I
CP10K	Sample_I	L5_IT	87	L5_IT_Sample_I
CP10K	Sample_I	L5_IT	49	L5_IT_Sample_I
CP10K	Sample_I	L5_IT	26	L5_IT_Sample_I
CP10K	Sample_I	L5_IT	32	L5_IT_Sample_I
CP10K	Sample_I	L5_IT	79	L5_IT_Sample_I
CP10K	Sample_I	L5_IT	128	L5_IT_Sample_I
CP10K	Sample_I	L5_IT	58	L5_IT_Sample_I
CP10K	Sample_I	L5_IT	56	L5_IT_Sample_I
CP10K	Sample_I	L5_IT	35	L5_IT_Sample_I
CP10K	Sample_I	L5_IT	43	L5_IT_Sample_I
CP10K	Sample_I	L5_IT	54	L5_IT_Sample_I
CP10K	Sample_I	L5_IT	37	L5_IT_Sample_I
CP10K	Sample_I	L5_IT	48	L5_IT_Sample_I
CP10K	Sample_I	L5_IT	63	L5_IT_Sample_I
CP10K	Sample_I	L5_IT	80	L5_IT_Sample_I
CP10K	Sample_I	L5_IT	91	L5_IT_Sample_I
CP10K	Sample_I	L5_IT	132	L5_IT_Sample_I
CP10K	Sample_I	L5_IT	89	L5_IT_Sample_I
CP10K	Sample_I	L5_IT	78	L5_IT_Sample_I
CP10K	Sample_I	L5_IT	80	L5_IT_Sample_I
CP10K	Sample_I	L5_IT	94	L5_IT_Sample_I
CP10K	Sample_I	L5_IT	70	L5_IT_Sample_I
CP10K	Sample_I	L5_IT	69	L5_IT_Sample_I
CP10K	Sample_I	L5_IT	71	L5_IT_Sample_I
CP10K	Sample_I	L5_IT	45	L5_IT_Sample_I
CP10K	Sample_I	L5_IT	198	L5_IT_Sample_I
CP10K	Sample_I	L5_IT	89	L5_IT_Sample_I
CP10K	Sample_I	L5_IT	60	L5_IT_Sample_I
CP10K	Sample_I	L5_IT	90	L5_IT_Sample_I
CP10K	Sample_I	L5_IT	65	L5_IT_Sample_I
CP10K	Sample_I	L5_IT	108	L5_IT_Sample_I
CP10K	Sample_I	L5_IT	24	L5_IT_Sample_I
CP10K	Sample_I	L5_IT	88	L5_IT_Sample_I
CP10K	Sample_I	L5_IT	58	L5_IT_Sample_I
CP10K	Sample_I	L5_IT	73	L5_IT_Sample_I
CP10K	Sample_I	L5_IT	102	L5_IT_Sample_I
CP10K	Sample_I	L5_IT	74	L5_IT_Sample_I
CP10K	Sample_I	L5_IT	111	L5_IT_Sample_I
CP10K	Sample_I	L5_IT	78	L5_IT_Sample_I
CP10K	Sample_I	L5_IT	34	L5_IT_Sample_I
CP10K	Sample_I	L5_IT	59	L5_IT_Sample_I
CP10K	Sample_I	L5_IT	28	L5_IT_Sample_I
CP10K	Sample_I	L5_IT	56	L5_IT_Sample_I
CP10K	Sample_I	L5_IT	115	L5_IT_Sample_I
CP10K	Sample_I	L5_IT	86	L5_IT_Sample_I
CP10K	Sample_I	L5_IT	79	L5_IT_Sample_I
CP10K	Sample_I	L5_IT	81	L5_IT_Sample_I
CP10K	Sample_I	L5_IT	58	L5_IT_Sample_I
CP10K	Sample_I	L5_IT	58	L5_IT_Sample_I
CP10K	Sample_I	L5_IT	111	L5_IT_Sample_I
CP10K	Sample_I	L5_IT	70	L5_IT_Sample_I
CP10K	Sample_I	L5_IT	45	L5_IT_Sample_I
CP10K	Sample_I	L5_IT	84	L5_IT_Sample_I
CP10K	Sample_I	L5_IT	63	L5_IT_Sample_I
CP10K	Sample_I	L5_IT	43	L5_IT_Sample_I
CP10K	Sample_I	L5_IT	69	L5_IT_Sample_I
CP10K	Sample_I	L5_IT	58	L5_IT_Sample_I
CP10K	Sample_I	L5_IT	87	L5_IT_Sample_I
CP10K	Sample_I	L5_IT	105	L5_IT_Sample_I
CP10K	Sample_I	L5_IT	50	L5_IT_Sample_I
CP10K	Sample_I	L5_IT	64	L5_IT_Sample_I
CP10K	Sample_I	L5_IT	54	L5_IT_Sample_I
CP10K	Sample_I	L5_IT	89	L5_IT_Sample_I
CP10K	Sample_I	L5_IT	53	L5_IT_Sample_I
CP10K	Sample_I	L5_IT	58	L5_IT_Sample_I
CP10K	Sample_I	L5_IT	40	L5_IT_Sample_I
CP10K	Sample_I	L5_IT	49	L5_IT_Sample_I
CP10K	Sample_I	L5_IT	38	L5_IT_Sample_I
CP10K	Sample_I	L5_IT	23	L5_IT_Sample_I
CP10K	Sample_I	L5_IT	106	L5_IT_Sample_I
CP10K	Sample_I	L5_IT	91	L5_IT_Sample_I
CP10K	Sample_I	L5_IT	83	L5_IT_Sample_I
CP10K	Sample_I	L5_IT	310	L5_IT_Sample_I
CP10K	Sample_I	L5_IT	115	L5_IT_Sample_I
CP10K	Sample_I	L5_IT	62	L5_IT_Sample_I
CP10K	Sample_I	L5_IT	37	L5_IT_Sample_I
CP10K	Sample_I	L5_IT	98	L5_IT_Sample_I
CP10K	Sample_I	L5_IT	37	L5_IT_Sample_I
CP10K	Sample_I	L5_IT	53	L5_IT_Sample_I
CP10K	Sample_I	L5_IT	73	L5_IT_Sample_I
CP10K	Sample_I	L5_IT	104	L5_IT_Sample_I
CP10K	Sample_I	L5_IT	72	L5_IT_Sample_I
CP10K	Sample_I	L5_IT	77	L5_IT_Sample_I
CP10K	Sample_I	L5_IT	62	L5_IT_Sample_I
CP10K	Sample_I	L5_IT	65	L5_IT_Sample_I
CP10K	Sample_I	L5_IT	71	L5_IT_Sample_I
CP10K	Sample_I	L5_IT	70	L5_IT_Sample_I
CP10K	Sample_I	L5_IT	225	L5_IT_Sample_I
CP10K	Sample_I	L5_IT	87	L5_IT_Sample_I
CP10K	Sample_I	L5_IT	110	L5_IT_Sample_I
CP10K	Sample_I	L5_IT	60	L5_IT_Sample_I
CP10K	Sample_I	L5_IT	32	L5_IT_Sample_I
CP10K	Sample_I	L5_IT	182	L5_IT_Sample_I
CP10K	Sample_I	L5_IT	77	L5_IT_Sample_I
CP10K	Sample_I	L5_IT	56	L5_IT_Sample_I
CP10K	Sample_I	L5_IT	70	L5_IT_Sample_I
CP10K	Sample_I	L5_IT	109	L5_IT_Sample_I
CP10K	Sample_I	L5_IT	41	L5_IT_Sample_I
CP10K	Sample_I	L5_IT	74	L5_IT_Sample_I
CP10K	Sample_I	L5_IT	62	L5_IT_Sample_I
CP10K	Sample_I	L5_IT	60	L5_IT_Sample_I
CP10K	Sample_I	L5_IT	40	L5_IT_Sample_I
CP10K	Sample_I	L5_IT	46	L5_IT_Sample_I
CP10K	Sample_I	L5_IT	37	L5_IT_Sample_I
CP10K	Sample_I	L5_IT	80	L5_IT_Sample_I
CP10K	Sample_I	L5_IT	0	L5_IT_Sample_I
CP10K	Sample_I	L5_IT	62	L5_IT_Sample_I
CP10K	Sample_I	L5_IT	45	L5_IT_Sample_I
CP10K	Sample_I	L5_IT	52	L5_IT_Sample_I
CP10K	Sample_I	L5_IT	90	L5_IT_Sample_I
CP10K	Sample_I	L5_IT	75	L5_IT_Sample_I
CP10K	Sample_I	L5_IT	77	L5_IT_Sample_I
CP10K	Sample_I	L5_IT	67	L5_IT_Sample_I
CP10K	Sample_I	L5_IT	75	L5_IT_Sample_I
CP10K	Sample_I	L5_IT	90	L5_IT_Sample_I
CP10K	Sample_I	L5_IT	19	L5_IT_Sample_I
CP10K	Sample_I	L5_IT	53	L5_IT_Sample_I
CP10K	Sample_I	L5_IT	117	L5_IT_Sample_I
CP10K	Sample_I	L5_IT	64	L5_IT_Sample_I
CP10K	Sample_I	L5_IT	95	L5_IT_Sample_I
CP10K	Sample_I	L5_IT	69	L5_IT_Sample_I
CP10K	Sample_I	L5_IT	69	L5_IT_Sample_I
CP10K	Sample_I	L5_IT	17	L5_IT_Sample_I
CP10K	Sample_I	L5_IT	32	L5_IT_Sample_I
CP10K	Sample_I	L5_IT	47	L5_IT_Sample_I
CP10K	Sample_I	L5_IT	64	L5_IT_Sample_I
CP10K	Sample_I	L5_IT	73	L5_IT_Sample_I
CP10K	Sample_I	L5_IT	112	L5_IT_Sample_I
CP10K	Sample_I	L5_IT	38	L5_IT_Sample_I
CP10K	Sample_I	L5_IT	49	L5_IT_Sample_I
CP10K	Sample_I	L5_IT	113	L5_IT_Sample_I
CP10K	Sample_I	L5_IT	37	L5_IT_Sample_I
CP10K	Sample_I	L5_IT	84	L5_IT_Sample_I
CP10K	Sample_I	L5_IT	137	L5_IT_Sample_I
CP10K	Sample_I	L5_IT	107	L5_IT_Sample_I
CP10K	Sample_I	L5_IT	44	L5_IT_Sample_I
CP10K	Sample_I	L5_IT	116	L5_IT_Sample_I
CP10K	Sample_I	L5_IT	35	L5_IT_Sample_I
CP10K	Sample_I	L5_IT	64	L5_IT_Sample_I
CP10K	Sample_I	L5_IT	71	L5_IT_Sample_I
CP10K	Sample_I	L5_IT	36	L5_IT_Sample_I
CP10K	Sample_I	L5_IT	99	L5_IT_Sample_I
CP10K	Sample_I	L5_IT	42	L5_IT_Sample_I
CP10K	Sample_I	L5_IT	52	L5_IT_Sample_I
CP10K	Sample_I	L5_IT	86	L5_IT_Sample_I
CP10K	Sample_I	L5_IT	53	L5_IT_Sample_I
CP10K	Sample_I	L5_IT	44	L5_IT_Sample_I
CP10K	Sample_I	L5_IT	119	L5_IT_Sample_I
CP10K	Sample_I	L5_IT	108	L5_IT_Sample_I
CP10K	Sample_I	L5_IT	37	L5_IT_Sample_I
CP10K	Sample_I	L5_IT	74	L5_IT_Sample_I
CP10K	Sample_I	L5_IT	87	L5_IT_Sample_I
CP10K	Sample_I	L5_IT	126	L5_IT_Sample_I
CP10K	Sample_I	L5_IT	46	L5_IT_Sample_I
CP10K	Sample_I	L5_IT	75	L5_IT_Sample_I
CP10K	Sample_I	L5_IT	91	L5_IT_Sample_I
CP10K	Sample_I	L5_IT	52	L5_IT_Sample_I
CP10K	Sample_I	L5_IT	52	L5_IT_Sample_I
CP10K	Sample_I	L5_IT	96	L5_IT_Sample_I
CP10K	Sample_I	L5_IT	117	L5_IT_Sample_I
CP10K	Sample_I	L5_IT	47	L5_IT_Sample_I
CP10K	Sample_I	L5_IT	95	L5_IT_Sample_I
CP10K	Sample_I	L5_IT	145	L5_IT_Sample_I
CP10K	Sample_I	L5_IT	0	L5_IT_Sample_I
CP10K	Sample_I	L5_IT	8	L5_IT_Sample_I
CP10K	Sample_I	L5_IT	46	L5_IT_Sample_I
CP10K	Sample_I	L5_IT	44	L5_IT_Sample_I
CP10K	Sample_I	L5_IT	128	L5_IT_Sample_I
CP10K	Sample_I	L5_IT	64	L5_IT_Sample_I
CP10K	Sample_I	L5_IT	52	L5_IT_Sample_I
CP10K	Sample_I	L5_IT	73	L5_IT_Sample_I
CP10K	Sample_I	L5_IT	53	L5_IT_Sample_I
CP10K	Sample_I	L5_IT	14	L5_IT_Sample_I
CP10K	Sample_I	L5_IT	94	L5_IT_Sample_I
CP10K	Sample_I	L5_IT	61	L5_IT_Sample_I
CP10K	Sample_I	L5_IT	43	L5_IT_Sample_I
CP10K	Sample_I	L5_IT	99	L5_IT_Sample_I
CP10K	Sample_I	L5_IT	45	L5_IT_Sample_I
CP10K	Sample_I	L5_IT	76	L5_IT_Sample_I
CP10K	Sample_I	L5_IT	122	L5_IT_Sample_I
CP10K	Sample_I	L5_IT	167	L5_IT_Sample_I
CP10K	Sample_I	L5_IT	59	L5_IT_Sample_I
CP10K	Sample_I	L5_IT	40	L5_IT_Sample_I
CP10K	Sample_I	L5_IT	79	L5_IT_Sample_I
CP10K	Sample_I	L5_IT	17	L5_IT_Sample_I
CP10K	Sample_I	L5_IT	50	L5_IT_Sample_I
CP10K	Sample_I	L5_IT	110	L5_IT_Sample_I
CP10K	Sample_I	L5_IT	115	L5_IT_Sample_I
CP10K	Sample_I	L5_IT	49	L5_IT_Sample_I
CP10K	Sample_I	L5_IT	76	L5_IT_Sample_I
CP10K	Sample_I	L5_IT	46	L5_IT_Sample_I
CP10K	Sample_I	L5_IT	60	L5_IT_Sample_I
CP10K	Sample_I	L5_IT	60	L5_IT_Sample_I
CP10K	Sample_I	L5_IT	106	L5_IT_Sample_I
CP10K	Sample_I	L5_IT	67	L5_IT_Sample_I
CP10K	Sample_I	L5_IT	56	L5_IT_Sample_I
CP10K	Sample_I	L5_IT	67	L5_IT_Sample_I
CP10K	Sample_I	L5_IT	68	L5_IT_Sample_I
CP10K	Sample_I	L5_IT	21	L5_IT_Sample_I
CP10K	Sample_I	L5_IT	56	L5_IT_Sample_I
CP10K	Sample_I	L5_IT	53	L5_IT_Sample_I
CP10K	Sample_I	L5_IT	85	L5_IT_Sample_I
CP10K	Sample_I	L5_IT	89	L5_IT_Sample_I
CP10K	Sample_I	L5_IT	68	L5_IT_Sample_I
CP10K	Sample_I	L5_IT	76	L5_IT_Sample_I
CP10K	Sample_I	L5_IT	56	L5_IT_Sample_I
CP10K	Sample_I	L5_IT	89	L5_IT_Sample_I
CP10K	Sample_I	L5_IT	64	L5_IT_Sample_I
CP10K	Sample_I	L5_IT	60	L5_IT_Sample_I
CP10K	Sample_I	L5_IT	49	L5_IT_Sample_I
CP10K	Sample_I	L5_IT	110	L5_IT_Sample_I
CP10K	Sample_I	L5_IT	98	L5_IT_Sample_I
CP10K	Sample_I	L5_IT	71	L5_IT_Sample_I
CP10K	Sample_I	L5_IT	78	L5_IT_Sample_I
CP10K	Sample_I	L5_IT	103	L5_IT_Sample_I
CP10K	Sample_I	L5_IT	53	L5_IT_Sample_I
CP10K	Sample_I	L5_IT	69	L5_IT_Sample_I
CP10K	Sample_I	L5_IT	17	L5_IT_Sample_I
CP10K	Sample_I	L5_IT	86	L5_IT_Sample_I
CP10K	Sample_I	L5_IT	60	L5_IT_Sample_I
CP10K	Sample_I	L5_IT	57	L5_IT_Sample_I
CP10K	Sample_I	L5_IT	86	L5_IT_Sample_I
CP10K	Sample_I	L5_IT	158	L5_IT_Sample_I
CP10K	Sample_I	L5_IT	75	L5_IT_Sample_I
CP10K	Sample_I	L5_IT	51	L5_IT_Sample_I
CP10K	Sample_I	L5_IT	140	L5_IT_Sample_I
CP10K	Sample_I	L5_IT	103	L5_IT_Sample_I
CP10K	Sample_I	L5_IT	58	L5_IT_Sample_I
CP10K	Sample_I	L5_IT	82	L5_IT_Sample_I
CP10K	Sample_I	L5_IT	39	L5_IT_Sample_I
CP10K	Sample_I	L5_IT	49	L5_IT_Sample_I
CP10K	Sample_I	L5_IT	159	L5_IT_Sample_I
CP10K	Sample_I	L5_IT	58	L5_IT_Sample_I
CP10K	Sample_I	L5_IT	52	L5_IT_Sample_I
CP10K	Sample_I	L5_IT	112	L5_IT_Sample_I
CP10K	Sample_I	L5_IT	28	L5_IT_Sample_I
CP10K	Sample_I	L5_IT	166	L5_IT_Sample_I
CP10K	Sample_I	L5_IT	70	L5_IT_Sample_I
CP10K	Sample_I	L5_IT	85	L5_IT_Sample_I
CP10K	Sample_I	L5_IT	53	L5_IT_Sample_I
CP10K	Sample_I	L5_IT	69	L5_IT_Sample_I
CP10K	Sample_I	L5_IT	47	L5_IT_Sample_I
CP10K	Sample_I	L5_IT	84	L5_IT_Sample_I
CP10K	Sample_I	L5_IT	115	L5_IT_Sample_I
CP10K	Sample_I	L5_IT	131	L5_IT_Sample_I
CP10K	Sample_I	L5_IT	99	L5_IT_Sample_I
CP10K	Sample_I	L5_IT	67	L5_IT_Sample_I
CP10K	Sample_I	L5_IT	161	L5_IT_Sample_I
CP10K	Sample_I	L5_IT	62	L5_IT_Sample_I
CP10K	Sample_I	L5_IT	66	L5_IT_Sample_I
CP10K	Sample_I	L5_IT	187	L5_IT_Sample_I
CP10K	Sample_I	L5_IT	57	L5_IT_Sample_I
CP10K	Sample_I	L5_IT	93	L5_IT_Sample_I
CP10K	Sample_I	L5_IT	118	L5_IT_Sample_I
CP10K	Sample_I	L5_IT	120	L5_IT_Sample_I
CP10K	Sample_I	L5_IT	53	L5_IT_Sample_I
CP10K	Sample_I	L5_IT	117	L5_IT_Sample_I
CP10K	Sample_I	L5_IT	97	L5_IT_Sample_I
CP10K	Sample_I	L5_IT	63	L5_IT_Sample_I
CP10K	Sample_I	L5_IT	116	L5_IT_Sample_I
CP10K	Sample_I	L5_IT	70	L5_IT_Sample_I
CP10K	Sample_I	L5_IT	81	L5_IT_Sample_I
CP10K	Sample_I	L5_IT	80	L5_IT_Sample_I
CP10K	Sample_I	L5_IT	46	L5_IT_Sample_I
CP10K	Sample_I	L5_IT	138	L5_IT_Sample_I
CP10K	Sample_I	L5_IT	52	L5_IT_Sample_I
CP10K	Sample_I	L5_IT	82	L5_IT_Sample_I
CP10K	Sample_I	L5_IT	107	L5_IT_Sample_I
CP10K	Sample_I	L5_IT	70	L5_IT_Sample_I
CP10K	Sample_I	L5_IT	40	L5_IT_Sample_I
CP10K	Sample_I	L5_IT	96	L5_IT_Sample_I
CP10K	Sample_I	L5_IT	60	L5_IT_Sample_I
CP10K	Sample_I	L5_IT	64	L5_IT_Sample_I
CP10K	Sample_I	L5_IT	68	L5_IT_Sample_I
CP10K	Sample_I	L5_IT	50	L5_IT_Sample_I
CP10K	Sample_I	L5_IT	27	L5_IT_Sample_I
CP10K	Sample_I	L5_IT	69	L5_IT_Sample_I
CP10K	Sample_I	L5_IT	109	L5_IT_Sample_I
CP10K	Sample_I	L5_IT	75	L5_IT_Sample_I
CP10K	Sample_I	L5_IT	78	L5_IT_Sample_I
CP10K	Sample_I	L5_IT	277	L5_IT_Sample_I
CP10K	Sample_I	L5_IT	39	L5_IT_Sample_I
CP10K	Sample_I	L5_IT	99	L5_IT_Sample_I
CP10K	Sample_I	L5_IT	80	L5_IT_Sample_I
CP10K	Sample_I	L5_IT	71	L5_IT_Sample_I
CP10K	Sample_I	L5_IT	68	L5_IT_Sample_I
CP10K	Sample_I	L5_IT	116	L5_IT_Sample_I
CP10K	Sample_I	L5_IT	47	L5_IT_Sample_I
CP10K	Sample_I	L5_IT	113	L5_IT_Sample_I
CP10K	Sample_I	L5_IT	39	L5_IT_Sample_I
CP10K	Sample_I	L5_IT	56	L5_IT_Sample_I
CP10K	Sample_I	L5_IT	91	L5_IT_Sample_I
CP10K	Sample_I	L5_IT	81	L5_IT_Sample_I
CP10K	Sample_I	L5_IT	92	L5_IT_Sample_I
CP10K	Sample_I	L5_IT	114	L5_IT_Sample_I
CP10K	Sample_I	L5_IT	13	L5_IT_Sample_I
CP10K	Sample_I	L5_IT	79	L5_IT_Sample_I
CP10K	Sample_I	L5_IT	44	L5_IT_Sample_I
[truncated: 8,001 more rows]

## Sheet: Figure_S13f
Group	Sample	Cell_type	Expression	Ctype_Sample
Raw_count	Sample_I	L5_IT	50	L5_IT_Sample_I
Raw_count	Sample_I	L5_IT	131	L5_IT_Sample_I
Raw_count	Sample_I	L5_IT	47	L5_IT_Sample_I
Raw_count	Sample_I	L5_IT	76	L5_IT_Sample_I
Raw_count	Sample_I	L5_IT	68	L5_IT_Sample_I
Raw_count	Sample_I	L5_IT	118	L5_IT_Sample_I
Raw_count	Sample_I	L5_IT	44	L5_IT_Sample_I
Raw_count	Sample_I	L5_IT	83	L5_IT_Sample_I
Raw_count	Sample_I	L5_IT	92	L5_IT_Sample_I
Raw_count	Sample_I	L5_IT	97	L5_IT_Sample_I
Raw_count	Sample_I	L5_IT	118	L5_IT_Sample_I
Raw_count	Sample_I	L5_IT	55	L5_IT_Sample_I
Raw_count	Sample_I	L5_IT	40	L5_IT_Sample_I
Raw_count	Sample_I	L5_IT	70	L5_IT_Sample_I
Raw_count	Sample_I	L5_IT	108	L5_IT_Sample_I
Raw_count	Sample_I	L5_IT	98	L5_IT_Sample_I
Raw_count	Sample_I	L5_IT	101	L5_IT_Sample_I
Raw_count	Sample_I	L5_IT	74	L5_IT_Sample_I
Raw_count	Sample_I	L5_IT	85	L5_IT_Sample_I
Raw_count	Sample_I	L5_IT	56	L5_IT_Sample_I
Raw_count	Sample_I	L5_IT	46	L5_IT_Sample_I
Raw_count	Sample_I	L5_IT	75	L5_IT_Sample_I
Raw_count	Sample_I	L5_IT	61	L5_IT_Sample_I
Raw_count	Sample_I	L5_IT	70	L5_IT_Sample_I
Raw_count	Sample_I	L5_IT	130	L5_IT_Sample_I
Raw_count	Sample_I	L5_IT	61	L5_IT_Sample_I
Raw_count	Sample_I	L5_IT	79	L5_IT_Sample_I
Raw_count	Sample_I	L5_IT	55	L5_IT_Sample_I
Raw_count	Sample_I	L5_IT	76	L5_IT_Sample_I
Raw_count	Sample_I	L5_IT	55	L5_IT_Sample_I
Raw_count	Sample_I	L5_IT	70	L5_IT_Sample_I
Raw_count	Sample_I	L5_IT	61	L5_IT_Sample_I
Raw_count	Sample_I	L5_IT	57	L5_IT_Sample_I
Raw_count	Sample_I	L5_IT	56	L5_IT_Sample_I
Raw_count	Sample_I	L5_IT	80	L5_IT_Sample_I
Raw_count	Sample_I	L5_IT	50	L5_IT_Sample_I
Raw_count	Sample_I	L5_IT	89	L5_IT_Sample_I
Raw_count	Sample_I	L5_IT	76	L5_IT_Sample_I
Raw_count	Sample_I	L5_IT	84	L5_IT_Sample_I
Raw_count	Sample_I	L5_IT	70	L5_IT_Sample_I
Raw_count	Sample_I	L5_IT	68	L5_IT_Sample_I
Raw_count	Sample_I	L5_IT	54	L5_IT_Sample_I
Raw_count	Sample_I	L5_IT	49	L5_IT_Sample_I
Raw_count	Sample_I	L5_IT	86	L5_IT_Sample_I
Raw_count	Sample_I	L5_IT	63	L5_IT_Sample_I
Raw_count	Sample_I	L5_IT	131	L5_IT_Sample_I
Raw_count	Sample_I	L5_IT	138	L5_IT_Sample_I
Raw_count	Sample_I	L5_IT	54	L5_IT_Sample_I
Raw_count	Sample_I	L5_IT	45	L5_IT_Sample_I
Raw_count	Sample_I	L5_IT	41	L5_IT_Sample_I
Raw_count	Sample_I	L5_IT	62	L5_IT_Sample_I
Raw_count	Sample_I	L5_IT	89	L5_IT_Sample_I
Raw_count	Sample_I	L5_IT	100	L5_IT_Sample_I
Raw_count	Sample_I	L5_IT	76	L5_IT_Sample_I
Raw_count	Sample_I	L5_IT	99	L5_IT_Sample_I
Raw_count	Sample_I	L5_IT	53	L5_IT_Sample_I
Raw_count	Sample_I	L5_IT	134	L5_IT_Sample_I
Raw_count	Sample_I	L5_IT	97	L5_IT_Sample_I
Raw_count	Sample_I	L5_IT	62	L5_IT_Sample_I
Raw_count	Sample_I	L5_IT	84	L5_IT_Sample_I
Raw_count	Sample_I	L5_IT	105	L5_IT_Sample_I
Raw_count	Sample_I	L5_IT	96	L5_IT_Sample_I
Raw_count	Sample_I	L5_IT	80	L5_IT_Sample_I
Raw_count	Sample_I	L5_IT	64	L5_IT_Sample_I
Raw_count	Sample_I	L5_IT	154	L5_IT_Sample_I
Raw_count	Sample_I	L5_IT	75	L5_IT_Sample_I
Raw_count	Sample_I	L5_IT	127	L5_IT_Sample_I
Raw_count	Sample_I	L5_IT	49	L5_IT_Sample_I
Raw_count	Sample_I	L5_IT	88	L5_IT_Sample_I
Raw_count	Sample_I	L5_IT	98	L5_IT_Sample_I
Raw_count	Sample_I	L5_IT	72	L5_IT_Sample_I
Raw_count	Sample_I	L5_IT	90	L5_IT_Sample_I
Raw_count	Sample_I	L5_IT	74	L5_IT_Sample_I
Raw_count	Sample_I	L5_IT	52	L5_IT_Sample_I
Raw_count	Sample_I	L5_IT	121	L5_IT_Sample_I
Raw_count	Sample_I	L5_IT	87	L5_IT_Sample_I
Raw_count	Sample_I	L5_IT	71	L5_IT_Sample_I
Raw_count	Sample_I	L5_IT	147	L5_IT_Sample_I
Raw_count	Sample_I	L5_IT	90	L5_IT_Sample_I
Raw_count	Sample_I	L5_IT	95	L5_IT_Sample_I
Raw_count	Sample_I	L5_IT	48	L5_IT_Sample_I
Raw_count	Sample_I	L5_IT	88	L5_IT_Sample_I
Raw_count	Sample_I	L5_IT	47	L5_IT_Sample_I
Raw_count	Sample_I	L5_IT	154	L5_IT_Sample_I
Raw_count	Sample_I	L5_IT	64	L5_IT_Sample_I
Raw_count	Sample_I	L5_IT	164	L5_IT_Sample_I
Raw_count	Sample_I	L5_IT	57	L5_IT_Sample_I
Raw_count	Sample_I	L5_IT	71	L5_IT_Sample_I
Raw_count	Sample_I	L5_IT	74	L5_IT_Sample_I
Raw_count	Sample_I	L5_IT	59	L5_IT_Sample_I
Raw_count	Sample_I	L5_IT	83	L5_IT_Sample_I
Raw_count	Sample_I	L5_IT	80	L5_IT_Sample_I
Raw_count	Sample_I	L5_IT	101	L5_IT_Sample_I
Raw_count	Sample_I	L5_IT	76	L5_IT_Sample_I
Raw_count	Sample_I	L5_IT	80	L5_IT_Sample_I
Raw_count	Sample_I	L5_IT	54	L5_IT_Sample_I
Raw_count	Sample_I	L5_IT	63	L5_IT_Sample_I
Raw_count	Sample_I	L5_IT	92	L5_IT_Sample_I
Raw_count	Sample_I	L5_IT	160	L5_IT_Sample_I
Raw_count	Sample_I	L5_IT	67	L5_IT_Sample_I
Raw_count	Sample_I	L5_IT	45	L5_IT_Sample_I
Raw_count	Sample_I	L5_IT	39	L5_IT_Sample_I
Raw_count	Sample_I	L5_IT	57	L5_IT_Sample_I
Raw_count	Sample_I	L5_IT	86	L5_IT_Sample_I
Raw_count	Sample_I	L5_IT	49	L5_IT_Sample_I
Raw_count	Sample_I	L5_IT	76	L5_IT_Sample_I
Raw_count	Sample_I	L5_IT	127	L5_IT_Sample_I
Raw_count	Sample_I	L5_IT	60	L5_IT_Sample_I
Raw_count	Sample_I	L5_IT	101	L5_IT_Sample_I
Raw_count	Sample_I	L5_IT	61	L5_IT_Sample_I
Raw_count	Sample_I	L5_IT	98	L5_IT_Sample_I
Raw_count	Sample_I	L5_IT	48	L5_IT_Sample_I
Raw_count	Sample_I	L5_IT	104	L5_IT_Sample_I
Raw_count	Sample_I	L5_IT	84	L5_IT_Sample_I
Raw_count	Sample_I	L5_IT	60	L5_IT_Sample_I
Raw_count	Sample_I	L5_IT	111	L5_IT_Sample_I
Raw_count	Sample_I	L5_IT	87	L5_IT_Sample_I
Raw_count	Sample_I	L5_IT	76	L5_IT_Sample_I
Raw_count	Sample_I	L5_IT	72	L5_IT_Sample_I
Raw_count	Sample_I	L5_IT	75	L5_IT_Sample_I
Raw_count	Sample_I	L5_IT	61	L5_IT_Sample_I
Raw_count	Sample_I	L5_IT	69	L5_IT_Sample_I
Raw_count	Sample_I	L5_IT	65	L5_IT_Sample_I
Raw_count	Sample_I	L5_IT	88	L5_IT_Sample_I
Raw_count	Sample_I	L5_IT	55	L5_IT_Sample_I
Raw_count	Sample_I	L5_IT	62	L5_IT_Sample_I
Raw_count	Sample_I	L5_IT	93	L5_IT_Sample_I
Raw_count	Sample_I	L5_IT	125	L5_IT_Sample_I
Raw_count	Sample_I	L5_IT	106	L5_IT_Sample_I
Raw_count	Sample_I	L5_IT	107	L5_IT_Sample_I
Raw_count	Sample_I	L5_IT	128	L5_IT_Sample_I
Raw_count	Sample_I	L5_IT	62	L5_IT_Sample_I
Raw_count	Sample_I	L5_IT	59	L5_IT_Sample_I
Raw_count	Sample_I	L5_IT	51	L5_IT_Sample_I
Raw_count	Sample_I	L5_IT	59	L5_IT_Sample_I
Raw_count	Sample_I	L5_IT	50	L5_IT_Sample_I
Raw_count	Sample_I	L5_IT	92	L5_IT_Sample_I
Raw_count	Sample_I	L5_IT	54	L5_IT_Sample_I
Raw_count	Sample_I	L5_IT	85	L5_IT_Sample_I
Raw_count	Sample_I	L5_IT	39	L5_IT_Sample_I
Raw_count	Sample_I	L5_IT	94	L5_IT_Sample_I
Raw_count	Sample_I	L5_IT	63	L5_IT_Sample_I
Raw_count	Sample_I	L5_IT	97	L5_IT_Sample_I
Raw_count	Sample_I	L5_IT	45	L5_IT_Sample_I
Raw_count	Sample_I	L5_IT	139	L5_IT_Sample_I
Raw_count	Sample_I	L5_IT	67	L5_IT_Sample_I
Raw_count	Sample_I	L5_IT	72	L5_IT_Sample_I
Raw_count	Sample_I	L5_IT	86	L5_IT_Sample_I
Raw_count	Sample_I	L5_IT	42	L5_IT_Sample_I
Raw_count	Sample_I	L5_IT	39	L5_IT_Sample_I
Raw_count	Sample_I	L5_IT	40	L5_IT_Sample_I
Raw_count	Sample_I	L5_IT	112	L5_IT_Sample_I
Raw_count	Sample_I	L5_IT	82	L5_IT_Sample_I
Raw_count	Sample_I	L5_IT	100	L5_IT_Sample_I
Raw_count	Sample_I	L5_IT	57	L5_IT_Sample_I
Raw_count	Sample_I	L5_IT	59	L5_IT_Sample_I
Raw_count	Sample_I	L5_IT	38	L5_IT_Sample_I
Raw_count	Sample_I	L5_IT	117	L5_IT_Sample_I
Raw_count	Sample_I	L5_IT	60	L5_IT_Sample_I
Raw_count	Sample_I	L5_IT	44	L5_IT_Sample_I
Raw_count	Sample_I	L5_IT	62	L5_IT_Sample_I
Raw_count	Sample_I	L5_IT	89	L5_IT_Sample_I
Raw_count	Sample_I	L5_IT	55	L5_IT_Sample_I
Raw_count	Sample_I	L5_IT	62	L5_IT_Sample_I
Raw_count	Sample_I	L5_IT	98	L5_IT_Sample_I
Raw_count	Sample_I	L5_IT	113	L5_IT_Sample_I
Raw_count	Sample_I	L5_IT	78	L5_IT_Sample_I
Raw_count	Sample_I	L5_IT	135	L5_IT_Sample_I
Raw_count	Sample_I	L5_IT	174	L5_IT_Sample_I
Raw_count	Sample_I	L5_IT	88	L5_IT_Sample_I
Raw_count	Sample_I	L5_IT	86	L5_IT_Sample_I
Raw_count	Sample_I	L5_IT	92	L5_IT_Sample_I
Raw_count	Sample_I	L5_IT	105	L5_IT_Sample_I
Raw_count	Sample_I	L5_IT	167	L5_IT_Sample_I
Raw_count	Sample_I	L5_IT	52	L5_IT_Sample_I
Raw_count	Sample_I	L5_IT	78	L5_IT_Sample_I
Raw_count	Sample_I	L5_IT	48	L5_IT_Sample_I
Raw_count	Sample_I	L5_IT	111	L5_IT_Sample_I
Raw_count	Sample_I	L5_IT	48	L5_IT_Sample_I
Raw_count	Sample_I	L5_IT	64	L5_IT_Sample_I
Raw_count	Sample_I	L5_IT	95	L5_IT_Sample_I
Raw_count	Sample_I	L5_IT	72	L5_IT_Sample_I
Raw_count	Sample_I	L5_IT	43	L5_IT_Sample_I
Raw_count	Sample_I	L5_IT	87	L5_IT_Sample_I
Raw_count	Sample_I	L5_IT	42	L5_IT_Sample_I
Raw_count	Sample_I	L5_IT	66	L5_IT_Sample_I
Raw_count	Sample_I	L5_IT	90	L5_IT_Sample_I
Raw_count	Sample_I	L5_IT	81	L5_IT_Sample_I
Raw_count	Sample_I	L5_IT	52	L5_IT_Sample_I
Raw_count	Sample_I	L5_IT	135	L5_IT_Sample_I
Raw_count	Sample_I	L5_IT	87	L5_IT_Sample_I
Raw_count	Sample_I	L5_IT	31	L5_IT_Sample_I
Raw_count	Sample_I	L5_IT	32	L5_IT_Sample_I
Raw_count	Sample_I	L5_IT	89	L5_IT_Sample_I
Raw_count	Sample_I	L5_IT	132	L5_IT_Sample_I
Raw_count	Sample_I	L5_IT	99	L5_IT_Sample_I
Raw_count	Sample_I	L5_IT	58	L5_IT_Sample_I
Raw_count	Sample_I	L5_IT	35	L5_IT_Sample_I
Raw_count	Sample_I	L5_IT	33	L5_IT_Sample_I
Raw_count	Sample_I	L5_IT	86	L5_IT_Sample_I
Raw_count	Sample_I	L5_IT	53	L5_IT_Sample_I
Raw_count	Sample_I	L5_IT	103	L5_IT_Sample_I
Raw_count	Sample_I	L5_IT	83	L5_IT_Sample_I
Raw_count	Sample_I	L5_IT	68	L5_IT_Sample_I
Raw_count	Sample_I	L5_IT	54	L5_IT_Sample_I
Raw_count	Sample_I	L5_IT	62	L5_IT_Sample_I
Raw_count	Sample_I	L5_IT	54	L5_IT_Sample_I
Raw_count	Sample_I	L5_IT	105	L5_IT_Sample_I
Raw_count	Sample_I	L5_IT	82	L5_IT_Sample_I
Raw_count	Sample_I	L5_IT	76	L5_IT_Sample_I
Raw_count	Sample_I	L5_IT	85	L5_IT_Sample_I
Raw_count	Sample_I	L5_IT	99	L5_IT_Sample_I
Raw_count	Sample_I	L5_IT	77	L5_IT_Sample_I
Raw_count	Sample_I	L5_IT	43	L5_IT_Sample_I
Raw_count	Sample_I	L5_IT	88	L5_IT_Sample_I
Raw_count	Sample_I	L5_IT	102	L5_IT_Sample_I
Raw_count	Sample_I	L5_IT	53	L5_IT_Sample_I
Raw_count	Sample_I	L5_IT	76	L5_IT_Sample_I
Raw_count	Sample_I	L5_IT	111	L5_IT_Sample_I
Raw_count	Sample_I	L5_IT	82	L5_IT_Sample_I
Raw_count	Sample_I	L5_IT	167	L5_IT_Sample_I
Raw_count	Sample_I	L5_IT	73	L5_IT_Sample_I
Raw_count	Sample_I	L5_IT	47	L5_IT_Sample_I
Raw_count	Sample_I	L5_IT	64	L5_IT_Sample_I
Raw_count	Sample_I	L5_IT	74	L5_IT_Sample_I
Raw_count	Sample_I	L5_IT	108	L5_IT_Sample_I
Raw_count	Sample_I	L5_IT	61	L5_IT_Sample_I
Raw_count	Sample_I	L5_IT	32	L5_IT_Sample_I
Raw_count	Sample_I	L5_IT	63	L5_IT_Sample_I
Raw_count	Sample_I	L5_IT	74	L5_IT_Sample_I
Raw_count	Sample_I	L5_IT	63	L5_IT_Sample_I
Raw_count	Sample_I	L5_IT	89	L5_IT_Sample_I
Raw_count	Sample_I	L5_IT	151	L5_IT_Sample_I
Raw_count	Sample_I	L5_IT	78	L5_IT_Sample_I
Raw_count	Sample_I	L5_IT	66	L5_IT_Sample_I
Raw_count	Sample_I	L5_IT	81	L5_IT_Sample_I
Raw_count	Sample_I	L5_IT	40	L5_IT_Sample_I
Raw_count	Sample_I	L5_IT	82	L5_IT_Sample_I
Raw_count	Sample_I	L5_IT	156	L5_IT_Sample_I
Raw_count	Sample_I	L5_IT	53	L5_IT_Sample_I
Raw_count	Sample_I	L5_IT	88	L5_IT_Sample_I
Raw_count	Sample_I	L5_IT	55	L5_IT_Sample_I
Raw_count	Sample_I	L5_IT	85	L5_IT_Sample_I
Raw_count	Sample_I	L5_IT	117	L5_IT_Sample_I
Raw_count	Sample_I	L5_IT	66	L5_IT_Sample_I
Raw_count	Sample_I	L5_IT	96	L5_IT_Sample_I
Raw_count	Sample_I	L5_IT	45	L5_IT_Sample_I
Raw_count	Sample_I	L5_IT	62	L5_IT_Sample_I
Raw_count	Sample_I	L5_IT	54	L5_IT_Sample_I
Raw_count	Sample_I	L5_IT	88	L5_IT_Sample_I
Raw_count	Sample_I	L5_IT	55	L5_IT_Sample_I
Raw_count	Sample_I	L5_IT	81	L5_IT_Sample_I
Raw_count	Sample_I	L5_IT	93	L5_IT_Sample_I
Raw_count	Sample_I	L5_IT	61	L5_IT_Sample_I
Raw_count	Sample_I	L5_IT	62	L5_IT_Sample_I
Raw_count	Sample_I	L5_IT	107	L5_IT_Sample_I
Raw_count	Sample_I	L5_IT	68	L5_IT_Sample_I
Raw_count	Sample_I	L5_IT	54	L5_IT_Sample_I
Raw_count	Sample_I	L5_IT	50	L5_IT_Sample_I
Raw_count	Sample_I	L5_IT	54	L5_IT_Sample_I
Raw_count	Sample_I	L5_IT	119	L5_IT_Sample_I
Raw_count	Sample_I	L5_IT	88	L5_IT_Sample_I
Raw_count	Sample_I	L5_IT	81	L5_IT_Sample_I
Raw_count	Sample_I	L5_IT	50	L5_IT_Sample_I
Raw_count	Sample_I	L5_IT	107	L5_IT_Sample_I
Raw_count	Sample_I	L5_IT	37	L5_IT_Sample_I
Raw_count	Sample_I	L5_IT	104	L5_IT_Sample_I
Raw_count	Sample_I	L5_IT	150	L5_IT_Sample_I
Raw_count	Sample_I	L5_IT	116	L5_IT_Sample_I
Raw_count	Sample_I	L5_IT	49	L5_IT_Sample_I
Raw_count	Sample_I	L5_IT	106	L5_IT_Sample_I
Raw_count	Sample_I	L5_IT	68	L5_IT_Sample_I
Raw_count	Sample_I	L5_IT	197	L5_IT_Sample_I
Raw_count	Sample_I	L5_IT	105	L5_IT_Sample_I
Raw_count	Sample_I	L5_IT	32	L5_IT_Sample_I
Raw_count	Sample_I	L5_IT	55	L5_IT_Sample_I
Raw_count	Sample_I	L5_IT	101	L5_IT_Sample_I
Raw_count	Sample_I	L5_IT	63	L5_IT_Sample_I
Raw_count	Sample_I	L5_IT	144	L5_IT_Sample_I
Raw_count	Sample_I	L5_IT	92	L5_IT_Sample_I
Raw_count	Sample_I	L5_IT	59	L5_IT_Sample_I
Raw_count	Sample_I	L5_IT	58	L5_IT_Sample_I
Raw_count	Sample_I	L5_IT	55	L5_IT_Sample_I
Raw_count	Sample_I	L5_IT	39	L5_IT_Sample_I
Raw_count	Sample_I	L5_IT	80	L5_IT_Sample_I
Raw_count	Sample_I	L5_IT	124	L5_IT_Sample_I
Raw_count	Sample_I	L5_IT	65	L5_IT_Sample_I
Raw_count	Sample_I	L5_IT	98	L5_IT_Sample_I
Raw_count	Sample_I	L5_IT	58	L5_IT_Sample_I
Raw_count	Sample_I	L5_IT	106	L5_IT_Sample_I
Raw_count	Sample_I	L5_IT	49	L5_IT_Sample_I
Raw_count	Sample_I	L5_IT	56	L5_IT_Sample_I
Raw_count	Sample_I	L5_IT	54	L5_IT_Sample_I
Raw_count	Sample_I	L5_IT	62	L5_IT_Sample_I
Raw_count	Sample_I	L5_IT	66	L5_IT_Sample_I
Raw_count	Sample_I	L5_IT	69	L5_IT_Sample_I
Raw_count	Sample_I	L5_IT	102	L5_IT_Sample_I
Raw_count	Sample_I	L5_IT	68	L5_IT_Sample_I
Raw_count	Sample_I	L5_IT	74	L5_IT_Sample_I
Raw_count	Sample_I	L5_IT	72	L5_IT_Sample_I
Raw_count	Sample_I	L5_IT	62	L5_IT_Sample_I
Raw_count	Sample_I	L5_IT	106	L5_IT_Sample_I
Raw_count	Sample_I	L5_IT	20	L5_IT_Sample_I
Raw_count	Sample_I	L5_IT	187	L5_IT_Sample_I
Raw_count	Sample_I	L5_IT	66	L5_IT_Sample_I
Raw_count	Sample_I	L5_IT	79	L5_IT_Sample_I
Raw_count	Sample_I	L5_IT	60	L5_IT_Sample_I
Raw_count	Sample_I	L5_IT	99	L5_IT_Sample_I
Raw_count	Sample_I	L5_IT	98	L5_IT_Sample_I
Raw_count	Sample_I	L5_IT	69	L5_IT_Sample_I
Raw_count	Sample_I	L5_IT	85	L5_IT_Sample_I
Raw_count	Sample_I	L5_IT	105	L5_IT_Sample_I
Raw_count	Sample_I	L5_IT	82	L5_IT_Sample_I
Raw_count	Sample_I	L5_IT	123	L5_IT_Sample_I
Raw_count	Sample_I	L5_IT	69	L5_IT_Sample_I
Raw_count	Sample_I	L5_IT	70	L5_IT_Sample_I
Raw_count	Sample_I	L5_IT	80	L5_IT_Sample_I
Raw_count	Sample_I	L5_IT	102	L5_IT_Sample_I
Raw_count	Sample_I	L5_IT	23	L5_IT_Sample_I
Raw_count	Sample_I	L5_IT	78	L5_IT_Sample_I
Raw_count	Sample_I	L5_IT	72	L5_IT_Sample_I
Raw_count	Sample_I	L5_IT	55	L5_IT_Sample_I
Raw_count	Sample_I	L5_IT	80	L5_IT_Sample_I
Raw_count	Sample_I	L5_IT	83	L5_IT_Sample_I
Raw_count	Sample_I	L5_IT	87	L5_IT_Sample_I
Raw_count	Sample_I	L5_IT	79	L5_IT_Sample_I
Raw_count	Sample_I	L5_IT	67	L5_IT_Sample_I
Raw_count	Sample_I	L5_IT	45	L5_IT_Sample_I
Raw_count	Sample_I	L5_IT	53	L5_IT_Sample_I
Raw_count	Sample_I	L5_IT	74	L5_IT_Sample_I
Raw_count	Sample_I	L5_IT	83	L5_IT_Sample_I
Raw_count	Sample_I	L5_IT	69	L5_IT_Sample_I
Raw_count	Sample_I	L5_IT	39	L5_IT_Sample_I
Raw_count	Sample_I	L5_IT	74	L5_IT_Sample_I
Raw_count	Sample_I	L5_IT	93	L5_IT_Sample_I
Raw_count	Sample_I	L5_IT	117	L5_IT_Sample_I
Raw_count	Sample_I	L5_IT	92	L5_IT_Sample_I
Raw_count	Sample_I	L5_IT	65	L5_IT_Sample_I
Raw_count	Sample_I	L5_IT	76	L5_IT_Sample_I
Raw_count	Sample_I	L5_IT	79	L5_IT_Sample_I
Raw_count	Sample_I	L5_IT	79	L5_IT_Sample_I
Raw_count	Sample_I	L5_IT	58	L5_IT_Sample_I
Raw_count	Sample_I	L5_IT	65	L5_IT_Sample_I
Raw_count	Sample_I	L5_IT	74	L5_IT_Sample_I
Raw_count	Sample_I	L5_IT	89	L5_IT_Sample_I
Raw_count	Sample_I	L5_IT	250	L5_IT_Sample_I
Raw_count	Sample_I	L5_IT	98	L5_IT_Sample_I
Raw_count	Sample_I	L5_IT	86	L5_IT_Sample_I
Raw_count	Sample_I	L5_IT	74	L5_IT_Sample_I
Raw_count	Sample_I	L5_IT	46	L5_IT_Sample_I
Raw_count	Sample_I	L5_IT	51	L5_IT_Sample_I
Raw_count	Sample_I	L5_IT	90	L5_IT_Sample_I
Raw_count	Sample_I	L5_IT	47	L5_IT_Sample_I
Raw_count	Sample_I	L5_IT	114	L5_IT_Sample_I
Raw_count	Sample_I	L5_IT	30	L5_IT_Sample_I
Raw_count	Sample_I	L5_IT	94	L5_IT_Sample_I
Raw_count	Sample_I	L5_IT	61	L5_IT_Sample_I
Raw_count	Sample_I	L5_IT	87	L5_IT_Sample_I
Raw_count	Sample_I	L5_IT	75	L5_IT_Sample_I
Raw_count	Sample_I	L5_IT	159	L5_IT_Sample_I
Raw_count	Sample_I	L5_IT	44	L5_IT_Sample_I
Raw_count	Sample_I	L5_IT	71	L5_IT_Sample_I
Raw_count	Sample_I	L5_IT	55	L5_IT_Sample_I
Raw_count	Sample_I	L5_IT	85	L5_IT_Sample_I
Raw_count	Sample_I	L5_IT	97	L5_IT_Sample_I
Raw_count	Sample_I	L5_IT	128	L5_IT_Sample_I
Raw_count	Sample_I	L5_IT	43	L5_IT_Sample_I
Raw_count	Sample_I	L5_IT	117	L5_IT_Sample_I
Raw_count	Sample_I	L5_IT	66	L5_IT_Sample_I
Raw_count	Sample_I	L5_IT	90	L5_IT_Sample_I
Raw_count	Sample_I	L5_IT	71	L5_IT_Sample_I
Raw_count	Sample_I	L5_IT	88	L5_IT_Sample_I
Raw_count	Sample_I	L5_IT	125	L5_IT_Sample_I
Raw_count	Sample_I	L5_IT	87	L5_IT_Sample_I
Raw_count	Sample_I	L5_IT	87	L5_IT_Sample_I
Raw_count	Sample_I	L5_IT	60	L5_IT_Sample_I
Raw_count	Sample_I	L5_IT	91	L5_IT_Sample_I
Raw_count	Sample_I	L5_IT	84	L5_IT_Sample_I
Raw_count	Sample_I	L5_IT	56	L5_IT_Sample_I
Raw_count	Sample_I	L5_IT	85	L5_IT_Sample_I
Raw_count	Sample_I	L5_IT	101	L5_IT_Sample_I
Raw_count	Sample_I	L5_IT	61	L5_IT_Sample_I
Raw_count	Sample_I	L5_IT	121	L5_IT_Sample_I
Raw_count	Sample_I	L5_IT	68	L5_IT_Sample_I
Raw_count	Sample_I	L5_IT	72	L5_IT_Sample_I
Raw_count	Sample_I	L5_IT	49	L5_IT_Sample_I
Raw_count	Sample_I	L5_IT	53	L5_IT_Sample_I
Raw_count	Sample_I	L5_IT	92	L5_IT_Sample_I
Raw_count	Sample_I	L5_IT	101	L5_IT_Sample_I
Raw_count	Sample_I	L5_IT	34	L5_IT_Sample_I
Raw_count	Sample_I	L5_IT	79	L5_IT_Sample_I
Raw_count	Sample_I	L5_IT	91	L5_IT_Sample_I
Raw_count	Sample_I	L5_IT	100	L5_IT_Sample_I
Raw_count	Sample_I	L5_IT	39	L5_IT_Sample_I
Raw_count	Sample_I	L5_IT	77	L5_IT_Sample_I
Raw_count	Sample_I	L5_IT	92	L5_IT_Sample_I
Raw_count	Sample_I	L5_IT	94	L5_IT_Sample_I
Raw_count	Sample_I	L5_IT	55	L5_IT_Sample_I
Raw_count	Sample_I	L5_IT	58	L5_IT_Sample_I
Raw_count	Sample_I	L5_IT	48	L5_IT_Sample_I
Raw_count	Sample_I	L5_IT	91	L5_IT_Sample_I
Raw_count	Sample_I	L5_IT	59	L5_IT_Sample_I
Raw_count	Sample_I	L5_IT	94	L5_IT_Sample_I
Raw_count	Sample_I	L5_IT	74	L5_IT_Sample_I
Raw_count	Sample_I	L5_IT	48	L5_IT_Sample_I
Raw_count	Sample_I	L5_IT	92	L5_IT_Sample_I
Raw_count	Sample_I	L5_IT	74	L5_IT_Sample_I
Raw_count	Sample_I	L5_IT	87	L5_IT_Sample_I
Raw_count	Sample_I	L5_IT	93	L5_IT_Sample_I
Raw_count	Sample_I	L5_IT	62	L5_IT_Sample_I
Raw_count	Sample_I	L5_IT	25	L5_IT_Sample_I
Raw_count	Sample_I	L5_IT	49	L5_IT_Sample_I
Raw_count	Sample_I	L5_IT	64	L5_IT_Sample_I
Raw_count	Sample_I	L5_IT	51	L5_IT_Sample_I
Raw_count	Sample_I	L5_IT	141	L5_IT_Sample_I
Raw_count	Sample_I	L5_IT	88	L5_IT_Sample_I
Raw_count	Sample_I	L5_IT	105	L5_IT_Sample_I
Raw_count	Sample_I	L5_IT	127	L5_IT_Sample_I
Raw_count	Sample_I	L5_IT	70	L5_IT_Sample_I
Raw_count	Sample_I	L5_IT	46	L5_IT_Sample_I
Raw_count	Sample_I	L5_IT	105	L5_IT_Sample_I
Raw_count	Sample_I	L5_IT	79	L5_IT_Sample_I
Raw_count	Sample_I	L5_IT	104	L5_IT_Sample_I
Raw_count	Sample_I	L5_IT	101	L5_IT_Sample_I
Raw_count	Sample_I	L5_IT	104	L5_IT_Sample_I
Raw_count	Sample_I	L5_IT	109	L5_IT_Sample_I
Raw_count	Sample_I	L5_IT	97	L5_IT_Sample_I
Raw_count	Sample_I	L5_IT	55	L5_IT_Sample_I
Raw_count	Sample_I	L5_IT	103	L5_IT_Sample_I
Raw_count	Sample_I	L5_IT	104	L5_IT_Sample_I
Raw_count	Sample_I	L5_IT	49	L5_IT_Sample_I
Raw_count	Sample_I	L5_IT	104	L5_IT_Sample_I
Raw_count	Sample_I	L5_IT	60	L5_IT_Sample_I
Raw_count	Sample_I	L5_IT	68	L5_IT_Sample_I
Raw_count	Sample_I	L5_IT	59	L5_IT_Sample_I
Raw_count	Sample_I	L5_IT	81	L5_IT_Sample_I
Raw_count	Sample_I	L5_IT	60	L5_IT_Sample_I
Raw_count	Sample_I	L5_IT	59	L5_IT_Sample_I
Raw_count	Sample_I	L5_IT	162	L5_IT_Sample_I
Raw_count	Sample_I	L5_IT	72	L5_IT_Sample_I
Raw_count	Sample_I	L5_IT	72	L5_IT_Sample_I
Raw_count	Sample_I	L5_IT	70	L5_IT_Sample_I
Raw_count	Sample_I	L5_IT	78	L5_IT_Sample_I
Raw_count	Sample_I	L5_IT	49	L5_IT_Sample_I
Raw_count	Sample_I	L5_IT	100	L5_IT_Sample_I
Raw_count	Sample_I	L5_IT	66	L5_IT_Sample_I
Raw_count	Sample_I	L5_IT	65	L5_IT_Sample_I
Raw_count	Sample_I	L5_IT	120	L5_IT_Sample_I
Raw_count	Sample_I	L5_IT	49	L5_IT_Sample_I
Raw_count	Sample_I	L5_IT	219	L5_IT_Sample_I
Raw_count	Sample_I	L5_IT	80	L5_IT_Sample_I
Raw_count	Sample_I	L5_IT	173	L5_IT_Sample_I
Raw_count	Sample_I	L5_IT	103	L5_IT_Sample_I
Raw_count	Sample_I	L5_IT	86	L5_IT_Sample_I
Raw_count	Sample_I	L5_IT	68	L5_IT_Sample_I
Raw_count	Sample_I	L5_IT	78	L5_IT_Sample_I
Raw_count	Sample_I	L5_IT	81	L5_IT_Sample_I
Raw_count	Sample_I	L5_IT	87	L5_IT_Sample_I
Raw_count	Sample_I	L5_IT	152	L5_IT_Sample_I
Raw_count	Sample_I	L5_IT	94	L5_IT_Sample_I
Raw_count	Sample_I	L5_IT	117	L5_IT_Sample_I
Raw_count	Sample_I	L5_IT	42	L5_IT_Sample_I
Raw_count	Sample_I	L5_IT	23	L5_IT_Sample_I
Raw_count	Sample_I	L5_IT	108	L5_IT_Sample_I
Raw_count	Sample_I	L5_IT	111	L5_IT_Sample_I
Raw_count	Sample_I	L5_IT	84	L5_IT_Sample_I
Raw_count	Sample_I	L5_IT	63	L5_IT_Sample_I
Raw_count	Sample_I	L5_IT	40	L5_IT_Sample_I
Raw_count	Sample_I	L5_IT	65	L5_IT_Sample_I
Raw_count	Sample_I	L5_IT	55	L5_IT_Sample_I
Raw_count	Sample_I	L5_IT	21	L5_IT_Sample_I
Raw_count	Sample_I	L5_IT	58	L5_IT_Sample_I
Raw_count	Sample_I	L5_IT	51	L5_IT_Sample_I
Raw_count	Sample_I	L5_IT	69	L5_IT_Sample_I
Raw_count	Sample_I	L5_IT	113	L5_IT_Sample_I
Raw_count	Sample_I	L5_IT	67	L5_IT_Sample_I
Raw_count	Sample_I	L5_IT	85	L5_IT_Sample_I
Raw_count	Sample_I	L5_IT	71	L5_IT_Sample_I
Raw_count	Sample_I	L5_IT	39	L5_IT_Sample_I
Raw_count	Sample_I	L5_IT	98	L5_IT_Sample_I
Raw_count	Sample_I	L5_IT	48	L5_IT_Sample_I
Raw_count	Sample_I	L5_IT	78	L5_IT_Sample_I
Raw_count	Sample_I	L5_IT	78	L5_IT_Sample_I
Raw_count	Sample_I	L5_IT	70	L5_IT_Sample_I
Raw_count	Sample_I	L5_IT	50	L5_IT_Sample_I
Raw_count	Sample_I	L5_IT	100	L5_IT_Sample_I
Raw_count	Sample_I	L5_IT	40	L5_IT_Sample_I
Raw_count	Sample_I	L5_IT	46	L5_IT_Sample_I
Raw_count	Sample_I	L5_IT	80	L5_IT_Sample_I
Raw_count	Sample_I	L5_IT	53	L5_IT_Sample_I
Raw_count	Sample_I	L5_IT	69	L5_IT_Sample_I
Raw_count	Sample_I	L5_IT	90	L5_IT_Sample_I
Raw_count	Sample_I	L5_IT	74	L5_IT_Sample_I
Raw_count	Sample_I	L5_IT	40	L5_IT_Sample_I
Raw_count	Sample_I	L5_IT	178	L5_IT_Sample_I
Raw_count	Sample_I	L5_IT	166	L5_IT_Sample_I
Raw_count	Sample_I	L5_IT	36	L5_IT_Sample_I
Raw_count	Sample_I	L5_IT	44	L5_IT_Sample_I
Raw_count	Sample_I	L5_IT	50	L5_IT_Sample_I
Raw_count	Sample_I	L5_IT	65	L5_IT_Sample_I
Raw_count	Sample_II	L5_IT	115	L5_IT_Sample_II
Raw_count	Sample_II	L5_IT	124	L5_IT_Sample_II
Raw_count	Sample_II	L5_IT	148	L5_IT_Sample_II
Raw_count	Sample_II	L5_IT	185	L5_IT_Sample_II
Raw_count	Sample_II	L5_IT	70	L5_IT_Sample_II
Raw_count	Sample_II	L5_IT	230	L5_IT_Sample_II
Raw_count	Sample_II	L5_IT	86	L5_IT_Sample_II
Raw_count	Sample_II	L5_IT	104	L5_IT_Sample_II
Raw_count	Sample_II	L5_IT	91	L5_IT_Sample_II
Raw_count	Sample_II	L5_IT	164	L5_IT_Sample_II
Raw_count	Sample_II	L5_IT	103	L5_IT_Sample_II
Raw_count	Sample_II	L5_IT	119	L5_IT_Sample_II
Raw_count	Sample_II	L5_IT	231	L5_IT_Sample_II
Raw_count	Sample_II	L5_IT	209	L5_IT_Sample_II
Raw_count	Sample_II	L5_IT	243	L5_IT_Sample_II
Raw_count	Sample_II	L5_IT	114	L5_IT_Sample_II
Raw_count	Sample_II	L5_IT	118	L5_IT_Sample_II
Raw_count	Sample_II	L5_IT	118	L5_IT_Sample_II
Raw_count	Sample_II	L5_IT	135	L5_IT_Sample_II
Raw_count	Sample_II	L5_IT	94	L5_IT_Sample_II
Raw_count	Sample_II	L5_IT	245	L5_IT_Sample_II
Raw_count	Sample_II	L5_IT	168	L5_IT_Sample_II
Raw_count	Sample_II	L5_IT	156	L5_IT_Sample_II
Raw_count	Sample_II	L5_IT	89	L5_IT_Sample_II
Raw_count	Sample_II	L5_IT	264	L5_IT_Sample_II
Raw_count	Sample_II	L5_IT	168	L5_IT_Sample_II
Raw_count	Sample_II	L5_IT	124	L5_IT_Sample_II
Raw_count	Sample_II	L5_IT	112	L5_IT_Sample_II
Raw_count	Sample_II	L5_IT	138	L5_IT_Sample_II
Raw_count	Sample_II	L5_IT	138	L5_IT_Sample_II
Raw_count	Sample_II	L5_IT	136	L5_IT_Sample_II
Raw_count	Sample_II	L5_IT	188	L5_IT_Sample_II
Raw_count	Sample_II	L5_IT	154	L5_IT_Sample_II
Raw_count	Sample_II	L5_IT	118	L5_IT_Sample_II
Raw_count	Sample_II	L5_IT	164	L5_IT_Sample_II
Raw_count	Sample_II	L5_IT	158	L5_IT_Sample_II
Raw_count	Sample_II	L5_IT	209	L5_IT_Sample_II
Raw_count	Sample_II	L5_IT	135	L5_IT_Sample_II
Raw_count	Sample_II	L5_IT	111	L5_IT_Sample_II
Raw_count	Sample_II	L5_IT	79	L5_IT_Sample_II
Raw_count	Sample_II	L5_IT	108	L5_IT_Sample_II
Raw_count	Sample_II	L5_IT	136	L5_IT_Sample_II
Raw_count	Sample_II	L5_IT	184	L5_IT_Sample_II
Raw_count	Sample_II	L5_IT	95	L5_IT_Sample_II
Raw_count	Sample_II	L5_IT	75	L5_IT_Sample_II
Raw_count	Sample_II	L5_IT	204	L5_IT_Sample_II
Raw_count	Sample_II	L5_IT	37	L5_IT_Sample_II
Raw_count	Sample_II	L5_IT	95	L5_IT_Sample_II
Raw_count	Sample_II	L5_IT	61	L5_IT_Sample_II
Raw_count	Sample_II	L5_IT	241	L5_IT_Sample_II
Raw_count	Sample_II	L5_IT	167	L5_IT_Sample_II
Raw_count	Sample_II	L5_IT	158	L5_IT_Sample_II
Raw_count	Sample_II	L5_IT	151	L5_IT_Sample_II
Raw_count	Sample_II	L5_IT	201	L5_IT_Sample_II
Raw_count	Sample_II	L5_IT	159	L5_IT_Sample_II
Raw_count	Sample_II	L5_IT	186	L5_IT_Sample_II
Raw_count	Sample_II	L5_IT	105	L5_IT_Sample_II
Raw_count	Sample_II	L5_IT	146	L5_IT_Sample_II
Raw_count	Sample_II	L5_IT	136	L5_IT_Sample_II
Raw_count	Sample_II	L5_IT	208	L5_IT_Sample_II
Raw_count	Sample_II	L5_IT	96	L5_IT_Sample_II
Raw_count	Sample_II	L5_IT	80	L5_IT_Sample_II
Raw_count	Sample_II	L5_IT	165	L5_IT_Sample_II
Raw_count	Sample_II	L5_IT	159	L5_IT_Sample_II
Raw_count	Sample_II	L5_IT	164	L5_IT_Sample_II
Raw_count	Sample_II	L5_IT	252	L5_IT_Sample_II
Raw_count	Sample_II	L5_IT	109	L5_IT_Sample_II
Raw_count	Sample_II	L5_IT	122	L5_IT_Sample_II
Raw_count	Sample_II	L5_IT	122	L5_IT_Sample_II
Raw_count	Sample_II	L5_IT	188	L5_IT_Sample_II
Raw_count	Sample_II	L5_IT	131	L5_IT_Sample_II
Raw_count	Sample_II	L5_IT	149	L5_IT_Sample_II
Raw_count	Sample_II	L5_IT	107	L5_IT_Sample_II
Raw_count	Sample_II	L5_IT	150	L5_IT_Sample_II
Raw_count	Sample_II	L5_IT	195	L5_IT_Sample_II
Raw_count	Sample_II	L5_IT	141	L5_IT_Sample_II
Raw_count	Sample_II	L5_IT	164	L5_IT_Sample_II
Raw_count	Sample_II	L5_IT	65	L5_IT_Sample_II
Raw_count	Sample_II	L5_IT	185	L5_IT_Sample_II
Raw_count	Sample_II	L5_IT	123	L5_IT_Sample_II
Raw_count	Sample_II	L5_IT	117	L5_IT_Sample_II
Raw_count	Sample_II	L5_IT	267	L5_IT_Sample_II
Raw_count	Sample_II	L5_IT	139	L5_IT_Sample_II
Raw_count	Sample_II	L5_IT	109	L5_IT_Sample_II
Raw_count	Sample_II	L5_IT	152	L5_IT_Sample_II
Raw_count	Sample_II	L5_IT	132	L5_IT_Sample_II
Raw_count	Sample_II	L5_IT	173	L5_IT_Sample_II
Raw_count	Sample_II	L5_IT	172	L5_IT_Sample_II
Raw_count	Sample_II	L5_IT	156	L5_IT_Sample_II
Raw_count	Sample_II	L5_IT	139	L5_IT_Sample_II
Raw_count	Sample_II	L5_IT	170	L5_IT_Sample_II
Raw_count	Sample_II	L5_IT	85	L5_IT_Sample_II
Raw_count	Sample_II	L5_IT	203	L5_IT_Sample_II
Raw_count	Sample_II	L5_IT	122	L5_IT_Sample_II
Raw_count	Sample_II	L5_IT	238	L5_IT_Sample_II
Raw_count	Sample_II	L5_IT	80	L5_IT_Sample_II
Raw_count	Sample_II	L5_IT	94	L5_IT_Sample_II
Raw_count	Sample_II	L5_IT	107	L5_IT_Sample_II
Raw_count	Sample_II	L5_IT	160	L5_IT_Sample_II
Raw_count	Sample_II	L5_IT	140	L5_IT_Sample_II
Raw_count	Sample_II	L5_IT	95	L5_IT_Sample_II
Raw_count	Sample_II	L5_IT	191	L5_IT_Sample_II
Raw_count	Sample_II	L5_IT	107	L5_IT_Sample_II
Raw_count	Sample_II	L5_IT	113	L5_IT_Sample_II
Raw_count	Sample_II	L5_IT	165	L5_IT_Sample_II
Raw_count	Sample_II	L5_IT	73	L5_IT_Sample_II
Raw_count	Sample_II	L5_IT	205	L5_IT_Sample_II
Raw_count	Sample_II	L5_IT	186	L5_IT_Sample_II
Raw_count	Sample_II	L5_IT	135	L5_IT_Sample_II
Raw_count	Sample_II	L5_IT	159	L5_IT_Sample_II
Raw_count	Sample_II	L5_IT	146	L5_IT_Sample_II
Raw_count	Sample_II	L5_IT	352	L5_IT_Sample_II
Raw_count	Sample_II	L5_IT	158	L5_IT_Sample_II
Raw_count	Sample_II	L5_IT	112	L5_IT_Sample_II
Raw_count	Sample_II	L5_IT	197	L5_IT_Sample_II
Raw_count	Sample_II	L5_IT	64	L5_IT_Sample_II
Raw_count	Sample_II	L5_IT	93	L5_IT_Sample_II
Raw_count	Sample_II	L5_IT	103	L5_IT_Sample_II
Raw_count	Sample_II	L5_IT	186	L5_IT_Sample_II
Raw_count	Sample_II	L5_IT	109	L5_IT_Sample_II
Raw_count	Sample_II	L5_IT	142	L5_IT_Sample_II
Raw_count	Sample_II	L5_IT	123	L5_IT_Sample_II
Raw_count	Sample_II	L5_IT	143	L5_IT_Sample_II
Raw_count	Sample_II	L5_IT	205	L5_IT_Sample_II
Raw_count	Sample_II	L5_IT	255	L5_IT_Sample_II
Raw_count	Sample_II	L5_IT	153	L5_IT_Sample_II
Raw_count	Sample_II	L5_IT	291	L5_IT_Sample_II
Raw_count	Sample_II	L5_IT	125	L5_IT_Sample_II
Raw_count	Sample_II	L5_IT	118	L5_IT_Sample_II
Raw_count	Sample_II	L5_IT	183	L5_IT_Sample_II
Raw_count	Sample_II	L5_IT	108	L5_IT_Sample_II
Raw_count	Sample_II	L5_IT	182	L5_IT_Sample_II
Raw_count	Sample_II	L5_IT	110	L5_IT_Sample_II
Raw_count	Sample_II	L5_IT	185	L5_IT_Sample_II
Raw_count	Sample_II	L5_IT	133	L5_IT_Sample_II
Raw_count	Sample_II	L5_IT	122	L5_IT_Sample_II
Raw_count	Sample_II	L5_IT	90	L5_IT_Sample_II
Raw_count	Sample_II	L5_IT	156	L5_IT_Sample_II
Raw_count	Sample_II	L5_IT	248	L5_IT_Sample_II
Raw_count	Sample_II	L5_IT	40	L5_IT_Sample_II
Raw_count	Sample_II	L5_IT	51	L5_IT_Sample_II
Raw_count	Sample_II	L5_IT	117	L5_IT_Sample_II
Raw_count	Sample_II	L5_IT	158	L5_IT_Sample_II
Raw_count	Sample_II	L5_IT	161	L5_IT_Sample_II
Raw_count	Sample_II	L5_IT	90	L5_IT_Sample_II
Raw_count	Sample_II	L5_IT	120	L5_IT_Sample_II
Raw_count	Sample_II	L5_IT	106	L5_IT_Sample_II
Raw_count	Sample_II	L5_IT	177	L5_IT_Sample_II
Raw_count	Sample_II	L5_IT	122	L5_IT_Sample_II
Raw_count	Sample_II	L5_IT	112	L5_IT_Sample_II
Raw_count	Sample_II	L5_IT	92	L5_IT_Sample_II
Raw_count	Sample_II	L5_IT	44	L5_IT_Sample_II
Raw_count	Sample_II	L5_IT	100	L5_IT_Sample_II
Raw_count	Sample_II	L5_IT	143	L5_IT_Sample_II
Raw_count	Sample_II	L5_IT	126	L5_IT_Sample_II
Raw_count	Sample_II	L5_IT	110	L5_IT_Sample_II
Raw_count	Sample_II	L5_IT	148	L5_IT_Sample_II
Raw_count	Sample_II	L5_IT	167	L5_IT_Sample_II
Raw_count	Sample_II	L5_IT	140	L5_IT_Sample_II
Raw_count	Sample_II	L5_IT	79	L5_IT_Sample_II
Raw_count	Sample_II	L5_IT	116	L5_IT_Sample_II
Raw_count	Sample_II	L5_IT	144	L5_IT_Sample_II
Raw_count	Sample_II	L5_IT	172	L5_IT_Sample_II
Raw_count	Sample_II	L5_IT	150	L5_IT_Sample_II
Raw_count	Sample_II	L5_IT	97	L5_IT_Sample_II
Raw_count	Sample_II	L5_IT	136	L5_IT_Sample_II
Raw_count	Sample_II	L5_IT	156	L5_IT_Sample_II
Raw_count	Sample_II	L5_IT	81	L5_IT_Sample_II
Raw_count	Sample_II	L5_IT	126	L5_IT_Sample_II
Raw_count	Sample_II	L5_IT	47	L5_IT_Sample_II
Raw_count	Sample_II	L5_IT	303	L5_IT_Sample_II
Raw_count	Sample_II	L5_IT	187	L5_IT_Sample_II
Raw_count	Sample_II	L5_IT	193	L5_IT_Sample_II
Raw_count	Sample_II	L5_IT	128	L5_IT_Sample_II
Raw_count	Sample_II	L5_IT	99	L5_IT_Sample_II
Raw_count	Sample_II	L5_IT	174	L5_IT_Sample_II
Raw_count	Sample_II	L5_IT	134	L5_IT_Sample_II
Raw_count	Sample_II	L5_IT	97	L5_IT_Sample_II
Raw_count	Sample_II	L5_IT	164	L5_IT_Sample_II
Raw_count	Sample_II	L5_IT	127	L5_IT_Sample_II
Raw_count	Sample_II	L5_IT	110	L5_IT_Sample_II
Raw_count	Sample_II	L5_IT	91	L5_IT_Sample_II
Raw_count	Sample_II	L5_IT	111	L5_IT_Sample_II
Raw_count	Sample_II	L5_IT	110	L5_IT_Sample_II
Raw_count	Sample_II	L5_IT	158	L5_IT_Sample_II
Raw_count	Sample_II	L5_IT	178	L5_IT_Sample_II
Raw_count	Sample_II	L5_IT	144	L5_IT_Sample_II
Raw_count	Sample_II	L5_IT	131	L5_IT_Sample_II
Raw_count	Sample_II	L5_IT	139	L5_IT_Sample_II
Raw_count	Sample_II	L5_IT	320	L5_IT_Sample_II
Raw_count	Sample_II	L5_IT	212	L5_IT_Sample_II
Raw_count	Sample_II	L5_IT	85	L5_IT_Sample_II
Raw_count	Sample_II	L5_IT	77	L5_IT_Sample_II
Raw_count	Sample_II	L5_IT	160	L5_IT_Sample_II
Raw_count	Sample_II	L5_IT	220	L5_IT_Sample_II
Raw_count	Sample_II	L5_IT	47	L5_IT_Sample_II
Raw_count	Sample_II	L5_IT	112	L5_IT_Sample_II
Raw_count	Sample_II	L5_IT	18	L5_IT_Sample_II
Raw_count	Sample_II	L5_IT	160	L5_IT_Sample_II
Raw_count	Sample_II	L5_IT	122	L5_IT_Sample_II
Raw_count	Sample_II	L5_IT	252	L5_IT_Sample_II
Raw_count	Sample_II	L5_IT	113	L5_IT_Sample_II
Raw_count	Sample_II	L5_IT	115	L5_IT_Sample_II
Raw_count	Sample_II	L5_IT	161	L5_IT_Sample_II
Raw_count	Sample_II	L5_IT	126	L5_IT_Sample_II
Raw_count	Sample_II	L5_IT	137	L5_IT_Sample_II
Raw_count	Sample_II	L5_IT	192	L5_IT_Sample_II
Raw_count	Sample_II	L5_IT	187	L5_IT_Sample_II
Raw_count	Sample_II	L5_IT	174	L5_IT_Sample_II
Raw_count	Sample_II	L5_IT	277	L5_IT_Sample_II
Raw_count	Sample_II	L5_IT	186	L5_IT_Sample_II
Raw_count	Sample_II	L5_IT	246	L5_IT_Sample_II
Raw_count	Sample_II	L5_IT	77	L5_IT_Sample_II
Raw_count	Sample_II	L5_IT	105	L5_IT_Sample_II
Raw_count	Sample_II	L5_IT	106	L5_IT_Sample_II
Raw_count	Sample_II	L5_IT	140	L5_IT_Sample_II
Raw_count	Sample_II	L5_IT	162	L5_IT_Sample_II
Raw_count	Sample_II	L5_IT	148	L5_IT_Sample_II
Raw_count	Sample_II	L5_IT	151	L5_IT_Sample_II
Raw_count	Sample_II	L5_IT	147	L5_IT_Sample_II
Raw_count	Sample_II	L5_IT	91	L5_IT_Sample_II
Raw_count	Sample_II	L5_IT	194	L5_IT_Sample_II
Raw_count	Sample_II	L5_IT	172	L5_IT_Sample_II
Raw_count	Sample_II	L5_IT	132	L5_IT_Sample_II
Raw_count	Sample_II	L5_IT	113	L5_IT_Sample_II
Raw_count	Sample_II	L5_IT	114	L5_IT_Sample_II
Raw_count	Sample_II	L5_IT	106	L5_IT_Sample_II
Raw_count	Sample_II	L5_IT	98	L5_IT_Sample_II
Raw_count	Sample_II	L5_IT	104	L5_IT_Sample_II
Raw_count	Sample_II	L5_IT	117	L5_IT_Sample_II
Raw_count	Sample_II	L5_IT	215	L5_IT_Sample_II
Raw_count	Sample_II	L5_IT	60	L5_IT_Sample_II
Raw_count	Sample_II	L5_IT	173	L5_IT_Sample_II
Raw_count	Sample_II	L5_IT	165	L5_IT_Sample_II
Raw_count	Sample_II	L5_IT	301	L5_IT_Sample_II
Raw_count	Sample_II	L5_IT	63	L5_IT_Sample_II
Raw_count	Sample_II	L5_IT	74	L5_IT_Sample_II
Raw_count	Sample_II	L5_IT	203	L5_IT_Sample_II
Raw_count	Sample_II	L5_IT	169	L5_IT_Sample_II
Raw_count	Sample_II	L5_IT	62	L5_IT_Sample_II
Raw_count	Sample_II	L5_IT	267	L5_IT_Sample_II
Raw_count	Sample_II	L5_IT	187	L5_IT_Sample_II
Raw_count	Sample_II	L5_IT	130	L5_IT_Sample_II
Raw_count	Sample_II	L5_IT	188	L5_IT_Sample_II
Raw_count	Sample_II	L5_IT	146	L5_IT_Sample_II
Raw_count	Sample_II	L5_IT	201	L5_IT_Sample_II
Raw_count	Sample_II	L5_IT	116	L5_IT_Sample_II
Raw_count	Sample_II	L5_IT	73	L5_IT_Sample_II
Raw_count	Sample_II	L5_IT	126	L5_IT_Sample_II
Raw_count	Sample_II	L5_IT	137	L5_IT_Sample_II
Raw_count	Sample_II	L5_IT	211	L5_IT_Sample_II
Raw_count	Sample_II	L5_IT	238	L5_IT_Sample_II
Raw_count	Sample_II	L5_IT	158	L5_IT_Sample_II
Raw_count	Sample_II	L5_IT	82	L5_IT_Sample_II
Raw_count	Sample_II	L5_IT	74	L5_IT_Sample_II
Raw_count	Sample_II	L5_IT	200	L5_IT_Sample_II
Raw_count	Sample_II	L5_IT	81	L5_IT_Sample_II
Raw_count	Sample_II	L5_IT	75	L5_IT_Sample_II
Raw_count	Sample_II	L5_IT	172	L5_IT_Sample_II
Raw_count	Sample_II	L5_IT	276	L5_IT_Sample_II
Raw_count	Sample_II	L5_IT	215	L5_IT_Sample_II
Raw_count	Sample_II	L5_IT	91	L5_IT_Sample_II
Raw_count	Sample_II	L5_IT	263	L5_IT_Sample_II
Raw_count	Sample_II	L5_IT	215	L5_IT_Sample_II
Raw_count	Sample_II	L5_IT	188	L5_IT_Sample_II
Raw_count	Sample_II	L5_IT	142	L5_IT_Sample_II
Raw_count	Sample_II	L5_IT	183	L5_IT_Sample_II
Raw_count	Sample_II	L5_IT	92	L5_IT_Sample_II
Raw_count	Sample_II	L5_IT	191	L5_IT_Sample_II
Raw_count	Sample_II	L5_IT	173	L5_IT_Sample_II
Raw_count	Sample_II	L5_IT	123	L5_IT_Sample_II
Raw_count	Sample_II	L5_IT	93	L5_IT_Sample_II
Raw_count	Sample_II	L5_IT	228	L5_IT_Sample_II
Raw_count	Sample_II	L5_IT	86	L5_IT_Sample_II
Raw_count	Sample_II	L5_IT	108	L5_IT_Sample_II
Raw_count	Sample_II	L5_IT	128	L5_IT_Sample_II
Raw_count	Sample_II	L5_IT	72	L5_IT_Sample_II
Raw_count	Sample_II	L5_IT	63	L5_IT_Sample_II
Raw_count	Sample_II	L5_IT	112	L5_IT_Sample_II
Raw_count	Sample_II	L5_IT	166	L5_IT_Sample_II
Raw_count	Sample_II	L5_IT	155	L5_IT_Sample_II
Raw_count	Sample_II	L5_IT	211	L5_IT_Sample_II
Raw_count	Sample_II	L5_IT	101	L5_IT_Sample_II
Raw_count	Sample_II	L5_IT	188	L5_IT_Sample_II
Raw_count	Sample_II	L5_IT	110	L5_IT_Sample_II
Raw_count	Sample_II	L5_IT	185	L5_IT_Sample_II
Raw_count	Sample_II	L5_IT	65	L5_IT_Sample_II
Raw_count	Sample_II	L5_IT	149	L5_IT_Sample_II
Raw_count	Sample_II	L5_IT	113	L5_IT_Sample_II
Raw_count	Sample_II	L5_IT	123	L5_IT_Sample_II
Raw_count	Sample_II	L5_IT	187	L5_IT_Sample_II
Raw_count	Sample_II	L5_IT	64	L5_IT_Sample_II
Raw_count	Sample_II	L5_IT	150	L5_IT_Sample_II
Raw_count	Sample_II	L5_IT	108	L5_IT_Sample_II
Raw_count	Sample_II	L5_IT	68	L5_IT_Sample_II
Raw_count	Sample_II	L5_IT	172	L5_IT_Sample_II
Raw_count	Sample_II	L5_IT	261	L5_IT_Sample_II
Raw_count	Sample_II	L5_IT	134	L5_IT_Sample_II
Raw_count	Sample_II	L5_IT	96	L5_IT_Sample_II
Raw_count	Sample_II	L5_IT	117	L5_IT_Sample_II
Raw_count	Sample_II	L5_IT	190	L5_IT_Sample_II
Raw_count	Sample_II	L5_IT	198	L5_IT_Sample_II
Raw_count	Sample_II	L5_IT	117	L5_IT_Sample_II
Raw_count	Sample_II	L5_IT	185	L5_IT_Sample_II
Raw_count	Sample_II	L5_IT	187	L5_IT_Sample_II
Raw_count	Sample_II	L5_IT	75	L5_IT_Sample_II
Raw_count	Sample_II	L5_IT	38	L5_IT_Sample_II
Raw_count	Sample_II	L5_IT	358	L5_IT_Sample_II
Raw_count	Sample_II	L5_IT	120	L5_IT_Sample_II
Raw_count	Sample_II	L5_IT	160	L5_IT_Sample_II
Raw_count	Sample_II	L5_IT	71	L5_IT_Sample_II
Raw_count	Sample_II	L5_IT	103	L5_IT_Sample_II
Raw_count	Sample_II	L5_IT	140	L5_IT_Sample_II
Raw_count	Sample_II	L5_IT	100	L5_IT_Sample_II
Raw_count	Sample_II	L5_IT	73	L5_IT_Sample_II
Raw_count	Sample_II	L5_IT	72	L5_IT_Sample_II
Raw_count	Sample_II	L5_IT	142	L5_IT_Sample_II
Raw_count	Sample_II	L5_IT	101	L5_IT_Sample_II
Raw_count	Sample_II	L5_IT	83	L5_IT_Sample_II
Raw_count	Sample_II	L5_IT	157	L5_IT_Sample_II
Raw_count	Sample_II	L5_IT	164	L5_IT_Sample_II
Raw_count	Sample_II	L5_IT	106	L5_IT_Sample_II
Raw_count	Sample_II	L5_IT	190	L5_IT_Sample_II
Raw_count	Sample_II	L5_IT	208	L5_IT_Sample_II
Raw_count	Sample_II	L5_IT	70	L5_IT_Sample_II
Raw_count	Sample_II	L5_IT	167	L5_IT_Sample_II
Raw_count	Sample_II	L5_IT	214	L5_IT_Sample_II
Raw_count	Sample_II	L5_IT	131	L5_IT_Sample_II
Raw_count	Sample_II	L5_IT	104	L5_IT_Sample_II
Raw_count	Sample_II	L5_IT	131	L5_IT_Sample_II
Raw_count	Sample_II	L5_IT	120	L5_IT_Sample_II
Raw_count	Sample_II	L5_IT	118	L5_IT_Sample_II
Raw_count	Sample_II	L5_IT	189	L5_IT_Sample_II
Raw_count	Sample_II	L5_IT	114	L5_IT_Sample_II
Raw_count	Sample_II	L5_IT	142	L5_IT_Sample_II
Raw_count	Sample_II	L5_IT	147	L5_IT_Sample_II
Raw_count	Sample_II	L5_IT	174	L5_IT_Sample_II
Raw_count	Sample_II	L5_IT	208	L5_IT_Sample_II
Raw_count	Sample_II	L5_IT	183	L5_IT_Sample_II
Raw_count	Sample_II	L5_IT	154	L5_IT_Sample_II
Raw_count	Sample_II	L5_IT	158	L5_IT_Sample_II
Raw_count	Sample_II	L5_IT	137	L5_IT_Sample_II
Raw_count	Sample_II	L5_IT	131	L5_IT_Sample_II
Raw_count	Sample_II	L5_IT	138	L5_IT_Sample_II
Raw_count	Sample_II	L5_IT	132	L5_IT_Sample_II
Raw_count	Sample_II	L5_IT	208	L5_IT_Sample_II
Raw_count	Sample_II	L5_IT	118	L5_IT_Sample_II
Raw_count	Sample_II	L5_IT	188	L5_IT_Sample_II
Raw_count	Sample_II	L5_IT	146	L5_IT_Sample_II
Raw_count	Sample_II	L5_IT	74	L5_IT_Sample_II
Raw_count	Sample_II	L5_IT	127	L5_IT_Sample_II
Raw_count	Sample_II	L5_IT	111	L5_IT_Sample_II
Raw_count	Sample_II	L5_IT	107	L5_IT_Sample_II
Raw_count	Sample_II	L5_IT	160	L5_IT_Sample_II
Raw_count	Sample_II	L5_IT	95	L5_IT_Sample_II
Raw_count	Sample_II	L5_IT	157	L5_IT_Sample_II
Raw_count	Sample_II	L5_IT	158	L5_IT_Sample_II
Raw_count	Sample_II	L5_IT	99	L5_IT_Sample_II
Raw_count	Sample_II	L5_IT	174	L5_IT_Sample_II
Raw_count	Sample_II	L5_IT	115	L5_IT_Sample_II
Raw_count	Sample_II	L5_IT	129	L5_IT_Sample_II
Raw_count	Sample_II	L5_IT	153	L5_IT_Sample_II
Raw_count	Sample_II	L5_IT	115	L5_IT_Sample_II
Raw_count	Sample_II	L5_IT	170	L5_IT_Sample_II
Raw_count	Sample_II	L5_IT	142	L5_IT_Sample_II
Raw_count	Sample_II	L5_IT	160	L5_IT_Sample_II
Raw_count	Sample_II	L5_IT	108	L5_IT_Sample_II
Raw_count	Sample_II	L5_IT	83	L5_IT_Sample_II
Raw_count	Sample_II	L5_IT	149	L5_IT_Sample_II
Raw_count	Sample_II	L5_IT	133	L5_IT_Sample_II
Raw_count	Sample_II	L5_IT	228	L5_IT_Sample_II
Raw_count	Sample_II	L5_IT	176	L5_IT_Sample_II
Raw_count	Sample_II	L5_IT	225	L5_IT_Sample_II
Raw_count	Sample_II	L5_IT	268	L5_IT_Sample_II
Raw_count	Sample_II	L5_IT	98	L5_IT_Sample_II
Raw_count	Sample_II	L5_IT	201	L5_IT_Sample_II
Raw_count	Sample_II	L5_IT	205	L5_IT_Sample_II
Raw_count	Sample_II	L5_IT	119	L5_IT_Sample_II
Raw_count	Sample_II	L5_IT	338	L5_IT_Sample_II
Raw_count	Sample_II	L5_IT	100	L5_IT_Sample_II
Raw_count	Sample_II	L5_IT	162	L5_IT_Sample_II
Raw_count	Sample_II	L5_IT	93	L5_IT_Sample_II
Raw_count	Sample_II	L5_IT	189	L5_IT_Sample_II
Raw_count	Sample_II	L5_IT	214	L5_IT_Sample_II
Raw_count	Sample_II	L5_IT	180	L5_IT_Sample_II
Raw_count	Sample_II	L5_IT	191	L5_IT_Sample_II
Raw_count	Sample_II	L5_IT	107	L5_IT_Sample_II
Raw_count	Sample_II	L5_IT	168	L5_IT_Sample_II
Raw_count	Sample_II	L5_IT	114	L5_IT_Sample_II
Raw_count	Sample_II	L5_IT	137	L5_IT_Sample_II
Raw_count	Sample_II	L5_IT	56	L5_IT_Sample_II
Raw_count	Sample_II	L5_IT	125	L5_IT_Sample_II
Raw_count	Sample_II	L5_IT	154	L5_IT_Sample_II
Raw_count	Sample_II	L5_IT	170	L5_IT_Sample_II
Raw_count	Sample_II	L5_IT	189	L5_IT_Sample_II
Raw_count	Sample_II	L5_IT	73	L5_IT_Sample_II
Raw_count	Sample_II	L5_IT	127	L5_IT_Sample_II
Raw_count	Sample_II	L5_IT	185	L5_IT_Sample_II
Raw_count	Sample_II	L5_IT	148	L5_IT_Sample_II
Raw_count	Sample_II	L5_IT	167	L5_IT_Sample_II
Raw_count	Sample_II	L5_IT	167	L5_IT_Sample_II
Raw_count	Sample_II	L5_IT	85	L5_IT_Sample_II
Raw_count	Sample_II	L5_IT	177	L5_IT_Sample_II
Raw_count	Sample_II	L5_IT	175	L5_IT_Sample_II
Raw_count	Sample_II	L5_IT	54	L5_IT_Sample_II
Raw_count	Sample_II	L5_IT	105	L5_IT_Sample_II
Raw_count	Sample_II	L5_IT	190	L5_IT_Sample_II
Raw_count	Sample_II	L5_IT	116	L5_IT_Sample_II
Raw_count	Sample_II	L5_IT	142	L5_IT_Sample_II
Raw_count	Sample_II	L5_IT	194	L5_IT_Sample_II
Raw_count	Sample_II	L5_IT	197	L5_IT_Sample_II
Raw_count	Sample_II	L5_IT	61	L5_IT_Sample_II
Raw_count	Sample_II	L5_IT	206	L5_IT_Sample_II
Raw_count	Sample_II	L5_IT	146	L5_IT_Sample_II
Raw_count	Sample_II	L5_IT	100	L5_IT_Sample_II
Raw_count	Sample_II	L5_IT	111	L5_IT_Sample_II
Raw_count	Sample_II	L5_IT	157	L5_IT_Sample_II
Raw_count	Sample_II	L5_IT	132	L5_IT_Sample_II
Raw_count	Sample_II	L5_IT	125	L5_IT_Sample_II
Raw_count	Sample_II	L5_IT	286	L5_IT_Sample_II
Raw_count	Sample_II	L5_IT	220	L5_IT_Sample_II
Raw_count	Sample_II	L5_IT	114	L5_IT_Sample_II
Raw_count	Sample_II	L5_IT	122	L5_IT_Sample_II
Raw_count	Sample_II	L5_IT	101	L5_IT_Sample_II
Raw_count	Sample_II	L5_IT	136	L5_IT_Sample_II
Raw_count	Sample_II	L5_IT	130	L5_IT_Sample_II
Raw_count	Sample_II	L5_IT	18	L5_IT_Sample_II
Raw_count	Sample_II	L5_IT	187	L5_IT_Sample_II
Raw_count	Sample_II	L5_IT	108	L5_IT_Sample_II
Raw_count	Sample_II	L5_IT	82	L5_IT_Sample_II
Raw_count	Sample_II	L5_IT	228	L5_IT_Sample_II
Raw_count	Sample_II	L5_IT	59	L5_IT_Sample_II
Raw_count	Sample_II	L5_IT	59	L5_IT_Sample_II
Raw_count	Sample_II	L5_IT	233	L5_IT_Sample_II
Raw_count	Sample_II	L5_IT	217	L5_IT_Sample_II
Raw_count	Sample_II	L5_IT	181	L5_IT_Sample_II
Raw_count	Sample_II	L5_IT	37	L5_IT_Sample_II
Raw_count	Sample_II	L5_IT	135	L5_IT_Sample_II
Raw_count	Sample_II	L5_IT	114	L5_IT_Sample_II
Raw_count	Sample_II	L5_IT	131	L5_IT_Sample_II
Raw_count	Sample_II	L5_IT	123	L5_IT_Sample_II
Raw_count	Sample_II	L5_IT	199	L5_IT_Sample_II
Raw_count	Sample_II	L5_IT	48	L5_IT_Sample_II
Raw_count	Sample_II	L5_IT	168	L5_IT_Sample_II
Raw_count	Sample_II	L5_IT	114	L5_IT_Sample_II
Raw_count	Sample_II	L5_IT	186	L5_IT_Sample_II
Raw_count	Sample_II	L5_IT	139	L5_IT_Sample_II
Raw_count	Sample_II	L5_IT	156	L5_IT_Sample_II
Raw_count	Sample_II	L5_IT	142	L5_IT_Sample_II
Raw_count	Sample_II	L5_IT	205	L5_IT_Sample_II
Raw_count	Sample_II	L5_IT	269	L5_IT_Sample_II
Raw_count	Sample_II	L5_IT	159	L5_IT_Sample_II
Raw_count	Sample_II	L5_IT	148	L5_IT_Sample_II
Raw_count	Sample_II	L5_IT	139	L5_IT_Sample_II
Raw_count	Sample_II	L5_IT	110	L5_IT_Sample_II
Raw_count	Sample_II	L5_IT	186	L5_IT_Sample_II
Raw_count	Sample_II	L5_IT	193	L5_IT_Sample_II
Raw_count	Sample_II	L5_IT	130	L5_IT_Sample_II
Raw_count	Sample_II	L5_IT	182	L5_IT_Sample_II
Raw_count	Sample_II	L5_IT	108	L5_IT_Sample_II
Raw_count	Sample_II	L5_IT	69	L5_IT_Sample_II
Raw_count	Sample_II	L5_IT	199	L5_IT_Sample_II
Raw_count	Sample_II	L5_IT	125	L5_IT_Sample_II
Raw_count	Sample_II	L5_IT	345	L5_IT_Sample_II
Raw_count	Sample_II	L5_IT	327	L5_IT_Sample_II
Raw_count	Sample_II	L5_IT	147	L5_IT_Sample_II
Raw_count	Sample_II	L5_IT	149	L5_IT_Sample_II
Raw_count	Sample_II	L5_IT	126	L5_IT_Sample_II
Raw_count	Sample_II	L5_IT	96	L5_IT_Sample_II
Raw_count	Sample_II	L5_IT	140	L5_IT_Sample_II
Raw_count	Sample_II	L5_IT	130	L5_IT_Sample_II
Raw_count	Sample_II	L5_IT	178	L5_IT_Sample_II
Raw_count	Sample_II	L5_IT	108	L5_IT_Sample_II
Raw_count	Sample_II	L5_IT	140	L5_IT_Sample_II
Raw_count	Sample_II	L5_IT	152	L5_IT_Sample_II
Raw_count	Sample_II	L5_IT	81	L5_IT_Sample_II
Raw_count	Sample_II	L5_IT	89	L5_IT_Sample_II
Raw_count	Sample_II	L5_IT	210	L5_IT_Sample_II
Raw_count	Sample_II	L5_IT	153	L5_IT_Sample_II
Raw_count	Sample_II	L5_IT	133	L5_IT_Sample_II
Raw_count	Sample_II	L5_IT	145	L5_IT_Sample_II
Raw_count	Sample_II	L5_IT	323	L5_IT_Sample_II
Raw_count	Sample_II	L5_IT	180	L5_IT_Sample_II
Raw_count	Sample_II	L5_IT	149	L5_IT_Sample_II
Raw_count	Sample_II	L5_IT	146	L5_IT_Sample_II
Raw_count	Sample_II	L5_IT	112	L5_IT_Sample_II
Raw_count	Sample_II	L5_IT	114	L5_IT_Sample_II
Raw_count	Sample_II	L5_IT	224	L5_IT_Sample_II
Raw_count	Sample_II	L5_IT	109	L5_IT_Sample_II
Raw_count	Sample_II	L5_IT	76	L5_IT_Sample_II
Raw_count	Sample_II	L5_IT	109	L5_IT_Sample_II
Raw_count	Sample_II	L5_IT	260	L5_IT_Sample_II
Raw_count	Sample_II	L5_IT	106	L5_IT_Sample_II
Raw_count	Sample_II	L5_IT	176	L5_IT_Sample_II
Raw_count	Sample_II	L5_IT	101	L5_IT_Sample_II
Raw_count	Sample_II	L5_IT	284	L5_IT_Sample_II
Raw_count	Sample_II	L5_IT	168	L5_IT_Sample_II
Raw_count	Sample_II	L5_IT	209	L5_IT_Sample_II
Raw_count	Sample_II	L5_IT	149	L5_IT_Sample_II
Raw_count	Sample_II	L5_IT	113	L5_IT_Sample_II
Raw_count	Sample_I	Astro	32	Astro_Sample_I
Raw_count	Sample_I	Astro	85	Astro_Sample_I
Raw_count	Sample_I	Astro	76	Astro_Sample_I
Raw_count	Sample_I	Astro	104	Astro_Sample_I
Raw_count	Sample_I	Astro	32	Astro_Sample_I
Raw_count	Sample_I	Astro	24	Astro_Sample_I
Raw_count	Sample_I	Astro	34	Astro_Sample_I
Raw_count	Sample_I	Astro	28	Astro_Sample_I
Raw_count	Sample_I	Astro	50	Astro_Sample_I
Raw_count	Sample_I	Astro	30	Astro_Sample_I
Raw_count	Sample_I	Astro	27	Astro_Sample_I
Raw_count	Sample_I	Astro	16	Astro_Sample_I
Raw_count	Sample_I	Astro	14	Astro_Sample_I
Raw_count	Sample_I	Astro	68	Astro_Sample_I
Raw_count	Sample_I	Astro	14	Astro_Sample_I
Raw_count	Sample_I	Astro	22	Astro_Sample_I
Raw_count	Sample_I	Astro	28	Astro_Sample_I
Raw_count	Sample_I	Astro	41	Astro_Sample_I
Raw_count	Sample_I	Astro	59	Astro_Sample_I
Raw_count	Sample_I	Astro	29	Astro_Sample_I
Raw_count	Sample_I	Astro	36	Astro_Sample_I
Raw_count	Sample_I	Astro	38	Astro_Sample_I
Raw_count	Sample_I	Astro	42	Astro_Sample_I
Raw_count	Sample_I	Astro	101	Astro_Sample_I
Raw_count	Sample_I	Astro	77	Astro_Sample_I
Raw_count	Sample_I	Astro	176	Astro_Sample_I
Raw_count	Sample_I	Astro	42	Astro_Sample_I
Raw_count	Sample_I	Astro	100	Astro_Sample_I
Raw_count	Sample_I	Astro	109	Astro_Sample_I
Raw_count	Sample_I	Astro	38	Astro_Sample_I
Raw_count	Sample_I	Astro	86	Astro_Sample_I
Raw_count	Sample_I	Astro	13	Astro_Sample_I
Raw_count	Sample_I	Astro	18	Astro_Sample_I
Raw_count	Sample_I	Astro	30	Astro_Sample_I
Raw_count	Sample_I	Astro	13	Astro_Sample_I
Raw_count	Sample_I	Astro	68	Astro_Sample_I
Raw_count	Sample_I	Astro	21	Astro_Sample_I
Raw_count	Sample_I	Astro	28	Astro_Sample_I
Raw_count	Sample_I	Astro	46	Astro_Sample_I
Raw_count	Sample_I	Astro	39	Astro_Sample_I
Raw_count	Sample_I	Astro	24	Astro_Sample_I
Raw_count	Sample_I	Astro	14	Astro_Sample_I
Raw_count	Sample_I	Astro	22	Astro_Sample_I
Raw_count	Sample_I	Astro	22	Astro_Sample_I
Raw_count	Sample_I	Astro	118	Astro_Sample_I
Raw_count	Sample_I	Astro	32	Astro_Sample_I
Raw_count	Sample_I	Astro	9	Astro_Sample_I
Raw_count	Sample_I	Astro	29	Astro_Sample_I
Raw_count	Sample_I	Astro	45	Astro_Sample_I
Raw_count	Sample_I	Astro	12	Astro_Sample_I
Raw_count	Sample_I	Astro	49	Astro_Sample_I
Raw_count	Sample_I	Astro	47	Astro_Sample_I
Raw_count	Sample_I	Astro	52	Astro_Sample_I
Raw_count	Sample_I	Astro	19	Astro_Sample_I
Raw_count	Sample_I	Astro	21	Astro_Sample_I
Raw_count	Sample_I	Astro	37	Astro_Sample_I
Raw_count	Sample_I	Astro	15	Astro_Sample_I
Raw_count	Sample_I	Astro	24	Astro_Sample_I
Raw_count	Sample_I	Astro	62	Astro_Sample_I
Raw_count	Sample_I	Astro	18	Astro_Sample_I
Raw_count	Sample_I	Astro	15	Astro_Sample_I
Raw_count	Sample_I	Astro	37	Astro_Sample_I
Raw_count	Sample_I	Astro	207	Astro_Sample_I
Raw_count	Sample_I	Astro	9	Astro_Sample_I
Raw_count	Sample_I	Astro	23	Astro_Sample_I
Raw_count	Sample_I	Astro	11	Astro_Sample_I
Raw_count	Sample_I	Astro	38	Astro_Sample_I
Raw_count	Sample_I	Astro	15	Astro_Sample_I
Raw_count	Sample_I	Astro	21	Astro_Sample_I
Raw_count	Sample_I	Astro	25	Astro_Sample_I
Raw_count	Sample_I	Astro	32	Astro_Sample_I
Raw_count	Sample_I	Astro	23	Astro_Sample_I
Raw_count	Sample_I	Astro	40	Astro_Sample_I
Raw_count	Sample_I	Astro	40	Astro_Sample_I
Raw_count	Sample_I	Astro	41	Astro_Sample_I
Raw_count	Sample_I	Astro	38	Astro_Sample_I
Raw_count	Sample_I	Astro	16	Astro_Sample_I
Raw_count	Sample_I	Astro	50	Astro_Sample_I
Raw_count	Sample_I	Astro	36	Astro_Sample_I
Raw_count	Sample_I	Astro	29	Astro_Sample_I
Raw_count	Sample_I	Astro	28	Astro_Sample_I
Raw_count	Sample_I	Astro	23	Astro_Sample_I
Raw_count	Sample_I	Astro	19	Astro_Sample_I
Raw_count	Sample_I	Astro	27	Astro_Sample_I
Raw_count	Sample_I	Astro	30	Astro_Sample_I
Raw_count	Sample_I	Astro	31	Astro_Sample_I
Raw_count	Sample_I	Astro	25	Astro_Sample_I
Raw_count	Sample_I	Astro	7	Astro_Sample_I
Raw_count	Sample_I	Astro	59	Astro_Sample_I
Raw_count	Sample_I	Astro	31	Astro_Sample_I
Raw_count	Sample_I	Astro	94	Astro_Sample_I
Raw_count	Sample_I	Astro	30	Astro_Sample_I
Raw_count	Sample_I	Astro	40	Astro_Sample_I
Raw_count	Sample_I	Astro	22	Astro_Sample_I
Raw_count	Sample_I	Astro	11	Astro_Sample_I
Raw_count	Sample_I	Astro	41	Astro_Sample_I
Raw_count	Sample_I	Astro	32	Astro_Sample_I
Raw_count	Sample_I	Astro	56	Astro_Sample_I
Raw_count	Sample_I	Astro	32	Astro_Sample_I
Raw_count	Sample_I	Astro	20	Astro_Sample_I
Raw_count	Sample_I	Astro	40	Astro_Sample_I
Raw_count	Sample_I	Astro	19	Astro_Sample_I
Raw_count	Sample_I	Astro	31	Astro_Sample_I
Raw_count	Sample_I	Astro	27	Astro_Sample_I
Raw_count	Sample_I	Astro	29	Astro_Sample_I
Raw_count	Sample_I	Astro	86	Astro_Sample_I
Raw_count	Sample_I	Astro	23	Astro_Sample_I
Raw_count	Sample_I	Astro	9	Astro_Sample_I
Raw_count	Sample_I	Astro	5	Astro_Sample_I
Raw_count	Sample_I	Astro	14	Astro_Sample_I
Raw_count	Sample_I	Astro	25	Astro_Sample_I
Raw_count	Sample_I	Astro	30	Astro_Sample_I
Raw_count	Sample_I	Astro	31	Astro_Sample_I
Raw_count	Sample_I	Astro	56	Astro_Sample_I
Raw_count	Sample_I	Astro	24	Astro_Sample_I
Raw_count	Sample_I	Astro	28	Astro_Sample_I
Raw_count	Sample_I	Astro	21	Astro_Sample_I
Raw_count	Sample_I	Astro	29	Astro_Sample_I
Raw_count	Sample_I	Astro	7	Astro_Sample_I
Raw_count	Sample_I	Astro	156	Astro_Sample_I
Raw_count	Sample_I	Astro	3	Astro_Sample_I
Raw_count	Sample_I	Astro	21	Astro_Sample_I
Raw_count	Sample_I	Astro	15	Astro_Sample_I
Raw_count	Sample_I	Astro	29	Astro_Sample_I
Raw_count	Sample_I	Astro	10	Astro_Sample_I
Raw_count	Sample_I	Astro	12	Astro_Sample_I
Raw_count	Sample_I	Astro	51	Astro_Sample_I
Raw_count	Sample_I	Astro	49	Astro_Sample_I
Raw_count	Sample_I	Astro	18	Astro_Sample_I
Raw_count	Sample_I	Astro	34	Astro_Sample_I
Raw_count	Sample_I	Astro	27	Astro_Sample_I
Raw_count	Sample_I	Astro	121	Astro_Sample_I
Raw_count	Sample_I	Astro	28	Astro_Sample_I
Raw_count	Sample_I	Astro	42	Astro_Sample_I
Raw_count	Sample_I	Astro	20	Astro_Sample_I
Raw_count	Sample_I	Astro	53	Astro_Sample_I
Raw_count	Sample_I	Astro	58	Astro_Sample_I
Raw_count	Sample_I	Astro	30	Astro_Sample_I
Raw_count	Sample_I	Astro	34	Astro_Sample_I
Raw_count	Sample_I	Astro	56	Astro_Sample_I
Raw_count	Sample_I	Astro	41	Astro_Sample_I
Raw_count	Sample_I	Astro	18	Astro_Sample_I
Raw_count	Sample_I	Astro	41	Astro_Sample_I
Raw_count	Sample_I	Astro	73	Astro_Sample_I
Raw_count	Sample_I	Astro	16	Astro_Sample_I
Raw_count	Sample_I	Astro	44	Astro_Sample_I
Raw_count	Sample_I	Astro	20	Astro_Sample_I
Raw_count	Sample_I	Astro	43	Astro_Sample_I
Raw_count	Sample_I	Astro	15	Astro_Sample_I
Raw_count	Sample_I	Astro	70	Astro_Sample_I
Raw_count	Sample_I	Astro	37	Astro_Sample_I
Raw_count	Sample_I	Astro	27	Astro_Sample_I
Raw_count	Sample_I	Astro	20	Astro_Sample_I
Raw_count	Sample_I	Astro	21	Astro_Sample_I
Raw_count	Sample_I	Astro	26	Astro_Sample_I
Raw_count	Sample_I	Astro	54	Astro_Sample_I
Raw_count	Sample_I	Astro	37	Astro_Sample_I
Raw_count	Sample_I	Astro	29	Astro_Sample_I
Raw_count	Sample_I	Astro	38	Astro_Sample_I
Raw_count	Sample_I	Astro	28	Astro_Sample_I
Raw_count	Sample_I	Astro	42	Astro_Sample_I
Raw_count	Sample_I	Astro	41	Astro_Sample_I
Raw_count	Sample_I	Astro	33	Astro_Sample_I
Raw_count	Sample_I	Astro	47	Astro_Sample_I
Raw_count	Sample_I	Astro	27	Astro_Sample_I
Raw_count	Sample_I	Astro	6	Astro_Sample_I
Raw_count	Sample_I	Astro	26	Astro_Sample_I
Raw_count	Sample_I	Astro	38	Astro_Sample_I
Raw_count	Sample_I	Astro	13	Astro_Sample_I
Raw_count	Sample_I	Astro	50	Astro_Sample_I
Raw_count	Sample_I	Astro	31	Astro_Sample_I
Raw_count	Sample_I	Astro	19	Astro_Sample_I
Raw_count	Sample_I	Astro	25	Astro_Sample_I
Raw_count	Sample_I	Astro	23	Astro_Sample_I
Raw_count	Sample_I	Astro	44	Astro_Sample_I
Raw_count	Sample_I	Astro	16	Astro_Sample_I
Raw_count	Sample_I	Astro	39	Astro_Sample_I
Raw_count	Sample_I	Astro	28	Astro_Sample_I
Raw_count	Sample_I	Astro	14	Astro_Sample_I
Raw_count	Sample_I	Astro	52	Astro_Sample_I
Raw_count	Sample_I	Astro	22	Astro_Sample_I
Raw_count	Sample_I	Astro	66	Astro_Sample_I
Raw_count	Sample_I	Astro	11	Astro_Sample_I
Raw_count	Sample_I	Astro	24	Astro_Sample_I
Raw_count	Sample_I	Astro	4	Astro_Sample_I
Raw_count	Sample_I	Astro	30	Astro_Sample_I
Raw_count	Sample_I	Astro	31	Astro_Sample_I
Raw_count	Sample_I	Astro	10	Astro_Sample_I
Raw_count	Sample_I	Astro	117	Astro_Sample_I
Raw_count	Sample_I	Astro	24	Astro_Sample_I
Raw_count	Sample_I	Astro	8	Astro_Sample_I
Raw_count	Sample_I	Astro	80	Astro_Sample_I
Raw_count	Sample_I	Astro	30	Astro_Sample_I
Raw_count	Sample_I	Astro	22	Astro_Sample_I
Raw_count	Sample_I	Astro	20	Astro_Sample_I
Raw_count	Sample_I	Astro	35	Astro_Sample_I
Raw_count	Sample_I	Astro	36	Astro_Sample_I
Raw_count	Sample_I	Astro	73	Astro_Sample_I
Raw_count	Sample_I	Astro	32	Astro_Sample_I
Raw_count	Sample_I	Astro	28	Astro_Sample_I
Raw_count	Sample_I	Astro	26	Astro_Sample_I
Raw_count	Sample_I	Astro	31	Astro_Sample_I
Raw_count	Sample_I	Astro	34	Astro_Sample_I
Raw_count	Sample_I	Astro	43	Astro_Sample_I
Raw_count	Sample_I	Astro	46	Astro_Sample_I
Raw_count	Sample_I	Astro	39	Astro_Sample_I
Raw_count	Sample_II	Astro	109	Astro_Sample_II
Raw_count	Sample_II	Astro	328	Astro_Sample_II
Raw_count	Sample_II	Astro	245	Astro_Sample_II
Raw_count	Sample_II	Astro	361	Astro_Sample_II
Raw_count	Sample_II	Astro	149	Astro_Sample_II
Raw_count	Sample_II	Astro	231	Astro_Sample_II
Raw_count	Sample_II	Astro	192	Astro_Sample_II
Raw_count	Sample_II	Astro	55	Astro_Sample_II
Raw_count	Sample_II	Astro	289	Astro_Sample_II
Raw_count	Sample_II	Astro	19	Astro_Sample_II
Raw_count	Sample_II	Astro	71	Astro_Sample_II
Raw_count	Sample_II	Astro	59	Astro_Sample_II
Raw_count	Sample_II	Astro	74	Astro_Sample_II
Raw_count	Sample_II	Astro	49	Astro_Sample_II
Raw_count	Sample_II	Astro	59	Astro_Sample_II
Raw_count	Sample_II	Astro	60	Astro_Sample_II
Raw_count	Sample_II	Astro	30	Astro_Sample_II
Raw_count	Sample_II	Astro	65	Astro_Sample_II
Raw_count	Sample_II	Astro	35	Astro_Sample_II
Raw_count	Sample_II	Astro	90	Astro_Sample_II
Raw_count	Sample_II	Astro	40	Astro_Sample_II
Raw_count	Sample_II	Astro	119	Astro_Sample_II
Raw_count	Sample_II	Astro	51	Astro_Sample_II
Raw_count	Sample_II	Astro	121	Astro_Sample_II
Raw_count	Sample_II	Astro	49	Astro_Sample_II
Raw_count	Sample_II	Astro	44	Astro_Sample_II
Raw_count	Sample_II	Astro	81	Astro_Sample_II
Raw_count	Sample_II	Astro	38	Astro_Sample_II
Raw_count	Sample_II	Astro	81	Astro_Sample_II
Raw_count	Sample_II	Astro	79	Astro_Sample_II
Raw_count	Sample_II	Astro	102	Astro_Sample_II
Raw_count	Sample_II	Astro	51	Astro_Sample_II
Raw_count	Sample_II	Astro	49	Astro_Sample_II
Raw_count	Sample_II	Astro	41	Astro_Sample_II
Raw_count	Sample_II	Astro	123	Astro_Sample_II
Raw_count	Sample_II	Astro	37	Astro_Sample_II
Raw_count	Sample_II	Astro	88	Astro_Sample_II
Raw_count	Sample_II	Astro	81	Astro_Sample_II
Raw_count	Sample_II	Astro	65	Astro_Sample_II
Raw_count	Sample_II	Astro	58	Astro_Sample_II
Raw_count	Sample_II	Astro	403	Astro_Sample_II
Raw_count	Sample_II	Astro	94	Astro_Sample_II
Raw_count	Sample_II	Astro	547	Astro_Sample_II
Raw_count	Sample_II	Astro	153	Astro_Sample_II
Raw_count	Sample_II	Astro	188	Astro_Sample_II
Raw_count	Sample_II	Astro	206	Astro_Sample_II
Raw_count	Sample_II	Astro	329	Astro_Sample_II
Raw_count	Sample_II	Astro	64	Astro_Sample_II
Raw_count	Sample_II	Astro	111	Astro_Sample_II
Raw_count	Sample_II	Astro	291	Astro_Sample_II
Raw_count	Sample_II	Astro	287	Astro_Sample_II
Raw_count	Sample_II	Astro	91	Astro_Sample_II
Raw_count	Sample_II	Astro	251	Astro_Sample_II
Raw_count	Sample_II	Astro	232	Astro_Sample_II
Raw_count	Sample_II	Astro	52	Astro_Sample_II
Raw_count	Sample_II	Astro	99	Astro_Sample_II
Raw_count	Sample_II	Astro	49	Astro_Sample_II
Raw_count	Sample_II	Astro	91	Astro_Sample_II
Raw_count	Sample_II	Astro	19	Astro_Sample_II
Raw_count	Sample_II	Astro	57	Astro_Sample_II
Raw_count	Sample_II	Astro	39	Astro_Sample_II
Raw_count	Sample_II	Astro	84	Astro_Sample_II
Raw_count	Sample_II	Astro	78	Astro_Sample_II
Raw_count	Sample_II	Astro	44	Astro_Sample_II
Raw_count	Sample_II	Astro	58	Astro_Sample_II
Raw_count	Sample_II	Astro	51	Astro_Sample_II
Raw_count	Sample_II	Astro	12	Astro_Sample_II
Raw_count	Sample_II	Astro	38	Astro_Sample_II
Raw_count	Sample_II	Astro	83	Astro_Sample_II
Raw_count	Sample_II	Astro	71	Astro_Sample_II
Raw_count	Sample_II	Astro	108	Astro_Sample_II
Raw_count	Sample_II	Astro	75	Astro_Sample_II
Raw_count	Sample_II	Astro	76	Astro_Sample_II
Raw_count	Sample_II	Astro	46	Astro_Sample_II
Raw_count	Sample_II	Astro	95	Astro_Sample_II
Raw_count	Sample_II	Astro	36	Astro_Sample_II
Raw_count	Sample_II	Astro	82	Astro_Sample_II
Raw_count	Sample_II	Astro	47	Astro_Sample_II
Raw_count	Sample_II	Astro	50	Astro_Sample_II
Raw_count	Sample_II	Astro	38	Astro_Sample_II
Raw_count	Sample_II	Astro	33	Astro_Sample_II
Raw_count	Sample_II	Astro	56	Astro_Sample_II
Raw_count	Sample_II	Astro	52	Astro_Sample_II
Raw_count	Sample_II	Astro	25	Astro_Sample_II
Raw_count	Sample_II	Astro	47	Astro_Sample_II
Raw_count	Sample_II	Astro	47	Astro_Sample_II
Raw_count	Sample_II	Astro	90	Astro_Sample_II
Raw_count	Sample_II	Astro	68	Astro_Sample_II
Raw_count	Sample_II	Astro	71	Astro_Sample_II
Raw_count	Sample_II	Astro	46	Astro_Sample_II
Raw_count	Sample_II	Astro	28	Astro_Sample_II
Raw_count	Sample_II	Astro	106	Astro_Sample_II
Raw_count	Sample_II	Astro	38	Astro_Sample_II
Raw_count	Sample_II	Astro	32	Astro_Sample_II
Raw_count	Sample_II	Astro	45	Astro_Sample_II
Raw_count	Sample_II	Astro	28	Astro_Sample_II
Raw_count	Sample_II	Astro	66	Astro_Sample_II
Raw_count	Sample_II	Astro	61	Astro_Sample_II
Raw_count	Sample_II	Astro	90	Astro_Sample_II
Raw_count	Sample_II	Astro	86	Astro_Sample_II
Raw_count	Sample_II	Astro	56	Astro_Sample_II
Raw_count	Sample_II	Astro	103	Astro_Sample_II
Raw_count	Sample_II	Astro	92	Astro_Sample_II
Raw_count	Sample_II	Astro	77	Astro_Sample_II
Raw_count	Sample_II	Astro	51	Astro_Sample_II
Raw_count	Sample_II	Astro	43	Astro_Sample_II
Raw_count	Sample_II	Astro	79	Astro_Sample_II
Raw_count	Sample_II	Astro	35	Astro_Sample_II
Raw_count	Sample_II	Astro	29	Astro_Sample_II
Raw_count	Sample_II	Astro	12	Astro_Sample_II
Raw_count	Sample_II	Astro	72	Astro_Sample_II
Raw_count	Sample_II	Astro	42	Astro_Sample_II
Raw_count	Sample_II	Astro	81	Astro_Sample_II
Raw_count	Sample_II	Astro	75	Astro_Sample_II
Raw_count	Sample_II	Astro	86	Astro_Sample_II
Raw_count	Sample_II	Astro	106	Astro_Sample_II
Raw_count	Sample_II	Astro	27	Astro_Sample_II
Raw_count	Sample_II	Astro	74	Astro_Sample_II
Raw_count	Sample_II	Astro	30	Astro_Sample_II
Raw_count	Sample_II	Astro	65	Astro_Sample_II
Raw_count	Sample_II	Astro	36	Astro_Sample_II
Raw_count	Sample_II	Astro	40	Astro_Sample_II
Raw_count	Sample_II	Astro	64	Astro_Sample_II
Raw_count	Sample_II	Astro	24	Astro_Sample_II
Raw_count	Sample_II	Astro	50	Astro_Sample_II
Raw_count	Sample_II	Astro	38	Astro_Sample_II
Raw_count	Sample_II	Astro	55	Astro_Sample_II
Raw_count	Sample_II	Astro	51	Astro_Sample_II
Raw_count	Sample_II	Astro	67	Astro_Sample_II
Raw_count	Sample_II	Astro	64	Astro_Sample_II
Raw_count	Sample_II	Astro	61	Astro_Sample_II
Raw_count	Sample_II	Astro	27	Astro_Sample_II
Raw_count	Sample_II	Astro	58	Astro_Sample_II
Raw_count	Sample_II	Astro	123	Astro_Sample_II
Raw_count	Sample_II	Astro	70	Astro_Sample_II
Raw_count	Sample_II	Astro	77	Astro_Sample_II
Raw_count	Sample_II	Astro	147	Astro_Sample_II
Raw_count	Sample_II	Astro	70	Astro_Sample_II
Raw_count	Sample_II	Astro	28	Astro_Sample_II
Raw_count	Sample_II	Astro	75	Astro_Sample_II
Raw_count	Sample_II	Astro	65	Astro_Sample_II
Raw_count	Sample_II	Astro	88	Astro_Sample_II
Raw_count	Sample_II	Astro	40	Astro_Sample_II
Raw_count	Sample_II	Astro	122	Astro_Sample_II
Raw_count	Sample_II	Astro	81	Astro_Sample_II
Raw_count	Sample_II	Astro	66	Astro_Sample_II
Raw_count	Sample_II	Astro	23	Astro_Sample_II
Raw_count	Sample_II	Astro	11	Astro_Sample_II
Raw_count	Sample_II	Astro	82	Astro_Sample_II
Raw_count	Sample_II	Astro	49	Astro_Sample_II
Raw_count	Sample_II	Astro	58	Astro_Sample_II
Raw_count	Sample_II	Astro	50	Astro_Sample_II
Raw_count	Sample_II	Astro	62	Astro_Sample_II
Raw_count	Sample_II	Astro	123	Astro_Sample_II
Raw_count	Sample_II	Astro	94	Astro_Sample_II
Raw_count	Sample_II	Astro	39	Astro_Sample_II
Raw_count	Sample_II	Astro	53	Astro_Sample_II
Raw_count	Sample_II	Astro	65	Astro_Sample_II
Raw_count	Sample_II	Astro	55	Astro_Sample_II
Raw_count	Sample_II	Astro	31	Astro_Sample_II
Raw_count	Sample_II	Astro	50	Astro_Sample_II
Raw_count	Sample_II	Astro	31	Astro_Sample_II
Raw_count	Sample_II	Astro	97	Astro_Sample_II
Raw_count	Sample_II	Astro	50	Astro_Sample_II
Raw_count	Sample_II	Astro	74	Astro_Sample_II
Raw_count	Sample_II	Astro	90	Astro_Sample_II
Raw_count	Sample_II	Astro	96	Astro_Sample_II
Raw_count	Sample_II	Astro	97	Astro_Sample_II
Raw_count	Sample_II	Astro	45	Astro_Sample_II
Raw_count	Sample_II	Astro	48	Astro_Sample_II
Raw_count	Sample_II	Astro	67	Astro_Sample_II
Raw_count	Sample_II	Astro	48	Astro_Sample_II
Raw_count	Sample_II	Astro	57	Astro_Sample_II
Raw_count	Sample_II	Astro	49	Astro_Sample_II
Raw_count	Sample_II	Astro	37	Astro_Sample_II
Raw_count	Sample_II	Astro	67	Astro_Sample_II
Raw_count	Sample_II	Astro	147	Astro_Sample_II
Raw_count	Sample_II	Astro	68	Astro_Sample_II
Raw_count	Sample_II	Astro	13	Astro_Sample_II
Raw_count	Sample_II	Astro	25	Astro_Sample_II
Raw_count	Sample_II	Astro	62	Astro_Sample_II
Raw_count	Sample_II	Astro	44	Astro_Sample_II
Raw_count	Sample_II	Astro	36	Astro_Sample_II
Raw_count	Sample_II	Astro	64	Astro_Sample_II
Raw_count	Sample_II	Astro	111	Astro_Sample_II
Raw_count	Sample_II	Astro	19	Astro_Sample_II
Raw_count	Sample_II	Astro	37	Astro_Sample_II
Raw_count	Sample_II	Astro	109	Astro_Sample_II
Raw_count	Sample_II	Astro	25	Astro_Sample_II
Raw_count	Sample_II	Astro	54	Astro_Sample_II
Raw_count	Sample_II	Astro	87	Astro_Sample_II
Raw_count	Sample_II	Astro	67	Astro_Sample_II
Raw_count	Sample_II	Astro	38	Astro_Sample_II
Raw_count	Sample_II	Astro	64	Astro_Sample_II
Raw_count	Sample_II	Astro	114	Astro_Sample_II
Raw_count	Sample_II	Astro	111	Astro_Sample_II
Raw_count	Sample_II	Astro	134	Astro_Sample_II
Raw_count	Sample_II	Astro	186	Astro_Sample_II
Raw_count	Sample_II	Astro	126	Astro_Sample_II
Raw_count	Sample_II	Astro	53	Astro_Sample_II
Raw_count	Sample_II	Astro	25	Astro_Sample_II
Raw_count	Sample_II	Astro	66	Astro_Sample_II
Raw_count	Sample_II	Astro	87	Astro_Sample_II
Raw_count	Sample_II	Astro	64	Astro_Sample_II
Raw_count	Sample_II	Astro	32	Astro_Sample_II
Raw_count	Sample_II	Astro	48	Astro_Sample_II
Raw_count	Sample_II	Astro	37	Astro_Sample_II
Raw_count	Sample_II	Astro	24	Astro_Sample_II
Raw_count	Sample_II	Astro	39	Astro_Sample_II
Raw_count	Sample_II	Astro	74	Astro_Sample_II
Raw_count	Sample_II	Astro	38	Astro_Sample_II
Raw_count	Sample_II	Astro	52	Astro_Sample_II
Raw_count	Sample_II	Astro	53	Astro_Sample_II
Raw_count	Sample_II	Astro	60	Astro_Sample_II
Raw_count	Sample_II	Astro	29	Astro_Sample_II
Raw_count	Sample_II	Astro	62	Astro_Sample_II
Raw_count	Sample_II	Astro	67	Astro_Sample_II
Raw_count	Sample_II	Astro	88	Astro_Sample_II
Raw_count	Sample_II	Astro	55	Astro_Sample_II
Raw_count	Sample_II	Astro	46	Astro_Sample_II
Raw_count	Sample_II	Astro	75	Astro_Sample_II
Raw_count	Sample_II	Astro	27	Astro_Sample_II
Raw_count	Sample_II	Astro	68	Astro_Sample_II
Raw_count	Sample_II	Astro	44	Astro_Sample_II
Raw_count	Sample_II	Astro	77	Astro_Sample_II
Raw_count	Sample_II	Astro	60	Astro_Sample_II
Raw_count	Sample_II	Astro	19	Astro_Sample_II
Raw_count	Sample_II	Astro	72	Astro_Sample_II
Raw_count	Sample_II	Astro	35	Astro_Sample_II
Raw_count	Sample_II	Astro	67	Astro_Sample_II
Raw_count	Sample_II	Astro	56	Astro_Sample_II
Raw_count	Sample_II	Astro	39	Astro_Sample_II
Raw_count	Sample_II	Astro	33	Astro_Sample_II
Raw_count	Sample_II	Astro	63	Astro_Sample_II
Raw_count	Sample_II	Astro	55	Astro_Sample_II
Raw_count	Sample_II	Astro	41	Astro_Sample_II
Raw_count	Sample_II	Astro	75	Astro_Sample_II
Raw_count	Sample_II	Astro	36	Astro_Sample_II
Raw_count	Sample_II	Astro	96	Astro_Sample_II
Raw_count	Sample_II	Astro	47	Astro_Sample_II
Raw_count	Sample_II	Astro	57	Astro_Sample_II
Raw_count	Sample_II	Astro	35	Astro_Sample_II
Raw_count	Sample_II	Astro	76	Astro_Sample_II
Raw_count	Sample_II	Astro	83	Astro_Sample_II
Raw_count	Sample_II	Astro	48	Astro_Sample_II
Raw_count	Sample_II	Astro	43	Astro_Sample_II
Raw_count	Sample_II	Astro	26	Astro_Sample_II
Raw_count	Sample_II	Astro	77	Astro_Sample_II
Raw_count	Sample_II	Astro	165	Astro_Sample_II
Raw_count	Sample_II	Astro	29	Astro_Sample_II
Raw_count	Sample_II	Astro	61	Astro_Sample_II
Raw_count	Sample_II	Astro	41	Astro_Sample_II
Raw_count	Sample_II	Astro	47	Astro_Sample_II
Raw_count	Sample_II	Astro	58	Astro_Sample_II
Raw_count	Sample_II	Astro	50	Astro_Sample_II
Raw_count	Sample_II	Astro	84	Astro_Sample_II
Raw_count	Sample_II	Astro	77	Astro_Sample_II
Raw_count	Sample_II	Astro	51	Astro_Sample_II
Raw_count	Sample_II	Astro	19	Astro_Sample_II
Raw_count	Sample_II	Astro	23	Astro_Sample_II
Raw_count	Sample_II	Astro	68	Astro_Sample_II
Raw_count	Sample_II	Astro	56	Astro_Sample_II
Raw_count	Sample_II	Astro	38	Astro_Sample_II
Raw_count	Sample_II	Astro	52	Astro_Sample_II
Raw_count	Sample_II	Astro	26	Astro_Sample_II
Raw_count	Sample_II	Astro	50	Astro_Sample_II
Raw_count	Sample_II	Astro	57	Astro_Sample_II
Raw_count	Sample_II	Astro	56	Astro_Sample_II
Raw_count	Sample_II	Astro	93	Astro_Sample_II
Raw_count	Sample_II	Astro	60	Astro_Sample_II
Raw_count	Sample_II	Astro	95	Astro_Sample_II
Raw_count	Sample_II	Astro	61	Astro_Sample_II
Raw_count	Sample_II	Astro	27	Astro_Sample_II
Raw_count	Sample_II	Astro	80	Astro_Sample_II
Raw_count	Sample_II	Astro	65	Astro_Sample_II
Raw_count	Sample_II	Astro	33	Astro_Sample_II
Raw_count	Sample_II	Astro	43	Astro_Sample_II
Raw_count	Sample_II	Astro	63	Astro_Sample_II
Raw_count	Sample_II	Astro	51	Astro_Sample_II
Raw_count	Sample_II	Astro	59	Astro_Sample_II
Raw_count	Sample_II	Astro	29	Astro_Sample_II
Raw_count	Sample_II	Astro	98	Astro_Sample_II
Raw_count	Sample_II	Astro	63	Astro_Sample_II
Raw_count	Sample_II	Astro	75	Astro_Sample_II
Raw_count	Sample_II	Astro	41	Astro_Sample_II
Raw_count	Sample_II	Astro	66	Astro_Sample_II
Raw_count	Sample_II	Astro	117	Astro_Sample_II
Raw_count	Sample_II	Astro	207	Astro_Sample_II
Raw_count	Sample_II	Astro	78	Astro_Sample_II
Raw_count	Sample_II	Astro	89	Astro_Sample_II
Raw_count	Sample_II	Astro	46	Astro_Sample_II
Raw_count	Sample_II	Astro	36	Astro_Sample_II
Raw_count	Sample_II	Astro	34	Astro_Sample_II
Raw_count	Sample_II	Astro	60	Astro_Sample_II
Raw_count	Sample_II	Astro	201	Astro_Sample_II
Raw_count	Sample_II	Astro	85	Astro_Sample_II
Raw_count	Sample_II	Astro	51	Astro_Sample_II
Raw_count	Sample_II	Astro	62	Astro_Sample_II
Raw_count	Sample_II	Astro	29	Astro_Sample_II
Raw_count	Sample_II	Astro	25	Astro_Sample_II
Raw_count	Sample_II	Astro	164	Astro_Sample_II
Raw_count	Sample_II	Astro	51	Astro_Sample_II
Raw_count	Sample_II	Astro	55	Astro_Sample_II
Raw_count	Sample_II	Astro	32	Astro_Sample_II
Raw_count	Sample_II	Astro	72	Astro_Sample_II
Raw_count	Sample_II	Astro	62	Astro_Sample_II
Raw_count	Sample_II	Astro	87	Astro_Sample_II
Raw_count	Sample_II	Astro	59	Astro_Sample_II
Raw_count	Sample_II	Astro	56	Astro_Sample_II
Raw_count	Sample_II	Astro	49	Astro_Sample_II
Raw_count	Sample_II	Astro	66	Astro_Sample_II
Raw_count	Sample_II	Astro	15	Astro_Sample_II
Raw_count	Sample_II	Astro	70	Astro_Sample_II
Raw_count	Sample_II	Astro	87	Astro_Sample_II
Raw_count	Sample_II	Astro	221	Astro_Sample_II
Raw_count	Sample_II	Astro	42	Astro_Sample_II
Raw_count	Sample_II	Astro	32	Astro_Sample_II
Raw_count	Sample_II	Astro	26	Astro_Sample_II
Raw_count	Sample_II	Astro	56	Astro_Sample_II
Raw_count	Sample_II	Astro	76	Astro_Sample_II
Raw_count	Sample_II	Astro	48	Astro_Sample_II
Raw_count	Sample_II	Astro	64	Astro_Sample_II
Raw_count	Sample_II	Astro	82	Astro_Sample_II
Raw_count	Sample_II	Astro	67	Astro_Sample_II
Raw_count	Sample_II	Astro	63	Astro_Sample_II
Raw_count	Sample_II	Astro	130	Astro_Sample_II
Raw_count	Sample_II	Astro	63	Astro_Sample_II
Raw_count	Sample_II	Astro	40	Astro_Sample_II
Raw_count	Sample_II	Astro	50	Astro_Sample_II
Raw_count	Sample_II	Astro	59	Astro_Sample_II
Raw_count	Sample_II	Astro	46	Astro_Sample_II
Raw_count	Sample_II	Astro	30	Astro_Sample_II
Raw_count	Sample_II	Astro	49	Astro_Sample_II
Raw_count	Sample_II	Astro	39	Astro_Sample_II
Raw_count	Sample_II	Astro	77	Astro_Sample_II
Raw_count	Sample_II	Astro	88	Astro_Sample_II
Raw_count	Sample_II	Astro	94	Astro_Sample_II
Raw_count	Sample_II	Astro	70	Astro_Sample_II
Raw_count	Sample_II	Astro	49	Astro_Sample_II
Raw_count	Sample_II	Astro	30	Astro_Sample_II
Raw_count	Sample_II	Astro	31	Astro_Sample_II
Raw_count	Sample_II	Astro	55	Astro_Sample_II
Raw_count	Sample_II	Astro	62	Astro_Sample_II
Raw_count	Sample_II	Astro	102	Astro_Sample_II
Raw_count	Sample_II	Astro	75	Astro_Sample_II
Raw_count	Sample_II	Astro	48	Astro_Sample_II
Raw_count	Sample_II	Astro	141	Astro_Sample_II
Raw_count	Sample_II	Astro	16	Astro_Sample_II
Raw_count	Sample_II	Astro	25	Astro_Sample_II
Raw_count	Sample_II	Astro	46	Astro_Sample_II
Raw_count	Sample_II	Astro	70	Astro_Sample_II
Raw_count	Sample_II	Astro	55	Astro_Sample_II
Raw_count	Sample_II	Astro	60	Astro_Sample_II
Raw_count	Sample_II	Astro	24	Astro_Sample_II
Raw_count	Sample_II	Astro	48	Astro_Sample_II
Raw_count	Sample_II	Astro	67	Astro_Sample_II
Raw_count	Sample_II	Astro	86	Astro_Sample_II
Raw_count	Sample_II	Astro	58	Astro_Sample_II
Raw_count	Sample_II	Astro	101	Astro_Sample_II
Raw_count	Sample_II	Astro	31	Astro_Sample_II
Raw_count	Sample_II	Astro	33	Astro_Sample_II
Raw_count	Sample_II	Astro	36	Astro_Sample_II
Raw_count	Sample_II	Astro	91	Astro_Sample_II
Raw_count	Sample_II	Astro	59	Astro_Sample_II
Raw_count	Sample_II	Astro	64	Astro_Sample_II
Raw_count	Sample_II	Astro	49	Astro_Sample_II
Raw_count	Sample_II	Astro	66	Astro_Sample_II
Raw_count	Sample_II	Astro	21	Astro_Sample_II
Raw_count	Sample_II	Astro	84	Astro_Sample_II
Raw_count	Sample_II	Astro	37	Astro_Sample_II
Raw_count	Sample_II	Astro	48	Astro_Sample_II
Raw_count	Sample_II	Astro	52	Astro_Sample_II
Raw_count	Sample_II	Astro	58	Astro_Sample_II
Raw_count	Sample_II	Astro	58	Astro_Sample_II
Raw_count	Sample_II	Astro	63	Astro_Sample_II
Raw_count	Sample_II	Astro	79	Astro_Sample_II
Raw_count	Sample_II	Astro	26	Astro_Sample_II
Raw_count	Sample_II	Astro	36	Astro_Sample_II
Raw_count	Sample_II	Astro	60	Astro_Sample_II
Raw_count	Sample_II	Astro	50	Astro_Sample_II
Raw_count	Sample_II	Astro	36	Astro_Sample_II
Raw_count	Sample_II	Astro	59	Astro_Sample_II
Raw_count	Sample_II	Astro	49	Astro_Sample_II
Raw_count	Sample_II	Astro	37	Astro_Sample_II
Raw_count	Sample_II	Astro	45	Astro_Sample_II
Raw_count	Sample_II	Astro	31	Astro_Sample_II
Raw_count	Sample_II	Astro	42	Astro_Sample_II
Raw_count	Sample_II	Astro	55	Astro_Sample_II
Raw_count	Sample_II	Astro	55	Astro_Sample_II
Raw_count	Sample_II	Astro	65	Astro_Sample_II
Raw_count	Sample_II	Astro	71	Astro_Sample_II
Raw_count	Sample_II	Astro	50	Astro_Sample_II
Raw_count	Sample_II	Astro	78	Astro_Sample_II
Raw_count	Sample_II	Astro	22	Astro_Sample_II
Raw_count	Sample_II	Astro	65	Astro_Sample_II
Raw_count	Sample_II	Astro	50	Astro_Sample_II
Raw_count	Sample_II	Astro	62	Astro_Sample_II
Raw_count	Sample_II	Astro	38	Astro_Sample_II
Raw_count	Sample_II	Astro	74	Astro_Sample_II
Raw_count	Sample_II	Astro	61	Astro_Sample_II
Raw_count	Sample_II	Astro	43	Astro_Sample_II
Raw_count	Sample_II	Astro	45	Astro_Sample_II
Raw_count	Sample_II	Astro	28	Astro_Sample_II
Raw_count	Sample_II	Astro	88	Astro_Sample_II
Raw_count	Sample_II	Astro	82	Astro_Sample_II
Raw_count	Sample_II	Astro	55	Astro_Sample_II
Raw_count	Sample_II	Astro	57	Astro_Sample_II
Raw_count	Sample_II	Astro	30	Astro_Sample_II
Raw_count	Sample_II	Astro	73	Astro_Sample_II
Raw_count	Sample_II	Astro	28	Astro_Sample_II
Raw_count	Sample_II	Astro	93	Astro_Sample_II
Raw_count	Sample_II	Astro	74	Astro_Sample_II
Raw_count	Sample_II	Astro	120	Astro_Sample_II
Raw_count	Sample_II	Astro	53	Astro_Sample_II
Raw_count	Sample_II	Astro	17	Astro_Sample_II
Raw_count	Sample_II	Astro	68	Astro_Sample_II
Raw_count	Sample_II	Astro	25	Astro_Sample_II
Raw_count	Sample_II	Astro	82	Astro_Sample_II
Raw_count	Sample_II	Astro	33	Astro_Sample_II
Raw_count	Sample_II	Astro	52	Astro_Sample_II
Raw_count	Sample_II	Astro	93	Astro_Sample_II
Raw_count	Sample_II	Astro	51	Astro_Sample_II
Raw_count	Sample_II	Astro	38	Astro_Sample_II
Raw_count	Sample_II	Astro	85	Astro_Sample_II
Raw_count	Sample_II	Astro	70	Astro_Sample_II
Raw_count	Sample_II	Astro	35	Astro_Sample_II
Raw_count	Sample_II	Astro	52	Astro_Sample_II
Raw_count	Sample_II	Astro	63	Astro_Sample_II
Raw_count	Sample_II	Astro	94	Astro_Sample_II
Raw_count	Sample_II	Astro	45	Astro_Sample_II
Raw_count	Sample_II	Astro	43	Astro_Sample_II
Raw_count	Sample_II	Astro	21	Astro_Sample_II
Raw_count	Sample_II	Astro	46	Astro_Sample_II
Raw_count	Sample_II	Astro	50	Astro_Sample_II
Raw_count	Sample_II	Astro	35	Astro_Sample_II
Raw_count	Sample_II	Astro	65	Astro_Sample_II
Raw_count	Sample_II	Astro	40	Astro_Sample_II
Raw_count	Sample_II	Astro	49	Astro_Sample_II
Raw_count	Sample_II	Astro	68	Astro_Sample_II
Raw_count	Sample_II	Astro	74	Astro_Sample_II
Raw_count	Sample_II	Astro	55	Astro_Sample_II
Raw_count	Sample_II	Astro	25	Astro_Sample_II
Raw_count	Sample_II	Astro	70	Astro_Sample_II
Raw_count	Sample_II	Astro	49	Astro_Sample_II
Raw_count	Sample_II	Astro	26	Astro_Sample_II
Raw_count	Sample_II	Astro	31	Astro_Sample_II
Raw_count	Sample_II	Astro	64	Astro_Sample_II
Raw_count	Sample_II	Astro	62	Astro_Sample_II
Raw_count	Sample_II	Astro	73	Astro_Sample_II
Raw_count	Sample_II	Astro	62	Astro_Sample_II
Raw_count	Sample_II	Astro	69	Astro_Sample_II
Raw_count	Sample_II	Astro	68	Astro_Sample_II
Raw_count	Sample_II	Astro	49	Astro_Sample_II
Raw_count	Sample_II	Astro	73	Astro_Sample_II
Raw_count	Sample_II	Astro	56	Astro_Sample_II
Raw_count	Sample_II	Astro	43	Astro_Sample_II
Raw_count	Sample_II	Astro	30	Astro_Sample_II
Raw_count	Sample_II	Astro	220	Astro_Sample_II
Raw_count	Sample_II	Astro	66	Astro_Sample_II
Raw_count	Sample_II	Astro	67	Astro_Sample_II
Raw_count	Sample_II	Astro	18	Astro_Sample_II
CP10K	Sample_I	L5_IT	416	L5_IT_Sample_I
CP10K	Sample_I	L5_IT	1110	L5_IT_Sample_I
CP10K	Sample_I	L5_IT	449	L5_IT_Sample_I
CP10K	Sample_I	L5_IT	552	L5_IT_Sample_I
CP10K	Sample_I	L5_IT	492	L5_IT_Sample_I
CP10K	Sample_I	L5_IT	473	L5_IT_Sample_I
CP10K	Sample_I	L5_IT	591	L5_IT_Sample_I
CP10K	Sample_I	L5_IT	896	L5_IT_Sample_I
CP10K	Sample_I	L5_IT	476	L5_IT_Sample_I
CP10K	Sample_I	L5_IT	1134	L5_IT_Sample_I
CP10K	Sample_I	L5_IT	548	L5_IT_Sample_I
CP10K	Sample_I	L5_IT	720	L5_IT_Sample_I
CP10K	Sample_I	L5_IT	288	L5_IT_Sample_I
CP10K	Sample_I	L5_IT	384	L5_IT_Sample_I
CP10K	Sample_I	L5_IT	456	L5_IT_Sample_I
CP10K	Sample_I	L5_IT	969	L5_IT_Sample_I
CP10K	Sample_I	L5_IT	606	L5_IT_Sample_I
CP10K	Sample_I	L5_IT	1120	L5_IT_Sample_I
CP10K	Sample_I	L5_IT	898	L5_IT_Sample_I
CP10K	Sample_I	L5_IT	807	L5_IT_Sample_I
CP10K	Sample_I	L5_IT	488	L5_IT_Sample_I
CP10K	Sample_I	L5_IT	707	L5_IT_Sample_I
CP10K	Sample_I	L5_IT	557	L5_IT_Sample_I
CP10K	Sample_I	L5_IT	759	L5_IT_Sample_I
CP10K	Sample_I	L5_IT	583	L5_IT_Sample_I
CP10K	Sample_I	L5_IT	459	L5_IT_Sample_I
CP10K	Sample_I	L5_IT	518	L5_IT_Sample_I
CP10K	Sample_I	L5_IT	747	L5_IT_Sample_I
CP10K	Sample_I	L5_IT	1393	L5_IT_Sample_I
CP10K	Sample_I	L5_IT	640	L5_IT_Sample_I
CP10K	Sample_I	L5_IT	330	L5_IT_Sample_I
CP10K	Sample_I	L5_IT	673	L5_IT_Sample_I
CP10K	Sample_I	L5_IT	623	L5_IT_Sample_I
CP10K	Sample_I	L5_IT	649	L5_IT_Sample_I
CP10K	Sample_I	L5_IT	386	L5_IT_Sample_I
CP10K	Sample_I	L5_IT	609	L5_IT_Sample_I
CP10K	Sample_I	L5_IT	576	L5_IT_Sample_I
CP10K	Sample_I	L5_IT	615	L5_IT_Sample_I
CP10K	Sample_I	L5_IT	944	L5_IT_Sample_I
CP10K	Sample_I	L5_IT	472	L5_IT_Sample_I
CP10K	Sample_I	L5_IT	264	L5_IT_Sample_I
CP10K	Sample_I	L5_IT	601	L5_IT_Sample_I
CP10K	Sample_I	L5_IT	855	L5_IT_Sample_I
CP10K	Sample_I	L5_IT	534	L5_IT_Sample_I
CP10K	Sample_I	L5_IT	677	L5_IT_Sample_I
CP10K	Sample_I	L5_IT	1217	L5_IT_Sample_I
CP10K	Sample_I	L5_IT	660	L5_IT_Sample_I
CP10K	Sample_I	L5_IT	685	L5_IT_Sample_I
CP10K	Sample_I	L5_IT	360	L5_IT_Sample_I
CP10K	Sample_I	L5_IT	311	L5_IT_Sample_I
CP10K	Sample_I	L5_IT	683	L5_IT_Sample_I
CP10K	Sample_I	L5_IT	416	L5_IT_Sample_I
CP10K	Sample_I	L5_IT	560	L5_IT_Sample_I
CP10K	Sample_I	L5_IT	359	L5_IT_Sample_I
CP10K	Sample_I	L5_IT	1036	L5_IT_Sample_I
CP10K	Sample_I	L5_IT	530	L5_IT_Sample_I
CP10K	Sample_I	L5_IT	1550	L5_IT_Sample_I
CP10K	Sample_I	L5_IT	493	L5_IT_Sample_I
CP10K	Sample_I	L5_IT	460	L5_IT_Sample_I
CP10K	Sample_I	L5_IT	832	L5_IT_Sample_I
CP10K	Sample_I	L5_IT	626	L5_IT_Sample_I
CP10K	Sample_I	L5_IT	576	L5_IT_Sample_I
CP10K	Sample_I	L5_IT	903	L5_IT_Sample_I
CP10K	Sample_I	L5_IT	590	L5_IT_Sample_I
CP10K	Sample_I	L5_IT	1044	L5_IT_Sample_I
CP10K	Sample_I	L5_IT	612	L5_IT_Sample_I
CP10K	Sample_I	L5_IT	1398	L5_IT_Sample_I
CP10K	Sample_I	L5_IT	282	L5_IT_Sample_I
CP10K	Sample_I	L5_IT	799	L5_IT_Sample_I
CP10K	Sample_I	L5_IT	911	L5_IT_Sample_I
CP10K	Sample_I	L5_IT	665	L5_IT_Sample_I
CP10K	Sample_I	L5_IT	714	L5_IT_Sample_I
CP10K	Sample_I	L5_IT	820	L5_IT_Sample_I
CP10K	Sample_I	L5_IT	353	L5_IT_Sample_I
CP10K	Sample_I	L5_IT	897	L5_IT_Sample_I
CP10K	Sample_I	L5_IT	609	L5_IT_Sample_I
CP10K	Sample_I	L5_IT	794	L5_IT_Sample_I
CP10K	Sample_I	L5_IT	1059	L5_IT_Sample_I
CP10K	Sample_I	L5_IT	553	L5_IT_Sample_I
CP10K	Sample_I	L5_IT	576	L5_IT_Sample_I
CP10K	Sample_I	L5_IT	298	L5_IT_Sample_I
CP10K	Sample_I	L5_IT	1273	L5_IT_Sample_I
CP10K	Sample_I	L5_IT	682	L5_IT_Sample_I
CP10K	Sample_I	L5_IT	1224	L5_IT_Sample_I
CP10K	Sample_I	L5_IT	638	L5_IT_Sample_I
CP10K	Sample_I	L5_IT	1829	L5_IT_Sample_I
CP10K	Sample_I	L5_IT	686	L5_IT_Sample_I
CP10K	Sample_I	L5_IT	1494	L5_IT_Sample_I
CP10K	Sample_I	L5_IT	1055	L5_IT_Sample_I
CP10K	Sample_I	L5_IT	818	L5_IT_Sample_I
CP10K	Sample_I	L5_IT	806	L5_IT_Sample_I
CP10K	Sample_I	L5_IT	580	L5_IT_Sample_I
CP10K	Sample_I	L5_IT	662	L5_IT_Sample_I
CP10K	Sample_I	L5_IT	421	L5_IT_Sample_I
CP10K	Sample_I	L5_IT	728	L5_IT_Sample_I
CP10K	Sample_I	L5_IT	583	L5_IT_Sample_I
CP10K	Sample_I	L5_IT	313	L5_IT_Sample_I
CP10K	Sample_I	L5_IT	610	L5_IT_Sample_I
CP10K	Sample_I	L5_IT	1330	L5_IT_Sample_I
CP10K	Sample_I	L5_IT	898	L5_IT_Sample_I
CP10K	Sample_I	L5_IT	444	L5_IT_Sample_I
CP10K	Sample_I	L5_IT	491	L5_IT_Sample_I
CP10K	Sample_I	L5_IT	642	L5_IT_Sample_I
CP10K	Sample_I	L5_IT	700	L5_IT_Sample_I
CP10K	Sample_I	L5_IT	639	L5_IT_Sample_I
CP10K	Sample_I	L5_IT	701	L5_IT_Sample_I
CP10K	Sample_I	L5_IT	2814	L5_IT_Sample_I
CP10K	Sample_I	L5_IT	768	L5_IT_Sample_I
CP10K	Sample_I	L5_IT	1578	L5_IT_Sample_I
CP10K	Sample_I	L5_IT	325	L5_IT_Sample_I
CP10K	Sample_I	L5_IT	599	L5_IT_Sample_I
CP10K	Sample_I	L5_IT	891	L5_IT_Sample_I
CP10K	Sample_I	L5_IT	1111	L5_IT_Sample_I
CP10K	Sample_I	L5_IT	679	L5_IT_Sample_I
CP10K	Sample_I	L5_IT	777	L5_IT_Sample_I
CP10K	Sample_I	L5_IT	1323	L5_IT_Sample_I
CP10K	Sample_I	L5_IT	395	L5_IT_Sample_I
CP10K	Sample_I	L5_IT	426	L5_IT_Sample_I
CP10K	Sample_I	L5_IT	389	L5_IT_Sample_I
CP10K	Sample_I	L5_IT	762	L5_IT_Sample_I
CP10K	Sample_I	L5_IT	267	L5_IT_Sample_I
CP10K	Sample_I	L5_IT	1293	L5_IT_Sample_I
CP10K	Sample_I	L5_IT	375	L5_IT_Sample_I
CP10K	Sample_I	L5_IT	689	L5_IT_Sample_I
CP10K	Sample_I	L5_IT	413	L5_IT_Sample_I
CP10K	Sample_I	L5_IT	654	L5_IT_Sample_I
CP10K	Sample_I	L5_IT	1301	L5_IT_Sample_I
CP10K	Sample_I	L5_IT	874	L5_IT_Sample_I
CP10K	Sample_I	L5_IT	541	L5_IT_Sample_I
CP10K	Sample_I	L5_IT	440	L5_IT_Sample_I
CP10K	Sample_I	L5_IT	773	L5_IT_Sample_I
CP10K	Sample_I	L5_IT	360	L5_IT_Sample_I
CP10K	Sample_I	L5_IT	336	L5_IT_Sample_I
CP10K	Sample_I	L5_IT	630	L5_IT_Sample_I
CP10K	Sample_I	L5_IT	704	L5_IT_Sample_I
CP10K	Sample_I	L5_IT	988	L5_IT_Sample_I
CP10K	Sample_I	L5_IT	845	L5_IT_Sample_I
CP10K	Sample_I	L5_IT	663	L5_IT_Sample_I
CP10K	Sample_I	L5_IT	452	L5_IT_Sample_I
CP10K	Sample_I	L5_IT	563	L5_IT_Sample_I
CP10K	Sample_I	L5_IT	582	L5_IT_Sample_I
CP10K	Sample_I	L5_IT	470	L5_IT_Sample_I
CP10K	Sample_I	L5_IT	506	L5_IT_Sample_I
CP10K	Sample_I	L5_IT	504	L5_IT_Sample_I
CP10K	Sample_I	L5_IT	2614	L5_IT_Sample_I
CP10K	Sample_I	L5_IT	433	L5_IT_Sample_I
CP10K	Sample_I	L5_IT	342	L5_IT_Sample_I
CP10K	Sample_I	L5_IT	380	L5_IT_Sample_I
CP10K	Sample_I	L5_IT	472	L5_IT_Sample_I
CP10K	Sample_I	L5_IT	758	L5_IT_Sample_I
CP10K	Sample_I	L5_IT	533	L5_IT_Sample_I
CP10K	Sample_I	L5_IT	871	L5_IT_Sample_I
CP10K	Sample_I	L5_IT	746	L5_IT_Sample_I
CP10K	Sample_I	L5_IT	500	L5_IT_Sample_I
CP10K	Sample_I	L5_IT	1306	L5_IT_Sample_I
CP10K	Sample_I	L5_IT	580	L5_IT_Sample_I
CP10K	Sample_I	L5_IT	635	L5_IT_Sample_I
CP10K	Sample_I	L5_IT	741	L5_IT_Sample_I
CP10K	Sample_I	L5_IT	703	L5_IT_Sample_I
CP10K	Sample_I	L5_IT	565	L5_IT_Sample_I
CP10K	Sample_I	L5_IT	380	L5_IT_Sample_I
CP10K	Sample_I	L5_IT	1664	L5_IT_Sample_I
CP10K	Sample_I	L5_IT	417	L5_IT_Sample_I
CP10K	Sample_I	L5_IT	604	L5_IT_Sample_I
CP10K	Sample_I	L5_IT	652	L5_IT_Sample_I
CP10K	Sample_I	L5_IT	598	L5_IT_Sample_I
CP10K	Sample_I	L5_IT	343	L5_IT_Sample_I
CP10K	Sample_I	L5_IT	976	L5_IT_Sample_I
CP10K	Sample_I	L5_IT	747	L5_IT_Sample_I
CP10K	Sample_I	L5_IT	435	L5_IT_Sample_I
CP10K	Sample_I	L5_IT	909	L5_IT_Sample_I
CP10K	Sample_I	L5_IT	643	L5_IT_Sample_I
CP10K	Sample_I	L5_IT	961	L5_IT_Sample_I
CP10K	Sample_I	L5_IT	535	L5_IT_Sample_I
CP10K	Sample_I	L5_IT	472	L5_IT_Sample_I
CP10K	Sample_I	L5_IT	644	L5_IT_Sample_I
CP10K	Sample_I	L5_IT	509	L5_IT_Sample_I
CP10K	Sample_I	L5_IT	528	L5_IT_Sample_I
CP10K	Sample_I	L5_IT	516	L5_IT_Sample_I
CP10K	Sample_I	L5_IT	283	L5_IT_Sample_I
CP10K	Sample_I	L5_IT	1403	L5_IT_Sample_I
CP10K	Sample_I	L5_IT	571	L5_IT_Sample_I
CP10K	Sample_I	L5_IT	776	L5_IT_Sample_I
CP10K	Sample_I	L5_IT	1080	L5_IT_Sample_I
CP10K	Sample_I	L5_IT	519	L5_IT_Sample_I
CP10K	Sample_I	L5_IT	524	L5_IT_Sample_I
CP10K	Sample_I	L5_IT	1029	L5_IT_Sample_I
CP10K	Sample_I	L5_IT	744	L5_IT_Sample_I
CP10K	Sample_I	L5_IT	648	L5_IT_Sample_I
CP10K	Sample_I	L5_IT	720	L5_IT_Sample_I
CP10K	Sample_I	L5_IT	415	L5_IT_Sample_I
CP10K	Sample_I	L5_IT	801	L5_IT_Sample_I
CP10K	Sample_I	L5_IT	615	L5_IT_Sample_I
CP10K	Sample_I	L5_IT	1043	L5_IT_Sample_I
CP10K	Sample_I	L5_IT	615	L5_IT_Sample_I
CP10K	Sample_I	L5_IT	943	L5_IT_Sample_I
CP10K	Sample_I	L5_IT	1203	L5_IT_Sample_I
CP10K	Sample_I	L5_IT	1014	L5_IT_Sample_I
CP10K	Sample_I	L5_IT	250	L5_IT_Sample_I
CP10K	Sample_I	L5_IT	562	L5_IT_Sample_I
CP10K	Sample_I	L5_IT	289	L5_IT_Sample_I
CP10K	Sample_I	L5_IT	627	L5_IT_Sample_I
CP10K	Sample_I	L5_IT	754	L5_IT_Sample_I
CP10K	Sample_I	L5_IT	509	L5_IT_Sample_I
CP10K	Sample_I	L5_IT	357	L5_IT_Sample_I
CP10K	Sample_I	L5_IT	412	L5_IT_Sample_I
CP10K	Sample_I	L5_IT	742	L5_IT_Sample_I
CP10K	Sample_I	L5_IT	660	L5_IT_Sample_I
CP10K	Sample_I	L5_IT	457	L5_IT_Sample_I
CP10K	Sample_I	L5_IT	648	L5_IT_Sample_I
CP10K	Sample_I	L5_IT	558	L5_IT_Sample_I
CP10K	Sample_I	L5_IT	639	L5_IT_Sample_I
CP10K	Sample_I	L5_IT	420	L5_IT_Sample_I
CP10K	Sample_I	L5_IT	376	L5_IT_Sample_I
CP10K	Sample_I	L5_IT	638	L5_IT_Sample_I
CP10K	Sample_I	L5_IT	427	L5_IT_Sample_I
CP10K	Sample_I	L5_IT	524	L5_IT_Sample_I
CP10K	Sample_I	L5_IT	497	L5_IT_Sample_I
CP10K	Sample_I	L5_IT	959	L5_IT_Sample_I
CP10K	Sample_I	L5_IT	411	L5_IT_Sample_I
CP10K	Sample_I	L5_IT	801	L5_IT_Sample_I
CP10K	Sample_I	L5_IT	836	L5_IT_Sample_I
CP10K	Sample_I	L5_IT	460	L5_IT_Sample_I
CP10K	Sample_I	L5_IT	487	L5_IT_Sample_I
CP10K	Sample_I	L5_IT	566	L5_IT_Sample_I
CP10K	Sample_I	L5_IT	719	L5_IT_Sample_I
CP10K	Sample_I	L5_IT	917	L5_IT_Sample_I
CP10K	Sample_I	L5_IT	423	L5_IT_Sample_I
CP10K	Sample_I	L5_IT	707	L5_IT_Sample_I
CP10K	Sample_I	L5_IT	517	L5_IT_Sample_I
CP10K	Sample_I	L5_IT	350	L5_IT_Sample_I
CP10K	Sample_I	L5_IT	861	L5_IT_Sample_I
CP10K	Sample_I	L5_IT	804	L5_IT_Sample_I
CP10K	Sample_I	L5_IT	434	L5_IT_Sample_I
CP10K	Sample_I	L5_IT	587	L5_IT_Sample_I
CP10K	Sample_I	L5_IT	863	L5_IT_Sample_I
CP10K	Sample_I	L5_IT	506	L5_IT_Sample_I
CP10K	Sample_I	L5_IT	932	L5_IT_Sample_I
CP10K	Sample_I	L5_IT	914	L5_IT_Sample_I
CP10K	Sample_I	L5_IT	1482	L5_IT_Sample_I
CP10K	Sample_I	L5_IT	655	L5_IT_Sample_I
CP10K	Sample_I	L5_IT	439	L5_IT_Sample_I
CP10K	Sample_I	L5_IT	465	L5_IT_Sample_I
CP10K	Sample_I	L5_IT	355	L5_IT_Sample_I
CP10K	Sample_I	L5_IT	383	L5_IT_Sample_I
CP10K	Sample_I	L5_IT	938	L5_IT_Sample_I
CP10K	Sample_I	L5_IT	455	L5_IT_Sample_I
CP10K	Sample_I	L5_IT	438	L5_IT_Sample_I
CP10K	Sample_I	L5_IT	931	L5_IT_Sample_I
CP10K	Sample_I	L5_IT	780	L5_IT_Sample_I
CP10K	Sample_I	L5_IT	318	L5_IT_Sample_I
CP10K	Sample_I	L5_IT	465	L5_IT_Sample_I
CP10K	Sample_I	L5_IT	612	L5_IT_Sample_I
CP10K	Sample_I	L5_IT	405	L5_IT_Sample_I
CP10K	Sample_I	L5_IT	594	L5_IT_Sample_I
CP10K	Sample_I	L5_IT	661	L5_IT_Sample_I
CP10K	Sample_I	L5_IT	768	L5_IT_Sample_I
CP10K	Sample_I	L5_IT	337	L5_IT_Sample_I
CP10K	Sample_I	L5_IT	511	L5_IT_Sample_I
CP10K	Sample_I	L5_IT	943	L5_IT_Sample_I
CP10K	Sample_I	L5_IT	939	L5_IT_Sample_I
CP10K	Sample_I	L5_IT	635	L5_IT_Sample_I
CP10K	Sample_I	L5_IT	742	L5_IT_Sample_I
CP10K	Sample_I	L5_IT	984	L5_IT_Sample_I
CP10K	Sample_I	L5_IT	1055	L5_IT_Sample_I
CP10K	Sample_I	L5_IT	535	L5_IT_Sample_I
CP10K	Sample_I	L5_IT	1012	L5_IT_Sample_I
CP10K	Sample_I	L5_IT	979	L5_IT_Sample_I
CP10K	Sample_I	L5_IT	1182	L5_IT_Sample_I
CP10K	Sample_I	L5_IT	343	L5_IT_Sample_I
CP10K	Sample_I	L5_IT	1173	L5_IT_Sample_I
CP10K	Sample_I	L5_IT	475	L5_IT_Sample_I
CP10K	Sample_I	L5_IT	1668	L5_IT_Sample_I
CP10K	Sample_I	L5_IT	463	L5_IT_Sample_I
CP10K	Sample_I	L5_IT	442	L5_IT_Sample_I
CP10K	Sample_I	L5_IT	432	L5_IT_Sample_I
CP10K	Sample_I	L5_IT	656	L5_IT_Sample_I
CP10K	Sample_I	L5_IT	556	L5_IT_Sample_I
CP10K	Sample_I	L5_IT	2697	L5_IT_Sample_I
CP10K	Sample_I	L5_IT	758	L5_IT_Sample_I
CP10K	Sample_I	L5_IT	567	L5_IT_Sample_I
CP10K	Sample_I	L5_IT	1164	L5_IT_Sample_I
CP10K	Sample_I	L5_IT	309	L5_IT_Sample_I
CP10K	Sample_I	L5_IT	857	L5_IT_Sample_I
CP10K	Sample_I	L5_IT	1243	L5_IT_Sample_I
CP10K	Sample_I	L5_IT	507	L5_IT_Sample_I
CP10K	Sample_I	L5_IT	754	L5_IT_Sample_I
CP10K	Sample_I	L5_IT	579	L5_IT_Sample_I
CP10K	Sample_I	L5_IT	634	L5_IT_Sample_I
CP10K	Sample_I	L5_IT	799	L5_IT_Sample_I
CP10K	Sample_I	L5_IT	442	L5_IT_Sample_I
CP10K	Sample_I	L5_IT	545	L5_IT_Sample_I
CP10K	Sample_I	L5_IT	485	L5_IT_Sample_I
CP10K	Sample_I	L5_IT	313	L5_IT_Sample_I
CP10K	Sample_I	L5_IT	576	L5_IT_Sample_I
CP10K	Sample_I	L5_IT	430	L5_IT_Sample_I
CP10K	Sample_I	L5_IT	812	L5_IT_Sample_I
CP10K	Sample_I	L5_IT	346	L5_IT_Sample_I
CP10K	Sample_I	L5_IT	729	L5_IT_Sample_I
CP10K	Sample_I	L5_IT	342	L5_IT_Sample_I
CP10K	Sample_I	L5_IT	725	L5_IT_Sample_I
CP10K	Sample_I	L5_IT	599	L5_IT_Sample_I
CP10K	Sample_I	L5_IT	348	L5_IT_Sample_I
CP10K	Sample_I	L5_IT	1244	L5_IT_Sample_I
CP10K	Sample_I	L5_IT	705	L5_IT_Sample_I
CP10K	Sample_I	L5_IT	942	L5_IT_Sample_I
CP10K	Sample_I	L5_IT	549	L5_IT_Sample_I
CP10K	Sample_I	L5_IT	519	L5_IT_Sample_I
CP10K	Sample_I	L5_IT	698	L5_IT_Sample_I
CP10K	Sample_I	L5_IT	471	L5_IT_Sample_I
CP10K	Sample_I	L5_IT	418	L5_IT_Sample_I
CP10K	Sample_I	L5_IT	1042	L5_IT_Sample_I
CP10K	Sample_I	L5_IT	511	L5_IT_Sample_I
CP10K	Sample_I	L5_IT	735	L5_IT_Sample_I
CP10K	Sample_I	L5_IT	1594	L5_IT_Sample_I
CP10K	Sample_I	L5_IT	394	L5_IT_Sample_I
CP10K	Sample_I	L5_IT	441	L5_IT_Sample_I
CP10K	Sample_I	L5_IT	409	L5_IT_Sample_I
CP10K	Sample_I	L5_IT	409	L5_IT_Sample_I
CP10K	Sample_I	L5_IT	443	L5_IT_Sample_I
CP10K	Sample_I	L5_IT	1393	L5_IT_Sample_I
CP10K	Sample_I	L5_IT	1291	L5_IT_Sample_I
CP10K	Sample_I	L5_IT	1006	L5_IT_Sample_I
CP10K	Sample_I	L5_IT	647	L5_IT_Sample_I
CP10K	Sample_I	L5_IT	444	L5_IT_Sample_I
CP10K	Sample_I	L5_IT	1030	L5_IT_Sample_I
CP10K	Sample_I	L5_IT	680	L5_IT_Sample_I
CP10K	Sample_I	L5_IT	1033	L5_IT_Sample_I
CP10K	Sample_I	L5_IT	549	L5_IT_Sample_I
CP10K	Sample_I	L5_IT	478	L5_IT_Sample_I
CP10K	Sample_I	L5_IT	439	L5_IT_Sample_I
CP10K	Sample_I	L5_IT	376	L5_IT_Sample_I
[truncated: 8,001 more rows]
