# Supplementary material for: Transcriptome size matters for single-cell RNA-seq normalization and bulk deconvolution
Source: Nat Commun. 2025 Feb 1;16:1246. doi: 10.1038/s41467-025-56623-1 (PMC11787294; doi:10.1038/s41467-025-56623-1)
Supplement: Supplementary file 6 — Source Data [file 41467_2025_56623_MOESM6_ESM.zip › Source_data/Figure_S14.xlsx]

## Sheet: Figure_S14a_left
Methods	Pearson
ReDeconv	0.999828
ReDeconv	0.999891
ReDeconv	0.999625
ReDeconv	0.99996
ReDeconv	0.999796
ReDeconv	0.999943
ReDeconv	0.999362
ReDeconv	0.999009
ReDeconv	0.999674
ReDeconv	0.999865
ReDeconv	0.999292
ReDeconv	0.999801
ReDeconv	0.999963
ReDeconv	0.999923
ReDeconv	0.99984
ReDeconv	0.999929
ReDeconv	0.99975
ReDeconv	0.999459
ReDeconv	0.99964
ReDeconv	0.999785
ReDeconv	0.999986
ReDeconv	0.999498
ReDeconv	0.999234
ReDeconv	0.9997
ReDeconv	0.999577
ReDeconv	0.999947
ReDeconv	0.999525
ReDeconv	0.99961
ReDeconv	0.999951
ReDeconv	0.999777
ReDeconv	0.999542
ReDeconv	0.998993
ReDeconv	0.999892
ReDeconv	0.999851
ReDeconv	0.999881
ReDeconv	0.999932
ReDeconv	0.998946
ReDeconv	0.999957
ReDeconv	0.99988
ReDeconv	0.999891
ReDeconv	0.999269
ReDeconv	0.999951
ReDeconv	0.999664
ReDeconv	0.999944
ReDeconv	0.999961
ReDeconv	0.999664
ReDeconv	0.999743
ReDeconv	0.999866
ReDeconv	0.999335
ReDeconv	0.999717
ReDeconv	0.999633
ReDeconv	0.999944
ReDeconv	0.999894
ReDeconv	0.999708
ReDeconv	0.999861
ReDeconv	0.999663
ReDeconv	0.999977
ReDeconv	0.99987
ReDeconv	0.999813
ReDeconv	0.999892
ReDeconv	0.999205
ReDeconv	0.999943
ReDeconv	0.999853
ReDeconv	0.999258
ReDeconv	0.999909
ReDeconv	0.999544
ReDeconv	0.999664
ReDeconv	0.999997
ReDeconv	0.999856
ReDeconv	0.999518
ReDeconv	0.999802
ReDeconv	0.99984
ReDeconv	0.999847
ReDeconv	0.999849
ReDeconv	0.99986
ReDeconv	0.999521
ReDeconv	0.999919
ReDeconv	0.999561
ReDeconv	0.99979
ReDeconv	0.999796
ReDeconv	0.999616
ReDeconv	0.999497
ReDeconv	0.998721
ReDeconv	0.999759
ReDeconv	0.99996
ReDeconv	0.999408
ReDeconv	0.999893
ReDeconv	0.999794
ReDeconv	0.999631
ReDeconv	0.999836
ReDeconv	0.999917
ReDeconv	0.999971
ReDeconv	0.999907
ReDeconv	0.999845
ReDeconv	0.999853
ReDeconv	0.999917
ReDeconv	0.999865
ReDeconv	0.999612
ReDeconv	0.99979
ReDeconv	0.999793
MuSiC	0.998897
MuSiC	0.999571
MuSiC	0.999066
MuSiC	0.999528
MuSiC	0.998817
MuSiC	0.999408
MuSiC	0.998125
MuSiC	0.999021
MuSiC	0.999225
MuSiC	0.998384
MuSiC	0.999271
MuSiC	0.999525
MuSiC	0.999511
MuSiC	0.99986
MuSiC	0.999642
MuSiC	0.99944
MuSiC	0.996714
MuSiC	0.999617
MuSiC	0.998245
MuSiC	0.996979
MuSiC	0.998542
MuSiC	0.998702
MuSiC	0.998853
MuSiC	0.998005
MuSiC	0.997726
MuSiC	0.99851
MuSiC	0.998075
MuSiC	0.998677
MuSiC	0.999766
MuSiC	0.999474
MuSiC	0.999868
MuSiC	0.99878
MuSiC	0.999064
MuSiC	0.998667
MuSiC	0.999768
MuSiC	0.999494
MuSiC	0.999899
MuSiC	0.999844
MuSiC	0.999841
MuSiC	0.999203
MuSiC	0.995231
MuSiC	0.999422
MuSiC	0.997937
MuSiC	0.999654
MuSiC	0.999555
MuSiC	0.997185
MuSiC	0.999348
MuSiC	0.998943
MuSiC	0.998044
MuSiC	0.998919
MuSiC	0.999118
MuSiC	0.999916
MuSiC	0.999747
MuSiC	0.999939
MuSiC	0.999367
MuSiC	0.997286
MuSiC	0.997864
MuSiC	0.999893
MuSiC	0.997785
MuSiC	0.999884
MuSiC	0.995374
MuSiC	0.999539
MuSiC	0.999508
MuSiC	0.997458
MuSiC	0.999865
MuSiC	0.991483
MuSiC	0.998943
MuSiC	0.999483
MuSiC	0.999256
MuSiC	0.997985
MuSiC	0.996731
MuSiC	0.999414
MuSiC	0.999232
MuSiC	0.998269
MuSiC	0.998384
MuSiC	0.998865
MuSiC	0.999129
MuSiC	0.999393
MuSiC	0.998542
MuSiC	0.994706
MuSiC	0.997386
MuSiC	0.999727
MuSiC	0.996469
MuSiC	0.997501
MuSiC	0.99271
MuSiC	0.99867
MuSiC	0.998404
MuSiC	0.999617
MuSiC	0.998586
MuSiC	0.998627
MuSiC	0.999415
MuSiC	0.999233
MuSiC	0.99926
MuSiC	0.999218
MuSiC	0.99859
MuSiC	0.99813
MuSiC	0.997611
MuSiC	0.991976
MuSiC	0.999422
MuSiC	0.998138

## Sheet: Figure_S14a_right
Methods	Cell_type	fraction	sampleID
ReDeconv	Endothelial cells	-1.38438	sp_1_rct
ReDeconv	T lymphocytes	-0.65585	sp_1_rct
ReDeconv	B lymphocytes	-8.22994	sp_1_rct
ReDeconv	MAST cells	1.59287	sp_1_rct
ReDeconv	NK cells	6.84565	sp_1_rct
ReDeconv	Endothelial cells	-0.531387	sp_2_rct
ReDeconv	T lymphocytes	1.24804	sp_2_rct
ReDeconv	B lymphocytes	-9.03316	sp_2_rct
ReDeconv	MAST cells	-0.814711	sp_2_rct
ReDeconv	NK cells	1.79397	sp_2_rct
ReDeconv	Endothelial cells	-5.72078	sp_3_rct
ReDeconv	T lymphocytes	2.55851	sp_3_rct
ReDeconv	B lymphocytes	-10.9619	sp_3_rct
ReDeconv	MAST cells	-0.52313	sp_3_rct
ReDeconv	NK cells	3.29769	sp_3_rct
ReDeconv	Endothelial cells	-1.01502	sp_4_rct
ReDeconv	T lymphocytes	-0.609827	sp_4_rct
ReDeconv	B lymphocytes	6.77321	sp_4_rct
ReDeconv	MAST cells	0.460628	sp_4_rct
ReDeconv	NK cells	1.78574	sp_4_rct
ReDeconv	Endothelial cells	-3.74492	sp_5_rct
ReDeconv	T lymphocytes	-0.420051	sp_5_rct
ReDeconv	B lymphocytes	-2.68183	sp_5_rct
ReDeconv	MAST cells	1.52486	sp_5_rct
ReDeconv	NK cells	8.86949	sp_5_rct
ReDeconv	Endothelial cells	-1.37067	sp_6_rct
ReDeconv	T lymphocytes	0.863766	sp_6_rct
ReDeconv	B lymphocytes	-0.825363	sp_6_rct
ReDeconv	MAST cells	-0.567624	sp_6_rct
ReDeconv	NK cells	0.0981202	sp_6_rct
ReDeconv	Endothelial cells	-7.19926	sp_7_rct
ReDeconv	T lymphocytes	2.27723	sp_7_rct
ReDeconv	B lymphocytes	14.7839	sp_7_rct
ReDeconv	MAST cells	-1.05325	sp_7_rct
ReDeconv	NK cells	-6.71566	sp_7_rct
ReDeconv	Endothelial cells	-8.74843	sp_8_rct
ReDeconv	T lymphocytes	0.683474	sp_8_rct
ReDeconv	B lymphocytes	38.5968	sp_8_rct
ReDeconv	MAST cells	-1.29773	sp_8_rct
ReDeconv	NK cells	3.69527	sp_8_rct
ReDeconv	Endothelial cells	-3.88586	sp_9_rct
ReDeconv	T lymphocytes	0.046266	sp_9_rct
ReDeconv	B lymphocytes	14.7194	sp_9_rct
ReDeconv	MAST cells	1.76261	sp_9_rct
ReDeconv	NK cells	-19.8902	sp_9_rct
ReDeconv	Endothelial cells	-2.62459	sp_10_rct
ReDeconv	T lymphocytes	2.46327	sp_10_rct
ReDeconv	B lymphocytes	-13.1115	sp_10_rct
ReDeconv	MAST cells	-0.183768	sp_10_rct
ReDeconv	NK cells	-11.4641	sp_10_rct
ReDeconv	Endothelial cells	-3.05525	sp_11_rct
ReDeconv	T lymphocytes	2.68023	sp_11_rct
ReDeconv	B lymphocytes	3.05723	sp_11_rct
ReDeconv	MAST cells	-2.61323	sp_11_rct
ReDeconv	NK cells	-1.09305	sp_11_rct
ReDeconv	Endothelial cells	4.9289	sp_12_rct
ReDeconv	T lymphocytes	-0.58632	sp_12_rct
ReDeconv	B lymphocytes	-0.397913	sp_12_rct
ReDeconv	MAST cells	-0.0805315	sp_12_rct
ReDeconv	NK cells	-12.15	sp_12_rct
ReDeconv	Endothelial cells	-3.00869	sp_13_rct
ReDeconv	T lymphocytes	1.13106	sp_13_rct
ReDeconv	B lymphocytes	-4.62804	sp_13_rct
ReDeconv	MAST cells	0.641025	sp_13_rct
ReDeconv	NK cells	-7.10806	sp_13_rct
ReDeconv	Endothelial cells	-0.738968	sp_14_rct
ReDeconv	T lymphocytes	0.143387	sp_14_rct
ReDeconv	B lymphocytes	-14.3715	sp_14_rct
ReDeconv	MAST cells	1.07571	sp_14_rct
ReDeconv	NK cells	3.69833	sp_14_rct
ReDeconv	Endothelial cells	2.59174	sp_15_rct
ReDeconv	T lymphocytes	-1.00168	sp_15_rct
ReDeconv	B lymphocytes	7.99797	sp_15_rct
ReDeconv	MAST cells	0.598082	sp_15_rct
ReDeconv	NK cells	-11.7431	sp_15_rct
ReDeconv	Endothelial cells	-1.94048	sp_16_rct
ReDeconv	T lymphocytes	1.19732	sp_16_rct
ReDeconv	B lymphocytes	2.79578	sp_16_rct
ReDeconv	MAST cells	0.198271	sp_16_rct
ReDeconv	NK cells	-15.9058	sp_16_rct
ReDeconv	Endothelial cells	3.73118	sp_17_rct
ReDeconv	T lymphocytes	0.459535	sp_17_rct
ReDeconv	B lymphocytes	0.51476	sp_17_rct
ReDeconv	MAST cells	-2.06775	sp_17_rct
ReDeconv	NK cells	-0.509544	sp_17_rct
ReDeconv	Endothelial cells	-3.11359	sp_18_rct
ReDeconv	T lymphocytes	-2.13832	sp_18_rct
ReDeconv	B lymphocytes	8.49321	sp_18_rct
ReDeconv	MAST cells	2.23348	sp_18_rct
ReDeconv	NK cells	13.2524	sp_18_rct
ReDeconv	Endothelial cells	-1.36849	sp_19_rct
ReDeconv	T lymphocytes	1.31658	sp_19_rct
ReDeconv	B lymphocytes	14.9689	sp_19_rct
ReDeconv	MAST cells	-1.94626	sp_19_rct
ReDeconv	NK cells	-7.75879	sp_19_rct
ReDeconv	Endothelial cells	6.21646	sp_20_rct
ReDeconv	T lymphocytes	-1.31608	sp_20_rct
ReDeconv	B lymphocytes	1.13655	sp_20_rct
ReDeconv	MAST cells	-1.18246	sp_20_rct
ReDeconv	NK cells	5.43301	sp_20_rct
ReDeconv	Endothelial cells	-0.833684	sp_21_rct
ReDeconv	T lymphocytes	0.553468	sp_21_rct
ReDeconv	B lymphocytes	-0.300549	sp_21_rct
ReDeconv	MAST cells	0.477585	sp_21_rct
ReDeconv	NK cells	-10.5999	sp_21_rct
ReDeconv	Endothelial cells	0.0466348	sp_22_rct
ReDeconv	T lymphocytes	-2.25648	sp_22_rct
ReDeconv	B lymphocytes	15.5609	sp_22_rct
ReDeconv	MAST cells	2.04575	sp_22_rct
ReDeconv	NK cells	-5.06025	sp_22_rct
ReDeconv	Endothelial cells	-6.26813	sp_23_rct
ReDeconv	T lymphocytes	3.91462	sp_23_rct
ReDeconv	B lymphocytes	-5.52822	sp_23_rct
ReDeconv	MAST cells	-1.54376	sp_23_rct
ReDeconv	NK cells	-9.82711	sp_23_rct
ReDeconv	Endothelial cells	1.11766	sp_24_rct
ReDeconv	T lymphocytes	1.36291	sp_24_rct
ReDeconv	B lymphocytes	-10.0919	sp_24_rct
ReDeconv	MAST cells	-1.88889	sp_24_rct
ReDeconv	NK cells	6.35371	sp_24_rct
ReDeconv	Endothelial cells	2.16267	sp_25_rct
ReDeconv	T lymphocytes	-2.14063	sp_25_rct
ReDeconv	B lymphocytes	-2.87586	sp_25_rct
ReDeconv	MAST cells	1.88001	sp_25_rct
ReDeconv	NK cells	5.16004	sp_25_rct
ReDeconv	Endothelial cells	-2.82298	sp_26_rct
ReDeconv	T lymphocytes	0.298398	sp_26_rct
ReDeconv	B lymphocytes	3.41251	sp_26_rct
ReDeconv	MAST cells	0.301788	sp_26_rct
ReDeconv	NK cells	1.00749	sp_26_rct
ReDeconv	Endothelial cells	7.74797	sp_27_rct
ReDeconv	T lymphocytes	-0.307658	sp_27_rct
ReDeconv	B lymphocytes	-12.3539	sp_27_rct
ReDeconv	MAST cells	-1.60113	sp_27_rct
ReDeconv	NK cells	1.4984	sp_27_rct
ReDeconv	Endothelial cells	-2.92797	sp_28_rct
ReDeconv	T lymphocytes	1.38523	sp_28_rct
ReDeconv	B lymphocytes	17.7445	sp_28_rct
ReDeconv	MAST cells	-1.61183	sp_28_rct
ReDeconv	NK cells	-8.63211	sp_28_rct
ReDeconv	Endothelial cells	-2.68422	sp_29_rct
ReDeconv	T lymphocytes	1.00631	sp_29_rct
ReDeconv	B lymphocytes	-15.2072	sp_29_rct
ReDeconv	MAST cells	1.42345	sp_29_rct
ReDeconv	NK cells	-4.58439	sp_29_rct
ReDeconv	Endothelial cells	-2.92974	sp_30_rct
ReDeconv	T lymphocytes	1.83483	sp_30_rct
ReDeconv	B lymphocytes	4.79516	sp_30_rct
ReDeconv	MAST cells	-0.816363	sp_30_rct
ReDeconv	NK cells	-11.5476	sp_30_rct
ReDeconv	Endothelial cells	-2.01437	sp_31_rct
ReDeconv	T lymphocytes	-1.77306	sp_31_rct
ReDeconv	B lymphocytes	14.8774	sp_31_rct
ReDeconv	MAST cells	2.15813	sp_31_rct
ReDeconv	NK cells	-3.90566	sp_31_rct
ReDeconv	Endothelial cells	-4.74297	sp_32_rct
ReDeconv	T lymphocytes	4.17442	sp_32_rct
ReDeconv	B lymphocytes	-6.93774	sp_32_rct
ReDeconv	MAST cells	-2.47506	sp_32_rct
ReDeconv	NK cells	-8.40677	sp_32_rct
ReDeconv	Endothelial cells	-3.52957	sp_33_rct
ReDeconv	T lymphocytes	1.62356	sp_33_rct
ReDeconv	B lymphocytes	-11.1034	sp_33_rct
ReDeconv	MAST cells	0.150009	sp_33_rct
ReDeconv	NK cells	0.281227	sp_33_rct
ReDeconv	Endothelial cells	-4.46527	sp_34_rct
ReDeconv	T lymphocytes	1.1007	sp_34_rct
ReDeconv	B lymphocytes	-0.647504	sp_34_rct
ReDeconv	MAST cells	-0.0262822	sp_34_rct
ReDeconv	NK cells	3.99595	sp_34_rct
ReDeconv	Endothelial cells	-4.04394	sp_35_rct
ReDeconv	T lymphocytes	0.819048	sp_35_rct
ReDeconv	B lymphocytes	-0.366033	sp_35_rct
ReDeconv	MAST cells	0.0604909	sp_35_rct
ReDeconv	NK cells	5.26337	sp_35_rct
ReDeconv	Endothelial cells	-0.0925459	sp_36_rct
ReDeconv	T lymphocytes	0.729896	sp_36_rct
ReDeconv	B lymphocytes	-19.1494	sp_36_rct
ReDeconv	MAST cells	1.80734	sp_36_rct
ReDeconv	NK cells	-12.607	sp_36_rct
ReDeconv	Endothelial cells	3.0029	sp_37_rct
ReDeconv	T lymphocytes	-3.46273	sp_37_rct
ReDeconv	B lymphocytes	-6.28692	sp_37_rct
ReDeconv	MAST cells	2.80446	sp_37_rct
ReDeconv	NK cells	15.3217	sp_37_rct
ReDeconv	Endothelial cells	1.61262	sp_38_rct
ReDeconv	T lymphocytes	-1.31575	sp_38_rct
ReDeconv	B lymphocytes	11.8555	sp_38_rct
ReDeconv	MAST cells	-0.14268	sp_38_rct
ReDeconv	NK cells	2.78175	sp_38_rct
ReDeconv	Endothelial cells	3.83502	sp_39_rct
ReDeconv	T lymphocytes	-0.150686	sp_39_rct
ReDeconv	B lymphocytes	-3.58752	sp_39_rct
ReDeconv	MAST cells	-1.0896	sp_39_rct
ReDeconv	NK cells	1.57227	sp_39_rct
ReDeconv	Endothelial cells	0.951221	sp_40_rct
ReDeconv	T lymphocytes	-0.0665403	sp_40_rct
ReDeconv	B lymphocytes	-16.8855	sp_40_rct
ReDeconv	MAST cells	0.809364	sp_40_rct
ReDeconv	NK cells	5.15702	sp_40_rct
ReDeconv	Endothelial cells	-2.1149	sp_41_rct
ReDeconv	T lymphocytes	-3.82222	sp_41_rct
ReDeconv	B lymphocytes	22.1449	sp_41_rct
ReDeconv	MAST cells	1.53323	sp_41_rct
ReDeconv	NK cells	29.7466	sp_41_rct
ReDeconv	Endothelial cells	-2.26667	sp_42_rct
ReDeconv	T lymphocytes	0.125601	sp_42_rct
ReDeconv	B lymphocytes	-3.7174	sp_42_rct
ReDeconv	MAST cells	0.601345	sp_42_rct
ReDeconv	NK cells	5.33629	sp_42_rct
ReDeconv	Endothelial cells	3.11422	sp_43_rct
ReDeconv	T lymphocytes	0.345027	sp_43_rct
ReDeconv	B lymphocytes	12.9394	sp_43_rct
ReDeconv	MAST cells	-2.67416	sp_43_rct
ReDeconv	NK cells	-1.88952	sp_43_rct
ReDeconv	Endothelial cells	0.0532432	sp_44_rct
ReDeconv	T lymphocytes	0.0561441	sp_44_rct
ReDeconv	B lymphocytes	-1.88471	sp_44_rct
ReDeconv	MAST cells	1.1462	sp_44_rct
ReDeconv	NK cells	-13.0232	sp_44_rct
ReDeconv	Endothelial cells	2.81739	sp_45_rct
ReDeconv	T lymphocytes	-0.869626	sp_45_rct
ReDeconv	B lymphocytes	4.04551	sp_45_rct
ReDeconv	MAST cells	-0.520536	sp_45_rct
ReDeconv	NK cells	2.90403	sp_45_rct
ReDeconv	Endothelial cells	-6.43017	sp_46_rct
ReDeconv	T lymphocytes	2.45733	sp_46_rct
ReDeconv	B lymphocytes	-17.1776	sp_46_rct
ReDeconv	MAST cells	0.304889	sp_46_rct
ReDeconv	NK cells	4.99464	sp_46_rct
ReDeconv	Endothelial cells	-4.17311	sp_47_rct
ReDeconv	T lymphocytes	2.18219	sp_47_rct
ReDeconv	B lymphocytes	-3.34984	sp_47_rct
ReDeconv	MAST cells	-0.73091	sp_47_rct
ReDeconv	NK cells	-3.57123	sp_47_rct
ReDeconv	Endothelial cells	3.59926	sp_48_rct
ReDeconv	T lymphocytes	-1.76824	sp_48_rct
ReDeconv	B lymphocytes	5.01858	sp_48_rct
ReDeconv	MAST cells	0.146518	sp_48_rct
ReDeconv	NK cells	4.77377	sp_48_rct
ReDeconv	Endothelial cells	6.19924	sp_49_rct
ReDeconv	T lymphocytes	-2.73331	sp_49_rct
ReDeconv	B lymphocytes	-1.71178	sp_49_rct
ReDeconv	MAST cells	1.49428	sp_49_rct
ReDeconv	NK cells	-0.691353	sp_49_rct
ReDeconv	Endothelial cells	-7.54491	sp_50_rct
ReDeconv	T lymphocytes	1.6282	sp_50_rct
ReDeconv	B lymphocytes	-3.40709	sp_50_rct
ReDeconv	MAST cells	1.50052	sp_50_rct
ReDeconv	NK cells	-5.68788	sp_50_rct
ReDeconv	Endothelial cells	0.0168703	sp_51_rct
ReDeconv	T lymphocytes	1.91003	sp_51_rct
ReDeconv	B lymphocytes	0.947943	sp_51_rct
ReDeconv	MAST cells	-2.03849	sp_51_rct
ReDeconv	NK cells	-7.60675	sp_51_rct
ReDeconv	Endothelial cells	-0.749166	sp_52_rct
ReDeconv	T lymphocytes	0.181537	sp_52_rct
ReDeconv	B lymphocytes	-11.9215	sp_52_rct
ReDeconv	MAST cells	1.3102	sp_52_rct
ReDeconv	NK cells	-2.38498	sp_52_rct
ReDeconv	Endothelial cells	2.91584	sp_53_rct
ReDeconv	T lymphocytes	-0.0858508	sp_53_rct
ReDeconv	B lymphocytes	3.48064	sp_53_rct
ReDeconv	MAST cells	-1.54628	sp_53_rct
ReDeconv	NK cells	2.68544	sp_53_rct
ReDeconv	Endothelial cells	4.05946	sp_54_rct
ReDeconv	T lymphocytes	1.59548	sp_54_rct
ReDeconv	B lymphocytes	-23.464	sp_54_rct
ReDeconv	MAST cells	-0.701481	sp_54_rct
ReDeconv	NK cells	-11.1308	sp_54_rct
ReDeconv	Endothelial cells	1.13452	sp_55_rct
ReDeconv	T lymphocytes	-0.649193	sp_55_rct
ReDeconv	B lymphocytes	-1.12247	sp_55_rct
ReDeconv	MAST cells	1.40315	sp_55_rct
ReDeconv	NK cells	-10.5152	sp_55_rct
ReDeconv	Endothelial cells	3.75165	sp_56_rct
ReDeconv	T lymphocytes	1.31072	sp_56_rct
ReDeconv	B lymphocytes	-2.51968	sp_56_rct
ReDeconv	MAST cells	-1.69659	sp_56_rct
ReDeconv	NK cells	-15.7246	sp_56_rct
ReDeconv	Endothelial cells	-0.108772	sp_57_rct
ReDeconv	T lymphocytes	-0.478299	sp_57_rct
ReDeconv	B lymphocytes	-0.383477	sp_57_rct
ReDeconv	MAST cells	0.475416	sp_57_rct
ReDeconv	NK cells	2.97973	sp_57_rct
ReDeconv	Endothelial cells	-1.66015	sp_58_rct
ReDeconv	T lymphocytes	1.15494	sp_58_rct
ReDeconv	B lymphocytes	-0.855001	sp_58_rct
ReDeconv	MAST cells	-1.02816	sp_58_rct
ReDeconv	NK cells	2.31608	sp_58_rct
ReDeconv	Endothelial cells	-3.51283	sp_59_rct
ReDeconv	T lymphocytes	-0.169364	sp_59_rct
ReDeconv	B lymphocytes	6.70628	sp_59_rct
ReDeconv	MAST cells	1.64483	sp_59_rct
ReDeconv	NK cells	-7.97811	sp_59_rct
ReDeconv	Endothelial cells	3.60883	sp_60_rct
ReDeconv	T lymphocytes	0.048762	sp_60_rct
ReDeconv	B lymphocytes	-4.87887	sp_60_rct
ReDeconv	MAST cells	-0.762594	sp_60_rct
ReDeconv	NK cells	-3.18926	sp_60_rct
ReDeconv	Endothelial cells	-0.0305132	sp_61_rct
ReDeconv	T lymphocytes	1.4558	sp_61_rct
ReDeconv	B lymphocytes	15.2578	sp_61_rct
ReDeconv	MAST cells	-3.88176	sp_61_rct
ReDeconv	NK cells	6.84702	sp_61_rct
ReDeconv	Endothelial cells	1.01169	sp_62_rct
ReDeconv	T lymphocytes	0.0816135	sp_62_rct
ReDeconv	B lymphocytes	-11.6863	sp_62_rct
ReDeconv	MAST cells	1.06201	sp_62_rct
ReDeconv	NK cells	-6.26481	sp_62_rct
ReDeconv	Endothelial cells	-1.93481	sp_63_rct
ReDeconv	T lymphocytes	1.4716	sp_63_rct
ReDeconv	B lymphocytes	6.012	sp_63_rct
ReDeconv	MAST cells	-0.277478	sp_63_rct
ReDeconv	NK cells	-18.1411	sp_63_rct
ReDeconv	Endothelial cells	-0.804284	sp_64_rct
ReDeconv	T lymphocytes	-3.12169	sp_64_rct
ReDeconv	B lymphocytes	12.3562	sp_64_rct
ReDeconv	MAST cells	2.45746	sp_64_rct
ReDeconv	NK cells	11.5687	sp_64_rct
ReDeconv	Endothelial cells	2.16181	sp_65_rct
ReDeconv	T lymphocytes	-0.521263	sp_65_rct
ReDeconv	B lymphocytes	-10.4989	sp_65_rct
ReDeconv	MAST cells	0.393317	sp_65_rct
ReDeconv	NK cells	5.01109	sp_65_rct
ReDeconv	Endothelial cells	5.85109	sp_66_rct
ReDeconv	T lymphocytes	-2.70346	sp_66_rct
ReDeconv	B lymphocytes	-4.44936	sp_66_rct
ReDeconv	MAST cells	0.503927	sp_66_rct
ReDeconv	NK cells	15.4444	sp_66_rct
ReDeconv	Endothelial cells	-5.95661	sp_67_rct
ReDeconv	T lymphocytes	0.540534	sp_67_rct
ReDeconv	B lymphocytes	17.5845	sp_67_rct
ReDeconv	MAST cells	0.746773	sp_67_rct
ReDeconv	NK cells	-9.03859	sp_67_rct
ReDeconv	Endothelial cells	0.0937733	sp_68_rct
ReDeconv	T lymphocytes	-0.582015	sp_68_rct
ReDeconv	B lymphocytes	4.20016	sp_68_rct
ReDeconv	MAST cells	-0.280991	sp_68_rct
ReDeconv	NK cells	7.9175	sp_68_rct
ReDeconv	Endothelial cells	-2.44026	sp_69_rct
ReDeconv	T lymphocytes	0.0222762	sp_69_rct
ReDeconv	B lymphocytes	-0.854602	sp_69_rct
ReDeconv	MAST cells	1.95426	sp_69_rct
ReDeconv	NK cells	-11.6827	sp_69_rct
ReDeconv	Endothelial cells	3.93732	sp_70_rct
ReDeconv	T lymphocytes	-2.45525	sp_70_rct
ReDeconv	B lymphocytes	12.9281	sp_70_rct
ReDeconv	MAST cells	1.31756	sp_70_rct
ReDeconv	NK cells	-8.38521	sp_70_rct
ReDeconv	Endothelial cells	-0.572069	sp_71_rct
ReDeconv	T lymphocytes	1.54355	sp_71_rct
ReDeconv	B lymphocytes	-4.40492	sp_71_rct
ReDeconv	MAST cells	-1.39725	sp_71_rct
ReDeconv	NK cells	-0.810212	sp_71_rct
ReDeconv	Endothelial cells	3.19022	sp_72_rct
ReDeconv	T lymphocytes	-0.786892	sp_72_rct
ReDeconv	B lymphocytes	-8.06957	sp_72_rct
ReDeconv	MAST cells	0.910211	sp_72_rct
ReDeconv	NK cells	-4.38617	sp_72_rct
ReDeconv	Endothelial cells	-0.819338	sp_73_rct
ReDeconv	T lymphocytes	-0.60197	sp_73_rct
ReDeconv	B lymphocytes	-9.90791	sp_73_rct
ReDeconv	MAST cells	1.46841	sp_73_rct
ReDeconv	NK cells	6.64524	sp_73_rct
ReDeconv	Endothelial cells	-3.03024	sp_74_rct
ReDeconv	T lymphocytes	1.36822	sp_74_rct
ReDeconv	B lymphocytes	-0.0684478	sp_74_rct
ReDeconv	MAST cells	-0.725837	sp_74_rct
ReDeconv	NK cells	0.740723	sp_74_rct
ReDeconv	Endothelial cells	4.06974	sp_75_rct
ReDeconv	T lymphocytes	0.106082	sp_75_rct
ReDeconv	B lymphocytes	-3.09992	sp_75_rct
ReDeconv	MAST cells	-0.634109	sp_75_rct
ReDeconv	NK cells	-9.78282	sp_75_rct
ReDeconv	Endothelial cells	-3.64972	sp_76_rct
ReDeconv	T lymphocytes	-1.56088	sp_76_rct
ReDeconv	B lymphocytes	13.6029	sp_76_rct
ReDeconv	MAST cells	2.25162	sp_76_rct
ReDeconv	NK cells	0.555891	sp_76_rct
ReDeconv	Endothelial cells	0.941221	sp_77_rct
ReDeconv	T lymphocytes	1.11874	sp_77_rct
ReDeconv	B lymphocytes	-9.81565	sp_77_rct
ReDeconv	MAST cells	-0.643325	sp_77_rct
ReDeconv	NK cells	-4.23554	sp_77_rct
ReDeconv	Endothelial cells	-3.06171	sp_78_rct
ReDeconv	T lymphocytes	1.6671	sp_78_rct
ReDeconv	B lymphocytes	17.1019	sp_78_rct
ReDeconv	MAST cells	-1.596	sp_78_rct
ReDeconv	NK cells	-12.1056	sp_78_rct
ReDeconv	Endothelial cells	2.2468	sp_79_rct
ReDeconv	T lymphocytes	-1.58994	sp_79_rct
ReDeconv	B lymphocytes	-1.21932	sp_79_rct
ReDeconv	MAST cells	1.16745	sp_79_rct
ReDeconv	NK cells	2.60562	sp_79_rct
ReDeconv	Endothelial cells	-3.63319	sp_80_rct
ReDeconv	T lymphocytes	-0.422202	sp_80_rct
ReDeconv	B lymphocytes	-0.976045	sp_80_rct
ReDeconv	MAST cells	1.74495	sp_80_rct
ReDeconv	NK cells	3.85619	sp_80_rct
ReDeconv	Endothelial cells	2.49563	sp_81_rct
ReDeconv	T lymphocytes	-1.77233	sp_81_rct
ReDeconv	B lymphocytes	-4.29171	sp_81_rct
ReDeconv	MAST cells	1.92282	sp_81_rct
ReDeconv	NK cells	-1.40459	sp_81_rct
ReDeconv	Endothelial cells	7.0871	sp_82_rct
ReDeconv	T lymphocytes	-0.917199	sp_82_rct
ReDeconv	B lymphocytes	-21.114	sp_82_rct
ReDeconv	MAST cells	0.561697	sp_82_rct
ReDeconv	NK cells	-2.14796	sp_82_rct
ReDeconv	Endothelial cells	-0.246367	sp_83_rct
ReDeconv	T lymphocytes	-2.53281	sp_83_rct
ReDeconv	B lymphocytes	-19.1632	sp_83_rct
ReDeconv	MAST cells	4.1573	sp_83_rct
ReDeconv	NK cells	12.9624	sp_83_rct
ReDeconv	Endothelial cells	2.70008	sp_84_rct
ReDeconv	T lymphocytes	-1.75086	sp_84_rct
ReDeconv	B lymphocytes	-1.90022	sp_84_rct
ReDeconv	MAST cells	1.14237	sp_84_rct
ReDeconv	NK cells	4.1522	sp_84_rct
ReDeconv	Endothelial cells	1.5501	sp_85_rct
ReDeconv	T lymphocytes	0.41377	sp_85_rct
ReDeconv	B lymphocytes	-12.3948	sp_85_rct
ReDeconv	MAST cells	0.444641	sp_85_rct
ReDeconv	NK cells	-5.9641	sp_85_rct
ReDeconv	Endothelial cells	-3.38402	sp_86_rct
ReDeconv	T lymphocytes	2.57314	sp_86_rct
ReDeconv	B lymphocytes	3.47402	sp_86_rct
ReDeconv	MAST cells	-2.20412	sp_86_rct
ReDeconv	NK cells	-3.21431	sp_86_rct
ReDeconv	Endothelial cells	-3.29564	sp_87_rct
ReDeconv	T lymphocytes	1.57722	sp_87_rct
ReDeconv	B lymphocytes	-2.87949	sp_87_rct
ReDeconv	MAST cells	-0.172528	sp_87_rct
ReDeconv	NK cells	-5.08615	sp_87_rct
ReDeconv	Endothelial cells	3.94256	sp_88_rct
ReDeconv	T lymphocytes	-2.15641	sp_88_rct
ReDeconv	B lymphocytes	3.7845	sp_88_rct
ReDeconv	MAST cells	0.363584	sp_88_rct
ReDeconv	NK cells	8.21571	sp_88_rct
ReDeconv	Endothelial cells	1.02486	sp_89_rct
ReDeconv	T lymphocytes	-2.85015	sp_89_rct
ReDeconv	B lymphocytes	24.4901	sp_89_rct
ReDeconv	MAST cells	0.911895	sp_89_rct
ReDeconv	NK cells	4.09999	sp_89_rct
ReDeconv	Endothelial cells	-4.6357	sp_90_rct
ReDeconv	T lymphocytes	0.802993	sp_90_rct
ReDeconv	B lymphocytes	2.26381	sp_90_rct
ReDeconv	MAST cells	-0.0502773	sp_90_rct
ReDeconv	NK cells	6.78969	sp_90_rct
ReDeconv	Endothelial cells	0.768763	sp_91_rct
ReDeconv	T lymphocytes	-1.13351	sp_91_rct
ReDeconv	B lymphocytes	16.6437	sp_91_rct
ReDeconv	MAST cells	-0.0122631	sp_91_rct
ReDeconv	NK cells	-3.02175	sp_91_rct
ReDeconv	Endothelial cells	0.0880794	sp_92_rct
ReDeconv	T lymphocytes	1.06455	sp_92_rct
ReDeconv	B lymphocytes	-4.26497	sp_92_rct
ReDeconv	MAST cells	0.120381	sp_92_rct
ReDeconv	NK cells	-14.6411	sp_92_rct
ReDeconv	Endothelial cells	3.6617	sp_93_rct
ReDeconv	T lymphocytes	-0.665142	sp_93_rct
ReDeconv	B lymphocytes	-4.09628	sp_93_rct
ReDeconv	MAST cells	-0.210535	sp_93_rct
ReDeconv	NK cells	0.685907	sp_93_rct
ReDeconv	Endothelial cells	-0.591492	sp_94_rct
ReDeconv	T lymphocytes	1.97513	sp_94_rct
ReDeconv	B lymphocytes	-4.0684	sp_94_rct
ReDeconv	MAST cells	-0.696806	sp_94_rct
ReDeconv	NK cells	-16.637	sp_94_rct
ReDeconv	Endothelial cells	-1.76525	sp_95_rct
ReDeconv	T lymphocytes	-0.389095	sp_95_rct
ReDeconv	B lymphocytes	-5.69912	sp_95_rct
ReDeconv	MAST cells	1.81811	sp_95_rct
ReDeconv	NK cells	-1.20998	sp_95_rct
ReDeconv	Endothelial cells	-2.56282	sp_96_rct
ReDeconv	T lymphocytes	-0.229699	sp_96_rct
ReDeconv	B lymphocytes	-0.817842	sp_96_rct
ReDeconv	MAST cells	0.946605	sp_96_rct
ReDeconv	NK cells	5.19542	sp_96_rct
ReDeconv	Endothelial cells	-2.22494	sp_97_rct
ReDeconv	T lymphocytes	0.613412	sp_97_rct
ReDeconv	B lymphocytes	11.7034	sp_97_rct
ReDeconv	MAST cells	-0.979837	sp_97_rct
ReDeconv	NK cells	-0.415658	sp_97_rct
ReDeconv	Endothelial cells	-1.89939	sp_98_rct
ReDeconv	T lymphocytes	-0.961291	sp_98_rct
ReDeconv	B lymphocytes	-6.58081	sp_98_rct
ReDeconv	MAST cells	2.81364	sp_98_rct
ReDeconv	NK cells	-2.3437	sp_98_rct
ReDeconv	Endothelial cells	-1.91681	sp_99_rct
ReDeconv	T lymphocytes	-1.24756	sp_99_rct
ReDeconv	B lymphocytes	2.57661	sp_99_rct
ReDeconv	MAST cells	1.47478	sp_99_rct
ReDeconv	NK cells	8.70527	sp_99_rct
ReDeconv	Endothelial cells	-3.389	sp_100_rct
ReDeconv	T lymphocytes	1.5923	sp_100_rct
ReDeconv	B lymphocytes	0.335533	sp_100_rct
ReDeconv	MAST cells	-0.910344	sp_100_rct
ReDeconv	NK cells	0.561047	sp_100_rct
MuSiC	Endothelial cells	0.372503	sp_1_rct
MuSiC	T lymphocytes	9.04524	sp_1_rct
MuSiC	B lymphocytes	-100	sp_1_rct
MuSiC	MAST cells	1.5346	sp_1_rct
MuSiC	NK cells	-59.5389	sp_1_rct
MuSiC	Endothelial cells	-0.994332	sp_2_rct
MuSiC	T lymphocytes	1.13012	sp_2_rct
MuSiC	B lymphocytes	21.596	sp_2_rct
MuSiC	MAST cells	-0.672513	sp_2_rct
MuSiC	NK cells	-29.1219	sp_2_rct
MuSiC	Endothelial cells	1.04537	sp_3_rct
MuSiC	T lymphocytes	-1.94958	sp_3_rct
MuSiC	B lymphocytes	-28.279	sp_3_rct
MuSiC	MAST cells	2.10481	sp_3_rct
MuSiC	NK cells	32.1685	sp_3_rct
MuSiC	Endothelial cells	1.82513	sp_4_rct
MuSiC	T lymphocytes	5.77756	sp_4_rct
MuSiC	B lymphocytes	-47.8479	sp_4_rct
MuSiC	MAST cells	1.09273	sp_4_rct
MuSiC	NK cells	-64.2674	sp_4_rct
MuSiC	Endothelial cells	1.37486	sp_5_rct
MuSiC	T lymphocytes	4.03907	sp_5_rct
MuSiC	B lymphocytes	-89.2649	sp_5_rct
MuSiC	MAST cells	2.3023	sp_5_rct
MuSiC	NK cells	-3.38672	sp_5_rct
MuSiC	Endothelial cells	1.30025	sp_6_rct
MuSiC	T lymphocytes	4.10018	sp_6_rct
MuSiC	B lymphocytes	-52.8408	sp_6_rct
MuSiC	MAST cells	-0.165056	sp_6_rct
MuSiC	NK cells	-13.6966	sp_6_rct
MuSiC	Endothelial cells	-4.8725	sp_7_rct
MuSiC	T lymphocytes	12.6648	sp_7_rct
MuSiC	B lymphocytes	-95.1096	sp_7_rct
MuSiC	MAST cells	0.356637	sp_7_rct
MuSiC	NK cells	-85.1092	sp_7_rct
MuSiC	Endothelial cells	-7.65753	sp_8_rct
MuSiC	T lymphocytes	-2.70676	sp_8_rct
MuSiC	B lymphocytes	32.116	sp_8_rct
MuSiC	MAST cells	1.30274	sp_8_rct
MuSiC	NK cells	29.4954	sp_8_rct
MuSiC	Endothelial cells	-1.74268	sp_9_rct
MuSiC	T lymphocytes	-0.417731	sp_9_rct
MuSiC	B lymphocytes	-33.4615	sp_9_rct
MuSiC	MAST cells	4.23286	sp_9_rct
MuSiC	NK cells	0.0367388	sp_9_rct
MuSiC	Endothelial cells	-4.17886	sp_10_rct
MuSiC	T lymphocytes	7.58495	sp_10_rct
MuSiC	B lymphocytes	-17.1353	sp_10_rct
MuSiC	MAST cells	-1.64292	sp_10_rct
MuSiC	NK cells	-65.8203	sp_10_rct
MuSiC	Endothelial cells	0.697535	sp_11_rct
MuSiC	T lymphocytes	5.18019	sp_11_rct
MuSiC	B lymphocytes	-41.5451	sp_11_rct
MuSiC	MAST cells	-1.04462	sp_11_rct
MuSiC	NK cells	-30.1308	sp_11_rct
MuSiC	Endothelial cells	6.71295	sp_12_rct
MuSiC	T lymphocytes	0.166454	sp_12_rct
MuSiC	B lymphocytes	0.720836	sp_12_rct
MuSiC	MAST cells	-0.526521	sp_12_rct
MuSiC	NK cells	-28.6394	sp_12_rct
MuSiC	Endothelial cells	-5.16565	sp_13_rct
MuSiC	T lymphocytes	4.41887	sp_13_rct
MuSiC	B lymphocytes	-52.7456	sp_13_rct
MuSiC	MAST cells	1.16241	sp_13_rct
MuSiC	NK cells	-4.75123	sp_13_rct
MuSiC	Endothelial cells	-1.53487	sp_14_rct
MuSiC	T lymphocytes	1.61925	sp_14_rct
MuSiC	B lymphocytes	2.26815	sp_14_rct
MuSiC	MAST cells	0.694067	sp_14_rct
MuSiC	NK cells	-30.1487	sp_14_rct
MuSiC	Endothelial cells	2.66431	sp_15_rct
MuSiC	T lymphocytes	-0.0607201	sp_15_rct
MuSiC	B lymphocytes	-30.992	sp_15_rct
MuSiC	MAST cells	1.0768	sp_15_rct
MuSiC	NK cells	9.10691	sp_15_rct
MuSiC	Endothelial cells	-9.14897	sp_16_rct
MuSiC	T lymphocytes	1.97489	sp_16_rct
MuSiC	B lymphocytes	11.3521	sp_16_rct
MuSiC	MAST cells	0.721364	sp_16_rct
MuSiC	NK cells	-10.4145	sp_16_rct
MuSiC	Endothelial cells	5.057	sp_17_rct
MuSiC	T lymphocytes	-2.8653	sp_17_rct
MuSiC	B lymphocytes	99.7515	sp_17_rct
MuSiC	MAST cells	-4.04918	sp_17_rct
MuSiC	NK cells	-36.2117	sp_17_rct
MuSiC	Endothelial cells	-6.49869	sp_18_rct
MuSiC	T lymphocytes	0.345487	sp_18_rct
MuSiC	B lymphocytes	18.6002	sp_18_rct
MuSiC	MAST cells	0.85452	sp_18_rct
MuSiC	NK cells	-5.71566	sp_18_rct
MuSiC	Endothelial cells	-2.78559	sp_19_rct
MuSiC	T lymphocytes	3.92	sp_19_rct
MuSiC	B lymphocytes	29.3384	sp_19_rct
MuSiC	MAST cells	-2.58178	sp_19_rct
MuSiC	NK cells	-51.5747	sp_19_rct
MuSiC	Endothelial cells	15.9589	sp_20_rct
MuSiC	T lymphocytes	-7.12926	sp_20_rct
MuSiC	B lymphocytes	83.1307	sp_20_rct
MuSiC	MAST cells	-3.16861	sp_20_rct
MuSiC	NK cells	-10.3126	sp_20_rct
MuSiC	Endothelial cells	2.53761	sp_21_rct
MuSiC	T lymphocytes	-4.38683	sp_21_rct
MuSiC	B lymphocytes	48.2233	sp_21_rct
MuSiC	MAST cells	1.7056	sp_21_rct
MuSiC	NK cells	-13.307	sp_21_rct
MuSiC	Endothelial cells	-1.87459	sp_22_rct
MuSiC	T lymphocytes	6.95876	sp_22_rct
MuSiC	B lymphocytes	-92.9188	sp_22_rct
MuSiC	MAST cells	0.933271	sp_22_rct
MuSiC	NK cells	-15.2806	sp_22_rct
MuSiC	Endothelial cells	-8.63271	sp_23_rct
MuSiC	T lymphocytes	-3.20813	sp_23_rct
MuSiC	B lymphocytes	49.7213	sp_23_rct
MuSiC	MAST cells	-1.11106	sp_23_rct
MuSiC	NK cells	52.4149	sp_23_rct
MuSiC	Endothelial cells	0.106476	sp_24_rct
MuSiC	T lymphocytes	7.19333	sp_24_rct
MuSiC	B lymphocytes	-92.2873	sp_24_rct
MuSiC	MAST cells	-0.798848	sp_24_rct
MuSiC	NK cells	-8.09274	sp_24_rct
MuSiC	Endothelial cells	-4.47614	sp_25_rct
MuSiC	T lymphocytes	-7.08026	sp_25_rct
MuSiC	B lymphocytes	62.7058	sp_25_rct
MuSiC	MAST cells	1.59049	sp_25_rct
MuSiC	NK cells	49.3133	sp_25_rct
MuSiC	Endothelial cells	-8.17903	sp_26_rct
MuSiC	T lymphocytes	5.91217	sp_26_rct
MuSiC	B lymphocytes	-47.2099	sp_26_rct
MuSiC	MAST cells	-1.17591	sp_26_rct
MuSiC	NK cells	7.33409	sp_26_rct
MuSiC	Endothelial cells	9.27106	sp_27_rct
MuSiC	T lymphocytes	-3.02066	sp_27_rct
MuSiC	B lymphocytes	-38.5037	sp_27_rct
MuSiC	MAST cells	-0.751764	sp_27_rct
MuSiC	NK cells	56.8187	sp_27_rct
MuSiC	Endothelial cells	-3.99003	sp_28_rct
MuSiC	T lymphocytes	7.35989	sp_28_rct
MuSiC	B lymphocytes	-87.2185	sp_28_rct
MuSiC	MAST cells	0.590813	sp_28_rct
MuSiC	NK cells	-13.9464	sp_28_rct
MuSiC	Endothelial cells	-6.75201	sp_29_rct
MuSiC	T lymphocytes	4.81455	sp_29_rct
MuSiC	B lymphocytes	-24.0412	sp_29_rct
MuSiC	MAST cells	1.39964	sp_29_rct
MuSiC	NK cells	-37.8489	sp_29_rct
MuSiC	Endothelial cells	-3.38429	sp_30_rct
MuSiC	T lymphocytes	2.0096	sp_30_rct
MuSiC	B lymphocytes	-11.3652	sp_30_rct
MuSiC	MAST cells	-1.79862	sp_30_rct
MuSiC	NK cells	17.2104	sp_30_rct
MuSiC	Endothelial cells	2.06888	sp_31_rct
MuSiC	T lymphocytes	2.29967	sp_31_rct
MuSiC	B lymphocytes	-30.0719	sp_31_rct
MuSiC	MAST cells	1.79269	sp_31_rct
MuSiC	NK cells	-36.3686	sp_31_rct
MuSiC	Endothelial cells	2.11464	sp_32_rct
MuSiC	T lymphocytes	-5.10019	sp_32_rct
MuSiC	B lymphocytes	80.9512	sp_32_rct
MuSiC	MAST cells	-1.70363	sp_32_rct
MuSiC	NK cells	6.12277	sp_32_rct
MuSiC	Endothelial cells	3.58192	sp_33_rct
MuSiC	T lymphocytes	0.955676	sp_33_rct
MuSiC	B lymphocytes	-59.8245	sp_33_rct
MuSiC	MAST cells	1.89328	sp_33_rct
MuSiC	NK cells	9.6176	sp_33_rct
MuSiC	Endothelial cells	-7.23853	sp_34_rct
MuSiC	T lymphocytes	5.12772	sp_34_rct
MuSiC	B lymphocytes	-62.6647	sp_34_rct
MuSiC	MAST cells	0.20004	sp_34_rct
MuSiC	NK cells	15.8498	sp_34_rct
MuSiC	Endothelial cells	0.24213	sp_35_rct
MuSiC	T lymphocytes	1.68331	sp_35_rct
MuSiC	B lymphocytes	-38.3978	sp_35_rct
MuSiC	MAST cells	1.14555	sp_35_rct
MuSiC	NK cells	-0.814676	sp_35_rct
MuSiC	Endothelial cells	3.12091	sp_36_rct
MuSiC	T lymphocytes	-0.667768	sp_36_rct
MuSiC	B lymphocytes	-28.0123	sp_36_rct
MuSiC	MAST cells	2.56545	sp_36_rct
MuSiC	NK cells	-4.41001	sp_36_rct
MuSiC	Endothelial cells	2.93648	sp_37_rct
MuSiC	T lymphocytes	0.440178	sp_37_rct
MuSiC	B lymphocytes	-13.9469	sp_37_rct
MuSiC	MAST cells	0.622243	sp_37_rct
MuSiC	NK cells	-13.373	sp_37_rct
MuSiC	Endothelial cells	2.91728	sp_38_rct
MuSiC	T lymphocytes	1.29699	sp_38_rct
MuSiC	B lymphocytes	-10.9717	sp_38_rct
MuSiC	MAST cells	-0.538633	sp_38_rct
MuSiC	NK cells	-16.4419	sp_38_rct
MuSiC	Endothelial cells	-2.05473	sp_39_rct
MuSiC	T lymphocytes	-1.41295	sp_39_rct
MuSiC	B lymphocytes	30.9244	sp_39_rct
MuSiC	MAST cells	-1.19429	sp_39_rct
MuSiC	NK cells	13.6208	sp_39_rct
MuSiC	Endothelial cells	0.383415	sp_40_rct
MuSiC	T lymphocytes	-4.46029	sp_40_rct
MuSiC	B lymphocytes	52.4643	sp_40_rct
MuSiC	MAST cells	0.299874	sp_40_rct
MuSiC	NK cells	10.4516	sp_40_rct
MuSiC	Endothelial cells	-5.37162	sp_41_rct
MuSiC	T lymphocytes	-10.2702	sp_41_rct
MuSiC	B lymphocytes	59.3729	sp_41_rct
MuSiC	MAST cells	1.70806	sp_41_rct
MuSiC	NK cells	107.864	sp_41_rct
MuSiC	Endothelial cells	-6.70961	sp_42_rct
MuSiC	T lymphocytes	3.64054	sp_42_rct
MuSiC	B lymphocytes	-46.7085	sp_42_rct
MuSiC	MAST cells	1.33957	sp_42_rct
MuSiC	NK cells	6.51162	sp_42_rct
MuSiC	Endothelial cells	6.93271	sp_43_rct
MuSiC	T lymphocytes	5.32031	sp_43_rct
MuSiC	B lymphocytes	-69.1708	sp_43_rct
MuSiC	MAST cells	-2.45866	sp_43_rct
MuSiC	NK cells	-14.519	sp_43_rct
MuSiC	Endothelial cells	0.929486	sp_44_rct
MuSiC	T lymphocytes	3.45821	sp_44_rct
MuSiC	B lymphocytes	-61.2062	sp_44_rct
MuSiC	MAST cells	2.28675	sp_44_rct
MuSiC	NK cells	-22.1095	sp_44_rct
MuSiC	Endothelial cells	4.72459	sp_45_rct
MuSiC	T lymphocytes	-1.8935	sp_45_rct
MuSiC	B lymphocytes	7.30346	sp_45_rct
MuSiC	MAST cells	1.21524	sp_45_rct
MuSiC	NK cells	-13.9104	sp_45_rct
MuSiC	Endothelial cells	-9.91207	sp_46_rct
MuSiC	T lymphocytes	10.4677	sp_46_rct
MuSiC	B lymphocytes	-98.5475	sp_46_rct
MuSiC	MAST cells	-0.576734	sp_46_rct
MuSiC	NK cells	-10.4675	sp_46_rct
MuSiC	Endothelial cells	-1.0553	sp_47_rct
MuSiC	T lymphocytes	7.51088	sp_47_rct
MuSiC	B lymphocytes	-61.5505	sp_47_rct
MuSiC	MAST cells	0.739548	sp_47_rct
MuSiC	NK cells	-59.8995	sp_47_rct
MuSiC	Endothelial cells	6.03167	sp_48_rct
MuSiC	T lymphocytes	-1.21156	sp_48_rct
MuSiC	B lymphocytes	28.7205	sp_48_rct
MuSiC	MAST cells	0.316372	sp_48_rct
MuSiC	NK cells	-43.5719	sp_48_rct
MuSiC	Endothelial cells	4.12298	sp_49_rct
MuSiC	T lymphocytes	10.5404	sp_49_rct
MuSiC	B lymphocytes	-88.6753	sp_49_rct
MuSiC	MAST cells	0.065363	sp_49_rct
MuSiC	NK cells	-96.0798	sp_49_rct
MuSiC	Endothelial cells	-14.0291	sp_50_rct
MuSiC	T lymphocytes	5.59961	sp_50_rct
MuSiC	B lymphocytes	-23.7154	sp_50_rct
MuSiC	MAST cells	1.12802	sp_50_rct
MuSiC	NK cells	-13.5715	sp_50_rct
MuSiC	Endothelial cells	2.80247	sp_51_rct
MuSiC	T lymphocytes	3.63079	sp_51_rct
MuSiC	B lymphocytes	-8.52924	sp_51_rct
MuSiC	MAST cells	-2.28783	sp_51_rct
MuSiC	NK cells	-35.4917	sp_51_rct
MuSiC	Endothelial cells	-1.48154	sp_52_rct
MuSiC	T lymphocytes	-0.0767761	sp_52_rct
MuSiC	B lymphocytes	11.389	sp_52_rct
MuSiC	MAST cells	0.437296	sp_52_rct
MuSiC	NK cells	-9.47203	sp_52_rct
MuSiC	Endothelial cells	4.04458	sp_53_rct
MuSiC	T lymphocytes	-2.68398	sp_53_rct
MuSiC	B lymphocytes	0.61897	sp_53_rct
MuSiC	MAST cells	-0.285606	sp_53_rct
MuSiC	NK cells	27.677	sp_53_rct
MuSiC	Endothelial cells	2.87235	sp_54_rct
MuSiC	T lymphocytes	-0.436473	sp_54_rct
MuSiC	B lymphocytes	-4.96873	sp_54_rct
MuSiC	MAST cells	-0.257978	sp_54_rct
MuSiC	NK cells	2.17802	sp_54_rct
MuSiC	Endothelial cells	-2.82571	sp_55_rct
MuSiC	T lymphocytes	5.35805	sp_55_rct
MuSiC	B lymphocytes	-53.2514	sp_55_rct
MuSiC	MAST cells	-0.0282514	sp_55_rct
MuSiC	NK cells	-16.0993	sp_55_rct
MuSiC	Endothelial cells	7.1308	sp_56_rct
MuSiC	T lymphocytes	8.97491	sp_56_rct
MuSiC	B lymphocytes	-83.0424	sp_56_rct
MuSiC	MAST cells	-2.10683	sp_56_rct
MuSiC	NK cells	-64.3838	sp_56_rct
MuSiC	Endothelial cells	-0.990704	sp_57_rct
MuSiC	T lymphocytes	-7.75887	sp_57_rct
MuSiC	B lymphocytes	44.716	sp_57_rct
MuSiC	MAST cells	1.47608	sp_57_rct
MuSiC	NK cells	64.9829	sp_57_rct
MuSiC	Endothelial cells	-1.04383	sp_58_rct
MuSiC	T lymphocytes	1.34814	sp_58_rct
MuSiC	B lymphocytes	-17.2799	sp_58_rct
MuSiC	MAST cells	-0.168272	sp_58_rct
MuSiC	NK cells	3.686	sp_58_rct
MuSiC	Endothelial cells	-3.91558	sp_59_rct
MuSiC	T lymphocytes	-2.91148	sp_59_rct
MuSiC	B lymphocytes	-29.8203	sp_59_rct
MuSiC	MAST cells	4.27784	sp_59_rct
MuSiC	NK cells	46.5039	sp_59_rct
MuSiC	Endothelial cells	2.54405	sp_60_rct
MuSiC	T lymphocytes	-0.451123	sp_60_rct
MuSiC	B lymphocytes	-9.22504	sp_60_rct
MuSiC	MAST cells	-0.731628	sp_60_rct
MuSiC	NK cells	14.3311	sp_60_rct
MuSiC	Endothelial cells	1.39665	sp_61_rct
MuSiC	T lymphocytes	12.3991	sp_61_rct
MuSiC	B lymphocytes	-89.6643	sp_61_rct
MuSiC	MAST cells	-4.29478	sp_61_rct
MuSiC	NK cells	-59.6973	sp_61_rct
MuSiC	Endothelial cells	-1.5317	sp_62_rct
MuSiC	T lymphocytes	1.71649	sp_62_rct
MuSiC	B lymphocytes	-42.5358	sp_62_rct
MuSiC	MAST cells	0.924931	sp_62_rct
MuSiC	NK cells	14.1461	sp_62_rct
MuSiC	Endothelial cells	-5.81561	sp_63_rct
MuSiC	T lymphocytes	1.82518	sp_63_rct
MuSiC	B lymphocytes	-4.50042	sp_63_rct
MuSiC	MAST cells	-1.1532	sp_63_rct
MuSiC	NK cells	16.351	sp_63_rct
MuSiC	Endothelial cells	-2.73487	sp_64_rct
MuSiC	T lymphocytes	-6.94182	sp_64_rct
MuSiC	B lymphocytes	59.3193	sp_64_rct
MuSiC	MAST cells	2.58823	sp_64_rct
MuSiC	NK cells	30.4519	sp_64_rct
MuSiC	Endothelial cells	-0.835331	sp_65_rct
MuSiC	T lymphocytes	-0.617886	sp_65_rct
MuSiC	B lymphocytes	-1.36952	sp_65_rct
MuSiC	MAST cells	-0.914425	sp_65_rct
MuSiC	NK cells	26.6045	sp_65_rct
MuSiC	Endothelial cells	6.97748	sp_66_rct
MuSiC	T lymphocytes	-10.9651	sp_66_rct
MuSiC	B lymphocytes	169.879	sp_66_rct
MuSiC	MAST cells	-2.21025	sp_66_rct
MuSiC	NK cells	-11.3473	sp_66_rct
MuSiC	Endothelial cells	-6.67105	sp_67_rct
MuSiC	T lymphocytes	1.95044	sp_67_rct
MuSiC	B lymphocytes	33.9407	sp_67_rct
MuSiC	MAST cells	0.42612	sp_67_rct
MuSiC	NK cells	-42.6216	sp_67_rct
MuSiC	Endothelial cells	-2.98268	sp_68_rct
MuSiC	T lymphocytes	-3.98492	sp_68_rct
MuSiC	B lymphocytes	43.5407	sp_68_rct
MuSiC	MAST cells	-0.252562	sp_68_rct
MuSiC	NK cells	34.8872	sp_68_rct
MuSiC	Endothelial cells	-1.68958	sp_69_rct
MuSiC	T lymphocytes	5.88413	sp_69_rct
MuSiC	B lymphocytes	-17.5819	sp_69_rct
MuSiC	MAST cells	0.648409	sp_69_rct
MuSiC	NK cells	-77.0139	sp_69_rct
MuSiC	Endothelial cells	6.23143	sp_70_rct
MuSiC	T lymphocytes	-4.47427	sp_70_rct
MuSiC	B lymphocytes	63.2549	sp_70_rct
MuSiC	MAST cells	0.343877	sp_70_rct
MuSiC	NK cells	-29.0428	sp_70_rct
MuSiC	Endothelial cells	-6.82888	sp_71_rct
MuSiC	T lymphocytes	9.13936	sp_71_rct
MuSiC	B lymphocytes	-96.5209	sp_71_rct
MuSiC	MAST cells	-1.70967	sp_71_rct
MuSiC	NK cells	8.3105	sp_71_rct
MuSiC	Endothelial cells	6.85812	sp_72_rct
MuSiC	T lymphocytes	-0.155781	sp_72_rct
MuSiC	B lymphocytes	-4.88469	sp_72_rct
MuSiC	MAST cells	0.965495	sp_72_rct
MuSiC	NK cells	-36.0591	sp_72_rct
MuSiC	Endothelial cells	-0.549606	sp_73_rct
MuSiC	T lymphocytes	-1.84253	sp_73_rct
MuSiC	B lymphocytes	-20.4978	sp_73_rct
MuSiC	MAST cells	0.91477	sp_73_rct
MuSiC	NK cells	43.8857	sp_73_rct
MuSiC	Endothelial cells	-3.92008	sp_74_rct
MuSiC	T lymphocytes	3.89452	sp_74_rct
MuSiC	B lymphocytes	-75.8743	sp_74_rct
MuSiC	MAST cells	0.484772	sp_74_rct
MuSiC	NK cells	31.332	sp_74_rct
MuSiC	Endothelial cells	3.54288	sp_75_rct
MuSiC	T lymphocytes	5.22836	sp_75_rct
MuSiC	B lymphocytes	-95.8084	sp_75_rct
MuSiC	MAST cells	0.812811	sp_75_rct
MuSiC	NK cells	-7.82874	sp_75_rct
MuSiC	Endothelial cells	-5.96287	sp_76_rct
MuSiC	T lymphocytes	0.940176	sp_76_rct
MuSiC	B lymphocytes	41.2808	sp_76_rct
MuSiC	MAST cells	0.624642	sp_76_rct
MuSiC	NK cells	-39.8179	sp_76_rct
MuSiC	Endothelial cells	-1.33173	sp_77_rct
MuSiC	T lymphocytes	1.71608	sp_77_rct
MuSiC	B lymphocytes	-32.4115	sp_77_rct
MuSiC	MAST cells	-1.6285	sp_77_rct
MuSiC	NK cells	33.1835	sp_77_rct
MuSiC	Endothelial cells	-0.0572546	sp_78_rct
MuSiC	T lymphocytes	2.51166	sp_78_rct
MuSiC	B lymphocytes	10.0036	sp_78_rct
MuSiC	MAST cells	-1.84883	sp_78_rct
MuSiC	NK cells	-29.2377	sp_78_rct
MuSiC	Endothelial cells	6.76201	sp_79_rct
MuSiC	T lymphocytes	-1.64056	sp_79_rct
MuSiC	B lymphocytes	-46.4527	sp_79_rct
MuSiC	MAST cells	0.854931	sp_79_rct
MuSiC	NK cells	35.189	sp_79_rct
MuSiC	Endothelial cells	-4.07334	sp_80_rct
MuSiC	T lymphocytes	0.397159	sp_80_rct
MuSiC	B lymphocytes	-95.5819	sp_80_rct
MuSiC	MAST cells	1.57435	sp_80_rct
MuSiC	NK cells	97.4301	sp_80_rct
MuSiC	Endothelial cells	4.11532	sp_81_rct
MuSiC	T lymphocytes	-1.54263	sp_81_rct
MuSiC	B lymphocytes	-70.1498	sp_81_rct
MuSiC	MAST cells	3.34998	sp_81_rct
MuSiC	NK cells	41.5076	sp_81_rct
MuSiC	Endothelial cells	3.93924	sp_82_rct
MuSiC	T lymphocytes	-1.28558	sp_82_rct
MuSiC	B lymphocytes	26.6339	sp_82_rct
MuSiC	MAST cells	-1.3698	sp_82_rct
MuSiC	NK cells	-9.81457	sp_82_rct
MuSiC	Endothelial cells	-4.16219	sp_83_rct
MuSiC	T lymphocytes	-6.12809	sp_83_rct
MuSiC	B lymphocytes	23.9091	sp_83_rct
MuSiC	MAST cells	5.47408	sp_83_rct
MuSiC	NK cells	27.334	sp_83_rct
MuSiC	Endothelial cells	1.96439	sp_84_rct
MuSiC	T lymphocytes	1.69	sp_84_rct
MuSiC	B lymphocytes	-90.0068	sp_84_rct
MuSiC	MAST cells	1.59039	sp_84_rct
MuSiC	NK cells	41.6894	sp_84_rct
MuSiC	Endothelial cells	5.12201	sp_85_rct
MuSiC	T lymphocytes	-11.0488	sp_85_rct
MuSiC	B lymphocytes	122.159	sp_85_rct
MuSiC	MAST cells	2.08474	sp_85_rct
MuSiC	NK cells	-1.49838	sp_85_rct
MuSiC	Endothelial cells	3.75576	sp_86_rct
MuSiC	T lymphocytes	-6.75358	sp_86_rct
MuSiC	B lymphocytes	95.363	sp_86_rct
MuSiC	MAST cells	-2.69831	sp_86_rct
MuSiC	NK cells	21.8469	sp_86_rct
MuSiC	Endothelial cells	-3.02685	sp_87_rct
MuSiC	T lymphocytes	5.70068	sp_87_rct
MuSiC	B lymphocytes	-88.9402	sp_87_rct
MuSiC	MAST cells	0.726336	sp_87_rct
MuSiC	NK cells	8.88267	sp_87_rct
MuSiC	Endothelial cells	5.36685	sp_88_rct
MuSiC	T lymphocytes	-2.17898	sp_88_rct
MuSiC	B lymphocytes	-8.17601	sp_88_rct
MuSiC	MAST cells	-1.26123	sp_88_rct
MuSiC	NK cells	34.6069	sp_88_rct
MuSiC	Endothelial cells	-0.0206292	sp_89_rct
MuSiC	T lymphocytes	7.25776	sp_89_rct
MuSiC	B lymphocytes	-90.2103	sp_89_rct
MuSiC	MAST cells	0.173251	sp_89_rct
MuSiC	NK cells	-22.5987	sp_89_rct
MuSiC	Endothelial cells	-3.82333	sp_90_rct
MuSiC	T lymphocytes	-0.517244	sp_90_rct
MuSiC	B lymphocytes	-31.2415	sp_90_rct
MuSiC	MAST cells	-0.105682	sp_90_rct
MuSiC	NK cells	61.649	sp_90_rct
MuSiC	Endothelial cells	-2.74445	sp_91_rct
MuSiC	T lymphocytes	-3.75846	sp_91_rct
MuSiC	B lymphocytes	20.2932	sp_91_rct
MuSiC	MAST cells	-0.300075	sp_91_rct
MuSiC	NK cells	55.9118	sp_91_rct
MuSiC	Endothelial cells	-2.22298	sp_92_rct
MuSiC	T lymphocytes	3.90372	sp_92_rct
MuSiC	B lymphocytes	-54.3897	sp_92_rct
MuSiC	MAST cells	-0.0743298	sp_92_rct
MuSiC	NK cells	6.64193	sp_92_rct
MuSiC	Endothelial cells	5.59707	sp_93_rct
MuSiC	T lymphocytes	2.89638	sp_93_rct
MuSiC	B lymphocytes	-56.5508	sp_93_rct
MuSiC	MAST cells	0.318172	sp_93_rct
MuSiC	NK cells	-16.0227	sp_93_rct
MuSiC	Endothelial cells	4.47366	sp_94_rct
MuSiC	T lymphocytes	-1.24999	sp_94_rct
MuSiC	B lymphocytes	42.2967	sp_94_rct
MuSiC	MAST cells	-1.86426	sp_94_rct
MuSiC	NK cells	-23.9325	sp_94_rct
MuSiC	Endothelial cells	-5.46088	sp_95_rct
MuSiC	T lymphocytes	6.84623	sp_95_rct
MuSiC	B lymphocytes	-98.8868	sp_95_rct
MuSiC	MAST cells	2.08118	sp_95_rct
MuSiC	NK cells	-4.03856	sp_95_rct
MuSiC	Endothelial cells	-5.82074	sp_96_rct
MuSiC	T lymphocytes	5.13106	sp_96_rct
MuSiC	B lymphocytes	-95.1814	sp_96_rct
MuSiC	MAST cells	2.14716	sp_96_rct
MuSiC	NK cells	20.8625	sp_96_rct
MuSiC	Endothelial cells	-4.20268	sp_97_rct
MuSiC	T lymphocytes	8.06476	sp_97_rct
MuSiC	B lymphocytes	-9.57584	sp_97_rct
MuSiC	MAST cells	-2.83714	sp_97_rct
MuSiC	NK cells	-67.2828	sp_97_rct
MuSiC	Endothelial cells	-1.32036	sp_98_rct
MuSiC	T lymphocytes	-6.42641	sp_98_rct
MuSiC	B lymphocytes	-60.7291	sp_98_rct
MuSiC	MAST cells	4.99829	sp_98_rct
MuSiC	NK cells	116.636	sp_98_rct
MuSiC	Endothelial cells	-2.7294	sp_99_rct
MuSiC	T lymphocytes	6.5909	sp_99_rct
MuSiC	B lymphocytes	-72.0458	sp_99_rct
MuSiC	MAST cells	1.29237	sp_99_rct
MuSiC	NK cells	-32.2969	sp_99_rct
MuSiC	Endothelial cells	1.46593	sp_100_rct
MuSiC	T lymphocytes	5.59016	sp_100_rct
MuSiC	B lymphocytes	-95.4502	sp_100_rct
MuSiC	MAST cells	0.179995	sp_100_rct
MuSiC	NK cells	3.29639	sp_100_rct

## Sheet: Figure_S14b_left
Methods	Pearson
ReDeconv	0.999741
ReDeconv	0.999808
ReDeconv	0.999873
ReDeconv	0.999557
ReDeconv	0.99953
ReDeconv	0.999785
ReDeconv	0.999422
ReDeconv	0.999733
ReDeconv	0.999934
ReDeconv	0.99993
ReDeconv	0.999342
ReDeconv	0.999632
ReDeconv	0.999799
ReDeconv	0.99994
ReDeconv	0.999906
ReDeconv	0.999554
ReDeconv	0.999793
ReDeconv	0.999672
ReDeconv	0.999886
ReDeconv	0.999747
ReDeconv	0.999565
ReDeconv	0.999939
ReDeconv	0.999709
ReDeconv	0.999292
ReDeconv	0.999483
ReDeconv	0.99985
ReDeconv	0.999947
ReDeconv	0.998984
ReDeconv	0.99995
ReDeconv	0.998874
ReDeconv	0.999676
ReDeconv	0.999683
ReDeconv	0.99956
ReDeconv	0.99966
ReDeconv	0.999619
ReDeconv	0.999357
ReDeconv	0.999556
ReDeconv	0.999661
ReDeconv	0.999399
ReDeconv	0.999054
ReDeconv	0.999011
ReDeconv	0.999768
ReDeconv	0.999594
ReDeconv	0.999757
ReDeconv	0.999792
ReDeconv	0.99896
ReDeconv	0.998786
ReDeconv	0.999568
ReDeconv	0.999677
ReDeconv	0.999888
ReDeconv	0.998818
ReDeconv	0.999946
ReDeconv	0.999943
ReDeconv	0.999756
ReDeconv	0.999737
ReDeconv	0.999712
ReDeconv	0.998811
ReDeconv	0.999677
ReDeconv	0.999614
ReDeconv	0.999717
ReDeconv	0.999721
ReDeconv	0.999821
ReDeconv	0.999655
ReDeconv	0.999874
ReDeconv	0.999886
ReDeconv	0.998887
ReDeconv	0.999634
ReDeconv	0.999584
ReDeconv	0.999798
ReDeconv	0.999347
ReDeconv	0.998912
ReDeconv	0.999109
ReDeconv	0.999793
ReDeconv	0.999313
ReDeconv	0.999889
ReDeconv	0.999825
ReDeconv	0.999361
ReDeconv	0.999272
ReDeconv	0.999908
ReDeconv	0.999186
ReDeconv	0.998927
ReDeconv	0.999306
ReDeconv	0.999704
ReDeconv	0.999786
ReDeconv	0.999661
ReDeconv	0.999414
ReDeconv	0.999542
ReDeconv	0.999727
ReDeconv	0.999919
ReDeconv	0.999643
ReDeconv	0.999761
ReDeconv	0.999873
ReDeconv	0.999635
ReDeconv	0.999697
ReDeconv	0.999783
ReDeconv	0.999606
ReDeconv	0.999802
ReDeconv	0.999811
ReDeconv	0.999753
ReDeconv	0.999535
MuSiC	0.999061
MuSiC	0.999009
MuSiC	0.999525
MuSiC	0.998845
MuSiC	0.998434
MuSiC	0.999469
MuSiC	0.997909
MuSiC	0.996908
MuSiC	0.996648
MuSiC	0.999359
MuSiC	0.996459
MuSiC	0.998421
MuSiC	0.998133
MuSiC	0.998847
MuSiC	0.998736
MuSiC	0.995591
MuSiC	0.997015
MuSiC	0.997089
MuSiC	0.999533
MuSiC	0.999869
MuSiC	0.999191
MuSiC	0.990453
MuSiC	0.998148
MuSiC	0.998542
MuSiC	0.994422
MuSiC	0.999241
MuSiC	0.99957
MuSiC	0.996764
MuSiC	0.996514
MuSiC	0.99802
MuSiC	0.997562
MuSiC	0.999444
MuSiC	0.997943
MuSiC	0.998702
MuSiC	0.998822
MuSiC	0.998835
MuSiC	0.996361
MuSiC	0.998412
MuSiC	0.998563
MuSiC	0.998844
MuSiC	0.99964
MuSiC	0.996534
MuSiC	0.998111
MuSiC	0.999376
MuSiC	0.998807
MuSiC	0.997281
MuSiC	0.997306
MuSiC	0.998866
MuSiC	0.997305
MuSiC	0.999273
MuSiC	0.998393
MuSiC	0.997867
MuSiC	0.99857
MuSiC	0.995985
MuSiC	0.998089
MuSiC	0.99939
MuSiC	0.990221
MuSiC	0.997911
MuSiC	0.994344
MuSiC	0.997148
MuSiC	0.999526
MuSiC	0.998471
MuSiC	0.998181
MuSiC	0.998453
MuSiC	0.997227
MuSiC	0.997522
MuSiC	0.997257
MuSiC	0.996493
MuSiC	0.999758
MuSiC	0.998285
MuSiC	0.996555
MuSiC	0.99852
MuSiC	0.99739
MuSiC	0.995418
MuSiC	0.998995
MuSiC	0.999327
MuSiC	0.998587
MuSiC	0.994834
MuSiC	0.99587
MuSiC	0.998233
MuSiC	0.999383
MuSiC	0.999369
MuSiC	0.998452
MuSiC	0.997885
MuSiC	0.997117
MuSiC	0.994878
MuSiC	0.998555
MuSiC	0.999576
MuSiC	0.997508
MuSiC	0.997424
MuSiC	0.997238
MuSiC	0.9988
MuSiC	0.995276
MuSiC	0.996119
MuSiC	0.998878
MuSiC	0.997041
MuSiC	0.999797
MuSiC	0.999107
MuSiC	0.992124
MuSiC	0.997629

## Sheet: Figure_S14b_right
Methods	Cell_type	fraction	sampleID
ReDeconv	CD4+ T	-1.19184	sp_1_rct
ReDeconv	Platelets	-2.08925	sp_1_rct
ReDeconv	Monocytes	1.7383	sp_1_rct
ReDeconv	NK	-3.94475	sp_1_rct
ReDeconv	Pre-B	-0.390125	sp_1_rct
ReDeconv	CD8+ NKT-like	1.1915	sp_1_rct
ReDeconv	Naive CD8+ T	-0.687016	sp_1_rct
ReDeconv	B	-0.656714	sp_1_rct
ReDeconv	CD4+ T	-0.623997	sp_2_rct
ReDeconv	Platelets	-1.73696	sp_2_rct
ReDeconv	Monocytes	1.59381	sp_2_rct
ReDeconv	NK	-3.60292	sp_2_rct
ReDeconv	Pre-B	-1.05304	sp_2_rct
ReDeconv	CD8+ NKT-like	1.42614	sp_2_rct
ReDeconv	Naive CD8+ T	-1.35646	sp_2_rct
ReDeconv	B	-0.925858	sp_2_rct
ReDeconv	CD4+ T	0.195338	sp_3_rct
ReDeconv	Platelets	0.988884	sp_3_rct
ReDeconv	Monocytes	0.0954474	sp_3_rct
ReDeconv	NK	4.57664	sp_3_rct
ReDeconv	Pre-B	0.227075	sp_3_rct
ReDeconv	CD8+ NKT-like	-1.51928	sp_3_rct
ReDeconv	Naive CD8+ T	1.80297	sp_3_rct
ReDeconv	B	-1.01085	sp_3_rct
ReDeconv	CD4+ T	2.09947	sp_4_rct
ReDeconv	Platelets	0.898773	sp_4_rct
ReDeconv	Monocytes	-1.49699	sp_4_rct
ReDeconv	NK	-0.490348	sp_4_rct
ReDeconv	Pre-B	-1.49031	sp_4_rct
ReDeconv	CD8+ NKT-like	-0.497126	sp_4_rct
ReDeconv	Naive CD8+ T	1.59077	sp_4_rct
ReDeconv	B	0.654818	sp_4_rct
ReDeconv	CD4+ T	1.02433	sp_5_rct
ReDeconv	Platelets	-1.94979	sp_5_rct
ReDeconv	Monocytes	0.799541	sp_5_rct
ReDeconv	NK	4.69391	sp_5_rct
ReDeconv	Pre-B	0.0438725	sp_5_rct
ReDeconv	CD8+ NKT-like	-2.73425	sp_5_rct
ReDeconv	Naive CD8+ T	1.35313	sp_5_rct
ReDeconv	B	-0.129343	sp_5_rct
ReDeconv	CD4+ T	-0.610421	sp_6_rct
ReDeconv	Platelets	2.2426	sp_6_rct
ReDeconv	Monocytes	-1.38214	sp_6_rct
ReDeconv	NK	4.45834	sp_6_rct
ReDeconv	Pre-B	-1.19658	sp_6_rct
ReDeconv	CD8+ NKT-like	0.25159	sp_6_rct
ReDeconv	Naive CD8+ T	-0.400716	sp_6_rct
ReDeconv	B	3.38921	sp_6_rct
ReDeconv	CD4+ T	-0.988033	sp_7_rct
ReDeconv	Platelets	-0.912726	sp_7_rct
ReDeconv	Monocytes	1.03599	sp_7_rct
ReDeconv	NK	0.711897	sp_7_rct
ReDeconv	Pre-B	3.28429	sp_7_rct
ReDeconv	CD8+ NKT-like	-2.1122	sp_7_rct
ReDeconv	Naive CD8+ T	1.72796	sp_7_rct
ReDeconv	B	-1.4642	sp_7_rct
ReDeconv	CD4+ T	1.02411	sp_8_rct
ReDeconv	Platelets	-1.86135	sp_8_rct
ReDeconv	Monocytes	-0.0454076	sp_8_rct
ReDeconv	NK	1.37969	sp_8_rct
ReDeconv	Pre-B	0.682646	sp_8_rct
ReDeconv	CD8+ NKT-like	-1.06978	sp_8_rct
ReDeconv	Naive CD8+ T	-4.16764	sp_8_rct
ReDeconv	B	2.29733	sp_8_rct
ReDeconv	CD4+ T	0.398062	sp_9_rct
ReDeconv	Platelets	1.58116	sp_9_rct
ReDeconv	Monocytes	0.465439	sp_9_rct
ReDeconv	NK	-4.70744	sp_9_rct
ReDeconv	Pre-B	-0.549555	sp_9_rct
ReDeconv	CD8+ NKT-like	-0.132252	sp_9_rct
ReDeconv	Naive CD8+ T	1.20744	sp_9_rct
ReDeconv	B	-1.02749	sp_9_rct
ReDeconv	CD4+ T	-1.03571	sp_10_rct
ReDeconv	Platelets	4.14385	sp_10_rct
ReDeconv	Monocytes	-0.755371	sp_10_rct
ReDeconv	NK	8.92176	sp_10_rct
ReDeconv	Pre-B	-0.240385	sp_10_rct
ReDeconv	CD8+ NKT-like	-0.919884	sp_10_rct
ReDeconv	Naive CD8+ T	-0.687654	sp_10_rct
ReDeconv	B	1.78974	sp_10_rct
ReDeconv	CD4+ T	1.54795	sp_11_rct
ReDeconv	Platelets	-1.8707	sp_11_rct
ReDeconv	Monocytes	0.808464	sp_11_rct
ReDeconv	NK	7.51398	sp_11_rct
ReDeconv	Pre-B	1.86943	sp_11_rct
ReDeconv	CD8+ NKT-like	-2.14464	sp_11_rct
ReDeconv	Naive CD8+ T	-5.74647	sp_11_rct
ReDeconv	B	-1.05943	sp_11_rct
ReDeconv	CD4+ T	0.0857643	sp_12_rct
ReDeconv	Platelets	-2.9525	sp_12_rct
ReDeconv	Monocytes	-0.755039	sp_12_rct
ReDeconv	NK	3.30681	sp_12_rct
ReDeconv	Pre-B	-0.111526	sp_12_rct
ReDeconv	CD8+ NKT-like	-2.09034	sp_12_rct
ReDeconv	Naive CD8+ T	4.60159	sp_12_rct
ReDeconv	B	3.13197	sp_12_rct
ReDeconv	CD4+ T	1.08836	sp_13_rct
ReDeconv	Platelets	1.02289	sp_13_rct
ReDeconv	Monocytes	-1.40082	sp_13_rct
ReDeconv	NK	5.93803	sp_13_rct
ReDeconv	Pre-B	0.237668	sp_13_rct
ReDeconv	CD8+ NKT-like	-0.678963	sp_13_rct
ReDeconv	Naive CD8+ T	0.211809	sp_13_rct
ReDeconv	B	-0.478201	sp_13_rct
ReDeconv	CD4+ T	0.203395	sp_14_rct
ReDeconv	Platelets	1.9541	sp_14_rct
ReDeconv	Monocytes	0.336134	sp_14_rct
ReDeconv	NK	-6.85762	sp_14_rct
ReDeconv	Pre-B	0.345532	sp_14_rct
ReDeconv	CD8+ NKT-like	-0.0360565	sp_14_rct
ReDeconv	Naive CD8+ T	0.238795	sp_14_rct
ReDeconv	B	-0.58676	sp_14_rct
ReDeconv	CD4+ T	-0.236485	sp_15_rct
ReDeconv	Platelets	1.8602	sp_15_rct
ReDeconv	Monocytes	-0.576974	sp_15_rct
ReDeconv	NK	3.79617	sp_15_rct
ReDeconv	Pre-B	-0.73407	sp_15_rct
ReDeconv	CD8+ NKT-like	0.731653	sp_15_rct
ReDeconv	Naive CD8+ T	-1.89432	sp_15_rct
ReDeconv	B	0.580074	sp_15_rct
ReDeconv	CD4+ T	-0.983539	sp_16_rct
ReDeconv	Platelets	1.36163	sp_16_rct
ReDeconv	Monocytes	0.548481	sp_16_rct
ReDeconv	NK	1.57018	sp_16_rct
ReDeconv	Pre-B	-3.0951	sp_16_rct
ReDeconv	CD8+ NKT-like	1.96287	sp_16_rct
ReDeconv	Naive CD8+ T	-0.70952	sp_16_rct
ReDeconv	B	0.432461	sp_16_rct
ReDeconv	CD4+ T	0.104271	sp_17_rct
ReDeconv	Platelets	-0.263879	sp_17_rct
ReDeconv	Monocytes	-0.390626	sp_17_rct
ReDeconv	NK	-2.07902	sp_17_rct
ReDeconv	Pre-B	1.77644	sp_17_rct
ReDeconv	CD8+ NKT-like	-1.29931	sp_17_rct
ReDeconv	Naive CD8+ T	3.57994	sp_17_rct
ReDeconv	B	-0.729623	sp_17_rct
ReDeconv	CD4+ T	-1.67319	sp_18_rct
ReDeconv	Platelets	2.26243	sp_18_rct
ReDeconv	Monocytes	0.467335	sp_18_rct
ReDeconv	NK	-7.52833	sp_18_rct
ReDeconv	Pre-B	-0.235211	sp_18_rct
ReDeconv	CD8+ NKT-like	1.37638	sp_18_rct
ReDeconv	Naive CD8+ T	1.18562	sp_18_rct
ReDeconv	B	0.513661	sp_18_rct
ReDeconv	CD4+ T	0.174161	sp_19_rct
ReDeconv	Platelets	-1.00652	sp_19_rct
ReDeconv	Monocytes	-0.638221	sp_19_rct
ReDeconv	NK	0.0602917	sp_19_rct
ReDeconv	Pre-B	1.4655	sp_19_rct
ReDeconv	CD8+ NKT-like	0.648544	sp_19_rct
ReDeconv	Naive CD8+ T	-2.1924	sp_19_rct
ReDeconv	B	-0.203039	sp_19_rct
ReDeconv	CD4+ T	0.0616918	sp_20_rct
ReDeconv	Platelets	-1.24377	sp_20_rct
ReDeconv	Monocytes	0.221857	sp_20_rct
ReDeconv	NK	6.4467	sp_20_rct
ReDeconv	Pre-B	0.822682	sp_20_rct
ReDeconv	CD8+ NKT-like	-2.23473	sp_20_rct
ReDeconv	Naive CD8+ T	1.19964	sp_20_rct
ReDeconv	B	0.453755	sp_20_rct
ReDeconv	CD4+ T	-2.37499	sp_21_rct
ReDeconv	Platelets	1.23462	sp_21_rct
ReDeconv	Monocytes	1.17908	sp_21_rct
ReDeconv	NK	-0.914303	sp_21_rct
ReDeconv	Pre-B	1.14943	sp_21_rct
ReDeconv	CD8+ NKT-like	0.622769	sp_21_rct
ReDeconv	Naive CD8+ T	-0.837432	sp_21_rct
ReDeconv	B	-0.215197	sp_21_rct
ReDeconv	CD4+ T	0.325495	sp_22_rct
ReDeconv	Platelets	-1.03759	sp_22_rct
ReDeconv	Monocytes	0.310159	sp_22_rct
ReDeconv	NK	3.07291	sp_22_rct
ReDeconv	Pre-B	-0.412972	sp_22_rct
ReDeconv	CD8+ NKT-like	-0.73681	sp_22_rct
ReDeconv	Naive CD8+ T	-0.815865	sp_22_rct
ReDeconv	B	0.666858	sp_22_rct
ReDeconv	CD4+ T	-1.11169	sp_23_rct
ReDeconv	Platelets	-2.55773	sp_23_rct
ReDeconv	Monocytes	0.618238	sp_23_rct
ReDeconv	NK	-5.2771	sp_23_rct
ReDeconv	Pre-B	-1.29364	sp_23_rct
ReDeconv	CD8+ NKT-like	1.56322	sp_23_rct
ReDeconv	Naive CD8+ T	2.41586	sp_23_rct
ReDeconv	B	0.818934	sp_23_rct
ReDeconv	CD4+ T	0.527675	sp_24_rct
ReDeconv	Platelets	1.2446	sp_24_rct
ReDeconv	Monocytes	0.831493	sp_24_rct
ReDeconv	NK	7.33534	sp_24_rct
ReDeconv	Pre-B	-0.00913918	sp_24_rct
ReDeconv	CD8+ NKT-like	-3.64289	sp_24_rct
ReDeconv	Naive CD8+ T	3.29252	sp_24_rct
ReDeconv	B	-0.902101	sp_24_rct
ReDeconv	CD4+ T	1.30261	sp_25_rct
ReDeconv	Platelets	-2.66904	sp_25_rct
ReDeconv	Monocytes	0.255902	sp_25_rct
ReDeconv	NK	0.234406	sp_25_rct
ReDeconv	Pre-B	0.676734	sp_25_rct
ReDeconv	CD8+ NKT-like	-2.37866	sp_25_rct
ReDeconv	Naive CD8+ T	4.78645	sp_25_rct
ReDeconv	B	-1.53191	sp_25_rct
ReDeconv	CD4+ T	0.0991958	sp_26_rct
ReDeconv	Platelets	1.89554	sp_26_rct
ReDeconv	Monocytes	0.325608	sp_26_rct
ReDeconv	NK	-1.91903	sp_26_rct
ReDeconv	Pre-B	-1.85398	sp_26_rct
ReDeconv	CD8+ NKT-like	0.0448878	sp_26_rct
ReDeconv	Naive CD8+ T	3.09024	sp_26_rct
ReDeconv	B	-0.919582	sp_26_rct
ReDeconv	CD4+ T	0.19485	sp_27_rct
ReDeconv	Platelets	0.662298	sp_27_rct
ReDeconv	Monocytes	-0.236771	sp_27_rct
ReDeconv	NK	-4.8177	sp_27_rct
ReDeconv	Pre-B	-0.175289	sp_27_rct
ReDeconv	CD8+ NKT-like	0.825277	sp_27_rct
ReDeconv	Naive CD8+ T	0.266064	sp_27_rct
ReDeconv	B	-0.25814	sp_27_rct
ReDeconv	CD4+ T	3.40209	sp_28_rct
ReDeconv	Platelets	-0.0833827	sp_28_rct
ReDeconv	Monocytes	-0.457451	sp_28_rct
ReDeconv	NK	3.40127	sp_28_rct
ReDeconv	Pre-B	-3.3684	sp_28_rct
ReDeconv	CD8+ NKT-like	-1.28998	sp_28_rct
ReDeconv	Naive CD8+ T	-3.44694	sp_28_rct
ReDeconv	B	2.11719	sp_28_rct
ReDeconv	CD4+ T	0.0663553	sp_29_rct
ReDeconv	Platelets	0.279131	sp_29_rct
ReDeconv	Monocytes	0.500204	sp_29_rct
ReDeconv	NK	-5.62365	sp_29_rct
ReDeconv	Pre-B	-0.616061	sp_29_rct
ReDeconv	CD8+ NKT-like	0.940985	sp_29_rct
ReDeconv	Naive CD8+ T	-0.219841	sp_29_rct
ReDeconv	B	-0.581081	sp_29_rct
ReDeconv	CD4+ T	-0.503859	sp_30_rct
ReDeconv	Platelets	0.249915	sp_30_rct
ReDeconv	Monocytes	0.0229172	sp_30_rct
ReDeconv	NK	-1.68669	sp_30_rct
ReDeconv	Pre-B	-5.63068	sp_30_rct
ReDeconv	CD8+ NKT-like	2.19199	sp_30_rct
ReDeconv	Naive CD8+ T	0.0564761	sp_30_rct
ReDeconv	B	4.5367	sp_30_rct
ReDeconv	CD4+ T	2.82059	sp_31_rct
ReDeconv	Platelets	-2.08328	sp_31_rct
ReDeconv	Monocytes	0.331428	sp_31_rct
ReDeconv	NK	-2.21649	sp_31_rct
ReDeconv	Pre-B	-1.11202	sp_31_rct
ReDeconv	CD8+ NKT-like	-0.220466	sp_31_rct
ReDeconv	Naive CD8+ T	-3.2422	sp_31_rct
ReDeconv	B	-1.00547	sp_31_rct
ReDeconv	CD4+ T	2.06518	sp_32_rct
ReDeconv	Platelets	2.40192	sp_32_rct
ReDeconv	Monocytes	-0.11761	sp_32_rct
ReDeconv	NK	-0.819367	sp_32_rct
ReDeconv	Pre-B	-1.1423	sp_32_rct
ReDeconv	CD8+ NKT-like	-1.01329	sp_32_rct
ReDeconv	Naive CD8+ T	-0.571331	sp_32_rct
ReDeconv	B	-1.09753	sp_32_rct
ReDeconv	CD4+ T	-1.92132	sp_33_rct
ReDeconv	Platelets	3.09514	sp_33_rct
ReDeconv	Monocytes	-0.902723	sp_33_rct
ReDeconv	NK	-3.51632	sp_33_rct
ReDeconv	Pre-B	-1.15943	sp_33_rct
ReDeconv	CD8+ NKT-like	1.47873	sp_33_rct
ReDeconv	Naive CD8+ T	3.54358	sp_33_rct
ReDeconv	B	2.0543	sp_33_rct
ReDeconv	CD4+ T	-0.611669	sp_34_rct
ReDeconv	Platelets	-0.329964	sp_34_rct
ReDeconv	Monocytes	-0.502197	sp_34_rct
ReDeconv	NK	-2.68728	sp_34_rct
ReDeconv	Pre-B	-1.05316	sp_34_rct
ReDeconv	CD8+ NKT-like	2.42918	sp_34_rct
ReDeconv	Naive CD8+ T	1.43696	sp_34_rct
ReDeconv	B	-0.840507	sp_34_rct
ReDeconv	CD4+ T	-1.42037	sp_35_rct
ReDeconv	Platelets	-0.754243	sp_35_rct
ReDeconv	Monocytes	-0.245171	sp_35_rct
ReDeconv	NK	6.51868	sp_35_rct
ReDeconv	Pre-B	-0.595435	sp_35_rct
ReDeconv	CD8+ NKT-like	2.15066	sp_35_rct
ReDeconv	Naive CD8+ T	-1.33961	sp_35_rct
ReDeconv	B	-0.577607	sp_35_rct
ReDeconv	CD4+ T	-2.35481	sp_36_rct
ReDeconv	Platelets	1.06094	sp_36_rct
ReDeconv	Monocytes	0.501977	sp_36_rct
ReDeconv	NK	4.19001	sp_36_rct
ReDeconv	Pre-B	2.51405	sp_36_rct
ReDeconv	CD8+ NKT-like	1.37847	sp_36_rct
ReDeconv	Naive CD8+ T	-2.23391	sp_36_rct
ReDeconv	B	-2.51112	sp_36_rct
ReDeconv	CD4+ T	-1.56105	sp_37_rct
ReDeconv	Platelets	-3.16606	sp_37_rct
ReDeconv	Monocytes	-1.11132	sp_37_rct
ReDeconv	NK	0.280327	sp_37_rct
ReDeconv	Pre-B	1.40171	sp_37_rct
ReDeconv	CD8+ NKT-like	1.41988	sp_37_rct
ReDeconv	Naive CD8+ T	4.83675	sp_37_rct
ReDeconv	B	-0.515957	sp_37_rct
ReDeconv	CD4+ T	-1.799	sp_38_rct
ReDeconv	Platelets	-1.4197	sp_38_rct
ReDeconv	Monocytes	1.13608	sp_38_rct
ReDeconv	NK	-1.08563	sp_38_rct
ReDeconv	Pre-B	-0.371411	sp_38_rct
ReDeconv	CD8+ NKT-like	-0.452155	sp_38_rct
ReDeconv	Naive CD8+ T	3.33602	sp_38_rct
ReDeconv	B	1.34561	sp_38_rct
ReDeconv	CD4+ T	1.66103	sp_39_rct
ReDeconv	Platelets	2.73924	sp_39_rct
ReDeconv	Monocytes	-1.36492	sp_39_rct
ReDeconv	NK	-4.7892	sp_39_rct
ReDeconv	Pre-B	-0.237506	sp_39_rct
ReDeconv	CD8+ NKT-like	1.73836	sp_39_rct
ReDeconv	Naive CD8+ T	-6.60056	sp_39_rct
ReDeconv	B	1.05729	sp_39_rct
ReDeconv	CD4+ T	1.74254	sp_40_rct
ReDeconv	Platelets	-0.294794	sp_40_rct
ReDeconv	Monocytes	-1.96288	sp_40_rct
ReDeconv	NK	3.29091	sp_40_rct
ReDeconv	Pre-B	3.04378	sp_40_rct
ReDeconv	CD8+ NKT-like	0.937591	sp_40_rct
ReDeconv	Naive CD8+ T	-8.03697	sp_40_rct
ReDeconv	B	-0.593344	sp_40_rct
ReDeconv	CD4+ T	-2.90555	sp_41_rct
ReDeconv	Platelets	-0.74672	sp_41_rct
ReDeconv	Monocytes	-0.161629	sp_41_rct
ReDeconv	NK	-6.05031	sp_41_rct
ReDeconv	Pre-B	1.57517	sp_41_rct
ReDeconv	CD8+ NKT-like	3.2014	sp_41_rct
ReDeconv	Naive CD8+ T	0.761603	sp_41_rct
ReDeconv	B	-0.130243	sp_41_rct
ReDeconv	CD4+ T	-0.579422	sp_42_rct
ReDeconv	Platelets	0.657395	sp_42_rct
ReDeconv	Monocytes	0.882948	sp_42_rct
ReDeconv	NK	2.14531	sp_42_rct
ReDeconv	Pre-B	-2.52874	sp_42_rct
ReDeconv	CD8+ NKT-like	-0.198824	sp_42_rct
ReDeconv	Naive CD8+ T	2.26941	sp_42_rct
ReDeconv	B	0.470379	sp_42_rct
ReDeconv	CD4+ T	-0.451605	sp_43_rct
ReDeconv	Platelets	-1.32078	sp_43_rct
ReDeconv	Monocytes	1.86826	sp_43_rct
ReDeconv	NK	2.65014	sp_43_rct
ReDeconv	Pre-B	-0.586893	sp_43_rct
ReDeconv	CD8+ NKT-like	-1.63409	sp_43_rct
ReDeconv	Naive CD8+ T	2.28877	sp_43_rct
ReDeconv	B	-1.07327	sp_43_rct
ReDeconv	CD4+ T	0.3927	sp_44_rct
ReDeconv	Platelets	-0.294232	sp_44_rct
ReDeconv	Monocytes	1.48619	sp_44_rct
ReDeconv	NK	0.917781	sp_44_rct
ReDeconv	Pre-B	-2.37793	sp_44_rct
ReDeconv	CD8+ NKT-like	-0.293648	sp_44_rct
ReDeconv	Naive CD8+ T	-2.07582	sp_44_rct
ReDeconv	B	0.683998	sp_44_rct
ReDeconv	CD4+ T	0.765865	sp_45_rct
ReDeconv	Platelets	0.725807	sp_45_rct
ReDeconv	Monocytes	-0.0830687	sp_45_rct
ReDeconv	NK	2.61681	sp_45_rct
ReDeconv	Pre-B	0.906617	sp_45_rct
ReDeconv	CD8+ NKT-like	-1.63958	sp_45_rct
ReDeconv	Naive CD8+ T	1.57833	sp_45_rct
ReDeconv	B	-1.59538	sp_45_rct
ReDeconv	CD4+ T	1.57038	sp_46_rct
ReDeconv	Platelets	1.57552	sp_46_rct
ReDeconv	Monocytes	-2.59727	sp_46_rct
ReDeconv	NK	0.502015	sp_46_rct
ReDeconv	Pre-B	1.09035	sp_46_rct
ReDeconv	CD8+ NKT-like	-2.97473	sp_46_rct
ReDeconv	Naive CD8+ T	8.68879	sp_46_rct
ReDeconv	B	0.433085	sp_46_rct
ReDeconv	CD4+ T	-4.26062	sp_47_rct
ReDeconv	Platelets	0.819811	sp_47_rct
ReDeconv	Monocytes	0.915527	sp_47_rct
ReDeconv	NK	9.93769	sp_47_rct
ReDeconv	Pre-B	-2.44758	sp_47_rct
ReDeconv	CD8+ NKT-like	-0.462135	sp_47_rct
ReDeconv	Naive CD8+ T	7.6276	sp_47_rct
ReDeconv	B	2.57828	sp_47_rct
ReDeconv	CD4+ T	0.931142	sp_48_rct
ReDeconv	Platelets	-0.204625	sp_48_rct
ReDeconv	Monocytes	-0.434918	sp_48_rct
ReDeconv	NK	1.23035	sp_48_rct
ReDeconv	Pre-B	0.746496	sp_48_rct
ReDeconv	CD8+ NKT-like	-1.7107	sp_48_rct
ReDeconv	Naive CD8+ T	5.83002	sp_48_rct
ReDeconv	B	-2.69281	sp_48_rct
ReDeconv	CD4+ T	1.35217	sp_49_rct
ReDeconv	Platelets	0.484864	sp_49_rct
ReDeconv	Monocytes	-1.06526	sp_49_rct
ReDeconv	NK	-3.82809	sp_49_rct
ReDeconv	Pre-B	0.165533	sp_49_rct
ReDeconv	CD8+ NKT-like	1.44552	sp_49_rct
ReDeconv	Naive CD8+ T	-4.52427	sp_49_rct
ReDeconv	B	0.473226	sp_49_rct
ReDeconv	CD4+ T	0.405559	sp_50_rct
ReDeconv	Platelets	-2.98231	sp_50_rct
ReDeconv	Monocytes	0.448264	sp_50_rct
ReDeconv	NK	-0.563265	sp_50_rct
ReDeconv	Pre-B	0.22592	sp_50_rct
ReDeconv	CD8+ NKT-like	-0.880988	sp_50_rct
ReDeconv	Naive CD8+ T	2.49748	sp_50_rct
ReDeconv	B	-0.51996	sp_50_rct
ReDeconv	CD4+ T	-3.28549	sp_51_rct
ReDeconv	Platelets	-0.336801	sp_51_rct
ReDeconv	Monocytes	1.59458	sp_51_rct
ReDeconv	NK	-8.44699	sp_51_rct
ReDeconv	Pre-B	0.606611	sp_51_rct
ReDeconv	CD8+ NKT-like	3.14603	sp_51_rct
ReDeconv	Naive CD8+ T	0.777177	sp_51_rct
ReDeconv	B	-1.45608	sp_51_rct
ReDeconv	CD4+ T	-0.520948	sp_52_rct
ReDeconv	Platelets	0.845875	sp_52_rct
ReDeconv	Monocytes	-0.273353	sp_52_rct
ReDeconv	NK	-2.41518	sp_52_rct
ReDeconv	Pre-B	0.745619	sp_52_rct
ReDeconv	CD8+ NKT-like	-0.311807	sp_52_rct
ReDeconv	Naive CD8+ T	2.36966	sp_52_rct
ReDeconv	B	0.124642	sp_52_rct
ReDeconv	CD4+ T	1.49093	sp_53_rct
ReDeconv	Platelets	-4.04249	sp_53_rct
ReDeconv	Monocytes	1.18201	sp_53_rct
ReDeconv	NK	-7.77723	sp_53_rct
ReDeconv	Pre-B	-0.556742	sp_53_rct
ReDeconv	CD8+ NKT-like	0.144512	sp_53_rct
ReDeconv	Naive CD8+ T	-0.586613	sp_53_rct
ReDeconv	B	-0.737317	sp_53_rct
ReDeconv	CD4+ T	-1.22362	sp_54_rct
ReDeconv	Platelets	2.47432	sp_54_rct
ReDeconv	Monocytes	0.825605	sp_54_rct
ReDeconv	NK	-4.93814	sp_54_rct
ReDeconv	Pre-B	-1.29374	sp_54_rct
ReDeconv	CD8+ NKT-like	0.446473	sp_54_rct
ReDeconv	Naive CD8+ T	0.0946215	sp_54_rct
ReDeconv	B	1.76966	sp_54_rct
ReDeconv	CD4+ T	-0.837381	sp_55_rct
ReDeconv	Platelets	1.5085	sp_55_rct
ReDeconv	Monocytes	1.07763	sp_55_rct
ReDeconv	NK	-0.370134	sp_55_rct
ReDeconv	Pre-B	-2.52631	sp_55_rct
ReDeconv	CD8+ NKT-like	0.402274	sp_55_rct
ReDeconv	Naive CD8+ T	1.02532	sp_55_rct
ReDeconv	B	0.566582	sp_55_rct
ReDeconv	CD4+ T	-1.14151	sp_56_rct
ReDeconv	Platelets	1.79836	sp_56_rct
ReDeconv	Monocytes	0.852514	sp_56_rct
ReDeconv	NK	6.69085	sp_56_rct
ReDeconv	Pre-B	-2.18661	sp_56_rct
ReDeconv	CD8+ NKT-like	0.267805	sp_56_rct
ReDeconv	Naive CD8+ T	-1.59186	sp_56_rct
ReDeconv	B	0.964094	sp_56_rct
ReDeconv	CD4+ T	4.19105	sp_57_rct
ReDeconv	Platelets	-0.943665	sp_57_rct
ReDeconv	Monocytes	-1.39613	sp_57_rct
ReDeconv	NK	2.83529	sp_57_rct
ReDeconv	Pre-B	-0.727129	sp_57_rct
ReDeconv	CD8+ NKT-like	-1.73275	sp_57_rct
ReDeconv	Naive CD8+ T	-1.09967	sp_57_rct
ReDeconv	B	-0.952919	sp_57_rct
ReDeconv	CD4+ T	-1.02841	sp_58_rct
ReDeconv	Platelets	-2.40562	sp_58_rct
ReDeconv	Monocytes	-0.342505	sp_58_rct
ReDeconv	NK	2.21329	sp_58_rct
ReDeconv	Pre-B	0.369042	sp_58_rct
ReDeconv	CD8+ NKT-like	2.27413	sp_58_rct
ReDeconv	Naive CD8+ T	-1.44829	sp_58_rct
ReDeconv	B	-0.535239	sp_58_rct
ReDeconv	CD4+ T	-2.09334	sp_59_rct
ReDeconv	Platelets	2.78385	sp_59_rct
ReDeconv	Monocytes	0.803428	sp_59_rct
ReDeconv	NK	-5.13128	sp_59_rct
ReDeconv	Pre-B	1.23703	sp_59_rct
ReDeconv	CD8+ NKT-like	0.858255	sp_59_rct
ReDeconv	Naive CD8+ T	-0.917462	sp_59_rct
ReDeconv	B	0.0812942	sp_59_rct
ReDeconv	CD4+ T	-0.0567762	sp_60_rct
ReDeconv	Platelets	1.29609	sp_60_rct
ReDeconv	Monocytes	0.834132	sp_60_rct
ReDeconv	NK	1.15265	sp_60_rct
ReDeconv	Pre-B	-0.937207	sp_60_rct
ReDeconv	CD8+ NKT-like	-2.02631	sp_60_rct
ReDeconv	Naive CD8+ T	0.784157	sp_60_rct
ReDeconv	B	1.88444	sp_60_rct
ReDeconv	CD4+ T	-1.38452	sp_61_rct
ReDeconv	Platelets	2.31978	sp_61_rct
ReDeconv	Monocytes	0.501415	sp_61_rct
ReDeconv	NK	-7.64777	sp_61_rct
ReDeconv	Pre-B	1.99063	sp_61_rct
ReDeconv	CD8+ NKT-like	-0.141074	sp_61_rct
ReDeconv	Naive CD8+ T	0.43858	sp_61_rct
ReDeconv	B	0.324518	sp_61_rct
ReDeconv	CD4+ T	0.481733	sp_62_rct
ReDeconv	Platelets	-0.868762	sp_62_rct
ReDeconv	Monocytes	-0.896758	sp_62_rct
ReDeconv	NK	6.9733	sp_62_rct
ReDeconv	Pre-B	0.85044	sp_62_rct
ReDeconv	CD8+ NKT-like	-1.31188	sp_62_rct
ReDeconv	Naive CD8+ T	-0.928556	sp_62_rct
ReDeconv	B	1.36778	sp_62_rct
ReDeconv	CD4+ T	-2.08584	sp_63_rct
ReDeconv	Platelets	-1.91013	sp_63_rct
ReDeconv	Monocytes	-0.524599	sp_63_rct
ReDeconv	NK	5.33571	sp_63_rct
ReDeconv	Pre-B	0.948948	sp_63_rct
ReDeconv	CD8+ NKT-like	1.27015	sp_63_rct
ReDeconv	Naive CD8+ T	0.0433403	sp_63_rct
ReDeconv	B	1.11982	sp_63_rct
ReDeconv	CD4+ T	0.0709116	sp_64_rct
ReDeconv	Platelets	-1.59499	sp_64_rct
ReDeconv	Monocytes	0.813538	sp_64_rct
ReDeconv	NK	1.64597	sp_64_rct
ReDeconv	Pre-B	-0.16713	sp_64_rct
ReDeconv	CD8+ NKT-like	-1.13562	sp_64_rct
ReDeconv	Naive CD8+ T	-0.740693	sp_64_rct
ReDeconv	B	1.13551	sp_64_rct
ReDeconv	CD4+ T	-1.02241	sp_65_rct
ReDeconv	Platelets	1.39268	sp_65_rct
ReDeconv	Monocytes	-0.333491	sp_65_rct
ReDeconv	NK	-3.0038	sp_65_rct
ReDeconv	Pre-B	1.28943	sp_65_rct
ReDeconv	CD8+ NKT-like	-0.430685	sp_65_rct
ReDeconv	Naive CD8+ T	1.85857	sp_65_rct
ReDeconv	B	1.07512	sp_65_rct
ReDeconv	CD4+ T	-0.239851	sp_66_rct
ReDeconv	Platelets	3.72728	sp_66_rct
ReDeconv	Monocytes	-2.51925	sp_66_rct
ReDeconv	NK	-6.99857	sp_66_rct
ReDeconv	Pre-B	-0.285557	sp_66_rct
ReDeconv	CD8+ NKT-like	3.5156	sp_66_rct
ReDeconv	Naive CD8+ T	-2.43833	sp_66_rct
ReDeconv	B	1.80205	sp_66_rct
ReDeconv	CD4+ T	2.06072	sp_67_rct
ReDeconv	Platelets	-1.83054	sp_67_rct
ReDeconv	Monocytes	0.146276	sp_67_rct
ReDeconv	NK	1.01666	sp_67_rct
ReDeconv	Pre-B	-0.100364	sp_67_rct
ReDeconv	CD8+ NKT-like	-1.75169	sp_67_rct
ReDeconv	Naive CD8+ T	-1.79546	sp_67_rct
ReDeconv	B	0.593957	sp_67_rct
ReDeconv	CD4+ T	-0.478561	sp_68_rct
ReDeconv	Platelets	-3.97906	sp_68_rct
ReDeconv	Monocytes	0.766398	sp_68_rct
ReDeconv	NK	-0.957919	sp_68_rct
ReDeconv	Pre-B	2.74674	sp_68_rct
ReDeconv	CD8+ NKT-like	-1.74432	sp_68_rct
ReDeconv	Naive CD8+ T	2.4335	sp_68_rct
ReDeconv	B	-0.424933	sp_68_rct
ReDeconv	CD4+ T	-1.68374	sp_69_rct
ReDeconv	Platelets	0.73291	sp_69_rct
ReDeconv	Monocytes	0.399666	sp_69_rct
ReDeconv	NK	4.1726	sp_69_rct
ReDeconv	Pre-B	1.29623	sp_69_rct
ReDeconv	CD8+ NKT-like	-0.519845	sp_69_rct
ReDeconv	Naive CD8+ T	1.97517	sp_69_rct
ReDeconv	B	-0.987899	sp_69_rct
ReDeconv	CD4+ T	-2.24053	sp_70_rct
ReDeconv	Platelets	-7.21765	sp_70_rct
ReDeconv	Monocytes	1.4389	sp_70_rct
ReDeconv	NK	1.85523	sp_70_rct
ReDeconv	Pre-B	-0.11446	sp_70_rct
ReDeconv	CD8+ NKT-like	1.1199	sp_70_rct
ReDeconv	Naive CD8+ T	3.86111	sp_70_rct
ReDeconv	B	-0.295333	sp_70_rct
ReDeconv	CD4+ T	3.00251	sp_71_rct
ReDeconv	Platelets	2.13027	sp_71_rct
ReDeconv	Monocytes	-0.141793	sp_71_rct
ReDeconv	NK	-0.642582	sp_71_rct
ReDeconv	Pre-B	-0.34684	sp_71_rct
ReDeconv	CD8+ NKT-like	-3.66119	sp_71_rct
ReDeconv	Naive CD8+ T	0.627874	sp_71_rct
ReDeconv	B	0.356725	sp_71_rct
ReDeconv	CD4+ T	1.61415	sp_72_rct
ReDeconv	Platelets	0.517343	sp_72_rct
ReDeconv	Monocytes	1.10035	sp_72_rct
ReDeconv	NK	-0.54387	sp_72_rct
ReDeconv	Pre-B	-0.365032	sp_72_rct
ReDeconv	CD8+ NKT-like	-3.82458	sp_72_rct
ReDeconv	Naive CD8+ T	0.892464	sp_72_rct
ReDeconv	B	1.30893	sp_72_rct
ReDeconv	CD4+ T	-0.501552	sp_73_rct
ReDeconv	Platelets	-0.208481	sp_73_rct
ReDeconv	Monocytes	-0.603998	sp_73_rct
ReDeconv	NK	-7.85132	sp_73_rct
ReDeconv	Pre-B	1.60083	sp_73_rct
ReDeconv	CD8+ NKT-like	0.0787427	sp_73_rct
ReDeconv	Naive CD8+ T	1.05554	sp_73_rct
ReDeconv	B	1.95064	sp_73_rct
ReDeconv	CD4+ T	-2.94193	sp_74_rct
ReDeconv	Platelets	-2.629	sp_74_rct
ReDeconv	Monocytes	1.13028	sp_74_rct
ReDeconv	NK	3.86116	sp_74_rct
ReDeconv	Pre-B	2.01625	sp_74_rct
ReDeconv	CD8+ NKT-like	0.103402	sp_74_rct
ReDeconv	Naive CD8+ T	-1.38695	sp_74_rct
ReDeconv	B	1.67679	sp_74_rct
ReDeconv	CD4+ T	0.856529	sp_75_rct
ReDeconv	Platelets	2.41054	sp_75_rct
ReDeconv	Monocytes	-0.217385	sp_75_rct
ReDeconv	NK	-6.13501	sp_75_rct
ReDeconv	Pre-B	0.4972	sp_75_rct
ReDeconv	CD8+ NKT-like	0.289248	sp_75_rct
ReDeconv	Naive CD8+ T	-2.75396	sp_75_rct
ReDeconv	B	0.000543922	sp_75_rct
ReDeconv	CD4+ T	-0.00410901	sp_76_rct
ReDeconv	Platelets	0.378051	sp_76_rct
ReDeconv	Monocytes	0.556808	sp_76_rct
ReDeconv	NK	5.57027	sp_76_rct
ReDeconv	Pre-B	0.537347	sp_76_rct
ReDeconv	CD8+ NKT-like	-0.110877	sp_76_rct
ReDeconv	Naive CD8+ T	-4.8762	sp_76_rct
ReDeconv	B	-0.449486	sp_76_rct
ReDeconv	CD4+ T	-1.38852	sp_77_rct
ReDeconv	Platelets	2.63014	sp_77_rct
ReDeconv	Monocytes	-1.2776	sp_77_rct
ReDeconv	NK	1.61919	sp_77_rct
ReDeconv	Pre-B	1.76817	sp_77_rct
ReDeconv	CD8+ NKT-like	2.478	sp_77_rct
ReDeconv	Naive CD8+ T	-3.96026	sp_77_rct
ReDeconv	B	-0.43645	sp_77_rct
ReDeconv	CD4+ T	-3.17169	sp_78_rct
ReDeconv	Platelets	4.20303	sp_78_rct
ReDeconv	Monocytes	0.464343	sp_78_rct
ReDeconv	NK	2.94369	sp_78_rct
ReDeconv	Pre-B	0.97635	sp_78_rct
ReDeconv	CD8+ NKT-like	1.63405	sp_78_rct
ReDeconv	Naive CD8+ T	-0.286584	sp_78_rct
ReDeconv	B	-1.55594	sp_78_rct
ReDeconv	CD4+ T	1.37496	sp_79_rct
ReDeconv	Platelets	-0.761782	sp_79_rct
ReDeconv	Monocytes	0.88531	sp_79_rct
ReDeconv	NK	-7.62845	sp_79_rct
ReDeconv	Pre-B	0.679856	sp_79_rct
ReDeconv	CD8+ NKT-like	0.0852625	sp_79_rct
ReDeconv	Naive CD8+ T	-1.65788	sp_79_rct
ReDeconv	B	-2.22213	sp_79_rct
ReDeconv	CD4+ T	1.23072	sp_80_rct
ReDeconv	Platelets	4.01264	sp_80_rct
ReDeconv	Monocytes	0.831526	sp_80_rct
ReDeconv	NK	6.14643	sp_80_rct
ReDeconv	Pre-B	-0.729485	sp_80_rct
ReDeconv	CD8+ NKT-like	-3.75682	sp_80_rct
ReDeconv	Naive CD8+ T	0.585052	sp_80_rct
ReDeconv	B	-0.388106	sp_80_rct
ReDeconv	CD4+ T	0.251897	sp_81_rct
ReDeconv	Platelets	2.16004	sp_81_rct
ReDeconv	Monocytes	2.26657	sp_81_rct
ReDeconv	NK	-4.02205	sp_81_rct
ReDeconv	Pre-B	-0.0475207	sp_81_rct
ReDeconv	CD8+ NKT-like	-3.42563	sp_81_rct
ReDeconv	Naive CD8+ T	5.22302	sp_81_rct
ReDeconv	B	-2.24075	sp_81_rct
ReDeconv	CD4+ T	-0.418259	sp_82_rct
ReDeconv	Platelets	-1.1944	sp_82_rct
ReDeconv	Monocytes	0.191006	sp_82_rct
ReDeconv	NK	-3.95163	sp_82_rct
ReDeconv	Pre-B	-0.000129401	sp_82_rct
ReDeconv	CD8+ NKT-like	3.81003	sp_82_rct
ReDeconv	Naive CD8+ T	-7.64226	sp_82_rct
ReDeconv	B	-0.195809	sp_82_rct
ReDeconv	CD4+ T	0.197054	sp_83_rct
ReDeconv	Platelets	0.532396	sp_83_rct
ReDeconv	Monocytes	-1.66679	sp_83_rct
ReDeconv	NK	-0.831897	sp_83_rct
ReDeconv	Pre-B	-0.0073689	sp_83_rct
ReDeconv	CD8+ NKT-like	1.60799	sp_83_rct
ReDeconv	Naive CD8+ T	-0.559767	sp_83_rct
ReDeconv	B	0.675981	sp_83_rct
ReDeconv	CD4+ T	-0.351273	sp_84_rct
ReDeconv	Platelets	2.23217	sp_84_rct
ReDeconv	Monocytes	-0.530022	sp_84_rct
ReDeconv	NK	-2.3478	sp_84_rct
ReDeconv	Pre-B	0.0598184	sp_84_rct
ReDeconv	CD8+ NKT-like	1.72366	sp_84_rct
ReDeconv	Naive CD8+ T	-2.98098	sp_84_rct
ReDeconv	B	0.13688	sp_84_rct
ReDeconv	CD4+ T	-2.1245	sp_85_rct
ReDeconv	Platelets	-2.15968	sp_85_rct
ReDeconv	Monocytes	0.468681	sp_85_rct
ReDeconv	NK	7.91572	sp_85_rct
ReDeconv	Pre-B	1.05841	sp_85_rct
ReDeconv	CD8+ NKT-like	0.228218	sp_85_rct
ReDeconv	Naive CD8+ T	1.70059	sp_85_rct
ReDeconv	B	-0.944315	sp_85_rct
ReDeconv	CD4+ T	-1.7932	sp_86_rct
ReDeconv	Platelets	-0.505168	sp_86_rct
ReDeconv	Monocytes	0.105516	sp_86_rct
ReDeconv	NK	-3.77279	sp_86_rct
ReDeconv	Pre-B	-0.929106	sp_86_rct
ReDeconv	CD8+ NKT-like	2.92556	sp_86_rct
ReDeconv	Naive CD8+ T	-1.16653	sp_86_rct
ReDeconv	B	1.21554	sp_86_rct
ReDeconv	CD4+ T	-0.37108	sp_87_rct
ReDeconv	Platelets	-0.124532	sp_87_rct
ReDeconv	Monocytes	0.178821	sp_87_rct
ReDeconv	NK	3.77597	sp_87_rct
ReDeconv	Pre-B	-3.88344	sp_87_rct
ReDeconv	CD8+ NKT-like	1.27816	sp_87_rct
ReDeconv	Naive CD8+ T	-0.111998	sp_87_rct
ReDeconv	B	2.00438	sp_87_rct
ReDeconv	CD4+ T	-0.750909	sp_88_rct
ReDeconv	Platelets	-0.515305	sp_88_rct
ReDeconv	Monocytes	0.460495	sp_88_rct
ReDeconv	NK	-3.90294	sp_88_rct
ReDeconv	Pre-B	0.043027	sp_88_rct
ReDeconv	CD8+ NKT-like	2.35315	sp_88_rct
ReDeconv	Naive CD8+ T	-1.26737	sp_88_rct
ReDeconv	B	-1.83948	sp_88_rct
ReDeconv	CD4+ T	-0.175803	sp_89_rct
ReDeconv	Platelets	4.44476	sp_89_rct
ReDeconv	Monocytes	0.117077	sp_89_rct
ReDeconv	NK	3.99792	sp_89_rct
ReDeconv	Pre-B	-0.769603	sp_89_rct
ReDeconv	CD8+ NKT-like	-0.456894	sp_89_rct
ReDeconv	Naive CD8+ T	-1.10638	sp_89_rct
ReDeconv	B	-0.584953	sp_89_rct
ReDeconv	CD4+ T	0.979536	sp_90_rct
ReDeconv	Platelets	-3.82468	sp_90_rct
ReDeconv	Monocytes	-0.283158	sp_90_rct
ReDeconv	NK	10.9567	sp_90_rct
ReDeconv	Pre-B	-0.086862	sp_90_rct
ReDeconv	CD8+ NKT-like	-0.0305742	sp_90_rct
ReDeconv	Naive CD8+ T	-5.14336	sp_90_rct
ReDeconv	B	0.613413	sp_90_rct
ReDeconv	CD4+ T	0.422652	sp_91_rct
ReDeconv	Platelets	1.70926	sp_91_rct
ReDeconv	Monocytes	0.0113638	sp_91_rct
ReDeconv	NK	4.68425	sp_91_rct
ReDeconv	Pre-B	1.64026	sp_91_rct
ReDeconv	CD8+ NKT-like	-0.647603	sp_91_rct
ReDeconv	Naive CD8+ T	-1.49106	sp_91_rct
ReDeconv	B	-3.06637	sp_91_rct
ReDeconv	CD4+ T	-0.226688	sp_92_rct
ReDeconv	Platelets	-1.66651	sp_92_rct
ReDeconv	Monocytes	0.69977	sp_92_rct
ReDeconv	NK	1.80605	sp_92_rct
ReDeconv	Pre-B	-0.230178	sp_92_rct
ReDeconv	CD8+ NKT-like	-0.754093	sp_92_rct
ReDeconv	Naive CD8+ T	2.93595	sp_92_rct
ReDeconv	B	-1.03816	sp_92_rct
ReDeconv	CD4+ T	-1.41279	sp_93_rct
ReDeconv	Platelets	2.83804	sp_93_rct
ReDeconv	Monocytes	-1.01932	sp_93_rct
ReDeconv	NK	0.954536	sp_93_rct
ReDeconv	Pre-B	3.49825	sp_93_rct
ReDeconv	CD8+ NKT-like	-0.11875	sp_93_rct
ReDeconv	Naive CD8+ T	0.287493	sp_93_rct
ReDeconv	B	-0.901623	sp_93_rct
ReDeconv	CD4+ T	-0.894532	sp_94_rct
ReDeconv	Platelets	1.5177	sp_94_rct
ReDeconv	Monocytes	1.45893	sp_94_rct
ReDeconv	NK	-0.70993	sp_94_rct
ReDeconv	Pre-B	-2.22622	sp_94_rct
ReDeconv	CD8+ NKT-like	0.452395	sp_94_rct
ReDeconv	Naive CD8+ T	1.43546	sp_94_rct
ReDeconv	B	-0.846898	sp_94_rct
ReDeconv	CD4+ T	-1.79054	sp_95_rct
ReDeconv	Platelets	1.25669	sp_95_rct
ReDeconv	Monocytes	0.50453	sp_95_rct
ReDeconv	NK	0.522356	sp_95_rct
ReDeconv	Pre-B	1.02436	sp_95_rct
ReDeconv	CD8+ NKT-like	-0.210426	sp_95_rct
ReDeconv	Naive CD8+ T	-0.717992	sp_95_rct
ReDeconv	B	1.35922	sp_95_rct
ReDeconv	CD4+ T	0.664961	sp_96_rct
ReDeconv	Platelets	2.96087	sp_96_rct
ReDeconv	Monocytes	0.385699	sp_96_rct
ReDeconv	NK	8.01807	sp_96_rct
ReDeconv	Pre-B	-2.56389	sp_96_rct
ReDeconv	CD8+ NKT-like	0.54616	sp_96_rct
ReDeconv	Naive CD8+ T	-4.91686	sp_96_rct
ReDeconv	B	-0.56753	sp_96_rct
ReDeconv	CD4+ T	-0.205719	sp_97_rct
ReDeconv	Platelets	-1.37218	sp_97_rct
ReDeconv	Monocytes	2.06432	sp_97_rct
ReDeconv	NK	-3.33602	sp_97_rct
ReDeconv	Pre-B	-0.762829	sp_97_rct
ReDeconv	CD8+ NKT-like	-0.230444	sp_97_rct
ReDeconv	Naive CD8+ T	-1.99663	sp_97_rct
ReDeconv	B	0.100706	sp_97_rct
ReDeconv	CD4+ T	-0.197852	sp_98_rct
ReDeconv	Platelets	0.482932	sp_98_rct
ReDeconv	Monocytes	-1.0002	sp_98_rct
ReDeconv	NK	-6.919	sp_98_rct
ReDeconv	Pre-B	1.19884	sp_98_rct
ReDeconv	CD8+ NKT-like	0.80142	sp_98_rct
ReDeconv	Naive CD8+ T	1.35703	sp_98_rct
ReDeconv	B	0.55629	sp_98_rct
ReDeconv	CD4+ T	0.522232	sp_99_rct
ReDeconv	Platelets	2.05474	sp_99_rct
ReDeconv	Monocytes	0.565311	sp_99_rct
ReDeconv	NK	2.6896	sp_99_rct
ReDeconv	Pre-B	0.319727	sp_99_rct
ReDeconv	CD8+ NKT-like	-1.98973	sp_99_rct
ReDeconv	Naive CD8+ T	0.808792	sp_99_rct
ReDeconv	B	-1.27054	sp_99_rct
ReDeconv	CD4+ T	0.780248	sp_100_rct
ReDeconv	Platelets	-1.02604	sp_100_rct
ReDeconv	Monocytes	0.946644	sp_100_rct
ReDeconv	NK	5.33195	sp_100_rct
ReDeconv	Pre-B	-1.70938	sp_100_rct
ReDeconv	CD8+ NKT-like	-2.29564	sp_100_rct
ReDeconv	Naive CD8+ T	-0.381204	sp_100_rct
ReDeconv	B	2.00456	sp_100_rct
MuSiC	CD4+ T	1.70284	sp_1_rct
MuSiC	Platelets	2.47356	sp_1_rct
MuSiC	Monocytes	1.29473	sp_1_rct
MuSiC	NK	1.50852	sp_1_rct
MuSiC	Pre-B	-2.10679	sp_1_rct
MuSiC	CD8+ NKT-like	-2.05579	sp_1_rct
MuSiC	Naive CD8+ T	-7.64652	sp_1_rct
MuSiC	B	3.56621	sp_1_rct
MuSiC	CD4+ T	-1.94783	sp_2_rct
MuSiC	Platelets	-2.90255	sp_2_rct
MuSiC	Monocytes	2.87144	sp_2_rct
MuSiC	NK	0.758099	sp_2_rct
MuSiC	Pre-B	-3.25704	sp_2_rct
MuSiC	CD8+ NKT-like	-0.0264944	sp_2_rct
MuSiC	Naive CD8+ T	0.784919	sp_2_rct
MuSiC	B	2.45969	sp_2_rct
MuSiC	CD4+ T	0.46536	sp_3_rct
MuSiC	Platelets	-10.1531	sp_3_rct
MuSiC	Monocytes	1.24173	sp_3_rct
MuSiC	NK	6.73494	sp_3_rct
MuSiC	Pre-B	0.835095	sp_3_rct
MuSiC	CD8+ NKT-like	-0.0627002	sp_3_rct
MuSiC	Naive CD8+ T	1.7284	sp_3_rct
MuSiC	B	-3.16763	sp_3_rct
MuSiC	CD4+ T	2.09916	sp_4_rct
MuSiC	Platelets	-1.56807	sp_4_rct
MuSiC	Monocytes	-0.440258	sp_4_rct
MuSiC	NK	-6.30426	sp_4_rct
MuSiC	Pre-B	-5.40824	sp_4_rct
MuSiC	CD8+ NKT-like	0.353071	sp_4_rct
MuSiC	Naive CD8+ T	1.09873	sp_4_rct
MuSiC	B	4.98629	sp_4_rct
MuSiC	CD4+ T	2.81429	sp_5_rct
MuSiC	Platelets	3.17088	sp_5_rct
MuSiC	Monocytes	-0.881624	sp_5_rct
MuSiC	NK	9.26357	sp_5_rct
MuSiC	Pre-B	2.40271	sp_5_rct
MuSiC	CD8+ NKT-like	-0.711246	sp_5_rct
MuSiC	Naive CD8+ T	-13.325	sp_5_rct
MuSiC	B	-1.27925	sp_5_rct
MuSiC	CD4+ T	-1.6823	sp_6_rct
MuSiC	Platelets	5.89822	sp_6_rct
MuSiC	Monocytes	-2.39324	sp_6_rct
MuSiC	NK	11.3939	sp_6_rct
MuSiC	Pre-B	-1.60481	sp_6_rct
MuSiC	CD8+ NKT-like	1.366	sp_6_rct
MuSiC	Naive CD8+ T	-0.742351	sp_6_rct
MuSiC	B	2.7406	sp_6_rct
MuSiC	CD4+ T	-4.80565	sp_7_rct
MuSiC	Platelets	-3.17297	sp_7_rct
MuSiC	Monocytes	0.994466	sp_7_rct
MuSiC	NK	-2.50707	sp_7_rct
MuSiC	Pre-B	4.05081	sp_7_rct
MuSiC	CD8+ NKT-like	2.79459	sp_7_rct
MuSiC	Naive CD8+ T	2.61664	sp_7_rct
MuSiC	B	-2.4139	sp_7_rct
MuSiC	CD4+ T	4.79328	sp_8_rct
MuSiC	Platelets	-6.52315	sp_8_rct
MuSiC	Monocytes	0.0844035	sp_8_rct
MuSiC	NK	13.4083	sp_8_rct
MuSiC	Pre-B	4.24138	sp_8_rct
MuSiC	CD8+ NKT-like	-1.83707	sp_8_rct
MuSiC	Naive CD8+ T	-18.3477	sp_8_rct
MuSiC	B	-1.29702	sp_8_rct
MuSiC	CD4+ T	-1.83529	sp_9_rct
MuSiC	Platelets	1.88052	sp_9_rct
MuSiC	Monocytes	1.92723	sp_9_rct
MuSiC	NK	-18.8392	sp_9_rct
MuSiC	Pre-B	-5.80763	sp_9_rct
MuSiC	CD8+ NKT-like	-1.78084	sp_9_rct
MuSiC	Naive CD8+ T	17.324	sp_9_rct
MuSiC	B	4.04205	sp_9_rct
MuSiC	CD4+ T	-2.43735	sp_10_rct
MuSiC	Platelets	6.69272	sp_10_rct
MuSiC	Monocytes	-2.27884	sp_10_rct
MuSiC	NK	2.94085	sp_10_rct
MuSiC	Pre-B	-2.23105	sp_10_rct
MuSiC	CD8+ NKT-like	0.0120653	sp_10_rct
MuSiC	Naive CD8+ T	5.6019	sp_10_rct
MuSiC	B	5.54512	sp_10_rct
MuSiC	CD4+ T	7.47713	sp_11_rct
MuSiC	Platelets	-11.9803	sp_11_rct
MuSiC	Monocytes	2.64654	sp_11_rct
MuSiC	NK	9.00544	sp_11_rct
MuSiC	Pre-B	0.368845	sp_11_rct
MuSiC	CD8+ NKT-like	-2.24045	sp_11_rct
MuSiC	Naive CD8+ T	-19.5013	sp_11_rct
MuSiC	B	-2.2471	sp_11_rct
MuSiC	CD4+ T	-5.18917	sp_12_rct
MuSiC	Platelets	0.316627	sp_12_rct
MuSiC	Monocytes	-1.29636	sp_12_rct
MuSiC	NK	2.23022	sp_12_rct
MuSiC	Pre-B	1.13532	sp_12_rct
MuSiC	CD8+ NKT-like	1.46989	sp_12_rct
MuSiC	Naive CD8+ T	8.10632	sp_12_rct
MuSiC	B	3.38779	sp_12_rct
MuSiC	CD4+ T	1.88835	sp_13_rct
MuSiC	Platelets	4.61277	sp_13_rct
MuSiC	Monocytes	-3.02036	sp_13_rct
MuSiC	NK	9.2287	sp_13_rct
MuSiC	Pre-B	2.85148	sp_13_rct
MuSiC	CD8+ NKT-like	1.70671	sp_13_rct
MuSiC	Naive CD8+ T	-11.0939	sp_13_rct
MuSiC	B	-1.82152	sp_13_rct
MuSiC	CD4+ T	-1.80025	sp_14_rct
MuSiC	Platelets	0.731245	sp_14_rct
MuSiC	Monocytes	0.925064	sp_14_rct
MuSiC	NK	-14.7918	sp_14_rct
MuSiC	Pre-B	-3.48036	sp_14_rct
MuSiC	CD8+ NKT-like	1.36441	sp_14_rct
MuSiC	Naive CD8+ T	7.00547	sp_14_rct
MuSiC	B	3.15565	sp_14_rct
MuSiC	CD4+ T	1.15753	sp_15_rct
MuSiC	Platelets	1.78404	sp_15_rct
MuSiC	Monocytes	-0.791095	sp_15_rct
MuSiC	NK	-0.220489	sp_15_rct
MuSiC	Pre-B	0.976843	sp_15_rct
MuSiC	CD8+ NKT-like	3.73249	sp_15_rct
MuSiC	Naive CD8+ T	-12.7404	sp_15_rct
MuSiC	B	-1.58962	sp_15_rct
MuSiC	CD4+ T	6.09124	sp_16_rct
MuSiC	Platelets	1.02644	sp_16_rct
MuSiC	Monocytes	0.0895201	sp_16_rct
MuSiC	NK	15.4274	sp_16_rct
MuSiC	Pre-B	3.4369	sp_16_rct
MuSiC	CD8+ NKT-like	-1.29683	sp_16_rct
MuSiC	Naive CD8+ T	-22.1216	sp_16_rct
MuSiC	B	-5.71271	sp_16_rct
MuSiC	CD4+ T	3.00106	sp_17_rct
MuSiC	Platelets	0.969903	sp_17_rct
MuSiC	Monocytes	0.992142	sp_17_rct
MuSiC	NK	-0.0716442	sp_17_rct
MuSiC	Pre-B	-0.240035	sp_17_rct
MuSiC	CD8+ NKT-like	-7.04085	sp_17_rct
MuSiC	Naive CD8+ T	7.05597	sp_17_rct
MuSiC	B	0.341276	sp_17_rct
MuSiC	CD4+ T	-0.824462	sp_18_rct
MuSiC	Platelets	2.48075	sp_18_rct
MuSiC	Monocytes	-1.43559	sp_18_rct
MuSiC	NK	-3.762	sp_18_rct
MuSiC	Pre-B	9.57216	sp_18_rct
MuSiC	CD8+ NKT-like	1.60402	sp_18_rct
MuSiC	Naive CD8+ T	-5.61586	sp_18_rct
MuSiC	B	-7.07035	sp_18_rct
MuSiC	CD4+ T	0.966661	sp_19_rct
MuSiC	Platelets	-1.6738	sp_19_rct
MuSiC	Monocytes	0.751758	sp_19_rct
MuSiC	NK	-2.3446	sp_19_rct
MuSiC	Pre-B	-0.705306	sp_19_rct
MuSiC	CD8+ NKT-like	-2.36755	sp_19_rct
MuSiC	Naive CD8+ T	4.63692	sp_19_rct
MuSiC	B	0.238345	sp_19_rct
MuSiC	CD4+ T	-0.918649	sp_20_rct
MuSiC	Platelets	-0.344932	sp_20_rct
MuSiC	Monocytes	0.281025	sp_20_rct
MuSiC	NK	2.36979	sp_20_rct
MuSiC	Pre-B	-1.5251	sp_20_rct
MuSiC	CD8+ NKT-like	-0.105371	sp_20_rct
MuSiC	Naive CD8+ T	2.50372	sp_20_rct
MuSiC	B	1.30729	sp_20_rct
MuSiC	CD4+ T	2.19464	sp_21_rct
MuSiC	Platelets	3.07224	sp_21_rct
MuSiC	Monocytes	0.160896	sp_21_rct
MuSiC	NK	-0.357498	sp_21_rct
MuSiC	Pre-B	2.5717	sp_21_rct
MuSiC	CD8+ NKT-like	-2.42973	sp_21_rct
MuSiC	Naive CD8+ T	-4.95294	sp_21_rct
MuSiC	B	-1.77032	sp_21_rct
MuSiC	CD4+ T	-7.89717	sp_22_rct
MuSiC	Platelets	-5.55827	sp_22_rct
MuSiC	Monocytes	1.66377	sp_22_rct
MuSiC	NK	-3.09449	sp_22_rct
MuSiC	Pre-B	8.04253	sp_22_rct
MuSiC	CD8+ NKT-like	4.89675	sp_22_rct
MuSiC	Naive CD8+ T	15.8848	sp_22_rct
MuSiC	B	-14.1172	sp_22_rct
MuSiC	CD4+ T	3.22652	sp_23_rct
MuSiC	Platelets	-4.75194	sp_23_rct
MuSiC	Monocytes	-0.431962	sp_23_rct
MuSiC	NK	1.62117	sp_23_rct
MuSiC	Pre-B	4.95075	sp_23_rct
MuSiC	CD8+ NKT-like	2.24568	sp_23_rct
MuSiC	Naive CD8+ T	-10.6395	sp_23_rct
MuSiC	B	-7.93871	sp_23_rct
MuSiC	CD4+ T	-3.85484	sp_24_rct
MuSiC	Platelets	4.51083	sp_24_rct
MuSiC	Monocytes	0.1779	sp_24_rct
MuSiC	NK	-0.502529	sp_24_rct
MuSiC	Pre-B	-3.81593	sp_24_rct
MuSiC	CD8+ NKT-like	-0.156225	sp_24_rct
MuSiC	Naive CD8+ T	10.0761	sp_24_rct
MuSiC	B	4.45056	sp_24_rct
MuSiC	CD4+ T	7.03025	sp_25_rct
MuSiC	Platelets	-7.08712	sp_25_rct
MuSiC	Monocytes	0.666837	sp_25_rct
MuSiC	NK	5.0374	sp_25_rct
MuSiC	Pre-B	6.02383	sp_25_rct
MuSiC	CD8+ NKT-like	-6.59839	sp_25_rct
MuSiC	Naive CD8+ T	-3.16617	sp_25_rct
MuSiC	B	-7.53505	sp_25_rct
MuSiC	CD4+ T	3.40411	sp_26_rct
MuSiC	Platelets	1.78473	sp_26_rct
MuSiC	Monocytes	0.804347	sp_26_rct
MuSiC	NK	-0.649563	sp_26_rct
MuSiC	Pre-B	-1.6099	sp_26_rct
MuSiC	CD8+ NKT-like	-1.5389	sp_26_rct
MuSiC	Naive CD8+ T	-4.16709	sp_26_rct
MuSiC	B	-1.80007	sp_26_rct
MuSiC	CD4+ T	1.87492	sp_27_rct
MuSiC	Platelets	2.093	sp_27_rct
MuSiC	Monocytes	-0.629554	sp_27_rct
MuSiC	NK	-1.53433	sp_27_rct
MuSiC	Pre-B	-1.71143	sp_27_rct
MuSiC	CD8+ NKT-like	-0.504406	sp_27_rct
MuSiC	Naive CD8+ T	-3.60486	sp_27_rct
MuSiC	B	2.57042	sp_27_rct
MuSiC	CD4+ T	-6.13938	sp_28_rct
MuSiC	Platelets	-3.20788	sp_28_rct
MuSiC	Monocytes	0.614783	sp_28_rct
MuSiC	NK	-1.97573	sp_28_rct
MuSiC	Pre-B	-1.50815	sp_28_rct
MuSiC	CD8+ NKT-like	4.40643	sp_28_rct
MuSiC	Naive CD8+ T	6.84099	sp_28_rct
MuSiC	B	2.56037	sp_28_rct
MuSiC	CD4+ T	7.34139	sp_29_rct
MuSiC	Platelets	-5.75035	sp_29_rct
MuSiC	Monocytes	0.188513	sp_29_rct
MuSiC	NK	5.98535	sp_29_rct
MuSiC	Pre-B	-0.0839079	sp_29_rct
MuSiC	CD8+ NKT-like	-2.65328	sp_29_rct
MuSiC	Naive CD8+ T	-15.9066	sp_29_rct
MuSiC	B	0.699459	sp_29_rct
MuSiC	CD4+ T	2.04951	sp_30_rct
MuSiC	Platelets	-0.701393	sp_30_rct
MuSiC	Monocytes	-0.508186	sp_30_rct
MuSiC	NK	4.33173	sp_30_rct
MuSiC	Pre-B	-6.42841	sp_30_rct
MuSiC	CD8+ NKT-like	2.55047	sp_30_rct
MuSiC	Naive CD8+ T	-9.09029	sp_30_rct
MuSiC	B	5.35316	sp_30_rct
MuSiC	CD4+ T	-3.25166	sp_31_rct
MuSiC	Platelets	-4.27722	sp_31_rct
MuSiC	Monocytes	1.1657	sp_31_rct
MuSiC	NK	-14.329	sp_31_rct
MuSiC	Pre-B	-3.446	sp_31_rct
MuSiC	CD8+ NKT-like	4.39307	sp_31_rct
MuSiC	Naive CD8+ T	10.2803	sp_31_rct
MuSiC	B	-0.161244	sp_31_rct
MuSiC	CD4+ T	-0.582898	sp_32_rct
MuSiC	Platelets	7.5127	sp_32_rct
MuSiC	Monocytes	-1.78952	sp_32_rct
MuSiC	NK	-2.16822	sp_32_rct
MuSiC	Pre-B	-1.19705	sp_32_rct
MuSiC	CD8+ NKT-like	1.80551	sp_32_rct
MuSiC	Naive CD8+ T	-2.04041	sp_32_rct
MuSiC	B	1.8502	sp_32_rct
MuSiC	CD4+ T	-6.10004	sp_33_rct
MuSiC	Platelets	6.89562	sp_33_rct
MuSiC	Monocytes	-0.739566	sp_33_rct
MuSiC	NK	-0.0256119	sp_33_rct
MuSiC	Pre-B	-0.63729	sp_33_rct
MuSiC	CD8+ NKT-like	-0.66702	sp_33_rct
MuSiC	Naive CD8+ T	12.6455	sp_33_rct
MuSiC	B	5.1061	sp_33_rct
MuSiC	CD4+ T	2.52262	sp_34_rct
MuSiC	Platelets	3.18454	sp_34_rct
MuSiC	Monocytes	-2.21075	sp_34_rct
MuSiC	NK	-2.51744	sp_34_rct
MuSiC	Pre-B	2.28408	sp_34_rct
MuSiC	CD8+ NKT-like	2.16438	sp_34_rct
MuSiC	Naive CD8+ T	-8.34848	sp_34_rct
MuSiC	B	-2.70536	sp_34_rct
MuSiC	CD4+ T	0.546081	sp_35_rct
MuSiC	Platelets	-0.727605	sp_35_rct
MuSiC	Monocytes	1.53354	sp_35_rct
MuSiC	NK	0.351086	sp_35_rct
MuSiC	Pre-B	-6.45862	sp_35_rct
MuSiC	CD8+ NKT-like	1.89588	sp_35_rct
MuSiC	Naive CD8+ T	-4.0494	sp_35_rct
MuSiC	B	3.05942	sp_35_rct
MuSiC	CD4+ T	0.982415	sp_36_rct
MuSiC	Platelets	-6.25126	sp_36_rct
MuSiC	Monocytes	1.27778	sp_36_rct
MuSiC	NK	9.71472	sp_36_rct
MuSiC	Pre-B	4.40291	sp_36_rct
MuSiC	CD8+ NKT-like	-2.37862	sp_36_rct
MuSiC	Naive CD8+ T	-4.95745	sp_36_rct
MuSiC	B	-2.95048	sp_36_rct
MuSiC	CD4+ T	2.93046	sp_37_rct
MuSiC	Platelets	-1.71538	sp_37_rct
MuSiC	Monocytes	-2.67294	sp_37_rct
MuSiC	NK	8.29559	sp_37_rct
MuSiC	Pre-B	8.78099	sp_37_rct
MuSiC	CD8+ NKT-like	0.294732	sp_37_rct
MuSiC	Naive CD8+ T	-8.73538	sp_37_rct
MuSiC	B	-8.14632	sp_37_rct
MuSiC	CD4+ T	3.58664	sp_38_rct
MuSiC	Platelets	-0.21518	sp_38_rct
MuSiC	Monocytes	-1.19634	sp_38_rct
MuSiC	NK	5.87534	sp_38_rct
MuSiC	Pre-B	3.08299	sp_38_rct
MuSiC	CD8+ NKT-like	-1.11484	sp_38_rct
MuSiC	Naive CD8+ T	-11.356	sp_38_rct
MuSiC	B	-0.952509	sp_38_rct
MuSiC	CD4+ T	0.158507	sp_39_rct
MuSiC	Platelets	8.34108	sp_39_rct
MuSiC	Monocytes	-2.49373	sp_39_rct
MuSiC	NK	-3.61166	sp_39_rct
MuSiC	Pre-B	-0.253291	sp_39_rct
MuSiC	CD8+ NKT-like	3.13886	sp_39_rct
MuSiC	Naive CD8+ T	-8.29585	sp_39_rct
MuSiC	B	2.20828	sp_39_rct
MuSiC	CD4+ T	0.88343	sp_40_rct
MuSiC	Platelets	-2.35874	sp_40_rct
MuSiC	Monocytes	-2.32833	sp_40_rct
MuSiC	NK	6.95292	sp_40_rct
MuSiC	Pre-B	3.8119	sp_40_rct
MuSiC	CD8+ NKT-like	1.76928	sp_40_rct
MuSiC	Naive CD8+ T	-7.0755	sp_40_rct
MuSiC	B	-1.33519	sp_40_rct
MuSiC	CD4+ T	0.0680376	sp_41_rct
MuSiC	Platelets	-0.905607	sp_41_rct
MuSiC	Monocytes	1.14162	sp_41_rct
MuSiC	NK	-4.2102	sp_41_rct
MuSiC	Pre-B	-2.08592	sp_41_rct
MuSiC	CD8+ NKT-like	-1.20901	sp_41_rct
MuSiC	Naive CD8+ T	2.08472	sp_41_rct
MuSiC	B	2.6634	sp_41_rct
MuSiC	CD4+ T	3.68583	sp_42_rct
MuSiC	Platelets	2.37262	sp_42_rct
MuSiC	Monocytes	1.95384	sp_42_rct
MuSiC	NK	12.2436	sp_42_rct
MuSiC	Pre-B	-3.03154	sp_42_rct
MuSiC	CD8+ NKT-like	-6.40845	sp_42_rct
MuSiC	Naive CD8+ T	-6.20314	sp_42_rct
MuSiC	B	3.40319	sp_42_rct
MuSiC	CD4+ T	-2.72207	sp_43_rct
MuSiC	Platelets	-0.0279477	sp_43_rct
MuSiC	Monocytes	3.42935	sp_43_rct
MuSiC	NK	-5.01016	sp_43_rct
MuSiC	Pre-B	-2.06662	sp_43_rct
MuSiC	CD8+ NKT-like	-1.5613	sp_43_rct
MuSiC	Naive CD8+ T	10.0932	sp_43_rct
MuSiC	B	-1.46662	sp_43_rct
MuSiC	CD4+ T	-0.480247	sp_44_rct
MuSiC	Platelets	-5.1821	sp_44_rct
MuSiC	Monocytes	2.32502	sp_44_rct
MuSiC	NK	8.60281	sp_44_rct
MuSiC	Pre-B	-0.193834	sp_44_rct
MuSiC	CD8+ NKT-like	-1.70627	sp_44_rct
MuSiC	Naive CD8+ T	-1.79848	sp_44_rct
MuSiC	B	0.240041	sp_44_rct
MuSiC	CD4+ T	-3.26916	sp_45_rct
MuSiC	Platelets	-0.273013	sp_45_rct
MuSiC	Monocytes	1.47434	sp_45_rct
MuSiC	NK	0.605802	sp_45_rct
MuSiC	Pre-B	-0.392165	sp_45_rct
MuSiC	CD8+ NKT-like	-1.42089	sp_45_rct
MuSiC	Naive CD8+ T	10.4836	sp_45_rct
MuSiC	B	-0.154713	sp_45_rct
MuSiC	CD4+ T	-0.234992	sp_46_rct
MuSiC	Platelets	-1.10818	sp_46_rct
MuSiC	Monocytes	-3.4236	sp_46_rct
MuSiC	NK	-0.662364	sp_46_rct
MuSiC	Pre-B	6.96244	sp_46_rct
MuSiC	CD8+ NKT-like	3.24399	sp_46_rct
MuSiC	Naive CD8+ T	0.152588	sp_46_rct
MuSiC	B	-6.47106	sp_46_rct
MuSiC	CD4+ T	1.5276	sp_47_rct
MuSiC	Platelets	0.751609	sp_47_rct
MuSiC	Monocytes	1.36931	sp_47_rct
MuSiC	NK	17.8927	sp_47_rct
MuSiC	Pre-B	-3.47878	sp_47_rct
MuSiC	CD8+ NKT-like	-6.1867	sp_47_rct
MuSiC	Naive CD8+ T	-0.485337	sp_47_rct
MuSiC	B	4.75511	sp_47_rct
MuSiC	CD4+ T	1.58956	sp_48_rct
MuSiC	Platelets	1.58515	sp_48_rct
MuSiC	Monocytes	-0.890482	sp_48_rct
MuSiC	NK	1.14759	sp_48_rct
MuSiC	Pre-B	-3.55684	sp_48_rct
MuSiC	CD8+ NKT-like	-3.08146	sp_48_rct
MuSiC	Naive CD8+ T	6.83712	sp_48_rct
MuSiC	B	3.81177	sp_48_rct
MuSiC	CD4+ T	4.75353	sp_49_rct
MuSiC	Platelets	-2.87398	sp_49_rct
MuSiC	Monocytes	0.393659	sp_49_rct
MuSiC	NK	6.5466	sp_49_rct
MuSiC	Pre-B	5.33537	sp_49_rct
MuSiC	CD8+ NKT-like	-2.40419	sp_49_rct
MuSiC	Naive CD8+ T	-10.8429	sp_49_rct
MuSiC	B	-6.79103	sp_49_rct
MuSiC	CD4+ T	-0.688897	sp_50_rct
MuSiC	Platelets	-2.62155	sp_50_rct
MuSiC	Monocytes	0.60683	sp_50_rct
MuSiC	NK	3.50297	sp_50_rct
MuSiC	Pre-B	3.50205	sp_50_rct
MuSiC	CD8+ NKT-like	1.03857	sp_50_rct
MuSiC	Naive CD8+ T	-1.0103	sp_50_rct
MuSiC	B	-5.72938	sp_50_rct
MuSiC	CD4+ T	-3.57436	sp_51_rct
MuSiC	Platelets	2.18907	sp_51_rct
MuSiC	Monocytes	2.07978	sp_51_rct
MuSiC	NK	-8.5683	sp_51_rct
MuSiC	Pre-B	2.68185	sp_51_rct
MuSiC	CD8+ NKT-like	-0.405589	sp_51_rct
MuSiC	Naive CD8+ T	7.50819	sp_51_rct
MuSiC	B	-3.36808	sp_51_rct
MuSiC	CD4+ T	-4.26309	sp_52_rct
MuSiC	Platelets	7.12784	sp_52_rct
MuSiC	Monocytes	-1.6365	sp_52_rct
MuSiC	NK	-5.68838	sp_52_rct
MuSiC	Pre-B	-3.42169	sp_52_rct
MuSiC	CD8+ NKT-like	1.37997	sp_52_rct
MuSiC	Naive CD8+ T	7.04624	sp_52_rct
MuSiC	B	8.27433	sp_52_rct
MuSiC	CD4+ T	-3.25629	sp_53_rct
MuSiC	Platelets	-5.4618	sp_53_rct
MuSiC	Monocytes	1.98587	sp_53_rct
MuSiC	NK	0.535142	sp_53_rct
MuSiC	Pre-B	1.60446	sp_53_rct
MuSiC	CD8+ NKT-like	1.94524	sp_53_rct
MuSiC	Naive CD8+ T	5.06823	sp_53_rct
MuSiC	B	-4.49308	sp_53_rct
MuSiC	CD4+ T	6.768	sp_54_rct
MuSiC	Platelets	4.48373	sp_54_rct
MuSiC	Monocytes	-0.638439	sp_54_rct
MuSiC	NK	4.69441	sp_54_rct
MuSiC	Pre-B	-3.49452	sp_54_rct
MuSiC	CD8+ NKT-like	-2.85617	sp_54_rct
MuSiC	Naive CD8+ T	-14.9399	sp_54_rct
MuSiC	B	3.61551	sp_54_rct
MuSiC	CD4+ T	2.32832	sp_55_rct
MuSiC	Platelets	1.33916	sp_55_rct
MuSiC	Monocytes	0.86296	sp_55_rct
MuSiC	NK	9.69146	sp_55_rct
MuSiC	Pre-B	4.01073	sp_55_rct
MuSiC	CD8+ NKT-like	-0.959186	sp_55_rct
MuSiC	Naive CD8+ T	-15.9044	sp_55_rct
MuSiC	B	-3.48801	sp_55_rct
MuSiC	CD4+ T	2.9342	sp_56_rct
MuSiC	Platelets	-0.496477	sp_56_rct
MuSiC	Monocytes	1.00429	sp_56_rct
MuSiC	NK	1.61598	sp_56_rct
MuSiC	Pre-B	-0.204913	sp_56_rct
MuSiC	CD8+ NKT-like	-0.506507	sp_56_rct
MuSiC	Naive CD8+ T	-8.76232	sp_56_rct
MuSiC	B	-1.74195	sp_56_rct
MuSiC	CD4+ T	9.19385	sp_57_rct
MuSiC	Platelets	-4.05516	sp_57_rct
MuSiC	Monocytes	0.977153	sp_57_rct
MuSiC	NK	6.05366	sp_57_rct
MuSiC	Pre-B	-5.0595	sp_57_rct
MuSiC	CD8+ NKT-like	-10.3473	sp_57_rct
MuSiC	Naive CD8+ T	2.23182	sp_57_rct
MuSiC	B	3.81628	sp_57_rct
MuSiC	CD4+ T	-2.93889	sp_58_rct
MuSiC	Platelets	-1.35169	sp_58_rct
MuSiC	Monocytes	0.330813	sp_58_rct
MuSiC	NK	0.0356313	sp_58_rct
MuSiC	Pre-B	-5.96593	sp_58_rct
MuSiC	CD8+ NKT-like	0.566557	sp_58_rct
MuSiC	Naive CD8+ T	12.6477	sp_58_rct
MuSiC	B	4.54971	sp_58_rct
MuSiC	CD4+ T	8.2196	sp_59_rct
MuSiC	Platelets	3.55227	sp_59_rct
MuSiC	Monocytes	1.66912	sp_59_rct
MuSiC	NK	3.58602	sp_59_rct
MuSiC	Pre-B	-2.5331	sp_59_rct
MuSiC	CD8+ NKT-like	-6.37444	sp_59_rct
MuSiC	Naive CD8+ T	-12.5267	sp_59_rct
MuSiC	B	0.0278221	sp_59_rct
MuSiC	CD4+ T	3.83593	sp_60_rct
MuSiC	Platelets	-2.61663	sp_60_rct
MuSiC	Monocytes	1.64948	sp_60_rct
MuSiC	NK	1.74833	sp_60_rct
MuSiC	Pre-B	0.958303	sp_60_rct
MuSiC	CD8+ NKT-like	-6.49498	sp_60_rct
MuSiC	Naive CD8+ T	2.32543	sp_60_rct
MuSiC	B	-1.32543	sp_60_rct
MuSiC	CD4+ T	-0.235668	sp_61_rct
MuSiC	Platelets	0.742893	sp_61_rct
MuSiC	Monocytes	-0.0814896	sp_61_rct
MuSiC	NK	-6.73755	sp_61_rct
MuSiC	Pre-B	1.35996	sp_61_rct
MuSiC	CD8+ NKT-like	1.75644	sp_61_rct
MuSiC	Naive CD8+ T	-7.71578	sp_61_rct
MuSiC	B	2.19374	sp_61_rct
MuSiC	CD4+ T	-3.11821	sp_62_rct
MuSiC	Platelets	0.198841	sp_62_rct
MuSiC	Monocytes	-1.55663	sp_62_rct
MuSiC	NK	5.22198	sp_62_rct
MuSiC	Pre-B	3.09346	sp_62_rct
MuSiC	CD8+ NKT-like	3.68752	sp_62_rct
MuSiC	Naive CD8+ T	-0.572424	sp_62_rct
MuSiC	B	-2.40549	sp_62_rct
MuSiC	CD4+ T	-4.04727	sp_63_rct
MuSiC	Platelets	-7.24061	sp_63_rct
MuSiC	Monocytes	0.337657	sp_63_rct
MuSiC	NK	7.70003	sp_63_rct
MuSiC	Pre-B	-2.81804	sp_63_rct
MuSiC	CD8+ NKT-like	2.08326	sp_63_rct
MuSiC	Naive CD8+ T	9.15725	sp_63_rct
MuSiC	B	2.50756	sp_63_rct
MuSiC	CD4+ T	3.89357	sp_64_rct
MuSiC	Platelets	-4.86035	sp_64_rct
MuSiC	Monocytes	1.1276	sp_64_rct
MuSiC	NK	6.7349	sp_64_rct
MuSiC	Pre-B	0.257483	sp_64_rct
MuSiC	CD8+ NKT-like	-3.63331	sp_64_rct
MuSiC	Naive CD8+ T	-5.70505	sp_64_rct
MuSiC	B	-0.0801963	sp_64_rct
MuSiC	CD4+ T	6.07038	sp_65_rct
MuSiC	Platelets	-3.15746	sp_65_rct
MuSiC	Monocytes	0.0183655	sp_65_rct
MuSiC	NK	4.43827	sp_65_rct
MuSiC	Pre-B	2.55059	sp_65_rct
MuSiC	CD8+ NKT-like	-1.09926	sp_65_rct
MuSiC	Naive CD8+ T	-17.8591	sp_65_rct
MuSiC	B	-2.20752	sp_65_rct
MuSiC	CD4+ T	5.50085	sp_66_rct
MuSiC	Platelets	5.03926	sp_66_rct
MuSiC	Monocytes	-2.35825	sp_66_rct
MuSiC	NK	-0.00834587	sp_66_rct
MuSiC	Pre-B	1.86914	sp_66_rct
MuSiC	CD8+ NKT-like	-1.89548	sp_66_rct
MuSiC	Naive CD8+ T	-5.22398	sp_66_rct
MuSiC	B	-3.86828	sp_66_rct
MuSiC	CD4+ T	5.20661	sp_67_rct
MuSiC	Platelets	-1.75419	sp_67_rct
MuSiC	Monocytes	0.0551567	sp_67_rct
MuSiC	NK	10.3361	sp_67_rct
MuSiC	Pre-B	3.40164	sp_67_rct
MuSiC	CD8+ NKT-like	-1.12758	sp_67_rct
MuSiC	Naive CD8+ T	-15.7679	sp_67_rct
MuSiC	B	-5.35014	sp_67_rct
MuSiC	CD4+ T	4.09036	sp_68_rct
MuSiC	Platelets	-0.267923	sp_68_rct
MuSiC	Monocytes	0.537048	sp_68_rct
MuSiC	NK	-8.18677	sp_68_rct
MuSiC	Pre-B	-7.59492	sp_68_rct
MuSiC	CD8+ NKT-like	-1.60251	sp_68_rct
MuSiC	Naive CD8+ T	-7.13493	sp_68_rct
MuSiC	B	10.5447	sp_68_rct
MuSiC	CD4+ T	-1.23253	sp_69_rct
MuSiC	Platelets	1.93208	sp_69_rct
MuSiC	Monocytes	0.797865	sp_69_rct
MuSiC	NK	4.03325	sp_69_rct
MuSiC	Pre-B	-1.00526	sp_69_rct
MuSiC	CD8+ NKT-like	-0.611046	sp_69_rct
MuSiC	Naive CD8+ T	-1.77528	sp_69_rct
MuSiC	B	2.27702	sp_69_rct
MuSiC	CD4+ T	-2.74861	sp_70_rct
MuSiC	Platelets	-2.42293	sp_70_rct
MuSiC	Monocytes	-0.596333	sp_70_rct
MuSiC	NK	3.37689	sp_70_rct
MuSiC	Pre-B	-0.465593	sp_70_rct
MuSiC	CD8+ NKT-like	5.11445	sp_70_rct
MuSiC	Naive CD8+ T	-4.83436	sp_70_rct
MuSiC	B	1.11444	sp_70_rct
MuSiC	CD4+ T	-5.32929	sp_71_rct
MuSiC	Platelets	0.622612	sp_71_rct
MuSiC	Monocytes	1.52575	sp_71_rct
MuSiC	NK	-8.30173	sp_71_rct
MuSiC	Pre-B	3.21389	sp_71_rct
MuSiC	CD8+ NKT-like	2.50396	sp_71_rct
MuSiC	Naive CD8+ T	11.6778	sp_71_rct
MuSiC	B	-6.79904	sp_71_rct
MuSiC	CD4+ T	-0.782117	sp_72_rct
MuSiC	Platelets	1.14976	sp_72_rct
MuSiC	Monocytes	1.6538	sp_72_rct
MuSiC	NK	-5.6906	sp_72_rct
MuSiC	Pre-B	-5.22701	sp_72_rct
MuSiC	CD8+ NKT-like	-1.81314	sp_72_rct
MuSiC	Naive CD8+ T	8.04103	sp_72_rct
MuSiC	B	4.17617	sp_72_rct
MuSiC	CD4+ T	-4.91033	sp_73_rct
MuSiC	Platelets	-0.877342	sp_73_rct
MuSiC	Monocytes	1.42779	sp_73_rct
MuSiC	NK	-17.1841	sp_73_rct
MuSiC	Pre-B	-0.226054	sp_73_rct
MuSiC	CD8+ NKT-like	1.47424	sp_73_rct
MuSiC	Naive CD8+ T	12.1809	sp_73_rct
MuSiC	B	2.12097	sp_73_rct
MuSiC	CD4+ T	5.66943	sp_74_rct
MuSiC	Platelets	-3.19453	sp_74_rct
MuSiC	Monocytes	0.717009	sp_74_rct
MuSiC	NK	16.1045	sp_74_rct
MuSiC	Pre-B	3.97815	sp_74_rct
MuSiC	CD8+ NKT-like	-5.99295	sp_74_rct
MuSiC	Naive CD8+ T	-13.1788	sp_74_rct
MuSiC	B	-1.94851	sp_74_rct
MuSiC	CD4+ T	0.679547	sp_75_rct
MuSiC	Platelets	4.26603	sp_75_rct
MuSiC	Monocytes	-0.0955241	sp_75_rct
MuSiC	NK	-1.49629	sp_75_rct
MuSiC	Pre-B	-4.43291	sp_75_rct
MuSiC	CD8+ NKT-like	-0.349547	sp_75_rct
MuSiC	Naive CD8+ T	-3.65648	sp_75_rct
MuSiC	B	6.12683	sp_75_rct
MuSiC	CD4+ T	-2.8749	sp_76_rct
MuSiC	Platelets	5.41454	sp_76_rct
MuSiC	Monocytes	-0.305117	sp_76_rct
MuSiC	NK	0.758155	sp_76_rct
MuSiC	Pre-B	-0.67331	sp_76_rct
MuSiC	CD8+ NKT-like	1.82512	sp_76_rct
MuSiC	Naive CD8+ T	4.22759	sp_76_rct
MuSiC	B	-1.4548	sp_76_rct
MuSiC	CD4+ T	-4.59609	sp_77_rct
MuSiC	Platelets	5.66289	sp_77_rct
MuSiC	Monocytes	-1.01883	sp_77_rct
MuSiC	NK	-1.96231	sp_77_rct
MuSiC	Pre-B	-0.6427	sp_77_rct
MuSiC	CD8+ NKT-like	0.364538	sp_77_rct
MuSiC	Naive CD8+ T	12.7518	sp_77_rct
MuSiC	B	1.71702	sp_77_rct
MuSiC	CD4+ T	7.03715	sp_78_rct
MuSiC	Platelets	1.84996	sp_78_rct
MuSiC	Monocytes	0.610572	sp_78_rct
MuSiC	NK	15.3425	sp_78_rct
MuSiC	Pre-B	-1.60139	sp_78_rct
MuSiC	CD8+ NKT-like	-4.86451	sp_78_rct
MuSiC	Naive CD8+ T	-18.0252	sp_78_rct
MuSiC	B	1.60965	sp_78_rct
MuSiC	CD4+ T	8.61923	sp_79_rct
MuSiC	Platelets	1.37177	sp_79_rct
MuSiC	Monocytes	-0.445167	sp_79_rct
MuSiC	NK	-5.9309	sp_79_rct
MuSiC	Pre-B	-2.86597	sp_79_rct
MuSiC	CD8+ NKT-like	-2.23928	sp_79_rct
MuSiC	Naive CD8+ T	-14.073	sp_79_rct
MuSiC	B	1.39466	sp_79_rct
MuSiC	CD4+ T	-1.99748	sp_80_rct
MuSiC	Platelets	3.90921	sp_80_rct
MuSiC	Monocytes	1.73899	sp_80_rct
MuSiC	NK	-1.90091	sp_80_rct
MuSiC	Pre-B	-3.15306	sp_80_rct
MuSiC	CD8+ NKT-like	-3.53076	sp_80_rct
MuSiC	Naive CD8+ T	12.1109	sp_80_rct
MuSiC	B	2.01812	sp_80_rct
MuSiC	CD4+ T	1.40479	sp_81_rct
MuSiC	Platelets	3.38009	sp_81_rct
MuSiC	Monocytes	2.08258	sp_81_rct
MuSiC	NK	-9.14029	sp_81_rct
MuSiC	Pre-B	0.139255	sp_81_rct
MuSiC	CD8+ NKT-like	-0.980564	sp_81_rct
MuSiC	Naive CD8+ T	0.471486	sp_81_rct
MuSiC	B	-5.1342	sp_81_rct
MuSiC	CD4+ T	-0.684858	sp_82_rct
MuSiC	Platelets	-0.560974	sp_82_rct
MuSiC	Monocytes	1.23318	sp_82_rct
MuSiC	NK	-0.86655	sp_82_rct
MuSiC	Pre-B	-3.6174	sp_82_rct
MuSiC	CD8+ NKT-like	-0.458123	sp_82_rct
MuSiC	Naive CD8+ T	0.647853	sp_82_rct
MuSiC	B	4.35639	sp_82_rct
MuSiC	CD4+ T	1.59079	sp_83_rct
MuSiC	Platelets	8.93663	sp_83_rct
MuSiC	Monocytes	-1.99095	sp_83_rct
MuSiC	NK	-10.4484	sp_83_rct
MuSiC	Pre-B	-4.75195	sp_83_rct
MuSiC	CD8+ NKT-like	-0.627971	sp_83_rct
MuSiC	Naive CD8+ T	3.3019	sp_83_rct
MuSiC	B	5.50128	sp_83_rct
MuSiC	CD4+ T	3.89037	sp_84_rct
MuSiC	Platelets	2.24719	sp_84_rct
MuSiC	Monocytes	-0.680521	sp_84_rct
MuSiC	NK	9.23161	sp_84_rct
MuSiC	Pre-B	0.346268	sp_84_rct
MuSiC	CD8+ NKT-like	-4.34789	sp_84_rct
MuSiC	Naive CD8+ T	-7.41798	sp_84_rct
MuSiC	B	2.34234	sp_84_rct
MuSiC	CD4+ T	4.17284	sp_85_rct
MuSiC	Platelets	-4.0081	sp_85_rct
MuSiC	Monocytes	-0.789584	sp_85_rct
MuSiC	NK	18.1581	sp_85_rct
MuSiC	Pre-B	4.55038	sp_85_rct
MuSiC	CD8+ NKT-like	-2.92531	sp_85_rct
MuSiC	Naive CD8+ T	-11.8256	sp_85_rct
MuSiC	B	-3.1599	sp_85_rct
MuSiC	CD4+ T	-8.14884	sp_86_rct
MuSiC	Platelets	1.02782	sp_86_rct
MuSiC	Monocytes	-0.683014	sp_86_rct
MuSiC	NK	-8.34821	sp_86_rct
MuSiC	Pre-B	2.6289	sp_86_rct
MuSiC	CD8+ NKT-like	4.36496	sp_86_rct
MuSiC	Naive CD8+ T	12.2041	sp_86_rct
MuSiC	B	0.806902	sp_86_rct
MuSiC	CD4+ T	-0.14633	sp_87_rct
MuSiC	Platelets	5.67443	sp_87_rct
MuSiC	Monocytes	-0.454317	sp_87_rct
MuSiC	NK	4.10176	sp_87_rct
MuSiC	Pre-B	-6.40018	sp_87_rct
MuSiC	CD8+ NKT-like	2.30359	sp_87_rct
MuSiC	Naive CD8+ T	-3.66826	sp_87_rct
MuSiC	B	3.80162	sp_87_rct
MuSiC	CD4+ T	1.86633	sp_88_rct
MuSiC	Platelets	-3.25376	sp_88_rct
MuSiC	Monocytes	0.313101	sp_88_rct
MuSiC	NK	-0.399554	sp_88_rct
MuSiC	Pre-B	2.48318	sp_88_rct
MuSiC	CD8+ NKT-like	-1.22275	sp_88_rct
MuSiC	Naive CD8+ T	-1.74536	sp_88_rct
MuSiC	B	-2.73855	sp_88_rct
MuSiC	CD4+ T	-4.72064	sp_89_rct
MuSiC	Platelets	-1.23163	sp_89_rct
MuSiC	Monocytes	0.74414	sp_89_rct
MuSiC	NK	5.66079	sp_89_rct
MuSiC	Pre-B	4.33427	sp_89_rct
MuSiC	CD8+ NKT-like	3.22882	sp_89_rct
MuSiC	Naive CD8+ T	1.24615	sp_89_rct
MuSiC	B	-5.71485	sp_89_rct
MuSiC	CD4+ T	4.89187	sp_90_rct
MuSiC	Platelets	-2.38524	sp_90_rct
MuSiC	Monocytes	-0.550048	sp_90_rct
MuSiC	NK	12.0213	sp_90_rct
MuSiC	Pre-B	-2.67784	sp_90_rct
MuSiC	CD8+ NKT-like	-2.54578	sp_90_rct
MuSiC	Naive CD8+ T	-11.0225	sp_90_rct
MuSiC	B	4.13652	sp_90_rct
MuSiC	CD4+ T	-1.70629	sp_91_rct
MuSiC	Platelets	1.80572	sp_91_rct
MuSiC	Monocytes	-0.165952	sp_91_rct
MuSiC	NK	7.55439	sp_91_rct
MuSiC	Pre-B	7.84492	sp_91_rct
MuSiC	CD8+ NKT-like	2.06126	sp_91_rct
MuSiC	Naive CD8+ T	-8.2609	sp_91_rct
MuSiC	B	-8.11993	sp_91_rct
MuSiC	CD4+ T	1.28888	sp_92_rct
MuSiC	Platelets	-6.13512	sp_92_rct
MuSiC	Monocytes	1.6964	sp_92_rct
MuSiC	NK	-0.273327	sp_92_rct
MuSiC	Pre-B	-3.12518	sp_92_rct
MuSiC	CD8+ NKT-like	-2.7112	sp_92_rct
MuSiC	Naive CD8+ T	0.463472	sp_92_rct
MuSiC	B	5.43654	sp_92_rct
MuSiC	CD4+ T	-7.12928	sp_93_rct
MuSiC	Platelets	3.92874	sp_93_rct
MuSiC	Monocytes	-0.924722	sp_93_rct
MuSiC	NK	-10.7904	sp_93_rct
MuSiC	Pre-B	2.58296	sp_93_rct
MuSiC	CD8+ NKT-like	4.21278	sp_93_rct
MuSiC	Naive CD8+ T	14.358	sp_93_rct
MuSiC	B	-2.44277	sp_93_rct
MuSiC	CD4+ T	7.87924	sp_94_rct
MuSiC	Platelets	-5.51572	sp_94_rct
MuSiC	Monocytes	1.54483	sp_94_rct
MuSiC	NK	6.04414	sp_94_rct
MuSiC	Pre-B	2.67825	sp_94_rct
MuSiC	CD8+ NKT-like	-1.71312	sp_94_rct
MuSiC	Naive CD8+ T	-16.7584	sp_94_rct
MuSiC	B	-8.55248	sp_94_rct
MuSiC	CD4+ T	-0.533062	sp_95_rct
MuSiC	Platelets	0.106859	sp_95_rct
MuSiC	Monocytes	1.72571	sp_95_rct
MuSiC	NK	-2.46959	sp_95_rct
MuSiC	Pre-B	-0.726829	sp_95_rct
MuSiC	CD8+ NKT-like	-3.4014	sp_95_rct
MuSiC	Naive CD8+ T	9.03781	sp_95_rct
MuSiC	B	-0.495619	sp_95_rct
MuSiC	CD4+ T	-3.52644	sp_96_rct
MuSiC	Platelets	6.06579	sp_96_rct
MuSiC	Monocytes	0.9316	sp_96_rct
MuSiC	NK	-1.67671	sp_96_rct
MuSiC	Pre-B	-8.29961	sp_96_rct
MuSiC	CD8+ NKT-like	1.5092	sp_96_rct
MuSiC	Naive CD8+ T	10.7901	sp_96_rct
MuSiC	B	3.88676	sp_96_rct
MuSiC	CD4+ T	-1.36228	sp_97_rct
MuSiC	Platelets	-2.02529	sp_97_rct
MuSiC	Monocytes	0.788797	sp_97_rct
MuSiC	NK	0.624598	sp_97_rct
MuSiC	Pre-B	0.199836	sp_97_rct
MuSiC	CD8+ NKT-like	0.0375168	sp_97_rct
MuSiC	Naive CD8+ T	-0.899889	sp_97_rct
MuSiC	B	2.05291	sp_97_rct
MuSiC	CD4+ T	-1.4161	sp_98_rct
MuSiC	Platelets	0.405702	sp_98_rct
MuSiC	Monocytes	-0.264802	sp_98_rct
MuSiC	NK	-1.52039	sp_98_rct
MuSiC	Pre-B	-1.19258	sp_98_rct
MuSiC	CD8+ NKT-like	-2.77245	sp_98_rct
MuSiC	Naive CD8+ T	10.7227	sp_98_rct
MuSiC	B	3.78375	sp_98_rct
MuSiC	CD4+ T	7.77587	sp_99_rct
MuSiC	Platelets	2.06887	sp_99_rct
MuSiC	Monocytes	2.61435	sp_99_rct
MuSiC	NK	-0.273875	sp_99_rct
MuSiC	Pre-B	-9.06025	sp_99_rct
MuSiC	CD8+ NKT-like	-7.9914	sp_99_rct
MuSiC	Naive CD8+ T	-0.2439	sp_99_rct
MuSiC	B	4.38442	sp_99_rct
MuSiC	CD4+ T	2.11498	sp_100_rct
MuSiC	Platelets	0.0656581	sp_100_rct
MuSiC	Monocytes	1.83032	sp_100_rct
MuSiC	NK	-4.8615	sp_100_rct
MuSiC	Pre-B	-4.04914	sp_100_rct
MuSiC	CD8+ NKT-like	-5.1278	sp_100_rct
MuSiC	Naive CD8+ T	6.64436	sp_100_rct
MuSiC	B	3.73307	sp_100_rct

## Sheet: Figure_S14c_left
Methods	Pearson
ReDeconv	0.998582
ReDeconv	0.999638
ReDeconv	0.999522
ReDeconv	0.999515
ReDeconv	0.999383
ReDeconv	0.999832
ReDeconv	0.999314
ReDeconv	0.999459
ReDeconv	0.999153
ReDeconv	0.999812
ReDeconv	0.999356
ReDeconv	0.999605
ReDeconv	0.998016
ReDeconv	0.999827
ReDeconv	0.999177
ReDeconv	0.998659
ReDeconv	0.999716
ReDeconv	0.999702
ReDeconv	0.999566
ReDeconv	0.999668
ReDeconv	0.999532
ReDeconv	0.999561
ReDeconv	0.998634
ReDeconv	0.999011
ReDeconv	0.999289
ReDeconv	0.999029
ReDeconv	0.997531
ReDeconv	0.999791
ReDeconv	0.999339
ReDeconv	0.999046
ReDeconv	0.998029
ReDeconv	0.999122
ReDeconv	0.999879
ReDeconv	0.996483
ReDeconv	0.999463
ReDeconv	0.999726
ReDeconv	0.999622
ReDeconv	0.999133
ReDeconv	0.999974
ReDeconv	0.999731
ReDeconv	0.99923
ReDeconv	0.999594
ReDeconv	0.998475
ReDeconv	0.9998
ReDeconv	0.99935
ReDeconv	0.999253
ReDeconv	0.998841
ReDeconv	0.999723
ReDeconv	0.999244
ReDeconv	0.999511
ReDeconv	0.999851
ReDeconv	0.998911
ReDeconv	0.999364
ReDeconv	0.998659
ReDeconv	0.999226
ReDeconv	0.999721
ReDeconv	0.999946
ReDeconv	0.999409
ReDeconv	0.999501
ReDeconv	0.998745
ReDeconv	0.999918
ReDeconv	0.999641
ReDeconv	0.999752
ReDeconv	0.998465
ReDeconv	0.999514
ReDeconv	0.997082
ReDeconv	0.99965
ReDeconv	0.999958
ReDeconv	0.998238
ReDeconv	0.999393
ReDeconv	0.999544
ReDeconv	0.999964
ReDeconv	0.998745
ReDeconv	0.999845
ReDeconv	0.999182
ReDeconv	0.999278
ReDeconv	0.997794
ReDeconv	0.999598
ReDeconv	0.999834
ReDeconv	0.999559
ReDeconv	0.998597
ReDeconv	0.999763
ReDeconv	0.999487
ReDeconv	0.999777
ReDeconv	0.999704
ReDeconv	0.996967
ReDeconv	0.997673
ReDeconv	0.999705
ReDeconv	0.99722
ReDeconv	0.999741
ReDeconv	0.999447
ReDeconv	0.999583
ReDeconv	0.999793
ReDeconv	0.995773
ReDeconv	0.999936
ReDeconv	0.998922
ReDeconv	0.999423
ReDeconv	0.997321
ReDeconv	0.999869
ReDeconv	0.999666
MuSiC	0.999001
MuSiC	0.999698
MuSiC	0.998548
MuSiC	0.998592
MuSiC	0.998872
MuSiC	0.998708
MuSiC	0.999145
MuSiC	0.99845
MuSiC	0.998065
MuSiC	0.999424
MuSiC	0.99846
MuSiC	0.999315
MuSiC	0.997934
MuSiC	0.999851
MuSiC	0.998707
MuSiC	0.997107
MuSiC	0.999555
MuSiC	0.999723
MuSiC	0.999187
MuSiC	0.999808
MuSiC	0.999054
MuSiC	0.999735
MuSiC	0.99796
MuSiC	0.999077
MuSiC	0.999096
MuSiC	0.997989
MuSiC	0.996803
MuSiC	0.999735
MuSiC	0.998956
MuSiC	0.997801
MuSiC	0.996784
MuSiC	0.998624
MuSiC	0.999421
MuSiC	0.99602
MuSiC	0.999365
MuSiC	0.99904
MuSiC	0.999835
MuSiC	0.99914
MuSiC	0.999806
MuSiC	0.997045
MuSiC	0.996905
MuSiC	0.999531
MuSiC	0.998206
MuSiC	0.999393
MuSiC	0.997973
MuSiC	0.998631
MuSiC	0.998687
MuSiC	0.999832
MuSiC	0.999635
MuSiC	0.997769
MuSiC	0.999667
MuSiC	0.998614
MuSiC	0.999549
MuSiC	0.998722
MuSiC	0.998575
MuSiC	0.999771
MuSiC	0.99992
MuSiC	0.999474
MuSiC	0.998936
MuSiC	0.998918
MuSiC	0.999798
MuSiC	0.999925
MuSiC	0.998934
MuSiC	0.998502
MuSiC	0.998908
MuSiC	0.997723
MuSiC	0.999771
MuSiC	0.999657
MuSiC	0.999085
MuSiC	0.999551
MuSiC	0.999839
MuSiC	0.999512
MuSiC	0.997851
MuSiC	0.999857
MuSiC	0.999007
MuSiC	0.999778
MuSiC	0.995918
MuSiC	0.999453
MuSiC	0.999618
MuSiC	0.998131
MuSiC	0.997966
MuSiC	0.999359
MuSiC	0.999629
MuSiC	0.999904
MuSiC	0.999637
MuSiC	0.995656
MuSiC	0.999312
MuSiC	0.998037
MuSiC	0.997696
MuSiC	0.999352
MuSiC	0.999404
MuSiC	0.999482
MuSiC	0.99991
MuSiC	0.996007
MuSiC	0.999367
MuSiC	0.997788
MuSiC	0.999654
MuSiC	0.997831
MuSiC	0.999717
MuSiC	0.999144

## Sheet: Figure_S14c_right
Methods	Cell_type	fraction	sampleID
ReDeconv	tumor	4.33512	sp_1_rct
ReDeconv	myeloid	-3.97792	sp_1_rct
ReDeconv	pericyte	9.78606	sp_1_rct
ReDeconv	endothelial	-2.14011	sp_1_rct
ReDeconv	tcell	-7.03388	sp_1_rct
ReDeconv	oligo	-18.1772	sp_1_rct
ReDeconv	tumor	-1.77019	sp_2_rct
ReDeconv	myeloid	1.97263	sp_2_rct
ReDeconv	pericyte	-3.92051	sp_2_rct
ReDeconv	endothelial	-2.17976	sp_2_rct
ReDeconv	tcell	16.2012	sp_2_rct
ReDeconv	oligo	14.419	sp_2_rct
ReDeconv	tumor	0.814996	sp_3_rct
ReDeconv	myeloid	1.06985	sp_3_rct
ReDeconv	pericyte	11.6779	sp_3_rct
ReDeconv	endothelial	0.578749	sp_3_rct
ReDeconv	tcell	2.04596	sp_3_rct
ReDeconv	oligo	-43.9718	sp_3_rct
ReDeconv	tumor	-1.71633	sp_4_rct
ReDeconv	myeloid	0.304612	sp_4_rct
ReDeconv	pericyte	-16.7036	sp_4_rct
ReDeconv	endothelial	-0.496469	sp_4_rct
ReDeconv	tcell	15.6739	sp_4_rct
ReDeconv	oligo	35.9853	sp_4_rct
ReDeconv	tumor	-1.66882	sp_5_rct
ReDeconv	myeloid	3.76563	sp_5_rct
ReDeconv	pericyte	0.863687	sp_5_rct
ReDeconv	endothelial	-0.985765	sp_5_rct
ReDeconv	tcell	-4.78801	sp_5_rct
ReDeconv	oligo	-4.64387	sp_5_rct
ReDeconv	tumor	-1.7293	sp_6_rct
ReDeconv	myeloid	0.250016	sp_6_rct
ReDeconv	pericyte	15.9143	sp_6_rct
ReDeconv	endothelial	0.098429	sp_6_rct
ReDeconv	tcell	-9.78621	sp_6_rct
ReDeconv	oligo	11.6473	sp_6_rct
ReDeconv	tumor	-2.33843	sp_7_rct
ReDeconv	myeloid	1.37427	sp_7_rct
ReDeconv	pericyte	4.20659	sp_7_rct
ReDeconv	endothelial	4.79619	sp_7_rct
ReDeconv	tcell	-16.658	sp_7_rct
ReDeconv	oligo	-3.10549	sp_7_rct
ReDeconv	tumor	1.06879	sp_8_rct
ReDeconv	myeloid	-3.16583	sp_8_rct
ReDeconv	pericyte	20.3279	sp_8_rct
ReDeconv	endothelial	-0.750306	sp_8_rct
ReDeconv	tcell	-8.36496	sp_8_rct
ReDeconv	oligo	3.24684	sp_8_rct
ReDeconv	tumor	3.61555	sp_9_rct
ReDeconv	myeloid	-2.74403	sp_9_rct
ReDeconv	pericyte	-19.1596	sp_9_rct
ReDeconv	endothelial	0.731828	sp_9_rct
ReDeconv	tcell	-28.3316	sp_9_rct
ReDeconv	oligo	11.8436	sp_9_rct
ReDeconv	tumor	-0.111849	sp_10_rct
ReDeconv	myeloid	-0.907444	sp_10_rct
ReDeconv	pericyte	12.0491	sp_10_rct
ReDeconv	endothelial	-0.00265093	sp_10_rct
ReDeconv	tcell	18.4365	sp_10_rct
ReDeconv	oligo	-17.01	sp_10_rct
ReDeconv	tumor	2.52112	sp_11_rct
ReDeconv	myeloid	-2.43276	sp_11_rct
ReDeconv	pericyte	-4.58725	sp_11_rct
ReDeconv	endothelial	1.31974	sp_11_rct
ReDeconv	tcell	16.0832	sp_11_rct
ReDeconv	oligo	-29.04	sp_11_rct
ReDeconv	tumor	-1.76981	sp_12_rct
ReDeconv	myeloid	0.313308	sp_12_rct
ReDeconv	pericyte	8.59763	sp_12_rct
ReDeconv	endothelial	-4.21817	sp_12_rct
ReDeconv	tcell	10.8765	sp_12_rct
ReDeconv	oligo	34.491	sp_12_rct
ReDeconv	tumor	4.56432	sp_13_rct
ReDeconv	myeloid	-5.62413	sp_13_rct
ReDeconv	pericyte	-4.67051	sp_13_rct
ReDeconv	endothelial	-1.58419	sp_13_rct
ReDeconv	tcell	2.13913	sp_13_rct
ReDeconv	oligo	2.88822	sp_13_rct
ReDeconv	tumor	1.31991	sp_14_rct
ReDeconv	myeloid	-0.869333	sp_14_rct
ReDeconv	pericyte	-11.9157	sp_14_rct
ReDeconv	endothelial	0.471813	sp_14_rct
ReDeconv	tcell	13.9467	sp_14_rct
ReDeconv	oligo	-10.4611	sp_14_rct
ReDeconv	tumor	-2.02636	sp_15_rct
ReDeconv	myeloid	3.993	sp_15_rct
ReDeconv	pericyte	-9.1397	sp_15_rct
ReDeconv	endothelial	0.525107	sp_15_rct
ReDeconv	tcell	11.5483	sp_15_rct
ReDeconv	oligo	-11.529	sp_15_rct
ReDeconv	tumor	4.22456	sp_16_rct
ReDeconv	myeloid	-3.55983	sp_16_rct
ReDeconv	pericyte	10.2967	sp_16_rct
ReDeconv	endothelial	-0.879934	sp_16_rct
ReDeconv	tcell	-0.71751	sp_16_rct
ReDeconv	oligo	-34.7363	sp_16_rct
ReDeconv	tumor	0.646856	sp_17_rct
ReDeconv	myeloid	-1.13355	sp_17_rct
ReDeconv	pericyte	20.7051	sp_17_rct
ReDeconv	endothelial	-1.65556	sp_17_rct
ReDeconv	tcell	-8.51451	sp_17_rct
ReDeconv	oligo	-5.96407	sp_17_rct
ReDeconv	tumor	0.168526	sp_18_rct
ReDeconv	myeloid	-0.205273	sp_18_rct
ReDeconv	pericyte	20.6664	sp_18_rct
ReDeconv	endothelial	-1.66848	sp_18_rct
ReDeconv	tcell	5.8061	sp_18_rct
ReDeconv	oligo	-18.8059	sp_18_rct
ReDeconv	tumor	1.24891	sp_19_rct
ReDeconv	myeloid	-2.27909	sp_19_rct
ReDeconv	pericyte	-17.2438	sp_19_rct
ReDeconv	endothelial	1.78834	sp_19_rct
ReDeconv	tcell	-0.6738	sp_19_rct
ReDeconv	oligo	14.1238	sp_19_rct
ReDeconv	tumor	0.67132	sp_20_rct
ReDeconv	myeloid	1.34112	sp_20_rct
ReDeconv	pericyte	8.96109	sp_20_rct
ReDeconv	endothelial	-4.12525	sp_20_rct
ReDeconv	tcell	6.0096	sp_20_rct
ReDeconv	oligo	-12.3424	sp_20_rct
ReDeconv	tumor	0.449607	sp_21_rct
ReDeconv	myeloid	-1.5017	sp_21_rct
ReDeconv	pericyte	-9.96375	sp_21_rct
ReDeconv	endothelial	-1.77527	sp_21_rct
ReDeconv	tcell	-2.99417	sp_21_rct
ReDeconv	oligo	35.3693	sp_21_rct
ReDeconv	tumor	-2.40636	sp_22_rct
ReDeconv	myeloid	1.44592	sp_22_rct
ReDeconv	pericyte	1.9266	sp_22_rct
ReDeconv	endothelial	2.96296	sp_22_rct
ReDeconv	tcell	-2.50274	sp_22_rct
ReDeconv	oligo	1.91231	sp_22_rct
ReDeconv	tumor	-3.09734	sp_23_rct
ReDeconv	myeloid	4.82348	sp_23_rct
ReDeconv	pericyte	12.8665	sp_23_rct
ReDeconv	endothelial	-0.684073	sp_23_rct
ReDeconv	tcell	-0.984952	sp_23_rct
ReDeconv	oligo	-12.9957	sp_23_rct
ReDeconv	tumor	3.69116	sp_24_rct
ReDeconv	myeloid	-3.47224	sp_24_rct
ReDeconv	pericyte	-13.7133	sp_24_rct
ReDeconv	endothelial	-0.916311	sp_24_rct
ReDeconv	tcell	-4.52516	sp_24_rct
ReDeconv	oligo	5.23098	sp_24_rct
ReDeconv	tumor	-0.366937	sp_25_rct
ReDeconv	myeloid	-4.44798	sp_25_rct
ReDeconv	pericyte	5.57541	sp_25_rct
ReDeconv	endothelial	3.92309	sp_25_rct
ReDeconv	tcell	0.250845	sp_25_rct
ReDeconv	oligo	19.5295	sp_25_rct
ReDeconv	tumor	-3.12238	sp_26_rct
ReDeconv	myeloid	2.63722	sp_26_rct
ReDeconv	pericyte	-10.8581	sp_26_rct
ReDeconv	endothelial	1.91241	sp_26_rct
ReDeconv	tcell	-8.35064	sp_26_rct
ReDeconv	oligo	27.6292	sp_26_rct
ReDeconv	tumor	4.18923	sp_27_rct
ReDeconv	myeloid	-6.69488	sp_27_rct
ReDeconv	pericyte	3.46181	sp_27_rct
ReDeconv	endothelial	3.59998	sp_27_rct
ReDeconv	tcell	7.51075	sp_27_rct
ReDeconv	oligo	-28.8815	sp_27_rct
ReDeconv	tumor	-0.961746	sp_28_rct
ReDeconv	myeloid	-0.230635	sp_28_rct
ReDeconv	pericyte	-10.6288	sp_28_rct
ReDeconv	endothelial	3.0447	sp_28_rct
ReDeconv	tcell	9.14362	sp_28_rct
ReDeconv	oligo	3.21432	sp_28_rct
ReDeconv	tumor	0.324684	sp_29_rct
ReDeconv	myeloid	1.89033	sp_29_rct
ReDeconv	pericyte	8.45825	sp_29_rct
ReDeconv	endothelial	-6.5587	sp_29_rct
ReDeconv	tcell	5.48827	sp_29_rct
ReDeconv	oligo	4.75574	sp_29_rct
ReDeconv	tumor	-3.77649	sp_30_rct
ReDeconv	myeloid	2.90717	sp_30_rct
ReDeconv	pericyte	3.93654	sp_30_rct
ReDeconv	endothelial	0.699869	sp_30_rct
ReDeconv	tcell	-4.23534	sp_30_rct
ReDeconv	oligo	22.0778	sp_30_rct
ReDeconv	tumor	-6.09245	sp_31_rct
ReDeconv	myeloid	3.20438	sp_31_rct
ReDeconv	pericyte	4.71563	sp_31_rct
ReDeconv	endothelial	3.2842	sp_31_rct
ReDeconv	tcell	10.2911	sp_31_rct
ReDeconv	oligo	26.1321	sp_31_rct
ReDeconv	tumor	4.45507	sp_32_rct
ReDeconv	myeloid	0.189077	sp_32_rct
ReDeconv	pericyte	-1.58394	sp_32_rct
ReDeconv	endothelial	-6.21229	sp_32_rct
ReDeconv	tcell	-15.1213	sp_32_rct
ReDeconv	oligo	-16.9003	sp_32_rct
ReDeconv	tumor	-0.822393	sp_33_rct
ReDeconv	myeloid	-0.611261	sp_33_rct
ReDeconv	pericyte	5.56181	sp_33_rct
ReDeconv	endothelial	-0.821351	sp_33_rct
ReDeconv	tcell	-7.1533	sp_33_rct
ReDeconv	oligo	23.5066	sp_33_rct
ReDeconv	tumor	5.85691	sp_34_rct
ReDeconv	myeloid	-7.61604	sp_34_rct
ReDeconv	pericyte	-9.08335	sp_34_rct
ReDeconv	endothelial	6.21258	sp_34_rct
ReDeconv	tcell	-8.59236	sp_34_rct
ReDeconv	oligo	-35.7009	sp_34_rct
ReDeconv	tumor	-0.421133	sp_35_rct
ReDeconv	myeloid	-2.02832	sp_35_rct
ReDeconv	pericyte	0.928047	sp_35_rct
ReDeconv	endothelial	5.66703	sp_35_rct
ReDeconv	tcell	-1.57574	sp_35_rct
ReDeconv	oligo	-10.1368	sp_35_rct
ReDeconv	tumor	-2.19036	sp_36_rct
ReDeconv	myeloid	0.912264	sp_36_rct
ReDeconv	pericyte	-4.5744	sp_36_rct
ReDeconv	endothelial	1.79693	sp_36_rct
ReDeconv	tcell	8.68403	sp_36_rct
ReDeconv	oligo	11.7609	sp_36_rct
ReDeconv	tumor	-1.92728	sp_37_rct
ReDeconv	myeloid	1.78123	sp_37_rct
ReDeconv	pericyte	-11.0886	sp_37_rct
ReDeconv	endothelial	0.641506	sp_37_rct
ReDeconv	tcell	8.3587	sp_37_rct
ReDeconv	oligo	14.4228	sp_37_rct
ReDeconv	tumor	3.85687	sp_38_rct
ReDeconv	myeloid	-2.19348	sp_38_rct
ReDeconv	pericyte	1.1318	sp_38_rct
ReDeconv	endothelial	-2.36657	sp_38_rct
ReDeconv	tcell	6.48297	sp_38_rct
ReDeconv	oligo	-27.5303	sp_38_rct
ReDeconv	tumor	-0.475348	sp_39_rct
ReDeconv	myeloid	-0.56911	sp_39_rct
ReDeconv	pericyte	1.91435	sp_39_rct
ReDeconv	endothelial	0.849448	sp_39_rct
ReDeconv	tcell	10.289	sp_39_rct
ReDeconv	oligo	-2.19353	sp_39_rct
ReDeconv	tumor	-3.04827	sp_40_rct
ReDeconv	myeloid	-1.12706	sp_40_rct
ReDeconv	pericyte	16.3028	sp_40_rct
ReDeconv	endothelial	2.75757	sp_40_rct
ReDeconv	tcell	2.09963	sp_40_rct
ReDeconv	oligo	19.7613	sp_40_rct
ReDeconv	tumor	2.77487	sp_41_rct
ReDeconv	myeloid	-2.75824	sp_41_rct
ReDeconv	pericyte	16.5836	sp_41_rct
ReDeconv	endothelial	-1.08753	sp_41_rct
ReDeconv	tcell	-15.3631	sp_41_rct
ReDeconv	oligo	-15.8827	sp_41_rct
ReDeconv	tumor	1.04092	sp_42_rct
ReDeconv	myeloid	3.70463	sp_42_rct
ReDeconv	pericyte	-6.64223	sp_42_rct
ReDeconv	endothelial	-3.2636	sp_42_rct
ReDeconv	tcell	-3.72494	sp_42_rct
ReDeconv	oligo	-22.8084	sp_42_rct
ReDeconv	tumor	-3.84064	sp_43_rct
ReDeconv	myeloid	4.07721	sp_43_rct
ReDeconv	pericyte	-2.3963	sp_43_rct
ReDeconv	endothelial	3.77898	sp_43_rct
ReDeconv	tcell	0.441049	sp_43_rct
ReDeconv	oligo	-5.9328	sp_43_rct
ReDeconv	tumor	-0.783229	sp_44_rct
ReDeconv	myeloid	-0.709511	sp_44_rct
ReDeconv	pericyte	-7.88473	sp_44_rct
ReDeconv	endothelial	1.22608	sp_44_rct
ReDeconv	tcell	-4.27137	sp_44_rct
ReDeconv	oligo	24.411	sp_44_rct
ReDeconv	tumor	0.579066	sp_45_rct
ReDeconv	myeloid	-4.37262	sp_45_rct
ReDeconv	pericyte	4.57188	sp_45_rct
ReDeconv	endothelial	2.06428	sp_45_rct
ReDeconv	tcell	2.91472	sp_45_rct
ReDeconv	oligo	15.681	sp_45_rct
ReDeconv	tumor	3.39975	sp_46_rct
ReDeconv	myeloid	-1.75569	sp_46_rct
ReDeconv	pericyte	-3.49455	sp_46_rct
ReDeconv	endothelial	-3.98241	sp_46_rct
ReDeconv	tcell	-12.9523	sp_46_rct
ReDeconv	oligo	6.04203	sp_46_rct
ReDeconv	tumor	1.61327	sp_47_rct
ReDeconv	myeloid	-4.6154	sp_47_rct
ReDeconv	pericyte	22.579	sp_47_rct
ReDeconv	endothelial	2.31292	sp_47_rct
ReDeconv	tcell	0.512029	sp_47_rct
ReDeconv	oligo	-19.9898	sp_47_rct
ReDeconv	tumor	1.62021	sp_48_rct
ReDeconv	myeloid	0.995327	sp_48_rct
ReDeconv	pericyte	-14.4538	sp_48_rct
ReDeconv	endothelial	-3.46398	sp_48_rct
ReDeconv	tcell	10.3049	sp_48_rct
ReDeconv	oligo	-2.56303	sp_48_rct
ReDeconv	tumor	-2.34973	sp_49_rct
ReDeconv	myeloid	1.02124	sp_49_rct
ReDeconv	pericyte	-4.52957	sp_49_rct
ReDeconv	endothelial	4.78227	sp_49_rct
ReDeconv	tcell	23.2205	sp_49_rct
ReDeconv	oligo	-17.9539	sp_49_rct
ReDeconv	tumor	-2.67123	sp_50_rct
ReDeconv	myeloid	1.09273	sp_50_rct
ReDeconv	pericyte	29.4617	sp_50_rct
ReDeconv	endothelial	-1.10661	sp_50_rct
ReDeconv	tcell	-4.66873	sp_50_rct
ReDeconv	oligo	5.26395	sp_50_rct
ReDeconv	tumor	-1.81273	sp_51_rct
ReDeconv	myeloid	0.0370004	sp_51_rct
ReDeconv	pericyte	14.4121	sp_51_rct
ReDeconv	endothelial	-0.231413	sp_51_rct
ReDeconv	tcell	-7.3926	sp_51_rct
ReDeconv	oligo	17.5281	sp_51_rct
ReDeconv	tumor	2.77347	sp_52_rct
ReDeconv	myeloid	-1.88862	sp_52_rct
ReDeconv	pericyte	-33.8655	sp_52_rct
ReDeconv	endothelial	-1.98476	sp_52_rct
ReDeconv	tcell	3.8148	sp_52_rct
ReDeconv	oligo	28.5722	sp_52_rct
ReDeconv	tumor	-2.37573	sp_53_rct
ReDeconv	myeloid	2.76985	sp_53_rct
ReDeconv	pericyte	7.07457	sp_53_rct
ReDeconv	endothelial	1.7572	sp_53_rct
ReDeconv	tcell	-2.96361	sp_53_rct
ReDeconv	oligo	-10.4638	sp_53_rct
ReDeconv	tumor	-2.38816	sp_54_rct
ReDeconv	myeloid	4.78198	sp_54_rct
ReDeconv	pericyte	-19.1025	sp_54_rct
ReDeconv	endothelial	-2.50762	sp_54_rct
ReDeconv	tcell	13.5072	sp_54_rct
ReDeconv	oligo	17.071	sp_54_rct
ReDeconv	tumor	-2.63177	sp_55_rct
ReDeconv	myeloid	-2.00269	sp_55_rct
ReDeconv	pericyte	23.1976	sp_55_rct
ReDeconv	endothelial	5.64413	sp_55_rct
ReDeconv	tcell	-13.9943	sp_55_rct
ReDeconv	oligo	6.46075	sp_55_rct
ReDeconv	tumor	0.864067	sp_56_rct
ReDeconv	myeloid	-0.019947	sp_56_rct
ReDeconv	pericyte	-16.3228	sp_56_rct
ReDeconv	endothelial	-2.44196	sp_56_rct
ReDeconv	tcell	17.3533	sp_56_rct
ReDeconv	oligo	10.2861	sp_56_rct
ReDeconv	tumor	-0.616346	sp_57_rct
ReDeconv	myeloid	-1.79196	sp_57_rct
ReDeconv	pericyte	10.4335	sp_57_rct
ReDeconv	endothelial	0.119413	sp_57_rct
ReDeconv	tcell	10.0513	sp_57_rct
ReDeconv	oligo	7.72239	sp_57_rct
ReDeconv	tumor	-1.73117	sp_58_rct
ReDeconv	myeloid	1.7856	sp_58_rct
ReDeconv	pericyte	-15.7289	sp_58_rct
ReDeconv	endothelial	-0.696545	sp_58_rct
ReDeconv	tcell	-0.153824	sp_58_rct
ReDeconv	oligo	32.3572	sp_58_rct
ReDeconv	tumor	0.327016	sp_59_rct
ReDeconv	myeloid	-3.03721	sp_59_rct
ReDeconv	pericyte	25.3883	sp_59_rct
ReDeconv	endothelial	0.61377	sp_59_rct
ReDeconv	tcell	-2.44657	sp_59_rct
ReDeconv	oligo	-6.28002	sp_59_rct
ReDeconv	tumor	-3.28187	sp_60_rct
ReDeconv	myeloid	4.13289	sp_60_rct
ReDeconv	pericyte	19.7432	sp_60_rct
ReDeconv	endothelial	-1.3556	sp_60_rct
ReDeconv	tcell	5.53508	sp_60_rct
ReDeconv	oligo	-11.4573	sp_60_rct
ReDeconv	tumor	0.175922	sp_61_rct
ReDeconv	myeloid	0.108402	sp_61_rct
ReDeconv	pericyte	-9.64995	sp_61_rct
ReDeconv	endothelial	1.06947	sp_61_rct
ReDeconv	tcell	12.4296	sp_61_rct
ReDeconv	oligo	-8.56116	sp_61_rct
ReDeconv	tumor	0.491177	sp_62_rct
ReDeconv	myeloid	1.58576	sp_62_rct
ReDeconv	pericyte	-17.2318	sp_62_rct
ReDeconv	endothelial	-2.08715	sp_62_rct
ReDeconv	tcell	-15.3601	sp_62_rct
ReDeconv	oligo	22.045	sp_62_rct
ReDeconv	tumor	-2.3888	sp_63_rct
ReDeconv	myeloid	0.187061	sp_63_rct
ReDeconv	pericyte	-4.90495	sp_63_rct
ReDeconv	endothelial	1.923	sp_63_rct
ReDeconv	tcell	19.8427	sp_63_rct
ReDeconv	oligo	13.8769	sp_63_rct
ReDeconv	tumor	-2.92551	sp_64_rct
ReDeconv	myeloid	5.35791	sp_64_rct
ReDeconv	pericyte	10.5347	sp_64_rct
ReDeconv	endothelial	-0.916318	sp_64_rct
ReDeconv	tcell	2.36551	sp_64_rct
ReDeconv	oligo	-19.4438	sp_64_rct
ReDeconv	tumor	0.731138	sp_65_rct
ReDeconv	myeloid	-2.74166	sp_65_rct
ReDeconv	pericyte	9.49589	sp_65_rct
ReDeconv	endothelial	-2.10979	sp_65_rct
ReDeconv	tcell	-7.50392	sp_65_rct
ReDeconv	oligo	25.8953	sp_65_rct
ReDeconv	tumor	5.45706	sp_66_rct
ReDeconv	myeloid	-6.64019	sp_66_rct
ReDeconv	pericyte	-22.9995	sp_66_rct
ReDeconv	endothelial	-0.921063	sp_66_rct
ReDeconv	tcell	18.7653	sp_66_rct
ReDeconv	oligo	5.29103	sp_66_rct
ReDeconv	tumor	-2.8302	sp_67_rct
ReDeconv	myeloid	0.766563	sp_67_rct
ReDeconv	pericyte	7.72282	sp_67_rct
ReDeconv	endothelial	1.90231	sp_67_rct
ReDeconv	tcell	22.9643	sp_67_rct
ReDeconv	oligo	-2.99859	sp_67_rct
ReDeconv	tumor	-0.0116545	sp_68_rct
ReDeconv	myeloid	0.936045	sp_68_rct
ReDeconv	pericyte	-3.45525	sp_68_rct
ReDeconv	endothelial	0.819052	sp_68_rct
ReDeconv	tcell	-1.73162	sp_68_rct
ReDeconv	oligo	-9.80908	sp_68_rct
ReDeconv	tumor	-4.78842	sp_69_rct
ReDeconv	myeloid	4.25832	sp_69_rct
ReDeconv	pericyte	-8.52236	sp_69_rct
ReDeconv	endothelial	1.12269	sp_69_rct
ReDeconv	tcell	18.4694	sp_69_rct
ReDeconv	oligo	19.1868	sp_69_rct
ReDeconv	tumor	-1.78709	sp_70_rct
ReDeconv	myeloid	1.2129	sp_70_rct
ReDeconv	pericyte	9.95871	sp_70_rct
ReDeconv	endothelial	3.98631	sp_70_rct
ReDeconv	tcell	-0.466776	sp_70_rct
ReDeconv	oligo	-23.6444	sp_70_rct
ReDeconv	tumor	2.58857	sp_71_rct
ReDeconv	myeloid	0.456191	sp_71_rct
ReDeconv	pericyte	8.50156	sp_71_rct
ReDeconv	endothelial	-2.08061	sp_71_rct
ReDeconv	tcell	-3.48374	sp_71_rct
ReDeconv	oligo	-39.3474	sp_71_rct
ReDeconv	tumor	0.498413	sp_72_rct
ReDeconv	myeloid	0.357356	sp_72_rct
ReDeconv	pericyte	1.65065	sp_72_rct
ReDeconv	endothelial	0.212042	sp_72_rct
ReDeconv	tcell	-1.61118	sp_72_rct
ReDeconv	oligo	-13.9145	sp_72_rct
ReDeconv	tumor	2.20928	sp_73_rct
ReDeconv	myeloid	-4.9818	sp_73_rct
ReDeconv	pericyte	21.8493	sp_73_rct
ReDeconv	endothelial	-0.593551	sp_73_rct
ReDeconv	tcell	-10.9624	sp_73_rct
ReDeconv	oligo	3.62492	sp_73_rct
ReDeconv	tumor	0.907873	sp_74_rct
ReDeconv	myeloid	0.243027	sp_74_rct
ReDeconv	pericyte	-13.0831	sp_74_rct
ReDeconv	endothelial	3.5076	sp_74_rct
ReDeconv	tcell	-18.9214	sp_74_rct
ReDeconv	oligo	-10.5641	sp_74_rct
ReDeconv	tumor	2.27205	sp_75_rct
ReDeconv	myeloid	-3.45539	sp_75_rct
ReDeconv	pericyte	-8.17291	sp_75_rct
ReDeconv	endothelial	2.30305	sp_75_rct
ReDeconv	tcell	20.1232	sp_75_rct
ReDeconv	oligo	-19.4963	sp_75_rct
ReDeconv	tumor	-3.54481	sp_76_rct
ReDeconv	myeloid	2.0673	sp_76_rct
ReDeconv	pericyte	4.37734	sp_76_rct
ReDeconv	endothelial	2.27686	sp_76_rct
ReDeconv	tcell	-0.327794	sp_76_rct
ReDeconv	oligo	13.249	sp_76_rct
ReDeconv	tumor	-4.29477	sp_77_rct
ReDeconv	myeloid	2.98429	sp_77_rct
ReDeconv	pericyte	11.1625	sp_77_rct
ReDeconv	endothelial	7.01809	sp_77_rct
ReDeconv	tcell	8.13412	sp_77_rct
ReDeconv	oligo	-31.4203	sp_77_rct
ReDeconv	tumor	-2.55946	sp_78_rct
ReDeconv	myeloid	0.171653	sp_78_rct
ReDeconv	pericyte	24.9799	sp_78_rct
ReDeconv	endothelial	1.85809	sp_78_rct
ReDeconv	tcell	0.953517	sp_78_rct
ReDeconv	oligo	-5.45148	sp_78_rct
ReDeconv	tumor	-1.04955	sp_79_rct
ReDeconv	myeloid	1.01419	sp_79_rct
ReDeconv	pericyte	-9.19634	sp_79_rct
ReDeconv	endothelial	1.68068	sp_79_rct
ReDeconv	tcell	2.2335	sp_79_rct
ReDeconv	oligo	3.95635	sp_79_rct
ReDeconv	tumor	0.114366	sp_80_rct
ReDeconv	myeloid	-1.81834	sp_80_rct
ReDeconv	pericyte	27.0187	sp_80_rct
ReDeconv	endothelial	0.182399	sp_80_rct
ReDeconv	tcell	0.992204	sp_80_rct
ReDeconv	oligo	-17.5353	sp_80_rct
ReDeconv	tumor	-3.06147	sp_81_rct
ReDeconv	myeloid	4.78445	sp_81_rct
ReDeconv	pericyte	-17.0677	sp_81_rct
ReDeconv	endothelial	1.03946	sp_81_rct
ReDeconv	tcell	3.24874	sp_81_rct
ReDeconv	oligo	8.73213	sp_81_rct
ReDeconv	tumor	1.61803	sp_82_rct
ReDeconv	myeloid	-1.74901	sp_82_rct
ReDeconv	pericyte	-3.40297	sp_82_rct
ReDeconv	endothelial	1.96195	sp_82_rct
ReDeconv	tcell	-7.88609	sp_82_rct
ReDeconv	oligo	-10.1207	sp_82_rct
ReDeconv	tumor	0.483519	sp_83_rct
ReDeconv	myeloid	-2.95923	sp_83_rct
ReDeconv	pericyte	-5.82338	sp_83_rct
ReDeconv	endothelial	3.20676	sp_83_rct
ReDeconv	tcell	-12.0491	sp_83_rct
ReDeconv	oligo	18.2448	sp_83_rct
ReDeconv	tumor	-0.27756	sp_84_rct
ReDeconv	myeloid	1.1826	sp_84_rct
ReDeconv	pericyte	-1.84481	sp_84_rct
ReDeconv	endothelial	2.04379	sp_84_rct
ReDeconv	tcell	5.58375	sp_84_rct
ReDeconv	oligo	-23.9461	sp_84_rct
ReDeconv	tumor	-1.7516	sp_85_rct
ReDeconv	myeloid	2.12433	sp_85_rct
ReDeconv	pericyte	0.945329	sp_85_rct
ReDeconv	endothelial	-0.426433	sp_85_rct
ReDeconv	tcell	-0.554051	sp_85_rct
ReDeconv	oligo	7.10073	sp_85_rct
ReDeconv	tumor	-6.82768	sp_86_rct
ReDeconv	myeloid	5.34035	sp_86_rct
ReDeconv	pericyte	21.9793	sp_86_rct
ReDeconv	endothelial	0.927495	sp_86_rct
ReDeconv	tcell	13.4957	sp_86_rct
ReDeconv	oligo	7.39376	sp_86_rct
ReDeconv	tumor	-5.37021	sp_87_rct
ReDeconv	myeloid	4.74536	sp_87_rct
ReDeconv	pericyte	-7.79361	sp_87_rct
ReDeconv	endothelial	2.88768	sp_87_rct
ReDeconv	tcell	5.54222	sp_87_rct
ReDeconv	oligo	19.9022	sp_87_rct
ReDeconv	tumor	1.55666	sp_88_rct
ReDeconv	myeloid	-1.90009	sp_88_rct
ReDeconv	pericyte	-0.195887	sp_88_rct
ReDeconv	endothelial	-1.7829	sp_88_rct
ReDeconv	tcell	2.71793	sp_88_rct
ReDeconv	oligo	6.02325	sp_88_rct
ReDeconv	tumor	6.77742	sp_89_rct
ReDeconv	myeloid	-6.10811	sp_89_rct
ReDeconv	pericyte	-28.8638	sp_89_rct
ReDeconv	endothelial	2.97277	sp_89_rct
ReDeconv	tcell	-7.10457	sp_89_rct
ReDeconv	oligo	-21.1534	sp_89_rct
ReDeconv	tumor	1.13905	sp_90_rct
ReDeconv	myeloid	-2.16394	sp_90_rct
ReDeconv	pericyte	-6.55592	sp_90_rct
ReDeconv	endothelial	1.3876	sp_90_rct
ReDeconv	tcell	-3.68746	sp_90_rct
ReDeconv	oligo	6.47686	sp_90_rct
ReDeconv	tumor	-3.09613	sp_91_rct
ReDeconv	myeloid	1.62305	sp_91_rct
ReDeconv	pericyte	1.1558	sp_91_rct
ReDeconv	endothelial	1.84163	sp_91_rct
ReDeconv	tcell	27.2081	sp_91_rct
ReDeconv	oligo	-2.61762	sp_91_rct
ReDeconv	tumor	-0.485543	sp_92_rct
ReDeconv	myeloid	3.091	sp_92_rct
ReDeconv	pericyte	5.18725	sp_92_rct
ReDeconv	endothelial	-1.79512	sp_92_rct
ReDeconv	tcell	0.589871	sp_92_rct
ReDeconv	oligo	-19.8965	sp_92_rct
ReDeconv	tumor	2.18038	sp_93_rct
ReDeconv	myeloid	-0.553974	sp_93_rct
ReDeconv	pericyte	-19.7724	sp_93_rct
ReDeconv	endothelial	-0.213141	sp_93_rct
ReDeconv	tcell	1.13901	sp_93_rct
ReDeconv	oligo	-3.59034	sp_93_rct
ReDeconv	tumor	6.68186	sp_94_rct
ReDeconv	myeloid	-8.72277	sp_94_rct
ReDeconv	pericyte	-14.3155	sp_94_rct
ReDeconv	endothelial	0.962858	sp_94_rct
ReDeconv	tcell	-3.16137	sp_94_rct
ReDeconv	oligo	1.04086	sp_94_rct
ReDeconv	tumor	0.876275	sp_95_rct
ReDeconv	myeloid	0.3535	sp_95_rct
ReDeconv	pericyte	0.670928	sp_95_rct
ReDeconv	endothelial	-1.94334	sp_95_rct
ReDeconv	tcell	-4.03423	sp_95_rct
ReDeconv	oligo	-2.22209	sp_95_rct
ReDeconv	tumor	0.19485	sp_96_rct
ReDeconv	myeloid	4.68955	sp_96_rct
ReDeconv	pericyte	4.35484	sp_96_rct
ReDeconv	endothelial	-6.10297	sp_96_rct
ReDeconv	tcell	5.92601	sp_96_rct
ReDeconv	oligo	-21.3805	sp_96_rct
ReDeconv	tumor	3.14167	sp_97_rct
ReDeconv	myeloid	-1.55646	sp_97_rct
ReDeconv	pericyte	-24.1593	sp_97_rct
ReDeconv	endothelial	1.37156	sp_97_rct
ReDeconv	tcell	14.0808	sp_97_rct
ReDeconv	oligo	-23.0107	sp_97_rct
ReDeconv	tumor	2.56801	sp_98_rct
ReDeconv	myeloid	-8.11957	sp_98_rct
ReDeconv	pericyte	27.675	sp_98_rct
ReDeconv	endothelial	-0.49658	sp_98_rct
ReDeconv	tcell	5.37596	sp_98_rct
ReDeconv	oligo	11.4597	sp_98_rct
ReDeconv	tumor	0.079394	sp_99_rct
ReDeconv	myeloid	-0.113865	sp_99_rct
ReDeconv	pericyte	3.12136	sp_99_rct
ReDeconv	endothelial	1.75775	sp_99_rct
ReDeconv	tcell	4.52846	sp_99_rct
ReDeconv	oligo	-19.131	sp_99_rct
ReDeconv	tumor	-1.12786	sp_100_rct
ReDeconv	myeloid	1.67243	sp_100_rct
ReDeconv	pericyte	10.9613	sp_100_rct
ReDeconv	endothelial	1.77092	sp_100_rct
ReDeconv	tcell	-15.0071	sp_100_rct
ReDeconv	oligo	-14.3473	sp_100_rct
MuSiC	tumor	5.15305	sp_1_rct
MuSiC	myeloid	-1.00948	sp_1_rct
MuSiC	pericyte	7.09812	sp_1_rct
MuSiC	endothelial	0.695925	sp_1_rct
MuSiC	tcell	-82.2833	sp_1_rct
MuSiC	oligo	-22.7392	sp_1_rct
MuSiC	tumor	3.00925	sp_2_rct
MuSiC	myeloid	5.06363	sp_2_rct
MuSiC	pericyte	-14.1209	sp_2_rct
MuSiC	endothelial	-0.0986656	sp_2_rct
MuSiC	tcell	-68.7069	sp_2_rct
MuSiC	oligo	-32.3206	sp_2_rct
MuSiC	tumor	0.297255	sp_3_rct
MuSiC	myeloid	-0.464378	sp_3_rct
MuSiC	pericyte	26.331	sp_3_rct
MuSiC	endothelial	-0.492751	sp_3_rct
MuSiC	tcell	41.6384	sp_3_rct
MuSiC	oligo	-59.5678	sp_3_rct
MuSiC	tumor	-4.70873	sp_4_rct
MuSiC	myeloid	-4.028	sp_4_rct
MuSiC	pericyte	-15.2545	sp_4_rct
MuSiC	endothelial	0.809647	sp_4_rct
MuSiC	tcell	95.8383	sp_4_rct
MuSiC	oligo	59.1118	sp_4_rct
MuSiC	tumor	-3.14503	sp_5_rct
MuSiC	myeloid	3.8528	sp_5_rct
MuSiC	pericyte	-12.0595	sp_5_rct
MuSiC	endothelial	1.92055	sp_5_rct
MuSiC	tcell	2.89449	sp_5_rct
MuSiC	oligo	8.12014	sp_5_rct
MuSiC	tumor	-0.368137	sp_6_rct
MuSiC	myeloid	2.69759	sp_6_rct
MuSiC	pericyte	17.7471	sp_6_rct
MuSiC	endothelial	-3.48892	sp_6_rct
MuSiC	tcell	-65.8528	sp_6_rct
MuSiC	oligo	27.8175	sp_6_rct
MuSiC	tumor	-3.98272	sp_7_rct
MuSiC	myeloid	1.52882	sp_7_rct
MuSiC	pericyte	8.32082	sp_7_rct
MuSiC	endothelial	3.88541	sp_7_rct
MuSiC	tcell	4.57606	sp_7_rct
MuSiC	oligo	6.50593	sp_7_rct
MuSiC	tumor	2.97026	sp_8_rct
MuSiC	myeloid	-3.29102	sp_8_rct
MuSiC	pericyte	34.538	sp_8_rct
MuSiC	endothelial	-2.1361	sp_8_rct
MuSiC	tcell	-45.4363	sp_8_rct
MuSiC	oligo	-5.87987	sp_8_rct
MuSiC	tumor	8.11323	sp_9_rct
MuSiC	myeloid	-3.82546	sp_9_rct
MuSiC	pericyte	-25.9107	sp_9_rct
MuSiC	endothelial	1.99572	sp_9_rct
MuSiC	tcell	-51.8429	sp_9_rct
MuSiC	oligo	-30.2892	sp_9_rct
MuSiC	tumor	-3.16928	sp_10_rct
MuSiC	myeloid	-0.143135	sp_10_rct
MuSiC	pericyte	13.6545	sp_10_rct
MuSiC	endothelial	-2.49688	sp_10_rct
MuSiC	tcell	71.1567	sp_10_rct
MuSiC	oligo	-1.20279	sp_10_rct
MuSiC	tumor	3.11098	sp_11_rct
MuSiC	myeloid	-3.82767	sp_11_rct
MuSiC	pericyte	1.47531	sp_11_rct
MuSiC	endothelial	-1.65831	sp_11_rct
MuSiC	tcell	46.0647	sp_11_rct
MuSiC	oligo	-32.9785	sp_11_rct
MuSiC	tumor	-3.4262	sp_12_rct
MuSiC	myeloid	0.113335	sp_12_rct
MuSiC	pericyte	11.6632	sp_12_rct
MuSiC	endothelial	-5.57262	sp_12_rct
MuSiC	tcell	38.512	sp_12_rct
MuSiC	oligo	47.6083	sp_12_rct
MuSiC	tumor	7.10639	sp_13_rct
MuSiC	myeloid	-4.03345	sp_13_rct
MuSiC	pericyte	-4.2082	sp_13_rct
MuSiC	endothelial	0.715414	sp_13_rct
MuSiC	tcell	-72.5912	sp_13_rct
MuSiC	oligo	-14.7616	sp_13_rct
MuSiC	tumor	-1.573	sp_14_rct
MuSiC	myeloid	-1.72973	sp_14_rct
MuSiC	pericyte	-2.92192	sp_14_rct
MuSiC	endothelial	0.201585	sp_14_rct
MuSiC	tcell	39.027	sp_14_rct
MuSiC	oligo	16.4359	sp_14_rct
MuSiC	tumor	-2.5904	sp_15_rct
MuSiC	myeloid	2.7381	sp_15_rct
MuSiC	pericyte	-26.9337	sp_15_rct
MuSiC	endothelial	-0.570411	sp_15_rct
MuSiC	tcell	57.6658	sp_15_rct
MuSiC	oligo	5.72564	sp_15_rct
MuSiC	tumor	6.90853	sp_16_rct
MuSiC	myeloid	-5.23345	sp_16_rct
MuSiC	pericyte	4.26042	sp_16_rct
MuSiC	endothelial	-1.58733	sp_16_rct
MuSiC	tcell	3.88486	sp_16_rct
MuSiC	oligo	-50.3946	sp_16_rct
MuSiC	tumor	-1.1403	sp_17_rct
MuSiC	myeloid	-1.51478	sp_17_rct
MuSiC	pericyte	35.3438	sp_17_rct
MuSiC	endothelial	-2.2275	sp_17_rct
MuSiC	tcell	-9.47597	sp_17_rct
MuSiC	oligo	12.8711	sp_17_rct
MuSiC	tumor	2.11657	sp_18_rct
MuSiC	myeloid	-1.31288	sp_18_rct
MuSiC	pericyte	-5.42732	sp_18_rct
MuSiC	endothelial	0.201393	sp_18_rct
MuSiC	tcell	7.95291	sp_18_rct
MuSiC	oligo	-19.9551	sp_18_rct
MuSiC	tumor	2.13636	sp_19_rct
MuSiC	myeloid	-2.35318	sp_19_rct
MuSiC	pericyte	-27.4545	sp_19_rct
MuSiC	endothelial	2.56465	sp_19_rct
MuSiC	tcell	-19.3559	sp_19_rct
MuSiC	oligo	22.0609	sp_19_rct
MuSiC	tumor	-2.2841	sp_20_rct
MuSiC	myeloid	-0.551869	sp_20_rct
MuSiC	pericyte	7.51849	sp_20_rct
MuSiC	endothelial	-2.57891	sp_20_rct
MuSiC	tcell	47.9517	sp_20_rct
MuSiC	oligo	14.5075	sp_20_rct
MuSiC	tumor	-0.583664	sp_21_rct
MuSiC	myeloid	-0.522442	sp_21_rct
MuSiC	pericyte	-3.64689	sp_21_rct
MuSiC	endothelial	-2.24057	sp_21_rct
MuSiC	tcell	-28.7944	sp_21_rct
MuSiC	oligo	55.7615	sp_21_rct
MuSiC	tumor	0.482882	sp_22_rct
MuSiC	myeloid	2.88925	sp_22_rct
MuSiC	pericyte	-15.9813	sp_22_rct
MuSiC	endothelial	2.68923	sp_22_rct
MuSiC	tcell	-32.0392	sp_22_rct
MuSiC	oligo	-13.2143	sp_22_rct
MuSiC	tumor	-1.55872	sp_23_rct
MuSiC	myeloid	6.97881	sp_23_rct
MuSiC	pericyte	16.2555	sp_23_rct
MuSiC	endothelial	-0.233087	sp_23_rct
MuSiC	tcell	-44.1618	sp_23_rct
MuSiC	oligo	-35.3352	sp_23_rct
MuSiC	tumor	7.40375	sp_24_rct
MuSiC	myeloid	-1.10871	sp_24_rct
MuSiC	pericyte	-16.9965	sp_24_rct
MuSiC	endothelial	1.14185	sp_24_rct
MuSiC	tcell	-68.624	sp_24_rct
MuSiC	oligo	-40.7332	sp_24_rct
MuSiC	tumor	-1.12075	sp_25_rct
MuSiC	myeloid	-0.89604	sp_25_rct
MuSiC	pericyte	20.6179	sp_25_rct
MuSiC	endothelial	2.87143	sp_25_rct
MuSiC	tcell	-55.3982	sp_25_rct
MuSiC	oligo	23.5581	sp_25_rct
MuSiC	tumor	-3.90345	sp_26_rct
MuSiC	myeloid	4.86262	sp_26_rct
MuSiC	pericyte	-10.4877	sp_26_rct
MuSiC	endothelial	-0.0523262	sp_26_rct
MuSiC	tcell	-20.4857	sp_26_rct
MuSiC	oligo	38.0937	sp_26_rct
MuSiC	tumor	3.85383	sp_27_rct
MuSiC	myeloid	-7.61876	sp_27_rct
MuSiC	pericyte	15.8591	sp_27_rct
MuSiC	endothelial	3.27059	sp_27_rct
MuSiC	tcell	24.185	sp_27_rct
MuSiC	oligo	-39.1033	sp_27_rct
MuSiC	tumor	0.441489	sp_28_rct
MuSiC	myeloid	-0.21404	sp_28_rct
MuSiC	pericyte	-20.1646	sp_28_rct
MuSiC	endothelial	2.47802	sp_28_rct
MuSiC	tcell	16.8377	sp_28_rct
MuSiC	oligo	-9.23262	sp_28_rct
MuSiC	tumor	0.648831	sp_29_rct
MuSiC	myeloid	0.146603	sp_29_rct
MuSiC	pericyte	4.54921	sp_29_rct
MuSiC	endothelial	-7.37748	sp_29_rct
MuSiC	tcell	50.4667	sp_29_rct
MuSiC	oligo	-4.81747	sp_29_rct
MuSiC	tumor	-4.44218	sp_30_rct
MuSiC	myeloid	5.42461	sp_30_rct
MuSiC	pericyte	-6.06531	sp_30_rct
MuSiC	endothelial	1.59771	sp_30_rct
MuSiC	tcell	-16.8864	sp_30_rct
MuSiC	oligo	21.323	sp_30_rct
MuSiC	tumor	-6.43652	sp_31_rct
MuSiC	myeloid	5.44905	sp_31_rct
MuSiC	pericyte	17.0864	sp_31_rct
MuSiC	endothelial	2.7854	sp_31_rct
MuSiC	tcell	-17.722	sp_31_rct
MuSiC	oligo	16.6523	sp_31_rct
MuSiC	tumor	6.92875	sp_32_rct
MuSiC	myeloid	-1.25682	sp_32_rct
MuSiC	pericyte	-13.2151	sp_32_rct
MuSiC	endothelial	-5.1399	sp_32_rct
MuSiC	tcell	-31.4373	sp_32_rct
MuSiC	oligo	-21.3506	sp_32_rct
MuSiC	tumor	-3.1753	sp_33_rct
MuSiC	myeloid	0.453389	sp_33_rct
MuSiC	pericyte	-6.92269	sp_33_rct
MuSiC	endothelial	2.98406	sp_33_rct
MuSiC	tcell	6.92537	sp_33_rct
MuSiC	oligo	28.2921	sp_33_rct
MuSiC	tumor	6.60039	sp_34_rct
MuSiC	myeloid	-7.99207	sp_34_rct
MuSiC	pericyte	-9.83913	sp_34_rct
MuSiC	endothelial	7.4052	sp_34_rct
MuSiC	tcell	-36.971	sp_34_rct
MuSiC	oligo	-29.4993	sp_34_rct
MuSiC	tumor	-3.03051	sp_35_rct
MuSiC	myeloid	-1.70842	sp_35_rct
MuSiC	pericyte	-3.5231	sp_35_rct
MuSiC	endothelial	5.56236	sp_35_rct
MuSiC	tcell	25.7158	sp_35_rct
MuSiC	oligo	13.4511	sp_35_rct
MuSiC	tumor	-4.08137	sp_36_rct
MuSiC	myeloid	0.984306	sp_36_rct
MuSiC	pericyte	-2.18743	sp_36_rct
MuSiC	endothelial	4.16731	sp_36_rct
MuSiC	tcell	-0.745549	sp_36_rct
MuSiC	oligo	28.775	sp_36_rct
MuSiC	tumor	1.01113	sp_37_rct
MuSiC	myeloid	2.20678	sp_37_rct
MuSiC	pericyte	-19.4221	sp_37_rct
MuSiC	endothelial	2.91911	sp_37_rct
MuSiC	tcell	-24.5592	sp_37_rct
MuSiC	oligo	-17.1542	sp_37_rct
MuSiC	tumor	2.47843	sp_38_rct
MuSiC	myeloid	-0.608558	sp_38_rct
MuSiC	pericyte	10.5493	sp_38_rct
MuSiC	endothelial	-6.19929	sp_38_rct
MuSiC	tcell	13.8414	sp_38_rct
MuSiC	oligo	-13.7426	sp_38_rct
MuSiC	tumor	-2.93469	sp_39_rct
MuSiC	myeloid	0.453766	sp_39_rct
MuSiC	pericyte	11.2519	sp_39_rct
MuSiC	endothelial	0.275216	sp_39_rct
MuSiC	tcell	11.7404	sp_39_rct
MuSiC	oligo	16.9997	sp_39_rct
MuSiC	tumor	-4.9556	sp_40_rct
MuSiC	myeloid	3.90548	sp_40_rct
MuSiC	pericyte	15.583	sp_40_rct
MuSiC	endothelial	3.60375	sp_40_rct
MuSiC	tcell	-63.1854	sp_40_rct
MuSiC	oligo	39.8016	sp_40_rct
MuSiC	tumor	4.75324	sp_41_rct
MuSiC	myeloid	-4.7807	sp_41_rct
MuSiC	pericyte	15.9371	sp_41_rct
MuSiC	endothelial	-2.48903	sp_41_rct
MuSiC	tcell	47.811	sp_41_rct
MuSiC	oligo	-62.0812	sp_41_rct
MuSiC	tumor	1.97489	sp_42_rct
MuSiC	myeloid	1.16341	sp_42_rct
MuSiC	pericyte	-5.31246	sp_42_rct
MuSiC	endothelial	-4.56374	sp_42_rct
MuSiC	tcell	18.305	sp_42_rct
MuSiC	oligo	-19.6266	sp_42_rct
MuSiC	tumor	-3.26735	sp_43_rct
MuSiC	myeloid	3.4807	sp_43_rct
MuSiC	pericyte	-8.2448	sp_43_rct
MuSiC	endothelial	6.89587	sp_43_rct
MuSiC	tcell	-33.3353	sp_43_rct
MuSiC	oligo	2.507	sp_43_rct
MuSiC	tumor	-2.74144	sp_44_rct
MuSiC	myeloid	-1.63994	sp_44_rct
MuSiC	pericyte	-12.0553	sp_44_rct
MuSiC	endothelial	2.96918	sp_44_rct
MuSiC	tcell	18.9442	sp_44_rct
MuSiC	oligo	41.2213	sp_44_rct
MuSiC	tumor	4.85573	sp_45_rct
MuSiC	myeloid	-5.35875	sp_45_rct
MuSiC	pericyte	-8.55678	sp_45_rct
MuSiC	endothelial	1.00541	sp_45_rct
MuSiC	tcell	17.8109	sp_45_rct
MuSiC	oligo	-28.9303	sp_45_rct
MuSiC	tumor	-1.06295	sp_46_rct
MuSiC	myeloid	-4.76534	sp_46_rct
MuSiC	pericyte	-0.590697	sp_46_rct
MuSiC	endothelial	-4.87372	sp_46_rct
MuSiC	tcell	52.4546	sp_46_rct
MuSiC	oligo	62.2824	sp_46_rct
MuSiC	tumor	2.06849	sp_47_rct
MuSiC	myeloid	-2.31493	sp_47_rct
MuSiC	pericyte	27.7337	sp_47_rct
MuSiC	endothelial	3.74217	sp_47_rct
MuSiC	tcell	-64.9015	sp_47_rct
MuSiC	oligo	-19.1128	sp_47_rct
MuSiC	tumor	0.877455	sp_48_rct
MuSiC	myeloid	0.315637	sp_48_rct
MuSiC	pericyte	-14.701	sp_48_rct
MuSiC	endothelial	-1.7453	sp_48_rct
MuSiC	tcell	15.0351	sp_48_rct
MuSiC	oligo	1.51557	sp_48_rct
MuSiC	tumor	-2.36465	sp_49_rct
MuSiC	myeloid	-0.977253	sp_49_rct
MuSiC	pericyte	-6.05265	sp_49_rct
MuSiC	endothelial	3.48644	sp_49_rct
MuSiC	tcell	32.4179	sp_49_rct
MuSiC	oligo	7.37683	sp_49_rct
MuSiC	tumor	-2.84888	sp_50_rct
MuSiC	myeloid	4.09544	sp_50_rct
MuSiC	pericyte	42.1232	sp_50_rct
MuSiC	endothelial	-1.55203	sp_50_rct
MuSiC	tcell	-61.074	sp_50_rct
MuSiC	oligo	5.44211	sp_50_rct
MuSiC	tumor	-1.24786	sp_51_rct
MuSiC	myeloid	0.860837	sp_51_rct
MuSiC	pericyte	21.2809	sp_51_rct
MuSiC	endothelial	-2.17738	sp_51_rct
MuSiC	tcell	-16.4387	sp_51_rct
MuSiC	oligo	11.3402	sp_51_rct
MuSiC	tumor	2.80016	sp_52_rct
MuSiC	myeloid	-2.90363	sp_52_rct
MuSiC	pericyte	-31.542	sp_52_rct
MuSiC	endothelial	-2.38215	sp_52_rct
MuSiC	tcell	43.5763	sp_52_rct
MuSiC	oligo	9.3005	sp_52_rct
MuSiC	tumor	2.02738	sp_53_rct
MuSiC	myeloid	2.59118	sp_53_rct
MuSiC	pericyte	0.63994	sp_53_rct
MuSiC	endothelial	1.89435	sp_53_rct
MuSiC	tcell	-23.6517	sp_53_rct
MuSiC	oligo	-55.5675	sp_53_rct
MuSiC	tumor	-0.958116	sp_54_rct
MuSiC	myeloid	5.26565	sp_54_rct
MuSiC	pericyte	-33.9398	sp_54_rct
MuSiC	endothelial	-1.46929	sp_54_rct
MuSiC	tcell	-3.90633	sp_54_rct
MuSiC	oligo	13.4841	sp_54_rct
MuSiC	tumor	-1.56833	sp_55_rct
MuSiC	myeloid	0.885226	sp_55_rct
MuSiC	pericyte	25.5124	sp_55_rct
MuSiC	endothelial	4.7349	sp_55_rct
MuSiC	tcell	-70.7875	sp_55_rct
MuSiC	oligo	4.43647	sp_55_rct
MuSiC	tumor	-0.659302	sp_56_rct
MuSiC	myeloid	0.0972304	sp_56_rct
MuSiC	pericyte	-12.9547	sp_56_rct
MuSiC	endothelial	-1.40214	sp_56_rct
MuSiC	tcell	18.5409	sp_56_rct
MuSiC	oligo	20.9658	sp_56_rct
MuSiC	tumor	0.540586	sp_57_rct
MuSiC	myeloid	-1.33685	sp_57_rct
MuSiC	pericyte	-0.385539	sp_57_rct
MuSiC	endothelial	-0.215923	sp_57_rct
MuSiC	tcell	7.21205	sp_57_rct
MuSiC	oligo	2.30549	sp_57_rct
MuSiC	tumor	-1.72871	sp_58_rct
MuSiC	myeloid	0.0677688	sp_58_rct
MuSiC	pericyte	-14.6532	sp_58_rct
MuSiC	endothelial	1.02725	sp_58_rct
MuSiC	tcell	-1.74393	sp_58_rct
MuSiC	oligo	38.7889	sp_58_rct
MuSiC	tumor	-0.423193	sp_59_rct
MuSiC	myeloid	-1.17439	sp_59_rct
MuSiC	pericyte	25.7945	sp_59_rct
MuSiC	endothelial	1.31678	sp_59_rct
MuSiC	tcell	-63.4116	sp_59_rct
MuSiC	oligo	25.6716	sp_59_rct
MuSiC	tumor	-2.88322	sp_60_rct
MuSiC	myeloid	4.12	sp_60_rct
MuSiC	pericyte	6.03362	sp_60_rct
MuSiC	endothelial	1.21461	sp_60_rct
MuSiC	tcell	-17.9973	sp_60_rct
MuSiC	oligo	-0.74184	sp_60_rct
MuSiC	tumor	-0.0686431	sp_61_rct
MuSiC	myeloid	0.503834	sp_61_rct
MuSiC	pericyte	-4.09578	sp_61_rct
MuSiC	endothelial	3.65156	sp_61_rct
MuSiC	tcell	-13.502	sp_61_rct
MuSiC	oligo	-13.9809	sp_61_rct
MuSiC	tumor	2.61282	sp_62_rct
MuSiC	myeloid	2.41728	sp_62_rct
MuSiC	pericyte	-23.0903	sp_62_rct
MuSiC	endothelial	0.765693	sp_62_rct
MuSiC	tcell	-44.8773	sp_62_rct
MuSiC	oligo	-10.4498	sp_62_rct
MuSiC	tumor	-3.09945	sp_63_rct
MuSiC	myeloid	3.30402	sp_63_rct
MuSiC	pericyte	1.24636	sp_63_rct
MuSiC	endothelial	3.57492	sp_63_rct
MuSiC	tcell	-3.21244	sp_63_rct
MuSiC	oligo	-9.74208	sp_63_rct
MuSiC	tumor	-1.08007	sp_64_rct
MuSiC	myeloid	4.00406	sp_64_rct
MuSiC	pericyte	8.90603	sp_64_rct
MuSiC	endothelial	-1.714	sp_64_rct
MuSiC	tcell	37.1384	sp_64_rct
MuSiC	oligo	-52.4818	sp_64_rct
MuSiC	tumor	1.2218	sp_65_rct
MuSiC	myeloid	-3.75826	sp_65_rct
MuSiC	pericyte	8.07633	sp_65_rct
MuSiC	endothelial	-0.0181292	sp_65_rct
MuSiC	tcell	-36.1502	sp_65_rct
MuSiC	oligo	37.8176	sp_65_rct
MuSiC	tumor	2.20734	sp_66_rct
MuSiC	myeloid	-6.45275	sp_66_rct
MuSiC	pericyte	-20.5294	sp_66_rct
MuSiC	endothelial	2.18453	sp_66_rct
MuSiC	tcell	-0.253853	sp_66_rct
MuSiC	oligo	44.4978	sp_66_rct
MuSiC	tumor	-1.20242	sp_67_rct
MuSiC	myeloid	1.20109	sp_67_rct
MuSiC	pericyte	7.7828	sp_67_rct
MuSiC	endothelial	0.00991354	sp_67_rct
MuSiC	tcell	-20.5511	sp_67_rct
MuSiC	oligo	11.7829	sp_67_rct
MuSiC	tumor	-1.25853	sp_68_rct
MuSiC	myeloid	0.758789	sp_68_rct
MuSiC	pericyte	6.46522	sp_68_rct
MuSiC	endothelial	2.41193	sp_68_rct
MuSiC	tcell	-29.9089	sp_68_rct
MuSiC	oligo	9.66076	sp_68_rct
MuSiC	tumor	-3.84768	sp_69_rct
MuSiC	myeloid	1.37208	sp_69_rct
MuSiC	pericyte	-11.3874	sp_69_rct
MuSiC	endothelial	-0.690598	sp_69_rct
MuSiC	tcell	60.8996	sp_69_rct
MuSiC	oligo	19.4175	sp_69_rct
MuSiC	tumor	-2.1885	sp_70_rct
MuSiC	myeloid	0.486425	sp_70_rct
MuSiC	pericyte	-0.580781	sp_70_rct
MuSiC	endothelial	1.02003	sp_70_rct
MuSiC	tcell	46.7577	sp_70_rct
MuSiC	oligo	-11.6159	sp_70_rct
MuSiC	tumor	2.60332	sp_71_rct
MuSiC	myeloid	1.71285	sp_71_rct
MuSiC	pericyte	0.529011	sp_71_rct
MuSiC	endothelial	-0.405049	sp_71_rct
MuSiC	tcell	-28.9656	sp_71_rct
MuSiC	oligo	-35.6289	sp_71_rct
MuSiC	tumor	1.29917	sp_72_rct
MuSiC	myeloid	3.18311	sp_72_rct
MuSiC	pericyte	9.74754	sp_72_rct
MuSiC	endothelial	-2.09997	sp_72_rct
MuSiC	tcell	-52.8148	sp_72_rct
MuSiC	oligo	-12.874	sp_72_rct
MuSiC	tumor	4.29581	sp_73_rct
MuSiC	myeloid	-5.42109	sp_73_rct
MuSiC	pericyte	23.6531	sp_73_rct
MuSiC	endothelial	1.59126	sp_73_rct
MuSiC	tcell	-28.32	sp_73_rct
MuSiC	oligo	-28.678	sp_73_rct
MuSiC	tumor	0.995479	sp_74_rct
MuSiC	myeloid	2.09066	sp_74_rct
MuSiC	pericyte	-7.19015	sp_74_rct
MuSiC	endothelial	1.01702	sp_74_rct
MuSiC	tcell	-41.2904	sp_74_rct
MuSiC	oligo	-5.36715	sp_74_rct
MuSiC	tumor	2.38115	sp_75_rct
MuSiC	myeloid	-3.81776	sp_75_rct
MuSiC	pericyte	-16.7204	sp_75_rct
MuSiC	endothelial	3.35911	sp_75_rct
MuSiC	tcell	18.8725	sp_75_rct
MuSiC	oligo	-13.1048	sp_75_rct
MuSiC	tumor	-2.6309	sp_76_rct
MuSiC	myeloid	-0.0341388	sp_76_rct
MuSiC	pericyte	0.218638	sp_76_rct
MuSiC	endothelial	1.50215	sp_76_rct
MuSiC	tcell	11.0778	sp_76_rct
MuSiC	oligo	23.1159	sp_76_rct
MuSiC	tumor	-7.86411	sp_77_rct
MuSiC	myeloid	4.75151	sp_77_rct
MuSiC	pericyte	17.901	sp_77_rct
MuSiC	endothelial	5.56946	sp_77_rct
MuSiC	tcell	-13.8368	sp_77_rct
MuSiC	oligo	23.81	sp_77_rct
MuSiC	tumor	-4.71691	sp_78_rct
MuSiC	myeloid	-0.50166	sp_78_rct
MuSiC	pericyte	13.6765	sp_78_rct
MuSiC	endothelial	3.53748	sp_78_rct
MuSiC	tcell	32.2599	sp_78_rct
MuSiC	oligo	14.9305	sp_78_rct
MuSiC	tumor	-0.857791	sp_79_rct
MuSiC	myeloid	0.315315	sp_79_rct
MuSiC	pericyte	-12.2498	sp_79_rct
MuSiC	endothelial	2.747	sp_79_rct
MuSiC	tcell	29.5751	sp_79_rct
MuSiC	oligo	-15.3889	sp_79_rct
MuSiC	tumor	2.37964	sp_80_rct
MuSiC	myeloid	-4.43241	sp_80_rct
MuSiC	pericyte	40.6857	sp_80_rct
MuSiC	endothelial	1.52733	sp_80_rct
MuSiC	tcell	-31.4261	sp_80_rct
MuSiC	oligo	-27.1795	sp_80_rct
MuSiC	tumor	-4.69199	sp_81_rct
MuSiC	myeloid	4.21831	sp_81_rct
MuSiC	pericyte	-17.3323	sp_81_rct
MuSiC	endothelial	1.31985	sp_81_rct
MuSiC	tcell	7.69813	sp_81_rct
MuSiC	oligo	35.55	sp_81_rct
MuSiC	tumor	2.01036	sp_82_rct
MuSiC	myeloid	-3.52498	sp_82_rct
MuSiC	pericyte	2.96957	sp_82_rct
MuSiC	endothelial	1.72888	sp_82_rct
MuSiC	tcell	1.39862	sp_82_rct
MuSiC	oligo	-10.5126	sp_82_rct
MuSiC	tumor	0.594226	sp_83_rct
MuSiC	myeloid	-1.66412	sp_83_rct
MuSiC	pericyte	-2.6776	sp_83_rct
MuSiC	endothelial	1.90955	sp_83_rct
MuSiC	tcell	-28.9121	sp_83_rct
MuSiC	oligo	20.158	sp_83_rct
MuSiC	tumor	-3.06627	sp_84_rct
MuSiC	myeloid	-1.31636	sp_84_rct
MuSiC	pericyte	16.2175	sp_84_rct
MuSiC	endothelial	1.57218	sp_84_rct
MuSiC	tcell	22.2794	sp_84_rct
MuSiC	oligo	15.2222	sp_84_rct
MuSiC	tumor	-0.264235	sp_85_rct
MuSiC	myeloid	2.46815	sp_85_rct
MuSiC	pericyte	-7.62657	sp_85_rct
MuSiC	endothelial	0.650519	sp_85_rct
MuSiC	tcell	-37.2724	sp_85_rct
MuSiC	oligo	10.4814	sp_85_rct
MuSiC	tumor	-8.12179	sp_86_rct
MuSiC	myeloid	6.37126	sp_86_rct
MuSiC	pericyte	17.278	sp_86_rct
MuSiC	endothelial	-1.83599	sp_86_rct
MuSiC	tcell	59.0593	sp_86_rct
MuSiC	oligo	7.46922	sp_86_rct
MuSiC	tumor	0.460581	sp_87_rct
MuSiC	myeloid	5.49112	sp_87_rct
MuSiC	pericyte	-23.9016	sp_87_rct
MuSiC	endothelial	1.85367	sp_87_rct
MuSiC	tcell	-39.882	sp_87_rct
MuSiC	oligo	-19.3728	sp_87_rct
MuSiC	tumor	2.63204	sp_88_rct
MuSiC	myeloid	-4.5198	sp_88_rct
MuSiC	pericyte	-9.94441	sp_88_rct
MuSiC	endothelial	-3.14468	sp_88_rct
MuSiC	tcell	71.2174	sp_88_rct
MuSiC	oligo	-12.6655	sp_88_rct
MuSiC	tumor	4.88487	sp_89_rct
MuSiC	myeloid	-6.06688	sp_89_rct
MuSiC	pericyte	-25.4894	sp_89_rct
MuSiC	endothelial	3.47356	sp_89_rct
MuSiC	tcell	-0.975083	sp_89_rct
MuSiC	oligo	-3.87637	sp_89_rct
MuSiC	tumor	3.78821	sp_90_rct
MuSiC	myeloid	-1.94583	sp_90_rct
MuSiC	pericyte	4.8875	sp_90_rct
MuSiC	endothelial	1.1543	sp_90_rct
MuSiC	tcell	-33.3507	sp_90_rct
MuSiC	oligo	-27.9865	sp_90_rct
MuSiC	tumor	-2.36757	sp_91_rct
MuSiC	myeloid	2.33089	sp_91_rct
MuSiC	pericyte	9.33548	sp_91_rct
MuSiC	endothelial	0.960137	sp_91_rct
MuSiC	tcell	15.971	sp_91_rct
MuSiC	oligo	-17.3396	sp_91_rct
MuSiC	tumor	-0.295608	sp_92_rct
MuSiC	myeloid	2.70785	sp_92_rct
MuSiC	pericyte	7.4723	sp_92_rct
MuSiC	endothelial	2.70893	sp_92_rct
MuSiC	tcell	-34.9871	sp_92_rct
MuSiC	oligo	-25.7243	sp_92_rct
MuSiC	tumor	2.75994	sp_93_rct
MuSiC	myeloid	0.704547	sp_93_rct
MuSiC	pericyte	-7.49412	sp_93_rct
MuSiC	endothelial	-1.33779	sp_93_rct
MuSiC	tcell	-24.7977	sp_93_rct
MuSiC	oligo	-14.2998	sp_93_rct
MuSiC	tumor	8.30689	sp_94_rct
MuSiC	myeloid	-7.53152	sp_94_rct
MuSiC	pericyte	-14.7466	sp_94_rct
MuSiC	endothelial	0.282558	sp_94_rct
MuSiC	tcell	-21.3537	sp_94_rct
MuSiC	oligo	-18.5869	sp_94_rct
MuSiC	tumor	4.53913	sp_95_rct
MuSiC	myeloid	-0.72594	sp_95_rct
MuSiC	pericyte	0.496974	sp_95_rct
MuSiC	endothelial	-2.21082	sp_95_rct
MuSiC	tcell	-49.4722	sp_95_rct
MuSiC	oligo	-12.6543	sp_95_rct
MuSiC	tumor	-1.53016	sp_96_rct
MuSiC	myeloid	7.75222	sp_96_rct
MuSiC	pericyte	0.862699	sp_96_rct
MuSiC	endothelial	-5.46983	sp_96_rct
MuSiC	tcell	-18.038	sp_96_rct
MuSiC	oligo	-9.05682	sp_96_rct
MuSiC	tumor	4.20434	sp_97_rct
MuSiC	myeloid	-0.291519	sp_97_rct
MuSiC	pericyte	-31.0529	sp_97_rct
MuSiC	endothelial	1.65844	sp_97_rct
MuSiC	tcell	-35.7269	sp_97_rct
MuSiC	oligo	-9.7439	sp_97_rct
MuSiC	tumor	-0.6673	sp_98_rct
MuSiC	myeloid	-8.83845	sp_98_rct
MuSiC	pericyte	27.2035	sp_98_rct
MuSiC	endothelial	-2.11494	sp_98_rct
MuSiC	tcell	41.5286	sp_98_rct
MuSiC	oligo	54.7606	sp_98_rct
MuSiC	tumor	2.8101	sp_99_rct
MuSiC	myeloid	-0.722292	sp_99_rct
MuSiC	pericyte	-7.168	sp_99_rct
MuSiC	endothelial	2.03416	sp_99_rct
MuSiC	tcell	-12.4299	sp_99_rct
MuSiC	oligo	-32.3185	sp_99_rct
MuSiC	tumor	2.19364	sp_100_rct
MuSiC	myeloid	-0.130549	sp_100_rct
MuSiC	pericyte	10.5936	sp_100_rct
MuSiC	endothelial	0.312978	sp_100_rct
MuSiC	tcell	13.0719	sp_100_rct
MuSiC	oligo	-57.9468	sp_100_rct
