# Supplementary material for: Transcriptome size matters for single-cell RNA-seq normalization and bulk deconvolution
Source: Nat Commun. 2025 Feb 1;16:1246. doi: 10.1038/s41467-025-56623-1 (PMC11787294; doi:10.1038/s41467-025-56623-1)
Supplement: Supplementary file 6 — Source Data [file 41467_2025_56623_MOESM6_ESM.zip › Source_data/Figure_S15.xlsx]

## Sheet: Figure_S15a
sample	Group	Cell_type	Method	Prediction	Ground_truth	Relative_error	Group_grount_truth
Mix1	a	JURKAT	MuSiC	0.202361	0.1	102.361	Percent<=20%
Mix1	a	THP1	MuSiC	0	0.05	-100	Percent<=20%
Mix1	a	BT474	MuSiC	0.223778	0.165	35.6229	Percent<=20%
Mix1	a	MCF7	MuSiC	0	0.02	-100	Percent<=20%
Mix1	a	T47D	MuSiC	0.573861	0.66	-13.0513	Percent>20%
Mix1	a	HMSC	MuSiC	0	0.005	-100	Percent<=20%
Mix1	b	JURKAT	MuSiC	0.0751939	0.1	-24.8061	Percent<=20%
Mix1	b	THP1	MuSiC	0	0.05	-100	Percent<=20%
Mix1	b	BT474	MuSiC	0.246891	0.165	49.6311	Percent<=20%
Mix1	b	MCF7	MuSiC	0.00655939	0.02	-67.2031	Percent<=20%
Mix1	b	T47D	MuSiC	0.658635	0.66	-0.206768	Percent>20%
Mix1	b	HMSC	MuSiC	0.01272	0.005	154.4	Percent<=20%
Mix1	c	JURKAT	MuSiC	0.0867886	0.1	-13.2114	Percent<=20%
Mix1	c	THP1	MuSiC	0	0.05	-100	Percent<=20%
Mix1	c	BT474	MuSiC	0.257284	0.165	55.9296	Percent<=20%
Mix1	c	MCF7	MuSiC	0.0113481	0.02	-43.2594	Percent<=20%
Mix1	c	T47D	MuSiC	0.633785	0.66	-3.97203	Percent>20%
Mix1	c	HMSC	MuSiC	0.0107949	0.005	115.898	Percent<=20%
Mix2	a	JURKAT	MuSiC	0.0345993	0.05	-30.8015	Percent<=20%
Mix2	a	THP1	MuSiC	0.0585695	0.1	-41.4305	Percent<=20%
Mix2	a	BT474	MuSiC	0.763886	0.625	22.2218	Percent>20%
Mix2	a	MCF7	MuSiC	0.0851533	0.135	-36.9235	Percent<=20%
Mix2	a	T47D	MuSiC	0.0397218	0.08	-50.3478	Percent<=20%
Mix2	a	HMSC	MuSiC	0.0180701	0.01	80.7008	Percent<=20%
Mix2	b	JURKAT	MuSiC	0.0397774	0.05	-20.4452	Percent<=20%
Mix2	b	THP1	MuSiC	0.0397327	0.1	-60.2673	Percent<=20%
Mix2	b	BT474	MuSiC	0.75291	0.625	20.4656	Percent>20%
Mix2	b	MCF7	MuSiC	0.120784	0.135	-10.5303	Percent<=20%
Mix2	b	T47D	MuSiC	0.0338834	0.08	-57.6458	Percent<=20%
Mix2	b	HMSC	MuSiC	0.0129122	0.01	29.1217	Percent<=20%
Mix2	c	JURKAT	MuSiC	0.0159727	0.05	-68.0547	Percent<=20%
Mix2	c	THP1	MuSiC	0.0773961	0.1	-22.6039	Percent<=20%
Mix2	c	BT474	MuSiC	0.727156	0.625	16.3449	Percent>20%
Mix2	c	MCF7	MuSiC	0.101761	0.135	-24.6214	Percent<=20%
Mix2	c	T47D	MuSiC	0.0558796	0.08	-30.1505	Percent<=20%
Mix2	c	HMSC	MuSiC	0.0218349	0.01	118.349	Percent<=20%
Mix3	a	JURKAT	MuSiC	0.0714709	0.1	-28.5291	Percent<=20%
Mix3	a	THP1	MuSiC	0.00265229	0.05	-94.6954	Percent<=20%
Mix3	a	BT474	MuSiC	0.356924	0.23	55.1842	Percent>20%
Mix3	a	MCF7	MuSiC	0.204288	0.27	-24.3376	Percent>20%
Mix3	a	T47D	MuSiC	0.337534	0.33	2.283	Percent>20%
Mix3	a	HMSC	MuSiC	0.0271308	0.02	35.6541	Percent<=20%
Mix3	b	JURKAT	MuSiC	0.0840714	0.1	-15.9286	Percent<=20%
Mix3	b	THP1	MuSiC	0.00212142	0.05	-95.7572	Percent<=20%
Mix3	b	BT474	MuSiC	0.345846	0.23	50.368	Percent>20%
Mix3	b	MCF7	MuSiC	0.190837	0.27	-29.3195	Percent>20%
Mix3	b	T47D	MuSiC	0.342572	0.33	3.80974	Percent>20%
Mix3	b	HMSC	MuSiC	0.0345513	0.02	72.7566	Percent<=20%
Mix3	c	JURKAT	MuSiC	0.0998983	0.1	-0.101701	Percent<=20%
Mix3	c	THP1	MuSiC	0.00549516	0.05	-89.0097	Percent<=20%
Mix3	c	BT474	MuSiC	0.322343	0.23	40.149	Percent>20%
Mix3	c	MCF7	MuSiC	0.190315	0.27	-29.5129	Percent>20%
Mix3	c	T47D	MuSiC	0.351331	0.33	6.46382	Percent>20%
Mix3	c	HMSC	MuSiC	0.0306181	0.02	53.0903	Percent<=20%
Mix4	a	JURKAT	MuSiC	0.0671909	0.05	34.3818	Percent<=20%
Mix4	a	THP1	MuSiC	0.0304146	0.1	-69.5854	Percent<=20%
Mix4	a	BT474	MuSiC	0.419872	0.32	31.2101	Percent>20%
Mix4	a	MCF7	MuSiC	0.206558	0.28	-26.2293	Percent>20%
Mix4	a	T47D	MuSiC	0.258989	0.245	5.70996	Percent>20%
Mix4	a	HMSC	MuSiC	0.0169748	0.005	239.496	Percent<=20%
Mix4	b	JURKAT	MuSiC	0.0741538	0.05	48.3075	Percent<=20%
Mix4	b	THP1	MuSiC	0.0228439	0.1	-77.1561	Percent<=20%
Mix4	b	BT474	MuSiC	0.418	0.32	30.6249	Percent>20%
Mix4	b	MCF7	MuSiC	0.222637	0.28	-20.4866	Percent>20%
Mix4	b	T47D	MuSiC	0.249604	0.245	1.87937	Percent>20%
Mix4	b	HMSC	MuSiC	0.0127609	0.005	155.218	Percent<=20%
Mix4	c	JURKAT	MuSiC	0.0356082	0.05	-28.7835	Percent<=20%
Mix4	c	THP1	MuSiC	0.0146444	0.1	-85.3556	Percent<=20%
Mix4	c	BT474	MuSiC	0.433042	0.32	35.3257	Percent>20%
Mix4	c	MCF7	MuSiC	0.223235	0.28	-20.2731	Percent>20%
Mix4	c	T47D	MuSiC	0.275463	0.245	12.434	Percent>20%
Mix4	c	HMSC	MuSiC	0.0180064	0.005	260.128	Percent<=20%
Mix5	a	JURKAT	MuSiC	0.0980771	0.1	-1.92288	Percent<=20%
Mix5	a	THP1	MuSiC	0.00729308	0.05	-85.4138	Percent<=20%
Mix5	a	BT474	MuSiC	0.234373	0.14	67.4094	Percent<=20%
Mix5	a	MCF7	MuSiC	0.441185	0.5	-11.763	Percent>20%
Mix5	a	T47D	MuSiC	0.200475	0.2	0.237485	Percent<=20%
Mix5	a	HMSC	MuSiC	0.0185965	0.01	85.9651	Percent<=20%
Mix5	b	JURKAT	MuSiC	0.0927653	0.1	-7.23466	Percent<=20%
Mix5	b	THP1	MuSiC	0.012805	0.05	-74.39	Percent<=20%
Mix5	b	BT474	MuSiC	0.25587	0.14	82.7641	Percent<=20%
Mix5	b	MCF7	MuSiC	0.401298	0.5	-19.7404	Percent>20%
Mix5	b	T47D	MuSiC	0.217644	0.2	8.82179	Percent<=20%
Mix5	b	HMSC	MuSiC	0.0196181	0.01	96.1814	Percent<=20%
Mix5	c	JURKAT	MuSiC	0.145203	0.1	45.2031	Percent<=20%
Mix5	c	THP1	MuSiC	0	0.05	-100	Percent<=20%
Mix5	c	BT474	MuSiC	0.286077	0.14	104.34	Percent<=20%
Mix5	c	MCF7	MuSiC	0.411637	0.5	-17.6727	Percent>20%
Mix5	c	T47D	MuSiC	0.152921	0.2	-23.5395	Percent<=20%
Mix5	c	HMSC	MuSiC	0.00416251	0.01	-58.3749	Percent<=20%
Mix6	a	JURKAT	MuSiC	0.0535112	0.05	7.02245	Percent<=20%
Mix6	a	THP1	MuSiC	0.0373194	0.1	-62.6806	Percent<=20%
Mix6	a	BT474	MuSiC	0.320114	0.24	33.3808	Percent>20%
Mix6	a	MCF7	MuSiC	0.0999779	0.14	-28.5872	Percent<=20%
Mix6	a	T47D	MuSiC	0.455214	0.45	1.1586	Percent>20%
Mix6	a	HMSC	MuSiC	0.0338637	0.02	69.3187	Percent<=20%
Mix6	b	JURKAT	MuSiC	0.0667462	0.05	33.4924	Percent<=20%
Mix6	b	THP1	MuSiC	0.0495667	0.1	-50.4333	Percent<=20%
Mix6	b	BT474	MuSiC	0.308196	0.24	28.4151	Percent>20%
Mix6	b	MCF7	MuSiC	0.0758579	0.14	-45.8158	Percent<=20%
Mix6	b	T47D	MuSiC	0.46691	0.45	3.75776	Percent>20%
Mix6	b	HMSC	MuSiC	0.032723	0.02	63.6152	Percent<=20%
Mix6	c	JURKAT	MuSiC	0.0623243	0.05	24.6485	Percent<=20%
Mix6	c	THP1	MuSiC	0.0350782	0.1	-64.9218	Percent<=20%
Mix6	c	BT474	MuSiC	0.329158	0.24	37.149	Percent>20%
Mix6	c	MCF7	MuSiC	0.100916	0.14	-27.9171	Percent<=20%
Mix6	c	T47D	MuSiC	0.450888	0.45	0.197225	Percent>20%
Mix6	c	HMSC	MuSiC	0.0216364	0.02	8.18193	Percent<=20%

## Sheet: Figure_S15b
sample	Group	Cell_type	Method	Prediction	Ground_truth	Relative_error	Group_grount_truth	Method_Group
Mix1	a	JURKAT	ReDeconv	0.0769266	0.1	-23.0734	Percent<=20%	ReDeconv_Percent<=20%
Mix1	a	THP1	ReDeconv	0.0263533	0.05	-47.2934	Percent<=20%	ReDeconv_Percent<=20%
Mix1	a	BT474	ReDeconv	0.240899	0.165	45.9992	Percent<=20%	ReDeconv_Percent<=20%
Mix1	a	MCF7	ReDeconv	0.0114248	0.02	-42.8758	Percent<=20%	ReDeconv_Percent<=20%
Mix1	a	T47D	ReDeconv	0.644397	0.66	-2.36417	Percent>20%	ReDeconv_Percent>20%
Mix1	a	HMSC	ReDeconv	0	0.005	-100	Percent<=20%	ReDeconv_Percent<=20%
Mix1	b	JURKAT	ReDeconv	0.0729522	0.1	-27.0478	Percent<=20%	ReDeconv_Percent<=20%
Mix1	b	THP1	ReDeconv	0.0323319	0.05	-35.3362	Percent<=20%	ReDeconv_Percent<=20%
Mix1	b	BT474	ReDeconv	0.206996	0.165	25.4521	Percent<=20%	ReDeconv_Percent<=20%
Mix1	b	MCF7	ReDeconv	0.0043453	0.02	-78.2735	Percent<=20%	ReDeconv_Percent<=20%
Mix1	b	T47D	ReDeconv	0.680984	0.66	3.1794	Percent>20%	ReDeconv_Percent>20%
Mix1	b	HMSC	ReDeconv	0.00239077	0.005	-52.1846	Percent<=20%	ReDeconv_Percent<=20%
Mix1	c	JURKAT	ReDeconv	0.0821518	0.1	-17.8482	Percent<=20%	ReDeconv_Percent<=20%
Mix1	c	THP1	ReDeconv	0.0383557	0.05	-23.2886	Percent<=20%	ReDeconv_Percent<=20%
Mix1	c	BT474	ReDeconv	0.213895	0.165	29.6333	Percent<=20%	ReDeconv_Percent<=20%
Mix1	c	MCF7	ReDeconv	0.00503942	0.02	-74.8029	Percent<=20%	ReDeconv_Percent<=20%
Mix1	c	T47D	ReDeconv	0.660522	0.66	0.0790326	Percent>20%	ReDeconv_Percent>20%
Mix1	c	HMSC	ReDeconv	3.66e-05	0.005	-99.2678	Percent<=20%	ReDeconv_Percent<=20%
Mix2	a	JURKAT	ReDeconv	0.033303	0.05	-33.3939	Percent<=20%	ReDeconv_Percent<=20%
Mix2	a	THP1	ReDeconv	0.0861082	0.1	-13.8918	Percent<=20%	ReDeconv_Percent<=20%
Mix2	a	BT474	ReDeconv	0.766564	0.625	22.6502	Percent>20%	ReDeconv_Percent>20%
Mix2	a	MCF7	ReDeconv	0.0602623	0.135	-55.3612	Percent<=20%	ReDeconv_Percent<=20%
Mix2	a	T47D	ReDeconv	0.0529032	0.08	-33.8711	Percent<=20%	ReDeconv_Percent<=20%
Mix2	a	HMSC	ReDeconv	0.000859395	0.01	-91.406	Percent<=20%	ReDeconv_Percent<=20%
Mix2	b	JURKAT	ReDeconv	0.0305363	0.05	-38.9275	Percent<=20%	ReDeconv_Percent<=20%
Mix2	b	THP1	ReDeconv	0.0859947	0.1	-14.0053	Percent<=20%	ReDeconv_Percent<=20%
Mix2	b	BT474	ReDeconv	0.746853	0.625	19.4965	Percent>20%	ReDeconv_Percent>20%
Mix2	b	MCF7	ReDeconv	0.0787149	0.135	-41.6927	Percent<=20%	ReDeconv_Percent<=20%
Mix2	b	T47D	ReDeconv	0.0517687	0.08	-35.2891	Percent<=20%	ReDeconv_Percent<=20%
Mix2	b	HMSC	ReDeconv	0.00613242	0.01	-38.6758	Percent<=20%	ReDeconv_Percent<=20%
Mix2	c	JURKAT	ReDeconv	0.0308487	0.05	-38.3026	Percent<=20%	ReDeconv_Percent<=20%
Mix2	c	THP1	ReDeconv	0.0955261	0.1	-4.47388	Percent<=20%	ReDeconv_Percent<=20%
Mix2	c	BT474	ReDeconv	0.728918	0.625	16.6269	Percent>20%	ReDeconv_Percent>20%
Mix2	c	MCF7	ReDeconv	0.0750172	0.135	-44.4317	Percent<=20%	ReDeconv_Percent<=20%
Mix2	c	T47D	ReDeconv	0.0615188	0.08	-23.1015	Percent<=20%	ReDeconv_Percent<=20%
Mix2	c	HMSC	ReDeconv	0.00817075	0.01	-18.2925	Percent<=20%	ReDeconv_Percent<=20%
Mix3	a	JURKAT	ReDeconv	0.0824345	0.1	-17.5655	Percent<=20%	ReDeconv_Percent<=20%
Mix3	a	THP1	ReDeconv	0.0396393	0.05	-20.7214	Percent<=20%	ReDeconv_Percent<=20%
Mix3	a	BT474	ReDeconv	0.311798	0.23	35.5644	Percent>20%	ReDeconv_Percent>20%
Mix3	a	MCF7	ReDeconv	0.175921	0.27	-34.844	Percent>20%	ReDeconv_Percent>20%
Mix3	a	T47D	ReDeconv	0.376747	0.33	14.1657	Percent>20%	ReDeconv_Percent>20%
Mix3	a	HMSC	ReDeconv	0.01346	0.02	-32.6999	Percent<=20%	ReDeconv_Percent<=20%
Mix3	b	JURKAT	ReDeconv	0.0869507	0.1	-13.0493	Percent<=20%	ReDeconv_Percent<=20%
Mix3	b	THP1	ReDeconv	0.0456831	0.05	-8.63382	Percent<=20%	ReDeconv_Percent<=20%
Mix3	b	BT474	ReDeconv	0.314896	0.23	36.9115	Percent>20%	ReDeconv_Percent>20%
Mix3	b	MCF7	ReDeconv	0.172092	0.27	-36.262	Percent>20%	ReDeconv_Percent>20%
Mix3	b	T47D	ReDeconv	0.366318	0.33	11.0053	Percent>20%	ReDeconv_Percent>20%
Mix3	b	HMSC	ReDeconv	0.0140596	0.02	-29.7018	Percent<=20%	ReDeconv_Percent<=20%
Mix3	c	JURKAT	ReDeconv	0.0978706	0.1	-2.12939	Percent<=20%	ReDeconv_Percent<=20%
Mix3	c	THP1	ReDeconv	0.0450175	0.05	-9.96507	Percent<=20%	ReDeconv_Percent<=20%
Mix3	c	BT474	ReDeconv	0.284032	0.23	23.492	Percent>20%	ReDeconv_Percent>20%
Mix3	c	MCF7	ReDeconv	0.15601	0.27	-42.2185	Percent>20%	ReDeconv_Percent>20%
Mix3	c	T47D	ReDeconv	0.400909	0.33	21.4875	Percent>20%	ReDeconv_Percent>20%
Mix3	c	HMSC	ReDeconv	0.0161615	0.02	-19.1926	Percent<=20%	ReDeconv_Percent<=20%
Mix4	a	JURKAT	ReDeconv	0.0385808	0.05	-22.8384	Percent<=20%	ReDeconv_Percent<=20%
Mix4	a	THP1	ReDeconv	0.100342	0.1	0.34247	Percent<=20%	ReDeconv_Percent<=20%
Mix4	a	BT474	ReDeconv	0.398488	0.32	24.5275	Percent>20%	ReDeconv_Percent>20%
Mix4	a	MCF7	ReDeconv	0.175719	0.28	-37.2431	Percent>20%	ReDeconv_Percent>20%
Mix4	a	T47D	ReDeconv	0.286164	0.245	16.8015	Percent>20%	ReDeconv_Percent>20%
Mix4	a	HMSC	ReDeconv	0.000705999	0.005	-85.88	Percent<=20%	ReDeconv_Percent<=20%
Mix4	b	JURKAT	ReDeconv	0.0387309	0.05	-22.5381	Percent<=20%	ReDeconv_Percent<=20%
Mix4	b	THP1	ReDeconv	0.0921772	0.1	-7.8228	Percent<=20%	ReDeconv_Percent<=20%
Mix4	b	BT474	ReDeconv	0.405119	0.32	26.5997	Percent>20%	ReDeconv_Percent>20%
Mix4	b	MCF7	ReDeconv	0.191493	0.28	-31.6097	Percent>20%	ReDeconv_Percent>20%
Mix4	b	T47D	ReDeconv	0.27248	0.245	11.2163	Percent>20%	ReDeconv_Percent>20%
Mix4	b	HMSC	ReDeconv	0	0.005	-100	Percent<=20%	ReDeconv_Percent<=20%
Mix4	c	JURKAT	ReDeconv	0.0301242	0.05	-39.7515	Percent<=20%	ReDeconv_Percent<=20%
Mix4	c	THP1	ReDeconv	0.0748221	0.1	-25.1779	Percent<=20%	ReDeconv_Percent<=20%
Mix4	c	BT474	ReDeconv	0.414861	0.32	29.644	Percent>20%	ReDeconv_Percent>20%
Mix4	c	MCF7	ReDeconv	0.190746	0.28	-31.8764	Percent>20%	ReDeconv_Percent>20%
Mix4	c	T47D	ReDeconv	0.286663	0.245	17.0053	Percent>20%	ReDeconv_Percent>20%
Mix4	c	HMSC	ReDeconv	0.00278382	0.005	-44.3237	Percent<=20%	ReDeconv_Percent<=20%
Mix5	a	JURKAT	ReDeconv	0.0939912	0.1	-6.00875	Percent<=20%	ReDeconv_Percent<=20%
Mix5	a	THP1	ReDeconv	0.0521056	0.05	4.21118	Percent<=20%	ReDeconv_Percent<=20%
Mix5	a	BT474	ReDeconv	0.195974	0.14	39.9811	Percent<=20%	ReDeconv_Percent<=20%
Mix5	a	MCF7	ReDeconv	0.397292	0.5	-20.5415	Percent>20%	ReDeconv_Percent>20%
Mix5	a	T47D	ReDeconv	0.253333	0.2	26.6664	Percent<=20%	ReDeconv_Percent<=20%
Mix5	a	HMSC	ReDeconv	0.0073043	0.01	-26.957	Percent<=20%	ReDeconv_Percent<=20%
Mix5	b	JURKAT	ReDeconv	0.0922958	0.1	-7.70417	Percent<=20%	ReDeconv_Percent<=20%
Mix5	b	THP1	ReDeconv	0.0512751	0.05	2.55024	Percent<=20%	ReDeconv_Percent<=20%
Mix5	b	BT474	ReDeconv	0.206646	0.14	47.6042	Percent<=20%	ReDeconv_Percent<=20%
Mix5	b	MCF7	ReDeconv	0.374036	0.5	-25.1927	Percent>20%	ReDeconv_Percent>20%
Mix5	b	T47D	ReDeconv	0.26736	0.2	33.6802	Percent<=20%	ReDeconv_Percent<=20%
Mix5	b	HMSC	ReDeconv	0.00838624	0.01	-16.1376	Percent<=20%	ReDeconv_Percent<=20%
Mix5	c	JURKAT	ReDeconv	0.0997919	0.1	-0.208085	Percent<=20%	ReDeconv_Percent<=20%
Mix5	c	THP1	ReDeconv	0.0382047	0.05	-23.5906	Percent<=20%	ReDeconv_Percent<=20%
Mix5	c	BT474	ReDeconv	0.221012	0.14	57.8657	Percent<=20%	ReDeconv_Percent<=20%
Mix5	c	MCF7	ReDeconv	0.383212	0.5	-23.3575	Percent>20%	ReDeconv_Percent>20%
Mix5	c	T47D	ReDeconv	0.246449	0.2	23.2245	Percent<=20%	ReDeconv_Percent<=20%
Mix5	c	HMSC	ReDeconv	0.01133	0.01	13.3001	Percent<=20%	ReDeconv_Percent<=20%
Mix6	a	JURKAT	ReDeconv	0.0293216	0.05	-41.3569	Percent<=20%	ReDeconv_Percent<=20%
Mix6	a	THP1	ReDeconv	0.0847501	0.1	-15.2499	Percent<=20%	ReDeconv_Percent<=20%
Mix6	a	BT474	ReDeconv	0.295562	0.24	23.151	Percent>20%	ReDeconv_Percent>20%
Mix6	a	MCF7	ReDeconv	0.0740522	0.14	-47.1055	Percent<=20%	ReDeconv_Percent<=20%
Mix6	a	T47D	ReDeconv	0.502782	0.45	11.7293	Percent>20%	ReDeconv_Percent>20%
Mix6	a	HMSC	ReDeconv	0.0135316	0.02	-32.3418	Percent<=20%	ReDeconv_Percent<=20%
Mix6	b	JURKAT	ReDeconv	0.0291429	0.05	-41.7142	Percent<=20%	ReDeconv_Percent<=20%
Mix6	b	THP1	ReDeconv	0.106112	0.1	6.1122	Percent<=20%	ReDeconv_Percent<=20%
Mix6	b	BT474	ReDeconv	0.279122	0.24	16.301	Percent>20%	ReDeconv_Percent>20%
Mix6	b	MCF7	ReDeconv	0.0599513	0.14	-57.1776	Percent<=20%	ReDeconv_Percent<=20%
Mix6	b	T47D	ReDeconv	0.510605	0.45	13.4678	Percent>20%	ReDeconv_Percent>20%
Mix6	b	HMSC	ReDeconv	0.0150662	0.02	-24.669	Percent<=20%	ReDeconv_Percent<=20%
Mix6	c	JURKAT	ReDeconv	0.0353724	0.05	-29.2552	Percent<=20%	ReDeconv_Percent<=20%
Mix6	c	THP1	ReDeconv	0.0904328	0.1	-9.56717	Percent<=20%	ReDeconv_Percent<=20%
Mix6	c	BT474	ReDeconv	0.30213	0.24	25.8875	Percent>20%	ReDeconv_Percent>20%
Mix6	c	MCF7	ReDeconv	0.0707325	0.14	-49.4768	Percent<=20%	ReDeconv_Percent<=20%
Mix6	c	T47D	ReDeconv	0.491542	0.45	9.2316	Percent>20%	ReDeconv_Percent>20%
Mix6	c	HMSC	ReDeconv	0.00979008	0.02	-51.0496	Percent<=20%	ReDeconv_Percent<=20%
Mix1	a	JURKAT	MuSiC	0.202361	0.1	102.361	Percent<=20%	MuSiC_Percent<=20%
Mix1	a	THP1	MuSiC	0	0.05	-100	Percent<=20%	MuSiC_Percent<=20%
Mix1	a	BT474	MuSiC	0.223778	0.165	35.6229	Percent<=20%	MuSiC_Percent<=20%
Mix1	a	MCF7	MuSiC	0	0.02	-100	Percent<=20%	MuSiC_Percent<=20%
Mix1	a	T47D	MuSiC	0.573861	0.66	-13.0513	Percent>20%	MuSiC_Percent>20%
Mix1	a	HMSC	MuSiC	0	0.005	-100	Percent<=20%	MuSiC_Percent<=20%
Mix1	b	JURKAT	MuSiC	0.0751939	0.1	-24.8061	Percent<=20%	MuSiC_Percent<=20%
Mix1	b	THP1	MuSiC	0	0.05	-100	Percent<=20%	MuSiC_Percent<=20%
Mix1	b	BT474	MuSiC	0.246891	0.165	49.6311	Percent<=20%	MuSiC_Percent<=20%
Mix1	b	MCF7	MuSiC	0.00655939	0.02	-67.2031	Percent<=20%	MuSiC_Percent<=20%
Mix1	b	T47D	MuSiC	0.658635	0.66	-0.206768	Percent>20%	MuSiC_Percent>20%
Mix1	b	HMSC	MuSiC	0.01272	0.005	154.4	Percent<=20%	MuSiC_Percent<=20%
Mix1	c	JURKAT	MuSiC	0.0867886	0.1	-13.2114	Percent<=20%	MuSiC_Percent<=20%
Mix1	c	THP1	MuSiC	0	0.05	-100	Percent<=20%	MuSiC_Percent<=20%
Mix1	c	BT474	MuSiC	0.257284	0.165	55.9296	Percent<=20%	MuSiC_Percent<=20%
Mix1	c	MCF7	MuSiC	0.0113481	0.02	-43.2594	Percent<=20%	MuSiC_Percent<=20%
Mix1	c	T47D	MuSiC	0.633785	0.66	-3.97203	Percent>20%	MuSiC_Percent>20%
Mix1	c	HMSC	MuSiC	0.0107949	0.005	115.898	Percent<=20%	MuSiC_Percent<=20%
Mix2	a	JURKAT	MuSiC	0.0345993	0.05	-30.8015	Percent<=20%	MuSiC_Percent<=20%
Mix2	a	THP1	MuSiC	0.0585695	0.1	-41.4305	Percent<=20%	MuSiC_Percent<=20%
Mix2	a	BT474	MuSiC	0.763886	0.625	22.2218	Percent>20%	MuSiC_Percent>20%
Mix2	a	MCF7	MuSiC	0.0851533	0.135	-36.9235	Percent<=20%	MuSiC_Percent<=20%
Mix2	a	T47D	MuSiC	0.0397218	0.08	-50.3478	Percent<=20%	MuSiC_Percent<=20%
Mix2	a	HMSC	MuSiC	0.0180701	0.01	80.7008	Percent<=20%	MuSiC_Percent<=20%
Mix2	b	JURKAT	MuSiC	0.0397774	0.05	-20.4452	Percent<=20%	MuSiC_Percent<=20%
Mix2	b	THP1	MuSiC	0.0397327	0.1	-60.2673	Percent<=20%	MuSiC_Percent<=20%
Mix2	b	BT474	MuSiC	0.75291	0.625	20.4656	Percent>20%	MuSiC_Percent>20%
Mix2	b	MCF7	MuSiC	0.120784	0.135	-10.5303	Percent<=20%	MuSiC_Percent<=20%
Mix2	b	T47D	MuSiC	0.0338834	0.08	-57.6458	Percent<=20%	MuSiC_Percent<=20%
Mix2	b	HMSC	MuSiC	0.0129122	0.01	29.1217	Percent<=20%	MuSiC_Percent<=20%
Mix2	c	JURKAT	MuSiC	0.0159727	0.05	-68.0547	Percent<=20%	MuSiC_Percent<=20%
Mix2	c	THP1	MuSiC	0.0773961	0.1	-22.6039	Percent<=20%	MuSiC_Percent<=20%
Mix2	c	BT474	MuSiC	0.727156	0.625	16.3449	Percent>20%	MuSiC_Percent>20%
Mix2	c	MCF7	MuSiC	0.101761	0.135	-24.6214	Percent<=20%	MuSiC_Percent<=20%
Mix2	c	T47D	MuSiC	0.0558796	0.08	-30.1505	Percent<=20%	MuSiC_Percent<=20%
Mix2	c	HMSC	MuSiC	0.0218349	0.01	118.349	Percent<=20%	MuSiC_Percent<=20%
Mix3	a	JURKAT	MuSiC	0.0714709	0.1	-28.5291	Percent<=20%	MuSiC_Percent<=20%
Mix3	a	THP1	MuSiC	0.00265229	0.05	-94.6954	Percent<=20%	MuSiC_Percent<=20%
Mix3	a	BT474	MuSiC	0.356924	0.23	55.1842	Percent>20%	MuSiC_Percent>20%
Mix3	a	MCF7	MuSiC	0.204288	0.27	-24.3376	Percent>20%	MuSiC_Percent>20%
Mix3	a	T47D	MuSiC	0.337534	0.33	2.283	Percent>20%	MuSiC_Percent>20%
Mix3	a	HMSC	MuSiC	0.0271308	0.02	35.6541	Percent<=20%	MuSiC_Percent<=20%
Mix3	b	JURKAT	MuSiC	0.0840714	0.1	-15.9286	Percent<=20%	MuSiC_Percent<=20%
Mix3	b	THP1	MuSiC	0.00212142	0.05	-95.7572	Percent<=20%	MuSiC_Percent<=20%
Mix3	b	BT474	MuSiC	0.345846	0.23	50.368	Percent>20%	MuSiC_Percent>20%
Mix3	b	MCF7	MuSiC	0.190837	0.27	-29.3195	Percent>20%	MuSiC_Percent>20%
Mix3	b	T47D	MuSiC	0.342572	0.33	3.80974	Percent>20%	MuSiC_Percent>20%
Mix3	b	HMSC	MuSiC	0.0345513	0.02	72.7566	Percent<=20%	MuSiC_Percent<=20%
Mix3	c	JURKAT	MuSiC	0.0998983	0.1	-0.101701	Percent<=20%	MuSiC_Percent<=20%
Mix3	c	THP1	MuSiC	0.00549516	0.05	-89.0097	Percent<=20%	MuSiC_Percent<=20%
Mix3	c	BT474	MuSiC	0.322343	0.23	40.149	Percent>20%	MuSiC_Percent>20%
Mix3	c	MCF7	MuSiC	0.190315	0.27	-29.5129	Percent>20%	MuSiC_Percent>20%
Mix3	c	T47D	MuSiC	0.351331	0.33	6.46382	Percent>20%	MuSiC_Percent>20%
Mix3	c	HMSC	MuSiC	0.0306181	0.02	53.0903	Percent<=20%	MuSiC_Percent<=20%
Mix4	a	JURKAT	MuSiC	0.0671909	0.05	34.3818	Percent<=20%	MuSiC_Percent<=20%
Mix4	a	THP1	MuSiC	0.0304146	0.1	-69.5854	Percent<=20%	MuSiC_Percent<=20%
Mix4	a	BT474	MuSiC	0.419872	0.32	31.2101	Percent>20%	MuSiC_Percent>20%
Mix4	a	MCF7	MuSiC	0.206558	0.28	-26.2293	Percent>20%	MuSiC_Percent>20%
Mix4	a	T47D	MuSiC	0.258989	0.245	5.70996	Percent>20%	MuSiC_Percent>20%
Mix4	a	HMSC	MuSiC	0.0169748	0.005	239.496	Percent<=20%	MuSiC_Percent<=20%
Mix4	b	JURKAT	MuSiC	0.0741538	0.05	48.3075	Percent<=20%	MuSiC_Percent<=20%
Mix4	b	THP1	MuSiC	0.0228439	0.1	-77.1561	Percent<=20%	MuSiC_Percent<=20%
Mix4	b	BT474	MuSiC	0.418	0.32	30.6249	Percent>20%	MuSiC_Percent>20%
Mix4	b	MCF7	MuSiC	0.222637	0.28	-20.4866	Percent>20%	MuSiC_Percent>20%
Mix4	b	T47D	MuSiC	0.249604	0.245	1.87937	Percent>20%	MuSiC_Percent>20%
Mix4	b	HMSC	MuSiC	0.0127609	0.005	155.218	Percent<=20%	MuSiC_Percent<=20%
Mix4	c	JURKAT	MuSiC	0.0356082	0.05	-28.7835	Percent<=20%	MuSiC_Percent<=20%
Mix4	c	THP1	MuSiC	0.0146444	0.1	-85.3556	Percent<=20%	MuSiC_Percent<=20%
Mix4	c	BT474	MuSiC	0.433042	0.32	35.3257	Percent>20%	MuSiC_Percent>20%
Mix4	c	MCF7	MuSiC	0.223235	0.28	-20.2731	Percent>20%	MuSiC_Percent>20%
Mix4	c	T47D	MuSiC	0.275463	0.245	12.434	Percent>20%	MuSiC_Percent>20%
Mix4	c	HMSC	MuSiC	0.0180064	0.005	260.128	Percent<=20%	MuSiC_Percent<=20%
Mix5	a	JURKAT	MuSiC	0.0980771	0.1	-1.92288	Percent<=20%	MuSiC_Percent<=20%
Mix5	a	THP1	MuSiC	0.00729308	0.05	-85.4138	Percent<=20%	MuSiC_Percent<=20%
Mix5	a	BT474	MuSiC	0.234373	0.14	67.4094	Percent<=20%	MuSiC_Percent<=20%
Mix5	a	MCF7	MuSiC	0.441185	0.5	-11.763	Percent>20%	MuSiC_Percent>20%
Mix5	a	T47D	MuSiC	0.200475	0.2	0.237485	Percent<=20%	MuSiC_Percent<=20%
Mix5	a	HMSC	MuSiC	0.0185965	0.01	85.9651	Percent<=20%	MuSiC_Percent<=20%
Mix5	b	JURKAT	MuSiC	0.0927653	0.1	-7.23466	Percent<=20%	MuSiC_Percent<=20%
Mix5	b	THP1	MuSiC	0.012805	0.05	-74.39	Percent<=20%	MuSiC_Percent<=20%
Mix5	b	BT474	MuSiC	0.25587	0.14	82.7641	Percent<=20%	MuSiC_Percent<=20%
Mix5	b	MCF7	MuSiC	0.401298	0.5	-19.7404	Percent>20%	MuSiC_Percent>20%
Mix5	b	T47D	MuSiC	0.217644	0.2	8.82179	Percent<=20%	MuSiC_Percent<=20%
Mix5	b	HMSC	MuSiC	0.0196181	0.01	96.1814	Percent<=20%	MuSiC_Percent<=20%
Mix5	c	JURKAT	MuSiC	0.145203	0.1	45.2031	Percent<=20%	MuSiC_Percent<=20%
Mix5	c	THP1	MuSiC	0	0.05	-100	Percent<=20%	MuSiC_Percent<=20%
Mix5	c	BT474	MuSiC	0.286077	0.14	104.34	Percent<=20%	MuSiC_Percent<=20%
Mix5	c	MCF7	MuSiC	0.411637	0.5	-17.6727	Percent>20%	MuSiC_Percent>20%
Mix5	c	T47D	MuSiC	0.152921	0.2	-23.5395	Percent<=20%	MuSiC_Percent<=20%
Mix5	c	HMSC	MuSiC	0.00416251	0.01	-58.3749	Percent<=20%	MuSiC_Percent<=20%
Mix6	a	JURKAT	MuSiC	0.0535112	0.05	7.02245	Percent<=20%	MuSiC_Percent<=20%
Mix6	a	THP1	MuSiC	0.0373194	0.1	-62.6806	Percent<=20%	MuSiC_Percent<=20%
Mix6	a	BT474	MuSiC	0.320114	0.24	33.3808	Percent>20%	MuSiC_Percent>20%
Mix6	a	MCF7	MuSiC	0.0999779	0.14	-28.5872	Percent<=20%	MuSiC_Percent<=20%
Mix6	a	T47D	MuSiC	0.455214	0.45	1.1586	Percent>20%	MuSiC_Percent>20%
Mix6	a	HMSC	MuSiC	0.0338637	0.02	69.3187	Percent<=20%	MuSiC_Percent<=20%
Mix6	b	JURKAT	MuSiC	0.0667462	0.05	33.4924	Percent<=20%	MuSiC_Percent<=20%
Mix6	b	THP1	MuSiC	0.0495667	0.1	-50.4333	Percent<=20%	MuSiC_Percent<=20%
Mix6	b	BT474	MuSiC	0.308196	0.24	28.4151	Percent>20%	MuSiC_Percent>20%
Mix6	b	MCF7	MuSiC	0.0758579	0.14	-45.8158	Percent<=20%	MuSiC_Percent<=20%
Mix6	b	T47D	MuSiC	0.46691	0.45	3.75776	Percent>20%	MuSiC_Percent>20%
Mix6	b	HMSC	MuSiC	0.032723	0.02	63.6152	Percent<=20%	MuSiC_Percent<=20%
Mix6	c	JURKAT	MuSiC	0.0623243	0.05	24.6485	Percent<=20%	MuSiC_Percent<=20%
Mix6	c	THP1	MuSiC	0.0350782	0.1	-64.9218	Percent<=20%	MuSiC_Percent<=20%
Mix6	c	BT474	MuSiC	0.329158	0.24	37.149	Percent>20%	MuSiC_Percent>20%
Mix6	c	MCF7	MuSiC	0.100916	0.14	-27.9171	Percent<=20%	MuSiC_Percent<=20%
Mix6	c	T47D	MuSiC	0.450888	0.45	0.197225	Percent>20%	MuSiC_Percent>20%
Mix6	c	HMSC	MuSiC	0.0216364	0.02	8.18193	Percent<=20%	MuSiC_Percent<=20%
