# Supplementary material for: Transcriptome size matters for single-cell RNA-seq normalization and bulk deconvolution
Source: Nat Commun. 2025 Feb 1;16:1246. doi: 10.1038/s41467-025-56623-1 (PMC11787294; doi:10.1038/s41467-025-56623-1)
Supplement: Supplementary file 6 — Source Data [file 41467_2025_56623_MOESM6_ESM.zip › Source_data/Figure_S16.xlsx]

## Sheet: Figure_S16a
Methods	Cell_type	fraction	sampleType	sampleID	Color_Grp
CIBERSORTx (I; III)	B_cell	0.976454	Bulk-B_cell	Patient_01_B	B_cell
CIBERSORTx (I; III)	CD4_T	0	Bulk-B_cell	Patient_01_B	Others
CIBERSORTx (I; III)	CD8_T	0.0119156	Bulk-B_cell	Patient_01_B	Others
CIBERSORTx (I; III)	Monocytes	0.0116302	Bulk-B_cell	Patient_01_B	Others
CIBERSORTx (I; III)	NK_cell	0	Bulk-B_cell	Patient_01_B	Others
CIBERSORTx (I; III)	B_cell	0.97425	Bulk-B_cell	Patient_02_B	B_cell
CIBERSORTx (I; III)	CD4_T	0.00558832	Bulk-B_cell	Patient_02_B	Others
CIBERSORTx (I; III)	CD8_T	0	Bulk-B_cell	Patient_02_B	Others
CIBERSORTx (I; III)	Monocytes	0.0173478	Bulk-B_cell	Patient_02_B	Others
CIBERSORTx (I; III)	NK_cell	0.00281406	Bulk-B_cell	Patient_02_B	Others
CIBERSORTx (I; III)	B_cell	0.986774	Bulk-B_cell	Patient_03_B	B_cell
CIBERSORTx (I; III)	CD4_T	0.00330116	Bulk-B_cell	Patient_03_B	Others
CIBERSORTx (I; III)	CD8_T	0	Bulk-B_cell	Patient_03_B	Others
CIBERSORTx (I; III)	Monocytes	0	Bulk-B_cell	Patient_03_B	Others
CIBERSORTx (I; III)	NK_cell	0.00992529	Bulk-B_cell	Patient_03_B	Others
CIBERSORTx (I; III)	B_cell	0.99963	Bulk-B_cell	Patient_04_B	B_cell
CIBERSORTx (I; III)	CD4_T	0	Bulk-B_cell	Patient_04_B	Others
CIBERSORTx (I; III)	CD8_T	0.000369937	Bulk-B_cell	Patient_04_B	Others
CIBERSORTx (I; III)	Monocytes	0	Bulk-B_cell	Patient_04_B	Others
CIBERSORTx (I; III)	NK_cell	0	Bulk-B_cell	Patient_04_B	Others
CIBERSORTx (I; III)	B_cell	0.955835	Bulk-B_cell	Patient_05_B	B_cell
CIBERSORTx (I; III)	CD4_T	0.0224705	Bulk-B_cell	Patient_05_B	Others
CIBERSORTx (I; III)	CD8_T	0	Bulk-B_cell	Patient_05_B	Others
CIBERSORTx (I; III)	Monocytes	0.0149748	Bulk-B_cell	Patient_05_B	Others
CIBERSORTx (I; III)	NK_cell	0.00672005	Bulk-B_cell	Patient_05_B	Others
CIBERSORTx (I; III)	B_cell	0.997375	Bulk-B_cell	Patient_06_B	B_cell
CIBERSORTx (I; III)	CD4_T	0.000706248	Bulk-B_cell	Patient_06_B	Others
CIBERSORTx (I; III)	CD8_T	0	Bulk-B_cell	Patient_06_B	Others
CIBERSORTx (I; III)	Monocytes	0	Bulk-B_cell	Patient_06_B	Others
CIBERSORTx (I; III)	NK_cell	0.00191826	Bulk-B_cell	Patient_06_B	Others
CIBERSORTx (I; III)	B_cell	0.943123	Bulk-B_cell	Patient_07_B	B_cell
CIBERSORTx (I; III)	CD4_T	0	Bulk-B_cell	Patient_07_B	Others
CIBERSORTx (I; III)	CD8_T	0.027751	Bulk-B_cell	Patient_07_B	Others
CIBERSORTx (I; III)	Monocytes	0.0282149	Bulk-B_cell	Patient_07_B	Others
CIBERSORTx (I; III)	NK_cell	0.000910629	Bulk-B_cell	Patient_07_B	Others
CIBERSORTx (I; III)	B_cell	0.946773	Bulk-B_cell	Patient_08_B	B_cell
CIBERSORTx (I; III)	CD4_T	0.012367	Bulk-B_cell	Patient_08_B	Others
CIBERSORTx (I; III)	CD8_T	0.0220006	Bulk-B_cell	Patient_08_B	Others
CIBERSORTx (I; III)	Monocytes	0.00213401	Bulk-B_cell	Patient_08_B	Others
CIBERSORTx (I; III)	NK_cell	0.016725	Bulk-B_cell	Patient_08_B	Others
CIBERSORTx (I; III)	B_cell	0.975394	Bulk-B_cell	Patient_09_B	B_cell
CIBERSORTx (I; III)	CD4_T	0	Bulk-B_cell	Patient_09_B	Others
CIBERSORTx (I; III)	CD8_T	0.00214359	Bulk-B_cell	Patient_09_B	Others
CIBERSORTx (I; III)	Monocytes	0.0168781	Bulk-B_cell	Patient_09_B	Others
CIBERSORTx (I; III)	NK_cell	0.00558402	Bulk-B_cell	Patient_09_B	Others
CIBERSORTx (I; III)	B_cell	0.977294	Bulk-B_cell	Patient_10_B	B_cell
CIBERSORTx (I; III)	CD4_T	0.0140286	Bulk-B_cell	Patient_10_B	Others
CIBERSORTx (I; III)	CD8_T	0	Bulk-B_cell	Patient_10_B	Others
CIBERSORTx (I; III)	Monocytes	0	Bulk-B_cell	Patient_10_B	Others
CIBERSORTx (I; III)	NK_cell	0.00867781	Bulk-B_cell	Patient_10_B	Others
CIBERSORTx (I; III)	B_cell	0.898993	Bulk-B_cell	Patient_11_B	B_cell
CIBERSORTx (I; III)	CD4_T	0.0748817	Bulk-B_cell	Patient_11_B	Others
CIBERSORTx (I; III)	CD8_T	0	Bulk-B_cell	Patient_11_B	Others
CIBERSORTx (I; III)	Monocytes	0.00857669	Bulk-B_cell	Patient_11_B	Others
CIBERSORTx (I; III)	NK_cell	0.0175484	Bulk-B_cell	Patient_11_B	Others
CIBERSORTx (I; III)	B_cell	0.989465	Bulk-B_cell	Patient_12_B	B_cell
CIBERSORTx (I; III)	CD4_T	0	Bulk-B_cell	Patient_12_B	Others
CIBERSORTx (I; III)	CD8_T	0.0105349	Bulk-B_cell	Patient_12_B	Others
CIBERSORTx (I; III)	Monocytes	0	Bulk-B_cell	Patient_12_B	Others
CIBERSORTx (I; III)	NK_cell	0	Bulk-B_cell	Patient_12_B	Others
CIBERSORTx (I; III)	B_cell	0.99235	Bulk-B_cell	Patient_13_B	B_cell
CIBERSORTx (I; III)	CD4_T	0.00764963	Bulk-B_cell	Patient_13_B	Others
CIBERSORTx (I; III)	CD8_T	0	Bulk-B_cell	Patient_13_B	Others
CIBERSORTx (I; III)	Monocytes	0	Bulk-B_cell	Patient_13_B	Others
CIBERSORTx (I; III)	NK_cell	0	Bulk-B_cell	Patient_13_B	Others
CIBERSORTx (I; III)	B_cell	0.993432	Bulk-B_cell	Patient_14_B	B_cell
CIBERSORTx (I; III)	CD4_T	0	Bulk-B_cell	Patient_14_B	Others
CIBERSORTx (I; III)	CD8_T	0.00656765	Bulk-B_cell	Patient_14_B	Others
CIBERSORTx (I; III)	Monocytes	0	Bulk-B_cell	Patient_14_B	Others
CIBERSORTx (I; III)	NK_cell	0	Bulk-B_cell	Patient_14_B	Others
CIBERSORTx (I; III)	B_cell	0.987313	Bulk-B_cell	Patient_15_B	B_cell
CIBERSORTx (I; III)	CD4_T	0	Bulk-B_cell	Patient_15_B	Others
CIBERSORTx (I; III)	CD8_T	0.00526596	Bulk-B_cell	Patient_15_B	Others
CIBERSORTx (I; III)	Monocytes	0.0074213	Bulk-B_cell	Patient_15_B	Others
CIBERSORTx (I; III)	NK_cell	0	Bulk-B_cell	Patient_15_B	Others
CIBERSORTx (I; III)	B_cell	0.92401	Bulk-B_cell	Patient_16_B	B_cell
CIBERSORTx (I; III)	CD4_T	0	Bulk-B_cell	Patient_16_B	Others
CIBERSORTx (I; III)	CD8_T	0.0266692	Bulk-B_cell	Patient_16_B	Others
CIBERSORTx (I; III)	Monocytes	0.0493212	Bulk-B_cell	Patient_16_B	Others
CIBERSORTx (I; III)	NK_cell	0	Bulk-B_cell	Patient_16_B	Others
CIBERSORTx (I; III)	B_cell	0.935996	Bulk-B_cell	Patient_17_B	B_cell
CIBERSORTx (I; III)	CD4_T	0.0589681	Bulk-B_cell	Patient_17_B	Others
CIBERSORTx (I; III)	CD8_T	0	Bulk-B_cell	Patient_17_B	Others
CIBERSORTx (I; III)	Monocytes	0	Bulk-B_cell	Patient_17_B	Others
CIBERSORTx (I; III)	NK_cell	0.00503589	Bulk-B_cell	Patient_17_B	Others
CIBERSORTx (I; III)	B_cell	0	Bulk-CD4_T	Patient_01_CD4	Others
CIBERSORTx (I; III)	CD4_T	0.96844	Bulk-CD4_T	Patient_01_CD4	CD4_T
CIBERSORTx (I; III)	CD8_T	0.0303727	Bulk-CD4_T	Patient_01_CD4	Others
CIBERSORTx (I; III)	Monocytes	0.0011875	Bulk-CD4_T	Patient_01_CD4	Others
CIBERSORTx (I; III)	NK_cell	0	Bulk-CD4_T	Patient_01_CD4	Others
CIBERSORTx (I; III)	B_cell	0.000533532	Bulk-CD4_T	Patient_02_CD4	Others
CIBERSORTx (I; III)	CD4_T	0.935236	Bulk-CD4_T	Patient_02_CD4	CD4_T
CIBERSORTx (I; III)	CD8_T	0.06147	Bulk-CD4_T	Patient_02_CD4	Others
CIBERSORTx (I; III)	Monocytes	0.00276037	Bulk-CD4_T	Patient_02_CD4	Others
CIBERSORTx (I; III)	NK_cell	0	Bulk-CD4_T	Patient_02_CD4	Others
CIBERSORTx (I; III)	B_cell	0.00156382	Bulk-CD4_T	Patient_03_CD4	Others
CIBERSORTx (I; III)	CD4_T	0.947787	Bulk-CD4_T	Patient_03_CD4	CD4_T
CIBERSORTx (I; III)	CD8_T	0.0473255	Bulk-CD4_T	Patient_03_CD4	Others
CIBERSORTx (I; III)	Monocytes	0.00332327	Bulk-CD4_T	Patient_03_CD4	Others
CIBERSORTx (I; III)	NK_cell	0	Bulk-CD4_T	Patient_03_CD4	Others
CIBERSORTx (I; III)	B_cell	0	Bulk-CD4_T	Patient_04_CD4	Others
CIBERSORTx (I; III)	CD4_T	1	Bulk-CD4_T	Patient_04_CD4	CD4_T
CIBERSORTx (I; III)	CD8_T	0	Bulk-CD4_T	Patient_04_CD4	Others
CIBERSORTx (I; III)	Monocytes	0	Bulk-CD4_T	Patient_04_CD4	Others
CIBERSORTx (I; III)	NK_cell	0	Bulk-CD4_T	Patient_04_CD4	Others
CIBERSORTx (I; III)	B_cell	0	Bulk-CD4_T	Patient_05_CD4	Others
CIBERSORTx (I; III)	CD4_T	0.946417	Bulk-CD4_T	Patient_05_CD4	CD4_T
CIBERSORTx (I; III)	CD8_T	0.0519734	Bulk-CD4_T	Patient_05_CD4	Others
CIBERSORTx (I; III)	Monocytes	0.0016093	Bulk-CD4_T	Patient_05_CD4	Others
CIBERSORTx (I; III)	NK_cell	0	Bulk-CD4_T	Patient_05_CD4	Others
CIBERSORTx (I; III)	B_cell	0	Bulk-CD4_T	Patient_06_CD4	Others
CIBERSORTx (I; III)	CD4_T	0.892501	Bulk-CD4_T	Patient_06_CD4	CD4_T
CIBERSORTx (I; III)	CD8_T	0.100782	Bulk-CD4_T	Patient_06_CD4	Others
CIBERSORTx (I; III)	Monocytes	0	Bulk-CD4_T	Patient_06_CD4	Others
CIBERSORTx (I; III)	NK_cell	0.00671705	Bulk-CD4_T	Patient_06_CD4	Others
CIBERSORTx (I; III)	B_cell	0.0417913	Bulk-CD4_T	Patient_07_CD4	Others
CIBERSORTx (I; III)	CD4_T	0.730625	Bulk-CD4_T	Patient_07_CD4	CD4_T
CIBERSORTx (I; III)	CD8_T	0.133589	Bulk-CD4_T	Patient_07_CD4	Others
CIBERSORTx (I; III)	Monocytes	0.0371742	Bulk-CD4_T	Patient_07_CD4	Others
CIBERSORTx (I; III)	NK_cell	0.0568201	Bulk-CD4_T	Patient_07_CD4	Others
CIBERSORTx (I; III)	B_cell	0	Bulk-CD4_T	Patient_08_CD4	Others
CIBERSORTx (I; III)	CD4_T	1	Bulk-CD4_T	Patient_08_CD4	CD4_T
CIBERSORTx (I; III)	CD8_T	0	Bulk-CD4_T	Patient_08_CD4	Others
CIBERSORTx (I; III)	Monocytes	0	Bulk-CD4_T	Patient_08_CD4	Others
CIBERSORTx (I; III)	NK_cell	0	Bulk-CD4_T	Patient_08_CD4	Others
CIBERSORTx (I; III)	B_cell	0.0070849	Bulk-CD4_T	Patient_09_CD4	Others
CIBERSORTx (I; III)	CD4_T	0.864193	Bulk-CD4_T	Patient_09_CD4	CD4_T
CIBERSORTx (I; III)	CD8_T	0.103698	Bulk-CD4_T	Patient_09_CD4	Others
CIBERSORTx (I; III)	Monocytes	0.0250244	Bulk-CD4_T	Patient_09_CD4	Others
CIBERSORTx (I; III)	NK_cell	0	Bulk-CD4_T	Patient_09_CD4	Others
CIBERSORTx (I; III)	B_cell	0.00917819	Bulk-CD4_T	Patient_10_CD4	Others
CIBERSORTx (I; III)	CD4_T	0.985339	Bulk-CD4_T	Patient_10_CD4	CD4_T
CIBERSORTx (I; III)	CD8_T	0.00529681	Bulk-CD4_T	Patient_10_CD4	Others
CIBERSORTx (I; III)	Monocytes	0	Bulk-CD4_T	Patient_10_CD4	Others
CIBERSORTx (I; III)	NK_cell	0.000185871	Bulk-CD4_T	Patient_10_CD4	Others
CIBERSORTx (I; III)	B_cell	0	Bulk-CD4_T	Patient_11_CD4	Others
CIBERSORTx (I; III)	CD4_T	1	Bulk-CD4_T	Patient_11_CD4	CD4_T
CIBERSORTx (I; III)	CD8_T	0	Bulk-CD4_T	Patient_11_CD4	Others
CIBERSORTx (I; III)	Monocytes	0	Bulk-CD4_T	Patient_11_CD4	Others
CIBERSORTx (I; III)	NK_cell	0	Bulk-CD4_T	Patient_11_CD4	Others
CIBERSORTx (I; III)	B_cell	0	Bulk-CD4_T	Patient_12_CD4	Others
CIBERSORTx (I; III)	CD4_T	0.961538	Bulk-CD4_T	Patient_12_CD4	CD4_T
CIBERSORTx (I; III)	CD8_T	0.0379576	Bulk-CD4_T	Patient_12_CD4	Others
CIBERSORTx (I; III)	Monocytes	0.000504468	Bulk-CD4_T	Patient_12_CD4	Others
CIBERSORTx (I; III)	NK_cell	0	Bulk-CD4_T	Patient_12_CD4	Others
CIBERSORTx (I; III)	B_cell	0	Bulk-CD4_T	Patient_13_CD4	Others
CIBERSORTx (I; III)	CD4_T	0.967249	Bulk-CD4_T	Patient_13_CD4	CD4_T
CIBERSORTx (I; III)	CD8_T	0.0327513	Bulk-CD4_T	Patient_13_CD4	Others
CIBERSORTx (I; III)	Monocytes	0	Bulk-CD4_T	Patient_13_CD4	Others
CIBERSORTx (I; III)	NK_cell	0	Bulk-CD4_T	Patient_13_CD4	Others
CIBERSORTx (I; III)	B_cell	0.00319935	Bulk-CD4_T	Patient_14_CD4	Others
CIBERSORTx (I; III)	CD4_T	0.769327	Bulk-CD4_T	Patient_14_CD4	CD4_T
CIBERSORTx (I; III)	CD8_T	0.222285	Bulk-CD4_T	Patient_14_CD4	Others
CIBERSORTx (I; III)	Monocytes	0	Bulk-CD4_T	Patient_14_CD4	Others
CIBERSORTx (I; III)	NK_cell	0.00518804	Bulk-CD4_T	Patient_14_CD4	Others
CIBERSORTx (I; III)	B_cell	0.0383563	Bulk-CD4_T	Patient_15_CD4	Others
CIBERSORTx (I; III)	CD4_T	0.898226	Bulk-CD4_T	Patient_15_CD4	CD4_T
CIBERSORTx (I; III)	CD8_T	0.0281519	Bulk-CD4_T	Patient_15_CD4	Others
CIBERSORTx (I; III)	Monocytes	0.0352656	Bulk-CD4_T	Patient_15_CD4	Others
CIBERSORTx (I; III)	NK_cell	0	Bulk-CD4_T	Patient_15_CD4	Others
CIBERSORTx (I; III)	B_cell	0.00743178	Bulk-CD4_T	Patient_16_CD4	Others
CIBERSORTx (I; III)	CD4_T	0.67821	Bulk-CD4_T	Patient_16_CD4	CD4_T
CIBERSORTx (I; III)	CD8_T	0.116314	Bulk-CD4_T	Patient_16_CD4	Others
CIBERSORTx (I; III)	Monocytes	0.14152	Bulk-CD4_T	Patient_16_CD4	Others
CIBERSORTx (I; III)	NK_cell	0.0565236	Bulk-CD4_T	Patient_16_CD4	Others
CIBERSORTx (I; III)	B_cell	0	Bulk-CD4_T	Patient_17_CD4	Others
CIBERSORTx (I; III)	CD4_T	0.981939	Bulk-CD4_T	Patient_17_CD4	CD4_T
CIBERSORTx (I; III)	CD8_T	0.0180609	Bulk-CD4_T	Patient_17_CD4	Others
CIBERSORTx (I; III)	Monocytes	0	Bulk-CD4_T	Patient_17_CD4	Others
CIBERSORTx (I; III)	NK_cell	0	Bulk-CD4_T	Patient_17_CD4	Others
CIBERSORTx (I; III)	B_cell	0.0301492	Bulk-CD8_T	Patient_01_CD8	Others
CIBERSORTx (I; III)	CD4_T	0	Bulk-CD8_T	Patient_01_CD8	Others
CIBERSORTx (I; III)	CD8_T	0.875267	Bulk-CD8_T	Patient_01_CD8	CD8_T
CIBERSORTx (I; III)	Monocytes	0.0378097	Bulk-CD8_T	Patient_01_CD8	Others
CIBERSORTx (I; III)	NK_cell	0.0567738	Bulk-CD8_T	Patient_01_CD8	Others
CIBERSORTx (I; III)	B_cell	0.00979055	Bulk-CD8_T	Patient_02_CD8	Others
CIBERSORTx (I; III)	CD4_T	0.338336	Bulk-CD8_T	Patient_02_CD8	Others
CIBERSORTx (I; III)	CD8_T	0.647923	Bulk-CD8_T	Patient_02_CD8	CD8_T
CIBERSORTx (I; III)	Monocytes	0.00395097	Bulk-CD8_T	Patient_02_CD8	Others
CIBERSORTx (I; III)	NK_cell	0	Bulk-CD8_T	Patient_02_CD8	Others
CIBERSORTx (I; III)	B_cell	0.0239686	Bulk-CD8_T	Patient_03_CD8	Others
CIBERSORTx (I; III)	CD4_T	0	Bulk-CD8_T	Patient_03_CD8	Others
CIBERSORTx (I; III)	CD8_T	0.856024	Bulk-CD8_T	Patient_03_CD8	CD8_T
CIBERSORTx (I; III)	Monocytes	0.0123007	Bulk-CD8_T	Patient_03_CD8	Others
CIBERSORTx (I; III)	NK_cell	0.107707	Bulk-CD8_T	Patient_03_CD8	Others
CIBERSORTx (I; III)	B_cell	0	Bulk-CD8_T	Patient_04_CD8	Others
CIBERSORTx (I; III)	CD4_T	0.294622	Bulk-CD8_T	Patient_04_CD8	Others
CIBERSORTx (I; III)	CD8_T	0.705378	Bulk-CD8_T	Patient_04_CD8	CD8_T
CIBERSORTx (I; III)	Monocytes	0	Bulk-CD8_T	Patient_04_CD8	Others
CIBERSORTx (I; III)	NK_cell	0	Bulk-CD8_T	Patient_04_CD8	Others
CIBERSORTx (I; III)	B_cell	0	Bulk-CD8_T	Patient_05_CD8	Others
CIBERSORTx (I; III)	CD4_T	0.410663	Bulk-CD8_T	Patient_05_CD8	Others
CIBERSORTx (I; III)	CD8_T	0.570085	Bulk-CD8_T	Patient_05_CD8	CD8_T
CIBERSORTx (I; III)	Monocytes	0.00135322	Bulk-CD8_T	Patient_05_CD8	Others
CIBERSORTx (I; III)	NK_cell	0.0178981	Bulk-CD8_T	Patient_05_CD8	Others
CIBERSORTx (I; III)	B_cell	0	Bulk-CD8_T	Patient_06_CD8	Others
CIBERSORTx (I; III)	CD4_T	0.170365	Bulk-CD8_T	Patient_06_CD8	Others
CIBERSORTx (I; III)	CD8_T	0.761139	Bulk-CD8_T	Patient_06_CD8	CD8_T
CIBERSORTx (I; III)	Monocytes	0	Bulk-CD8_T	Patient_06_CD8	Others
CIBERSORTx (I; III)	NK_cell	0.0684959	Bulk-CD8_T	Patient_06_CD8	Others
CIBERSORTx (I; III)	B_cell	0.0584507	Bulk-CD8_T	Patient_07_CD8	Others
CIBERSORTx (I; III)	CD4_T	0	Bulk-CD8_T	Patient_07_CD8	Others
CIBERSORTx (I; III)	CD8_T	0.741986	Bulk-CD8_T	Patient_07_CD8	CD8_T
CIBERSORTx (I; III)	Monocytes	0.033291	Bulk-CD8_T	Patient_07_CD8	Others
CIBERSORTx (I; III)	NK_cell	0.166273	Bulk-CD8_T	Patient_07_CD8	Others
CIBERSORTx (I; III)	B_cell	0.00661874	Bulk-CD8_T	Patient_08_CD8	Others
CIBERSORTx (I; III)	CD4_T	0.320092	Bulk-CD8_T	Patient_08_CD8	Others
CIBERSORTx (I; III)	CD8_T	0.525113	Bulk-CD8_T	Patient_08_CD8	CD8_T
CIBERSORTx (I; III)	Monocytes	0.0383112	Bulk-CD8_T	Patient_08_CD8	Others
CIBERSORTx (I; III)	NK_cell	0.109865	Bulk-CD8_T	Patient_08_CD8	Others
CIBERSORTx (I; III)	B_cell	0.00668002	Bulk-CD8_T	Patient_09_CD8	Others
CIBERSORTx (I; III)	CD4_T	0.0212728	Bulk-CD8_T	Patient_09_CD8	Others
CIBERSORTx (I; III)	CD8_T	0.923111	Bulk-CD8_T	Patient_09_CD8	CD8_T
CIBERSORTx (I; III)	Monocytes	0.0489364	Bulk-CD8_T	Patient_09_CD8	Others
CIBERSORTx (I; III)	NK_cell	0	Bulk-CD8_T	Patient_09_CD8	Others
CIBERSORTx (I; III)	B_cell	0.00357756	Bulk-CD8_T	Patient_10_CD8	Others
CIBERSORTx (I; III)	CD4_T	0.0176653	Bulk-CD8_T	Patient_10_CD8	Others
CIBERSORTx (I; III)	CD8_T	0.943521	Bulk-CD8_T	Patient_10_CD8	CD8_T
CIBERSORTx (I; III)	Monocytes	0	Bulk-CD8_T	Patient_10_CD8	Others
CIBERSORTx (I; III)	NK_cell	0.0352361	Bulk-CD8_T	Patient_10_CD8	Others
CIBERSORTx (I; III)	B_cell	0	Bulk-CD8_T	Patient_11_CD8	Others
CIBERSORTx (I; III)	CD4_T	0.376782	Bulk-CD8_T	Patient_11_CD8	Others
CIBERSORTx (I; III)	CD8_T	0.595076	Bulk-CD8_T	Patient_11_CD8	CD8_T
CIBERSORTx (I; III)	Monocytes	0	Bulk-CD8_T	Patient_11_CD8	Others
CIBERSORTx (I; III)	NK_cell	0.0281415	Bulk-CD8_T	Patient_11_CD8	Others
CIBERSORTx (I; III)	B_cell	0	Bulk-CD8_T	Patient_12_CD8	Others
CIBERSORTx (I; III)	CD4_T	0.0894928	Bulk-CD8_T	Patient_12_CD8	Others
CIBERSORTx (I; III)	CD8_T	0.910507	Bulk-CD8_T	Patient_12_CD8	CD8_T
CIBERSORTx (I; III)	Monocytes	0	Bulk-CD8_T	Patient_12_CD8	Others
CIBERSORTx (I; III)	NK_cell	0	Bulk-CD8_T	Patient_12_CD8	Others
CIBERSORTx (I; III)	B_cell	0	Bulk-CD8_T	Patient_13_CD8	Others
CIBERSORTx (I; III)	CD4_T	0	Bulk-CD8_T	Patient_13_CD8	Others
CIBERSORTx (I; III)	CD8_T	0.929594	Bulk-CD8_T	Patient_13_CD8	CD8_T
CIBERSORTx (I; III)	Monocytes	0	Bulk-CD8_T	Patient_13_CD8	Others
CIBERSORTx (I; III)	NK_cell	0.0704055	Bulk-CD8_T	Patient_13_CD8	Others
CIBERSORTx (I; III)	B_cell	0	Bulk-CD8_T	Patient_14_CD8	Others
CIBERSORTx (I; III)	CD4_T	0	Bulk-CD8_T	Patient_14_CD8	Others
CIBERSORTx (I; III)	CD8_T	0.960722	Bulk-CD8_T	Patient_14_CD8	CD8_T
CIBERSORTx (I; III)	Monocytes	0	Bulk-CD8_T	Patient_14_CD8	Others
CIBERSORTx (I; III)	NK_cell	0.0392784	Bulk-CD8_T	Patient_14_CD8	Others
CIBERSORTx (I; III)	B_cell	0.0712861	Bulk-CD8_T	Patient_15_CD8	Others
CIBERSORTx (I; III)	CD4_T	0	Bulk-CD8_T	Patient_15_CD8	Others
CIBERSORTx (I; III)	CD8_T	0.840293	Bulk-CD8_T	Patient_15_CD8	CD8_T
CIBERSORTx (I; III)	Monocytes	0.0688052	Bulk-CD8_T	Patient_15_CD8	Others
CIBERSORTx (I; III)	NK_cell	0.0196156	Bulk-CD8_T	Patient_15_CD8	Others
CIBERSORTx (I; III)	B_cell	0	Bulk-CD8_T	Patient_16_CD8	Others
CIBERSORTx (I; III)	CD4_T	0	Bulk-CD8_T	Patient_16_CD8	Others
CIBERSORTx (I; III)	CD8_T	0.806254	Bulk-CD8_T	Patient_16_CD8	CD8_T
CIBERSORTx (I; III)	Monocytes	0.138477	Bulk-CD8_T	Patient_16_CD8	Others
CIBERSORTx (I; III)	NK_cell	0.0552691	Bulk-CD8_T	Patient_16_CD8	Others
CIBERSORTx (I; III)	B_cell	0	Bulk-CD8_T	Patient_17_CD8	Others
CIBERSORTx (I; III)	CD4_T	0.142421	Bulk-CD8_T	Patient_17_CD8	Others
CIBERSORTx (I; III)	CD8_T	0.857579	Bulk-CD8_T	Patient_17_CD8	CD8_T
CIBERSORTx (I; III)	Monocytes	0	Bulk-CD8_T	Patient_17_CD8	Others
CIBERSORTx (I; III)	NK_cell	0	Bulk-CD8_T	Patient_17_CD8	Others
CIBERSORTx (I; III)	B_cell	0	Bulk-Monocytes	Patient_01_Monocytes	Others
CIBERSORTx (I; III)	CD4_T	0	Bulk-Monocytes	Patient_01_Monocytes	Others
CIBERSORTx (I; III)	CD8_T	0	Bulk-Monocytes	Patient_01_Monocytes	Others
CIBERSORTx (I; III)	Monocytes	1	Bulk-Monocytes	Patient_01_Monocytes	Monocytes
CIBERSORTx (I; III)	NK_cell	0	Bulk-Monocytes	Patient_01_Monocytes	Others
CIBERSORTx (I; III)	B_cell	0	Bulk-Monocytes	Patient_02_Monocytes	Others
CIBERSORTx (I; III)	CD4_T	0.00682697	Bulk-Monocytes	Patient_02_Monocytes	Others
CIBERSORTx (I; III)	CD8_T	0	Bulk-Monocytes	Patient_02_Monocytes	Others
CIBERSORTx (I; III)	Monocytes	0.993173	Bulk-Monocytes	Patient_02_Monocytes	Monocytes
CIBERSORTx (I; III)	NK_cell	0	Bulk-Monocytes	Patient_02_Monocytes	Others
CIBERSORTx (I; III)	B_cell	0.05412	Bulk-Monocytes	Patient_03_Monocytes	Others
CIBERSORTx (I; III)	CD4_T	0.0155732	Bulk-Monocytes	Patient_03_Monocytes	Others
CIBERSORTx (I; III)	CD8_T	0	Bulk-Monocytes	Patient_03_Monocytes	Others
CIBERSORTx (I; III)	Monocytes	0.887487	Bulk-Monocytes	Patient_03_Monocytes	Monocytes
CIBERSORTx (I; III)	NK_cell	0.04282	Bulk-Monocytes	Patient_03_Monocytes	Others
CIBERSORTx (I; III)	B_cell	0	Bulk-Monocytes	Patient_04_Monocytes	Others
CIBERSORTx (I; III)	CD4_T	0.0728549	Bulk-Monocytes	Patient_04_Monocytes	Others
CIBERSORTx (I; III)	CD8_T	0	Bulk-Monocytes	Patient_04_Monocytes	Others
CIBERSORTx (I; III)	Monocytes	0.910705	Bulk-Monocytes	Patient_04_Monocytes	Monocytes
CIBERSORTx (I; III)	NK_cell	0.0164398	Bulk-Monocytes	Patient_04_Monocytes	Others
CIBERSORTx (I; III)	B_cell	0	Bulk-Monocytes	Patient_05_Monocytes	Others
CIBERSORTx (I; III)	CD4_T	0.0480945	Bulk-Monocytes	Patient_05_Monocytes	Others
CIBERSORTx (I; III)	CD8_T	0	Bulk-Monocytes	Patient_05_Monocytes	Others
CIBERSORTx (I; III)	Monocytes	0.945317	Bulk-Monocytes	Patient_05_Monocytes	Monocytes
CIBERSORTx (I; III)	NK_cell	0.00658814	Bulk-Monocytes	Patient_05_Monocytes	Others
CIBERSORTx (I; III)	B_cell	0	Bulk-Monocytes	Patient_06_Monocytes	Others
CIBERSORTx (I; III)	CD4_T	0.00395352	Bulk-Monocytes	Patient_06_Monocytes	Others
CIBERSORTx (I; III)	CD8_T	0	Bulk-Monocytes	Patient_06_Monocytes	Others
CIBERSORTx (I; III)	Monocytes	0.969697	Bulk-Monocytes	Patient_06_Monocytes	Monocytes
CIBERSORTx (I; III)	NK_cell	0.0263495	Bulk-Monocytes	Patient_06_Monocytes	Others
CIBERSORTx (I; III)	B_cell	0.136361	Bulk-Monocytes	Patient_07_Monocytes	Others
CIBERSORTx (I; III)	CD4_T	0	Bulk-Monocytes	Patient_07_Monocytes	Others
CIBERSORTx (I; III)	CD8_T	0.0633692	Bulk-Monocytes	Patient_07_Monocytes	Others
CIBERSORTx (I; III)	Monocytes	0.770588	Bulk-Monocytes	Patient_07_Monocytes	Monocytes
CIBERSORTx (I; III)	NK_cell	0.0296814	Bulk-Monocytes	Patient_07_Monocytes	Others
CIBERSORTx (I; III)	B_cell	0.00733353	Bulk-Monocytes	Patient_08_Monocytes	Others
CIBERSORTx (I; III)	CD4_T	0.0515568	Bulk-Monocytes	Patient_08_Monocytes	Others
CIBERSORTx (I; III)	CD8_T	0	Bulk-Monocytes	Patient_08_Monocytes	Others
CIBERSORTx (I; III)	Monocytes	0.8936	Bulk-Monocytes	Patient_08_Monocytes	Monocytes
CIBERSORTx (I; III)	NK_cell	0.0475094	Bulk-Monocytes	Patient_08_Monocytes	Others
CIBERSORTx (I; III)	B_cell	0.126715	Bulk-Monocytes	Patient_09_Monocytes	Others
CIBERSORTx (I; III)	CD4_T	0	Bulk-Monocytes	Patient_09_Monocytes	Others
CIBERSORTx (I; III)	CD8_T	0.065195	Bulk-Monocytes	Patient_09_Monocytes	Others
CIBERSORTx (I; III)	Monocytes	0.785573	Bulk-Monocytes	Patient_09_Monocytes	Monocytes
CIBERSORTx (I; III)	NK_cell	0.0225176	Bulk-Monocytes	Patient_09_Monocytes	Others
CIBERSORTx (I; III)	B_cell	0.0611563	Bulk-Monocytes	Patient_10_Monocytes	Others
CIBERSORTx (I; III)	CD4_T	0.0768516	Bulk-Monocytes	Patient_10_Monocytes	Others
CIBERSORTx (I; III)	CD8_T	0	Bulk-Monocytes	Patient_10_Monocytes	Others
CIBERSORTx (I; III)	Monocytes	0.818753	Bulk-Monocytes	Patient_10_Monocytes	Monocytes
CIBERSORTx (I; III)	NK_cell	0.0432387	Bulk-Monocytes	Patient_10_Monocytes	Others
CIBERSORTx (I; III)	B_cell	0	Bulk-Monocytes	Patient_11_Monocytes	Others
CIBERSORTx (I; III)	CD4_T	0.132894	Bulk-Monocytes	Patient_11_Monocytes	Others
CIBERSORTx (I; III)	CD8_T	0	Bulk-Monocytes	Patient_11_Monocytes	Others
CIBERSORTx (I; III)	Monocytes	0.797548	Bulk-Monocytes	Patient_11_Monocytes	Monocytes
CIBERSORTx (I; III)	NK_cell	0.0695583	Bulk-Monocytes	Patient_11_Monocytes	Others
CIBERSORTx (I; III)	B_cell	0.00114993	Bulk-Monocytes	Patient_12_Monocytes	Others
CIBERSORTx (I; III)	CD4_T	0.0143393	Bulk-Monocytes	Patient_12_Monocytes	Others
CIBERSORTx (I; III)	CD8_T	0.00359684	Bulk-Monocytes	Patient_12_Monocytes	Others
CIBERSORTx (I; III)	Monocytes	0.968315	Bulk-Monocytes	Patient_12_Monocytes	Monocytes
CIBERSORTx (I; III)	NK_cell	0.0125993	Bulk-Monocytes	Patient_12_Monocytes	Others
CIBERSORTx (I; III)	B_cell	0	Bulk-Monocytes	Patient_13_Monocytes	Others
CIBERSORTx (I; III)	CD4_T	0	Bulk-Monocytes	Patient_13_Monocytes	Others
CIBERSORTx (I; III)	CD8_T	0	Bulk-Monocytes	Patient_13_Monocytes	Others
CIBERSORTx (I; III)	Monocytes	1	Bulk-Monocytes	Patient_13_Monocytes	Monocytes
CIBERSORTx (I; III)	NK_cell	0	Bulk-Monocytes	Patient_13_Monocytes	Others
CIBERSORTx (I; III)	B_cell	0.0330945	Bulk-Monocytes	Patient_14_Monocytes	Others
CIBERSORTx (I; III)	CD4_T	0	Bulk-Monocytes	Patient_14_Monocytes	Others
CIBERSORTx (I; III)	CD8_T	0.0849907	Bulk-Monocytes	Patient_14_Monocytes	Others
CIBERSORTx (I; III)	Monocytes	0.836223	Bulk-Monocytes	Patient_14_Monocytes	Monocytes
CIBERSORTx (I; III)	NK_cell	0.045692	Bulk-Monocytes	Patient_14_Monocytes	Others
CIBERSORTx (I; III)	B_cell	0.0479065	Bulk-Monocytes	Patient_15_Monocytes	Others
CIBERSORTx (I; III)	CD4_T	0	Bulk-Monocytes	Patient_15_Monocytes	Others
CIBERSORTx (I; III)	CD8_T	0.0614469	Bulk-Monocytes	Patient_15_Monocytes	Others
CIBERSORTx (I; III)	Monocytes	0.890647	Bulk-Monocytes	Patient_15_Monocytes	Monocytes
CIBERSORTx (I; III)	NK_cell	0	Bulk-Monocytes	Patient_15_Monocytes	Others
CIBERSORTx (I; III)	B_cell	0	Bulk-Monocytes	Patient_16_Monocytes	Others
CIBERSORTx (I; III)	CD4_T	0	Bulk-Monocytes	Patient_16_Monocytes	Others
CIBERSORTx (I; III)	CD8_T	0.0527544	Bulk-Monocytes	Patient_16_Monocytes	Others
CIBERSORTx (I; III)	Monocytes	0.947246	Bulk-Monocytes	Patient_16_Monocytes	Monocytes
CIBERSORTx (I; III)	NK_cell	0	Bulk-Monocytes	Patient_16_Monocytes	Others
CIBERSORTx (I; III)	B_cell	0	Bulk-Monocytes	Patient_17_Monocytes	Others
CIBERSORTx (I; III)	CD4_T	0	Bulk-Monocytes	Patient_17_Monocytes	Others
CIBERSORTx (I; III)	CD8_T	0	Bulk-Monocytes	Patient_17_Monocytes	Others
CIBERSORTx (I; III)	Monocytes	1	Bulk-Monocytes	Patient_17_Monocytes	Monocytes
CIBERSORTx (I; III)	NK_cell	0	Bulk-Monocytes	Patient_17_Monocytes	Others
CIBERSORTx (I; III)	B_cell	0	Bulk-NK_cell	Patient_01_NK	Others
CIBERSORTx (I; III)	CD4_T	0	Bulk-NK_cell	Patient_01_NK	Others
CIBERSORTx (I; III)	CD8_T	0	Bulk-NK_cell	Patient_01_NK	Others
CIBERSORTx (I; III)	Monocytes	0	Bulk-NK_cell	Patient_01_NK	Others
CIBERSORTx (I; III)	NK_cell	1	Bulk-NK_cell	Patient_01_NK	NK_cell
CIBERSORTx (I; III)	B_cell	0.00860564	Bulk-NK_cell	Patient_02_NK	Others
CIBERSORTx (I; III)	CD4_T	0	Bulk-NK_cell	Patient_02_NK	Others
CIBERSORTx (I; III)	CD8_T	0.322984	Bulk-NK_cell	Patient_02_NK	Others
CIBERSORTx (I; III)	Monocytes	0	Bulk-NK_cell	Patient_02_NK	Others
CIBERSORTx (I; III)	NK_cell	0.66841	Bulk-NK_cell	Patient_02_NK	NK_cell
CIBERSORTx (I; III)	B_cell	0.0124796	Bulk-NK_cell	Patient_03_NK	Others
CIBERSORTx (I; III)	CD4_T	0	Bulk-NK_cell	Patient_03_NK	Others
CIBERSORTx (I; III)	CD8_T	0.0688686	Bulk-NK_cell	Patient_03_NK	Others
CIBERSORTx (I; III)	Monocytes	0	Bulk-NK_cell	Patient_03_NK	Others
CIBERSORTx (I; III)	NK_cell	0.918652	Bulk-NK_cell	Patient_03_NK	NK_cell
CIBERSORTx (I; III)	B_cell	0.000456967	Bulk-NK_cell	Patient_04_NK	Others
CIBERSORTx (I; III)	CD4_T	0.0460376	Bulk-NK_cell	Patient_04_NK	Others
CIBERSORTx (I; III)	CD8_T	0	Bulk-NK_cell	Patient_04_NK	Others
CIBERSORTx (I; III)	Monocytes	0.16472	Bulk-NK_cell	Patient_04_NK	Others
CIBERSORTx (I; III)	NK_cell	0.788786	Bulk-NK_cell	Patient_04_NK	NK_cell
CIBERSORTx (I; III)	B_cell	0	Bulk-NK_cell	Patient_05_NK	Others
CIBERSORTx (I; III)	CD4_T	0	Bulk-NK_cell	Patient_05_NK	Others
CIBERSORTx (I; III)	CD8_T	0.0466287	Bulk-NK_cell	Patient_05_NK	Others
CIBERSORTx (I; III)	Monocytes	0.25705	Bulk-NK_cell	Patient_05_NK	Others
CIBERSORTx (I; III)	NK_cell	0.696321	Bulk-NK_cell	Patient_05_NK	NK_cell
CIBERSORTx (I; III)	B_cell	0	Bulk-NK_cell	Patient_06_NK	Others
CIBERSORTx (I; III)	CD4_T	0	Bulk-NK_cell	Patient_06_NK	Others
CIBERSORTx (I; III)	CD8_T	0.078282	Bulk-NK_cell	Patient_06_NK	Others
CIBERSORTx (I; III)	Monocytes	0	Bulk-NK_cell	Patient_06_NK	Others
CIBERSORTx (I; III)	NK_cell	0.921718	Bulk-NK_cell	Patient_06_NK	NK_cell
CIBERSORTx (I; III)	B_cell	0.0697038	Bulk-NK_cell	Patient_07_NK	Others
CIBERSORTx (I; III)	CD4_T	0	Bulk-NK_cell	Patient_07_NK	Others
CIBERSORTx (I; III)	CD8_T	0.136967	Bulk-NK_cell	Patient_07_NK	Others
CIBERSORTx (I; III)	Monocytes	0.0798391	Bulk-NK_cell	Patient_07_NK	Others
CIBERSORTx (I; III)	NK_cell	0.71349	Bulk-NK_cell	Patient_07_NK	NK_cell
CIBERSORTx (I; III)	B_cell	0.0110677	Bulk-NK_cell	Patient_08_NK	Others
CIBERSORTx (I; III)	CD4_T	0	Bulk-NK_cell	Patient_08_NK	Others
CIBERSORTx (I; III)	CD8_T	0.141734	Bulk-NK_cell	Patient_08_NK	Others
CIBERSORTx (I; III)	Monocytes	0.0176651	Bulk-NK_cell	Patient_08_NK	Others
CIBERSORTx (I; III)	NK_cell	0.829534	Bulk-NK_cell	Patient_08_NK	NK_cell
CIBERSORTx (I; III)	B_cell	0.00146331	Bulk-NK_cell	Patient_09_NK	Others
CIBERSORTx (I; III)	CD4_T	0	Bulk-NK_cell	Patient_09_NK	Others
CIBERSORTx (I; III)	CD8_T	0.0776767	Bulk-NK_cell	Patient_09_NK	Others
CIBERSORTx (I; III)	Monocytes	0.037287	Bulk-NK_cell	Patient_09_NK	Others
CIBERSORTx (I; III)	NK_cell	0.883573	Bulk-NK_cell	Patient_09_NK	NK_cell
CIBERSORTx (I; III)	B_cell	0.0348149	Bulk-NK_cell	Patient_10_NK	Others
CIBERSORTx (I; III)	CD4_T	0.013618	Bulk-NK_cell	Patient_10_NK	Others
CIBERSORTx (I; III)	CD8_T	0	Bulk-NK_cell	Patient_10_NK	Others
CIBERSORTx (I; III)	Monocytes	0.0252099	Bulk-NK_cell	Patient_10_NK	Others
CIBERSORTx (I; III)	NK_cell	0.926357	Bulk-NK_cell	Patient_10_NK	NK_cell
CIBERSORTx (I; III)	B_cell	0	Bulk-NK_cell	Patient_11_NK	Others
CIBERSORTx (I; III)	CD4_T	0	Bulk-NK_cell	Patient_11_NK	Others
CIBERSORTx (I; III)	CD8_T	0.0496332	Bulk-NK_cell	Patient_11_NK	Others
CIBERSORTx (I; III)	Monocytes	0	Bulk-NK_cell	Patient_11_NK	Others
CIBERSORTx (I; III)	NK_cell	0.950367	Bulk-NK_cell	Patient_11_NK	NK_cell
CIBERSORTx (I; III)	B_cell	0	Bulk-NK_cell	Patient_12_NK	Others
CIBERSORTx (I; III)	CD4_T	0.0320743	Bulk-NK_cell	Patient_12_NK	Others
CIBERSORTx (I; III)	CD8_T	0	Bulk-NK_cell	Patient_12_NK	Others
CIBERSORTx (I; III)	Monocytes	0	Bulk-NK_cell	Patient_12_NK	Others
CIBERSORTx (I; III)	NK_cell	0.967926	Bulk-NK_cell	Patient_12_NK	NK_cell
CIBERSORTx (I; III)	B_cell	0	Bulk-NK_cell	Patient_13_NK	Others
CIBERSORTx (I; III)	CD4_T	0	Bulk-NK_cell	Patient_13_NK	Others
CIBERSORTx (I; III)	CD8_T	0.0516276	Bulk-NK_cell	Patient_13_NK	Others
CIBERSORTx (I; III)	Monocytes	0	Bulk-NK_cell	Patient_13_NK	Others
CIBERSORTx (I; III)	NK_cell	0.948372	Bulk-NK_cell	Patient_13_NK	NK_cell
CIBERSORTx (I; III)	B_cell	0.00190079	Bulk-NK_cell	Patient_14_NK	Others
CIBERSORTx (I; III)	CD4_T	0	Bulk-NK_cell	Patient_14_NK	Others
CIBERSORTx (I; III)	CD8_T	0	Bulk-NK_cell	Patient_14_NK	Others
CIBERSORTx (I; III)	Monocytes	0	Bulk-NK_cell	Patient_14_NK	Others
CIBERSORTx (I; III)	NK_cell	0.998099	Bulk-NK_cell	Patient_14_NK	NK_cell
CIBERSORTx (I; III)	B_cell	0.0662866	Bulk-NK_cell	Patient_15_NK	Others
CIBERSORTx (I; III)	CD4_T	0.0339335	Bulk-NK_cell	Patient_15_NK	Others
CIBERSORTx (I; III)	CD8_T	0	Bulk-NK_cell	Patient_15_NK	Others
CIBERSORTx (I; III)	Monocytes	0.197745	Bulk-NK_cell	Patient_15_NK	Others
CIBERSORTx (I; III)	NK_cell	0.702034	Bulk-NK_cell	Patient_15_NK	NK_cell
CIBERSORTx (I; III)	B_cell	0.0123791	Bulk-NK_cell	Patient_16_NK	Others
CIBERSORTx (I; III)	CD4_T	0.00866404	Bulk-NK_cell	Patient_16_NK	Others
CIBERSORTx (I; III)	CD8_T	0	Bulk-NK_cell	Patient_16_NK	Others
CIBERSORTx (I; III)	Monocytes	0.336349	Bulk-NK_cell	Patient_16_NK	Others
CIBERSORTx (I; III)	NK_cell	0.642608	Bulk-NK_cell	Patient_16_NK	NK_cell
CIBERSORTx (I; III)	B_cell	0	Bulk-NK_cell	Patient_17_NK	Others
CIBERSORTx (I; III)	CD4_T	0	Bulk-NK_cell	Patient_17_NK	Others
CIBERSORTx (I; III)	CD8_T	0.0328909	Bulk-NK_cell	Patient_17_NK	Others
CIBERSORTx (I; III)	Monocytes	0	Bulk-NK_cell	Patient_17_NK	Others
CIBERSORTx (I; III)	NK_cell	0.967109	Bulk-NK_cell	Patient_17_NK	NK_cell
ReDeconv	B_cell	0.985398	Bulk-B_cell	Patient_01_B	B_cell
ReDeconv	CD4_T	0	Bulk-B_cell	Patient_01_B	Others
ReDeconv	CD8_T	0	Bulk-B_cell	Patient_01_B	Others
ReDeconv	Monocytes	0.0113035	Bulk-B_cell	Patient_01_B	Others
ReDeconv	NK_cell	0.00329887	Bulk-B_cell	Patient_01_B	Others
ReDeconv	B_cell	0.9349	Bulk-B_cell	Patient_02_B	B_cell
ReDeconv	CD4_T	0	Bulk-B_cell	Patient_02_B	Others
ReDeconv	CD8_T	0	Bulk-B_cell	Patient_02_B	Others
ReDeconv	Monocytes	0.0651	Bulk-B_cell	Patient_02_B	Others
ReDeconv	NK_cell	0	Bulk-B_cell	Patient_02_B	Others
ReDeconv	B_cell	0.978109	Bulk-B_cell	Patient_03_B	B_cell
ReDeconv	CD4_T	0.00241958	Bulk-B_cell	Patient_03_B	Others
ReDeconv	CD8_T	0.00660425	Bulk-B_cell	Patient_03_B	Others
ReDeconv	Monocytes	0	Bulk-B_cell	Patient_03_B	Others
ReDeconv	NK_cell	0.0128671	Bulk-B_cell	Patient_03_B	Others
ReDeconv	B_cell	1	Bulk-B_cell	Patient_04_B	B_cell
ReDeconv	CD4_T	0	Bulk-B_cell	Patient_04_B	Others
ReDeconv	CD8_T	0	Bulk-B_cell	Patient_04_B	Others
ReDeconv	Monocytes	0	Bulk-B_cell	Patient_04_B	Others
ReDeconv	NK_cell	0	Bulk-B_cell	Patient_04_B	Others
ReDeconv	B_cell	0.992153	Bulk-B_cell	Patient_05_B	B_cell
ReDeconv	CD4_T	0.00604941	Bulk-B_cell	Patient_05_B	Others
ReDeconv	CD8_T	0	Bulk-B_cell	Patient_05_B	Others
ReDeconv	Monocytes	0	Bulk-B_cell	Patient_05_B	Others
ReDeconv	NK_cell	0.00179737	Bulk-B_cell	Patient_05_B	Others
ReDeconv	B_cell	1	Bulk-B_cell	Patient_06_B	B_cell
ReDeconv	CD4_T	0	Bulk-B_cell	Patient_06_B	Others
ReDeconv	CD8_T	0	Bulk-B_cell	Patient_06_B	Others
ReDeconv	Monocytes	0	Bulk-B_cell	Patient_06_B	Others
ReDeconv	NK_cell	0	Bulk-B_cell	Patient_06_B	Others
ReDeconv	B_cell	0.971215	Bulk-B_cell	Patient_07_B	B_cell
ReDeconv	CD4_T	0.00258544	Bulk-B_cell	Patient_07_B	Others
ReDeconv	CD8_T	0.00752832	Bulk-B_cell	Patient_07_B	Others
ReDeconv	Monocytes	0.010662	Bulk-B_cell	Patient_07_B	Others
ReDeconv	NK_cell	0.00800925	Bulk-B_cell	Patient_07_B	Others
ReDeconv	B_cell	0.953757	Bulk-B_cell	Patient_08_B	B_cell
ReDeconv	CD4_T	0.0152718	Bulk-B_cell	Patient_08_B	Others
ReDeconv	CD8_T	0.00082257	Bulk-B_cell	Patient_08_B	Others
ReDeconv	Monocytes	0.00874344	Bulk-B_cell	Patient_08_B	Others
ReDeconv	NK_cell	0.0214055	Bulk-B_cell	Patient_08_B	Others
ReDeconv	B_cell	0.941387	Bulk-B_cell	Patient_09_B	B_cell
ReDeconv	CD4_T	0	Bulk-B_cell	Patient_09_B	Others
ReDeconv	CD8_T	0	Bulk-B_cell	Patient_09_B	Others
ReDeconv	Monocytes	0.0586131	Bulk-B_cell	Patient_09_B	Others
ReDeconv	NK_cell	0	Bulk-B_cell	Patient_09_B	Others
ReDeconv	B_cell	0.99952	Bulk-B_cell	Patient_10_B	B_cell
ReDeconv	CD4_T	0	Bulk-B_cell	Patient_10_B	Others
ReDeconv	CD8_T	0.000479821	Bulk-B_cell	Patient_10_B	Others
ReDeconv	Monocytes	0	Bulk-B_cell	Patient_10_B	Others
ReDeconv	NK_cell	0	Bulk-B_cell	Patient_10_B	Others
ReDeconv	B_cell	0.999621	Bulk-B_cell	Patient_11_B	B_cell
ReDeconv	CD4_T	0	Bulk-B_cell	Patient_11_B	Others
ReDeconv	CD8_T	0	Bulk-B_cell	Patient_11_B	Others
ReDeconv	Monocytes	0.000378694	Bulk-B_cell	Patient_11_B	Others
ReDeconv	NK_cell	0	Bulk-B_cell	Patient_11_B	Others
ReDeconv	B_cell	0.99267	Bulk-B_cell	Patient_12_B	B_cell
ReDeconv	CD4_T	0.00256364	Bulk-B_cell	Patient_12_B	Others
ReDeconv	CD8_T	0	Bulk-B_cell	Patient_12_B	Others
ReDeconv	Monocytes	0	Bulk-B_cell	Patient_12_B	Others
ReDeconv	NK_cell	0.0047659	Bulk-B_cell	Patient_12_B	Others
ReDeconv	B_cell	1	Bulk-B_cell	Patient_13_B	B_cell
ReDeconv	CD4_T	0	Bulk-B_cell	Patient_13_B	Others
ReDeconv	CD8_T	0	Bulk-B_cell	Patient_13_B	Others
ReDeconv	Monocytes	0	Bulk-B_cell	Patient_13_B	Others
ReDeconv	NK_cell	0	Bulk-B_cell	Patient_13_B	Others
ReDeconv	B_cell	1	Bulk-B_cell	Patient_14_B	B_cell
ReDeconv	CD4_T	0	Bulk-B_cell	Patient_14_B	Others
ReDeconv	CD8_T	0	Bulk-B_cell	Patient_14_B	Others
ReDeconv	Monocytes	0	Bulk-B_cell	Patient_14_B	Others
ReDeconv	NK_cell	0	Bulk-B_cell	Patient_14_B	Others
ReDeconv	B_cell	0.984476	Bulk-B_cell	Patient_15_B	B_cell
ReDeconv	CD4_T	0	Bulk-B_cell	Patient_15_B	Others
ReDeconv	CD8_T	0.00292505	Bulk-B_cell	Patient_15_B	Others
ReDeconv	Monocytes	0.00599999	Bulk-B_cell	Patient_15_B	Others
ReDeconv	NK_cell	0.00659869	Bulk-B_cell	Patient_15_B	Others
ReDeconv	B_cell	0.962882	Bulk-B_cell	Patient_16_B	B_cell
ReDeconv	CD4_T	0	Bulk-B_cell	Patient_16_B	Others
ReDeconv	CD8_T	0.000469178	Bulk-B_cell	Patient_16_B	Others
ReDeconv	Monocytes	0.0366491	Bulk-B_cell	Patient_16_B	Others
ReDeconv	NK_cell	0	Bulk-B_cell	Patient_16_B	Others
ReDeconv	B_cell	0.998581	Bulk-B_cell	Patient_17_B	B_cell
ReDeconv	CD4_T	0	Bulk-B_cell	Patient_17_B	Others
ReDeconv	CD8_T	0.00141886	Bulk-B_cell	Patient_17_B	Others
ReDeconv	Monocytes	0	Bulk-B_cell	Patient_17_B	Others
ReDeconv	NK_cell	0	Bulk-B_cell	Patient_17_B	Others
ReDeconv	B_cell	0	Bulk-CD4_T	Patient_01_CD4	Others
ReDeconv	CD4_T	1	Bulk-CD4_T	Patient_01_CD4	CD4_T
ReDeconv	CD8_T	0	Bulk-CD4_T	Patient_01_CD4	Others
ReDeconv	Monocytes	0	Bulk-CD4_T	Patient_01_CD4	Others
ReDeconv	NK_cell	0	Bulk-CD4_T	Patient_01_CD4	Others
ReDeconv	B_cell	0	Bulk-CD4_T	Patient_02_CD4	Others
ReDeconv	CD4_T	0.998764	Bulk-CD4_T	Patient_02_CD4	CD4_T
ReDeconv	CD8_T	0.00123575	Bulk-CD4_T	Patient_02_CD4	Others
ReDeconv	Monocytes	0	Bulk-CD4_T	Patient_02_CD4	Others
ReDeconv	NK_cell	0	Bulk-CD4_T	Patient_02_CD4	Others
ReDeconv	B_cell	0	Bulk-CD4_T	Patient_03_CD4	Others
ReDeconv	CD4_T	0.989182	Bulk-CD4_T	Patient_03_CD4	CD4_T
ReDeconv	CD8_T	0	Bulk-CD4_T	Patient_03_CD4	Others
ReDeconv	Monocytes	0	Bulk-CD4_T	Patient_03_CD4	Others
ReDeconv	NK_cell	0.0108184	Bulk-CD4_T	Patient_03_CD4	Others
ReDeconv	B_cell	0	Bulk-CD4_T	Patient_04_CD4	Others
ReDeconv	CD4_T	0.999223	Bulk-CD4_T	Patient_04_CD4	CD4_T
ReDeconv	CD8_T	0	Bulk-CD4_T	Patient_04_CD4	Others
ReDeconv	Monocytes	0	Bulk-CD4_T	Patient_04_CD4	Others
ReDeconv	NK_cell	0.000776723	Bulk-CD4_T	Patient_04_CD4	Others
ReDeconv	B_cell	0	Bulk-CD4_T	Patient_05_CD4	Others
ReDeconv	CD4_T	1	Bulk-CD4_T	Patient_05_CD4	CD4_T
ReDeconv	CD8_T	0	Bulk-CD4_T	Patient_05_CD4	Others
ReDeconv	Monocytes	0	Bulk-CD4_T	Patient_05_CD4	Others
ReDeconv	NK_cell	0	Bulk-CD4_T	Patient_05_CD4	Others
ReDeconv	B_cell	0	Bulk-CD4_T	Patient_06_CD4	Others
ReDeconv	CD4_T	0.975977	Bulk-CD4_T	Patient_06_CD4	CD4_T
ReDeconv	CD8_T	0	Bulk-CD4_T	Patient_06_CD4	Others
ReDeconv	Monocytes	0	Bulk-CD4_T	Patient_06_CD4	Others
ReDeconv	NK_cell	0.0240235	Bulk-CD4_T	Patient_06_CD4	Others
ReDeconv	B_cell	0.00427304	Bulk-CD4_T	Patient_07_CD4	Others
ReDeconv	CD4_T	0.887403	Bulk-CD4_T	Patient_07_CD4	CD4_T
ReDeconv	CD8_T	0.0138722	Bulk-CD4_T	Patient_07_CD4	Others
ReDeconv	Monocytes	0.0169477	Bulk-CD4_T	Patient_07_CD4	Others
ReDeconv	NK_cell	0.0775042	Bulk-CD4_T	Patient_07_CD4	Others
ReDeconv	B_cell	0	Bulk-CD4_T	Patient_08_CD4	Others
ReDeconv	CD4_T	1	Bulk-CD4_T	Patient_08_CD4	CD4_T
ReDeconv	CD8_T	0	Bulk-CD4_T	Patient_08_CD4	Others
ReDeconv	Monocytes	0	Bulk-CD4_T	Patient_08_CD4	Others
ReDeconv	NK_cell	0	Bulk-CD4_T	Patient_08_CD4	Others
ReDeconv	B_cell	0	Bulk-CD4_T	Patient_09_CD4	Others
ReDeconv	CD4_T	0.976434	Bulk-CD4_T	Patient_09_CD4	CD4_T
ReDeconv	CD8_T	0.000279626	Bulk-CD4_T	Patient_09_CD4	Others
ReDeconv	Monocytes	0.0232864	Bulk-CD4_T	Patient_09_CD4	Others
ReDeconv	NK_cell	0	Bulk-CD4_T	Patient_09_CD4	Others
ReDeconv	B_cell	0.000778068	Bulk-CD4_T	Patient_10_CD4	Others
ReDeconv	CD4_T	0.997566	Bulk-CD4_T	Patient_10_CD4	CD4_T
ReDeconv	CD8_T	0.00165623	Bulk-CD4_T	Patient_10_CD4	Others
ReDeconv	Monocytes	0	Bulk-CD4_T	Patient_10_CD4	Others
ReDeconv	NK_cell	0	Bulk-CD4_T	Patient_10_CD4	Others
ReDeconv	B_cell	0	Bulk-CD4_T	Patient_11_CD4	Others
ReDeconv	CD4_T	0.999992	Bulk-CD4_T	Patient_11_CD4	CD4_T
ReDeconv	CD8_T	8.28185e-06	Bulk-CD4_T	Patient_11_CD4	Others
ReDeconv	Monocytes	0	Bulk-CD4_T	Patient_11_CD4	Others
ReDeconv	NK_cell	0	Bulk-CD4_T	Patient_11_CD4	Others
ReDeconv	B_cell	0	Bulk-CD4_T	Patient_12_CD4	Others
ReDeconv	CD4_T	1	Bulk-CD4_T	Patient_12_CD4	CD4_T
ReDeconv	CD8_T	0	Bulk-CD4_T	Patient_12_CD4	Others
ReDeconv	Monocytes	0	Bulk-CD4_T	Patient_12_CD4	Others
ReDeconv	NK_cell	0	Bulk-CD4_T	Patient_12_CD4	Others
ReDeconv	B_cell	0	Bulk-CD4_T	Patient_13_CD4	Others
ReDeconv	CD4_T	1	Bulk-CD4_T	Patient_13_CD4	CD4_T
ReDeconv	CD8_T	0	Bulk-CD4_T	Patient_13_CD4	Others
ReDeconv	Monocytes	0	Bulk-CD4_T	Patient_13_CD4	Others
ReDeconv	NK_cell	0	Bulk-CD4_T	Patient_13_CD4	Others
ReDeconv	B_cell	0	Bulk-CD4_T	Patient_14_CD4	Others
ReDeconv	CD4_T	0.979714	Bulk-CD4_T	Patient_14_CD4	CD4_T
ReDeconv	CD8_T	0	Bulk-CD4_T	Patient_14_CD4	Others
ReDeconv	Monocytes	0	Bulk-CD4_T	Patient_14_CD4	Others
ReDeconv	NK_cell	0.020286	Bulk-CD4_T	Patient_14_CD4	Others
ReDeconv	B_cell	0.00465362	Bulk-CD4_T	Patient_15_CD4	Others
ReDeconv	CD4_T	0.962213	Bulk-CD4_T	Patient_15_CD4	CD4_T
ReDeconv	CD8_T	0.00525368	Bulk-CD4_T	Patient_15_CD4	Others
ReDeconv	Monocytes	0.0278799	Bulk-CD4_T	Patient_15_CD4	Others
ReDeconv	NK_cell	0	Bulk-CD4_T	Patient_15_CD4	Others
ReDeconv	B_cell	0.00437542	Bulk-CD4_T	Patient_16_CD4	Others
ReDeconv	CD4_T	0.707315	Bulk-CD4_T	Patient_16_CD4	CD4_T
ReDeconv	CD8_T	0.12725	Bulk-CD4_T	Patient_16_CD4	Others
ReDeconv	Monocytes	0.116445	Bulk-CD4_T	Patient_16_CD4	Others
ReDeconv	NK_cell	0.044615	Bulk-CD4_T	Patient_16_CD4	Others
ReDeconv	B_cell	0	Bulk-CD4_T	Patient_17_CD4	Others
ReDeconv	CD4_T	0.946635	Bulk-CD4_T	Patient_17_CD4	CD4_T
ReDeconv	CD8_T	0.053365	Bulk-CD4_T	Patient_17_CD4	Others
ReDeconv	Monocytes	0	Bulk-CD4_T	Patient_17_CD4	Others
ReDeconv	NK_cell	0	Bulk-CD4_T	Patient_17_CD4	Others
ReDeconv	B_cell	0.00990023	Bulk-CD8_T	Patient_01_CD8	Others
ReDeconv	CD4_T	0	Bulk-CD8_T	Patient_01_CD8	Others
ReDeconv	CD8_T	0.928615	Bulk-CD8_T	Patient_01_CD8	CD8_T
ReDeconv	Monocytes	0.0123161	Bulk-CD8_T	Patient_01_CD8	Others
ReDeconv	NK_cell	0.0491688	Bulk-CD8_T	Patient_01_CD8	Others
ReDeconv	B_cell	0	Bulk-CD8_T	Patient_02_CD8	Others
ReDeconv	CD4_T	0.0879619	Bulk-CD8_T	Patient_02_CD8	Others
ReDeconv	CD8_T	0.912038	Bulk-CD8_T	Patient_02_CD8	CD8_T
ReDeconv	Monocytes	0	Bulk-CD8_T	Patient_02_CD8	Others
ReDeconv	NK_cell	0	Bulk-CD8_T	Patient_02_CD8	Others
ReDeconv	B_cell	0.00100672	Bulk-CD8_T	Patient_03_CD8	Others
ReDeconv	CD4_T	0	Bulk-CD8_T	Patient_03_CD8	Others
ReDeconv	CD8_T	0.811684	Bulk-CD8_T	Patient_03_CD8	CD8_T
ReDeconv	Monocytes	0	Bulk-CD8_T	Patient_03_CD8	Others
ReDeconv	NK_cell	0.187309	Bulk-CD8_T	Patient_03_CD8	Others
ReDeconv	B_cell	0	Bulk-CD8_T	Patient_04_CD8	Others
ReDeconv	CD4_T	0.096238	Bulk-CD8_T	Patient_04_CD8	Others
ReDeconv	CD8_T	0.903762	Bulk-CD8_T	Patient_04_CD8	CD8_T
ReDeconv	Monocytes	0	Bulk-CD8_T	Patient_04_CD8	Others
ReDeconv	NK_cell	0	Bulk-CD8_T	Patient_04_CD8	Others
ReDeconv	B_cell	0	Bulk-CD8_T	Patient_05_CD8	Others
ReDeconv	CD4_T	0.176868	Bulk-CD8_T	Patient_05_CD8	Others
ReDeconv	CD8_T	0.823132	Bulk-CD8_T	Patient_05_CD8	CD8_T
ReDeconv	Monocytes	0	Bulk-CD8_T	Patient_05_CD8	Others
ReDeconv	NK_cell	0	Bulk-CD8_T	Patient_05_CD8	Others
ReDeconv	B_cell	0	Bulk-CD8_T	Patient_06_CD8	Others
ReDeconv	CD4_T	0	Bulk-CD8_T	Patient_06_CD8	Others
ReDeconv	CD8_T	0.995132	Bulk-CD8_T	Patient_06_CD8	CD8_T
ReDeconv	Monocytes	0	Bulk-CD8_T	Patient_06_CD8	Others
ReDeconv	NK_cell	0.00486809	Bulk-CD8_T	Patient_06_CD8	Others
ReDeconv	B_cell	0.00339028	Bulk-CD8_T	Patient_07_CD8	Others
ReDeconv	CD4_T	0	Bulk-CD8_T	Patient_07_CD8	Others
ReDeconv	CD8_T	0.88134	Bulk-CD8_T	Patient_07_CD8	CD8_T
ReDeconv	Monocytes	0.0163339	Bulk-CD8_T	Patient_07_CD8	Others
ReDeconv	NK_cell	0.0989357	Bulk-CD8_T	Patient_07_CD8	Others
ReDeconv	B_cell	9.09325e-05	Bulk-CD8_T	Patient_08_CD8	Others
ReDeconv	CD4_T	0.1448	Bulk-CD8_T	Patient_08_CD8	Others
ReDeconv	CD8_T	0.801392	Bulk-CD8_T	Patient_08_CD8	CD8_T
ReDeconv	Monocytes	0.0277084	Bulk-CD8_T	Patient_08_CD8	Others
ReDeconv	NK_cell	0.0260085	Bulk-CD8_T	Patient_08_CD8	Others
ReDeconv	B_cell	0	Bulk-CD8_T	Patient_09_CD8	Others
ReDeconv	CD4_T	0.00423581	Bulk-CD8_T	Patient_09_CD8	Others
ReDeconv	CD8_T	0.967278	Bulk-CD8_T	Patient_09_CD8	CD8_T
ReDeconv	Monocytes	0.028486	Bulk-CD8_T	Patient_09_CD8	Others
ReDeconv	NK_cell	0	Bulk-CD8_T	Patient_09_CD8	Others
ReDeconv	B_cell	0	Bulk-CD8_T	Patient_10_CD8	Others
ReDeconv	CD4_T	0	Bulk-CD8_T	Patient_10_CD8	Others
ReDeconv	CD8_T	0.999843	Bulk-CD8_T	Patient_10_CD8	CD8_T
ReDeconv	Monocytes	0	Bulk-CD8_T	Patient_10_CD8	Others
ReDeconv	NK_cell	0.000157209	Bulk-CD8_T	Patient_10_CD8	Others
ReDeconv	B_cell	0	Bulk-CD8_T	Patient_11_CD8	Others
ReDeconv	CD4_T	0.0949717	Bulk-CD8_T	Patient_11_CD8	Others
ReDeconv	CD8_T	0.905028	Bulk-CD8_T	Patient_11_CD8	CD8_T
ReDeconv	Monocytes	0	Bulk-CD8_T	Patient_11_CD8	Others
ReDeconv	NK_cell	0	Bulk-CD8_T	Patient_11_CD8	Others
ReDeconv	B_cell	0	Bulk-CD8_T	Patient_12_CD8	Others
ReDeconv	CD4_T	0.101141	Bulk-CD8_T	Patient_12_CD8	Others
ReDeconv	CD8_T	0.898859	Bulk-CD8_T	Patient_12_CD8	CD8_T
ReDeconv	Monocytes	0	Bulk-CD8_T	Patient_12_CD8	Others
ReDeconv	NK_cell	0	Bulk-CD8_T	Patient_12_CD8	Others
ReDeconv	B_cell	0	Bulk-CD8_T	Patient_13_CD8	Others
ReDeconv	CD4_T	0	Bulk-CD8_T	Patient_13_CD8	Others
ReDeconv	CD8_T	1	Bulk-CD8_T	Patient_13_CD8	CD8_T
ReDeconv	Monocytes	0	Bulk-CD8_T	Patient_13_CD8	Others
ReDeconv	NK_cell	0	Bulk-CD8_T	Patient_13_CD8	Others
ReDeconv	B_cell	0	Bulk-CD8_T	Patient_14_CD8	Others
ReDeconv	CD4_T	0	Bulk-CD8_T	Patient_14_CD8	Others
ReDeconv	CD8_T	1	Bulk-CD8_T	Patient_14_CD8	CD8_T
ReDeconv	Monocytes	0	Bulk-CD8_T	Patient_14_CD8	Others
ReDeconv	NK_cell	0	Bulk-CD8_T	Patient_14_CD8	Others
ReDeconv	B_cell	0.00347354	Bulk-CD8_T	Patient_15_CD8	Others
ReDeconv	CD4_T	0	Bulk-CD8_T	Patient_15_CD8	Others
ReDeconv	CD8_T	0.879656	Bulk-CD8_T	Patient_15_CD8	CD8_T
ReDeconv	Monocytes	0.0234724	Bulk-CD8_T	Patient_15_CD8	Others
ReDeconv	NK_cell	0.0933983	Bulk-CD8_T	Patient_15_CD8	Others
ReDeconv	B_cell	0	Bulk-CD8_T	Patient_16_CD8	Others
ReDeconv	CD4_T	0	Bulk-CD8_T	Patient_16_CD8	Others
ReDeconv	CD8_T	0.899858	Bulk-CD8_T	Patient_16_CD8	CD8_T
ReDeconv	Monocytes	0.0831282	Bulk-CD8_T	Patient_16_CD8	Others
ReDeconv	NK_cell	0.0170133	Bulk-CD8_T	Patient_16_CD8	Others
ReDeconv	B_cell	0	Bulk-CD8_T	Patient_17_CD8	Others
ReDeconv	CD4_T	0	Bulk-CD8_T	Patient_17_CD8	Others
ReDeconv	CD8_T	1	Bulk-CD8_T	Patient_17_CD8	CD8_T
ReDeconv	Monocytes	0	Bulk-CD8_T	Patient_17_CD8	Others
ReDeconv	NK_cell	0	Bulk-CD8_T	Patient_17_CD8	Others
ReDeconv	B_cell	0	Bulk-Monocytes	Patient_01_Monocytes	Others
ReDeconv	CD4_T	0	Bulk-Monocytes	Patient_01_Monocytes	Others
ReDeconv	CD8_T	0	Bulk-Monocytes	Patient_01_Monocytes	Others
ReDeconv	Monocytes	1	Bulk-Monocytes	Patient_01_Monocytes	Monocytes
ReDeconv	NK_cell	0	Bulk-Monocytes	Patient_01_Monocytes	Others
ReDeconv	B_cell	0	Bulk-Monocytes	Patient_02_Monocytes	Others
ReDeconv	CD4_T	0	Bulk-Monocytes	Patient_02_Monocytes	Others
ReDeconv	CD8_T	0	Bulk-Monocytes	Patient_02_Monocytes	Others
ReDeconv	Monocytes	1	Bulk-Monocytes	Patient_02_Monocytes	Monocytes
ReDeconv	NK_cell	0	Bulk-Monocytes	Patient_02_Monocytes	Others
ReDeconv	B_cell	0.00610708	Bulk-Monocytes	Patient_03_Monocytes	Others
ReDeconv	CD4_T	0.00679741	Bulk-Monocytes	Patient_03_Monocytes	Others
ReDeconv	CD8_T	0.000125536	Bulk-Monocytes	Patient_03_Monocytes	Others
ReDeconv	Monocytes	0.938507	Bulk-Monocytes	Patient_03_Monocytes	Monocytes
ReDeconv	NK_cell	0.0484632	Bulk-Monocytes	Patient_03_Monocytes	Others
ReDeconv	B_cell	0	Bulk-Monocytes	Patient_04_Monocytes	Others
ReDeconv	CD4_T	0	Bulk-Monocytes	Patient_04_Monocytes	Others
ReDeconv	CD8_T	0	Bulk-Monocytes	Patient_04_Monocytes	Others
ReDeconv	Monocytes	1	Bulk-Monocytes	Patient_04_Monocytes	Monocytes
ReDeconv	NK_cell	0	Bulk-Monocytes	Patient_04_Monocytes	Others
ReDeconv	B_cell	0	Bulk-Monocytes	Patient_05_Monocytes	Others
ReDeconv	CD4_T	0	Bulk-Monocytes	Patient_05_Monocytes	Others
ReDeconv	CD8_T	0	Bulk-Monocytes	Patient_05_Monocytes	Others
ReDeconv	Monocytes	1	Bulk-Monocytes	Patient_05_Monocytes	Monocytes
ReDeconv	NK_cell	0	Bulk-Monocytes	Patient_05_Monocytes	Others
ReDeconv	B_cell	0	Bulk-Monocytes	Patient_06_Monocytes	Others
ReDeconv	CD4_T	0.000506875	Bulk-Monocytes	Patient_06_Monocytes	Others
ReDeconv	CD8_T	0	Bulk-Monocytes	Patient_06_Monocytes	Others
ReDeconv	Monocytes	0.99915	Bulk-Monocytes	Patient_06_Monocytes	Monocytes
ReDeconv	NK_cell	0.000343576	Bulk-Monocytes	Patient_06_Monocytes	Others
ReDeconv	B_cell	0.0134751	Bulk-Monocytes	Patient_07_Monocytes	Others
ReDeconv	CD4_T	0.0181445	Bulk-Monocytes	Patient_07_Monocytes	Others
ReDeconv	CD8_T	0.0370409	Bulk-Monocytes	Patient_07_Monocytes	Others
ReDeconv	Monocytes	0.905646	Bulk-Monocytes	Patient_07_Monocytes	Monocytes
ReDeconv	NK_cell	0.0256939	Bulk-Monocytes	Patient_07_Monocytes	Others
ReDeconv	B_cell	0.000664124	Bulk-Monocytes	Patient_08_Monocytes	Others
ReDeconv	CD4_T	0.00249672	Bulk-Monocytes	Patient_08_Monocytes	Others
ReDeconv	CD8_T	0	Bulk-Monocytes	Patient_08_Monocytes	Others
ReDeconv	Monocytes	0.988838	Bulk-Monocytes	Patient_08_Monocytes	Monocytes
ReDeconv	NK_cell	0.00800114	Bulk-Monocytes	Patient_08_Monocytes	Others
ReDeconv	B_cell	0.00729447	Bulk-Monocytes	Patient_09_Monocytes	Others
ReDeconv	CD4_T	0.0199877	Bulk-Monocytes	Patient_09_Monocytes	Others
ReDeconv	CD8_T	0.0210192	Bulk-Monocytes	Patient_09_Monocytes	Others
ReDeconv	Monocytes	0.936302	Bulk-Monocytes	Patient_09_Monocytes	Monocytes
ReDeconv	NK_cell	0.0153963	Bulk-Monocytes	Patient_09_Monocytes	Others
ReDeconv	B_cell	0	Bulk-Monocytes	Patient_10_Monocytes	Others
ReDeconv	CD4_T	0.00160483	Bulk-Monocytes	Patient_10_Monocytes	Others
ReDeconv	CD8_T	0.00331185	Bulk-Monocytes	Patient_10_Monocytes	Others
ReDeconv	Monocytes	0.968807	Bulk-Monocytes	Patient_10_Monocytes	Monocytes
ReDeconv	NK_cell	0.0262763	Bulk-Monocytes	Patient_10_Monocytes	Others
ReDeconv	B_cell	0.004804	Bulk-Monocytes	Patient_11_Monocytes	Others
ReDeconv	CD4_T	0.00961863	Bulk-Monocytes	Patient_11_Monocytes	Others
ReDeconv	CD8_T	0	Bulk-Monocytes	Patient_11_Monocytes	Others
ReDeconv	Monocytes	0.985577	Bulk-Monocytes	Patient_11_Monocytes	Monocytes
ReDeconv	NK_cell	0	Bulk-Monocytes	Patient_11_Monocytes	Others
ReDeconv	B_cell	0	Bulk-Monocytes	Patient_12_Monocytes	Others
ReDeconv	CD4_T	0.0076337	Bulk-Monocytes	Patient_12_Monocytes	Others
ReDeconv	CD8_T	0.00459016	Bulk-Monocytes	Patient_12_Monocytes	Others
ReDeconv	Monocytes	0.981192	Bulk-Monocytes	Patient_12_Monocytes	Monocytes
ReDeconv	NK_cell	0.0065843	Bulk-Monocytes	Patient_12_Monocytes	Others
ReDeconv	B_cell	0	Bulk-Monocytes	Patient_13_Monocytes	Others
ReDeconv	CD4_T	0	Bulk-Monocytes	Patient_13_Monocytes	Others
ReDeconv	CD8_T	0	Bulk-Monocytes	Patient_13_Monocytes	Others
ReDeconv	Monocytes	1	Bulk-Monocytes	Patient_13_Monocytes	Monocytes
ReDeconv	NK_cell	0	Bulk-Monocytes	Patient_13_Monocytes	Others
ReDeconv	B_cell	0.00171415	Bulk-Monocytes	Patient_14_Monocytes	Others
ReDeconv	CD4_T	0.0179608	Bulk-Monocytes	Patient_14_Monocytes	Others
ReDeconv	CD8_T	0.0254212	Bulk-Monocytes	Patient_14_Monocytes	Others
ReDeconv	Monocytes	0.892024	Bulk-Monocytes	Patient_14_Monocytes	Monocytes
ReDeconv	NK_cell	0.0628794	Bulk-Monocytes	Patient_14_Monocytes	Others
ReDeconv	B_cell	0	Bulk-Monocytes	Patient_15_Monocytes	Others
ReDeconv	CD4_T	0	Bulk-Monocytes	Patient_15_Monocytes	Others
ReDeconv	CD8_T	0.00313683	Bulk-Monocytes	Patient_15_Monocytes	Others
ReDeconv	Monocytes	0.996863	Bulk-Monocytes	Patient_15_Monocytes	Monocytes
ReDeconv	NK_cell	0	Bulk-Monocytes	Patient_15_Monocytes	Others
ReDeconv	B_cell	0	Bulk-Monocytes	Patient_16_Monocytes	Others
ReDeconv	CD4_T	0	Bulk-Monocytes	Patient_16_Monocytes	Others
ReDeconv	CD8_T	0	Bulk-Monocytes	Patient_16_Monocytes	Others
ReDeconv	Monocytes	1	Bulk-Monocytes	Patient_16_Monocytes	Monocytes
ReDeconv	NK_cell	0	Bulk-Monocytes	Patient_16_Monocytes	Others
ReDeconv	B_cell	0.00759341	Bulk-Monocytes	Patient_17_Monocytes	Others
ReDeconv	CD4_T	0	Bulk-Monocytes	Patient_17_Monocytes	Others
ReDeconv	CD8_T	0	Bulk-Monocytes	Patient_17_Monocytes	Others
ReDeconv	Monocytes	0.992407	Bulk-Monocytes	Patient_17_Monocytes	Monocytes
ReDeconv	NK_cell	0	Bulk-Monocytes	Patient_17_Monocytes	Others
ReDeconv	B_cell	0	Bulk-NK_cell	Patient_01_NK	Others
ReDeconv	CD4_T	0.00013494	Bulk-NK_cell	Patient_01_NK	Others
ReDeconv	CD8_T	0	Bulk-NK_cell	Patient_01_NK	Others
ReDeconv	Monocytes	0.0183905	Bulk-NK_cell	Patient_01_NK	Others
ReDeconv	NK_cell	0.981475	Bulk-NK_cell	Patient_01_NK	NK_cell
ReDeconv	B_cell	0	Bulk-NK_cell	Patient_02_NK	Others
ReDeconv	CD4_T	0	Bulk-NK_cell	Patient_02_NK	Others
ReDeconv	CD8_T	0.043966	Bulk-NK_cell	Patient_02_NK	Others
ReDeconv	Monocytes	0	Bulk-NK_cell	Patient_02_NK	Others
ReDeconv	NK_cell	0.956034	Bulk-NK_cell	Patient_02_NK	NK_cell
ReDeconv	B_cell	0	Bulk-NK_cell	Patient_03_NK	Others
ReDeconv	CD4_T	0.00290843	Bulk-NK_cell	Patient_03_NK	Others
ReDeconv	CD8_T	0	Bulk-NK_cell	Patient_03_NK	Others
ReDeconv	Monocytes	0	Bulk-NK_cell	Patient_03_NK	Others
ReDeconv	NK_cell	0.997092	Bulk-NK_cell	Patient_03_NK	NK_cell
ReDeconv	B_cell	0	Bulk-NK_cell	Patient_04_NK	Others
ReDeconv	CD4_T	0.00376285	Bulk-NK_cell	Patient_04_NK	Others
ReDeconv	CD8_T	0	Bulk-NK_cell	Patient_04_NK	Others
ReDeconv	Monocytes	0.163514	Bulk-NK_cell	Patient_04_NK	Others
ReDeconv	NK_cell	0.832723	Bulk-NK_cell	Patient_04_NK	NK_cell
ReDeconv	B_cell	0.000604481	Bulk-NK_cell	Patient_05_NK	Others
ReDeconv	CD4_T	0	Bulk-NK_cell	Patient_05_NK	Others
ReDeconv	CD8_T	0	Bulk-NK_cell	Patient_05_NK	Others
ReDeconv	Monocytes	0.100435	Bulk-NK_cell	Patient_05_NK	Others
ReDeconv	NK_cell	0.898961	Bulk-NK_cell	Patient_05_NK	NK_cell
ReDeconv	B_cell	0	Bulk-NK_cell	Patient_06_NK	Others
ReDeconv	CD4_T	0	Bulk-NK_cell	Patient_06_NK	Others
ReDeconv	CD8_T	0	Bulk-NK_cell	Patient_06_NK	Others
ReDeconv	Monocytes	0	Bulk-NK_cell	Patient_06_NK	Others
ReDeconv	NK_cell	1	Bulk-NK_cell	Patient_06_NK	NK_cell
ReDeconv	B_cell	0.0122219	Bulk-NK_cell	Patient_07_NK	Others
ReDeconv	CD4_T	0.00944727	Bulk-NK_cell	Patient_07_NK	Others
ReDeconv	CD8_T	0.0385403	Bulk-NK_cell	Patient_07_NK	Others
ReDeconv	Monocytes	0.0286587	Bulk-NK_cell	Patient_07_NK	Others
ReDeconv	NK_cell	0.911132	Bulk-NK_cell	Patient_07_NK	NK_cell
ReDeconv	B_cell	0.000926723	Bulk-NK_cell	Patient_08_NK	Others
ReDeconv	CD4_T	0.0180575	Bulk-NK_cell	Patient_08_NK	Others
ReDeconv	CD8_T	0.0297246	Bulk-NK_cell	Patient_08_NK	Others
ReDeconv	Monocytes	0	Bulk-NK_cell	Patient_08_NK	Others
ReDeconv	NK_cell	0.951291	Bulk-NK_cell	Patient_08_NK	NK_cell
ReDeconv	B_cell	0	Bulk-NK_cell	Patient_09_NK	Others
ReDeconv	CD4_T	0	Bulk-NK_cell	Patient_09_NK	Others
ReDeconv	CD8_T	0.0833806	Bulk-NK_cell	Patient_09_NK	Others
ReDeconv	Monocytes	0.0391439	Bulk-NK_cell	Patient_09_NK	Others
ReDeconv	NK_cell	0.877476	Bulk-NK_cell	Patient_09_NK	NK_cell
ReDeconv	B_cell	0	Bulk-NK_cell	Patient_10_NK	Others
ReDeconv	CD4_T	0	Bulk-NK_cell	Patient_10_NK	Others
ReDeconv	CD8_T	0.0045797	Bulk-NK_cell	Patient_10_NK	Others
ReDeconv	Monocytes	0.037655	Bulk-NK_cell	Patient_10_NK	Others
ReDeconv	NK_cell	0.957765	Bulk-NK_cell	Patient_10_NK	NK_cell
ReDeconv	B_cell	0	Bulk-NK_cell	Patient_11_NK	Others
ReDeconv	CD4_T	0	Bulk-NK_cell	Patient_11_NK	Others
ReDeconv	CD8_T	0.00405532	Bulk-NK_cell	Patient_11_NK	Others
ReDeconv	Monocytes	0	Bulk-NK_cell	Patient_11_NK	Others
ReDeconv	NK_cell	0.995945	Bulk-NK_cell	Patient_11_NK	NK_cell
ReDeconv	B_cell	0	Bulk-NK_cell	Patient_12_NK	Others
ReDeconv	CD4_T	0	Bulk-NK_cell	Patient_12_NK	Others
ReDeconv	CD8_T	0	Bulk-NK_cell	Patient_12_NK	Others
ReDeconv	Monocytes	0	Bulk-NK_cell	Patient_12_NK	Others
ReDeconv	NK_cell	1	Bulk-NK_cell	Patient_12_NK	NK_cell
ReDeconv	B_cell	0	Bulk-NK_cell	Patient_13_NK	Others
ReDeconv	CD4_T	0	Bulk-NK_cell	Patient_13_NK	Others
ReDeconv	CD8_T	0.0559265	Bulk-NK_cell	Patient_13_NK	Others
ReDeconv	Monocytes	0	Bulk-NK_cell	Patient_13_NK	Others
ReDeconv	NK_cell	0.944073	Bulk-NK_cell	Patient_13_NK	NK_cell
ReDeconv	B_cell	0	Bulk-NK_cell	Patient_14_NK	Others
ReDeconv	CD4_T	0.00941672	Bulk-NK_cell	Patient_14_NK	Others
ReDeconv	CD8_T	0	Bulk-NK_cell	Patient_14_NK	Others
ReDeconv	Monocytes	0	Bulk-NK_cell	Patient_14_NK	Others
ReDeconv	NK_cell	0.990583	Bulk-NK_cell	Patient_14_NK	NK_cell
ReDeconv	B_cell	0.00660273	Bulk-NK_cell	Patient_15_NK	Others
ReDeconv	CD4_T	0	Bulk-NK_cell	Patient_15_NK	Others
ReDeconv	CD8_T	0.000518469	Bulk-NK_cell	Patient_15_NK	Others
ReDeconv	Monocytes	0.195122	Bulk-NK_cell	Patient_15_NK	Others
ReDeconv	NK_cell	0.797757	Bulk-NK_cell	Patient_15_NK	NK_cell
ReDeconv	B_cell	0.00331085	Bulk-NK_cell	Patient_16_NK	Others
ReDeconv	CD4_T	0.00127627	Bulk-NK_cell	Patient_16_NK	Others
ReDeconv	CD8_T	0.00686425	Bulk-NK_cell	Patient_16_NK	Others
ReDeconv	Monocytes	0.216397	Bulk-NK_cell	Patient_16_NK	Others
ReDeconv	NK_cell	0.772152	Bulk-NK_cell	Patient_16_NK	NK_cell
ReDeconv	B_cell	0	Bulk-NK_cell	Patient_17_NK	Others
ReDeconv	CD4_T	0.00731991	Bulk-NK_cell	Patient_17_NK	Others
ReDeconv	CD8_T	0	Bulk-NK_cell	Patient_17_NK	Others
ReDeconv	Monocytes	0	Bulk-NK_cell	Patient_17_NK	Others
ReDeconv	NK_cell	0.99268	Bulk-NK_cell	Patient_17_NK	NK_cell
ReDeconv (I)	B_cell	0.9821	Bulk-B_cell	Patient_01_B	B_cell
ReDeconv (I)	CD4_T	0	Bulk-B_cell	Patient_01_B	Others
ReDeconv (I)	CD8_T	0	Bulk-B_cell	Patient_01_B	Others
ReDeconv (I)	Monocytes	0.0142934	Bulk-B_cell	Patient_01_B	Others
ReDeconv (I)	NK_cell	0.0036061	Bulk-B_cell	Patient_01_B	Others
ReDeconv (I)	B_cell	0.940782	Bulk-B_cell	Patient_02_B	B_cell
ReDeconv (I)	CD4_T	0	Bulk-B_cell	Patient_02_B	Others
ReDeconv (I)	CD8_T	0	Bulk-B_cell	Patient_02_B	Others
ReDeconv (I)	Monocytes	0.0592181	Bulk-B_cell	Patient_02_B	Others
ReDeconv (I)	NK_cell	0	Bulk-B_cell	Patient_02_B	Others
ReDeconv (I)	B_cell	0.983447	Bulk-B_cell	Patient_03_B	B_cell
ReDeconv (I)	CD4_T	0.00603002	Bulk-B_cell	Patient_03_B	Others
ReDeconv (I)	CD8_T	0.00341293	Bulk-B_cell	Patient_03_B	Others
ReDeconv (I)	Monocytes	0	Bulk-B_cell	Patient_03_B	Others
ReDeconv (I)	NK_cell	0.00711048	Bulk-B_cell	Patient_03_B	Others
ReDeconv (I)	B_cell	1	Bulk-B_cell	Patient_04_B	B_cell
ReDeconv (I)	CD4_T	0	Bulk-B_cell	Patient_04_B	Others
ReDeconv (I)	CD8_T	0	Bulk-B_cell	Patient_04_B	Others
ReDeconv (I)	Monocytes	0	Bulk-B_cell	Patient_04_B	Others
ReDeconv (I)	NK_cell	0	Bulk-B_cell	Patient_04_B	Others
ReDeconv (I)	B_cell	1	Bulk-B_cell	Patient_05_B	B_cell
ReDeconv (I)	CD4_T	0	Bulk-B_cell	Patient_05_B	Others
ReDeconv (I)	CD8_T	0	Bulk-B_cell	Patient_05_B	Others
ReDeconv (I)	Monocytes	0	Bulk-B_cell	Patient_05_B	Others
ReDeconv (I)	NK_cell	0	Bulk-B_cell	Patient_05_B	Others
ReDeconv (I)	B_cell	1	Bulk-B_cell	Patient_06_B	B_cell
ReDeconv (I)	CD4_T	0	Bulk-B_cell	Patient_06_B	Others
ReDeconv (I)	CD8_T	0	Bulk-B_cell	Patient_06_B	Others
ReDeconv (I)	Monocytes	0	Bulk-B_cell	Patient_06_B	Others
ReDeconv (I)	NK_cell	0	Bulk-B_cell	Patient_06_B	Others
ReDeconv (I)	B_cell	0.97533	Bulk-B_cell	Patient_07_B	B_cell
ReDeconv (I)	CD4_T	0.00342947	Bulk-B_cell	Patient_07_B	Others
ReDeconv (I)	CD8_T	0.00348541	Bulk-B_cell	Patient_07_B	Others
ReDeconv (I)	Monocytes	0.0115602	Bulk-B_cell	Patient_07_B	Others
ReDeconv (I)	NK_cell	0.00619454	Bulk-B_cell	Patient_07_B	Others
ReDeconv (I)	B_cell	0.951209	Bulk-B_cell	Patient_08_B	B_cell
ReDeconv (I)	CD4_T	0.0272427	Bulk-B_cell	Patient_08_B	Others
ReDeconv (I)	CD8_T	0.000379957	Bulk-B_cell	Patient_08_B	Others
ReDeconv (I)	Monocytes	0.00262095	Bulk-B_cell	Patient_08_B	Others
ReDeconv (I)	NK_cell	0.018547	Bulk-B_cell	Patient_08_B	Others
ReDeconv (I)	B_cell	0.945479	Bulk-B_cell	Patient_09_B	B_cell
ReDeconv (I)	CD4_T	0	Bulk-B_cell	Patient_09_B	Others
ReDeconv (I)	CD8_T	0	Bulk-B_cell	Patient_09_B	Others
ReDeconv (I)	Monocytes	0.0545212	Bulk-B_cell	Patient_09_B	Others
ReDeconv (I)	NK_cell	0	Bulk-B_cell	Patient_09_B	Others
ReDeconv (I)	B_cell	0.999834	Bulk-B_cell	Patient_10_B	B_cell
ReDeconv (I)	CD4_T	0	Bulk-B_cell	Patient_10_B	Others
ReDeconv (I)	CD8_T	0.00016607	Bulk-B_cell	Patient_10_B	Others
ReDeconv (I)	Monocytes	0	Bulk-B_cell	Patient_10_B	Others
ReDeconv (I)	NK_cell	0	Bulk-B_cell	Patient_10_B	Others
ReDeconv (I)	B_cell	0.99704	Bulk-B_cell	Patient_11_B	B_cell
ReDeconv (I)	CD4_T	0	Bulk-B_cell	Patient_11_B	Others
ReDeconv (I)	CD8_T	0.000174604	Bulk-B_cell	Patient_11_B	Others
ReDeconv (I)	Monocytes	0.00278506	Bulk-B_cell	Patient_11_B	Others
ReDeconv (I)	NK_cell	0	Bulk-B_cell	Patient_11_B	Others
ReDeconv (I)	B_cell	0.997509	Bulk-B_cell	Patient_12_B	B_cell
ReDeconv (I)	CD4_T	0.00164227	Bulk-B_cell	Patient_12_B	Others
ReDeconv (I)	CD8_T	0	Bulk-B_cell	Patient_12_B	Others
ReDeconv (I)	Monocytes	0	Bulk-B_cell	Patient_12_B	Others
ReDeconv (I)	NK_cell	0.000848736	Bulk-B_cell	Patient_12_B	Others
ReDeconv (I)	B_cell	0.999097	Bulk-B_cell	Patient_13_B	B_cell
ReDeconv (I)	CD4_T	0	Bulk-B_cell	Patient_13_B	Others
ReDeconv (I)	CD8_T	0.000903452	Bulk-B_cell	Patient_13_B	Others
ReDeconv (I)	Monocytes	0	Bulk-B_cell	Patient_13_B	Others
ReDeconv (I)	NK_cell	0	Bulk-B_cell	Patient_13_B	Others
ReDeconv (I)	B_cell	1	Bulk-B_cell	Patient_14_B	B_cell
ReDeconv (I)	CD4_T	0	Bulk-B_cell	Patient_14_B	Others
ReDeconv (I)	CD8_T	0	Bulk-B_cell	Patient_14_B	Others
ReDeconv (I)	Monocytes	0	Bulk-B_cell	Patient_14_B	Others
ReDeconv (I)	NK_cell	0	Bulk-B_cell	Patient_14_B	Others
ReDeconv (I)	B_cell	0.983847	Bulk-B_cell	Patient_15_B	B_cell
ReDeconv (I)	CD4_T	0	Bulk-B_cell	Patient_15_B	Others
ReDeconv (I)	CD8_T	0.00325243	Bulk-B_cell	Patient_15_B	Others
ReDeconv (I)	Monocytes	0.00290399	Bulk-B_cell	Patient_15_B	Others
ReDeconv (I)	NK_cell	0.00999647	Bulk-B_cell	Patient_15_B	Others
ReDeconv (I)	B_cell	0.957981	Bulk-B_cell	Patient_16_B	B_cell
ReDeconv (I)	CD4_T	0	Bulk-B_cell	Patient_16_B	Others
ReDeconv (I)	CD8_T	0.00278609	Bulk-B_cell	Patient_16_B	Others
ReDeconv (I)	Monocytes	0.0392329	Bulk-B_cell	Patient_16_B	Others
ReDeconv (I)	NK_cell	0	Bulk-B_cell	Patient_16_B	Others
ReDeconv (I)	B_cell	0.999571	Bulk-B_cell	Patient_17_B	B_cell
ReDeconv (I)	CD4_T	0	Bulk-B_cell	Patient_17_B	Others
ReDeconv (I)	CD8_T	0.000429183	Bulk-B_cell	Patient_17_B	Others
ReDeconv (I)	Monocytes	0	Bulk-B_cell	Patient_17_B	Others
ReDeconv (I)	NK_cell	0	Bulk-B_cell	Patient_17_B	Others
ReDeconv (I)	B_cell	0	Bulk-CD4_T	Patient_01_CD4	Others
ReDeconv (I)	CD4_T	1	Bulk-CD4_T	Patient_01_CD4	CD4_T
ReDeconv (I)	CD8_T	0	Bulk-CD4_T	Patient_01_CD4	Others
ReDeconv (I)	Monocytes	0	Bulk-CD4_T	Patient_01_CD4	Others
ReDeconv (I)	NK_cell	0	Bulk-CD4_T	Patient_01_CD4	Others
ReDeconv (I)	B_cell	0	Bulk-CD4_T	Patient_02_CD4	Others
ReDeconv (I)	CD4_T	0.999621	Bulk-CD4_T	Patient_02_CD4	CD4_T
ReDeconv (I)	CD8_T	0.000378706	Bulk-CD4_T	Patient_02_CD4	Others
ReDeconv (I)	Monocytes	0	Bulk-CD4_T	Patient_02_CD4	Others
ReDeconv (I)	NK_cell	0	Bulk-CD4_T	Patient_02_CD4	Others
ReDeconv (I)	B_cell	0	Bulk-CD4_T	Patient_03_CD4	Others
ReDeconv (I)	CD4_T	0.997226	Bulk-CD4_T	Patient_03_CD4	CD4_T
ReDeconv (I)	CD8_T	0	Bulk-CD4_T	Patient_03_CD4	Others
ReDeconv (I)	Monocytes	0	Bulk-CD4_T	Patient_03_CD4	Others
ReDeconv (I)	NK_cell	0.00277417	Bulk-CD4_T	Patient_03_CD4	Others
ReDeconv (I)	B_cell	0	Bulk-CD4_T	Patient_04_CD4	Others
ReDeconv (I)	CD4_T	0.999126	Bulk-CD4_T	Patient_04_CD4	CD4_T
ReDeconv (I)	CD8_T	0	Bulk-CD4_T	Patient_04_CD4	Others
ReDeconv (I)	Monocytes	0	Bulk-CD4_T	Patient_04_CD4	Others
ReDeconv (I)	NK_cell	0.000874147	Bulk-CD4_T	Patient_04_CD4	Others
ReDeconv (I)	B_cell	0	Bulk-CD4_T	Patient_05_CD4	Others
ReDeconv (I)	CD4_T	1	Bulk-CD4_T	Patient_05_CD4	CD4_T
ReDeconv (I)	CD8_T	0	Bulk-CD4_T	Patient_05_CD4	Others
ReDeconv (I)	Monocytes	0	Bulk-CD4_T	Patient_05_CD4	Others
ReDeconv (I)	NK_cell	0	Bulk-CD4_T	Patient_05_CD4	Others
ReDeconv (I)	B_cell	0	Bulk-CD4_T	Patient_06_CD4	Others
ReDeconv (I)	CD4_T	0.986039	Bulk-CD4_T	Patient_06_CD4	CD4_T
ReDeconv (I)	CD8_T	0	Bulk-CD4_T	Patient_06_CD4	Others
ReDeconv (I)	Monocytes	0	Bulk-CD4_T	Patient_06_CD4	Others
ReDeconv (I)	NK_cell	0.0139608	Bulk-CD4_T	Patient_06_CD4	Others
ReDeconv (I)	B_cell	0.00431566	Bulk-CD4_T	Patient_07_CD4	Others
ReDeconv (I)	CD4_T	0.885631	Bulk-CD4_T	Patient_07_CD4	CD4_T
ReDeconv (I)	CD8_T	0.0388151	Bulk-CD4_T	Patient_07_CD4	Others
ReDeconv (I)	Monocytes	0.0171829	Bulk-CD4_T	Patient_07_CD4	Others
ReDeconv (I)	NK_cell	0.0540557	Bulk-CD4_T	Patient_07_CD4	Others
ReDeconv (I)	B_cell	0	Bulk-CD4_T	Patient_08_CD4	Others
ReDeconv (I)	CD4_T	1	Bulk-CD4_T	Patient_08_CD4	CD4_T
ReDeconv (I)	CD8_T	0	Bulk-CD4_T	Patient_08_CD4	Others
ReDeconv (I)	Monocytes	0	Bulk-CD4_T	Patient_08_CD4	Others
ReDeconv (I)	NK_cell	0	Bulk-CD4_T	Patient_08_CD4	Others
ReDeconv (I)	B_cell	0	Bulk-CD4_T	Patient_09_CD4	Others
ReDeconv (I)	CD4_T	0.972667	Bulk-CD4_T	Patient_09_CD4	CD4_T
ReDeconv (I)	CD8_T	0.00381046	Bulk-CD4_T	Patient_09_CD4	Others
ReDeconv (I)	Monocytes	0.018651	Bulk-CD4_T	Patient_09_CD4	Others
ReDeconv (I)	NK_cell	0.00487171	Bulk-CD4_T	Patient_09_CD4	Others
ReDeconv (I)	B_cell	0	Bulk-CD4_T	Patient_10_CD4	Others
ReDeconv (I)	CD4_T	0.999863	Bulk-CD4_T	Patient_10_CD4	CD4_T
ReDeconv (I)	CD8_T	0.000136618	Bulk-CD4_T	Patient_10_CD4	Others
ReDeconv (I)	Monocytes	0	Bulk-CD4_T	Patient_10_CD4	Others
ReDeconv (I)	NK_cell	0	Bulk-CD4_T	Patient_10_CD4	Others
ReDeconv (I)	B_cell	0	Bulk-CD4_T	Patient_11_CD4	Others
ReDeconv (I)	CD4_T	1	Bulk-CD4_T	Patient_11_CD4	CD4_T
ReDeconv (I)	CD8_T	0	Bulk-CD4_T	Patient_11_CD4	Others
ReDeconv (I)	Monocytes	0	Bulk-CD4_T	Patient_11_CD4	Others
ReDeconv (I)	NK_cell	0	Bulk-CD4_T	Patient_11_CD4	Others
ReDeconv (I)	B_cell	0	Bulk-CD4_T	Patient_12_CD4	Others
ReDeconv (I)	CD4_T	1	Bulk-CD4_T	Patient_12_CD4	CD4_T
ReDeconv (I)	CD8_T	0	Bulk-CD4_T	Patient_12_CD4	Others
ReDeconv (I)	Monocytes	0	Bulk-CD4_T	Patient_12_CD4	Others
ReDeconv (I)	NK_cell	0	Bulk-CD4_T	Patient_12_CD4	Others
ReDeconv (I)	B_cell	0	Bulk-CD4_T	Patient_13_CD4	Others
ReDeconv (I)	CD4_T	1	Bulk-CD4_T	Patient_13_CD4	CD4_T
ReDeconv (I)	CD8_T	0	Bulk-CD4_T	Patient_13_CD4	Others
ReDeconv (I)	Monocytes	0	Bulk-CD4_T	Patient_13_CD4	Others
ReDeconv (I)	NK_cell	0	Bulk-CD4_T	Patient_13_CD4	Others
ReDeconv (I)	B_cell	0	Bulk-CD4_T	Patient_14_CD4	Others
ReDeconv (I)	CD4_T	0.983602	Bulk-CD4_T	Patient_14_CD4	CD4_T
ReDeconv (I)	CD8_T	0	Bulk-CD4_T	Patient_14_CD4	Others
ReDeconv (I)	Monocytes	0	Bulk-CD4_T	Patient_14_CD4	Others
ReDeconv (I)	NK_cell	0.0163978	Bulk-CD4_T	Patient_14_CD4	Others
ReDeconv (I)	B_cell	0.00423909	Bulk-CD4_T	Patient_15_CD4	Others
ReDeconv (I)	CD4_T	0.96917	Bulk-CD4_T	Patient_15_CD4	CD4_T
ReDeconv (I)	CD8_T	0.00265367	Bulk-CD4_T	Patient_15_CD4	Others
ReDeconv (I)	Monocytes	0.0239369	Bulk-CD4_T	Patient_15_CD4	Others
ReDeconv (I)	NK_cell	0	Bulk-CD4_T	Patient_15_CD4	Others
ReDeconv (I)	B_cell	0.00558577	Bulk-CD4_T	Patient_16_CD4	Others
ReDeconv (I)	CD4_T	0.708577	Bulk-CD4_T	Patient_16_CD4	CD4_T
ReDeconv (I)	CD8_T	0.125596	Bulk-CD4_T	Patient_16_CD4	Others
ReDeconv (I)	Monocytes	0.12583	Bulk-CD4_T	Patient_16_CD4	Others
ReDeconv (I)	NK_cell	0.0344109	Bulk-CD4_T	Patient_16_CD4	Others
ReDeconv (I)	B_cell	0	Bulk-CD4_T	Patient_17_CD4	Others
ReDeconv (I)	CD4_T	0.935287	Bulk-CD4_T	Patient_17_CD4	CD4_T
ReDeconv (I)	CD8_T	0.0647125	Bulk-CD4_T	Patient_17_CD4	Others
ReDeconv (I)	Monocytes	0	Bulk-CD4_T	Patient_17_CD4	Others
ReDeconv (I)	NK_cell	0	Bulk-CD4_T	Patient_17_CD4	Others
ReDeconv (I)	B_cell	0.0111209	Bulk-CD8_T	Patient_01_CD8	Others
ReDeconv (I)	CD4_T	0.0017066	Bulk-CD8_T	Patient_01_CD8	Others
ReDeconv (I)	CD8_T	0.92825	Bulk-CD8_T	Patient_01_CD8	CD8_T
ReDeconv (I)	Monocytes	0.0178747	Bulk-CD8_T	Patient_01_CD8	Others
ReDeconv (I)	NK_cell	0.041048	Bulk-CD8_T	Patient_01_CD8	Others
ReDeconv (I)	B_cell	0	Bulk-CD8_T	Patient_02_CD8	Others
ReDeconv (I)	CD4_T	0.0611163	Bulk-CD8_T	Patient_02_CD8	Others
ReDeconv (I)	CD8_T	0.938884	Bulk-CD8_T	Patient_02_CD8	CD8_T
ReDeconv (I)	Monocytes	0	Bulk-CD8_T	Patient_02_CD8	Others
ReDeconv (I)	NK_cell	0	Bulk-CD8_T	Patient_02_CD8	Others
ReDeconv (I)	B_cell	0	Bulk-CD8_T	Patient_03_CD8	Others
ReDeconv (I)	CD4_T	0	Bulk-CD8_T	Patient_03_CD8	Others
ReDeconv (I)	CD8_T	0.838062	Bulk-CD8_T	Patient_03_CD8	CD8_T
ReDeconv (I)	Monocytes	0	Bulk-CD8_T	Patient_03_CD8	Others
ReDeconv (I)	NK_cell	0.161938	Bulk-CD8_T	Patient_03_CD8	Others
ReDeconv (I)	B_cell	0	Bulk-CD8_T	Patient_04_CD8	Others
ReDeconv (I)	CD4_T	0.0817808	Bulk-CD8_T	Patient_04_CD8	Others
ReDeconv (I)	CD8_T	0.918219	Bulk-CD8_T	Patient_04_CD8	CD8_T
ReDeconv (I)	Monocytes	0	Bulk-CD8_T	Patient_04_CD8	Others
ReDeconv (I)	NK_cell	0	Bulk-CD8_T	Patient_04_CD8	Others
ReDeconv (I)	B_cell	0	Bulk-CD8_T	Patient_05_CD8	Others
ReDeconv (I)	CD4_T	0.173599	Bulk-CD8_T	Patient_05_CD8	Others
ReDeconv (I)	CD8_T	0.826401	Bulk-CD8_T	Patient_05_CD8	CD8_T
ReDeconv (I)	Monocytes	0	Bulk-CD8_T	Patient_05_CD8	Others
ReDeconv (I)	NK_cell	0	Bulk-CD8_T	Patient_05_CD8	Others
ReDeconv (I)	B_cell	0	Bulk-CD8_T	Patient_06_CD8	Others
ReDeconv (I)	CD4_T	0	Bulk-CD8_T	Patient_06_CD8	Others
ReDeconv (I)	CD8_T	0.991547	Bulk-CD8_T	Patient_06_CD8	CD8_T
ReDeconv (I)	Monocytes	0	Bulk-CD8_T	Patient_06_CD8	Others
ReDeconv (I)	NK_cell	0.00845253	Bulk-CD8_T	Patient_06_CD8	Others
ReDeconv (I)	B_cell	0.00416917	Bulk-CD8_T	Patient_07_CD8	Others
ReDeconv (I)	CD4_T	0	Bulk-CD8_T	Patient_07_CD8	Others
ReDeconv (I)	CD8_T	0.868139	Bulk-CD8_T	Patient_07_CD8	CD8_T
ReDeconv (I)	Monocytes	0.015215	Bulk-CD8_T	Patient_07_CD8	Others
ReDeconv (I)	NK_cell	0.112477	Bulk-CD8_T	Patient_07_CD8	Others
ReDeconv (I)	B_cell	0	Bulk-CD8_T	Patient_08_CD8	Others
ReDeconv (I)	CD4_T	0.114478	Bulk-CD8_T	Patient_08_CD8	Others
ReDeconv (I)	CD8_T	0.812382	Bulk-CD8_T	Patient_08_CD8	CD8_T
ReDeconv (I)	Monocytes	0.0417234	Bulk-CD8_T	Patient_08_CD8	Others
ReDeconv (I)	NK_cell	0.0314164	Bulk-CD8_T	Patient_08_CD8	Others
ReDeconv (I)	B_cell	0	Bulk-CD8_T	Patient_09_CD8	Others
ReDeconv (I)	CD4_T	0.00525842	Bulk-CD8_T	Patient_09_CD8	Others
ReDeconv (I)	CD8_T	0.955641	Bulk-CD8_T	Patient_09_CD8	CD8_T
ReDeconv (I)	Monocytes	0.0391002	Bulk-CD8_T	Patient_09_CD8	Others
ReDeconv (I)	NK_cell	0	Bulk-CD8_T	Patient_09_CD8	Others
ReDeconv (I)	B_cell	0	Bulk-CD8_T	Patient_10_CD8	Others
ReDeconv (I)	CD4_T	0	Bulk-CD8_T	Patient_10_CD8	Others
ReDeconv (I)	CD8_T	1	Bulk-CD8_T	Patient_10_CD8	CD8_T
ReDeconv (I)	Monocytes	0	Bulk-CD8_T	Patient_10_CD8	Others
ReDeconv (I)	NK_cell	0	Bulk-CD8_T	Patient_10_CD8	Others
ReDeconv (I)	B_cell	0	Bulk-CD8_T	Patient_11_CD8	Others
ReDeconv (I)	CD4_T	0.0236857	Bulk-CD8_T	Patient_11_CD8	Others
ReDeconv (I)	CD8_T	0.976314	Bulk-CD8_T	Patient_11_CD8	CD8_T
ReDeconv (I)	Monocytes	0	Bulk-CD8_T	Patient_11_CD8	Others
ReDeconv (I)	NK_cell	0	Bulk-CD8_T	Patient_11_CD8	Others
ReDeconv (I)	B_cell	0	Bulk-CD8_T	Patient_12_CD8	Others
ReDeconv (I)	CD4_T	0.145426	Bulk-CD8_T	Patient_12_CD8	Others
ReDeconv (I)	CD8_T	0.854574	Bulk-CD8_T	Patient_12_CD8	CD8_T
ReDeconv (I)	Monocytes	0	Bulk-CD8_T	Patient_12_CD8	Others
ReDeconv (I)	NK_cell	0	Bulk-CD8_T	Patient_12_CD8	Others
ReDeconv (I)	B_cell	0	Bulk-CD8_T	Patient_13_CD8	Others
ReDeconv (I)	CD4_T	0	Bulk-CD8_T	Patient_13_CD8	Others
ReDeconv (I)	CD8_T	1	Bulk-CD8_T	Patient_13_CD8	CD8_T
ReDeconv (I)	Monocytes	0	Bulk-CD8_T	Patient_13_CD8	Others
ReDeconv (I)	NK_cell	0	Bulk-CD8_T	Patient_13_CD8	Others
ReDeconv (I)	B_cell	0	Bulk-CD8_T	Patient_14_CD8	Others
ReDeconv (I)	CD4_T	0	Bulk-CD8_T	Patient_14_CD8	Others
ReDeconv (I)	CD8_T	1	Bulk-CD8_T	Patient_14_CD8	CD8_T
ReDeconv (I)	Monocytes	0	Bulk-CD8_T	Patient_14_CD8	Others
ReDeconv (I)	NK_cell	0	Bulk-CD8_T	Patient_14_CD8	Others
ReDeconv (I)	B_cell	0.00431018	Bulk-CD8_T	Patient_15_CD8	Others
ReDeconv (I)	CD4_T	0	Bulk-CD8_T	Patient_15_CD8	Others
ReDeconv (I)	CD8_T	0.861706	Bulk-CD8_T	Patient_15_CD8	CD8_T
ReDeconv (I)	Monocytes	0.0278566	Bulk-CD8_T	Patient_15_CD8	Others
ReDeconv (I)	NK_cell	0.106127	Bulk-CD8_T	Patient_15_CD8	Others
ReDeconv (I)	B_cell	0.00287233	Bulk-CD8_T	Patient_16_CD8	Others
ReDeconv (I)	CD4_T	0	Bulk-CD8_T	Patient_16_CD8	Others
ReDeconv (I)	CD8_T	0.858438	Bulk-CD8_T	Patient_16_CD8	CD8_T
ReDeconv (I)	Monocytes	0.11696	Bulk-CD8_T	Patient_16_CD8	Others
ReDeconv (I)	NK_cell	0.0217297	Bulk-CD8_T	Patient_16_CD8	Others
ReDeconv (I)	B_cell	0	Bulk-CD8_T	Patient_17_CD8	Others
ReDeconv (I)	CD4_T	0	Bulk-CD8_T	Patient_17_CD8	Others
ReDeconv (I)	CD8_T	1	Bulk-CD8_T	Patient_17_CD8	CD8_T
ReDeconv (I)	Monocytes	0	Bulk-CD8_T	Patient_17_CD8	Others
ReDeconv (I)	NK_cell	0	Bulk-CD8_T	Patient_17_CD8	Others
ReDeconv (I)	B_cell	0	Bulk-Monocytes	Patient_01_Monocytes	Others
ReDeconv (I)	CD4_T	0	Bulk-Monocytes	Patient_01_Monocytes	Others
ReDeconv (I)	CD8_T	0	Bulk-Monocytes	Patient_01_Monocytes	Others
ReDeconv (I)	Monocytes	1	Bulk-Monocytes	Patient_01_Monocytes	Monocytes
ReDeconv (I)	NK_cell	0	Bulk-Monocytes	Patient_01_Monocytes	Others
ReDeconv (I)	B_cell	0	Bulk-Monocytes	Patient_02_Monocytes	Others
ReDeconv (I)	CD4_T	0	Bulk-Monocytes	Patient_02_Monocytes	Others
ReDeconv (I)	CD8_T	0	Bulk-Monocytes	Patient_02_Monocytes	Others
ReDeconv (I)	Monocytes	1	Bulk-Monocytes	Patient_02_Monocytes	Monocytes
ReDeconv (I)	NK_cell	0	Bulk-Monocytes	Patient_02_Monocytes	Others
ReDeconv (I)	B_cell	0.00543942	Bulk-Monocytes	Patient_03_Monocytes	Others
ReDeconv (I)	CD4_T	0.0136929	Bulk-Monocytes	Patient_03_Monocytes	Others
ReDeconv (I)	CD8_T	0.00306739	Bulk-Monocytes	Patient_03_Monocytes	Others
ReDeconv (I)	Monocytes	0.947631	Bulk-Monocytes	Patient_03_Monocytes	Monocytes
ReDeconv (I)	NK_cell	0.030169	Bulk-Monocytes	Patient_03_Monocytes	Others
ReDeconv (I)	B_cell	0	Bulk-Monocytes	Patient_04_Monocytes	Others
ReDeconv (I)	CD4_T	0	Bulk-Monocytes	Patient_04_Monocytes	Others
ReDeconv (I)	CD8_T	0	Bulk-Monocytes	Patient_04_Monocytes	Others
ReDeconv (I)	Monocytes	1	Bulk-Monocytes	Patient_04_Monocytes	Monocytes
ReDeconv (I)	NK_cell	0	Bulk-Monocytes	Patient_04_Monocytes	Others
ReDeconv (I)	B_cell	0	Bulk-Monocytes	Patient_05_Monocytes	Others
ReDeconv (I)	CD4_T	0	Bulk-Monocytes	Patient_05_Monocytes	Others
ReDeconv (I)	CD8_T	0	Bulk-Monocytes	Patient_05_Monocytes	Others
ReDeconv (I)	Monocytes	1	Bulk-Monocytes	Patient_05_Monocytes	Monocytes
ReDeconv (I)	NK_cell	0	Bulk-Monocytes	Patient_05_Monocytes	Others
ReDeconv (I)	B_cell	0	Bulk-Monocytes	Patient_06_Monocytes	Others
ReDeconv (I)	CD4_T	0.00059661	Bulk-Monocytes	Patient_06_Monocytes	Others
ReDeconv (I)	CD8_T	0	Bulk-Monocytes	Patient_06_Monocytes	Others
ReDeconv (I)	Monocytes	0.99628	Bulk-Monocytes	Patient_06_Monocytes	Monocytes
ReDeconv (I)	NK_cell	0.00312327	Bulk-Monocytes	Patient_06_Monocytes	Others
ReDeconv (I)	B_cell	0.0170658	Bulk-Monocytes	Patient_07_Monocytes	Others
ReDeconv (I)	CD4_T	0.0205541	Bulk-Monocytes	Patient_07_Monocytes	Others
ReDeconv (I)	CD8_T	0.0318849	Bulk-Monocytes	Patient_07_Monocytes	Others
ReDeconv (I)	Monocytes	0.917004	Bulk-Monocytes	Patient_07_Monocytes	Monocytes
ReDeconv (I)	NK_cell	0.0134916	Bulk-Monocytes	Patient_07_Monocytes	Others
ReDeconv (I)	B_cell	0.000907897	Bulk-Monocytes	Patient_08_Monocytes	Others
ReDeconv (I)	CD4_T	0.00460017	Bulk-Monocytes	Patient_08_Monocytes	Others
ReDeconv (I)	CD8_T	0.00014383	Bulk-Monocytes	Patient_08_Monocytes	Others
ReDeconv (I)	Monocytes	0.990286	Bulk-Monocytes	Patient_08_Monocytes	Monocytes
ReDeconv (I)	NK_cell	0.00406225	Bulk-Monocytes	Patient_08_Monocytes	Others
ReDeconv (I)	B_cell	0.00688451	Bulk-Monocytes	Patient_09_Monocytes	Others
ReDeconv (I)	CD4_T	0.017522	Bulk-Monocytes	Patient_09_Monocytes	Others
ReDeconv (I)	CD8_T	0.00969498	Bulk-Monocytes	Patient_09_Monocytes	Others
ReDeconv (I)	Monocytes	0.948613	Bulk-Monocytes	Patient_09_Monocytes	Monocytes
ReDeconv (I)	NK_cell	0.0172857	Bulk-Monocytes	Patient_09_Monocytes	Others
ReDeconv (I)	B_cell	0	Bulk-Monocytes	Patient_10_Monocytes	Others
ReDeconv (I)	CD4_T	0.00430011	Bulk-Monocytes	Patient_10_Monocytes	Others
ReDeconv (I)	CD8_T	0.000540124	Bulk-Monocytes	Patient_10_Monocytes	Others
ReDeconv (I)	Monocytes	0.977852	Bulk-Monocytes	Patient_10_Monocytes	Monocytes
ReDeconv (I)	NK_cell	0.0173076	Bulk-Monocytes	Patient_10_Monocytes	Others
ReDeconv (I)	B_cell	0	Bulk-Monocytes	Patient_11_Monocytes	Others
ReDeconv (I)	CD4_T	0.0103831	Bulk-Monocytes	Patient_11_Monocytes	Others
ReDeconv (I)	CD8_T	0.00696489	Bulk-Monocytes	Patient_11_Monocytes	Others
ReDeconv (I)	Monocytes	0.982652	Bulk-Monocytes	Patient_11_Monocytes	Monocytes
ReDeconv (I)	NK_cell	0	Bulk-Monocytes	Patient_11_Monocytes	Others
ReDeconv (I)	B_cell	0	Bulk-Monocytes	Patient_12_Monocytes	Others
ReDeconv (I)	CD4_T	0.00763728	Bulk-Monocytes	Patient_12_Monocytes	Others
ReDeconv (I)	CD8_T	0.00325479	Bulk-Monocytes	Patient_12_Monocytes	Others
ReDeconv (I)	Monocytes	0.983036	Bulk-Monocytes	Patient_12_Monocytes	Monocytes
ReDeconv (I)	NK_cell	0.00607242	Bulk-Monocytes	Patient_12_Monocytes	Others
ReDeconv (I)	B_cell	0	Bulk-Monocytes	Patient_13_Monocytes	Others
ReDeconv (I)	CD4_T	0	Bulk-Monocytes	Patient_13_Monocytes	Others
ReDeconv (I)	CD8_T	0	Bulk-Monocytes	Patient_13_Monocytes	Others
ReDeconv (I)	Monocytes	1	Bulk-Monocytes	Patient_13_Monocytes	Monocytes
ReDeconv (I)	NK_cell	0	Bulk-Monocytes	Patient_13_Monocytes	Others
ReDeconv (I)	B_cell	0.00314872	Bulk-Monocytes	Patient_14_Monocytes	Others
ReDeconv (I)	CD4_T	0.0223368	Bulk-Monocytes	Patient_14_Monocytes	Others
ReDeconv (I)	CD8_T	0.0197063	Bulk-Monocytes	Patient_14_Monocytes	Others
ReDeconv (I)	Monocytes	0.907725	Bulk-Monocytes	Patient_14_Monocytes	Monocytes
ReDeconv (I)	NK_cell	0.0470834	Bulk-Monocytes	Patient_14_Monocytes	Others
ReDeconv (I)	B_cell	0	Bulk-Monocytes	Patient_15_Monocytes	Others
ReDeconv (I)	CD4_T	0	Bulk-Monocytes	Patient_15_Monocytes	Others
ReDeconv (I)	CD8_T	0.00269721	Bulk-Monocytes	Patient_15_Monocytes	Others
ReDeconv (I)	Monocytes	0.997303	Bulk-Monocytes	Patient_15_Monocytes	Monocytes
ReDeconv (I)	NK_cell	0	Bulk-Monocytes	Patient_15_Monocytes	Others
ReDeconv (I)	B_cell	0	Bulk-Monocytes	Patient_16_Monocytes	Others
ReDeconv (I)	CD4_T	0	Bulk-Monocytes	Patient_16_Monocytes	Others
ReDeconv (I)	CD8_T	0	Bulk-Monocytes	Patient_16_Monocytes	Others
ReDeconv (I)	Monocytes	1	Bulk-Monocytes	Patient_16_Monocytes	Monocytes
ReDeconv (I)	NK_cell	0	Bulk-Monocytes	Patient_16_Monocytes	Others
ReDeconv (I)	B_cell	0.0054919	Bulk-Monocytes	Patient_17_Monocytes	Others
ReDeconv (I)	CD4_T	0	Bulk-Monocytes	Patient_17_Monocytes	Others
ReDeconv (I)	CD8_T	0	Bulk-Monocytes	Patient_17_Monocytes	Others
ReDeconv (I)	Monocytes	0.994508	Bulk-Monocytes	Patient_17_Monocytes	Monocytes
ReDeconv (I)	NK_cell	0	Bulk-Monocytes	Patient_17_Monocytes	Others
ReDeconv (I)	B_cell	0	Bulk-NK_cell	Patient_01_NK	Others
ReDeconv (I)	CD4_T	0	Bulk-NK_cell	Patient_01_NK	Others
ReDeconv (I)	CD8_T	0	Bulk-NK_cell	Patient_01_NK	Others
ReDeconv (I)	Monocytes	0.0224605	Bulk-NK_cell	Patient_01_NK	Others
ReDeconv (I)	NK_cell	0.977539	Bulk-NK_cell	Patient_01_NK	NK_cell
ReDeconv (I)	B_cell	0	Bulk-NK_cell	Patient_02_NK	Others
ReDeconv (I)	CD4_T	0	Bulk-NK_cell	Patient_02_NK	Others
ReDeconv (I)	CD8_T	0.0629633	Bulk-NK_cell	Patient_02_NK	Others
ReDeconv (I)	Monocytes	0	Bulk-NK_cell	Patient_02_NK	Others
ReDeconv (I)	NK_cell	0.937037	Bulk-NK_cell	Patient_02_NK	NK_cell
ReDeconv (I)	B_cell	0	Bulk-NK_cell	Patient_03_NK	Others
ReDeconv (I)	CD4_T	0.0025024	Bulk-NK_cell	Patient_03_NK	Others
ReDeconv (I)	CD8_T	0	Bulk-NK_cell	Patient_03_NK	Others
ReDeconv (I)	Monocytes	0	Bulk-NK_cell	Patient_03_NK	Others
ReDeconv (I)	NK_cell	0.997498	Bulk-NK_cell	Patient_03_NK	NK_cell
ReDeconv (I)	B_cell	0	Bulk-NK_cell	Patient_04_NK	Others
ReDeconv (I)	CD4_T	0.00042771	Bulk-NK_cell	Patient_04_NK	Others
ReDeconv (I)	CD8_T	0	Bulk-NK_cell	Patient_04_NK	Others
ReDeconv (I)	Monocytes	0.210224	Bulk-NK_cell	Patient_04_NK	Others
ReDeconv (I)	NK_cell	0.789349	Bulk-NK_cell	Patient_04_NK	NK_cell
ReDeconv (I)	B_cell	0.0034567	Bulk-NK_cell	Patient_05_NK	Others
ReDeconv (I)	CD4_T	0	Bulk-NK_cell	Patient_05_NK	Others
ReDeconv (I)	CD8_T	0	Bulk-NK_cell	Patient_05_NK	Others
ReDeconv (I)	Monocytes	0.137732	Bulk-NK_cell	Patient_05_NK	Others
ReDeconv (I)	NK_cell	0.858811	Bulk-NK_cell	Patient_05_NK	NK_cell
ReDeconv (I)	B_cell	0	Bulk-NK_cell	Patient_06_NK	Others
ReDeconv (I)	CD4_T	0.000272558	Bulk-NK_cell	Patient_06_NK	Others
ReDeconv (I)	CD8_T	0	Bulk-NK_cell	Patient_06_NK	Others
ReDeconv (I)	Monocytes	0	Bulk-NK_cell	Patient_06_NK	Others
ReDeconv (I)	NK_cell	0.999727	Bulk-NK_cell	Patient_06_NK	NK_cell
ReDeconv (I)	B_cell	0.0200718	Bulk-NK_cell	Patient_07_NK	Others
ReDeconv (I)	CD4_T	0.013412	Bulk-NK_cell	Patient_07_NK	Others
ReDeconv (I)	CD8_T	0.0428413	Bulk-NK_cell	Patient_07_NK	Others
ReDeconv (I)	Monocytes	0.0424703	Bulk-NK_cell	Patient_07_NK	Others
ReDeconv (I)	NK_cell	0.881205	Bulk-NK_cell	Patient_07_NK	NK_cell
ReDeconv (I)	B_cell	0.0027763	Bulk-NK_cell	Patient_08_NK	Others
ReDeconv (I)	CD4_T	0.0246889	Bulk-NK_cell	Patient_08_NK	Others
ReDeconv (I)	CD8_T	0.0232434	Bulk-NK_cell	Patient_08_NK	Others
ReDeconv (I)	Monocytes	0	Bulk-NK_cell	Patient_08_NK	Others
ReDeconv (I)	NK_cell	0.949291	Bulk-NK_cell	Patient_08_NK	NK_cell
ReDeconv (I)	B_cell	0	Bulk-NK_cell	Patient_09_NK	Others
ReDeconv (I)	CD4_T	0	Bulk-NK_cell	Patient_09_NK	Others
ReDeconv (I)	CD8_T	0.0850331	Bulk-NK_cell	Patient_09_NK	Others
ReDeconv (I)	Monocytes	0.0540443	Bulk-NK_cell	Patient_09_NK	Others
ReDeconv (I)	NK_cell	0.860923	Bulk-NK_cell	Patient_09_NK	NK_cell
ReDeconv (I)	B_cell	0	Bulk-NK_cell	Patient_10_NK	Others
ReDeconv (I)	CD4_T	0	Bulk-NK_cell	Patient_10_NK	Others
ReDeconv (I)	CD8_T	0.00264361	Bulk-NK_cell	Patient_10_NK	Others
ReDeconv (I)	Monocytes	0.0490579	Bulk-NK_cell	Patient_10_NK	Others
ReDeconv (I)	NK_cell	0.948299	Bulk-NK_cell	Patient_10_NK	NK_cell
ReDeconv (I)	B_cell	0	Bulk-NK_cell	Patient_11_NK	Others
ReDeconv (I)	CD4_T	0	Bulk-NK_cell	Patient_11_NK	Others
ReDeconv (I)	CD8_T	0.00374013	Bulk-NK_cell	Patient_11_NK	Others
ReDeconv (I)	Monocytes	0	Bulk-NK_cell	Patient_11_NK	Others
ReDeconv (I)	NK_cell	0.99626	Bulk-NK_cell	Patient_11_NK	NK_cell
ReDeconv (I)	B_cell	0	Bulk-NK_cell	Patient_12_NK	Others
ReDeconv (I)	CD4_T	0.0020975	Bulk-NK_cell	Patient_12_NK	Others
ReDeconv (I)	CD8_T	0	Bulk-NK_cell	Patient_12_NK	Others
ReDeconv (I)	Monocytes	0	Bulk-NK_cell	Patient_12_NK	Others
ReDeconv (I)	NK_cell	0.997903	Bulk-NK_cell	Patient_12_NK	NK_cell
ReDeconv (I)	B_cell	0	Bulk-NK_cell	Patient_13_NK	Others
ReDeconv (I)	CD4_T	0	Bulk-NK_cell	Patient_13_NK	Others
ReDeconv (I)	CD8_T	0.0719033	Bulk-NK_cell	Patient_13_NK	Others
ReDeconv (I)	Monocytes	0	Bulk-NK_cell	Patient_13_NK	Others
ReDeconv (I)	NK_cell	0.928097	Bulk-NK_cell	Patient_13_NK	NK_cell
ReDeconv (I)	B_cell	0	Bulk-NK_cell	Patient_14_NK	Others
ReDeconv (I)	CD4_T	0.0031145	Bulk-NK_cell	Patient_14_NK	Others
ReDeconv (I)	CD8_T	0	Bulk-NK_cell	Patient_14_NK	Others
ReDeconv (I)	Monocytes	0	Bulk-NK_cell	Patient_14_NK	Others
ReDeconv (I)	NK_cell	0.996886	Bulk-NK_cell	Patient_14_NK	NK_cell
ReDeconv (I)	B_cell	0.00708562	Bulk-NK_cell	Patient_15_NK	Others
ReDeconv (I)	CD4_T	0.00243499	Bulk-NK_cell	Patient_15_NK	Others
ReDeconv (I)	CD8_T	0	Bulk-NK_cell	Patient_15_NK	Others
ReDeconv (I)	Monocytes	0.258942	Bulk-NK_cell	Patient_15_NK	Others
ReDeconv (I)	NK_cell	0.731538	Bulk-NK_cell	Patient_15_NK	NK_cell
ReDeconv (I)	B_cell	0.00396397	Bulk-NK_cell	Patient_16_NK	Others
ReDeconv (I)	CD4_T	0	Bulk-NK_cell	Patient_16_NK	Others
ReDeconv (I)	CD8_T	0	Bulk-NK_cell	Patient_16_NK	Others
ReDeconv (I)	Monocytes	0.279871	Bulk-NK_cell	Patient_16_NK	Others
ReDeconv (I)	NK_cell	0.716165	Bulk-NK_cell	Patient_16_NK	NK_cell
ReDeconv (I)	B_cell	0	Bulk-NK_cell	Patient_17_NK	Others
ReDeconv (I)	CD4_T	0.0036027	Bulk-NK_cell	Patient_17_NK	Others
ReDeconv (I)	CD8_T	0	Bulk-NK_cell	Patient_17_NK	Others
ReDeconv (I)	Monocytes	0	Bulk-NK_cell	Patient_17_NK	Others
ReDeconv (I)	NK_cell	0.996397	Bulk-NK_cell	Patient_17_NK	NK_cell
MuSiC (III)	B_cell	0.956207	Bulk-B_cell	Patient_01_B	B_cell
MuSiC (III)	CD4_T	0	Bulk-B_cell	Patient_01_B	Others
MuSiC (III)	CD8_T	0.00897797	Bulk-B_cell	Patient_01_B	Others
MuSiC (III)	Monocytes	0.0322256	Bulk-B_cell	Patient_01_B	Others
MuSiC (III)	NK_cell	0.00258897	Bulk-B_cell	Patient_01_B	Others
MuSiC (III)	B_cell	0.947849	Bulk-B_cell	Patient_02_B	B_cell
MuSiC (III)	CD4_T	0	Bulk-B_cell	Patient_02_B	Others
MuSiC (III)	CD8_T	0	Bulk-B_cell	Patient_02_B	Others
MuSiC (III)	Monocytes	0.0521514	Bulk-B_cell	Patient_02_B	Others
MuSiC (III)	NK_cell	0	Bulk-B_cell	Patient_02_B	Others
MuSiC (III)	B_cell	0.93698	Bulk-B_cell	Patient_03_B	B_cell
MuSiC (III)	CD4_T	0	Bulk-B_cell	Patient_03_B	Others
MuSiC (III)	CD8_T	0.0457736	Bulk-B_cell	Patient_03_B	Others
MuSiC (III)	Monocytes	0.00843909	Bulk-B_cell	Patient_03_B	Others
MuSiC (III)	NK_cell	0.00880703	Bulk-B_cell	Patient_03_B	Others
MuSiC (III)	B_cell	0.832445	Bulk-B_cell	Patient_04_B	B_cell
MuSiC (III)	CD4_T	0.167555	Bulk-B_cell	Patient_04_B	Others
MuSiC (III)	CD8_T	0	Bulk-B_cell	Patient_04_B	Others
MuSiC (III)	Monocytes	0	Bulk-B_cell	Patient_04_B	Others
MuSiC (III)	NK_cell	0	Bulk-B_cell	Patient_04_B	Others
MuSiC (III)	B_cell	0.600125	Bulk-B_cell	Patient_05_B	B_cell
MuSiC (III)	CD4_T	0.399875	Bulk-B_cell	Patient_05_B	Others
MuSiC (III)	CD8_T	0	Bulk-B_cell	Patient_05_B	Others
MuSiC (III)	Monocytes	0	Bulk-B_cell	Patient_05_B	Others
MuSiC (III)	NK_cell	0	Bulk-B_cell	Patient_05_B	Others
MuSiC (III)	B_cell	0.90292	Bulk-B_cell	Patient_06_B	B_cell
MuSiC (III)	CD4_T	0.0933207	Bulk-B_cell	Patient_06_B	Others
MuSiC (III)	CD8_T	0.00375896	Bulk-B_cell	Patient_06_B	Others
MuSiC (III)	Monocytes	0	Bulk-B_cell	Patient_06_B	Others
MuSiC (III)	NK_cell	0	Bulk-B_cell	Patient_06_B	Others
MuSiC (III)	B_cell	0.912287	Bulk-B_cell	Patient_07_B	B_cell
MuSiC (III)	CD4_T	0	Bulk-B_cell	Patient_07_B	Others
MuSiC (III)	CD8_T	0.0396824	Bulk-B_cell	Patient_07_B	Others
MuSiC (III)	Monocytes	0.0480311	Bulk-B_cell	Patient_07_B	Others
MuSiC (III)	NK_cell	0	Bulk-B_cell	Patient_07_B	Others
MuSiC (III)	B_cell	0.924276	Bulk-B_cell	Patient_08_B	B_cell
MuSiC (III)	CD4_T	0	Bulk-B_cell	Patient_08_B	Others
MuSiC (III)	CD8_T	0	Bulk-B_cell	Patient_08_B	Others
MuSiC (III)	Monocytes	0.00860453	Bulk-B_cell	Patient_08_B	Others
MuSiC (III)	NK_cell	0.0671191	Bulk-B_cell	Patient_08_B	Others
MuSiC (III)	B_cell	0.967589	Bulk-B_cell	Patient_09_B	B_cell
MuSiC (III)	CD4_T	0	Bulk-B_cell	Patient_09_B	Others
MuSiC (III)	CD8_T	0.00157508	Bulk-B_cell	Patient_09_B	Others
MuSiC (III)	Monocytes	0.0274065	Bulk-B_cell	Patient_09_B	Others
MuSiC (III)	NK_cell	0.00342967	Bulk-B_cell	Patient_09_B	Others
MuSiC (III)	B_cell	1	Bulk-B_cell	Patient_10_B	B_cell
MuSiC (III)	CD4_T	0	Bulk-B_cell	Patient_10_B	Others
MuSiC (III)	CD8_T	0	Bulk-B_cell	Patient_10_B	Others
MuSiC (III)	Monocytes	0	Bulk-B_cell	Patient_10_B	Others
MuSiC (III)	NK_cell	0	Bulk-B_cell	Patient_10_B	Others
MuSiC (III)	B_cell	0.781786	Bulk-B_cell	Patient_11_B	B_cell
MuSiC (III)	CD4_T	0.218214	Bulk-B_cell	Patient_11_B	Others
MuSiC (III)	CD8_T	0	Bulk-B_cell	Patient_11_B	Others
MuSiC (III)	Monocytes	0	Bulk-B_cell	Patient_11_B	Others
MuSiC (III)	NK_cell	0	Bulk-B_cell	Patient_11_B	Others
MuSiC (III)	B_cell	0.95029	Bulk-B_cell	Patient_12_B	B_cell
MuSiC (III)	CD4_T	0.0497103	Bulk-B_cell	Patient_12_B	Others
MuSiC (III)	CD8_T	0	Bulk-B_cell	Patient_12_B	Others
MuSiC (III)	Monocytes	0	Bulk-B_cell	Patient_12_B	Others
MuSiC (III)	NK_cell	0	Bulk-B_cell	Patient_12_B	Others
MuSiC (III)	B_cell	0.496708	Bulk-B_cell	Patient_13_B	B_cell
MuSiC (III)	CD4_T	0.503292	Bulk-B_cell	Patient_13_B	Others
MuSiC (III)	CD8_T	0	Bulk-B_cell	Patient_13_B	Others
MuSiC (III)	Monocytes	0	Bulk-B_cell	Patient_13_B	Others
MuSiC (III)	NK_cell	0	Bulk-B_cell	Patient_13_B	Others
MuSiC (III)	B_cell	0.656342	Bulk-B_cell	Patient_14_B	B_cell
MuSiC (III)	CD4_T	0.343658	Bulk-B_cell	Patient_14_B	Others
MuSiC (III)	CD8_T	0	Bulk-B_cell	Patient_14_B	Others
MuSiC (III)	Monocytes	0	Bulk-B_cell	Patient_14_B	Others
MuSiC (III)	NK_cell	0	Bulk-B_cell	Patient_14_B	Others
MuSiC (III)	B_cell	0.993289	Bulk-B_cell	Patient_15_B	B_cell
MuSiC (III)	CD4_T	0	Bulk-B_cell	Patient_15_B	Others
MuSiC (III)	CD8_T	0	Bulk-B_cell	Patient_15_B	Others
MuSiC (III)	Monocytes	0.00614749	Bulk-B_cell	Patient_15_B	Others
MuSiC (III)	NK_cell	0.000563102	Bulk-B_cell	Patient_15_B	Others
MuSiC (III)	B_cell	0.912197	Bulk-B_cell	Patient_16_B	B_cell
MuSiC (III)	CD4_T	0.0294041	Bulk-B_cell	Patient_16_B	Others
MuSiC (III)	CD8_T	0	Bulk-B_cell	Patient_16_B	Others
MuSiC (III)	Monocytes	0.0583984	Bulk-B_cell	Patient_16_B	Others
MuSiC (III)	NK_cell	0	Bulk-B_cell	Patient_16_B	Others
MuSiC (III)	B_cell	0.792126	Bulk-B_cell	Patient_17_B	B_cell
MuSiC (III)	CD4_T	0.207874	Bulk-B_cell	Patient_17_B	Others
MuSiC (III)	CD8_T	0	Bulk-B_cell	Patient_17_B	Others
MuSiC (III)	Monocytes	0	Bulk-B_cell	Patient_17_B	Others
MuSiC (III)	NK_cell	0	Bulk-B_cell	Patient_17_B	Others
MuSiC (III)	B_cell	0	Bulk-CD4_T	Patient_01_CD4	Others
MuSiC (III)	CD4_T	0.246011	Bulk-CD4_T	Patient_01_CD4	CD4_T
MuSiC (III)	CD8_T	0.753989	Bulk-CD4_T	Patient_01_CD4	Others
MuSiC (III)	Monocytes	0	Bulk-CD4_T	Patient_01_CD4	Others
MuSiC (III)	NK_cell	0	Bulk-CD4_T	Patient_01_CD4	Others
MuSiC (III)	B_cell	0	Bulk-CD4_T	Patient_02_CD4	Others
MuSiC (III)	CD4_T	0.380592	Bulk-CD4_T	Patient_02_CD4	CD4_T
MuSiC (III)	CD8_T	0.619408	Bulk-CD4_T	Patient_02_CD4	Others
MuSiC (III)	Monocytes	0	Bulk-CD4_T	Patient_02_CD4	Others
MuSiC (III)	NK_cell	0	Bulk-CD4_T	Patient_02_CD4	Others
MuSiC (III)	B_cell	0	Bulk-CD4_T	Patient_03_CD4	Others
MuSiC (III)	CD4_T	0.941234	Bulk-CD4_T	Patient_03_CD4	CD4_T
MuSiC (III)	CD8_T	0.0154503	Bulk-CD4_T	Patient_03_CD4	Others
MuSiC (III)	Monocytes	0	Bulk-CD4_T	Patient_03_CD4	Others
MuSiC (III)	NK_cell	0.0433161	Bulk-CD4_T	Patient_03_CD4	Others
MuSiC (III)	B_cell	0.0128781	Bulk-CD4_T	Patient_04_CD4	Others
MuSiC (III)	CD4_T	0.987122	Bulk-CD4_T	Patient_04_CD4	CD4_T
MuSiC (III)	CD8_T	0	Bulk-CD4_T	Patient_04_CD4	Others
MuSiC (III)	Monocytes	0	Bulk-CD4_T	Patient_04_CD4	Others
MuSiC (III)	NK_cell	0	Bulk-CD4_T	Patient_04_CD4	Others
MuSiC (III)	B_cell	0	Bulk-CD4_T	Patient_05_CD4	Others
MuSiC (III)	CD4_T	1	Bulk-CD4_T	Patient_05_CD4	CD4_T
MuSiC (III)	CD8_T	0	Bulk-CD4_T	Patient_05_CD4	Others
MuSiC (III)	Monocytes	0	Bulk-CD4_T	Patient_05_CD4	Others
MuSiC (III)	NK_cell	0	Bulk-CD4_T	Patient_05_CD4	Others
MuSiC (III)	B_cell	0	Bulk-CD4_T	Patient_06_CD4	Others
MuSiC (III)	CD4_T	0.963884	Bulk-CD4_T	Patient_06_CD4	CD4_T
MuSiC (III)	CD8_T	0.0361156	Bulk-CD4_T	Patient_06_CD4	Others
MuSiC (III)	Monocytes	0	Bulk-CD4_T	Patient_06_CD4	Others
MuSiC (III)	NK_cell	0	Bulk-CD4_T	Patient_06_CD4	Others
MuSiC (III)	B_cell	0.0103111	Bulk-CD4_T	Patient_07_CD4	Others
MuSiC (III)	CD4_T	0.355162	Bulk-CD4_T	Patient_07_CD4	CD4_T
MuSiC (III)	CD8_T	0.564078	Bulk-CD4_T	Patient_07_CD4	Others
MuSiC (III)	Monocytes	0.0405849	Bulk-CD4_T	Patient_07_CD4	Others
MuSiC (III)	NK_cell	0.0298648	Bulk-CD4_T	Patient_07_CD4	Others
MuSiC (III)	B_cell	0.00388691	Bulk-CD4_T	Patient_08_CD4	Others
MuSiC (III)	CD4_T	0.996113	Bulk-CD4_T	Patient_08_CD4	CD4_T
MuSiC (III)	CD8_T	0	Bulk-CD4_T	Patient_08_CD4	Others
MuSiC (III)	Monocytes	0	Bulk-CD4_T	Patient_08_CD4	Others
MuSiC (III)	NK_cell	0	Bulk-CD4_T	Patient_08_CD4	Others
MuSiC (III)	B_cell	0	Bulk-CD4_T	Patient_09_CD4	Others
MuSiC (III)	CD4_T	0.354431	Bulk-CD4_T	Patient_09_CD4	CD4_T
MuSiC (III)	CD8_T	0.618255	Bulk-CD4_T	Patient_09_CD4	Others
MuSiC (III)	Monocytes	0.0273139	Bulk-CD4_T	Patient_09_CD4	Others
MuSiC (III)	NK_cell	0	Bulk-CD4_T	Patient_09_CD4	Others
MuSiC (III)	B_cell	0	Bulk-CD4_T	Patient_10_CD4	Others
MuSiC (III)	CD4_T	1	Bulk-CD4_T	Patient_10_CD4	CD4_T
MuSiC (III)	CD8_T	0	Bulk-CD4_T	Patient_10_CD4	Others
MuSiC (III)	Monocytes	0	Bulk-CD4_T	Patient_10_CD4	Others
MuSiC (III)	NK_cell	0	Bulk-CD4_T	Patient_10_CD4	Others
MuSiC (III)	B_cell	0	Bulk-CD4_T	Patient_11_CD4	Others
MuSiC (III)	CD4_T	1	Bulk-CD4_T	Patient_11_CD4	CD4_T
MuSiC (III)	CD8_T	0	Bulk-CD4_T	Patient_11_CD4	Others
MuSiC (III)	Monocytes	0	Bulk-CD4_T	Patient_11_CD4	Others
MuSiC (III)	NK_cell	0	Bulk-CD4_T	Patient_11_CD4	Others
MuSiC (III)	B_cell	0.00204233	Bulk-CD4_T	Patient_12_CD4	Others
MuSiC (III)	CD4_T	0.997958	Bulk-CD4_T	Patient_12_CD4	CD4_T
MuSiC (III)	CD8_T	0	Bulk-CD4_T	Patient_12_CD4	Others
MuSiC (III)	Monocytes	0	Bulk-CD4_T	Patient_12_CD4	Others
MuSiC (III)	NK_cell	0	Bulk-CD4_T	Patient_12_CD4	Others
MuSiC (III)	B_cell	0	Bulk-CD4_T	Patient_13_CD4	Others
MuSiC (III)	CD4_T	1	Bulk-CD4_T	Patient_13_CD4	CD4_T
MuSiC (III)	CD8_T	0	Bulk-CD4_T	Patient_13_CD4	Others
MuSiC (III)	Monocytes	0	Bulk-CD4_T	Patient_13_CD4	Others
MuSiC (III)	NK_cell	0	Bulk-CD4_T	Patient_13_CD4	Others
MuSiC (III)	B_cell	0	Bulk-CD4_T	Patient_14_CD4	Others
MuSiC (III)	CD4_T	1	Bulk-CD4_T	Patient_14_CD4	CD4_T
MuSiC (III)	CD8_T	0	Bulk-CD4_T	Patient_14_CD4	Others
MuSiC (III)	Monocytes	0	Bulk-CD4_T	Patient_14_CD4	Others
MuSiC (III)	NK_cell	0	Bulk-CD4_T	Patient_14_CD4	Others
MuSiC (III)	B_cell	0.0286239	Bulk-CD4_T	Patient_15_CD4	Others
MuSiC (III)	CD4_T	0.966823	Bulk-CD4_T	Patient_15_CD4	CD4_T
MuSiC (III)	CD8_T	0	Bulk-CD4_T	Patient_15_CD4	Others
MuSiC (III)	Monocytes	0.00455301	Bulk-CD4_T	Patient_15_CD4	Others
MuSiC (III)	NK_cell	0	Bulk-CD4_T	Patient_15_CD4	Others
MuSiC (III)	B_cell	0	Bulk-CD4_T	Patient_16_CD4	Others
MuSiC (III)	CD4_T	0.571571	Bulk-CD4_T	Patient_16_CD4	CD4_T
MuSiC (III)	CD8_T	0.245565	Bulk-CD4_T	Patient_16_CD4	Others
MuSiC (III)	Monocytes	0.129487	Bulk-CD4_T	Patient_16_CD4	Others
MuSiC (III)	NK_cell	0.0533767	Bulk-CD4_T	Patient_16_CD4	Others
MuSiC (III)	B_cell	0	Bulk-CD4_T	Patient_17_CD4	Others
MuSiC (III)	CD4_T	0.995411	Bulk-CD4_T	Patient_17_CD4	CD4_T
MuSiC (III)	CD8_T	0.00458881	Bulk-CD4_T	Patient_17_CD4	Others
MuSiC (III)	Monocytes	0	Bulk-CD4_T	Patient_17_CD4	Others
MuSiC (III)	NK_cell	0	Bulk-CD4_T	Patient_17_CD4	Others
MuSiC (III)	B_cell	0.00261754	Bulk-CD8_T	Patient_01_CD8	Others
MuSiC (III)	CD4_T	0	Bulk-CD8_T	Patient_01_CD8	Others
MuSiC (III)	CD8_T	0.870706	Bulk-CD8_T	Patient_01_CD8	CD8_T
MuSiC (III)	Monocytes	0.0287159	Bulk-CD8_T	Patient_01_CD8	Others
MuSiC (III)	NK_cell	0.097961	Bulk-CD8_T	Patient_01_CD8	Others
MuSiC (III)	B_cell	0	Bulk-CD8_T	Patient_02_CD8	Others
MuSiC (III)	CD4_T	0.0384475	Bulk-CD8_T	Patient_02_CD8	Others
MuSiC (III)	CD8_T	0.961553	Bulk-CD8_T	Patient_02_CD8	CD8_T
MuSiC (III)	Monocytes	0	Bulk-CD8_T	Patient_02_CD8	Others
MuSiC (III)	NK_cell	0	Bulk-CD8_T	Patient_02_CD8	Others
MuSiC (III)	B_cell	0.00901711	Bulk-CD8_T	Patient_03_CD8	Others
MuSiC (III)	CD4_T	0	Bulk-CD8_T	Patient_03_CD8	Others
MuSiC (III)	CD8_T	0.605172	Bulk-CD8_T	Patient_03_CD8	CD8_T
MuSiC (III)	Monocytes	0	Bulk-CD8_T	Patient_03_CD8	Others
MuSiC (III)	NK_cell	0.385811	Bulk-CD8_T	Patient_03_CD8	Others
MuSiC (III)	B_cell	0.0418444	Bulk-CD8_T	Patient_04_CD8	Others
MuSiC (III)	CD4_T	0.926882	Bulk-CD8_T	Patient_04_CD8	Others
MuSiC (III)	CD8_T	0.0312733	Bulk-CD8_T	Patient_04_CD8	CD8_T
MuSiC (III)	Monocytes	0	Bulk-CD8_T	Patient_04_CD8	Others
MuSiC (III)	NK_cell	0	Bulk-CD8_T	Patient_04_CD8	Others
MuSiC (III)	B_cell	0	Bulk-CD8_T	Patient_05_CD8	Others
MuSiC (III)	CD4_T	0.672494	Bulk-CD8_T	Patient_05_CD8	Others
MuSiC (III)	CD8_T	0.327506	Bulk-CD8_T	Patient_05_CD8	CD8_T
MuSiC (III)	Monocytes	0	Bulk-CD8_T	Patient_05_CD8	Others
MuSiC (III)	NK_cell	0	Bulk-CD8_T	Patient_05_CD8	Others
MuSiC (III)	B_cell	0	Bulk-CD8_T	Patient_06_CD8	Others
MuSiC (III)	CD4_T	0.0352723	Bulk-CD8_T	Patient_06_CD8	Others
MuSiC (III)	CD8_T	0.964728	Bulk-CD8_T	Patient_06_CD8	CD8_T
MuSiC (III)	Monocytes	0	Bulk-CD8_T	Patient_06_CD8	Others
MuSiC (III)	NK_cell	0	Bulk-CD8_T	Patient_06_CD8	Others
MuSiC (III)	B_cell	0.00179645	Bulk-CD8_T	Patient_07_CD8	Others
MuSiC (III)	CD4_T	0	Bulk-CD8_T	Patient_07_CD8	Others
MuSiC (III)	CD8_T	0.603963	Bulk-CD8_T	Patient_07_CD8	CD8_T
MuSiC (III)	Monocytes	0.0225694	Bulk-CD8_T	Patient_07_CD8	Others
MuSiC (III)	NK_cell	0.371671	Bulk-CD8_T	Patient_07_CD8	Others
MuSiC (III)	B_cell	0	Bulk-CD8_T	Patient_08_CD8	Others
MuSiC (III)	CD4_T	0.00252583	Bulk-CD8_T	Patient_08_CD8	Others
MuSiC (III)	CD8_T	0.940879	Bulk-CD8_T	Patient_08_CD8	CD8_T
MuSiC (III)	Monocytes	0.019278	Bulk-CD8_T	Patient_08_CD8	Others
MuSiC (III)	NK_cell	0.0373174	Bulk-CD8_T	Patient_08_CD8	Others
MuSiC (III)	B_cell	0	Bulk-CD8_T	Patient_09_CD8	Others
MuSiC (III)	CD4_T	0.00242505	Bulk-CD8_T	Patient_09_CD8	Others
MuSiC (III)	CD8_T	0.981088	Bulk-CD8_T	Patient_09_CD8	CD8_T
MuSiC (III)	Monocytes	0.0164874	Bulk-CD8_T	Patient_09_CD8	Others
MuSiC (III)	NK_cell	0	Bulk-CD8_T	Patient_09_CD8	Others
MuSiC (III)	B_cell	0	Bulk-CD8_T	Patient_10_CD8	Others
MuSiC (III)	CD4_T	0.230043	Bulk-CD8_T	Patient_10_CD8	Others
MuSiC (III)	CD8_T	0.769957	Bulk-CD8_T	Patient_10_CD8	CD8_T
MuSiC (III)	Monocytes	0	Bulk-CD8_T	Patient_10_CD8	Others
MuSiC (III)	NK_cell	0	Bulk-CD8_T	Patient_10_CD8	Others
MuSiC (III)	B_cell	0	Bulk-CD8_T	Patient_11_CD8	Others
MuSiC (III)	CD4_T	0.188945	Bulk-CD8_T	Patient_11_CD8	Others
MuSiC (III)	CD8_T	0.811055	Bulk-CD8_T	Patient_11_CD8	CD8_T
MuSiC (III)	Monocytes	0	Bulk-CD8_T	Patient_11_CD8	Others
MuSiC (III)	NK_cell	0	Bulk-CD8_T	Patient_11_CD8	Others
MuSiC (III)	B_cell	0	Bulk-CD8_T	Patient_12_CD8	Others
MuSiC (III)	CD4_T	0.263271	Bulk-CD8_T	Patient_12_CD8	Others
MuSiC (III)	CD8_T	0.736729	Bulk-CD8_T	Patient_12_CD8	CD8_T
MuSiC (III)	Monocytes	0	Bulk-CD8_T	Patient_12_CD8	Others
MuSiC (III)	NK_cell	0	Bulk-CD8_T	Patient_12_CD8	Others
MuSiC (III)	B_cell	0	Bulk-CD8_T	Patient_13_CD8	Others
MuSiC (III)	CD4_T	0.998297	Bulk-CD8_T	Patient_13_CD8	Others
MuSiC (III)	CD8_T	0.00170288	Bulk-CD8_T	Patient_13_CD8	CD8_T
MuSiC (III)	Monocytes	0	Bulk-CD8_T	Patient_13_CD8	Others
MuSiC (III)	NK_cell	0	Bulk-CD8_T	Patient_13_CD8	Others
MuSiC (III)	B_cell	0	Bulk-CD8_T	Patient_14_CD8	Others
MuSiC (III)	CD4_T	0.976895	Bulk-CD8_T	Patient_14_CD8	Others
MuSiC (III)	CD8_T	0.0231051	Bulk-CD8_T	Patient_14_CD8	CD8_T
MuSiC (III)	Monocytes	0	Bulk-CD8_T	Patient_14_CD8	Others
MuSiC (III)	NK_cell	0	Bulk-CD8_T	Patient_14_CD8	Others
MuSiC (III)	B_cell	0.0597333	Bulk-CD8_T	Patient_15_CD8	Others
MuSiC (III)	CD4_T	0.195824	Bulk-CD8_T	Patient_15_CD8	Others
MuSiC (III)	CD8_T	0.609218	Bulk-CD8_T	Patient_15_CD8	CD8_T
MuSiC (III)	Monocytes	0.0163809	Bulk-CD8_T	Patient_15_CD8	Others
MuSiC (III)	NK_cell	0.118844	Bulk-CD8_T	Patient_15_CD8	Others
MuSiC (III)	B_cell	0	Bulk-CD8_T	Patient_16_CD8	Others
MuSiC (III)	CD4_T	0.00478006	Bulk-CD8_T	Patient_16_CD8	Others
MuSiC (III)	CD8_T	0.817867	Bulk-CD8_T	Patient_16_CD8	CD8_T
MuSiC (III)	Monocytes	0.0954854	Bulk-CD8_T	Patient_16_CD8	Others
MuSiC (III)	NK_cell	0.0818671	Bulk-CD8_T	Patient_16_CD8	Others
MuSiC (III)	B_cell	0	Bulk-CD8_T	Patient_17_CD8	Others
MuSiC (III)	CD4_T	0.0614169	Bulk-CD8_T	Patient_17_CD8	Others
MuSiC (III)	CD8_T	0.938583	Bulk-CD8_T	Patient_17_CD8	CD8_T
MuSiC (III)	Monocytes	0	Bulk-CD8_T	Patient_17_CD8	Others
MuSiC (III)	NK_cell	0	Bulk-CD8_T	Patient_17_CD8	Others
MuSiC (III)	B_cell	0	Bulk-Monocytes	Patient_01_Monocytes	Others
MuSiC (III)	CD4_T	0	Bulk-Monocytes	Patient_01_Monocytes	Others
MuSiC (III)	CD8_T	0	Bulk-Monocytes	Patient_01_Monocytes	Others
MuSiC (III)	Monocytes	1	Bulk-Monocytes	Patient_01_Monocytes	Monocytes
MuSiC (III)	NK_cell	0	Bulk-Monocytes	Patient_01_Monocytes	Others
MuSiC (III)	B_cell	0	Bulk-Monocytes	Patient_02_Monocytes	Others
MuSiC (III)	CD4_T	0	Bulk-Monocytes	Patient_02_Monocytes	Others
MuSiC (III)	CD8_T	0	Bulk-Monocytes	Patient_02_Monocytes	Others
MuSiC (III)	Monocytes	1	Bulk-Monocytes	Patient_02_Monocytes	Monocytes
MuSiC (III)	NK_cell	0	Bulk-Monocytes	Patient_02_Monocytes	Others
MuSiC (III)	B_cell	0.0169753	Bulk-Monocytes	Patient_03_Monocytes	Others
MuSiC (III)	CD4_T	0	Bulk-Monocytes	Patient_03_Monocytes	Others
MuSiC (III)	CD8_T	0	Bulk-Monocytes	Patient_03_Monocytes	Others
MuSiC (III)	Monocytes	0.943453	Bulk-Monocytes	Patient_03_Monocytes	Monocytes
MuSiC (III)	NK_cell	0.0395721	Bulk-Monocytes	Patient_03_Monocytes	Others
MuSiC (III)	B_cell	0	Bulk-Monocytes	Patient_04_Monocytes	Others
MuSiC (III)	CD4_T	0.246703	Bulk-Monocytes	Patient_04_Monocytes	Others
MuSiC (III)	CD8_T	0	Bulk-Monocytes	Patient_04_Monocytes	Others
MuSiC (III)	Monocytes	0.753297	Bulk-Monocytes	Patient_04_Monocytes	Monocytes
MuSiC (III)	NK_cell	0	Bulk-Monocytes	Patient_04_Monocytes	Others
MuSiC (III)	B_cell	0	Bulk-Monocytes	Patient_05_Monocytes	Others
MuSiC (III)	CD4_T	0	Bulk-Monocytes	Patient_05_Monocytes	Others
MuSiC (III)	CD8_T	0	Bulk-Monocytes	Patient_05_Monocytes	Others
MuSiC (III)	Monocytes	1	Bulk-Monocytes	Patient_05_Monocytes	Monocytes
MuSiC (III)	NK_cell	0	Bulk-Monocytes	Patient_05_Monocytes	Others
MuSiC (III)	B_cell	0	Bulk-Monocytes	Patient_06_Monocytes	Others
MuSiC (III)	CD4_T	0.0127171	Bulk-Monocytes	Patient_06_Monocytes	Others
MuSiC (III)	CD8_T	0.00658858	Bulk-Monocytes	Patient_06_Monocytes	Others
MuSiC (III)	Monocytes	0.980694	Bulk-Monocytes	Patient_06_Monocytes	Monocytes
MuSiC (III)	NK_cell	0	Bulk-Monocytes	Patient_06_Monocytes	Others
MuSiC (III)	B_cell	0.0502043	Bulk-Monocytes	Patient_07_Monocytes	Others
MuSiC (III)	CD4_T	0	Bulk-Monocytes	Patient_07_Monocytes	Others
MuSiC (III)	CD8_T	0	Bulk-Monocytes	Patient_07_Monocytes	Others
MuSiC (III)	Monocytes	0.915387	Bulk-Monocytes	Patient_07_Monocytes	Monocytes
MuSiC (III)	NK_cell	0.0344086	Bulk-Monocytes	Patient_07_Monocytes	Others
MuSiC (III)	B_cell	0	Bulk-Monocytes	Patient_08_Monocytes	Others
MuSiC (III)	CD4_T	0.00497445	Bulk-Monocytes	Patient_08_Monocytes	Others
MuSiC (III)	CD8_T	0	Bulk-Monocytes	Patient_08_Monocytes	Others
MuSiC (III)	Monocytes	0.934042	Bulk-Monocytes	Patient_08_Monocytes	Monocytes
MuSiC (III)	NK_cell	0.0609838	Bulk-Monocytes	Patient_08_Monocytes	Others
MuSiC (III)	B_cell	0.0357322	Bulk-Monocytes	Patient_09_Monocytes	Others
MuSiC (III)	CD4_T	0	Bulk-Monocytes	Patient_09_Monocytes	Others
MuSiC (III)	CD8_T	0.0352216	Bulk-Monocytes	Patient_09_Monocytes	Others
MuSiC (III)	Monocytes	0.929046	Bulk-Monocytes	Patient_09_Monocytes	Monocytes
MuSiC (III)	NK_cell	0	Bulk-Monocytes	Patient_09_Monocytes	Others
MuSiC (III)	B_cell	0.0137927	Bulk-Monocytes	Patient_10_Monocytes	Others
MuSiC (III)	CD4_T	0.16079	Bulk-Monocytes	Patient_10_Monocytes	Others
MuSiC (III)	CD8_T	0	Bulk-Monocytes	Patient_10_Monocytes	Others
MuSiC (III)	Monocytes	0.815358	Bulk-Monocytes	Patient_10_Monocytes	Monocytes
MuSiC (III)	NK_cell	0.0100584	Bulk-Monocytes	Patient_10_Monocytes	Others
MuSiC (III)	B_cell	0.0630782	Bulk-Monocytes	Patient_11_Monocytes	Others
MuSiC (III)	CD4_T	0.855167	Bulk-Monocytes	Patient_11_Monocytes	Others
MuSiC (III)	CD8_T	0	Bulk-Monocytes	Patient_11_Monocytes	Others
MuSiC (III)	Monocytes	0.0817553	Bulk-Monocytes	Patient_11_Monocytes	Monocytes
MuSiC (III)	NK_cell	0	Bulk-Monocytes	Patient_11_Monocytes	Others
MuSiC (III)	B_cell	0	Bulk-Monocytes	Patient_12_Monocytes	Others
MuSiC (III)	CD4_T	0.0143919	Bulk-Monocytes	Patient_12_Monocytes	Others
MuSiC (III)	CD8_T	0	Bulk-Monocytes	Patient_12_Monocytes	Others
MuSiC (III)	Monocytes	0.984926	Bulk-Monocytes	Patient_12_Monocytes	Monocytes
MuSiC (III)	NK_cell	0.00068241	Bulk-Monocytes	Patient_12_Monocytes	Others
MuSiC (III)	B_cell	0.0424228	Bulk-Monocytes	Patient_13_Monocytes	Others
MuSiC (III)	CD4_T	0.39934	Bulk-Monocytes	Patient_13_Monocytes	Others
MuSiC (III)	CD8_T	0	Bulk-Monocytes	Patient_13_Monocytes	Others
MuSiC (III)	Monocytes	0.558237	Bulk-Monocytes	Patient_13_Monocytes	Monocytes
MuSiC (III)	NK_cell	0	Bulk-Monocytes	Patient_13_Monocytes	Others
MuSiC (III)	B_cell	0.0138951	Bulk-Monocytes	Patient_14_Monocytes	Others
MuSiC (III)	CD4_T	0	Bulk-Monocytes	Patient_14_Monocytes	Others
MuSiC (III)	CD8_T	0	Bulk-Monocytes	Patient_14_Monocytes	Others
MuSiC (III)	Monocytes	0.908448	Bulk-Monocytes	Patient_14_Monocytes	Monocytes
MuSiC (III)	NK_cell	0.0776567	Bulk-Monocytes	Patient_14_Monocytes	Others
MuSiC (III)	B_cell	0.000619487	Bulk-Monocytes	Patient_15_Monocytes	Others
MuSiC (III)	CD4_T	0	Bulk-Monocytes	Patient_15_Monocytes	Others
MuSiC (III)	CD8_T	0	Bulk-Monocytes	Patient_15_Monocytes	Others
MuSiC (III)	Monocytes	0.999381	Bulk-Monocytes	Patient_15_Monocytes	Monocytes
MuSiC (III)	NK_cell	0	Bulk-Monocytes	Patient_15_Monocytes	Others
MuSiC (III)	B_cell	0	Bulk-Monocytes	Patient_16_Monocytes	Others
MuSiC (III)	CD4_T	0	Bulk-Monocytes	Patient_16_Monocytes	Others
MuSiC (III)	CD8_T	0	Bulk-Monocytes	Patient_16_Monocytes	Others
MuSiC (III)	Monocytes	1	Bulk-Monocytes	Patient_16_Monocytes	Monocytes
MuSiC (III)	NK_cell	0	Bulk-Monocytes	Patient_16_Monocytes	Others
MuSiC (III)	B_cell	0.00161154	Bulk-Monocytes	Patient_17_Monocytes	Others
MuSiC (III)	CD4_T	0.00257581	Bulk-Monocytes	Patient_17_Monocytes	Others
MuSiC (III)	CD8_T	0.0256696	Bulk-Monocytes	Patient_17_Monocytes	Others
MuSiC (III)	Monocytes	0.970143	Bulk-Monocytes	Patient_17_Monocytes	Monocytes
MuSiC (III)	NK_cell	0	Bulk-Monocytes	Patient_17_Monocytes	Others
MuSiC (III)	B_cell	0	Bulk-NK_cell	Patient_01_NK	Others
MuSiC (III)	CD4_T	0	Bulk-NK_cell	Patient_01_NK	Others
MuSiC (III)	CD8_T	0	Bulk-NK_cell	Patient_01_NK	Others
MuSiC (III)	Monocytes	0.0177758	Bulk-NK_cell	Patient_01_NK	Others
MuSiC (III)	NK_cell	0.982224	Bulk-NK_cell	Patient_01_NK	NK_cell
MuSiC (III)	B_cell	0	Bulk-NK_cell	Patient_02_NK	Others
MuSiC (III)	CD4_T	0	Bulk-NK_cell	Patient_02_NK	Others
MuSiC (III)	CD8_T	0.00246167	Bulk-NK_cell	Patient_02_NK	Others
MuSiC (III)	Monocytes	0	Bulk-NK_cell	Patient_02_NK	Others
MuSiC (III)	NK_cell	0.997538	Bulk-NK_cell	Patient_02_NK	NK_cell
MuSiC (III)	B_cell	0	Bulk-NK_cell	Patient_03_NK	Others
MuSiC (III)	CD4_T	0	Bulk-NK_cell	Patient_03_NK	Others
MuSiC (III)	CD8_T	0	Bulk-NK_cell	Patient_03_NK	Others
MuSiC (III)	Monocytes	0	Bulk-NK_cell	Patient_03_NK	Others
MuSiC (III)	NK_cell	1	Bulk-NK_cell	Patient_03_NK	NK_cell
MuSiC (III)	B_cell	0	Bulk-NK_cell	Patient_04_NK	Others
MuSiC (III)	CD4_T	0.394277	Bulk-NK_cell	Patient_04_NK	Others
MuSiC (III)	CD8_T	0	Bulk-NK_cell	Patient_04_NK	Others
MuSiC (III)	Monocytes	0.0822	Bulk-NK_cell	Patient_04_NK	Others
MuSiC (III)	NK_cell	0.523523	Bulk-NK_cell	Patient_04_NK	NK_cell
MuSiC (III)	B_cell	0	Bulk-NK_cell	Patient_05_NK	Others
MuSiC (III)	CD4_T	0.350022	Bulk-NK_cell	Patient_05_NK	Others
MuSiC (III)	CD8_T	0	Bulk-NK_cell	Patient_05_NK	Others
MuSiC (III)	Monocytes	0.109533	Bulk-NK_cell	Patient_05_NK	Others
MuSiC (III)	NK_cell	0.540446	Bulk-NK_cell	Patient_05_NK	NK_cell
MuSiC (III)	B_cell	0	Bulk-NK_cell	Patient_06_NK	Others
MuSiC (III)	CD4_T	0	Bulk-NK_cell	Patient_06_NK	Others
MuSiC (III)	CD8_T	0.0582725	Bulk-NK_cell	Patient_06_NK	Others
MuSiC (III)	Monocytes	0	Bulk-NK_cell	Patient_06_NK	Others
MuSiC (III)	NK_cell	0.941727	Bulk-NK_cell	Patient_06_NK	NK_cell
MuSiC (III)	B_cell	0.0234038	Bulk-NK_cell	Patient_07_NK	Others
MuSiC (III)	CD4_T	0	Bulk-NK_cell	Patient_07_NK	Others
MuSiC (III)	CD8_T	0.0552009	Bulk-NK_cell	Patient_07_NK	Others
MuSiC (III)	Monocytes	0.0627605	Bulk-NK_cell	Patient_07_NK	Others
MuSiC (III)	NK_cell	0.858635	Bulk-NK_cell	Patient_07_NK	NK_cell
MuSiC (III)	B_cell	0	Bulk-NK_cell	Patient_08_NK	Others
MuSiC (III)	CD4_T	0	Bulk-NK_cell	Patient_08_NK	Others
MuSiC (III)	CD8_T	0	Bulk-NK_cell	Patient_08_NK	Others
MuSiC (III)	Monocytes	0.00257948	Bulk-NK_cell	Patient_08_NK	Others
MuSiC (III)	NK_cell	0.997421	Bulk-NK_cell	Patient_08_NK	NK_cell
MuSiC (III)	B_cell	0	Bulk-NK_cell	Patient_09_NK	Others
MuSiC (III)	CD4_T	0	Bulk-NK_cell	Patient_09_NK	Others
MuSiC (III)	CD8_T	0.0679443	Bulk-NK_cell	Patient_09_NK	Others
MuSiC (III)	Monocytes	0.0655569	Bulk-NK_cell	Patient_09_NK	Others
MuSiC (III)	NK_cell	0.866499	Bulk-NK_cell	Patient_09_NK	NK_cell
MuSiC (III)	B_cell	0.00316755	Bulk-NK_cell	Patient_10_NK	Others
MuSiC (III)	CD4_T	0.00319373	Bulk-NK_cell	Patient_10_NK	Others
MuSiC (III)	CD8_T	0.0114954	Bulk-NK_cell	Patient_10_NK	Others
MuSiC (III)	Monocytes	0.0313457	Bulk-NK_cell	Patient_10_NK	Others
MuSiC (III)	NK_cell	0.950798	Bulk-NK_cell	Patient_10_NK	NK_cell
MuSiC (III)	B_cell	0	Bulk-NK_cell	Patient_11_NK	Others
MuSiC (III)	CD4_T	0	Bulk-NK_cell	Patient_11_NK	Others
MuSiC (III)	CD8_T	0.0961494	Bulk-NK_cell	Patient_11_NK	Others
MuSiC (III)	Monocytes	0	Bulk-NK_cell	Patient_11_NK	Others
MuSiC (III)	NK_cell	0.903851	Bulk-NK_cell	Patient_11_NK	NK_cell
MuSiC (III)	B_cell	0	Bulk-NK_cell	Patient_12_NK	Others
MuSiC (III)	CD4_T	0.00148421	Bulk-NK_cell	Patient_12_NK	Others
MuSiC (III)	CD8_T	0	Bulk-NK_cell	Patient_12_NK	Others
MuSiC (III)	Monocytes	0.00121614	Bulk-NK_cell	Patient_12_NK	Others
MuSiC (III)	NK_cell	0.9973	Bulk-NK_cell	Patient_12_NK	NK_cell
MuSiC (III)	B_cell	0.0209719	Bulk-NK_cell	Patient_13_NK	Others
MuSiC (III)	CD4_T	0.612676	Bulk-NK_cell	Patient_13_NK	Others
MuSiC (III)	CD8_T	0	Bulk-NK_cell	Patient_13_NK	Others
MuSiC (III)	Monocytes	0	Bulk-NK_cell	Patient_13_NK	Others
MuSiC (III)	NK_cell	0.366352	Bulk-NK_cell	Patient_13_NK	NK_cell
MuSiC (III)	B_cell	0.022065	Bulk-NK_cell	Patient_14_NK	Others
MuSiC (III)	CD4_T	0.461907	Bulk-NK_cell	Patient_14_NK	Others
MuSiC (III)	CD8_T	0	Bulk-NK_cell	Patient_14_NK	Others
MuSiC (III)	Monocytes	0	Bulk-NK_cell	Patient_14_NK	Others
MuSiC (III)	NK_cell	0.516028	Bulk-NK_cell	Patient_14_NK	NK_cell
MuSiC (III)	B_cell	0.0518853	Bulk-NK_cell	Patient_15_NK	Others
MuSiC (III)	CD4_T	0.0613648	Bulk-NK_cell	Patient_15_NK	Others
MuSiC (III)	CD8_T	0	Bulk-NK_cell	Patient_15_NK	Others
MuSiC (III)	Monocytes	0.162028	Bulk-NK_cell	Patient_15_NK	Others
MuSiC (III)	NK_cell	0.724722	Bulk-NK_cell	Patient_15_NK	NK_cell
MuSiC (III)	B_cell	0	Bulk-NK_cell	Patient_16_NK	Others
MuSiC (III)	CD4_T	0.329624	Bulk-NK_cell	Patient_16_NK	Others
MuSiC (III)	CD8_T	0	Bulk-NK_cell	Patient_16_NK	Others
MuSiC (III)	Monocytes	0.192304	Bulk-NK_cell	Patient_16_NK	Others
MuSiC (III)	NK_cell	0.478072	Bulk-NK_cell	Patient_16_NK	NK_cell
MuSiC (III)	B_cell	0	Bulk-NK_cell	Patient_17_NK	Others
MuSiC (III)	CD4_T	0	Bulk-NK_cell	Patient_17_NK	Others
MuSiC (III)	CD8_T	0.0527754	Bulk-NK_cell	Patient_17_NK	Others
MuSiC (III)	Monocytes	0	Bulk-NK_cell	Patient_17_NK	Others
MuSiC (III)	NK_cell	0.947225	Bulk-NK_cell	Patient_17_NK	NK_cell
BayesPrism (I; III)	B_cell	0.93771	Bulk-B_cell	Patient_01_B	B_cell
BayesPrism (I; III)	CD4_T	0.0363424	Bulk-B_cell	Patient_01_B	Others
BayesPrism (I; III)	CD8_T	0.000213065	Bulk-B_cell	Patient_01_B	Others
BayesPrism (I; III)	Monocytes	0.0256067	Bulk-B_cell	Patient_01_B	Others
BayesPrism (I; III)	NK_cell	0.000128061	Bulk-B_cell	Patient_01_B	Others
BayesPrism (I; III)	B_cell	0.989336	Bulk-B_cell	Patient_02_B	B_cell
BayesPrism (I; III)	CD4_T	1.10473e-05	Bulk-B_cell	Patient_02_B	Others
BayesPrism (I; III)	CD8_T	1.03949e-05	Bulk-B_cell	Patient_02_B	Others
BayesPrism (I; III)	Monocytes	0.0106308	Bulk-B_cell	Patient_02_B	Others
BayesPrism (I; III)	NK_cell	1.18762e-05	Bulk-B_cell	Patient_02_B	Others
BayesPrism (I; III)	B_cell	0.905228	Bulk-B_cell	Patient_03_B	B_cell
BayesPrism (I; III)	CD4_T	0.0687627	Bulk-B_cell	Patient_03_B	Others
BayesPrism (I; III)	CD8_T	0.00169881	Bulk-B_cell	Patient_03_B	Others
BayesPrism (I; III)	Monocytes	0.0150252	Bulk-B_cell	Patient_03_B	Others
BayesPrism (I; III)	NK_cell	0.00928522	Bulk-B_cell	Patient_03_B	Others
BayesPrism (I; III)	B_cell	0.947789	Bulk-B_cell	Patient_04_B	B_cell
BayesPrism (I; III)	CD4_T	0.0517346	Bulk-B_cell	Patient_04_B	Others
BayesPrism (I; III)	CD8_T	0.000382579	Bulk-B_cell	Patient_04_B	Others
BayesPrism (I; III)	Monocytes	4.02118e-05	Bulk-B_cell	Patient_04_B	Others
BayesPrism (I; III)	NK_cell	5.39039e-05	Bulk-B_cell	Patient_04_B	Others
BayesPrism (I; III)	B_cell	0.740791	Bulk-B_cell	Patient_05_B	B_cell
BayesPrism (I; III)	CD4_T	0.222123	Bulk-B_cell	Patient_05_B	Others
BayesPrism (I; III)	CD8_T	0.000184206	Bulk-B_cell	Patient_05_B	Others
BayesPrism (I; III)	Monocytes	0.0367971	Bulk-B_cell	Patient_05_B	Others
BayesPrism (I; III)	NK_cell	0.000104611	Bulk-B_cell	Patient_05_B	Others
BayesPrism (I; III)	B_cell	0.812538	Bulk-B_cell	Patient_06_B	B_cell
BayesPrism (I; III)	CD4_T	0.187293	Bulk-B_cell	Patient_06_B	Others
BayesPrism (I; III)	CD8_T	0.000111234	Bulk-B_cell	Patient_06_B	Others
BayesPrism (I; III)	Monocytes	2.17685e-05	Bulk-B_cell	Patient_06_B	Others
BayesPrism (I; III)	NK_cell	3.62623e-05	Bulk-B_cell	Patient_06_B	Others
BayesPrism (I; III)	B_cell	0.908086	Bulk-B_cell	Patient_07_B	B_cell
BayesPrism (I; III)	CD4_T	0.0529596	Bulk-B_cell	Patient_07_B	Others
BayesPrism (I; III)	CD8_T	0.00194463	Bulk-B_cell	Patient_07_B	Others
BayesPrism (I; III)	Monocytes	0.034134	Bulk-B_cell	Patient_07_B	Others
BayesPrism (I; III)	NK_cell	0.00287602	Bulk-B_cell	Patient_07_B	Others
BayesPrism (I; III)	B_cell	0.99905	Bulk-B_cell	Patient_08_B	B_cell
BayesPrism (I; III)	CD4_T	2.48039e-05	Bulk-B_cell	Patient_08_B	Others
BayesPrism (I; III)	CD8_T	4.48442e-05	Bulk-B_cell	Patient_08_B	Others
BayesPrism (I; III)	Monocytes	1.3117e-05	Bulk-B_cell	Patient_08_B	Others
BayesPrism (I; III)	NK_cell	0.000866989	Bulk-B_cell	Patient_08_B	Others
BayesPrism (I; III)	B_cell	0.957525	Bulk-B_cell	Patient_09_B	B_cell
BayesPrism (I; III)	CD4_T	0.000140425	Bulk-B_cell	Patient_09_B	Others
BayesPrism (I; III)	CD8_T	7.46251e-05	Bulk-B_cell	Patient_09_B	Others
BayesPrism (I; III)	Monocytes	0.0419779	Bulk-B_cell	Patient_09_B	Others
BayesPrism (I; III)	NK_cell	0.00028197	Bulk-B_cell	Patient_09_B	Others
BayesPrism (I; III)	B_cell	0.999947	Bulk-B_cell	Patient_10_B	B_cell
BayesPrism (I; III)	CD4_T	1.85614e-05	Bulk-B_cell	Patient_10_B	Others
BayesPrism (I; III)	CD8_T	1.15662e-05	Bulk-B_cell	Patient_10_B	Others
BayesPrism (I; III)	Monocytes	1.04294e-05	Bulk-B_cell	Patient_10_B	Others
BayesPrism (I; III)	NK_cell	1.23508e-05	Bulk-B_cell	Patient_10_B	Others
BayesPrism (I; III)	B_cell	0.699789	Bulk-B_cell	Patient_11_B	B_cell
BayesPrism (I; III)	CD4_T	0.245607	Bulk-B_cell	Patient_11_B	Others
BayesPrism (I; III)	CD8_T	0.000171934	Bulk-B_cell	Patient_11_B	Others
BayesPrism (I; III)	Monocytes	0.0543602	Bulk-B_cell	Patient_11_B	Others
BayesPrism (I; III)	NK_cell	7.14494e-05	Bulk-B_cell	Patient_11_B	Others
BayesPrism (I; III)	B_cell	0.880619	Bulk-B_cell	Patient_12_B	B_cell
BayesPrism (I; III)	CD4_T	0.103236	Bulk-B_cell	Patient_12_B	Others
BayesPrism (I; III)	CD8_T	0.0156304	Bulk-B_cell	Patient_12_B	Others
BayesPrism (I; III)	Monocytes	7.82317e-05	Bulk-B_cell	Patient_12_B	Others
BayesPrism (I; III)	NK_cell	0.000436492	Bulk-B_cell	Patient_12_B	Others
BayesPrism (I; III)	B_cell	0.798825	Bulk-B_cell	Patient_13_B	B_cell
BayesPrism (I; III)	CD4_T	0.200611	Bulk-B_cell	Patient_13_B	Others
BayesPrism (I; III)	CD8_T	0.000279656	Bulk-B_cell	Patient_13_B	Others
BayesPrism (I; III)	Monocytes	4.30328e-05	Bulk-B_cell	Patient_13_B	Others
BayesPrism (I; III)	NK_cell	0.000241891	Bulk-B_cell	Patient_13_B	Others
BayesPrism (I; III)	B_cell	0.975572	Bulk-B_cell	Patient_14_B	B_cell
BayesPrism (I; III)	CD4_T	0.0235462	Bulk-B_cell	Patient_14_B	Others
BayesPrism (I; III)	CD8_T	0.000357784	Bulk-B_cell	Patient_14_B	Others
BayesPrism (I; III)	Monocytes	0.000168794	Bulk-B_cell	Patient_14_B	Others
BayesPrism (I; III)	NK_cell	0.000355648	Bulk-B_cell	Patient_14_B	Others
BayesPrism (I; III)	B_cell	0.9996	Bulk-B_cell	Patient_15_B	B_cell
BayesPrism (I; III)	CD4_T	3.39254e-05	Bulk-B_cell	Patient_15_B	Others
BayesPrism (I; III)	CD8_T	5.05163e-05	Bulk-B_cell	Patient_15_B	Others
BayesPrism (I; III)	Monocytes	0.000239181	Bulk-B_cell	Patient_15_B	Others
BayesPrism (I; III)	NK_cell	7.64716e-05	Bulk-B_cell	Patient_15_B	Others
BayesPrism (I; III)	B_cell	0.823517	Bulk-B_cell	Patient_16_B	B_cell
BayesPrism (I; III)	CD4_T	0.0816728	Bulk-B_cell	Patient_16_B	Others
BayesPrism (I; III)	CD8_T	0.000364041	Bulk-B_cell	Patient_16_B	Others
BayesPrism (I; III)	Monocytes	0.0942559	Bulk-B_cell	Patient_16_B	Others
BayesPrism (I; III)	NK_cell	0.00019004	Bulk-B_cell	Patient_16_B	Others
BayesPrism (I; III)	B_cell	0.724083	Bulk-B_cell	Patient_17_B	B_cell
BayesPrism (I; III)	CD4_T	0.275701	Bulk-B_cell	Patient_17_B	Others
BayesPrism (I; III)	CD8_T	0.000128278	Bulk-B_cell	Patient_17_B	Others
BayesPrism (I; III)	Monocytes	2.91173e-05	Bulk-B_cell	Patient_17_B	Others
BayesPrism (I; III)	NK_cell	5.79011e-05	Bulk-B_cell	Patient_17_B	Others
BayesPrism (I; III)	B_cell	2.17395e-05	Bulk-CD4_T	Patient_01_CD4	Others
BayesPrism (I; III)	CD4_T	0.999844	Bulk-CD4_T	Patient_01_CD4	CD4_T
BayesPrism (I; III)	CD8_T	7.64065e-05	Bulk-CD4_T	Patient_01_CD4	Others
BayesPrism (I; III)	Monocytes	2.31073e-05	Bulk-CD4_T	Patient_01_CD4	Others
BayesPrism (I; III)	NK_cell	3.48545e-05	Bulk-CD4_T	Patient_01_CD4	Others
BayesPrism (I; III)	B_cell	1.99389e-05	Bulk-CD4_T	Patient_02_CD4	Others
BayesPrism (I; III)	CD4_T	0.999806	Bulk-CD4_T	Patient_02_CD4	CD4_T
BayesPrism (I; III)	CD8_T	8.95019e-05	Bulk-CD4_T	Patient_02_CD4	Others
BayesPrism (I; III)	Monocytes	2.67375e-05	Bulk-CD4_T	Patient_02_CD4	Others
BayesPrism (I; III)	NK_cell	5.78142e-05	Bulk-CD4_T	Patient_02_CD4	Others
BayesPrism (I; III)	B_cell	3.59295e-05	Bulk-CD4_T	Patient_03_CD4	Others
BayesPrism (I; III)	CD4_T	0.987514	Bulk-CD4_T	Patient_03_CD4	CD4_T
BayesPrism (I; III)	CD8_T	0.000350267	Bulk-CD4_T	Patient_03_CD4	Others
BayesPrism (I; III)	Monocytes	0.000104302	Bulk-CD4_T	Patient_03_CD4	Others
BayesPrism (I; III)	NK_cell	0.0119959	Bulk-CD4_T	Patient_03_CD4	Others
BayesPrism (I; III)	B_cell	2.43913e-05	Bulk-CD4_T	Patient_04_CD4	Others
BayesPrism (I; III)	CD4_T	0.999177	Bulk-CD4_T	Patient_04_CD4	CD4_T
BayesPrism (I; III)	CD8_T	0.000354012	Bulk-CD4_T	Patient_04_CD4	Others
BayesPrism (I; III)	Monocytes	0.000110204	Bulk-CD4_T	Patient_04_CD4	Others
BayesPrism (I; III)	NK_cell	0.000334175	Bulk-CD4_T	Patient_04_CD4	Others
BayesPrism (I; III)	B_cell	1.26354e-05	Bulk-CD4_T	Patient_05_CD4	Others
BayesPrism (I; III)	CD4_T	0.999825	Bulk-CD4_T	Patient_05_CD4	CD4_T
BayesPrism (I; III)	CD8_T	6.12357e-05	Bulk-CD4_T	Patient_05_CD4	Others
BayesPrism (I; III)	Monocytes	4.92423e-05	Bulk-CD4_T	Patient_05_CD4	Others
BayesPrism (I; III)	NK_cell	5.14436e-05	Bulk-CD4_T	Patient_05_CD4	Others
BayesPrism (I; III)	B_cell	1.34222e-05	Bulk-CD4_T	Patient_06_CD4	Others
BayesPrism (I; III)	CD4_T	0.98075	Bulk-CD4_T	Patient_06_CD4	CD4_T
BayesPrism (I; III)	CD8_T	0.00458987	Bulk-CD4_T	Patient_06_CD4	Others
BayesPrism (I; III)	Monocytes	3.39818e-05	Bulk-CD4_T	Patient_06_CD4	Others
BayesPrism (I; III)	NK_cell	0.0146125	Bulk-CD4_T	Patient_06_CD4	Others
BayesPrism (I; III)	B_cell	0.0317294	Bulk-CD4_T	Patient_07_CD4	Others
BayesPrism (I; III)	CD4_T	0.797615	Bulk-CD4_T	Patient_07_CD4	CD4_T
BayesPrism (I; III)	CD8_T	0.0267331	Bulk-CD4_T	Patient_07_CD4	Others
BayesPrism (I; III)	Monocytes	0.0393919	Bulk-CD4_T	Patient_07_CD4	Others
BayesPrism (I; III)	NK_cell	0.104531	Bulk-CD4_T	Patient_07_CD4	Others
BayesPrism (I; III)	B_cell	3.12322e-05	Bulk-CD4_T	Patient_08_CD4	Others
BayesPrism (I; III)	CD4_T	0.984659	Bulk-CD4_T	Patient_08_CD4	CD4_T
BayesPrism (I; III)	CD8_T	0.000212925	Bulk-CD4_T	Patient_08_CD4	Others
BayesPrism (I; III)	Monocytes	3.30948e-05	Bulk-CD4_T	Patient_08_CD4	Others
BayesPrism (I; III)	NK_cell	0.0150641	Bulk-CD4_T	Patient_08_CD4	Others
BayesPrism (I; III)	B_cell	0.0008003	Bulk-CD4_T	Patient_09_CD4	Others
BayesPrism (I; III)	CD4_T	0.955563	Bulk-CD4_T	Patient_09_CD4	CD4_T
BayesPrism (I; III)	CD8_T	0.0106005	Bulk-CD4_T	Patient_09_CD4	Others
BayesPrism (I; III)	Monocytes	0.0328945	Bulk-CD4_T	Patient_09_CD4	Others
BayesPrism (I; III)	NK_cell	0.00014205	Bulk-CD4_T	Patient_09_CD4	Others
BayesPrism (I; III)	B_cell	0.000871236	Bulk-CD4_T	Patient_10_CD4	Others
BayesPrism (I; III)	CD4_T	0.998975	Bulk-CD4_T	Patient_10_CD4	CD4_T
BayesPrism (I; III)	CD8_T	8.35293e-05	Bulk-CD4_T	Patient_10_CD4	Others
BayesPrism (I; III)	Monocytes	2.83705e-05	Bulk-CD4_T	Patient_10_CD4	Others
BayesPrism (I; III)	NK_cell	4.1724e-05	Bulk-CD4_T	Patient_10_CD4	Others
BayesPrism (I; III)	B_cell	1.26588e-05	Bulk-CD4_T	Patient_11_CD4	Others
BayesPrism (I; III)	CD4_T	0.999848	Bulk-CD4_T	Patient_11_CD4	CD4_T
BayesPrism (I; III)	CD8_T	8.44589e-05	Bulk-CD4_T	Patient_11_CD4	Others
BayesPrism (I; III)	Monocytes	1.97336e-05	Bulk-CD4_T	Patient_11_CD4	Others
BayesPrism (I; III)	NK_cell	3.47685e-05	Bulk-CD4_T	Patient_11_CD4	Others
BayesPrism (I; III)	B_cell	1.71512e-05	Bulk-CD4_T	Patient_12_CD4	Others
BayesPrism (I; III)	CD4_T	0.999727	Bulk-CD4_T	Patient_12_CD4	CD4_T
BayesPrism (I; III)	CD8_T	0.000153967	Bulk-CD4_T	Patient_12_CD4	Others
BayesPrism (I; III)	Monocytes	3.4964e-05	Bulk-CD4_T	Patient_12_CD4	Others
BayesPrism (I; III)	NK_cell	6.70682e-05	Bulk-CD4_T	Patient_12_CD4	Others
BayesPrism (I; III)	B_cell	2.76179e-05	Bulk-CD4_T	Patient_13_CD4	Others
BayesPrism (I; III)	CD4_T	0.993069	Bulk-CD4_T	Patient_13_CD4	CD4_T
BayesPrism (I; III)	CD8_T	0.000649628	Bulk-CD4_T	Patient_13_CD4	Others
BayesPrism (I; III)	Monocytes	4.72808e-05	Bulk-CD4_T	Patient_13_CD4	Others
BayesPrism (I; III)	NK_cell	0.00620623	Bulk-CD4_T	Patient_13_CD4	Others
BayesPrism (I; III)	B_cell	0.00120717	Bulk-CD4_T	Patient_14_CD4	Others
BayesPrism (I; III)	CD4_T	0.954347	Bulk-CD4_T	Patient_14_CD4	CD4_T
BayesPrism (I; III)	CD8_T	0.00656036	Bulk-CD4_T	Patient_14_CD4	Others
BayesPrism (I; III)	Monocytes	4.2755e-05	Bulk-CD4_T	Patient_14_CD4	Others
BayesPrism (I; III)	NK_cell	0.0378423	Bulk-CD4_T	Patient_14_CD4	Others
BayesPrism (I; III)	B_cell	0.0479549	Bulk-CD4_T	Patient_15_CD4	Others
BayesPrism (I; III)	CD4_T	0.909927	Bulk-CD4_T	Patient_15_CD4	CD4_T
BayesPrism (I; III)	CD8_T	0.000771701	Bulk-CD4_T	Patient_15_CD4	Others
BayesPrism (I; III)	Monocytes	0.0405941	Bulk-CD4_T	Patient_15_CD4	Others
BayesPrism (I; III)	NK_cell	0.000752665	Bulk-CD4_T	Patient_15_CD4	Others
BayesPrism (I; III)	B_cell	0.00324944	Bulk-CD4_T	Patient_16_CD4	Others
BayesPrism (I; III)	CD4_T	0.660486	Bulk-CD4_T	Patient_16_CD4	CD4_T
BayesPrism (I; III)	CD8_T	0.0809276	Bulk-CD4_T	Patient_16_CD4	Others
BayesPrism (I; III)	Monocytes	0.179689	Bulk-CD4_T	Patient_16_CD4	Others
BayesPrism (I; III)	NK_cell	0.0756482	Bulk-CD4_T	Patient_16_CD4	Others
BayesPrism (I; III)	B_cell	1.35299e-05	Bulk-CD4_T	Patient_17_CD4	Others
BayesPrism (I; III)	CD4_T	0.99977	Bulk-CD4_T	Patient_17_CD4	CD4_T
BayesPrism (I; III)	CD8_T	0.000183007	Bulk-CD4_T	Patient_17_CD4	Others
BayesPrism (I; III)	Monocytes	1.30698e-05	Bulk-CD4_T	Patient_17_CD4	Others
BayesPrism (I; III)	NK_cell	2.01385e-05	Bulk-CD4_T	Patient_17_CD4	Others
BayesPrism (I; III)	B_cell	0.0130005	Bulk-CD8_T	Patient_01_CD8	Others
BayesPrism (I; III)	CD4_T	0.00753496	Bulk-CD8_T	Patient_01_CD8	Others
BayesPrism (I; III)	CD8_T	0.918549	Bulk-CD8_T	Patient_01_CD8	CD8_T
BayesPrism (I; III)	Monocytes	0.0592438	Bulk-CD8_T	Patient_01_CD8	Others
BayesPrism (I; III)	NK_cell	0.00167166	Bulk-CD8_T	Patient_01_CD8	Others
BayesPrism (I; III)	B_cell	0.00574856	Bulk-CD8_T	Patient_02_CD8	Others
BayesPrism (I; III)	CD4_T	0.363257	Bulk-CD8_T	Patient_02_CD8	Others
BayesPrism (I; III)	CD8_T	0.630922	Bulk-CD8_T	Patient_02_CD8	CD8_T
BayesPrism (I; III)	Monocytes	1.71207e-05	Bulk-CD8_T	Patient_02_CD8	Others
BayesPrism (I; III)	NK_cell	5.5248e-05	Bulk-CD8_T	Patient_02_CD8	Others
BayesPrism (I; III)	B_cell	0.0240944	Bulk-CD8_T	Patient_03_CD8	Others
BayesPrism (I; III)	CD4_T	0.000441442	Bulk-CD8_T	Patient_03_CD8	Others
BayesPrism (I; III)	CD8_T	0.703983	Bulk-CD8_T	Patient_03_CD8	CD8_T
BayesPrism (I; III)	Monocytes	0.000416437	Bulk-CD8_T	Patient_03_CD8	Others
BayesPrism (I; III)	NK_cell	0.271065	Bulk-CD8_T	Patient_03_CD8	Others
BayesPrism (I; III)	B_cell	2.47448e-05	Bulk-CD8_T	Patient_04_CD8	Others
BayesPrism (I; III)	CD4_T	0.266217	Bulk-CD8_T	Patient_04_CD8	Others
BayesPrism (I; III)	CD8_T	0.733376	Bulk-CD8_T	Patient_04_CD8	CD8_T
BayesPrism (I; III)	Monocytes	4.81196e-05	Bulk-CD8_T	Patient_04_CD8	Others
BayesPrism (I; III)	NK_cell	0.000333736	Bulk-CD8_T	Patient_04_CD8	Others
BayesPrism (I; III)	B_cell	1.30883e-05	Bulk-CD8_T	Patient_05_CD8	Others
BayesPrism (I; III)	CD4_T	0.538531	Bulk-CD8_T	Patient_05_CD8	Others
BayesPrism (I; III)	CD8_T	0.461344	Bulk-CD8_T	Patient_05_CD8	CD8_T
BayesPrism (I; III)	Monocytes	4.27997e-05	Bulk-CD8_T	Patient_05_CD8	Others
BayesPrism (I; III)	NK_cell	6.91112e-05	Bulk-CD8_T	Patient_05_CD8	Others
BayesPrism (I; III)	B_cell	1.20834e-05	Bulk-CD8_T	Patient_06_CD8	Others
BayesPrism (I; III)	CD4_T	0.25457	Bulk-CD8_T	Patient_06_CD8	Others
BayesPrism (I; III)	CD8_T	0.722584	Bulk-CD8_T	Patient_06_CD8	CD8_T
BayesPrism (I; III)	Monocytes	2.81983e-05	Bulk-CD8_T	Patient_06_CD8	Others
BayesPrism (I; III)	NK_cell	0.0228056	Bulk-CD8_T	Patient_06_CD8	Others
BayesPrism (I; III)	B_cell	0.0477682	Bulk-CD8_T	Patient_07_CD8	Others
BayesPrism (I; III)	CD4_T	0.000465798	Bulk-CD8_T	Patient_07_CD8	Others
BayesPrism (I; III)	CD8_T	0.681304	Bulk-CD8_T	Patient_07_CD8	CD8_T
BayesPrism (I; III)	Monocytes	0.0334452	Bulk-CD8_T	Patient_07_CD8	Others
BayesPrism (I; III)	NK_cell	0.237016	Bulk-CD8_T	Patient_07_CD8	Others
BayesPrism (I; III)	B_cell	0.00190997	Bulk-CD8_T	Patient_08_CD8	Others
BayesPrism (I; III)	CD4_T	0.253526	Bulk-CD8_T	Patient_08_CD8	Others
BayesPrism (I; III)	CD8_T	0.634793	Bulk-CD8_T	Patient_08_CD8	CD8_T
BayesPrism (I; III)	Monocytes	0.0374543	Bulk-CD8_T	Patient_08_CD8	Others
BayesPrism (I; III)	NK_cell	0.0723162	Bulk-CD8_T	Patient_08_CD8	Others
BayesPrism (I; III)	B_cell	0.00215154	Bulk-CD8_T	Patient_09_CD8	Others
BayesPrism (I; III)	CD4_T	0.0716684	Bulk-CD8_T	Patient_09_CD8	Others
BayesPrism (I; III)	CD8_T	0.881444	Bulk-CD8_T	Patient_09_CD8	CD8_T
BayesPrism (I; III)	Monocytes	0.0446778	Bulk-CD8_T	Patient_09_CD8	Others
BayesPrism (I; III)	NK_cell	5.82497e-05	Bulk-CD8_T	Patient_09_CD8	Others
BayesPrism (I; III)	B_cell	4.81443e-05	Bulk-CD8_T	Patient_10_CD8	Others
BayesPrism (I; III)	CD4_T	0.072157	Bulk-CD8_T	Patient_10_CD8	Others
BayesPrism (I; III)	CD8_T	0.927544	Bulk-CD8_T	Patient_10_CD8	CD8_T
BayesPrism (I; III)	Monocytes	2.55351e-05	Bulk-CD8_T	Patient_10_CD8	Others
BayesPrism (I; III)	NK_cell	0.000225335	Bulk-CD8_T	Patient_10_CD8	Others
BayesPrism (I; III)	B_cell	9.8321e-06	Bulk-CD8_T	Patient_11_CD8	Others
BayesPrism (I; III)	CD4_T	0.331084	Bulk-CD8_T	Patient_11_CD8	Others
BayesPrism (I; III)	CD8_T	0.668814	Bulk-CD8_T	Patient_11_CD8	CD8_T
BayesPrism (I; III)	Monocytes	2.01419e-05	Bulk-CD8_T	Patient_11_CD8	Others
BayesPrism (I; III)	NK_cell	7.25543e-05	Bulk-CD8_T	Patient_11_CD8	Others
BayesPrism (I; III)	B_cell	1.54958e-05	Bulk-CD8_T	Patient_12_CD8	Others
BayesPrism (I; III)	CD4_T	0.0841102	Bulk-CD8_T	Patient_12_CD8	Others
BayesPrism (I; III)	CD8_T	0.915184	Bulk-CD8_T	Patient_12_CD8	CD8_T
BayesPrism (I; III)	Monocytes	3.0772e-05	Bulk-CD8_T	Patient_12_CD8	Others
BayesPrism (I; III)	NK_cell	0.000659424	Bulk-CD8_T	Patient_12_CD8	Others
BayesPrism (I; III)	B_cell	2.28849e-05	Bulk-CD8_T	Patient_13_CD8	Others
BayesPrism (I; III)	CD4_T	0.000165856	Bulk-CD8_T	Patient_13_CD8	Others
BayesPrism (I; III)	CD8_T	0.842284	Bulk-CD8_T	Patient_13_CD8	CD8_T
BayesPrism (I; III)	Monocytes	2.56183e-05	Bulk-CD8_T	Patient_13_CD8	Others
BayesPrism (I; III)	NK_cell	0.157502	Bulk-CD8_T	Patient_13_CD8	Others
BayesPrism (I; III)	B_cell	2.31942e-05	Bulk-CD8_T	Patient_14_CD8	Others
BayesPrism (I; III)	CD4_T	0.000278614	Bulk-CD8_T	Patient_14_CD8	Others
BayesPrism (I; III)	CD8_T	0.97722	Bulk-CD8_T	Patient_14_CD8	CD8_T
BayesPrism (I; III)	Monocytes	3.79841e-05	Bulk-CD8_T	Patient_14_CD8	Others
BayesPrism (I; III)	NK_cell	0.0224402	Bulk-CD8_T	Patient_14_CD8	Others
BayesPrism (I; III)	B_cell	0.0763488	Bulk-CD8_T	Patient_15_CD8	Others
BayesPrism (I; III)	CD4_T	0.000111668	Bulk-CD8_T	Patient_15_CD8	Others
BayesPrism (I; III)	CD8_T	0.584158	Bulk-CD8_T	Patient_15_CD8	CD8_T
BayesPrism (I; III)	Monocytes	0.0790364	Bulk-CD8_T	Patient_15_CD8	Others
BayesPrism (I; III)	NK_cell	0.260346	Bulk-CD8_T	Patient_15_CD8	Others
BayesPrism (I; III)	B_cell	0.000299659	Bulk-CD8_T	Patient_16_CD8	Others
BayesPrism (I; III)	CD4_T	0.000215479	Bulk-CD8_T	Patient_16_CD8	Others
BayesPrism (I; III)	CD8_T	0.700534	Bulk-CD8_T	Patient_16_CD8	CD8_T
BayesPrism (I; III)	Monocytes	0.178806	Bulk-CD8_T	Patient_16_CD8	Others
BayesPrism (I; III)	NK_cell	0.120145	Bulk-CD8_T	Patient_16_CD8	Others
BayesPrism (I; III)	B_cell	1.54127e-05	Bulk-CD8_T	Patient_17_CD8	Others
BayesPrism (I; III)	CD4_T	0.261052	Bulk-CD8_T	Patient_17_CD8	Others
BayesPrism (I; III)	CD8_T	0.738876	Bulk-CD8_T	Patient_17_CD8	CD8_T
BayesPrism (I; III)	Monocytes	1.39311e-05	Bulk-CD8_T	Patient_17_CD8	Others
BayesPrism (I; III)	NK_cell	4.33594e-05	Bulk-CD8_T	Patient_17_CD8	Others
BayesPrism (I; III)	B_cell	1.0298e-05	Bulk-Monocytes	Patient_01_Monocytes	Others
BayesPrism (I; III)	CD4_T	0.00020526	Bulk-Monocytes	Patient_01_Monocytes	Others
BayesPrism (I; III)	CD8_T	6.03758e-05	Bulk-Monocytes	Patient_01_Monocytes	Others
BayesPrism (I; III)	Monocytes	0.999694	Bulk-Monocytes	Patient_01_Monocytes	Monocytes
BayesPrism (I; III)	NK_cell	2.98004e-05	Bulk-Monocytes	Patient_01_Monocytes	Others
BayesPrism (I; III)	B_cell	2.11952e-05	Bulk-Monocytes	Patient_02_Monocytes	Others
BayesPrism (I; III)	CD4_T	5.03225e-05	Bulk-Monocytes	Patient_02_Monocytes	Others
BayesPrism (I; III)	CD8_T	1.96205e-05	Bulk-Monocytes	Patient_02_Monocytes	Others
BayesPrism (I; III)	Monocytes	0.99989	Bulk-Monocytes	Patient_02_Monocytes	Monocytes
BayesPrism (I; III)	NK_cell	1.90128e-05	Bulk-Monocytes	Patient_02_Monocytes	Others
BayesPrism (I; III)	B_cell	0.0272022	Bulk-Monocytes	Patient_03_Monocytes	Others
BayesPrism (I; III)	CD4_T	0.00519557	Bulk-Monocytes	Patient_03_Monocytes	Others
BayesPrism (I; III)	CD8_T	0.000628313	Bulk-Monocytes	Patient_03_Monocytes	Others
BayesPrism (I; III)	Monocytes	0.936005	Bulk-Monocytes	Patient_03_Monocytes	Monocytes
BayesPrism (I; III)	NK_cell	0.0309692	Bulk-Monocytes	Patient_03_Monocytes	Others
BayesPrism (I; III)	B_cell	1.43317e-05	Bulk-Monocytes	Patient_04_Monocytes	Others
BayesPrism (I; III)	CD4_T	4.9747e-05	Bulk-Monocytes	Patient_04_Monocytes	Others
BayesPrism (I; III)	CD8_T	2.33593e-05	Bulk-Monocytes	Patient_04_Monocytes	Others
BayesPrism (I; III)	Monocytes	0.999874	Bulk-Monocytes	Patient_04_Monocytes	Monocytes
BayesPrism (I; III)	NK_cell	3.81215e-05	Bulk-Monocytes	Patient_04_Monocytes	Others
BayesPrism (I; III)	B_cell	5.75003e-06	Bulk-Monocytes	Patient_05_Monocytes	Others
BayesPrism (I; III)	CD4_T	1.32001e-05	Bulk-Monocytes	Patient_05_Monocytes	Others
BayesPrism (I; III)	CD8_T	1.1091e-05	Bulk-Monocytes	Patient_05_Monocytes	Others
BayesPrism (I; III)	Monocytes	0.999947	Bulk-Monocytes	Patient_05_Monocytes	Monocytes
BayesPrism (I; III)	NK_cell	2.30113e-05	Bulk-Monocytes	Patient_05_Monocytes	Others
BayesPrism (I; III)	B_cell	1.66676e-05	Bulk-Monocytes	Patient_06_Monocytes	Others
BayesPrism (I; III)	CD4_T	0.0278412	Bulk-Monocytes	Patient_06_Monocytes	Others
BayesPrism (I; III)	CD8_T	0.00107958	Bulk-Monocytes	Patient_06_Monocytes	Others
BayesPrism (I; III)	Monocytes	0.969845	Bulk-Monocytes	Patient_06_Monocytes	Monocytes
BayesPrism (I; III)	NK_cell	0.00121803	Bulk-Monocytes	Patient_06_Monocytes	Others
BayesPrism (I; III)	B_cell	0.0956069	Bulk-Monocytes	Patient_07_Monocytes	Others
BayesPrism (I; III)	CD4_T	0.000103547	Bulk-Monocytes	Patient_07_Monocytes	Others
BayesPrism (I; III)	CD8_T	0.00462355	Bulk-Monocytes	Patient_07_Monocytes	Others
BayesPrism (I; III)	Monocytes	0.874982	Bulk-Monocytes	Patient_07_Monocytes	Monocytes
BayesPrism (I; III)	NK_cell	0.0246841	Bulk-Monocytes	Patient_07_Monocytes	Others
BayesPrism (I; III)	B_cell	0.00224021	Bulk-Monocytes	Patient_08_Monocytes	Others
BayesPrism (I; III)	CD4_T	3.66116e-05	Bulk-Monocytes	Patient_08_Monocytes	Others
BayesPrism (I; III)	CD8_T	4.76756e-05	Bulk-Monocytes	Patient_08_Monocytes	Others
BayesPrism (I; III)	Monocytes	0.978078	Bulk-Monocytes	Patient_08_Monocytes	Monocytes
BayesPrism (I; III)	NK_cell	0.0195974	Bulk-Monocytes	Patient_08_Monocytes	Others
BayesPrism (I; III)	B_cell	0.0551737	Bulk-Monocytes	Patient_09_Monocytes	Others
BayesPrism (I; III)	CD4_T	0.0172154	Bulk-Monocytes	Patient_09_Monocytes	Others
BayesPrism (I; III)	CD8_T	0.0341184	Bulk-Monocytes	Patient_09_Monocytes	Others
BayesPrism (I; III)	Monocytes	0.892518	Bulk-Monocytes	Patient_09_Monocytes	Monocytes
[truncated: 126 more rows]

## Sheet: Figure_S16b
Methods	Cell_type	fraction	sampleType	sampleID	Color_Grp
CIBERSORTx (I; III)	B_cells	0.664321	Bulk-B_cells	Patient_01_B	B_cells
CIBERSORTx (I; III)	CD4_T	0.0580817	Bulk-B_cells	Patient_01_B	Others
CIBERSORTx (I; III)	CD8_T	0.0571646	Bulk-B_cells	Patient_01_B	Others
CIBERSORTx (I; III)	Monocytes	0.209781	Bulk-B_cells	Patient_01_B	Others
CIBERSORTx (I; III)	NK	0.0106522	Bulk-B_cells	Patient_01_B	Others
CIBERSORTx (I; III)	NKT	0	Bulk-B_cells	Patient_01_B	Others
CIBERSORTx (I; III)	B_cells	0.619321	Bulk-B_cells	Patient_02_B	B_cells
CIBERSORTx (I; III)	CD4_T	0.0783887	Bulk-B_cells	Patient_02_B	Others
CIBERSORTx (I; III)	CD8_T	0.0413696	Bulk-B_cells	Patient_02_B	Others
CIBERSORTx (I; III)	Monocytes	0.254898	Bulk-B_cells	Patient_02_B	Others
CIBERSORTx (I; III)	NK	0.00602271	Bulk-B_cells	Patient_02_B	Others
CIBERSORTx (I; III)	NKT	0	Bulk-B_cells	Patient_02_B	Others
CIBERSORTx (I; III)	B_cells	0.714988	Bulk-B_cells	Patient_03_B	B_cells
CIBERSORTx (I; III)	CD4_T	0.0591879	Bulk-B_cells	Patient_03_B	Others
CIBERSORTx (I; III)	CD8_T	0.0577828	Bulk-B_cells	Patient_03_B	Others
CIBERSORTx (I; III)	Monocytes	0.1577	Bulk-B_cells	Patient_03_B	Others
CIBERSORTx (I; III)	NK	0.0103419	Bulk-B_cells	Patient_03_B	Others
CIBERSORTx (I; III)	NKT	0	Bulk-B_cells	Patient_03_B	Others
CIBERSORTx (I; III)	B_cells	0.847321	Bulk-B_cells	Patient_04_B	B_cells
CIBERSORTx (I; III)	CD4_T	0.0293744	Bulk-B_cells	Patient_04_B	Others
CIBERSORTx (I; III)	CD8_T	0.0466335	Bulk-B_cells	Patient_04_B	Others
CIBERSORTx (I; III)	Monocytes	0.0688366	Bulk-B_cells	Patient_04_B	Others
CIBERSORTx (I; III)	NK	0.00783472	Bulk-B_cells	Patient_04_B	Others
CIBERSORTx (I; III)	NKT	0	Bulk-B_cells	Patient_04_B	Others
CIBERSORTx (I; III)	B_cells	0.689756	Bulk-B_cells	Patient_05_B	B_cells
CIBERSORTx (I; III)	CD4_T	0.0972388	Bulk-B_cells	Patient_05_B	Others
CIBERSORTx (I; III)	CD8_T	0.0360769	Bulk-B_cells	Patient_05_B	Others
CIBERSORTx (I; III)	Monocytes	0.170294	Bulk-B_cells	Patient_05_B	Others
CIBERSORTx (I; III)	NK	0.00663482	Bulk-B_cells	Patient_05_B	Others
CIBERSORTx (I; III)	NKT	0	Bulk-B_cells	Patient_05_B	Others
CIBERSORTx (I; III)	B_cells	0.802626	Bulk-B_cells	Patient_06_B	B_cells
CIBERSORTx (I; III)	CD4_T	0.0608547	Bulk-B_cells	Patient_06_B	Others
CIBERSORTx (I; III)	CD8_T	0.0446513	Bulk-B_cells	Patient_06_B	Others
CIBERSORTx (I; III)	Monocytes	0.0818875	Bulk-B_cells	Patient_06_B	Others
CIBERSORTx (I; III)	NK	0.00998069	Bulk-B_cells	Patient_06_B	Others
CIBERSORTx (I; III)	NKT	0	Bulk-B_cells	Patient_06_B	Others
CIBERSORTx (I; III)	B_cells	0.639615	Bulk-B_cells	Patient_07_B	B_cells
CIBERSORTx (I; III)	CD4_T	0.0842256	Bulk-B_cells	Patient_07_B	Others
CIBERSORTx (I; III)	CD8_T	0.045794	Bulk-B_cells	Patient_07_B	Others
CIBERSORTx (I; III)	Monocytes	0.212663	Bulk-B_cells	Patient_07_B	Others
CIBERSORTx (I; III)	NK	0.0101213	Bulk-B_cells	Patient_07_B	Others
CIBERSORTx (I; III)	NKT	0.00758086	Bulk-B_cells	Patient_07_B	Others
CIBERSORTx (I; III)	B_cells	0.709865	Bulk-B_cells	Patient_08_B	B_cells
CIBERSORTx (I; III)	CD4_T	0.0755851	Bulk-B_cells	Patient_08_B	Others
CIBERSORTx (I; III)	CD8_T	0.0390353	Bulk-B_cells	Patient_08_B	Others
CIBERSORTx (I; III)	Monocytes	0.15621	Bulk-B_cells	Patient_08_B	Others
CIBERSORTx (I; III)	NK	0.0193054	Bulk-B_cells	Patient_08_B	Others
CIBERSORTx (I; III)	NKT	0	Bulk-B_cells	Patient_08_B	Others
CIBERSORTx (I; III)	B_cells	0.596371	Bulk-B_cells	Patient_09_B	B_cells
CIBERSORTx (I; III)	CD4_T	0.0721046	Bulk-B_cells	Patient_09_B	Others
CIBERSORTx (I; III)	CD8_T	0.0455426	Bulk-B_cells	Patient_09_B	Others
CIBERSORTx (I; III)	Monocytes	0.274622	Bulk-B_cells	Patient_09_B	Others
CIBERSORTx (I; III)	NK	0.0113596	Bulk-B_cells	Patient_09_B	Others
CIBERSORTx (I; III)	NKT	0	Bulk-B_cells	Patient_09_B	Others
CIBERSORTx (I; III)	B_cells	0.73765	Bulk-B_cells	Patient_10_B	B_cells
CIBERSORTx (I; III)	CD4_T	0.0969469	Bulk-B_cells	Patient_10_B	Others
CIBERSORTx (I; III)	CD8_T	0.0335249	Bulk-B_cells	Patient_10_B	Others
CIBERSORTx (I; III)	Monocytes	0.12631	Bulk-B_cells	Patient_10_B	Others
CIBERSORTx (I; III)	NK	0.00556852	Bulk-B_cells	Patient_10_B	Others
CIBERSORTx (I; III)	NKT	0	Bulk-B_cells	Patient_10_B	Others
CIBERSORTx (I; III)	B_cells	0.713448	Bulk-B_cells	Patient_11_B	B_cells
CIBERSORTx (I; III)	CD4_T	0.0743698	Bulk-B_cells	Patient_11_B	Others
CIBERSORTx (I; III)	CD8_T	0.0593056	Bulk-B_cells	Patient_11_B	Others
CIBERSORTx (I; III)	Monocytes	0.143341	Bulk-B_cells	Patient_11_B	Others
CIBERSORTx (I; III)	NK	0.00953558	Bulk-B_cells	Patient_11_B	Others
CIBERSORTx (I; III)	NKT	0	Bulk-B_cells	Patient_11_B	Others
CIBERSORTx (I; III)	B_cells	0.822247	Bulk-B_cells	Patient_12_B	B_cells
CIBERSORTx (I; III)	CD4_T	0.05725	Bulk-B_cells	Patient_12_B	Others
CIBERSORTx (I; III)	CD8_T	0.0398108	Bulk-B_cells	Patient_12_B	Others
CIBERSORTx (I; III)	Monocytes	0.073119	Bulk-B_cells	Patient_12_B	Others
CIBERSORTx (I; III)	NK	0.00757302	Bulk-B_cells	Patient_12_B	Others
CIBERSORTx (I; III)	NKT	0	Bulk-B_cells	Patient_12_B	Others
CIBERSORTx (I; III)	B_cells	0.901676	Bulk-B_cells	Patient_13_B	B_cells
CIBERSORTx (I; III)	CD4_T	0.0261227	Bulk-B_cells	Patient_13_B	Others
CIBERSORTx (I; III)	CD8_T	0.0314377	Bulk-B_cells	Patient_13_B	Others
CIBERSORTx (I; III)	Monocytes	0.035994	Bulk-B_cells	Patient_13_B	Others
CIBERSORTx (I; III)	NK	0.00476964	Bulk-B_cells	Patient_13_B	Others
CIBERSORTx (I; III)	NKT	0	Bulk-B_cells	Patient_13_B	Others
CIBERSORTx (I; III)	B_cells	0.76062	Bulk-B_cells	Patient_14_B	B_cells
CIBERSORTx (I; III)	CD4_T	0.0509481	Bulk-B_cells	Patient_14_B	Others
CIBERSORTx (I; III)	CD8_T	0.0466468	Bulk-B_cells	Patient_14_B	Others
CIBERSORTx (I; III)	Monocytes	0.132524	Bulk-B_cells	Patient_14_B	Others
CIBERSORTx (I; III)	NK	0.00926122	Bulk-B_cells	Patient_14_B	Others
CIBERSORTx (I; III)	NKT	0	Bulk-B_cells	Patient_14_B	Others
CIBERSORTx (I; III)	B_cells	0.724256	Bulk-B_cells	Patient_15_B	B_cells
CIBERSORTx (I; III)	CD4_T	0.0596555	Bulk-B_cells	Patient_15_B	Others
CIBERSORTx (I; III)	CD8_T	0.0443599	Bulk-B_cells	Patient_15_B	Others
CIBERSORTx (I; III)	Monocytes	0.165474	Bulk-B_cells	Patient_15_B	Others
CIBERSORTx (I; III)	NK	0.00625464	Bulk-B_cells	Patient_15_B	Others
CIBERSORTx (I; III)	NKT	0	Bulk-B_cells	Patient_15_B	Others
CIBERSORTx (I; III)	B_cells	0.580467	Bulk-B_cells	Patient_16_B	B_cells
CIBERSORTx (I; III)	CD4_T	0.100699	Bulk-B_cells	Patient_16_B	Others
CIBERSORTx (I; III)	CD8_T	0.0555151	Bulk-B_cells	Patient_16_B	Others
CIBERSORTx (I; III)	Monocytes	0.258621	Bulk-B_cells	Patient_16_B	Others
CIBERSORTx (I; III)	NK	0.00469857	Bulk-B_cells	Patient_16_B	Others
CIBERSORTx (I; III)	NKT	0	Bulk-B_cells	Patient_16_B	Others
CIBERSORTx (I; III)	B_cells	0.844395	Bulk-B_cells	Patient_17_B	B_cells
CIBERSORTx (I; III)	CD4_T	0.0877382	Bulk-B_cells	Patient_17_B	Others
CIBERSORTx (I; III)	CD8_T	0.0111672	Bulk-B_cells	Patient_17_B	Others
CIBERSORTx (I; III)	Monocytes	0.0551949	Bulk-B_cells	Patient_17_B	Others
CIBERSORTx (I; III)	NK	0.00150465	Bulk-B_cells	Patient_17_B	Others
CIBERSORTx (I; III)	NKT	0	Bulk-B_cells	Patient_17_B	Others
CIBERSORTx (I; III)	B_cells	0.0138807	Bulk-CD4_T	Patient_01_CD4	Others
CIBERSORTx (I; III)	CD4_T	0.593817	Bulk-CD4_T	Patient_01_CD4	CD4_T
CIBERSORTx (I; III)	CD8_T	0.311668	Bulk-CD4_T	Patient_01_CD4	Others
CIBERSORTx (I; III)	Monocytes	0.0448422	Bulk-CD4_T	Patient_01_CD4	Others
CIBERSORTx (I; III)	NK	0	Bulk-CD4_T	Patient_01_CD4	Others
CIBERSORTx (I; III)	NKT	0.0357925	Bulk-CD4_T	Patient_01_CD4	Others
CIBERSORTx (I; III)	B_cells	0.00799912	Bulk-CD4_T	Patient_02_CD4	Others
CIBERSORTx (I; III)	CD4_T	0.577986	Bulk-CD4_T	Patient_02_CD4	CD4_T
CIBERSORTx (I; III)	CD8_T	0.325088	Bulk-CD4_T	Patient_02_CD4	Others
CIBERSORTx (I; III)	Monocytes	0.0335905	Bulk-CD4_T	Patient_02_CD4	Others
CIBERSORTx (I; III)	NK	0	Bulk-CD4_T	Patient_02_CD4	Others
CIBERSORTx (I; III)	NKT	0.0553367	Bulk-CD4_T	Patient_02_CD4	Others
CIBERSORTx (I; III)	B_cells	0.0126031	Bulk-CD4_T	Patient_03_CD4	Others
CIBERSORTx (I; III)	CD4_T	0.588641	Bulk-CD4_T	Patient_03_CD4	CD4_T
CIBERSORTx (I; III)	CD8_T	0.311946	Bulk-CD4_T	Patient_03_CD4	Others
CIBERSORTx (I; III)	Monocytes	0.0504339	Bulk-CD4_T	Patient_03_CD4	Others
CIBERSORTx (I; III)	NK	0	Bulk-CD4_T	Patient_03_CD4	Others
CIBERSORTx (I; III)	NKT	0.0363758	Bulk-CD4_T	Patient_03_CD4	Others
CIBERSORTx (I; III)	B_cells	0.00921687	Bulk-CD4_T	Patient_04_CD4	Others
CIBERSORTx (I; III)	CD4_T	0.577628	Bulk-CD4_T	Patient_04_CD4	CD4_T
CIBERSORTx (I; III)	CD8_T	0.331586	Bulk-CD4_T	Patient_04_CD4	Others
CIBERSORTx (I; III)	Monocytes	0.0396584	Bulk-CD4_T	Patient_04_CD4	Others
CIBERSORTx (I; III)	NK	0	Bulk-CD4_T	Patient_04_CD4	Others
CIBERSORTx (I; III)	NKT	0.0419114	Bulk-CD4_T	Patient_04_CD4	Others
CIBERSORTx (I; III)	B_cells	0.0172365	Bulk-CD4_T	Patient_05_CD4	Others
CIBERSORTx (I; III)	CD4_T	0.53893	Bulk-CD4_T	Patient_05_CD4	CD4_T
CIBERSORTx (I; III)	CD8_T	0.319493	Bulk-CD4_T	Patient_05_CD4	Others
CIBERSORTx (I; III)	Monocytes	0.0606405	Bulk-CD4_T	Patient_05_CD4	Others
CIBERSORTx (I; III)	NK	0	Bulk-CD4_T	Patient_05_CD4	Others
CIBERSORTx (I; III)	NKT	0.0637	Bulk-CD4_T	Patient_05_CD4	Others
CIBERSORTx (I; III)	B_cells	0.0122033	Bulk-CD4_T	Patient_06_CD4	Others
CIBERSORTx (I; III)	CD4_T	0.541023	Bulk-CD4_T	Patient_06_CD4	CD4_T
CIBERSORTx (I; III)	CD8_T	0.281791	Bulk-CD4_T	Patient_06_CD4	Others
CIBERSORTx (I; III)	Monocytes	0.0508199	Bulk-CD4_T	Patient_06_CD4	Others
CIBERSORTx (I; III)	NK	0.0137769	Bulk-CD4_T	Patient_06_CD4	Others
CIBERSORTx (I; III)	NKT	0.100386	Bulk-CD4_T	Patient_06_CD4	Others
CIBERSORTx (I; III)	B_cells	0.0166471	Bulk-CD4_T	Patient_07_CD4	Others
CIBERSORTx (I; III)	CD4_T	0.42586	Bulk-CD4_T	Patient_07_CD4	CD4_T
CIBERSORTx (I; III)	CD8_T	0.22194	Bulk-CD4_T	Patient_07_CD4	Others
CIBERSORTx (I; III)	Monocytes	0.123537	Bulk-CD4_T	Patient_07_CD4	Others
CIBERSORTx (I; III)	NK	0.0165102	Bulk-CD4_T	Patient_07_CD4	Others
CIBERSORTx (I; III)	NKT	0.195506	Bulk-CD4_T	Patient_07_CD4	Others
CIBERSORTx (I; III)	B_cells	0.00664503	Bulk-CD4_T	Patient_08_CD4	Others
CIBERSORTx (I; III)	CD4_T	0.627988	Bulk-CD4_T	Patient_08_CD4	CD4_T
CIBERSORTx (I; III)	CD8_T	0.292611	Bulk-CD4_T	Patient_08_CD4	Others
CIBERSORTx (I; III)	Monocytes	0.025998	Bulk-CD4_T	Patient_08_CD4	Others
CIBERSORTx (I; III)	NK	0	Bulk-CD4_T	Patient_08_CD4	Others
CIBERSORTx (I; III)	NKT	0.0467574	Bulk-CD4_T	Patient_08_CD4	Others
CIBERSORTx (I; III)	B_cells	0.0104698	Bulk-CD4_T	Patient_09_CD4	Others
CIBERSORTx (I; III)	CD4_T	0.537362	Bulk-CD4_T	Patient_09_CD4	CD4_T
CIBERSORTx (I; III)	CD8_T	0.294525	Bulk-CD4_T	Patient_09_CD4	Others
CIBERSORTx (I; III)	Monocytes	0.117188	Bulk-CD4_T	Patient_09_CD4	Others
CIBERSORTx (I; III)	NK	0	Bulk-CD4_T	Patient_09_CD4	Others
CIBERSORTx (I; III)	NKT	0.040456	Bulk-CD4_T	Patient_09_CD4	Others
CIBERSORTx (I; III)	B_cells	0.0108303	Bulk-CD4_T	Patient_10_CD4	Others
CIBERSORTx (I; III)	CD4_T	0.576423	Bulk-CD4_T	Patient_10_CD4	CD4_T
CIBERSORTx (I; III)	CD8_T	0.33922	Bulk-CD4_T	Patient_10_CD4	Others
CIBERSORTx (I; III)	Monocytes	0.0397732	Bulk-CD4_T	Patient_10_CD4	Others
CIBERSORTx (I; III)	NK	0	Bulk-CD4_T	Patient_10_CD4	Others
CIBERSORTx (I; III)	NKT	0.0337538	Bulk-CD4_T	Patient_10_CD4	Others
CIBERSORTx (I; III)	B_cells	0.0147039	Bulk-CD4_T	Patient_11_CD4	Others
CIBERSORTx (I; III)	CD4_T	0.644716	Bulk-CD4_T	Patient_11_CD4	CD4_T
CIBERSORTx (I; III)	CD8_T	0.285353	Bulk-CD4_T	Patient_11_CD4	Others
CIBERSORTx (I; III)	Monocytes	0.033798	Bulk-CD4_T	Patient_11_CD4	Others
CIBERSORTx (I; III)	NK	0	Bulk-CD4_T	Patient_11_CD4	Others
CIBERSORTx (I; III)	NKT	0.0214294	Bulk-CD4_T	Patient_11_CD4	Others
CIBERSORTx (I; III)	B_cells	0.00724889	Bulk-CD4_T	Patient_12_CD4	Others
CIBERSORTx (I; III)	CD4_T	0.591917	Bulk-CD4_T	Patient_12_CD4	CD4_T
CIBERSORTx (I; III)	CD8_T	0.312637	Bulk-CD4_T	Patient_12_CD4	Others
CIBERSORTx (I; III)	Monocytes	0.0384906	Bulk-CD4_T	Patient_12_CD4	Others
CIBERSORTx (I; III)	NK	0	Bulk-CD4_T	Patient_12_CD4	Others
CIBERSORTx (I; III)	NKT	0.0497062	Bulk-CD4_T	Patient_12_CD4	Others
CIBERSORTx (I; III)	B_cells	0.0100719	Bulk-CD4_T	Patient_13_CD4	Others
CIBERSORTx (I; III)	CD4_T	0.656899	Bulk-CD4_T	Patient_13_CD4	CD4_T
CIBERSORTx (I; III)	CD8_T	0.287299	Bulk-CD4_T	Patient_13_CD4	Others
CIBERSORTx (I; III)	Monocytes	0.0275342	Bulk-CD4_T	Patient_13_CD4	Others
CIBERSORTx (I; III)	NK	0	Bulk-CD4_T	Patient_13_CD4	Others
CIBERSORTx (I; III)	NKT	0.0181963	Bulk-CD4_T	Patient_13_CD4	Others
CIBERSORTx (I; III)	B_cells	0.0163891	Bulk-CD4_T	Patient_14_CD4	Others
CIBERSORTx (I; III)	CD4_T	0.513982	Bulk-CD4_T	Patient_14_CD4	CD4_T
CIBERSORTx (I; III)	CD8_T	0.297805	Bulk-CD4_T	Patient_14_CD4	Others
CIBERSORTx (I; III)	Monocytes	0.0512748	Bulk-CD4_T	Patient_14_CD4	Others
CIBERSORTx (I; III)	NK	0	Bulk-CD4_T	Patient_14_CD4	Others
CIBERSORTx (I; III)	NKT	0.120549	Bulk-CD4_T	Patient_14_CD4	Others
CIBERSORTx (I; III)	B_cells	0.020735	Bulk-CD4_T	Patient_15_CD4	Others
CIBERSORTx (I; III)	CD4_T	0.482247	Bulk-CD4_T	Patient_15_CD4	CD4_T
CIBERSORTx (I; III)	CD8_T	0.336128	Bulk-CD4_T	Patient_15_CD4	Others
CIBERSORTx (I; III)	Monocytes	0.105022	Bulk-CD4_T	Patient_15_CD4	Others
CIBERSORTx (I; III)	NK	0	Bulk-CD4_T	Patient_15_CD4	Others
CIBERSORTx (I; III)	NKT	0.0558681	Bulk-CD4_T	Patient_15_CD4	Others
CIBERSORTx (I; III)	B_cells	0.0174624	Bulk-CD4_T	Patient_16_CD4	Others
CIBERSORTx (I; III)	CD4_T	0.36248	Bulk-CD4_T	Patient_16_CD4	CD4_T
CIBERSORTx (I; III)	CD8_T	0.239774	Bulk-CD4_T	Patient_16_CD4	Others
CIBERSORTx (I; III)	Monocytes	0.278783	Bulk-CD4_T	Patient_16_CD4	Others
CIBERSORTx (I; III)	NK	0.0387535	Bulk-CD4_T	Patient_16_CD4	Others
CIBERSORTx (I; III)	NKT	0.0627467	Bulk-CD4_T	Patient_16_CD4	Others
CIBERSORTx (I; III)	B_cells	0.00975087	Bulk-CD4_T	Patient_17_CD4	Others
CIBERSORTx (I; III)	CD4_T	0.629664	Bulk-CD4_T	Patient_17_CD4	CD4_T
CIBERSORTx (I; III)	CD8_T	0.325849	Bulk-CD4_T	Patient_17_CD4	Others
CIBERSORTx (I; III)	Monocytes	0.0272096	Bulk-CD4_T	Patient_17_CD4	Others
CIBERSORTx (I; III)	NK	0	Bulk-CD4_T	Patient_17_CD4	Others
CIBERSORTx (I; III)	NKT	0.00752664	Bulk-CD4_T	Patient_17_CD4	Others
CIBERSORTx (I; III)	B_cells	0.0163784	Bulk-CD8_T	Patient_01_CD8	Others
CIBERSORTx (I; III)	CD4_T	0.19567	Bulk-CD8_T	Patient_01_CD8	Others
CIBERSORTx (I; III)	CD8_T	0.470668	Bulk-CD8_T	Patient_01_CD8	CD8_T
CIBERSORTx (I; III)	Monocytes	0.201264	Bulk-CD8_T	Patient_01_CD8	Others
CIBERSORTx (I; III)	NK	0.0316737	Bulk-CD8_T	Patient_01_CD8	Others
CIBERSORTx (I; III)	NKT	0.0843454	Bulk-CD8_T	Patient_01_CD8	Others
CIBERSORTx (I; III)	B_cells	0.017893	Bulk-CD8_T	Patient_02_CD8	Others
CIBERSORTx (I; III)	CD4_T	0.431585	Bulk-CD8_T	Patient_02_CD8	Others
CIBERSORTx (I; III)	CD8_T	0.428816	Bulk-CD8_T	Patient_02_CD8	CD8_T
CIBERSORTx (I; III)	Monocytes	0.0488322	Bulk-CD8_T	Patient_02_CD8	Others
CIBERSORTx (I; III)	NK	0.000360191	Bulk-CD8_T	Patient_02_CD8	Others
CIBERSORTx (I; III)	NKT	0.0725141	Bulk-CD8_T	Patient_02_CD8	Others
CIBERSORTx (I; III)	B_cells	0.0212058	Bulk-CD8_T	Patient_03_CD8	Others
CIBERSORTx (I; III)	CD4_T	0.103863	Bulk-CD8_T	Patient_03_CD8	Others
CIBERSORTx (I; III)	CD8_T	0.506531	Bulk-CD8_T	Patient_03_CD8	CD8_T
CIBERSORTx (I; III)	Monocytes	0.117994	Bulk-CD8_T	Patient_03_CD8	Others
CIBERSORTx (I; III)	NK	0.0570211	Bulk-CD8_T	Patient_03_CD8	Others
CIBERSORTx (I; III)	NKT	0.193384	Bulk-CD8_T	Patient_03_CD8	Others
CIBERSORTx (I; III)	B_cells	0.0109992	Bulk-CD8_T	Patient_04_CD8	Others
CIBERSORTx (I; III)	CD4_T	0.340306	Bulk-CD8_T	Patient_04_CD8	Others
CIBERSORTx (I; III)	CD8_T	0.538124	Bulk-CD8_T	Patient_04_CD8	CD8_T
CIBERSORTx (I; III)	Monocytes	0.0470071	Bulk-CD8_T	Patient_04_CD8	Others
CIBERSORTx (I; III)	NK	0.0159319	Bulk-CD8_T	Patient_04_CD8	Others
CIBERSORTx (I; III)	NKT	0.0476325	Bulk-CD8_T	Patient_04_CD8	Others
CIBERSORTx (I; III)	B_cells	0.0184953	Bulk-CD8_T	Patient_05_CD8	Others
CIBERSORTx (I; III)	CD4_T	0.364541	Bulk-CD8_T	Patient_05_CD8	Others
CIBERSORTx (I; III)	CD8_T	0.413308	Bulk-CD8_T	Patient_05_CD8	CD8_T
CIBERSORTx (I; III)	Monocytes	0.0647798	Bulk-CD8_T	Patient_05_CD8	Others
CIBERSORTx (I; III)	NK	0.0289783	Bulk-CD8_T	Patient_05_CD8	Others
CIBERSORTx (I; III)	NKT	0.109897	Bulk-CD8_T	Patient_05_CD8	Others
CIBERSORTx (I; III)	B_cells	0.01255	Bulk-CD8_T	Patient_06_CD8	Others
CIBERSORTx (I; III)	CD4_T	0.315842	Bulk-CD8_T	Patient_06_CD8	Others
CIBERSORTx (I; III)	CD8_T	0.421032	Bulk-CD8_T	Patient_06_CD8	CD8_T
CIBERSORTx (I; III)	Monocytes	0.051551	Bulk-CD8_T	Patient_06_CD8	Others
CIBERSORTx (I; III)	NK	0.0819419	Bulk-CD8_T	Patient_06_CD8	Others
CIBERSORTx (I; III)	NKT	0.117082	Bulk-CD8_T	Patient_06_CD8	Others
CIBERSORTx (I; III)	B_cells	0.027501	Bulk-CD8_T	Patient_07_CD8	Others
CIBERSORTx (I; III)	CD4_T	0.137885	Bulk-CD8_T	Patient_07_CD8	Others
CIBERSORTx (I; III)	CD8_T	0.28206	Bulk-CD8_T	Patient_07_CD8	CD8_T
CIBERSORTx (I; III)	Monocytes	0.169678	Bulk-CD8_T	Patient_07_CD8	Others
CIBERSORTx (I; III)	NK	0.125677	Bulk-CD8_T	Patient_07_CD8	Others
CIBERSORTx (I; III)	NKT	0.257199	Bulk-CD8_T	Patient_07_CD8	Others
CIBERSORTx (I; III)	B_cells	0.0154355	Bulk-CD8_T	Patient_08_CD8	Others
CIBERSORTx (I; III)	CD4_T	0.398305	Bulk-CD8_T	Patient_08_CD8	Others
CIBERSORTx (I; III)	CD8_T	0.227264	Bulk-CD8_T	Patient_08_CD8	CD8_T
CIBERSORTx (I; III)	Monocytes	0.138471	Bulk-CD8_T	Patient_08_CD8	Others
CIBERSORTx (I; III)	NK	0.106229	Bulk-CD8_T	Patient_08_CD8	Others
CIBERSORTx (I; III)	NKT	0.114297	Bulk-CD8_T	Patient_08_CD8	Others
CIBERSORTx (I; III)	B_cells	0.0128558	Bulk-CD8_T	Patient_09_CD8	Others
CIBERSORTx (I; III)	CD4_T	0.327994	Bulk-CD8_T	Patient_09_CD8	Others
CIBERSORTx (I; III)	CD8_T	0.371763	Bulk-CD8_T	Patient_09_CD8	CD8_T
CIBERSORTx (I; III)	Monocytes	0.174532	Bulk-CD8_T	Patient_09_CD8	Others
CIBERSORTx (I; III)	NK	0.0177846	Bulk-CD8_T	Patient_09_CD8	Others
CIBERSORTx (I; III)	NKT	0.0950708	Bulk-CD8_T	Patient_09_CD8	Others
CIBERSORTx (I; III)	B_cells	0.0104177	Bulk-CD8_T	Patient_10_CD8	Others
CIBERSORTx (I; III)	CD4_T	0.384187	Bulk-CD8_T	Patient_10_CD8	Others
CIBERSORTx (I; III)	CD8_T	0.356292	Bulk-CD8_T	Patient_10_CD8	CD8_T
CIBERSORTx (I; III)	Monocytes	0.0474684	Bulk-CD8_T	Patient_10_CD8	Others
CIBERSORTx (I; III)	NK	0.0428458	Bulk-CD8_T	Patient_10_CD8	Others
CIBERSORTx (I; III)	NKT	0.15879	Bulk-CD8_T	Patient_10_CD8	Others
CIBERSORTx (I; III)	B_cells	0.0127193	Bulk-CD8_T	Patient_11_CD8	Others
CIBERSORTx (I; III)	CD4_T	0.436958	Bulk-CD8_T	Patient_11_CD8	Others
CIBERSORTx (I; III)	CD8_T	0.37865	Bulk-CD8_T	Patient_11_CD8	CD8_T
CIBERSORTx (I; III)	Monocytes	0.0346384	Bulk-CD8_T	Patient_11_CD8	Others
CIBERSORTx (I; III)	NK	0.0640286	Bulk-CD8_T	Patient_11_CD8	Others
CIBERSORTx (I; III)	NKT	0.073006	Bulk-CD8_T	Patient_11_CD8	Others
CIBERSORTx (I; III)	B_cells	0.0128433	Bulk-CD8_T	Patient_12_CD8	Others
CIBERSORTx (I; III)	CD4_T	0.321981	Bulk-CD8_T	Patient_12_CD8	Others
CIBERSORTx (I; III)	CD8_T	0.475809	Bulk-CD8_T	Patient_12_CD8	CD8_T
CIBERSORTx (I; III)	Monocytes	0.0436704	Bulk-CD8_T	Patient_12_CD8	Others
CIBERSORTx (I; III)	NK	0.0315324	Bulk-CD8_T	Patient_12_CD8	Others
CIBERSORTx (I; III)	NKT	0.114164	Bulk-CD8_T	Patient_12_CD8	Others
CIBERSORTx (I; III)	B_cells	0.00931789	Bulk-CD8_T	Patient_13_CD8	Others
CIBERSORTx (I; III)	CD4_T	0.212742	Bulk-CD8_T	Patient_13_CD8	Others
CIBERSORTx (I; III)	CD8_T	0.50094	Bulk-CD8_T	Patient_13_CD8	CD8_T
CIBERSORTx (I; III)	Monocytes	0.0264652	Bulk-CD8_T	Patient_13_CD8	Others
CIBERSORTx (I; III)	NK	0.0386958	Bulk-CD8_T	Patient_13_CD8	Others
CIBERSORTx (I; III)	NKT	0.211839	Bulk-CD8_T	Patient_13_CD8	Others
CIBERSORTx (I; III)	B_cells	0.0163819	Bulk-CD8_T	Patient_14_CD8	Others
CIBERSORTx (I; III)	CD4_T	0.221196	Bulk-CD8_T	Patient_14_CD8	Others
CIBERSORTx (I; III)	CD8_T	0.412204	Bulk-CD8_T	Patient_14_CD8	CD8_T
CIBERSORTx (I; III)	Monocytes	0.0688514	Bulk-CD8_T	Patient_14_CD8	Others
CIBERSORTx (I; III)	NK	0.0726037	Bulk-CD8_T	Patient_14_CD8	Others
CIBERSORTx (I; III)	NKT	0.208763	Bulk-CD8_T	Patient_14_CD8	Others
CIBERSORTx (I; III)	B_cells	0.0269578	Bulk-CD8_T	Patient_15_CD8	Others
CIBERSORTx (I; III)	CD4_T	0.0372868	Bulk-CD8_T	Patient_15_CD8	Others
CIBERSORTx (I; III)	CD8_T	0.431334	Bulk-CD8_T	Patient_15_CD8	CD8_T
CIBERSORTx (I; III)	Monocytes	0.25471	Bulk-CD8_T	Patient_15_CD8	Others
CIBERSORTx (I; III)	NK	0.0325532	Bulk-CD8_T	Patient_15_CD8	Others
CIBERSORTx (I; III)	NKT	0.217158	Bulk-CD8_T	Patient_15_CD8	Others
CIBERSORTx (I; III)	B_cells	0.0200097	Bulk-CD8_T	Patient_16_CD8	Others
CIBERSORTx (I; III)	CD4_T	0.170458	Bulk-CD8_T	Patient_16_CD8	Others
CIBERSORTx (I; III)	CD8_T	0.307259	Bulk-CD8_T	Patient_16_CD8	CD8_T
CIBERSORTx (I; III)	Monocytes	0.299921	Bulk-CD8_T	Patient_16_CD8	Others
CIBERSORTx (I; III)	NK	0.0917143	Bulk-CD8_T	Patient_16_CD8	Others
CIBERSORTx (I; III)	NKT	0.110638	Bulk-CD8_T	Patient_16_CD8	Others
CIBERSORTx (I; III)	B_cells	0.0113292	Bulk-CD8_T	Patient_17_CD8	Others
CIBERSORTx (I; III)	CD4_T	0.387022	Bulk-CD8_T	Patient_17_CD8	Others
CIBERSORTx (I; III)	CD8_T	0.492278	Bulk-CD8_T	Patient_17_CD8	CD8_T
CIBERSORTx (I; III)	Monocytes	0.0182382	Bulk-CD8_T	Patient_17_CD8	Others
CIBERSORTx (I; III)	NK	0.0324951	Bulk-CD8_T	Patient_17_CD8	Others
CIBERSORTx (I; III)	NKT	0.0586377	Bulk-CD8_T	Patient_17_CD8	Others
CIBERSORTx (I; III)	B_cells	0.0170691	Bulk-Monocytes	Patient_01_Monocytes	Others
CIBERSORTx (I; III)	CD4_T	0.0269256	Bulk-Monocytes	Patient_01_Monocytes	Others
CIBERSORTx (I; III)	CD8_T	0.035353	Bulk-Monocytes	Patient_01_Monocytes	Others
CIBERSORTx (I; III)	Monocytes	0.917202	Bulk-Monocytes	Patient_01_Monocytes	Monocytes
CIBERSORTx (I; III)	NK	0.00345032	Bulk-Monocytes	Patient_01_Monocytes	Others
CIBERSORTx (I; III)	NKT	0	Bulk-Monocytes	Patient_01_Monocytes	Others
CIBERSORTx (I; III)	B_cells	0.017309	Bulk-Monocytes	Patient_02_Monocytes	Others
CIBERSORTx (I; III)	CD4_T	0.0305185	Bulk-Monocytes	Patient_02_Monocytes	Others
CIBERSORTx (I; III)	CD8_T	0.0328719	Bulk-Monocytes	Patient_02_Monocytes	Others
CIBERSORTx (I; III)	Monocytes	0.916342	Bulk-Monocytes	Patient_02_Monocytes	Monocytes
CIBERSORTx (I; III)	NK	0.00295888	Bulk-Monocytes	Patient_02_Monocytes	Others
CIBERSORTx (I; III)	NKT	0	Bulk-Monocytes	Patient_02_Monocytes	Others
CIBERSORTx (I; III)	B_cells	0.0209326	Bulk-Monocytes	Patient_03_Monocytes	Others
CIBERSORTx (I; III)	CD4_T	0.0338976	Bulk-Monocytes	Patient_03_Monocytes	Others
CIBERSORTx (I; III)	CD8_T	0.0429763	Bulk-Monocytes	Patient_03_Monocytes	Others
CIBERSORTx (I; III)	Monocytes	0.879781	Bulk-Monocytes	Patient_03_Monocytes	Monocytes
CIBERSORTx (I; III)	NK	0.0139462	Bulk-Monocytes	Patient_03_Monocytes	Others
CIBERSORTx (I; III)	NKT	0.00846633	Bulk-Monocytes	Patient_03_Monocytes	Others
CIBERSORTx (I; III)	B_cells	0.0161873	Bulk-Monocytes	Patient_04_Monocytes	Others
CIBERSORTx (I; III)	CD4_T	0.0279251	Bulk-Monocytes	Patient_04_Monocytes	Others
CIBERSORTx (I; III)	CD8_T	0.0241293	Bulk-Monocytes	Patient_04_Monocytes	Others
CIBERSORTx (I; III)	Monocytes	0.929287	Bulk-Monocytes	Patient_04_Monocytes	Monocytes
CIBERSORTx (I; III)	NK	0.00247096	Bulk-Monocytes	Patient_04_Monocytes	Others
CIBERSORTx (I; III)	NKT	0	Bulk-Monocytes	Patient_04_Monocytes	Others
CIBERSORTx (I; III)	B_cells	0.0196249	Bulk-Monocytes	Patient_05_Monocytes	Others
CIBERSORTx (I; III)	CD4_T	0.0320573	Bulk-Monocytes	Patient_05_Monocytes	Others
CIBERSORTx (I; III)	CD8_T	0.0293943	Bulk-Monocytes	Patient_05_Monocytes	Others
CIBERSORTx (I; III)	Monocytes	0.915246	Bulk-Monocytes	Patient_05_Monocytes	Monocytes
CIBERSORTx (I; III)	NK	0.00367713	Bulk-Monocytes	Patient_05_Monocytes	Others
CIBERSORTx (I; III)	NKT	0	Bulk-Monocytes	Patient_05_Monocytes	Others
CIBERSORTx (I; III)	B_cells	0.014687	Bulk-Monocytes	Patient_06_Monocytes	Others
CIBERSORTx (I; III)	CD4_T	0.0402426	Bulk-Monocytes	Patient_06_Monocytes	Others
CIBERSORTx (I; III)	CD8_T	0.0397715	Bulk-Monocytes	Patient_06_Monocytes	Others
CIBERSORTx (I; III)	Monocytes	0.897001	Bulk-Monocytes	Patient_06_Monocytes	Monocytes
CIBERSORTx (I; III)	NK	0.0082983	Bulk-Monocytes	Patient_06_Monocytes	Others
CIBERSORTx (I; III)	NKT	0	Bulk-Monocytes	Patient_06_Monocytes	Others
CIBERSORTx (I; III)	B_cells	0.0258346	Bulk-Monocytes	Patient_07_Monocytes	Others
CIBERSORTx (I; III)	CD4_T	0.0393632	Bulk-Monocytes	Patient_07_Monocytes	Others
CIBERSORTx (I; III)	CD8_T	0.041665	Bulk-Monocytes	Patient_07_Monocytes	Others
CIBERSORTx (I; III)	Monocytes	0.857905	Bulk-Monocytes	Patient_07_Monocytes	Monocytes
CIBERSORTx (I; III)	NK	0.0160303	Bulk-Monocytes	Patient_07_Monocytes	Others
CIBERSORTx (I; III)	NKT	0.0192017	Bulk-Monocytes	Patient_07_Monocytes	Others
CIBERSORTx (I; III)	B_cells	0.0188954	Bulk-Monocytes	Patient_08_Monocytes	Others
CIBERSORTx (I; III)	CD4_T	0.0376218	Bulk-Monocytes	Patient_08_Monocytes	Others
CIBERSORTx (I; III)	CD8_T	0.0307044	Bulk-Monocytes	Patient_08_Monocytes	Others
CIBERSORTx (I; III)	Monocytes	0.891289	Bulk-Monocytes	Patient_08_Monocytes	Monocytes
CIBERSORTx (I; III)	NK	0.0209057	Bulk-Monocytes	Patient_08_Monocytes	Others
CIBERSORTx (I; III)	NKT	0.000583293	Bulk-Monocytes	Patient_08_Monocytes	Others
CIBERSORTx (I; III)	B_cells	0.0196664	Bulk-Monocytes	Patient_09_Monocytes	Others
CIBERSORTx (I; III)	CD4_T	0.0450162	Bulk-Monocytes	Patient_09_Monocytes	Others
CIBERSORTx (I; III)	CD8_T	0.0461079	Bulk-Monocytes	Patient_09_Monocytes	Others
CIBERSORTx (I; III)	Monocytes	0.871441	Bulk-Monocytes	Patient_09_Monocytes	Monocytes
CIBERSORTx (I; III)	NK	0.0105301	Bulk-Monocytes	Patient_09_Monocytes	Others
CIBERSORTx (I; III)	NKT	0.00723857	Bulk-Monocytes	Patient_09_Monocytes	Others
CIBERSORTx (I; III)	B_cells	0.0176898	Bulk-Monocytes	Patient_10_Monocytes	Others
CIBERSORTx (I; III)	CD4_T	0.0390175	Bulk-Monocytes	Patient_10_Monocytes	Others
CIBERSORTx (I; III)	CD8_T	0.0390952	Bulk-Monocytes	Patient_10_Monocytes	Others
CIBERSORTx (I; III)	Monocytes	0.887278	Bulk-Monocytes	Patient_10_Monocytes	Monocytes
CIBERSORTx (I; III)	NK	0.0109139	Bulk-Monocytes	Patient_10_Monocytes	Others
CIBERSORTx (I; III)	NKT	0.00600521	Bulk-Monocytes	Patient_10_Monocytes	Others
CIBERSORTx (I; III)	B_cells	0.0173607	Bulk-Monocytes	Patient_11_Monocytes	Others
CIBERSORTx (I; III)	CD4_T	0.0612287	Bulk-Monocytes	Patient_11_Monocytes	Others
CIBERSORTx (I; III)	CD8_T	0.057118	Bulk-Monocytes	Patient_11_Monocytes	Others
CIBERSORTx (I; III)	Monocytes	0.8515	Bulk-Monocytes	Patient_11_Monocytes	Monocytes
CIBERSORTx (I; III)	NK	0.012793	Bulk-Monocytes	Patient_11_Monocytes	Others
CIBERSORTx (I; III)	NKT	0	Bulk-Monocytes	Patient_11_Monocytes	Others
CIBERSORTx (I; III)	B_cells	0.0137764	Bulk-Monocytes	Patient_12_Monocytes	Others
CIBERSORTx (I; III)	CD4_T	0.0333717	Bulk-Monocytes	Patient_12_Monocytes	Others
CIBERSORTx (I; III)	CD8_T	0.037181	Bulk-Monocytes	Patient_12_Monocytes	Others
CIBERSORTx (I; III)	Monocytes	0.903219	Bulk-Monocytes	Patient_12_Monocytes	Monocytes
CIBERSORTx (I; III)	NK	0.00904732	Bulk-Monocytes	Patient_12_Monocytes	Others
CIBERSORTx (I; III)	NKT	0.00340471	Bulk-Monocytes	Patient_12_Monocytes	Others
CIBERSORTx (I; III)	B_cells	0.0113398	Bulk-Monocytes	Patient_13_Monocytes	Others
CIBERSORTx (I; III)	CD4_T	0.0311249	Bulk-Monocytes	Patient_13_Monocytes	Others
CIBERSORTx (I; III)	CD8_T	0.0262361	Bulk-Monocytes	Patient_13_Monocytes	Others
CIBERSORTx (I; III)	Monocytes	0.928872	Bulk-Monocytes	Patient_13_Monocytes	Monocytes
CIBERSORTx (I; III)	NK	0.00242692	Bulk-Monocytes	Patient_13_Monocytes	Others
CIBERSORTx (I; III)	NKT	0	Bulk-Monocytes	Patient_13_Monocytes	Others
CIBERSORTx (I; III)	B_cells	0.0202095	Bulk-Monocytes	Patient_14_Monocytes	Others
CIBERSORTx (I; III)	CD4_T	0.0390876	Bulk-Monocytes	Patient_14_Monocytes	Others
CIBERSORTx (I; III)	CD8_T	0.06346	Bulk-Monocytes	Patient_14_Monocytes	Others
CIBERSORTx (I; III)	Monocytes	0.848052	Bulk-Monocytes	Patient_14_Monocytes	Monocytes
CIBERSORTx (I; III)	NK	0.0237911	Bulk-Monocytes	Patient_14_Monocytes	Others
CIBERSORTx (I; III)	NKT	0.00540012	Bulk-Monocytes	Patient_14_Monocytes	Others
CIBERSORTx (I; III)	B_cells	0.0217242	Bulk-Monocytes	Patient_15_Monocytes	Others
CIBERSORTx (I; III)	CD4_T	0.0250899	Bulk-Monocytes	Patient_15_Monocytes	Others
CIBERSORTx (I; III)	CD8_T	0.0342206	Bulk-Monocytes	Patient_15_Monocytes	Others
CIBERSORTx (I; III)	Monocytes	0.913206	Bulk-Monocytes	Patient_15_Monocytes	Monocytes
CIBERSORTx (I; III)	NK	0.00239648	Bulk-Monocytes	Patient_15_Monocytes	Others
CIBERSORTx (I; III)	NKT	0.00336273	Bulk-Monocytes	Patient_15_Monocytes	Others
CIBERSORTx (I; III)	B_cells	0.0152174	Bulk-Monocytes	Patient_16_Monocytes	Others
CIBERSORTx (I; III)	CD4_T	0.0242847	Bulk-Monocytes	Patient_16_Monocytes	Others
CIBERSORTx (I; III)	CD8_T	0.026812	Bulk-Monocytes	Patient_16_Monocytes	Others
CIBERSORTx (I; III)	Monocytes	0.931437	Bulk-Monocytes	Patient_16_Monocytes	Monocytes
CIBERSORTx (I; III)	NK	0.00224874	Bulk-Monocytes	Patient_16_Monocytes	Others
CIBERSORTx (I; III)	NKT	0	Bulk-Monocytes	Patient_16_Monocytes	Others
CIBERSORTx (I; III)	B_cells	0.0137352	Bulk-Monocytes	Patient_17_Monocytes	Others
CIBERSORTx (I; III)	CD4_T	0.0336151	Bulk-Monocytes	Patient_17_Monocytes	Others
CIBERSORTx (I; III)	CD8_T	0.0259141	Bulk-Monocytes	Patient_17_Monocytes	Others
CIBERSORTx (I; III)	Monocytes	0.924608	Bulk-Monocytes	Patient_17_Monocytes	Monocytes
CIBERSORTx (I; III)	NK	0.00212795	Bulk-Monocytes	Patient_17_Monocytes	Others
CIBERSORTx (I; III)	NKT	0	Bulk-Monocytes	Patient_17_Monocytes	Others
CIBERSORTx (I; III)	B_cells	0.0361894	Bulk-NK	Patient_01_NK	Others
CIBERSORTx (I; III)	CD4_T	0.0327669	Bulk-NK	Patient_01_NK	Others
CIBERSORTx (I; III)	CD8_T	0.199969	Bulk-NK	Patient_01_NK	Others
CIBERSORTx (I; III)	Monocytes	0.314484	Bulk-NK	Patient_01_NK	Others
CIBERSORTx (I; III)	NK	0.29993	Bulk-NK	Patient_01_NK	NK
CIBERSORTx (I; III)	NKT	0.116661	Bulk-NK	Patient_01_NK	Others
CIBERSORTx (I; III)	B_cells	0.0166063	Bulk-NK	Patient_02_NK	Others
CIBERSORTx (I; III)	CD4_T	0.00168596	Bulk-NK	Patient_02_NK	Others
CIBERSORTx (I; III)	CD8_T	0.321875	Bulk-NK	Patient_02_NK	Others
CIBERSORTx (I; III)	Monocytes	0.222968	Bulk-NK	Patient_02_NK	Others
CIBERSORTx (I; III)	NK	0.278077	Bulk-NK	Patient_02_NK	NK
CIBERSORTx (I; III)	NKT	0.158787	Bulk-NK	Patient_02_NK	Others
CIBERSORTx (I; III)	B_cells	0.0306169	Bulk-NK	Patient_03_NK	Others
CIBERSORTx (I; III)	CD4_T	0	Bulk-NK	Patient_03_NK	Others
CIBERSORTx (I; III)	CD8_T	0.232081	Bulk-NK	Patient_03_NK	Others
CIBERSORTx (I; III)	Monocytes	0.160265	Bulk-NK	Patient_03_NK	Others
CIBERSORTx (I; III)	NK	0.331876	Bulk-NK	Patient_03_NK	NK
CIBERSORTx (I; III)	NKT	0.245161	Bulk-NK	Patient_03_NK	Others
CIBERSORTx (I; III)	B_cells	0.0150314	Bulk-NK	Patient_04_NK	Others
CIBERSORTx (I; III)	CD4_T	0.0224844	Bulk-NK	Patient_04_NK	Others
CIBERSORTx (I; III)	CD8_T	0.183881	Bulk-NK	Patient_04_NK	Others
CIBERSORTx (I; III)	Monocytes	0.520005	Bulk-NK	Patient_04_NK	Others
CIBERSORTx (I; III)	NK	0.227825	Bulk-NK	Patient_04_NK	NK
CIBERSORTx (I; III)	NKT	0.0307725	Bulk-NK	Patient_04_NK	Others
CIBERSORTx (I; III)	B_cells	0.0262696	Bulk-NK	Patient_05_NK	Others
CIBERSORTx (I; III)	CD4_T	0.0440307	Bulk-NK	Patient_05_NK	Others
CIBERSORTx (I; III)	CD8_T	0.0784057	Bulk-NK	Patient_05_NK	Others
CIBERSORTx (I; III)	Monocytes	0.474624	Bulk-NK	Patient_05_NK	Others
CIBERSORTx (I; III)	NK	0.228428	Bulk-NK	Patient_05_NK	NK
CIBERSORTx (I; III)	NKT	0.148243	Bulk-NK	Patient_05_NK	Others
CIBERSORTx (I; III)	B_cells	0.0338039	Bulk-NK	Patient_06_NK	Others
CIBERSORTx (I; III)	CD4_T	0.0399125	Bulk-NK	Patient_06_NK	Others
CIBERSORTx (I; III)	CD8_T	0.0563087	Bulk-NK	Patient_06_NK	Others
CIBERSORTx (I; III)	Monocytes	0.173797	Bulk-NK	Patient_06_NK	Others
CIBERSORTx (I; III)	NK	0.434521	Bulk-NK	Patient_06_NK	NK
CIBERSORTx (I; III)	NKT	0.261657	Bulk-NK	Patient_06_NK	Others
CIBERSORTx (I; III)	B_cells	0.0358413	Bulk-NK	Patient_07_NK	Others
CIBERSORTx (I; III)	CD4_T	0.0527682	Bulk-NK	Patient_07_NK	Others
CIBERSORTx (I; III)	CD8_T	0.0367512	Bulk-NK	Patient_07_NK	Others
CIBERSORTx (I; III)	Monocytes	0.315627	Bulk-NK	Patient_07_NK	Others
CIBERSORTx (I; III)	NK	0.328436	Bulk-NK	Patient_07_NK	NK
CIBERSORTx (I; III)	NKT	0.230576	Bulk-NK	Patient_07_NK	Others
CIBERSORTx (I; III)	B_cells	0.0383935	Bulk-NK	Patient_08_NK	Others
CIBERSORTx (I; III)	CD4_T	0.0475906	Bulk-NK	Patient_08_NK	Others
CIBERSORTx (I; III)	CD8_T	0	Bulk-NK	Patient_08_NK	Others
CIBERSORTx (I; III)	Monocytes	0.251545	Bulk-NK	Patient_08_NK	Others
CIBERSORTx (I; III)	NK	0.38608	Bulk-NK	Patient_08_NK	NK
CIBERSORTx (I; III)	NKT	0.276391	Bulk-NK	Patient_08_NK	Others
CIBERSORTx (I; III)	B_cells	0.0165474	Bulk-NK	Patient_09_NK	Others
CIBERSORTx (I; III)	CD4_T	0.00569293	Bulk-NK	Patient_09_NK	Others
CIBERSORTx (I; III)	CD8_T	0.222481	Bulk-NK	Patient_09_NK	Others
CIBERSORTx (I; III)	Monocytes	0.359583	Bulk-NK	Patient_09_NK	Others
CIBERSORTx (I; III)	NK	0.242104	Bulk-NK	Patient_09_NK	NK
CIBERSORTx (I; III)	NKT	0.153591	Bulk-NK	Patient_09_NK	Others
CIBERSORTx (I; III)	B_cells	0.0172674	Bulk-NK	Patient_10_NK	Others
CIBERSORTx (I; III)	CD4_T	0.0248652	Bulk-NK	Patient_10_NK	Others
CIBERSORTx (I; III)	CD8_T	0.110562	Bulk-NK	Patient_10_NK	Others
CIBERSORTx (I; III)	Monocytes	0.365853	Bulk-NK	Patient_10_NK	Others
CIBERSORTx (I; III)	NK	0.312465	Bulk-NK	Patient_10_NK	NK
CIBERSORTx (I; III)	NKT	0.168988	Bulk-NK	Patient_10_NK	Others
CIBERSORTx (I; III)	B_cells	0.0300175	Bulk-NK	Patient_11_NK	Others
CIBERSORTx (I; III)	CD4_T	0.0182458	Bulk-NK	Patient_11_NK	Others
CIBERSORTx (I; III)	CD8_T	0.224166	Bulk-NK	Patient_11_NK	Others
CIBERSORTx (I; III)	Monocytes	0.135754	Bulk-NK	Patient_11_NK	Others
CIBERSORTx (I; III)	NK	0.40381	Bulk-NK	Patient_11_NK	NK
CIBERSORTx (I; III)	NKT	0.188006	Bulk-NK	Patient_11_NK	Others
CIBERSORTx (I; III)	B_cells	0.012643	Bulk-NK	Patient_12_NK	Others
CIBERSORTx (I; III)	CD4_T	0.00703668	Bulk-NK	Patient_12_NK	Others
CIBERSORTx (I; III)	CD8_T	0.185325	Bulk-NK	Patient_12_NK	Others
CIBERSORTx (I; III)	Monocytes	0.271769	Bulk-NK	Patient_12_NK	Others
CIBERSORTx (I; III)	NK	0.375891	Bulk-NK	Patient_12_NK	NK
CIBERSORTx (I; III)	NKT	0.147336	Bulk-NK	Patient_12_NK	Others
CIBERSORTx (I; III)	B_cells	0.0113857	Bulk-NK	Patient_13_NK	Others
CIBERSORTx (I; III)	CD4_T	0.0135721	Bulk-NK	Patient_13_NK	Others
CIBERSORTx (I; III)	CD8_T	0.252346	Bulk-NK	Patient_13_NK	Others
CIBERSORTx (I; III)	Monocytes	0.193168	Bulk-NK	Patient_13_NK	Others
CIBERSORTx (I; III)	NK	0.301433	Bulk-NK	Patient_13_NK	NK
CIBERSORTx (I; III)	NKT	0.228096	Bulk-NK	Patient_13_NK	Others
CIBERSORTx (I; III)	B_cells	0.0335539	Bulk-NK	Patient_14_NK	Others
CIBERSORTx (I; III)	CD4_T	0.030148	Bulk-NK	Patient_14_NK	Others
CIBERSORTx (I; III)	CD8_T	0.0389827	Bulk-NK	Patient_14_NK	Others
CIBERSORTx (I; III)	Monocytes	0.276796	Bulk-NK	Patient_14_NK	Others
CIBERSORTx (I; III)	NK	0.379797	Bulk-NK	Patient_14_NK	NK
CIBERSORTx (I; III)	NKT	0.240722	Bulk-NK	Patient_14_NK	Others
CIBERSORTx (I; III)	B_cells	0.0280837	Bulk-NK	Patient_15_NK	Others
CIBERSORTx (I; III)	CD4_T	0.0138241	Bulk-NK	Patient_15_NK	Others
CIBERSORTx (I; III)	CD8_T	0.192358	Bulk-NK	Patient_15_NK	Others
CIBERSORTx (I; III)	Monocytes	0.532958	Bulk-NK	Patient_15_NK	Others
CIBERSORTx (I; III)	NK	0.207509	Bulk-NK	Patient_15_NK	NK
CIBERSORTx (I; III)	NKT	0.0252673	Bulk-NK	Patient_15_NK	Others
CIBERSORTx (I; III)	B_cells	0.0195873	Bulk-NK	Patient_16_NK	Others
CIBERSORTx (I; III)	CD4_T	0.0588222	Bulk-NK	Patient_16_NK	Others
CIBERSORTx (I; III)	CD8_T	0.147252	Bulk-NK	Patient_16_NK	Others
CIBERSORTx (I; III)	Monocytes	0.52694	Bulk-NK	Patient_16_NK	Others
CIBERSORTx (I; III)	NK	0.170167	Bulk-NK	Patient_16_NK	NK
CIBERSORTx (I; III)	NKT	0.0772321	Bulk-NK	Patient_16_NK	Others
CIBERSORTx (I; III)	B_cells	0.0282722	Bulk-NK	Patient_17_NK	Others
CIBERSORTx (I; III)	CD4_T	0.0555091	Bulk-NK	Patient_17_NK	Others
CIBERSORTx (I; III)	CD8_T	0.111508	Bulk-NK	Patient_17_NK	Others
CIBERSORTx (I; III)	Monocytes	0.082267	Bulk-NK	Patient_17_NK	Others
CIBERSORTx (I; III)	NK	0.561048	Bulk-NK	Patient_17_NK	NK
CIBERSORTx (I; III)	NKT	0.161396	Bulk-NK	Patient_17_NK	Others
ReDeconv	B_cells	0.829937	Bulk-B_cells	Patient_01_B	B_cells
ReDeconv	CD4_T	0.0158172	Bulk-B_cells	Patient_01_B	Others
ReDeconv	CD8_T	0.0360614	Bulk-B_cells	Patient_01_B	Others
ReDeconv	Monocytes	0.100925	Bulk-B_cells	Patient_01_B	Others
ReDeconv	NK	0.0172588	Bulk-B_cells	Patient_01_B	Others
ReDeconv	NKT	0	Bulk-B_cells	Patient_01_B	Others
ReDeconv	B_cells	0.762379	Bulk-B_cells	Patient_02_B	B_cells
ReDeconv	CD4_T	0.0480721	Bulk-B_cells	Patient_02_B	Others
ReDeconv	CD8_T	0.0310009	Bulk-B_cells	Patient_02_B	Others
ReDeconv	Monocytes	0.139196	Bulk-B_cells	Patient_02_B	Others
ReDeconv	NK	0.0193524	Bulk-B_cells	Patient_02_B	Others
ReDeconv	NKT	0	Bulk-B_cells	Patient_02_B	Others
ReDeconv	B_cells	0.785259	Bulk-B_cells	Patient_03_B	B_cells
ReDeconv	CD4_T	0.0295949	Bulk-B_cells	Patient_03_B	Others
ReDeconv	CD8_T	0.0592551	Bulk-B_cells	Patient_03_B	Others
ReDeconv	Monocytes	0.0992599	Bulk-B_cells	Patient_03_B	Others
ReDeconv	NK	0.0266316	Bulk-B_cells	Patient_03_B	Others
ReDeconv	NKT	0	Bulk-B_cells	Patient_03_B	Others
ReDeconv	B_cells	0.87627	Bulk-B_cells	Patient_04_B	B_cells
ReDeconv	CD4_T	0.0166482	Bulk-B_cells	Patient_04_B	Others
ReDeconv	CD8_T	0.0549806	Bulk-B_cells	Patient_04_B	Others
ReDeconv	Monocytes	0.0387221	Bulk-B_cells	Patient_04_B	Others
ReDeconv	NK	0.0133787	Bulk-B_cells	Patient_04_B	Others
ReDeconv	NKT	0	Bulk-B_cells	Patient_04_B	Others
ReDeconv	B_cells	0.834935	Bulk-B_cells	Patient_05_B	B_cells
ReDeconv	CD4_T	0.0102305	Bulk-B_cells	Patient_05_B	Others
ReDeconv	CD8_T	0.0717887	Bulk-B_cells	Patient_05_B	Others
ReDeconv	Monocytes	0.0765989	Bulk-B_cells	Patient_05_B	Others
ReDeconv	NK	0.00644722	Bulk-B_cells	Patient_05_B	Others
ReDeconv	NKT	0	Bulk-B_cells	Patient_05_B	Others
ReDeconv	B_cells	0.880576	Bulk-B_cells	Patient_06_B	B_cells
ReDeconv	CD4_T	0.0222455	Bulk-B_cells	Patient_06_B	Others
ReDeconv	CD8_T	0.0458693	Bulk-B_cells	Patient_06_B	Others
ReDeconv	Monocytes	0.0404144	Bulk-B_cells	Patient_06_B	Others
ReDeconv	NK	0.0108951	Bulk-B_cells	Patient_06_B	Others
ReDeconv	NKT	0	Bulk-B_cells	Patient_06_B	Others
ReDeconv	B_cells	0.823505	Bulk-B_cells	Patient_07_B	B_cells
ReDeconv	CD4_T	0.0247432	Bulk-B_cells	Patient_07_B	Others
ReDeconv	CD8_T	0.028319	Bulk-B_cells	Patient_07_B	Others
ReDeconv	Monocytes	0.107529	Bulk-B_cells	Patient_07_B	Others
ReDeconv	NK	0.0159033	Bulk-B_cells	Patient_07_B	Others
ReDeconv	NKT	0	Bulk-B_cells	Patient_07_B	Others
ReDeconv	B_cells	0.661041	Bulk-B_cells	Patient_08_B	B_cells
ReDeconv	CD4_T	0.110379	Bulk-B_cells	Patient_08_B	Others
ReDeconv	CD8_T	0.113867	Bulk-B_cells	Patient_08_B	Others
ReDeconv	Monocytes	0.077385	Bulk-B_cells	Patient_08_B	Others
ReDeconv	NK	0.037329	Bulk-B_cells	Patient_08_B	Others
ReDeconv	NKT	0	Bulk-B_cells	Patient_08_B	Others
ReDeconv	B_cells	0.780899	Bulk-B_cells	Patient_09_B	B_cells
ReDeconv	CD4_T	0.0282802	Bulk-B_cells	Patient_09_B	Others
ReDeconv	CD8_T	0.0274967	Bulk-B_cells	Patient_09_B	Others
ReDeconv	Monocytes	0.148918	Bulk-B_cells	Patient_09_B	Others
ReDeconv	NK	0.0144058	Bulk-B_cells	Patient_09_B	Others
ReDeconv	NKT	0	Bulk-B_cells	Patient_09_B	Others
ReDeconv	B_cells	0.810574	Bulk-B_cells	Patient_10_B	B_cells
ReDeconv	CD4_T	0.0661558	Bulk-B_cells	Patient_10_B	Others
ReDeconv	CD8_T	0.0302639	Bulk-B_cells	Patient_10_B	Others
ReDeconv	Monocytes	0.0808847	Bulk-B_cells	Patient_10_B	Others
ReDeconv	NK	0.0121212	Bulk-B_cells	Patient_10_B	Others
ReDeconv	NKT	0	Bulk-B_cells	Patient_10_B	Others
ReDeconv	B_cells	0.818693	Bulk-B_cells	Patient_11_B	B_cells
ReDeconv	CD4_T	0	Bulk-B_cells	Patient_11_B	Others
ReDeconv	CD8_T	0.0925296	Bulk-B_cells	Patient_11_B	Others
ReDeconv	Monocytes	0.0818978	Bulk-B_cells	Patient_11_B	Others
ReDeconv	NK	0.00687996	Bulk-B_cells	Patient_11_B	Others
ReDeconv	NKT	0	Bulk-B_cells	Patient_11_B	Others
ReDeconv	B_cells	0.865631	Bulk-B_cells	Patient_12_B	B_cells
ReDeconv	CD4_T	0.0249202	Bulk-B_cells	Patient_12_B	Others
ReDeconv	CD8_T	0.0513992	Bulk-B_cells	Patient_12_B	Others
ReDeconv	Monocytes	0.0462728	Bulk-B_cells	Patient_12_B	Others
ReDeconv	NK	0.0117772	Bulk-B_cells	Patient_12_B	Others
ReDeconv	NKT	0	Bulk-B_cells	Patient_12_B	Others
ReDeconv	B_cells	0.867896	Bulk-B_cells	Patient_13_B	B_cells
ReDeconv	CD4_T	0.053039	Bulk-B_cells	Patient_13_B	Others
ReDeconv	CD8_T	0.0381299	Bulk-B_cells	Patient_13_B	Others
ReDeconv	Monocytes	0.0110881	Bulk-B_cells	Patient_13_B	Others
ReDeconv	NK	0.0298468	Bulk-B_cells	Patient_13_B	Others
ReDeconv	NKT	0	Bulk-B_cells	Patient_13_B	Others
ReDeconv	B_cells	0.801884	Bulk-B_cells	Patient_14_B	B_cells
ReDeconv	CD4_T	0.026044	Bulk-B_cells	Patient_14_B	Others
ReDeconv	CD8_T	0.07136	Bulk-B_cells	Patient_14_B	Others
ReDeconv	Monocytes	0.0795267	Bulk-B_cells	Patient_14_B	Others
ReDeconv	NK	0.0211854	Bulk-B_cells	Patient_14_B	Others
ReDeconv	NKT	0	Bulk-B_cells	Patient_14_B	Others
ReDeconv	B_cells	0.786017	Bulk-B_cells	Patient_15_B	B_cells
ReDeconv	CD4_T	0.0343825	Bulk-B_cells	Patient_15_B	Others
ReDeconv	CD8_T	0.059015	Bulk-B_cells	Patient_15_B	Others
ReDeconv	Monocytes	0.104752	Bulk-B_cells	Patient_15_B	Others
ReDeconv	NK	0.0158333	Bulk-B_cells	Patient_15_B	Others
ReDeconv	NKT	0	Bulk-B_cells	Patient_15_B	Others
ReDeconv	B_cells	0.765684	Bulk-B_cells	Patient_16_B	B_cells
ReDeconv	CD4_T	0.0470419	Bulk-B_cells	Patient_16_B	Others
ReDeconv	CD8_T	0.0235651	Bulk-B_cells	Patient_16_B	Others
ReDeconv	Monocytes	0.153951	Bulk-B_cells	Patient_16_B	Others
ReDeconv	NK	0.00975851	Bulk-B_cells	Patient_16_B	Others
ReDeconv	NKT	0	Bulk-B_cells	Patient_16_B	Others
ReDeconv	B_cells	0.91949	Bulk-B_cells	Patient_17_B	B_cells
ReDeconv	CD4_T	0.0196722	Bulk-B_cells	Patient_17_B	Others
ReDeconv	CD8_T	0.0391987	Bulk-B_cells	Patient_17_B	Others
ReDeconv	Monocytes	0.0105286	Bulk-B_cells	Patient_17_B	Others
ReDeconv	NK	0.0111108	Bulk-B_cells	Patient_17_B	Others
ReDeconv	NKT	0	Bulk-B_cells	Patient_17_B	Others
ReDeconv	B_cells	0.00338129	Bulk-CD4_T	Patient_01_CD4	Others
ReDeconv	CD4_T	0.90875	Bulk-CD4_T	Patient_01_CD4	CD4_T
ReDeconv	CD8_T	0.0257431	Bulk-CD4_T	Patient_01_CD4	Others
ReDeconv	Monocytes	0.0466094	Bulk-CD4_T	Patient_01_CD4	Others
ReDeconv	NK	0.0155158	Bulk-CD4_T	Patient_01_CD4	Others
ReDeconv	NKT	0	Bulk-CD4_T	Patient_01_CD4	Others
ReDeconv	B_cells	0.0078406	Bulk-CD4_T	Patient_02_CD4	Others
ReDeconv	CD4_T	0.92278	Bulk-CD4_T	Patient_02_CD4	CD4_T
ReDeconv	CD8_T	0.0255772	Bulk-CD4_T	Patient_02_CD4	Others
ReDeconv	Monocytes	0.038577	Bulk-CD4_T	Patient_02_CD4	Others
ReDeconv	NK	0.00522529	Bulk-CD4_T	Patient_02_CD4	Others
ReDeconv	NKT	0	Bulk-CD4_T	Patient_02_CD4	Others
ReDeconv	B_cells	0.00254098	Bulk-CD4_T	Patient_03_CD4	Others
ReDeconv	CD4_T	0.844914	Bulk-CD4_T	Patient_03_CD4	CD4_T
ReDeconv	CD8_T	0.0321844	Bulk-CD4_T	Patient_03_CD4	Others
ReDeconv	Monocytes	0.08826	Bulk-CD4_T	Patient_03_CD4	Others
ReDeconv	NK	0.0124654	Bulk-CD4_T	Patient_03_CD4	Others
ReDeconv	NKT	0.0196356	Bulk-CD4_T	Patient_03_CD4	Others
ReDeconv	B_cells	0.00142906	Bulk-CD4_T	Patient_04_CD4	Others
ReDeconv	CD4_T	0.912526	Bulk-CD4_T	Patient_04_CD4	CD4_T
ReDeconv	CD8_T	0.036852	Bulk-CD4_T	Patient_04_CD4	Others
ReDeconv	Monocytes	0.0379189	Bulk-CD4_T	Patient_04_CD4	Others
ReDeconv	NK	0.0112739	Bulk-CD4_T	Patient_04_CD4	Others
ReDeconv	NKT	0	Bulk-CD4_T	Patient_04_CD4	Others
ReDeconv	B_cells	0.00486147	Bulk-CD4_T	Patient_05_CD4	Others
ReDeconv	CD4_T	0.813967	Bulk-CD4_T	Patient_05_CD4	CD4_T
ReDeconv	CD8_T	0.0547679	Bulk-CD4_T	Patient_05_CD4	Others
ReDeconv	Monocytes	0.0962425	Bulk-CD4_T	Patient_05_CD4	Others
ReDeconv	NK	0.0301614	Bulk-CD4_T	Patient_05_CD4	Others
ReDeconv	NKT	0	Bulk-CD4_T	Patient_05_CD4	Others
ReDeconv	B_cells	0.00200675	Bulk-CD4_T	Patient_06_CD4	Others
ReDeconv	CD4_T	0.841378	Bulk-CD4_T	Patient_06_CD4	CD4_T
ReDeconv	CD8_T	0.0591809	Bulk-CD4_T	Patient_06_CD4	Others
ReDeconv	Monocytes	0.0489563	Bulk-CD4_T	Patient_06_CD4	Others
ReDeconv	NK	0.0405714	Bulk-CD4_T	Patient_06_CD4	Others
ReDeconv	NKT	0.00790694	Bulk-CD4_T	Patient_06_CD4	Others
ReDeconv	B_cells	0.00507341	Bulk-CD4_T	Patient_07_CD4	Others
ReDeconv	CD4_T	0.693182	Bulk-CD4_T	Patient_07_CD4	CD4_T
ReDeconv	CD8_T	0.0223579	Bulk-CD4_T	Patient_07_CD4	Others
ReDeconv	Monocytes	0.0854721	Bulk-CD4_T	Patient_07_CD4	Others
ReDeconv	NK	0.0368558	Bulk-CD4_T	Patient_07_CD4	Others
ReDeconv	NKT	0.157059	Bulk-CD4_T	Patient_07_CD4	Others
ReDeconv	B_cells	0.00227377	Bulk-CD4_T	Patient_08_CD4	Others
ReDeconv	CD4_T	0.906496	Bulk-CD4_T	Patient_08_CD4	CD4_T
ReDeconv	CD8_T	0.0151791	Bulk-CD4_T	Patient_08_CD4	Others
ReDeconv	Monocytes	0.045568	Bulk-CD4_T	Patient_08_CD4	Others
ReDeconv	NK	0.0304829	Bulk-CD4_T	Patient_08_CD4	Others
ReDeconv	NKT	0	Bulk-CD4_T	Patient_08_CD4	Others
ReDeconv	B_cells	0.00321562	Bulk-CD4_T	Patient_09_CD4	Others
ReDeconv	CD4_T	0.87914	Bulk-CD4_T	Patient_09_CD4	CD4_T
ReDeconv	CD8_T	0.0282138	Bulk-CD4_T	Patient_09_CD4	Others
ReDeconv	Monocytes	0.0723662	Bulk-CD4_T	Patient_09_CD4	Others
ReDeconv	NK	0.0124258	Bulk-CD4_T	Patient_09_CD4	Others
ReDeconv	NKT	0.00463874	Bulk-CD4_T	Patient_09_CD4	Others
ReDeconv	B_cells	0.00356286	Bulk-CD4_T	Patient_10_CD4	Others
ReDeconv	CD4_T	0.939547	Bulk-CD4_T	Patient_10_CD4	CD4_T
ReDeconv	CD8_T	0.019447	Bulk-CD4_T	Patient_10_CD4	Others
ReDeconv	Monocytes	0.0313733	Bulk-CD4_T	Patient_10_CD4	Others
ReDeconv	NK	0.00569601	Bulk-CD4_T	Patient_10_CD4	Others
ReDeconv	NKT	0.000373861	Bulk-CD4_T	Patient_10_CD4	Others
ReDeconv	B_cells	0.00241856	Bulk-CD4_T	Patient_11_CD4	Others
ReDeconv	CD4_T	0.902011	Bulk-CD4_T	Patient_11_CD4	CD4_T
ReDeconv	CD8_T	0.0364468	Bulk-CD4_T	Patient_11_CD4	Others
ReDeconv	Monocytes	0.044364	Bulk-CD4_T	Patient_11_CD4	Others
ReDeconv	NK	0.0147596	Bulk-CD4_T	Patient_11_CD4	Others
ReDeconv	NKT	0	Bulk-CD4_T	Patient_11_CD4	Others
ReDeconv	B_cells	0.00369638	Bulk-CD4_T	Patient_12_CD4	Others
ReDeconv	CD4_T	0.933174	Bulk-CD4_T	Patient_12_CD4	CD4_T
ReDeconv	CD8_T	0.0247382	Bulk-CD4_T	Patient_12_CD4	Others
ReDeconv	Monocytes	0.0240048	Bulk-CD4_T	Patient_12_CD4	Others
ReDeconv	NK	0.0143869	Bulk-CD4_T	Patient_12_CD4	Others
ReDeconv	NKT	0	Bulk-CD4_T	Patient_12_CD4	Others
ReDeconv	B_cells	0.00781483	Bulk-CD4_T	Patient_13_CD4	Others
ReDeconv	CD4_T	0.88524	Bulk-CD4_T	Patient_13_CD4	CD4_T
ReDeconv	CD8_T	0.0412604	Bulk-CD4_T	Patient_13_CD4	Others
ReDeconv	Monocytes	0.043977	Bulk-CD4_T	Patient_13_CD4	Others
ReDeconv	NK	0.017843	Bulk-CD4_T	Patient_13_CD4	Others
ReDeconv	NKT	0.00386472	Bulk-CD4_T	Patient_13_CD4	Others
ReDeconv	B_cells	0.00299496	Bulk-CD4_T	Patient_14_CD4	Others
ReDeconv	CD4_T	0.786034	Bulk-CD4_T	Patient_14_CD4	CD4_T
ReDeconv	CD8_T	0.0351551	Bulk-CD4_T	Patient_14_CD4	Others
ReDeconv	Monocytes	0.0821462	Bulk-CD4_T	Patient_14_CD4	Others
ReDeconv	NK	0.0356302	Bulk-CD4_T	Patient_14_CD4	Others
ReDeconv	NKT	0.0580399	Bulk-CD4_T	Patient_14_CD4	Others
ReDeconv	B_cells	0.00480937	Bulk-CD4_T	Patient_15_CD4	Others
ReDeconv	CD4_T	0.838407	Bulk-CD4_T	Patient_15_CD4	CD4_T
ReDeconv	CD8_T	0.0418971	Bulk-CD4_T	Patient_15_CD4	Others
ReDeconv	Monocytes	0.0994237	Bulk-CD4_T	Patient_15_CD4	Others
ReDeconv	NK	0.0154629	Bulk-CD4_T	Patient_15_CD4	Others
ReDeconv	NKT	0	Bulk-CD4_T	Patient_15_CD4	Others
ReDeconv	B_cells	0.00885755	Bulk-CD4_T	Patient_16_CD4	Others
ReDeconv	CD4_T	0.604235	Bulk-CD4_T	Patient_16_CD4	CD4_T
ReDeconv	CD8_T	0	Bulk-CD4_T	Patient_16_CD4	Others
ReDeconv	Monocytes	0.219584	Bulk-CD4_T	Patient_16_CD4	Others
ReDeconv	NK	0.0413389	Bulk-CD4_T	Patient_16_CD4	Others
ReDeconv	NKT	0.125984	Bulk-CD4_T	Patient_16_CD4	Others
ReDeconv	B_cells	0.00384776	Bulk-CD4_T	Patient_17_CD4	Others
ReDeconv	CD4_T	0.926203	Bulk-CD4_T	Patient_17_CD4	CD4_T
ReDeconv	CD8_T	0.0360584	Bulk-CD4_T	Patient_17_CD4	Others
ReDeconv	Monocytes	0.0140695	Bulk-CD4_T	Patient_17_CD4	Others
ReDeconv	NK	0.0198212	Bulk-CD4_T	Patient_17_CD4	Others
ReDeconv	NKT	0	Bulk-CD4_T	Patient_17_CD4	Others
ReDeconv	B_cells	0.015266	Bulk-CD8_T	Patient_01_CD8	Others
ReDeconv	CD4_T	0.259077	Bulk-CD8_T	Patient_01_CD8	Others
ReDeconv	CD8_T	0.416907	Bulk-CD8_T	Patient_01_CD8	CD8_T
ReDeconv	Monocytes	0.111175	Bulk-CD8_T	Patient_01_CD8	Others
ReDeconv	NK	0.111616	Bulk-CD8_T	Patient_01_CD8	Others
ReDeconv	NKT	0.08596	Bulk-CD8_T	Patient_01_CD8	Others
ReDeconv	B_cells	0.00399982	Bulk-CD8_T	Patient_02_CD8	Others
ReDeconv	CD4_T	0.60562	Bulk-CD8_T	Patient_02_CD8	Others
ReDeconv	CD8_T	0.318247	Bulk-CD8_T	Patient_02_CD8	CD8_T
ReDeconv	Monocytes	0.0320487	Bulk-CD8_T	Patient_02_CD8	Others
ReDeconv	NK	0.0256294	Bulk-CD8_T	Patient_02_CD8	Others
ReDeconv	NKT	0.0144554	Bulk-CD8_T	Patient_02_CD8	Others
ReDeconv	B_cells	0.00473661	Bulk-CD8_T	Patient_03_CD8	Others
ReDeconv	CD4_T	0.117815	Bulk-CD8_T	Patient_03_CD8	Others
ReDeconv	CD8_T	0.415484	Bulk-CD8_T	Patient_03_CD8	CD8_T
ReDeconv	Monocytes	0.0875815	Bulk-CD8_T	Patient_03_CD8	Others
ReDeconv	NK	0.126845	Bulk-CD8_T	Patient_03_CD8	Others
ReDeconv	NKT	0.247538	Bulk-CD8_T	Patient_03_CD8	Others
ReDeconv	B_cells	0.00354339	Bulk-CD8_T	Patient_04_CD8	Others
ReDeconv	CD4_T	0.460555	Bulk-CD8_T	Patient_04_CD8	Others
ReDeconv	CD8_T	0.42612	Bulk-CD8_T	Patient_04_CD8	CD8_T
ReDeconv	Monocytes	0.0450654	Bulk-CD8_T	Patient_04_CD8	Others
ReDeconv	NK	0.0549844	Bulk-CD8_T	Patient_04_CD8	Others
ReDeconv	NKT	0.00973177	Bulk-CD8_T	Patient_04_CD8	Others
ReDeconv	B_cells	0	Bulk-CD8_T	Patient_05_CD8	Others
ReDeconv	CD4_T	0.450517	Bulk-CD8_T	Patient_05_CD8	Others
ReDeconv	CD8_T	0.387569	Bulk-CD8_T	Patient_05_CD8	CD8_T
ReDeconv	Monocytes	0.102811	Bulk-CD8_T	Patient_05_CD8	Others
ReDeconv	NK	0.0395141	Bulk-CD8_T	Patient_05_CD8	Others
ReDeconv	NKT	0.0195892	Bulk-CD8_T	Patient_05_CD8	Others
ReDeconv	B_cells	0.00405291	Bulk-CD8_T	Patient_06_CD8	Others
ReDeconv	CD4_T	0.352461	Bulk-CD8_T	Patient_06_CD8	Others
ReDeconv	CD8_T	0.422352	Bulk-CD8_T	Patient_06_CD8	CD8_T
ReDeconv	Monocytes	0.0466228	Bulk-CD8_T	Patient_06_CD8	Others
ReDeconv	NK	0.117611	Bulk-CD8_T	Patient_06_CD8	Others
ReDeconv	NKT	0.0569008	Bulk-CD8_T	Patient_06_CD8	Others
ReDeconv	B_cells	0.0103281	Bulk-CD8_T	Patient_07_CD8	Others
ReDeconv	CD4_T	0.143736	Bulk-CD8_T	Patient_07_CD8	Others
ReDeconv	CD8_T	0.294002	Bulk-CD8_T	Patient_07_CD8	CD8_T
ReDeconv	Monocytes	0.0926259	Bulk-CD8_T	Patient_07_CD8	Others
ReDeconv	NK	0.10744	Bulk-CD8_T	Patient_07_CD8	Others
ReDeconv	NKT	0.351868	Bulk-CD8_T	Patient_07_CD8	Others
ReDeconv	B_cells	0.00511019	Bulk-CD8_T	Patient_08_CD8	Others
ReDeconv	CD4_T	0.527404	Bulk-CD8_T	Patient_08_CD8	Others
ReDeconv	CD8_T	0.127448	Bulk-CD8_T	Patient_08_CD8	CD8_T
ReDeconv	Monocytes	0.0740156	Bulk-CD8_T	Patient_08_CD8	Others
ReDeconv	NK	0.166022	Bulk-CD8_T	Patient_08_CD8	Others
ReDeconv	NKT	0.1	Bulk-CD8_T	Patient_08_CD8	Others
ReDeconv	B_cells	0.00421496	Bulk-CD8_T	Patient_09_CD8	Others
ReDeconv	CD4_T	0.489979	Bulk-CD8_T	Patient_09_CD8	Others
ReDeconv	CD8_T	0.256905	Bulk-CD8_T	Patient_09_CD8	CD8_T
ReDeconv	Monocytes	0.102013	Bulk-CD8_T	Patient_09_CD8	Others
ReDeconv	NK	0.0590337	Bulk-CD8_T	Patient_09_CD8	Others
ReDeconv	NKT	0.0878542	Bulk-CD8_T	Patient_09_CD8	Others
ReDeconv	B_cells	0.00226328	Bulk-CD8_T	Patient_10_CD8	Others
ReDeconv	CD4_T	0.466029	Bulk-CD8_T	Patient_10_CD8	Others
ReDeconv	CD8_T	0.296537	Bulk-CD8_T	Patient_10_CD8	CD8_T
ReDeconv	Monocytes	0.0373197	Bulk-CD8_T	Patient_10_CD8	Others
ReDeconv	NK	0.0851721	Bulk-CD8_T	Patient_10_CD8	Others
ReDeconv	NKT	0.112679	Bulk-CD8_T	Patient_10_CD8	Others
ReDeconv	B_cells	0.00421432	Bulk-CD8_T	Patient_11_CD8	Others
ReDeconv	CD4_T	0.609782	Bulk-CD8_T	Patient_11_CD8	Others
ReDeconv	CD8_T	0.208084	Bulk-CD8_T	Patient_11_CD8	CD8_T
ReDeconv	Monocytes	0.0318758	Bulk-CD8_T	Patient_11_CD8	Others
ReDeconv	NK	0.0726571	Bulk-CD8_T	Patient_11_CD8	Others
ReDeconv	NKT	0.0733864	Bulk-CD8_T	Patient_11_CD8	Others
ReDeconv	B_cells	0.000816307	Bulk-CD8_T	Patient_12_CD8	Others
ReDeconv	CD4_T	0.441282	Bulk-CD8_T	Patient_12_CD8	Others
ReDeconv	CD8_T	0.394118	Bulk-CD8_T	Patient_12_CD8	CD8_T
ReDeconv	Monocytes	0.0328945	Bulk-CD8_T	Patient_12_CD8	Others
ReDeconv	NK	0.0637133	Bulk-CD8_T	Patient_12_CD8	Others
ReDeconv	NKT	0.0671755	Bulk-CD8_T	Patient_12_CD8	Others
ReDeconv	B_cells	0	Bulk-CD8_T	Patient_13_CD8	Others
ReDeconv	CD4_T	0.197437	Bulk-CD8_T	Patient_13_CD8	Others
ReDeconv	CD8_T	0.420005	Bulk-CD8_T	Patient_13_CD8	CD8_T
ReDeconv	Monocytes	0.0156777	Bulk-CD8_T	Patient_13_CD8	Others
ReDeconv	NK	0.101644	Bulk-CD8_T	Patient_13_CD8	Others
ReDeconv	NKT	0.265236	Bulk-CD8_T	Patient_13_CD8	Others
ReDeconv	B_cells	0	Bulk-CD8_T	Patient_14_CD8	Others
ReDeconv	CD4_T	0.282869	Bulk-CD8_T	Patient_14_CD8	Others
ReDeconv	CD8_T	0.400117	Bulk-CD8_T	Patient_14_CD8	CD8_T
ReDeconv	Monocytes	0.0569927	Bulk-CD8_T	Patient_14_CD8	Others
ReDeconv	NK	0.0909514	Bulk-CD8_T	Patient_14_CD8	Others
ReDeconv	NKT	0.16907	Bulk-CD8_T	Patient_14_CD8	Others
ReDeconv	B_cells	0.00693243	Bulk-CD8_T	Patient_15_CD8	Others
ReDeconv	CD4_T	0.0524667	Bulk-CD8_T	Patient_15_CD8	Others
ReDeconv	CD8_T	0.347861	Bulk-CD8_T	Patient_15_CD8	CD8_T
ReDeconv	Monocytes	0.145754	Bulk-CD8_T	Patient_15_CD8	Others
ReDeconv	NK	0.0680893	Bulk-CD8_T	Patient_15_CD8	Others
ReDeconv	NKT	0.378896	Bulk-CD8_T	Patient_15_CD8	Others
ReDeconv	B_cells	0.0121995	Bulk-CD8_T	Patient_16_CD8	Others
ReDeconv	CD4_T	0.220633	Bulk-CD8_T	Patient_16_CD8	Others
ReDeconv	CD8_T	0.231924	Bulk-CD8_T	Patient_16_CD8	CD8_T
ReDeconv	Monocytes	0.246806	Bulk-CD8_T	Patient_16_CD8	Others
ReDeconv	NK	0.115884	Bulk-CD8_T	Patient_16_CD8	Others
ReDeconv	NKT	0.172554	Bulk-CD8_T	Patient_16_CD8	Others
ReDeconv	B_cells	0.00496579	Bulk-CD8_T	Patient_17_CD8	Others
ReDeconv	CD4_T	0.508532	Bulk-CD8_T	Patient_17_CD8	Others
ReDeconv	CD8_T	0.407945	Bulk-CD8_T	Patient_17_CD8	CD8_T
ReDeconv	Monocytes	0.0109079	Bulk-CD8_T	Patient_17_CD8	Others
ReDeconv	NK	0.056871	Bulk-CD8_T	Patient_17_CD8	Others
ReDeconv	NKT	0.0107785	Bulk-CD8_T	Patient_17_CD8	Others
ReDeconv	B_cells	0.000561809	Bulk-Monocytes	Patient_01_Monocytes	Others
ReDeconv	CD4_T	0.00226644	Bulk-Monocytes	Patient_01_Monocytes	Others
ReDeconv	CD8_T	0.00673203	Bulk-Monocytes	Patient_01_Monocytes	Others
ReDeconv	Monocytes	0.980205	Bulk-Monocytes	Patient_01_Monocytes	Monocytes
ReDeconv	NK	0.0102349	Bulk-Monocytes	Patient_01_Monocytes	Others
ReDeconv	NKT	0	Bulk-Monocytes	Patient_01_Monocytes	Others
ReDeconv	B_cells	0	Bulk-Monocytes	Patient_02_Monocytes	Others
ReDeconv	CD4_T	0.0032802	Bulk-Monocytes	Patient_02_Monocytes	Others
ReDeconv	CD8_T	0.0211405	Bulk-Monocytes	Patient_02_Monocytes	Others
ReDeconv	Monocytes	0.936668	Bulk-Monocytes	Patient_02_Monocytes	Monocytes
ReDeconv	NK	0.0389116	Bulk-Monocytes	Patient_02_Monocytes	Others
ReDeconv	NKT	0	Bulk-Monocytes	Patient_02_Monocytes	Others
ReDeconv	B_cells	0.00704685	Bulk-Monocytes	Patient_03_Monocytes	Others
ReDeconv	CD4_T	0.0094276	Bulk-Monocytes	Patient_03_Monocytes	Others
ReDeconv	CD8_T	0.0319726	Bulk-Monocytes	Patient_03_Monocytes	Others
ReDeconv	Monocytes	0.883801	Bulk-Monocytes	Patient_03_Monocytes	Monocytes
ReDeconv	NK	0.0677524	Bulk-Monocytes	Patient_03_Monocytes	Others
ReDeconv	NKT	0	Bulk-Monocytes	Patient_03_Monocytes	Others
ReDeconv	B_cells	0	Bulk-Monocytes	Patient_04_Monocytes	Others
ReDeconv	CD4_T	0.00231689	Bulk-Monocytes	Patient_04_Monocytes	Others
ReDeconv	CD8_T	0	Bulk-Monocytes	Patient_04_Monocytes	Others
ReDeconv	Monocytes	0.983241	Bulk-Monocytes	Patient_04_Monocytes	Monocytes
ReDeconv	NK	0.0144417	Bulk-Monocytes	Patient_04_Monocytes	Others
ReDeconv	NKT	0	Bulk-Monocytes	Patient_04_Monocytes	Others
ReDeconv	B_cells	0.0014679	Bulk-Monocytes	Patient_05_Monocytes	Others
ReDeconv	CD4_T	0	Bulk-Monocytes	Patient_05_Monocytes	Others
ReDeconv	CD8_T	0.026733	Bulk-Monocytes	Patient_05_Monocytes	Others
ReDeconv	Monocytes	0.94944	Bulk-Monocytes	Patient_05_Monocytes	Monocytes
ReDeconv	NK	0.0223587	Bulk-Monocytes	Patient_05_Monocytes	Others
ReDeconv	NKT	0	Bulk-Monocytes	Patient_05_Monocytes	Others
ReDeconv	B_cells	0.00813003	Bulk-Monocytes	Patient_06_Monocytes	Others
ReDeconv	CD4_T	0.00701403	Bulk-Monocytes	Patient_06_Monocytes	Others
ReDeconv	CD8_T	0.0206973	Bulk-Monocytes	Patient_06_Monocytes	Others
ReDeconv	Monocytes	0.914541	Bulk-Monocytes	Patient_06_Monocytes	Monocytes
ReDeconv	NK	0.0496176	Bulk-Monocytes	Patient_06_Monocytes	Others
ReDeconv	NKT	0	Bulk-Monocytes	Patient_06_Monocytes	Others
ReDeconv	B_cells	0.0107902	Bulk-Monocytes	Patient_07_Monocytes	Others
ReDeconv	CD4_T	0.0240885	Bulk-Monocytes	Patient_07_Monocytes	Others
ReDeconv	CD8_T	0	Bulk-Monocytes	Patient_07_Monocytes	Others
ReDeconv	Monocytes	0.878744	Bulk-Monocytes	Patient_07_Monocytes	Monocytes
ReDeconv	NK	0.0440345	Bulk-Monocytes	Patient_07_Monocytes	Others
ReDeconv	NKT	0.0423431	Bulk-Monocytes	Patient_07_Monocytes	Others
ReDeconv	B_cells	0.00318829	Bulk-Monocytes	Patient_08_Monocytes	Others
ReDeconv	CD4_T	0.0697759	Bulk-Monocytes	Patient_08_Monocytes	Others
ReDeconv	CD8_T	0	Bulk-Monocytes	Patient_08_Monocytes	Others
ReDeconv	Monocytes	0.704342	Bulk-Monocytes	Patient_08_Monocytes	Monocytes
ReDeconv	NK	0.120289	Bulk-Monocytes	Patient_08_Monocytes	Others
ReDeconv	NKT	0.102405	Bulk-Monocytes	Patient_08_Monocytes	Others
ReDeconv	B_cells	0.00574022	Bulk-Monocytes	Patient_09_Monocytes	Others
ReDeconv	CD4_T	0.0261841	Bulk-Monocytes	Patient_09_Monocytes	Others
ReDeconv	CD8_T	0.0157868	Bulk-Monocytes	Patient_09_Monocytes	Others
ReDeconv	Monocytes	0.929213	Bulk-Monocytes	Patient_09_Monocytes	Monocytes
ReDeconv	NK	0.0229247	Bulk-Monocytes	Patient_09_Monocytes	Others
ReDeconv	NKT	0.000151316	Bulk-Monocytes	Patient_09_Monocytes	Others
ReDeconv	B_cells	0.00204669	Bulk-Monocytes	Patient_10_Monocytes	Others
ReDeconv	CD4_T	0.0251732	Bulk-Monocytes	Patient_10_Monocytes	Others
ReDeconv	CD8_T	0	Bulk-Monocytes	Patient_10_Monocytes	Others
ReDeconv	Monocytes	0.932754	Bulk-Monocytes	Patient_10_Monocytes	Monocytes
ReDeconv	NK	0.0400262	Bulk-Monocytes	Patient_10_Monocytes	Others
ReDeconv	NKT	0	Bulk-Monocytes	Patient_10_Monocytes	Others
ReDeconv	B_cells	0.0109068	Bulk-Monocytes	Patient_11_Monocytes	Others
ReDeconv	CD4_T	0.00695087	Bulk-Monocytes	Patient_11_Monocytes	Others
ReDeconv	CD8_T	0.131612	Bulk-Monocytes	Patient_11_Monocytes	Others
ReDeconv	Monocytes	0.816029	Bulk-Monocytes	Patient_11_Monocytes	Monocytes
ReDeconv	NK	0.0345018	Bulk-Monocytes	Patient_11_Monocytes	Others
ReDeconv	NKT	0	Bulk-Monocytes	Patient_11_Monocytes	Others
ReDeconv	B_cells	0.00442764	Bulk-Monocytes	Patient_12_Monocytes	Others
ReDeconv	CD4_T	0.0100249	Bulk-Monocytes	Patient_12_Monocytes	Others
ReDeconv	CD8_T	0.00126192	Bulk-Monocytes	Patient_12_Monocytes	Others
ReDeconv	Monocytes	0.950141	Bulk-Monocytes	Patient_12_Monocytes	Monocytes
ReDeconv	NK	0.034145	Bulk-Monocytes	Patient_12_Monocytes	Others
ReDeconv	NKT	0	Bulk-Monocytes	Patient_12_Monocytes	Others
ReDeconv	B_cells	0.00203987	Bulk-Monocytes	Patient_13_Monocytes	Others
ReDeconv	CD4_T	0.0856598	Bulk-Monocytes	Patient_13_Monocytes	Others
ReDeconv	CD8_T	0	Bulk-Monocytes	Patient_13_Monocytes	Others
ReDeconv	Monocytes	0.754569	Bulk-Monocytes	Patient_13_Monocytes	Monocytes
ReDeconv	NK	0.0756813	Bulk-Monocytes	Patient_13_Monocytes	Others
ReDeconv	NKT	0.0820502	Bulk-Monocytes	Patient_13_Monocytes	Others
ReDeconv	B_cells	0.00452643	Bulk-Monocytes	Patient_14_Monocytes	Others
ReDeconv	CD4_T	0.0414334	Bulk-Monocytes	Patient_14_Monocytes	Others
ReDeconv	CD8_T	0	Bulk-Monocytes	Patient_14_Monocytes	Others
ReDeconv	Monocytes	0.800656	Bulk-Monocytes	Patient_14_Monocytes	Monocytes
ReDeconv	NK	0.11767	Bulk-Monocytes	Patient_14_Monocytes	Others
ReDeconv	NKT	0.0357142	Bulk-Monocytes	Patient_14_Monocytes	Others
ReDeconv	B_cells	0.00462218	Bulk-Monocytes	Patient_15_Monocytes	Others
ReDeconv	CD4_T	0.00513977	Bulk-Monocytes	Patient_15_Monocytes	Others
ReDeconv	CD8_T	0	Bulk-Monocytes	Patient_15_Monocytes	Others
ReDeconv	Monocytes	0.969321	Bulk-Monocytes	Patient_15_Monocytes	Monocytes
ReDeconv	NK	0.0139861	Bulk-Monocytes	Patient_15_Monocytes	Others
ReDeconv	NKT	0.00693059	Bulk-Monocytes	Patient_15_Monocytes	Others
ReDeconv	B_cells	0.00156399	Bulk-Monocytes	Patient_16_Monocytes	Others
ReDeconv	CD4_T	0	Bulk-Monocytes	Patient_16_Monocytes	Others
ReDeconv	CD8_T	0.0405314	Bulk-Monocytes	Patient_16_Monocytes	Others
ReDeconv	Monocytes	0.94644	Bulk-Monocytes	Patient_16_Monocytes	Monocytes
ReDeconv	NK	0.0114647	Bulk-Monocytes	Patient_16_Monocytes	Others
ReDeconv	NKT	0	Bulk-Monocytes	Patient_16_Monocytes	Others
ReDeconv	B_cells	0.00385794	Bulk-Monocytes	Patient_17_Monocytes	Others
ReDeconv	CD4_T	0.00798537	Bulk-Monocytes	Patient_17_Monocytes	Others
ReDeconv	CD8_T	0.00202971	Bulk-Monocytes	Patient_17_Monocytes	Others
ReDeconv	Monocytes	0.980171	Bulk-Monocytes	Patient_17_Monocytes	Monocytes
ReDeconv	NK	0.00595571	Bulk-Monocytes	Patient_17_Monocytes	Others
ReDeconv	NKT	0	Bulk-Monocytes	Patient_17_Monocytes	Others
ReDeconv	B_cells	0.0150656	Bulk-NK	Patient_01_NK	Others
ReDeconv	CD4_T	0.0104115	Bulk-NK	Patient_01_NK	Others
ReDeconv	CD8_T	0.032777	Bulk-NK	Patient_01_NK	Others
ReDeconv	Monocytes	0.180089	Bulk-NK	Patient_01_NK	Others
ReDeconv	NK	0.761657	Bulk-NK	Patient_01_NK	NK
ReDeconv	NKT	0	Bulk-NK	Patient_01_NK	Others
ReDeconv	B_cells	0.00500712	Bulk-NK	Patient_02_NK	Others
ReDeconv	CD4_T	0	Bulk-NK	Patient_02_NK	Others
ReDeconv	CD8_T	0.083067	Bulk-NK	Patient_02_NK	Others
ReDeconv	Monocytes	0.0964116	Bulk-NK	Patient_02_NK	Others
ReDeconv	NK	0.694825	Bulk-NK	Patient_02_NK	NK
ReDeconv	NKT	0.120689	Bulk-NK	Patient_02_NK	Others
ReDeconv	B_cells	0.00684746	Bulk-NK	Patient_03_NK	Others
ReDeconv	CD4_T	0	Bulk-NK	Patient_03_NK	Others
ReDeconv	CD8_T	0	Bulk-NK	Patient_03_NK	Others
ReDeconv	Monocytes	0.0926784	Bulk-NK	Patient_03_NK	Others
ReDeconv	NK	0.780979	Bulk-NK	Patient_03_NK	NK
ReDeconv	NKT	0.119495	Bulk-NK	Patient_03_NK	Others
ReDeconv	B_cells	0.0101879	Bulk-NK	Patient_04_NK	Others
ReDeconv	CD4_T	0.111734	Bulk-NK	Patient_04_NK	Others
ReDeconv	CD8_T	0	Bulk-NK	Patient_04_NK	Others
ReDeconv	Monocytes	0.284385	Bulk-NK	Patient_04_NK	Others
ReDeconv	NK	0.580287	Bulk-NK	Patient_04_NK	NK
ReDeconv	NKT	0.0134063	Bulk-NK	Patient_04_NK	Others
ReDeconv	B_cells	0.00730438	Bulk-NK	Patient_05_NK	Others
ReDeconv	CD4_T	0.0146148	Bulk-NK	Patient_05_NK	Others
ReDeconv	CD8_T	0.0291825	Bulk-NK	Patient_05_NK	Others
ReDeconv	Monocytes	0.284357	Bulk-NK	Patient_05_NK	Others
ReDeconv	NK	0.579326	Bulk-NK	Patient_05_NK	NK
ReDeconv	NKT	0.0852151	Bulk-NK	Patient_05_NK	Others
ReDeconv	B_cells	0.00443104	Bulk-NK	Patient_06_NK	Others
ReDeconv	CD4_T	0	Bulk-NK	Patient_06_NK	Others
ReDeconv	CD8_T	0.0202272	Bulk-NK	Patient_06_NK	Others
ReDeconv	Monocytes	0.0879559	Bulk-NK	Patient_06_NK	Others
ReDeconv	NK	0.79113	Bulk-NK	Patient_06_NK	NK
ReDeconv	NKT	0.096256	Bulk-NK	Patient_06_NK	Others
ReDeconv	B_cells	0.0157791	Bulk-NK	Patient_07_NK	Others
ReDeconv	CD4_T	0.0122081	Bulk-NK	Patient_07_NK	Others
ReDeconv	CD8_T	0	Bulk-NK	Patient_07_NK	Others
ReDeconv	Monocytes	0.150884	Bulk-NK	Patient_07_NK	Others
ReDeconv	NK	0.592419	Bulk-NK	Patient_07_NK	NK
ReDeconv	NKT	0.228709	Bulk-NK	Patient_07_NK	Others
ReDeconv	B_cells	0.00827112	Bulk-NK	Patient_08_NK	Others
ReDeconv	CD4_T	0.0127146	Bulk-NK	Patient_08_NK	Others
ReDeconv	CD8_T	0	Bulk-NK	Patient_08_NK	Others
ReDeconv	Monocytes	0.0902564	Bulk-NK	Patient_08_NK	Others
ReDeconv	NK	0.671609	Bulk-NK	Patient_08_NK	NK
ReDeconv	NKT	0.217149	Bulk-NK	Patient_08_NK	Others
ReDeconv	B_cells	0.0079781	Bulk-NK	Patient_09_NK	Others
ReDeconv	CD4_T	0	Bulk-NK	Patient_09_NK	Others
ReDeconv	CD8_T	0.0595254	Bulk-NK	Patient_09_NK	Others
ReDeconv	Monocytes	0.217012	Bulk-NK	Patient_09_NK	Others
ReDeconv	NK	0.576093	Bulk-NK	Patient_09_NK	NK
ReDeconv	NKT	0.139391	Bulk-NK	Patient_09_NK	Others
ReDeconv	B_cells	0.00931459	Bulk-NK	Patient_10_NK	Others
ReDeconv	CD4_T	0.0243448	Bulk-NK	Patient_10_NK	Others
ReDeconv	CD8_T	0	Bulk-NK	Patient_10_NK	Others
ReDeconv	Monocytes	0.195736	Bulk-NK	Patient_10_NK	Others
ReDeconv	NK	0.698796	Bulk-NK	Patient_10_NK	NK
ReDeconv	NKT	0.0718087	Bulk-NK	Patient_10_NK	Others
ReDeconv	B_cells	0.00352362	Bulk-NK	Patient_11_NK	Others
ReDeconv	CD4_T	0	Bulk-NK	Patient_11_NK	Others
ReDeconv	CD8_T	0.0937958	Bulk-NK	Patient_11_NK	Others
ReDeconv	Monocytes	0.0727874	Bulk-NK	Patient_11_NK	Others
ReDeconv	NK	0.715078	Bulk-NK	Patient_11_NK	NK
ReDeconv	NKT	0.114815	Bulk-NK	Patient_11_NK	Others
ReDeconv	B_cells	0.00956126	Bulk-NK	Patient_12_NK	Others
ReDeconv	CD4_T	0.014781	Bulk-NK	Patient_12_NK	Others
ReDeconv	CD8_T	0.0215842	Bulk-NK	Patient_12_NK	Others
ReDeconv	Monocytes	0.127182	Bulk-NK	Patient_12_NK	Others
ReDeconv	NK	0.812475	Bulk-NK	Patient_12_NK	NK
ReDeconv	NKT	0.0144159	Bulk-NK	Patient_12_NK	Others
ReDeconv	B_cells	0.00462733	Bulk-NK	Patient_13_NK	Others
ReDeconv	CD4_T	0.00580872	Bulk-NK	Patient_13_NK	Others
ReDeconv	CD8_T	0.0121637	Bulk-NK	Patient_13_NK	Others
ReDeconv	Monocytes	0.0589033	Bulk-NK	Patient_13_NK	Others
ReDeconv	NK	0.739585	Bulk-NK	Patient_13_NK	NK
ReDeconv	NKT	0.178912	Bulk-NK	Patient_13_NK	Others
ReDeconv	B_cells	0.00682134	Bulk-NK	Patient_14_NK	Others
ReDeconv	CD4_T	0.016726	Bulk-NK	Patient_14_NK	Others
ReDeconv	CD8_T	0	Bulk-NK	Patient_14_NK	Others
ReDeconv	Monocytes	0.125457	Bulk-NK	Patient_14_NK	Others
ReDeconv	NK	0.803744	Bulk-NK	Patient_14_NK	NK
ReDeconv	NKT	0.0472513	Bulk-NK	Patient_14_NK	Others
ReDeconv	B_cells	0.0065072	Bulk-NK	Patient_15_NK	Others
ReDeconv	CD4_T	0.121377	Bulk-NK	Patient_15_NK	Others
ReDeconv	CD8_T	0	Bulk-NK	Patient_15_NK	Others
ReDeconv	Monocytes	0.314149	Bulk-NK	Patient_15_NK	Others
ReDeconv	NK	0.519957	Bulk-NK	Patient_15_NK	NK
ReDeconv	NKT	0.0380098	Bulk-NK	Patient_15_NK	Others
ReDeconv	B_cells	0.0155649	Bulk-NK	Patient_16_NK	Others
ReDeconv	CD4_T	0.00338722	Bulk-NK	Patient_16_NK	Others
ReDeconv	CD8_T	0.0249299	Bulk-NK	Patient_16_NK	Others
ReDeconv	Monocytes	0.412081	Bulk-NK	Patient_16_NK	Others
ReDeconv	NK	0.50135	Bulk-NK	Patient_16_NK	NK
ReDeconv	NKT	0.0426868	Bulk-NK	Patient_16_NK	Others
ReDeconv	B_cells	0.00586871	Bulk-NK	Patient_17_NK	Others
ReDeconv	CD4_T	0.00962194	Bulk-NK	Patient_17_NK	Others
ReDeconv	CD8_T	0.0804467	Bulk-NK	Patient_17_NK	Others
ReDeconv	Monocytes	0.00862304	Bulk-NK	Patient_17_NK	Others
ReDeconv	NK	0.89544	Bulk-NK	Patient_17_NK	NK
ReDeconv	NKT	0	Bulk-NK	Patient_17_NK	Others
ReDeconv (I)	B_cells	0.804655	Bulk-B_cells	Patient_01_B	B_cells
ReDeconv (I)	CD4_T	0.021222	Bulk-B_cells	Patient_01_B	Others
ReDeconv (I)	CD8_T	0.0513595	Bulk-B_cells	Patient_01_B	Others
ReDeconv (I)	Monocytes	0.106712	Bulk-B_cells	Patient_01_B	Others
ReDeconv (I)	NK	0.0160509	Bulk-B_cells	Patient_01_B	Others
ReDeconv (I)	NKT	0	Bulk-B_cells	Patient_01_B	Others
ReDeconv (I)	B_cells	0.710714	Bulk-B_cells	Patient_02_B	B_cells
ReDeconv (I)	CD4_T	0.0654364	Bulk-B_cells	Patient_02_B	Others
ReDeconv (I)	CD8_T	0.0517736	Bulk-B_cells	Patient_02_B	Others
ReDeconv (I)	Monocytes	0.152937	Bulk-B_cells	Patient_02_B	Others
ReDeconv (I)	NK	0.0191385	Bulk-B_cells	Patient_02_B	Others
ReDeconv (I)	NKT	0	Bulk-B_cells	Patient_02_B	Others
ReDeconv (I)	B_cells	0.74358	Bulk-B_cells	Patient_03_B	B_cells
ReDeconv (I)	CD4_T	0.0307787	Bulk-B_cells	Patient_03_B	Others
ReDeconv (I)	CD8_T	0.0875467	Bulk-B_cells	Patient_03_B	Others
ReDeconv (I)	Monocytes	0.110605	Bulk-B_cells	Patient_03_B	Others
ReDeconv (I)	NK	0.0274894	Bulk-B_cells	Patient_03_B	Others
ReDeconv (I)	NKT	0	Bulk-B_cells	Patient_03_B	Others
ReDeconv (I)	B_cells	0.855273	Bulk-B_cells	Patient_04_B	B_cells
ReDeconv (I)	CD4_T	0.0263275	Bulk-B_cells	Patient_04_B	Others
ReDeconv (I)	CD8_T	0.0600625	Bulk-B_cells	Patient_04_B	Others
ReDeconv (I)	Monocytes	0.0445679	Bulk-B_cells	Patient_04_B	Others
ReDeconv (I)	NK	0.0137686	Bulk-B_cells	Patient_04_B	Others
ReDeconv (I)	NKT	0	Bulk-B_cells	Patient_04_B	Others
ReDeconv (I)	B_cells	0.826502	Bulk-B_cells	Patient_05_B	B_cells
ReDeconv (I)	CD4_T	0.0210767	Bulk-B_cells	Patient_05_B	Others
ReDeconv (I)	CD8_T	0.0690089	Bulk-B_cells	Patient_05_B	Others
ReDeconv (I)	Monocytes	0.0727231	Bulk-B_cells	Patient_05_B	Others
ReDeconv (I)	NK	0.0106896	Bulk-B_cells	Patient_05_B	Others
ReDeconv (I)	NKT	0	Bulk-B_cells	Patient_05_B	Others
ReDeconv (I)	B_cells	0.848491	Bulk-B_cells	Patient_06_B	B_cells
ReDeconv (I)	CD4_T	0.0332535	Bulk-B_cells	Patient_06_B	Others
ReDeconv (I)	CD8_T	0.0665659	Bulk-B_cells	Patient_06_B	Others
ReDeconv (I)	Monocytes	0.0372222	Bulk-B_cells	Patient_06_B	Others
ReDeconv (I)	NK	0.0144674	Bulk-B_cells	Patient_06_B	Others
ReDeconv (I)	NKT	0	Bulk-B_cells	Patient_06_B	Others
ReDeconv (I)	B_cells	0.811621	Bulk-B_cells	Patient_07_B	B_cells
ReDeconv (I)	CD4_T	0.020944	Bulk-B_cells	Patient_07_B	Others
ReDeconv (I)	CD8_T	0.0408052	Bulk-B_cells	Patient_07_B	Others
ReDeconv (I)	Monocytes	0.111567	Bulk-B_cells	Patient_07_B	Others
ReDeconv (I)	NK	0.0150626	Bulk-B_cells	Patient_07_B	Others
ReDeconv (I)	NKT	0	Bulk-B_cells	Patient_07_B	Others
ReDeconv (I)	B_cells	0.646788	Bulk-B_cells	Patient_08_B	B_cells
ReDeconv (I)	CD4_T	0.124986	Bulk-B_cells	Patient_08_B	Others
ReDeconv (I)	CD8_T	0.034669	Bulk-B_cells	Patient_08_B	Others
ReDeconv (I)	Monocytes	0.0794296	Bulk-B_cells	Patient_08_B	Others
ReDeconv (I)	NK	0.038411	Bulk-B_cells	Patient_08_B	Others
ReDeconv (I)	NKT	0.0757158	Bulk-B_cells	Patient_08_B	Others
ReDeconv (I)	B_cells	0.717436	Bulk-B_cells	Patient_09_B	B_cells
ReDeconv (I)	CD4_T	0.0399733	Bulk-B_cells	Patient_09_B	Others
ReDeconv (I)	CD8_T	0.0569701	Bulk-B_cells	Patient_09_B	Others
ReDeconv (I)	Monocytes	0.166513	Bulk-B_cells	Patient_09_B	Others
ReDeconv (I)	NK	0.0191076	Bulk-B_cells	Patient_09_B	Others
ReDeconv (I)	NKT	0	Bulk-B_cells	Patient_09_B	Others
ReDeconv (I)	B_cells	0.742629	Bulk-B_cells	Patient_10_B	B_cells
ReDeconv (I)	CD4_T	0.109347	Bulk-B_cells	Patient_10_B	Others
ReDeconv (I)	CD8_T	0.0526953	Bulk-B_cells	Patient_10_B	Others
ReDeconv (I)	Monocytes	0.0787478	Bulk-B_cells	Patient_10_B	Others
ReDeconv (I)	NK	0.0165812	Bulk-B_cells	Patient_10_B	Others
ReDeconv (I)	NKT	0	Bulk-B_cells	Patient_10_B	Others
ReDeconv (I)	B_cells	0.793328	Bulk-B_cells	Patient_11_B	B_cells
ReDeconv (I)	CD4_T	0.00473995	Bulk-B_cells	Patient_11_B	Others
ReDeconv (I)	CD8_T	0.104666	Bulk-B_cells	Patient_11_B	Others
ReDeconv (I)	Monocytes	0.0813032	Bulk-B_cells	Patient_11_B	Others
ReDeconv (I)	NK	0.0159625	Bulk-B_cells	Patient_11_B	Others
ReDeconv (I)	NKT	0	Bulk-B_cells	Patient_11_B	Others
ReDeconv (I)	B_cells	0.838476	Bulk-B_cells	Patient_12_B	B_cells
ReDeconv (I)	CD4_T	0.0279824	Bulk-B_cells	Patient_12_B	Others
ReDeconv (I)	CD8_T	0.0703523	Bulk-B_cells	Patient_12_B	Others
ReDeconv (I)	Monocytes	0.0489395	Bulk-B_cells	Patient_12_B	Others
ReDeconv (I)	NK	0.01425	Bulk-B_cells	Patient_12_B	Others
ReDeconv (I)	NKT	0	Bulk-B_cells	Patient_12_B	Others
ReDeconv (I)	B_cells	0.85204	Bulk-B_cells	Patient_13_B	B_cells
ReDeconv (I)	CD4_T	0.0595253	Bulk-B_cells	Patient_13_B	Others
ReDeconv (I)	CD8_T	0.0545107	Bulk-B_cells	Patient_13_B	Others
ReDeconv (I)	Monocytes	0.00992719	Bulk-B_cells	Patient_13_B	Others
ReDeconv (I)	NK	0.0239965	Bulk-B_cells	Patient_13_B	Others
ReDeconv (I)	NKT	0	Bulk-B_cells	Patient_13_B	Others
ReDeconv (I)	B_cells	0.769349	Bulk-B_cells	Patient_14_B	B_cells
ReDeconv (I)	CD4_T	0.0211148	Bulk-B_cells	Patient_14_B	Others
ReDeconv (I)	CD8_T	0.0989144	Bulk-B_cells	Patient_14_B	Others
ReDeconv (I)	Monocytes	0.0817522	Bulk-B_cells	Patient_14_B	Others
ReDeconv (I)	NK	0.0288701	Bulk-B_cells	Patient_14_B	Others
ReDeconv (I)	NKT	0	Bulk-B_cells	Patient_14_B	Others
ReDeconv (I)	B_cells	0.730677	Bulk-B_cells	Patient_15_B	B_cells
ReDeconv (I)	CD4_T	0.086422	Bulk-B_cells	Patient_15_B	Others
ReDeconv (I)	CD8_T	0.0611094	Bulk-B_cells	Patient_15_B	Others
ReDeconv (I)	Monocytes	0.103826	Bulk-B_cells	Patient_15_B	Others
ReDeconv (I)	NK	0.0179657	Bulk-B_cells	Patient_15_B	Others
ReDeconv (I)	NKT	0	Bulk-B_cells	Patient_15_B	Others
ReDeconv (I)	B_cells	0.723825	Bulk-B_cells	Patient_16_B	B_cells
ReDeconv (I)	CD4_T	0.0325553	Bulk-B_cells	Patient_16_B	Others
ReDeconv (I)	CD8_T	0.0594628	Bulk-B_cells	Patient_16_B	Others
ReDeconv (I)	Monocytes	0.162261	Bulk-B_cells	Patient_16_B	Others
ReDeconv (I)	NK	0.0218963	Bulk-B_cells	Patient_16_B	Others
ReDeconv (I)	NKT	0	Bulk-B_cells	Patient_16_B	Others
ReDeconv (I)	B_cells	0.902831	Bulk-B_cells	Patient_17_B	B_cells
ReDeconv (I)	CD4_T	0.0285634	Bulk-B_cells	Patient_17_B	Others
ReDeconv (I)	CD8_T	0.0459485	Bulk-B_cells	Patient_17_B	Others
ReDeconv (I)	Monocytes	0.011838	Bulk-B_cells	Patient_17_B	Others
ReDeconv (I)	NK	0.0108186	Bulk-B_cells	Patient_17_B	Others
ReDeconv (I)	NKT	0	Bulk-B_cells	Patient_17_B	Others
ReDeconv (I)	B_cells	0.00140862	Bulk-CD4_T	Patient_01_CD4	Others
ReDeconv (I)	CD4_T	0.887914	Bulk-CD4_T	Patient_01_CD4	CD4_T
ReDeconv (I)	CD8_T	0.0553339	Bulk-CD4_T	Patient_01_CD4	Others
ReDeconv (I)	Monocytes	0.0344593	Bulk-CD4_T	Patient_01_CD4	Others
ReDeconv (I)	NK	0.0208845	Bulk-CD4_T	Patient_01_CD4	Others
ReDeconv (I)	NKT	0	Bulk-CD4_T	Patient_01_CD4	Others
ReDeconv (I)	B_cells	0.00031889	Bulk-CD4_T	Patient_02_CD4	Others
ReDeconv (I)	CD4_T	0.914559	Bulk-CD4_T	Patient_02_CD4	CD4_T
ReDeconv (I)	CD8_T	0.0425288	Bulk-CD4_T	Patient_02_CD4	Others
ReDeconv (I)	Monocytes	0.0282167	Bulk-CD4_T	Patient_02_CD4	Others
ReDeconv (I)	NK	0.0143767	Bulk-CD4_T	Patient_02_CD4	Others
ReDeconv (I)	NKT	0	Bulk-CD4_T	Patient_02_CD4	Others
ReDeconv (I)	B_cells	0	Bulk-CD4_T	Patient_03_CD4	Others
ReDeconv (I)	CD4_T	0.813722	Bulk-CD4_T	Patient_03_CD4	CD4_T
ReDeconv (I)	CD8_T	0.0901095	Bulk-CD4_T	Patient_03_CD4	Others
ReDeconv (I)	Monocytes	0.0731524	Bulk-CD4_T	Patient_03_CD4	Others
ReDeconv (I)	NK	0.0230161	Bulk-CD4_T	Patient_03_CD4	Others
ReDeconv (I)	NKT	0	Bulk-CD4_T	Patient_03_CD4	Others
ReDeconv (I)	B_cells	0.00524023	Bulk-CD4_T	Patient_04_CD4	Others
ReDeconv (I)	CD4_T	0.893868	Bulk-CD4_T	Patient_04_CD4	CD4_T
ReDeconv (I)	CD8_T	0.0595529	Bulk-CD4_T	Patient_04_CD4	Others
ReDeconv (I)	Monocytes	0.0291687	Bulk-CD4_T	Patient_04_CD4	Others
ReDeconv (I)	NK	0.01217	Bulk-CD4_T	Patient_04_CD4	Others
ReDeconv (I)	NKT	0	Bulk-CD4_T	Patient_04_CD4	Others
ReDeconv (I)	B_cells	0.00178133	Bulk-CD4_T	Patient_05_CD4	Others
ReDeconv (I)	CD4_T	0.717597	Bulk-CD4_T	Patient_05_CD4	CD4_T
ReDeconv (I)	CD8_T	0.156077	Bulk-CD4_T	Patient_05_CD4	Others
ReDeconv (I)	Monocytes	0.0808466	Bulk-CD4_T	Patient_05_CD4	Others
ReDeconv (I)	NK	0.0436985	Bulk-CD4_T	Patient_05_CD4	Others
ReDeconv (I)	NKT	0	Bulk-CD4_T	Patient_05_CD4	Others
ReDeconv (I)	B_cells	0	Bulk-CD4_T	Patient_06_CD4	Others
ReDeconv (I)	CD4_T	0.830294	Bulk-CD4_T	Patient_06_CD4	CD4_T
ReDeconv (I)	CD8_T	0.0807748	Bulk-CD4_T	Patient_06_CD4	Others
ReDeconv (I)	Monocytes	0.0358418	Bulk-CD4_T	Patient_06_CD4	Others
ReDeconv (I)	NK	0.053089	Bulk-CD4_T	Patient_06_CD4	Others
ReDeconv (I)	NKT	0	Bulk-CD4_T	Patient_06_CD4	Others
ReDeconv (I)	B_cells	0.00269284	Bulk-CD4_T	Patient_07_CD4	Others
ReDeconv (I)	CD4_T	0.697462	Bulk-CD4_T	Patient_07_CD4	CD4_T
ReDeconv (I)	CD8_T	0.0893957	Bulk-CD4_T	Patient_07_CD4	Others
ReDeconv (I)	Monocytes	0.0787193	Bulk-CD4_T	Patient_07_CD4	Others
ReDeconv (I)	NK	0.0364434	Bulk-CD4_T	Patient_07_CD4	Others
ReDeconv (I)	NKT	0.095287	Bulk-CD4_T	Patient_07_CD4	Others
ReDeconv (I)	B_cells	0	Bulk-CD4_T	Patient_08_CD4	Others
ReDeconv (I)	CD4_T	0.871019	Bulk-CD4_T	Patient_08_CD4	CD4_T
ReDeconv (I)	CD8_T	0.0594967	Bulk-CD4_T	Patient_08_CD4	Others
ReDeconv (I)	Monocytes	0.0353161	Bulk-CD4_T	Patient_08_CD4	Others
ReDeconv (I)	NK	0.034168	Bulk-CD4_T	Patient_08_CD4	Others
ReDeconv (I)	NKT	0	Bulk-CD4_T	Patient_08_CD4	Others
ReDeconv (I)	B_cells	0.00235061	Bulk-CD4_T	Patient_09_CD4	Others
ReDeconv (I)	CD4_T	0.845733	Bulk-CD4_T	Patient_09_CD4	CD4_T
ReDeconv (I)	CD8_T	0.0703048	Bulk-CD4_T	Patient_09_CD4	Others
ReDeconv (I)	Monocytes	0.0639754	Bulk-CD4_T	Patient_09_CD4	Others
ReDeconv (I)	NK	0.0176364	Bulk-CD4_T	Patient_09_CD4	Others
ReDeconv (I)	NKT	0	Bulk-CD4_T	Patient_09_CD4	Others
ReDeconv (I)	B_cells	0.00638011	Bulk-CD4_T	Patient_10_CD4	Others
ReDeconv (I)	CD4_T	0.889894	Bulk-CD4_T	Patient_10_CD4	CD4_T
ReDeconv (I)	CD8_T	0.0685381	Bulk-CD4_T	Patient_10_CD4	Others
ReDeconv (I)	Monocytes	0.0193118	Bulk-CD4_T	Patient_10_CD4	Others
ReDeconv (I)	NK	0.0158761	Bulk-CD4_T	Patient_10_CD4	Others
ReDeconv (I)	NKT	0	Bulk-CD4_T	Patient_10_CD4	Others
ReDeconv (I)	B_cells	0.000589826	Bulk-CD4_T	Patient_11_CD4	Others
ReDeconv (I)	CD4_T	0.864737	Bulk-CD4_T	Patient_11_CD4	CD4_T
ReDeconv (I)	CD8_T	0.0779433	Bulk-CD4_T	Patient_11_CD4	Others
ReDeconv (I)	Monocytes	0.0341125	Bulk-CD4_T	Patient_11_CD4	Others
ReDeconv (I)	NK	0.0226178	Bulk-CD4_T	Patient_11_CD4	Others
ReDeconv (I)	NKT	0	Bulk-CD4_T	Patient_11_CD4	Others
ReDeconv (I)	B_cells	0	Bulk-CD4_T	Patient_12_CD4	Others
ReDeconv (I)	CD4_T	0.92365	Bulk-CD4_T	Patient_12_CD4	CD4_T
ReDeconv (I)	CD8_T	0.0483253	Bulk-CD4_T	Patient_12_CD4	Others
ReDeconv (I)	Monocytes	0.0167445	Bulk-CD4_T	Patient_12_CD4	Others
ReDeconv (I)	NK	0.0112798	Bulk-CD4_T	Patient_12_CD4	Others
ReDeconv (I)	NKT	0	Bulk-CD4_T	Patient_12_CD4	Others
ReDeconv (I)	B_cells	0	Bulk-CD4_T	Patient_13_CD4	Others
ReDeconv (I)	CD4_T	0.859976	Bulk-CD4_T	Patient_13_CD4	CD4_T
ReDeconv (I)	CD8_T	0.0749834	Bulk-CD4_T	Patient_13_CD4	Others
ReDeconv (I)	Monocytes	0.034089	Bulk-CD4_T	Patient_13_CD4	Others
ReDeconv (I)	NK	0.0309514	Bulk-CD4_T	Patient_13_CD4	Others
ReDeconv (I)	NKT	0	Bulk-CD4_T	Patient_13_CD4	Others
ReDeconv (I)	B_cells	0	Bulk-CD4_T	Patient_14_CD4	Others
ReDeconv (I)	CD4_T	0.766428	Bulk-CD4_T	Patient_14_CD4	CD4_T
ReDeconv (I)	CD8_T	0.120931	Bulk-CD4_T	Patient_14_CD4	Others
ReDeconv (I)	Monocytes	0.0686894	Bulk-CD4_T	Patient_14_CD4	Others
ReDeconv (I)	NK	0.0417098	Bulk-CD4_T	Patient_14_CD4	Others
ReDeconv (I)	NKT	0.00224141	Bulk-CD4_T	Patient_14_CD4	Others
ReDeconv (I)	B_cells	0.00426368	Bulk-CD4_T	Patient_15_CD4	Others
ReDeconv (I)	CD4_T	0.760978	Bulk-CD4_T	Patient_15_CD4	CD4_T
ReDeconv (I)	CD8_T	0.121254	Bulk-CD4_T	Patient_15_CD4	Others
ReDeconv (I)	Monocytes	0.0860751	Bulk-CD4_T	Patient_15_CD4	Others
ReDeconv (I)	NK	0.0274291	Bulk-CD4_T	Patient_15_CD4	Others
ReDeconv (I)	NKT	0	Bulk-CD4_T	Patient_15_CD4	Others
ReDeconv (I)	B_cells	0.00397825	Bulk-CD4_T	Patient_16_CD4	Others
ReDeconv (I)	CD4_T	0.584417	Bulk-CD4_T	Patient_16_CD4	CD4_T
ReDeconv (I)	CD8_T	0.070802	Bulk-CD4_T	Patient_16_CD4	Others
ReDeconv (I)	Monocytes	0.234297	Bulk-CD4_T	Patient_16_CD4	Others
ReDeconv (I)	NK	0.0479414	Bulk-CD4_T	Patient_16_CD4	Others
ReDeconv (I)	NKT	0.058564	Bulk-CD4_T	Patient_16_CD4	Others
ReDeconv (I)	B_cells	0.00492709	Bulk-CD4_T	Patient_17_CD4	Others
ReDeconv (I)	CD4_T	0.884247	Bulk-CD4_T	Patient_17_CD4	CD4_T
ReDeconv (I)	CD8_T	0.0819677	Bulk-CD4_T	Patient_17_CD4	Others
ReDeconv (I)	Monocytes	0.00835671	Bulk-CD4_T	Patient_17_CD4	Others
ReDeconv (I)	NK	0.0205017	Bulk-CD4_T	Patient_17_CD4	Others
ReDeconv (I)	NKT	0	Bulk-CD4_T	Patient_17_CD4	Others
ReDeconv (I)	B_cells	0.0123197	Bulk-CD8_T	Patient_01_CD8	Others
ReDeconv (I)	CD4_T	0.236708	Bulk-CD8_T	Patient_01_CD8	Others
ReDeconv (I)	CD8_T	0.544689	Bulk-CD8_T	Patient_01_CD8	CD8_T
ReDeconv (I)	Monocytes	0.116022	Bulk-CD8_T	Patient_01_CD8	Others
ReDeconv (I)	NK	0.0861055	Bulk-CD8_T	Patient_01_CD8	Others
ReDeconv (I)	NKT	0.00415552	Bulk-CD8_T	Patient_01_CD8	Others
ReDeconv (I)	B_cells	0	Bulk-CD8_T	Patient_02_CD8	Others
ReDeconv (I)	CD4_T	0.58965	Bulk-CD8_T	Patient_02_CD8	Others
ReDeconv (I)	CD8_T	0.359474	Bulk-CD8_T	Patient_02_CD8	CD8_T
ReDeconv (I)	Monocytes	0.0244345	Bulk-CD8_T	Patient_02_CD8	Others
ReDeconv (I)	NK	0.0264409	Bulk-CD8_T	Patient_02_CD8	Others
ReDeconv (I)	NKT	0	Bulk-CD8_T	Patient_02_CD8	Others
ReDeconv (I)	B_cells	0.00448664	Bulk-CD8_T	Patient_03_CD8	Others
ReDeconv (I)	CD4_T	0.108127	Bulk-CD8_T	Patient_03_CD8	Others
ReDeconv (I)	CD8_T	0.56274	Bulk-CD8_T	Patient_03_CD8	CD8_T
ReDeconv (I)	Monocytes	0.0896363	Bulk-CD8_T	Patient_03_CD8	Others
ReDeconv (I)	NK	0.102906	Bulk-CD8_T	Patient_03_CD8	Others
ReDeconv (I)	NKT	0.132104	Bulk-CD8_T	Patient_03_CD8	Others
ReDeconv (I)	B_cells	0.000500542	Bulk-CD8_T	Patient_04_CD8	Others
ReDeconv (I)	CD4_T	0.467533	Bulk-CD8_T	Patient_04_CD8	Others
ReDeconv (I)	CD8_T	0.455752	Bulk-CD8_T	Patient_04_CD8	CD8_T
ReDeconv (I)	Monocytes	0.037195	Bulk-CD8_T	Patient_04_CD8	Others
ReDeconv (I)	NK	0.0390194	Bulk-CD8_T	Patient_04_CD8	Others
ReDeconv (I)	NKT	0	Bulk-CD8_T	Patient_04_CD8	Others
ReDeconv (I)	B_cells	0	Bulk-CD8_T	Patient_05_CD8	Others
ReDeconv (I)	CD4_T	0.392861	Bulk-CD8_T	Patient_05_CD8	Others
ReDeconv (I)	CD8_T	0.479347	Bulk-CD8_T	Patient_05_CD8	CD8_T
ReDeconv (I)	Monocytes	0.0863359	Bulk-CD8_T	Patient_05_CD8	Others
ReDeconv (I)	NK	0.0414562	Bulk-CD8_T	Patient_05_CD8	Others
ReDeconv (I)	NKT	0	Bulk-CD8_T	Patient_05_CD8	Others
ReDeconv (I)	B_cells	0	Bulk-CD8_T	Patient_06_CD8	Others
ReDeconv (I)	CD4_T	0.357279	Bulk-CD8_T	Patient_06_CD8	Others
ReDeconv (I)	CD8_T	0.50723	Bulk-CD8_T	Patient_06_CD8	CD8_T
ReDeconv (I)	Monocytes	0.0353953	Bulk-CD8_T	Patient_06_CD8	Others
ReDeconv (I)	NK	0.100095	Bulk-CD8_T	Patient_06_CD8	Others
ReDeconv (I)	NKT	0	Bulk-CD8_T	Patient_06_CD8	Others
ReDeconv (I)	B_cells	0.00734205	Bulk-CD8_T	Patient_07_CD8	Others
ReDeconv (I)	CD4_T	0.126524	Bulk-CD8_T	Patient_07_CD8	Others
ReDeconv (I)	CD8_T	0.448836	Bulk-CD8_T	Patient_07_CD8	CD8_T
ReDeconv (I)	Monocytes	0.0952183	Bulk-CD8_T	Patient_07_CD8	Others
ReDeconv (I)	NK	0.0918381	Bulk-CD8_T	Patient_07_CD8	Others
ReDeconv (I)	NKT	0.230242	Bulk-CD8_T	Patient_07_CD8	Others
ReDeconv (I)	B_cells	0.00347422	Bulk-CD8_T	Patient_08_CD8	Others
ReDeconv (I)	CD4_T	0.543856	Bulk-CD8_T	Patient_08_CD8	Others
ReDeconv (I)	CD8_T	0.204381	Bulk-CD8_T	Patient_08_CD8	CD8_T
ReDeconv (I)	Monocytes	0.0814885	Bulk-CD8_T	Patient_08_CD8	Others
ReDeconv (I)	NK	0.129237	Bulk-CD8_T	Patient_08_CD8	Others
ReDeconv (I)	NKT	0.0375642	Bulk-CD8_T	Patient_08_CD8	Others
ReDeconv (I)	B_cells	0.0035802	Bulk-CD8_T	Patient_09_CD8	Others
ReDeconv (I)	CD4_T	0.470039	Bulk-CD8_T	Patient_09_CD8	Others
ReDeconv (I)	CD8_T	0.354115	Bulk-CD8_T	Patient_09_CD8	CD8_T
ReDeconv (I)	Monocytes	0.105228	Bulk-CD8_T	Patient_09_CD8	Others
ReDeconv (I)	NK	0.0578519	Bulk-CD8_T	Patient_09_CD8	Others
ReDeconv (I)	NKT	0.00918621	Bulk-CD8_T	Patient_09_CD8	Others
ReDeconv (I)	B_cells	0.000742996	Bulk-CD8_T	Patient_10_CD8	Others
ReDeconv (I)	CD4_T	0.469266	Bulk-CD8_T	Patient_10_CD8	Others
ReDeconv (I)	CD8_T	0.417664	Bulk-CD8_T	Patient_10_CD8	CD8_T
ReDeconv (I)	Monocytes	0.0258126	Bulk-CD8_T	Patient_10_CD8	Others
ReDeconv (I)	NK	0.0746772	Bulk-CD8_T	Patient_10_CD8	Others
ReDeconv (I)	NKT	0.0118374	Bulk-CD8_T	Patient_10_CD8	Others
ReDeconv (I)	B_cells	0	Bulk-CD8_T	Patient_11_CD8	Others
ReDeconv (I)	CD4_T	0.615256	Bulk-CD8_T	Patient_11_CD8	Others
ReDeconv (I)	CD8_T	0.283846	Bulk-CD8_T	Patient_11_CD8	CD8_T
ReDeconv (I)	Monocytes	0.0238803	Bulk-CD8_T	Patient_11_CD8	Others
ReDeconv (I)	NK	0.0625134	Bulk-CD8_T	Patient_11_CD8	Others
ReDeconv (I)	NKT	0.0145048	Bulk-CD8_T	Patient_11_CD8	Others
ReDeconv (I)	B_cells	0	Bulk-CD8_T	Patient_12_CD8	Others
ReDeconv (I)	CD4_T	0.451033	Bulk-CD8_T	Patient_12_CD8	Others
ReDeconv (I)	CD8_T	0.466461	Bulk-CD8_T	Patient_12_CD8	CD8_T
ReDeconv (I)	Monocytes	0.0231331	Bulk-CD8_T	Patient_12_CD8	Others
ReDeconv (I)	NK	0.0436158	Bulk-CD8_T	Patient_12_CD8	Others
ReDeconv (I)	NKT	0.0157575	Bulk-CD8_T	Patient_12_CD8	Others
ReDeconv (I)	B_cells	0	Bulk-CD8_T	Patient_13_CD8	Others
ReDeconv (I)	CD4_T	0.195899	Bulk-CD8_T	Patient_13_CD8	Others
ReDeconv (I)	CD8_T	0.547143	Bulk-CD8_T	Patient_13_CD8	CD8_T
ReDeconv (I)	Monocytes	0.00686056	Bulk-CD8_T	Patient_13_CD8	Others
ReDeconv (I)	NK	0.0770473	Bulk-CD8_T	Patient_13_CD8	Others
ReDeconv (I)	NKT	0.17305	Bulk-CD8_T	Patient_13_CD8	Others
ReDeconv (I)	B_cells	0	Bulk-CD8_T	Patient_14_CD8	Others
ReDeconv (I)	CD4_T	0.278622	Bulk-CD8_T	Patient_14_CD8	Others
ReDeconv (I)	CD8_T	0.523934	Bulk-CD8_T	Patient_14_CD8	CD8_T
ReDeconv (I)	Monocytes	0.0494779	Bulk-CD8_T	Patient_14_CD8	Others
ReDeconv (I)	NK	0.0809819	Bulk-CD8_T	Patient_14_CD8	Others
ReDeconv (I)	NKT	0.0669841	Bulk-CD8_T	Patient_14_CD8	Others
ReDeconv (I)	B_cells	0.00413806	Bulk-CD8_T	Patient_15_CD8	Others
ReDeconv (I)	CD4_T	0.0305142	Bulk-CD8_T	Patient_15_CD8	Others
ReDeconv (I)	CD8_T	0.505955	Bulk-CD8_T	Patient_15_CD8	CD8_T
ReDeconv (I)	Monocytes	0.157884	Bulk-CD8_T	Patient_15_CD8	Others
ReDeconv (I)	NK	0.0678288	Bulk-CD8_T	Patient_15_CD8	Others
ReDeconv (I)	NKT	0.23368	Bulk-CD8_T	Patient_15_CD8	Others
ReDeconv (I)	B_cells	0.0062832	Bulk-CD8_T	Patient_16_CD8	Others
ReDeconv (I)	CD4_T	0.189359	Bulk-CD8_T	Patient_16_CD8	Others
ReDeconv (I)	CD8_T	0.360881	Bulk-CD8_T	Patient_16_CD8	CD8_T
ReDeconv (I)	Monocytes	0.273177	Bulk-CD8_T	Patient_16_CD8	Others
ReDeconv (I)	NK	0.114371	Bulk-CD8_T	Patient_16_CD8	Others
ReDeconv (I)	NKT	0.0559287	Bulk-CD8_T	Patient_16_CD8	Others
ReDeconv (I)	B_cells	0.00622038	Bulk-CD8_T	Patient_17_CD8	Others
ReDeconv (I)	CD4_T	0.471124	Bulk-CD8_T	Patient_17_CD8	Others
ReDeconv (I)	CD8_T	0.470238	Bulk-CD8_T	Patient_17_CD8	CD8_T
ReDeconv (I)	Monocytes	0	Bulk-CD8_T	Patient_17_CD8	Others
ReDeconv (I)	NK	0.0524178	Bulk-CD8_T	Patient_17_CD8	Others
ReDeconv (I)	NKT	0	Bulk-CD8_T	Patient_17_CD8	Others
ReDeconv (I)	B_cells	0.00642202	Bulk-Monocytes	Patient_01_Monocytes	Others
ReDeconv (I)	CD4_T	9.56907e-06	Bulk-Monocytes	Patient_01_Monocytes	Others
ReDeconv (I)	CD8_T	0.0286238	Bulk-Monocytes	Patient_01_Monocytes	Others
ReDeconv (I)	Monocytes	0.948094	Bulk-Monocytes	Patient_01_Monocytes	Monocytes
ReDeconv (I)	NK	0.0168504	Bulk-Monocytes	Patient_01_Monocytes	Others
ReDeconv (I)	NKT	0	Bulk-Monocytes	Patient_01_Monocytes	Others
ReDeconv (I)	B_cells	0.00058095	Bulk-Monocytes	Patient_02_Monocytes	Others
ReDeconv (I)	CD4_T	0	Bulk-Monocytes	Patient_02_Monocytes	Others
ReDeconv (I)	CD8_T	0.0353803	Bulk-Monocytes	Patient_02_Monocytes	Others
ReDeconv (I)	Monocytes	0.921651	Bulk-Monocytes	Patient_02_Monocytes	Monocytes
ReDeconv (I)	NK	0.042388	Bulk-Monocytes	Patient_02_Monocytes	Others
ReDeconv (I)	NKT	0	Bulk-Monocytes	Patient_02_Monocytes	Others
ReDeconv (I)	B_cells	0.00638421	Bulk-Monocytes	Patient_03_Monocytes	Others
ReDeconv (I)	CD4_T	0.00839063	Bulk-Monocytes	Patient_03_Monocytes	Others
ReDeconv (I)	CD8_T	0.0813479	Bulk-Monocytes	Patient_03_Monocytes	Others
ReDeconv (I)	Monocytes	0.842492	Bulk-Monocytes	Patient_03_Monocytes	Monocytes
ReDeconv (I)	NK	0.0613856	Bulk-Monocytes	Patient_03_Monocytes	Others
ReDeconv (I)	NKT	0	Bulk-Monocytes	Patient_03_Monocytes	Others
ReDeconv (I)	B_cells	1.33806e-05	Bulk-Monocytes	Patient_04_Monocytes	Others
ReDeconv (I)	CD4_T	0	Bulk-Monocytes	Patient_04_Monocytes	Others
ReDeconv (I)	CD8_T	0.00728326	Bulk-Monocytes	Patient_04_Monocytes	Others
ReDeconv (I)	Monocytes	0.971121	Bulk-Monocytes	Patient_04_Monocytes	Monocytes
ReDeconv (I)	NK	0.0215819	Bulk-Monocytes	Patient_04_Monocytes	Others
ReDeconv (I)	NKT	0	Bulk-Monocytes	Patient_04_Monocytes	Others
ReDeconv (I)	B_cells	0.00031663	Bulk-Monocytes	Patient_05_Monocytes	Others
ReDeconv (I)	CD4_T	0	Bulk-Monocytes	Patient_05_Monocytes	Others
ReDeconv (I)	CD8_T	0.0434288	Bulk-Monocytes	Patient_05_Monocytes	Others
ReDeconv (I)	Monocytes	0.918241	Bulk-Monocytes	Patient_05_Monocytes	Monocytes
ReDeconv (I)	NK	0.0380132	Bulk-Monocytes	Patient_05_Monocytes	Others
ReDeconv (I)	NKT	0	Bulk-Monocytes	Patient_05_Monocytes	Others
ReDeconv (I)	B_cells	0.0261514	Bulk-Monocytes	Patient_06_Monocytes	Others
ReDeconv (I)	CD4_T	0.00395181	Bulk-Monocytes	Patient_06_Monocytes	Others
ReDeconv (I)	CD8_T	0.0550879	Bulk-Monocytes	Patient_06_Monocytes	Others
ReDeconv (I)	Monocytes	0.860775	Bulk-Monocytes	Patient_06_Monocytes	Monocytes
ReDeconv (I)	NK	0.0540343	Bulk-Monocytes	Patient_06_Monocytes	Others
ReDeconv (I)	NKT	0	Bulk-Monocytes	Patient_06_Monocytes	Others
ReDeconv (I)	B_cells	0.00958805	Bulk-Monocytes	Patient_07_Monocytes	Others
ReDeconv (I)	CD4_T	0.0248364	Bulk-Monocytes	Patient_07_Monocytes	Others
ReDeconv (I)	CD8_T	0.0122366	Bulk-Monocytes	Patient_07_Monocytes	Others
ReDeconv (I)	Monocytes	0.889155	Bulk-Monocytes	Patient_07_Monocytes	Monocytes
ReDeconv (I)	NK	0.0445437	Bulk-Monocytes	Patient_07_Monocytes	Others
ReDeconv (I)	NKT	0.0196402	Bulk-Monocytes	Patient_07_Monocytes	Others
ReDeconv (I)	B_cells	0.00378317	Bulk-Monocytes	Patient_08_Monocytes	Others
ReDeconv (I)	CD4_T	0.00511483	Bulk-Monocytes	Patient_08_Monocytes	Others
ReDeconv (I)	CD8_T	0	Bulk-Monocytes	Patient_08_Monocytes	Others
ReDeconv (I)	Monocytes	0.84479	Bulk-Monocytes	Patient_08_Monocytes	Monocytes
ReDeconv (I)	NK	0.0886223	Bulk-Monocytes	Patient_08_Monocytes	Others
ReDeconv (I)	NKT	0.0576895	Bulk-Monocytes	Patient_08_Monocytes	Others
ReDeconv (I)	B_cells	0.00905001	Bulk-Monocytes	Patient_09_Monocytes	Others
ReDeconv (I)	CD4_T	0.0137333	Bulk-Monocytes	Patient_09_Monocytes	Others
ReDeconv (I)	CD8_T	0.0472474	Bulk-Monocytes	Patient_09_Monocytes	Others
ReDeconv (I)	Monocytes	0.900537	Bulk-Monocytes	Patient_09_Monocytes	Monocytes
ReDeconv (I)	NK	0.0294319	Bulk-Monocytes	Patient_09_Monocytes	Others
ReDeconv (I)	NKT	0	Bulk-Monocytes	Patient_09_Monocytes	Others
ReDeconv (I)	B_cells	0.00763908	Bulk-Monocytes	Patient_10_Monocytes	Others
ReDeconv (I)	CD4_T	0.00580347	Bulk-Monocytes	Patient_10_Monocytes	Others
ReDeconv (I)	CD8_T	0.0385604	Bulk-Monocytes	Patient_10_Monocytes	Others
ReDeconv (I)	Monocytes	0.91473	Bulk-Monocytes	Patient_10_Monocytes	Monocytes
ReDeconv (I)	NK	0.0332667	Bulk-Monocytes	Patient_10_Monocytes	Others
ReDeconv (I)	NKT	0	Bulk-Monocytes	Patient_10_Monocytes	Others
ReDeconv (I)	B_cells	0.0175334	Bulk-Monocytes	Patient_11_Monocytes	Others
ReDeconv (I)	CD4_T	0.0346419	Bulk-Monocytes	Patient_11_Monocytes	Others
ReDeconv (I)	CD8_T	0.250156	Bulk-Monocytes	Patient_11_Monocytes	Others
ReDeconv (I)	Monocytes	0.641667	Bulk-Monocytes	Patient_11_Monocytes	Monocytes
ReDeconv (I)	NK	0.0560015	Bulk-Monocytes	Patient_11_Monocytes	Others
ReDeconv (I)	NKT	0	Bulk-Monocytes	Patient_11_Monocytes	Others
ReDeconv (I)	B_cells	0.00546056	Bulk-Monocytes	Patient_12_Monocytes	Others
ReDeconv (I)	CD4_T	0.00627945	Bulk-Monocytes	Patient_12_Monocytes	Others
ReDeconv (I)	CD8_T	0.0319464	Bulk-Monocytes	Patient_12_Monocytes	Others
ReDeconv (I)	Monocytes	0.925665	Bulk-Monocytes	Patient_12_Monocytes	Monocytes
ReDeconv (I)	NK	0.0306488	Bulk-Monocytes	Patient_12_Monocytes	Others
ReDeconv (I)	NKT	0	Bulk-Monocytes	Patient_12_Monocytes	Others
ReDeconv (I)	B_cells	0.0044126	Bulk-Monocytes	Patient_13_Monocytes	Others
ReDeconv (I)	CD4_T	0.00233506	Bulk-Monocytes	Patient_13_Monocytes	Others
ReDeconv (I)	CD8_T	0	Bulk-Monocytes	Patient_13_Monocytes	Others
ReDeconv (I)	Monocytes	0.881714	Bulk-Monocytes	Patient_13_Monocytes	Monocytes
ReDeconv (I)	NK	0.0629681	Bulk-Monocytes	Patient_13_Monocytes	Others
ReDeconv (I)	NKT	0.0485705	Bulk-Monocytes	Patient_13_Monocytes	Others
ReDeconv (I)	B_cells	0.00529641	Bulk-Monocytes	Patient_14_Monocytes	Others
ReDeconv (I)	CD4_T	0.0158779	Bulk-Monocytes	Patient_14_Monocytes	Others
ReDeconv (I)	CD8_T	0.0235477	Bulk-Monocytes	Patient_14_Monocytes	Others
ReDeconv (I)	Monocytes	0.846906	Bulk-Monocytes	Patient_14_Monocytes	Monocytes
ReDeconv (I)	NK	0.104573	Bulk-Monocytes	Patient_14_Monocytes	Others
ReDeconv (I)	NKT	0.00379907	Bulk-Monocytes	Patient_14_Monocytes	Others
ReDeconv (I)	B_cells	0.0037872	Bulk-Monocytes	Patient_15_Monocytes	Others
ReDeconv (I)	CD4_T	0.00116967	Bulk-Monocytes	Patient_15_Monocytes	Others
ReDeconv (I)	CD8_T	0.00262312	Bulk-Monocytes	Patient_15_Monocytes	Others
ReDeconv (I)	Monocytes	0.972792	Bulk-Monocytes	Patient_15_Monocytes	Monocytes
ReDeconv (I)	NK	0.0168976	Bulk-Monocytes	Patient_15_Monocytes	Others
ReDeconv (I)	NKT	0.00272998	Bulk-Monocytes	Patient_15_Monocytes	Others
ReDeconv (I)	B_cells	0.00063416	Bulk-Monocytes	Patient_16_Monocytes	Others
ReDeconv (I)	CD4_T	0.00276575	Bulk-Monocytes	Patient_16_Monocytes	Others
ReDeconv (I)	CD8_T	0.0187246	Bulk-Monocytes	Patient_16_Monocytes	Others
ReDeconv (I)	Monocytes	0.946592	Bulk-Monocytes	Patient_16_Monocytes	Monocytes
ReDeconv (I)	NK	0.0312833	Bulk-Monocytes	Patient_16_Monocytes	Others
ReDeconv (I)	NKT	0	Bulk-Monocytes	Patient_16_Monocytes	Others
ReDeconv (I)	B_cells	0.0348008	Bulk-Monocytes	Patient_17_Monocytes	Others
ReDeconv (I)	CD4_T	0	Bulk-Monocytes	Patient_17_Monocytes	Others
ReDeconv (I)	CD8_T	0.00991799	Bulk-Monocytes	Patient_17_Monocytes	Others
ReDeconv (I)	Monocytes	0.948232	Bulk-Monocytes	Patient_17_Monocytes	Monocytes
ReDeconv (I)	NK	0.00704892	Bulk-Monocytes	Patient_17_Monocytes	Others
ReDeconv (I)	NKT	0	Bulk-Monocytes	Patient_17_Monocytes	Others
ReDeconv (I)	B_cells	0.0110262	Bulk-NK	Patient_01_NK	Others
ReDeconv (I)	CD4_T	0.00328069	Bulk-NK	Patient_01_NK	Others
ReDeconv (I)	CD8_T	0.150615	Bulk-NK	Patient_01_NK	Others
ReDeconv (I)	Monocytes	0.233058	Bulk-NK	Patient_01_NK	Others
ReDeconv (I)	NK	0.60202	Bulk-NK	Patient_01_NK	NK
ReDeconv (I)	NKT	0	Bulk-NK	Patient_01_NK	Others
ReDeconv (I)	B_cells	0.00516725	Bulk-NK	Patient_02_NK	Others
ReDeconv (I)	CD4_T	0	Bulk-NK	Patient_02_NK	Others
ReDeconv (I)	CD8_T	0.209403	Bulk-NK	Patient_02_NK	Others
ReDeconv (I)	Monocytes	0.137849	Bulk-NK	Patient_02_NK	Others
ReDeconv (I)	NK	0.588573	Bulk-NK	Patient_02_NK	NK
ReDeconv (I)	NKT	0.0590073	Bulk-NK	Patient_02_NK	Others
ReDeconv (I)	B_cells	0.00595667	Bulk-NK	Patient_03_NK	Others
ReDeconv (I)	CD4_T	0	Bulk-NK	Patient_03_NK	Others
ReDeconv (I)	CD8_T	0.0818236	Bulk-NK	Patient_03_NK	Others
ReDeconv (I)	Monocytes	0.131632	Bulk-NK	Patient_03_NK	Others
ReDeconv (I)	NK	0.734857	Bulk-NK	Patient_03_NK	NK
ReDeconv (I)	NKT	0.0457309	Bulk-NK	Patient_03_NK	Others
ReDeconv (I)	B_cells	0.00822896	Bulk-NK	Patient_04_NK	Others
ReDeconv (I)	CD4_T	0.0396382	Bulk-NK	Patient_04_NK	Others
ReDeconv (I)	CD8_T	0.011423	Bulk-NK	Patient_04_NK	Others
ReDeconv (I)	Monocytes	0.425221	Bulk-NK	Patient_04_NK	Others
ReDeconv (I)	NK	0.514098	Bulk-NK	Patient_04_NK	NK
ReDeconv (I)	NKT	0.00139016	Bulk-NK	Patient_04_NK	Others
ReDeconv (I)	B_cells	0.00660343	Bulk-NK	Patient_05_NK	Others
ReDeconv (I)	CD4_T	0	Bulk-NK	Patient_05_NK	Others
ReDeconv (I)	CD8_T	0.143457	Bulk-NK	Patient_05_NK	Others
ReDeconv (I)	Monocytes	0.351854	Bulk-NK	Patient_05_NK	Others
ReDeconv (I)	NK	0.498085	Bulk-NK	Patient_05_NK	NK
ReDeconv (I)	NKT	0	Bulk-NK	Patient_05_NK	Others
ReDeconv (I)	B_cells	0.00398276	Bulk-NK	Patient_06_NK	Others
ReDeconv (I)	CD4_T	0	Bulk-NK	Patient_06_NK	Others
ReDeconv (I)	CD8_T	0.123391	Bulk-NK	Patient_06_NK	Others
ReDeconv (I)	Monocytes	0.117211	Bulk-NK	Patient_06_NK	Others
ReDeconv (I)	NK	0.741992	Bulk-NK	Patient_06_NK	NK
ReDeconv (I)	NKT	0.0134231	Bulk-NK	Patient_06_NK	Others
ReDeconv (I)	B_cells	0.0161779	Bulk-NK	Patient_07_NK	Others
ReDeconv (I)	CD4_T	0.029403	Bulk-NK	Patient_07_NK	Others
ReDeconv (I)	CD8_T	0.0118197	Bulk-NK	Patient_07_NK	Others
ReDeconv (I)	Monocytes	0.204576	Bulk-NK	Patient_07_NK	Others
ReDeconv (I)	NK	0.545938	Bulk-NK	Patient_07_NK	NK
ReDeconv (I)	NKT	0.192085	Bulk-NK	Patient_07_NK	Others
ReDeconv (I)	B_cells	0.00692933	Bulk-NK	Patient_08_NK	Others
ReDeconv (I)	CD4_T	0.0318185	Bulk-NK	Patient_08_NK	Others
ReDeconv (I)	CD8_T	0.0210716	Bulk-NK	Patient_08_NK	Others
ReDeconv (I)	Monocytes	0.147271	Bulk-NK	Patient_08_NK	Others
ReDeconv (I)	NK	0.635704	Bulk-NK	Patient_08_NK	NK
ReDeconv (I)	NKT	0.157205	Bulk-NK	Patient_08_NK	Others
ReDeconv (I)	B_cells	0.0114324	Bulk-NK	Patient_09_NK	Others
ReDeconv (I)	CD4_T	0	Bulk-NK	Patient_09_NK	Others
ReDeconv (I)	CD8_T	0.177547	Bulk-NK	Patient_09_NK	Others
ReDeconv (I)	Monocytes	0.288137	Bulk-NK	Patient_09_NK	Others
ReDeconv (I)	NK	0.473324	Bulk-NK	Patient_09_NK	NK
ReDeconv (I)	NKT	0.04956	Bulk-NK	Patient_09_NK	Others
ReDeconv (I)	B_cells	0.0156296	Bulk-NK	Patient_10_NK	Others
ReDeconv (I)	CD4_T	0.0121834	Bulk-NK	Patient_10_NK	Others
ReDeconv (I)	CD8_T	0.0745339	Bulk-NK	Patient_10_NK	Others
ReDeconv (I)	Monocytes	0.279238	Bulk-NK	Patient_10_NK	Others
ReDeconv (I)	NK	0.594837	Bulk-NK	Patient_10_NK	NK
ReDeconv (I)	NKT	0.0235782	Bulk-NK	Patient_10_NK	Others
ReDeconv (I)	B_cells	0.00323523	Bulk-NK	Patient_11_NK	Others
ReDeconv (I)	CD4_T	0	Bulk-NK	Patient_11_NK	Others
ReDeconv (I)	CD8_T	0.237263	Bulk-NK	Patient_11_NK	Others
ReDeconv (I)	Monocytes	0.0903283	Bulk-NK	Patient_11_NK	Others
ReDeconv (I)	NK	0.664177	Bulk-NK	Patient_11_NK	NK
ReDeconv (I)	NKT	0.00499609	Bulk-NK	Patient_11_NK	Others
ReDeconv (I)	B_cells	0.00919381	Bulk-NK	Patient_12_NK	Others
ReDeconv (I)	CD4_T	0.000385371	Bulk-NK	Patient_12_NK	Others
ReDeconv (I)	CD8_T	0.0590207	Bulk-NK	Patient_12_NK	Others
ReDeconv (I)	Monocytes	0.191385	Bulk-NK	Patient_12_NK	Others
ReDeconv (I)	NK	0.733831	Bulk-NK	Patient_12_NK	NK
ReDeconv (I)	NKT	0.00618341	Bulk-NK	Patient_12_NK	Others
ReDeconv (I)	B_cells	0.00552233	Bulk-NK	Patient_13_NK	Others
ReDeconv (I)	CD4_T	0	Bulk-NK	Patient_13_NK	Others
ReDeconv (I)	CD8_T	0.187605	Bulk-NK	Patient_13_NK	Others
ReDeconv (I)	Monocytes	0.099272	Bulk-NK	Patient_13_NK	Others
ReDeconv (I)	NK	0.606705	Bulk-NK	Patient_13_NK	NK
ReDeconv (I)	NKT	0.100895	Bulk-NK	Patient_13_NK	Others
ReDeconv (I)	B_cells	0.00496324	Bulk-NK	Patient_14_NK	Others
ReDeconv (I)	CD4_T	0.0431312	Bulk-NK	Patient_14_NK	Others
ReDeconv (I)	CD8_T	0.0144084	Bulk-NK	Patient_14_NK	Others
ReDeconv (I)	Monocytes	0.210274	Bulk-NK	Patient_14_NK	Others
ReDeconv (I)	NK	0.720238	Bulk-NK	Patient_14_NK	NK
ReDeconv (I)	NKT	0.00698501	Bulk-NK	Patient_14_NK	Others
ReDeconv (I)	B_cells	0.00976193	Bulk-NK	Patient_15_NK	Others
ReDeconv (I)	CD4_T	0.00649774	Bulk-NK	Patient_15_NK	Others
ReDeconv (I)	CD8_T	0.0439517	Bulk-NK	Patient_15_NK	Others
ReDeconv (I)	Monocytes	0.471542	Bulk-NK	Patient_15_NK	Others
ReDeconv (I)	NK	0.455837	Bulk-NK	Patient_15_NK	NK
ReDeconv (I)	NKT	0.0124092	Bulk-NK	Patient_15_NK	Others
ReDeconv (I)	B_cells	0.0113518	Bulk-NK	Patient_16_NK	Others
ReDeconv (I)	CD4_T	0.0104151	Bulk-NK	Patient_16_NK	Others
ReDeconv (I)	CD8_T	0.0733956	Bulk-NK	Patient_16_NK	Others
ReDeconv (I)	Monocytes	0.500943	Bulk-NK	Patient_16_NK	Others
ReDeconv (I)	NK	0.403894	Bulk-NK	Patient_16_NK	NK
ReDeconv (I)	NKT	0	Bulk-NK	Patient_16_NK	Others
ReDeconv (I)	B_cells	0.00578782	Bulk-NK	Patient_17_NK	Others
ReDeconv (I)	CD4_T	0.0191386	Bulk-NK	Patient_17_NK	Others
ReDeconv (I)	CD8_T	0.128543	Bulk-NK	Patient_17_NK	Others
ReDeconv (I)	Monocytes	0.00286899	Bulk-NK	Patient_17_NK	Others
ReDeconv (I)	NK	0.843662	Bulk-NK	Patient_17_NK	NK
ReDeconv (I)	NKT	0	Bulk-NK	Patient_17_NK	Others
MuSiC (III)	B_cells	0.225116	Bulk-B_cells	Patient_01_B	B_cells
MuSiC (III)	CD4_T	0	Bulk-B_cells	Patient_01_B	Others
MuSiC (III)	CD8_T	0	Bulk-B_cells	Patient_01_B	Others
MuSiC (III)	Monocytes	0.410537	Bulk-B_cells	Patient_01_B	Others
MuSiC (III)	NK	0.103077	Bulk-B_cells	Patient_01_B	Others
MuSiC (III)	NKT	0.26127	Bulk-B_cells	Patient_01_B	Others
MuSiC (III)	B_cells	0.0049575	Bulk-B_cells	Patient_02_B	B_cells
MuSiC (III)	CD4_T	0	Bulk-B_cells	Patient_02_B	Others
MuSiC (III)	CD8_T	0	Bulk-B_cells	Patient_02_B	Others
MuSiC (III)	Monocytes	0.503665	Bulk-B_cells	Patient_02_B	Others
MuSiC (III)	NK	0.0686205	Bulk-B_cells	Patient_02_B	Others
MuSiC (III)	NKT	0.422757	Bulk-B_cells	Patient_02_B	Others
MuSiC (III)	B_cells	0.0521329	Bulk-B_cells	Patient_03_B	B_cells
MuSiC (III)	CD4_T	0	Bulk-B_cells	Patient_03_B	Others
MuSiC (III)	CD8_T	0	Bulk-B_cells	Patient_03_B	Others
MuSiC (III)	Monocytes	0.342988	Bulk-B_cells	Patient_03_B	Others
MuSiC (III)	NK	0.184212	Bulk-B_cells	Patient_03_B	Others
MuSiC (III)	NKT	0.420667	Bulk-B_cells	Patient_03_B	Others
MuSiC (III)	B_cells	0.372972	Bulk-B_cells	Patient_04_B	B_cells
MuSiC (III)	CD4_T	0	Bulk-B_cells	Patient_04_B	Others
MuSiC (III)	CD8_T	0	Bulk-B_cells	Patient_04_B	Others
MuSiC (III)	Monocytes	0.342328	Bulk-B_cells	Patient_04_B	Others
MuSiC (III)	NK	0.280948	Bulk-B_cells	Patient_04_B	Others
MuSiC (III)	NKT	0.00375185	Bulk-B_cells	Patient_04_B	Others
MuSiC (III)	B_cells	0.0469169	Bulk-B_cells	Patient_05_B	B_cells
MuSiC (III)	CD4_T	0	Bulk-B_cells	Patient_05_B	Others
MuSiC (III)	CD8_T	0	Bulk-B_cells	Patient_05_B	Others
MuSiC (III)	Monocytes	0.338757	Bulk-B_cells	Patient_05_B	Others
MuSiC (III)	NK	0.101674	Bulk-B_cells	Patient_05_B	Others
MuSiC (III)	NKT	0.512653	Bulk-B_cells	Patient_05_B	Others
MuSiC (III)	B_cells	0.214475	Bulk-B_cells	Patient_06_B	B_cells
MuSiC (III)	CD4_T	0	Bulk-B_cells	Patient_06_B	Others
MuSiC (III)	CD8_T	0.0956834	Bulk-B_cells	Patient_06_B	Others
MuSiC (III)	Monocytes	0.30422	Bulk-B_cells	Patient_06_B	Others
MuSiC (III)	NK	0.0516937	Bulk-B_cells	Patient_06_B	Others
MuSiC (III)	NKT	0.333929	Bulk-B_cells	Patient_06_B	Others
MuSiC (III)	B_cells	0.191116	Bulk-B_cells	Patient_07_B	B_cells
MuSiC (III)	CD4_T	0	Bulk-B_cells	Patient_07_B	Others
MuSiC (III)	CD8_T	0	Bulk-B_cells	Patient_07_B	Others
MuSiC (III)	Monocytes	0.413178	Bulk-B_cells	Patient_07_B	Others
MuSiC (III)	NK	0	Bulk-B_cells	Patient_07_B	Others
MuSiC (III)	NKT	0.395706	Bulk-B_cells	Patient_07_B	Others
MuSiC (III)	B_cells	0	Bulk-B_cells	Patient_08_B	B_cells
MuSiC (III)	CD4_T	0	Bulk-B_cells	Patient_08_B	Others
MuSiC (III)	CD8_T	0	Bulk-B_cells	Patient_08_B	Others
MuSiC (III)	Monocytes	0.314554	Bulk-B_cells	Patient_08_B	Others
MuSiC (III)	NK	0.046622	Bulk-B_cells	Patient_08_B	Others
MuSiC (III)	NKT	0.638824	Bulk-B_cells	Patient_08_B	Others
MuSiC (III)	B_cells	0.0670834	Bulk-B_cells	Patient_09_B	B_cells
MuSiC (III)	CD4_T	0	Bulk-B_cells	Patient_09_B	Others
MuSiC (III)	CD8_T	0	Bulk-B_cells	Patient_09_B	Others
MuSiC (III)	Monocytes	0.529332	Bulk-B_cells	Patient_09_B	Others
MuSiC (III)	NK	0.201075	Bulk-B_cells	Patient_09_B	Others
MuSiC (III)	NKT	0.202509	Bulk-B_cells	Patient_09_B	Others
MuSiC (III)	B_cells	0	Bulk-B_cells	Patient_10_B	B_cells
MuSiC (III)	CD4_T	0	Bulk-B_cells	Patient_10_B	Others
MuSiC (III)	CD8_T	0	Bulk-B_cells	Patient_10_B	Others
MuSiC (III)	Monocytes	0.343376	Bulk-B_cells	Patient_10_B	Others
MuSiC (III)	NK	0.241472	Bulk-B_cells	Patient_10_B	Others
MuSiC (III)	NKT	0.415152	Bulk-B_cells	Patient_10_B	Others
MuSiC (III)	B_cells	0.476922	Bulk-B_cells	Patient_11_B	B_cells
MuSiC (III)	CD4_T	0	Bulk-B_cells	Patient_11_B	Others
MuSiC (III)	CD8_T	0	Bulk-B_cells	Patient_11_B	Others
MuSiC (III)	Monocytes	0.385706	Bulk-B_cells	Patient_11_B	Others
MuSiC (III)	NK	0.113257	Bulk-B_cells	Patient_11_B	Others
MuSiC (III)	NKT	0.0241158	Bulk-B_cells	Patient_11_B	Others
MuSiC (III)	B_cells	0.197973	Bulk-B_cells	Patient_12_B	B_cells
MuSiC (III)	CD4_T	0	Bulk-B_cells	Patient_12_B	Others
MuSiC (III)	CD8_T	0.0151101	Bulk-B_cells	Patient_12_B	Others
MuSiC (III)	Monocytes	0.294866	Bulk-B_cells	Patient_12_B	Others
MuSiC (III)	NK	0.123444	Bulk-B_cells	Patient_12_B	Others
MuSiC (III)	NKT	0.368608	Bulk-B_cells	Patient_12_B	Others
MuSiC (III)	B_cells	0.0010895	Bulk-B_cells	Patient_13_B	B_cells
MuSiC (III)	CD4_T	0	Bulk-B_cells	Patient_13_B	Others
MuSiC (III)	CD8_T	0	Bulk-B_cells	Patient_13_B	Others
MuSiC (III)	Monocytes	0.222483	Bulk-B_cells	Patient_13_B	Others
MuSiC (III)	NK	0.144873	Bulk-B_cells	Patient_13_B	Others
MuSiC (III)	NKT	0.631555	Bulk-B_cells	Patient_13_B	Others
MuSiC (III)	B_cells	0.108432	Bulk-B_cells	Patient_14_B	B_cells
MuSiC (III)	CD4_T	0	Bulk-B_cells	Patient_14_B	Others
MuSiC (III)	CD8_T	0	Bulk-B_cells	Patient_14_B	Others
MuSiC (III)	Monocytes	0.279964	Bulk-B_cells	Patient_14_B	Others
MuSiC (III)	NK	0.0186342	Bulk-B_cells	Patient_14_B	Others
MuSiC (III)	NKT	0.59297	Bulk-B_cells	Patient_14_B	Others
MuSiC (III)	B_cells	0	Bulk-B_cells	Patient_15_B	B_cells
MuSiC (III)	CD4_T	0	Bulk-B_cells	Patient_15_B	Others
MuSiC (III)	CD8_T	0	Bulk-B_cells	Patient_15_B	Others
MuSiC (III)	Monocytes	0.437823	Bulk-B_cells	Patient_15_B	Others
MuSiC (III)	NK	0.11535	Bulk-B_cells	Patient_15_B	Others
MuSiC (III)	NKT	0.446827	Bulk-B_cells	Patient_15_B	Others
MuSiC (III)	B_cells	0	Bulk-B_cells	Patient_16_B	B_cells
MuSiC (III)	CD4_T	0	Bulk-B_cells	Patient_16_B	Others
MuSiC (III)	CD8_T	0	Bulk-B_cells	Patient_16_B	Others
MuSiC (III)	Monocytes	0.503653	Bulk-B_cells	Patient_16_B	Others
MuSiC (III)	NK	0.123034	Bulk-B_cells	Patient_16_B	Others
MuSiC (III)	NKT	0.373313	Bulk-B_cells	Patient_16_B	Others
MuSiC (III)	B_cells	0.407533	Bulk-B_cells	Patient_17_B	B_cells
MuSiC (III)	CD4_T	0	Bulk-B_cells	Patient_17_B	Others
MuSiC (III)	CD8_T	0	Bulk-B_cells	Patient_17_B	Others
MuSiC (III)	Monocytes	0.275674	Bulk-B_cells	Patient_17_B	Others
MuSiC (III)	NK	0.267239	Bulk-B_cells	Patient_17_B	Others
MuSiC (III)	NKT	0.0495535	Bulk-B_cells	Patient_17_B	Others
MuSiC (III)	B_cells	0	Bulk-CD4_T	Patient_01_CD4	Others
MuSiC (III)	CD4_T	0	Bulk-CD4_T	Patient_01_CD4	CD4_T
MuSiC (III)	CD8_T	0	Bulk-CD4_T	Patient_01_CD4	Others
MuSiC (III)	Monocytes	0.115908	Bulk-CD4_T	Patient_01_CD4	Others
MuSiC (III)	NK	0.0235674	Bulk-CD4_T	Patient_01_CD4	Others
MuSiC (III)	NKT	0.860524	Bulk-CD4_T	Patient_01_CD4	Others
MuSiC (III)	B_cells	0	Bulk-CD4_T	Patient_02_CD4	Others
MuSiC (III)	CD4_T	0	Bulk-CD4_T	Patient_02_CD4	CD4_T
MuSiC (III)	CD8_T	0	Bulk-CD4_T	Patient_02_CD4	Others
MuSiC (III)	Monocytes	0.0666319	Bulk-CD4_T	Patient_02_CD4	Others
MuSiC (III)	NK	0.227418	Bulk-CD4_T	Patient_02_CD4	Others
MuSiC (III)	NKT	0.70595	Bulk-CD4_T	Patient_02_CD4	Others
MuSiC (III)	B_cells	0	Bulk-CD4_T	Patient_03_CD4	Others
MuSiC (III)	CD4_T	0	Bulk-CD4_T	Patient_03_CD4	CD4_T
MuSiC (III)	CD8_T	0	Bulk-CD4_T	Patient_03_CD4	Others
MuSiC (III)	Monocytes	0.0647769	Bulk-CD4_T	Patient_03_CD4	Others
MuSiC (III)	NK	0.0769818	Bulk-CD4_T	Patient_03_CD4	Others
MuSiC (III)	NKT	0.858241	Bulk-CD4_T	Patient_03_CD4	Others
MuSiC (III)	B_cells	0	Bulk-CD4_T	Patient_04_CD4	Others
MuSiC (III)	CD4_T	0	Bulk-CD4_T	Patient_04_CD4	CD4_T
MuSiC (III)	CD8_T	0	Bulk-CD4_T	Patient_04_CD4	Others
MuSiC (III)	Monocytes	0.192262	Bulk-CD4_T	Patient_04_CD4	Others
MuSiC (III)	NK	0.233365	Bulk-CD4_T	Patient_04_CD4	Others
MuSiC (III)	NKT	0.574373	Bulk-CD4_T	Patient_04_CD4	Others
MuSiC (III)	B_cells	0	Bulk-CD4_T	Patient_05_CD4	Others
MuSiC (III)	CD4_T	0.0717736	Bulk-CD4_T	Patient_05_CD4	CD4_T
MuSiC (III)	CD8_T	0.0205661	Bulk-CD4_T	Patient_05_CD4	Others
MuSiC (III)	Monocytes	0.0989784	Bulk-CD4_T	Patient_05_CD4	Others
MuSiC (III)	NK	0.110095	Bulk-CD4_T	Patient_05_CD4	Others
MuSiC (III)	NKT	0.698587	Bulk-CD4_T	Patient_05_CD4	Others
MuSiC (III)	B_cells	0	Bulk-CD4_T	Patient_06_CD4	Others
MuSiC (III)	CD4_T	0.0178632	Bulk-CD4_T	Patient_06_CD4	CD4_T
MuSiC (III)	CD8_T	0.197882	Bulk-CD4_T	Patient_06_CD4	Others
MuSiC (III)	Monocytes	0.0538196	Bulk-CD4_T	Patient_06_CD4	Others
MuSiC (III)	NK	0.0204156	Bulk-CD4_T	Patient_06_CD4	Others
MuSiC (III)	NKT	0.710019	Bulk-CD4_T	Patient_06_CD4	Others
MuSiC (III)	B_cells	0	Bulk-CD4_T	Patient_07_CD4	Others
MuSiC (III)	CD4_T	0	Bulk-CD4_T	Patient_07_CD4	CD4_T
MuSiC (III)	CD8_T	0	Bulk-CD4_T	Patient_07_CD4	Others
MuSiC (III)	Monocytes	0.277298	Bulk-CD4_T	Patient_07_CD4	Others
MuSiC (III)	NK	0.00178554	Bulk-CD4_T	Patient_07_CD4	Others
MuSiC (III)	NKT	0.720917	Bulk-CD4_T	Patient_07_CD4	Others
MuSiC (III)	B_cells	0	Bulk-CD4_T	Patient_08_CD4	Others
MuSiC (III)	CD4_T	0.00395663	Bulk-CD4_T	Patient_08_CD4	CD4_T
MuSiC (III)	CD8_T	0.398082	Bulk-CD4_T	Patient_08_CD4	Others
MuSiC (III)	Monocytes	0.196462	Bulk-CD4_T	Patient_08_CD4	Others
MuSiC (III)	NK	0	Bulk-CD4_T	Patient_08_CD4	Others
MuSiC (III)	NKT	0.401499	Bulk-CD4_T	Patient_08_CD4	Others
MuSiC (III)	B_cells	0	Bulk-CD4_T	Patient_09_CD4	Others
MuSiC (III)	CD4_T	0.0990296	Bulk-CD4_T	Patient_09_CD4	CD4_T
MuSiC (III)	CD8_T	0	Bulk-CD4_T	Patient_09_CD4	Others
MuSiC (III)	Monocytes	0.18083	Bulk-CD4_T	Patient_09_CD4	Others
MuSiC (III)	NK	0.10962	Bulk-CD4_T	Patient_09_CD4	Others
MuSiC (III)	NKT	0.610521	Bulk-CD4_T	Patient_09_CD4	Others
MuSiC (III)	B_cells	0	Bulk-CD4_T	Patient_10_CD4	Others
MuSiC (III)	CD4_T	0	Bulk-CD4_T	Patient_10_CD4	CD4_T
MuSiC (III)	CD8_T	0	Bulk-CD4_T	Patient_10_CD4	Others
MuSiC (III)	Monocytes	0.0634816	Bulk-CD4_T	Patient_10_CD4	Others
MuSiC (III)	NK	0.0889303	Bulk-CD4_T	Patient_10_CD4	Others
MuSiC (III)	NKT	0.847588	Bulk-CD4_T	Patient_10_CD4	Others
MuSiC (III)	B_cells	0	Bulk-CD4_T	Patient_11_CD4	Others
MuSiC (III)	CD4_T	0.000171936	Bulk-CD4_T	Patient_11_CD4	CD4_T
MuSiC (III)	CD8_T	0.422537	Bulk-CD4_T	Patient_11_CD4	Others
MuSiC (III)	Monocytes	0.1143	Bulk-CD4_T	Patient_11_CD4	Others
MuSiC (III)	NK	0.0526792	Bulk-CD4_T	Patient_11_CD4	Others
MuSiC (III)	NKT	0.410312	Bulk-CD4_T	Patient_11_CD4	Others
MuSiC (III)	B_cells	0	Bulk-CD4_T	Patient_12_CD4	Others
MuSiC (III)	CD4_T	0	Bulk-CD4_T	Patient_12_CD4	CD4_T
MuSiC (III)	CD8_T	0	Bulk-CD4_T	Patient_12_CD4	Others
MuSiC (III)	Monocytes	0.0944147	Bulk-CD4_T	Patient_12_CD4	Others
MuSiC (III)	NK	0.00481957	Bulk-CD4_T	Patient_12_CD4	Others
MuSiC (III)	NKT	0.900766	Bulk-CD4_T	Patient_12_CD4	Others
MuSiC (III)	B_cells	0	Bulk-CD4_T	Patient_13_CD4	Others
MuSiC (III)	CD4_T	0	Bulk-CD4_T	Patient_13_CD4	CD4_T
MuSiC (III)	CD8_T	0.00074661	Bulk-CD4_T	Patient_13_CD4	Others
MuSiC (III)	Monocytes	0.121697	Bulk-CD4_T	Patient_13_CD4	Others
MuSiC (III)	NK	0.085156	Bulk-CD4_T	Patient_13_CD4	Others
MuSiC (III)	NKT	0.7924	Bulk-CD4_T	Patient_13_CD4	Others
MuSiC (III)	B_cells	0	Bulk-CD4_T	Patient_14_CD4	Others
MuSiC (III)	CD4_T	0	Bulk-CD4_T	Patient_14_CD4	CD4_T
MuSiC (III)	CD8_T	0.11711	Bulk-CD4_T	Patient_14_CD4	Others
MuSiC (III)	Monocytes	0.116565	Bulk-CD4_T	Patient_14_CD4	Others
MuSiC (III)	NK	0	Bulk-CD4_T	Patient_14_CD4	Others
MuSiC (III)	NKT	0.766325	Bulk-CD4_T	Patient_14_CD4	Others
MuSiC (III)	B_cells	0	Bulk-CD4_T	Patient_15_CD4	Others
MuSiC (III)	CD4_T	0	Bulk-CD4_T	Patient_15_CD4	CD4_T
MuSiC (III)	CD8_T	0	Bulk-CD4_T	Patient_15_CD4	Others
MuSiC (III)	Monocytes	0.187447	Bulk-CD4_T	Patient_15_CD4	Others
MuSiC (III)	NK	0.123362	Bulk-CD4_T	Patient_15_CD4	Others
MuSiC (III)	NKT	0.689191	Bulk-CD4_T	Patient_15_CD4	Others
MuSiC (III)	B_cells	0	Bulk-CD4_T	Patient_16_CD4	Others
MuSiC (III)	CD4_T	0	Bulk-CD4_T	Patient_16_CD4	CD4_T
MuSiC (III)	CD8_T	0	Bulk-CD4_T	Patient_16_CD4	Others
MuSiC (III)	Monocytes	0.466887	Bulk-CD4_T	Patient_16_CD4	Others
MuSiC (III)	NK	0.0874391	Bulk-CD4_T	Patient_16_CD4	Others
MuSiC (III)	NKT	0.445674	Bulk-CD4_T	Patient_16_CD4	Others
MuSiC (III)	B_cells	0	Bulk-CD4_T	Patient_17_CD4	Others
MuSiC (III)	CD4_T	0.000855147	Bulk-CD4_T	Patient_17_CD4	CD4_T
MuSiC (III)	CD8_T	0.348659	Bulk-CD4_T	Patient_17_CD4	Others
MuSiC (III)	Monocytes	0.102367	Bulk-CD4_T	Patient_17_CD4	Others
MuSiC (III)	NK	0	Bulk-CD4_T	Patient_17_CD4	Others
MuSiC (III)	NKT	0.548119	Bulk-CD4_T	Patient_17_CD4	Others
MuSiC (III)	B_cells	0	Bulk-CD8_T	Patient_01_CD8	Others
MuSiC (III)	CD4_T	0	Bulk-CD8_T	Patient_01_CD8	Others
MuSiC (III)	CD8_T	0	Bulk-CD8_T	Patient_01_CD8	CD8_T
MuSiC (III)	Monocytes	0.280723	Bulk-CD8_T	Patient_01_CD8	Others
MuSiC (III)	NK	0.198885	Bulk-CD8_T	Patient_01_CD8	Others
MuSiC (III)	NKT	0.520392	Bulk-CD8_T	Patient_01_CD8	Others
MuSiC (III)	B_cells	0	Bulk-CD8_T	Patient_02_CD8	Others
MuSiC (III)	CD4_T	0	Bulk-CD8_T	Patient_02_CD8	Others
MuSiC (III)	CD8_T	0	Bulk-CD8_T	Patient_02_CD8	CD8_T
MuSiC (III)	Monocytes	0.103554	Bulk-CD8_T	Patient_02_CD8	Others
MuSiC (III)	NK	0.177884	Bulk-CD8_T	Patient_02_CD8	Others
MuSiC (III)	NKT	0.718562	Bulk-CD8_T	Patient_02_CD8	Others
MuSiC (III)	B_cells	0	Bulk-CD8_T	Patient_03_CD8	Others
MuSiC (III)	CD4_T	0	Bulk-CD8_T	Patient_03_CD8	Others
MuSiC (III)	CD8_T	0	Bulk-CD8_T	Patient_03_CD8	CD8_T
MuSiC (III)	Monocytes	0.163005	Bulk-CD8_T	Patient_03_CD8	Others
MuSiC (III)	NK	0.144492	Bulk-CD8_T	Patient_03_CD8	Others
MuSiC (III)	NKT	0.692503	Bulk-CD8_T	Patient_03_CD8	Others
MuSiC (III)	B_cells	0	Bulk-CD8_T	Patient_04_CD8	Others
MuSiC (III)	CD4_T	0	Bulk-CD8_T	Patient_04_CD8	Others
MuSiC (III)	CD8_T	0	Bulk-CD8_T	Patient_04_CD8	CD8_T
MuSiC (III)	Monocytes	0.176186	Bulk-CD8_T	Patient_04_CD8	Others
MuSiC (III)	NK	0.0947261	Bulk-CD8_T	Patient_04_CD8	Others
MuSiC (III)	NKT	0.729088	Bulk-CD8_T	Patient_04_CD8	Others
MuSiC (III)	B_cells	0	Bulk-CD8_T	Patient_05_CD8	Others
MuSiC (III)	CD4_T	0	Bulk-CD8_T	Patient_05_CD8	Others
MuSiC (III)	CD8_T	0.0879565	Bulk-CD8_T	Patient_05_CD8	CD8_T
MuSiC (III)	Monocytes	0.153875	Bulk-CD8_T	Patient_05_CD8	Others
MuSiC (III)	NK	0.0125534	Bulk-CD8_T	Patient_05_CD8	Others
MuSiC (III)	NKT	0.745615	Bulk-CD8_T	Patient_05_CD8	Others
MuSiC (III)	B_cells	0	Bulk-CD8_T	Patient_06_CD8	Others
MuSiC (III)	CD4_T	0	Bulk-CD8_T	Patient_06_CD8	Others
MuSiC (III)	CD8_T	0.00164766	Bulk-CD8_T	Patient_06_CD8	CD8_T
MuSiC (III)	Monocytes	0.101552	Bulk-CD8_T	Patient_06_CD8	Others
MuSiC (III)	NK	0.308385	Bulk-CD8_T	Patient_06_CD8	Others
MuSiC (III)	NKT	0.588415	Bulk-CD8_T	Patient_06_CD8	Others
MuSiC (III)	B_cells	0	Bulk-CD8_T	Patient_07_CD8	Others
MuSiC (III)	CD4_T	0	Bulk-CD8_T	Patient_07_CD8	Others
MuSiC (III)	CD8_T	0	Bulk-CD8_T	Patient_07_CD8	CD8_T
MuSiC (III)	Monocytes	0.259654	Bulk-CD8_T	Patient_07_CD8	Others
MuSiC (III)	NK	0.357306	Bulk-CD8_T	Patient_07_CD8	Others
MuSiC (III)	NKT	0.38304	Bulk-CD8_T	Patient_07_CD8	Others
MuSiC (III)	B_cells	0	Bulk-CD8_T	Patient_08_CD8	Others
MuSiC (III)	CD4_T	0	Bulk-CD8_T	Patient_08_CD8	Others
MuSiC (III)	CD8_T	0	Bulk-CD8_T	Patient_08_CD8	CD8_T
MuSiC (III)	Monocytes	0.199365	Bulk-CD8_T	Patient_08_CD8	Others
MuSiC (III)	NK	0.273398	Bulk-CD8_T	Patient_08_CD8	Others
MuSiC (III)	NKT	0.527238	Bulk-CD8_T	Patient_08_CD8	Others
MuSiC (III)	B_cells	0	Bulk-CD8_T	Patient_09_CD8	Others
MuSiC (III)	CD4_T	0	Bulk-CD8_T	Patient_09_CD8	Others
MuSiC (III)	CD8_T	0	Bulk-CD8_T	Patient_09_CD8	CD8_T
MuSiC (III)	Monocytes	0.319799	Bulk-CD8_T	Patient_09_CD8	Others
MuSiC (III)	NK	0	Bulk-CD8_T	Patient_09_CD8	Others
MuSiC (III)	NKT	0.680201	Bulk-CD8_T	Patient_09_CD8	Others
MuSiC (III)	B_cells	0	Bulk-CD8_T	Patient_10_CD8	Others
MuSiC (III)	CD4_T	0	Bulk-CD8_T	Patient_10_CD8	Others
MuSiC (III)	CD8_T	0	Bulk-CD8_T	Patient_10_CD8	CD8_T
MuSiC (III)	Monocytes	0.187195	Bulk-CD8_T	Patient_10_CD8	Others
MuSiC (III)	NK	0.197533	Bulk-CD8_T	Patient_10_CD8	Others
MuSiC (III)	NKT	0.615273	Bulk-CD8_T	Patient_10_CD8	Others
MuSiC (III)	B_cells	0	Bulk-CD8_T	Patient_11_CD8	Others
MuSiC (III)	CD4_T	0	Bulk-CD8_T	Patient_11_CD8	Others
MuSiC (III)	CD8_T	0.086206	Bulk-CD8_T	Patient_11_CD8	CD8_T
MuSiC (III)	Monocytes	0.147599	Bulk-CD8_T	Patient_11_CD8	Others
MuSiC (III)	NK	0.140714	Bulk-CD8_T	Patient_11_CD8	Others
MuSiC (III)	NKT	0.625481	Bulk-CD8_T	Patient_11_CD8	Others
MuSiC (III)	B_cells	0	Bulk-CD8_T	Patient_12_CD8	Others
MuSiC (III)	CD4_T	0	Bulk-CD8_T	Patient_12_CD8	Others
MuSiC (III)	CD8_T	0	Bulk-CD8_T	Patient_12_CD8	CD8_T
MuSiC (III)	Monocytes	0.116361	Bulk-CD8_T	Patient_12_CD8	Others
MuSiC (III)	NK	0.107747	Bulk-CD8_T	Patient_12_CD8	Others
MuSiC (III)	NKT	0.775892	Bulk-CD8_T	Patient_12_CD8	Others
MuSiC (III)	B_cells	0	Bulk-CD8_T	Patient_13_CD8	Others
MuSiC (III)	CD4_T	0	Bulk-CD8_T	Patient_13_CD8	Others
MuSiC (III)	CD8_T	0	Bulk-CD8_T	Patient_13_CD8	CD8_T
MuSiC (III)	Monocytes	0.0977892	Bulk-CD8_T	Patient_13_CD8	Others
MuSiC (III)	NK	0.0116958	Bulk-CD8_T	Patient_13_CD8	Others
MuSiC (III)	NKT	0.890515	Bulk-CD8_T	Patient_13_CD8	Others
MuSiC (III)	B_cells	0	Bulk-CD8_T	Patient_14_CD8	Others
MuSiC (III)	CD4_T	0	Bulk-CD8_T	Patient_14_CD8	Others
MuSiC (III)	CD8_T	0	Bulk-CD8_T	Patient_14_CD8	CD8_T
MuSiC (III)	Monocytes	0.0611085	Bulk-CD8_T	Patient_14_CD8	Others
MuSiC (III)	NK	0.178124	Bulk-CD8_T	Patient_14_CD8	Others
MuSiC (III)	NKT	0.760768	Bulk-CD8_T	Patient_14_CD8	Others
MuSiC (III)	B_cells	0	Bulk-CD8_T	Patient_15_CD8	Others
MuSiC (III)	CD4_T	0	Bulk-CD8_T	Patient_15_CD8	Others
MuSiC (III)	CD8_T	0	Bulk-CD8_T	Patient_15_CD8	CD8_T
MuSiC (III)	Monocytes	0.430055	Bulk-CD8_T	Patient_15_CD8	Others
MuSiC (III)	NK	0.0818371	Bulk-CD8_T	Patient_15_CD8	Others
MuSiC (III)	NKT	0.488108	Bulk-CD8_T	Patient_15_CD8	Others
MuSiC (III)	B_cells	0	Bulk-CD8_T	Patient_16_CD8	Others
MuSiC (III)	CD4_T	0	Bulk-CD8_T	Patient_16_CD8	Others
MuSiC (III)	CD8_T	0	Bulk-CD8_T	Patient_16_CD8	CD8_T
MuSiC (III)	Monocytes	0.520713	Bulk-CD8_T	Patient_16_CD8	Others
MuSiC (III)	NK	0.225697	Bulk-CD8_T	Patient_16_CD8	Others
MuSiC (III)	NKT	0.25359	Bulk-CD8_T	Patient_16_CD8	Others
MuSiC (III)	B_cells	0	Bulk-CD8_T	Patient_17_CD8	Others
MuSiC (III)	CD4_T	0	Bulk-CD8_T	Patient_17_CD8	Others
MuSiC (III)	CD8_T	0.107066	Bulk-CD8_T	Patient_17_CD8	CD8_T
MuSiC (III)	Monocytes	0.17975	Bulk-CD8_T	Patient_17_CD8	Others
MuSiC (III)	NK	0.123998	Bulk-CD8_T	Patient_17_CD8	Others
MuSiC (III)	NKT	0.589186	Bulk-CD8_T	Patient_17_CD8	Others
MuSiC (III)	B_cells	0	Bulk-Monocytes	Patient_01_Monocytes	Others
MuSiC (III)	CD4_T	0	Bulk-Monocytes	Patient_01_Monocytes	Others
MuSiC (III)	CD8_T	0	Bulk-Monocytes	Patient_01_Monocytes	Others
MuSiC (III)	Monocytes	1	Bulk-Monocytes	Patient_01_Monocytes	Monocytes
MuSiC (III)	NK	0	Bulk-Monocytes	Patient_01_Monocytes	Others
MuSiC (III)	NKT	0	Bulk-Monocytes	Patient_01_Monocytes	Others
MuSiC (III)	B_cells	0	Bulk-Monocytes	Patient_02_Monocytes	Others
MuSiC (III)	CD4_T	0	Bulk-Monocytes	Patient_02_Monocytes	Others
MuSiC (III)	CD8_T	0	Bulk-Monocytes	Patient_02_Monocytes	Others
MuSiC (III)	Monocytes	0.999427	Bulk-Monocytes	Patient_02_Monocytes	Monocytes
MuSiC (III)	NK	0.000572669	Bulk-Monocytes	Patient_02_Monocytes	Others
MuSiC (III)	NKT	0	Bulk-Monocytes	Patient_02_Monocytes	Others
MuSiC (III)	B_cells	0	Bulk-Monocytes	Patient_03_Monocytes	Others
MuSiC (III)	CD4_T	0	Bulk-Monocytes	Patient_03_Monocytes	Others
MuSiC (III)	CD8_T	0	Bulk-Monocytes	Patient_03_Monocytes	Others
MuSiC (III)	Monocytes	1	Bulk-Monocytes	Patient_03_Monocytes	Monocytes
MuSiC (III)	NK	0	Bulk-Monocytes	Patient_03_Monocytes	Others
MuSiC (III)	NKT	0	Bulk-Monocytes	Patient_03_Monocytes	Others
MuSiC (III)	B_cells	0	Bulk-Monocytes	Patient_04_Monocytes	Others
MuSiC (III)	CD4_T	0	Bulk-Monocytes	Patient_04_Monocytes	Others
MuSiC (III)	CD8_T	0	Bulk-Monocytes	Patient_04_Monocytes	Others
MuSiC (III)	Monocytes	1	Bulk-Monocytes	Patient_04_Monocytes	Monocytes
MuSiC (III)	NK	0	Bulk-Monocytes	Patient_04_Monocytes	Others
MuSiC (III)	NKT	0	Bulk-Monocytes	Patient_04_Monocytes	Others
MuSiC (III)	B_cells	0	Bulk-Monocytes	Patient_05_Monocytes	Others
MuSiC (III)	CD4_T	0	Bulk-Monocytes	Patient_05_Monocytes	Others
MuSiC (III)	CD8_T	0	Bulk-Monocytes	Patient_05_Monocytes	Others
MuSiC (III)	Monocytes	1	Bulk-Monocytes	Patient_05_Monocytes	Monocytes
MuSiC (III)	NK	0	Bulk-Monocytes	Patient_05_Monocytes	Others
MuSiC (III)	NKT	0	Bulk-Monocytes	Patient_05_Monocytes	Others
MuSiC (III)	B_cells	0	Bulk-Monocytes	Patient_06_Monocytes	Others
MuSiC (III)	CD4_T	0	Bulk-Monocytes	Patient_06_Monocytes	Others
MuSiC (III)	CD8_T	0	Bulk-Monocytes	Patient_06_Monocytes	Others
MuSiC (III)	Monocytes	0.997951	Bulk-Monocytes	Patient_06_Monocytes	Monocytes
MuSiC (III)	NK	0.00204911	Bulk-Monocytes	Patient_06_Monocytes	Others
MuSiC (III)	NKT	0	Bulk-Monocytes	Patient_06_Monocytes	Others
MuSiC (III)	B_cells	0	Bulk-Monocytes	Patient_07_Monocytes	Others
MuSiC (III)	CD4_T	0	Bulk-Monocytes	Patient_07_Monocytes	Others
MuSiC (III)	CD8_T	0	Bulk-Monocytes	Patient_07_Monocytes	Others
MuSiC (III)	Monocytes	1	Bulk-Monocytes	Patient_07_Monocytes	Monocytes
MuSiC (III)	NK	0	Bulk-Monocytes	Patient_07_Monocytes	Others
MuSiC (III)	NKT	0	Bulk-Monocytes	Patient_07_Monocytes	Others
MuSiC (III)	B_cells	0	Bulk-Monocytes	Patient_08_Monocytes	Others
MuSiC (III)	CD4_T	0	Bulk-Monocytes	Patient_08_Monocytes	Others
MuSiC (III)	CD8_T	0	Bulk-Monocytes	Patient_08_Monocytes	Others
MuSiC (III)	Monocytes	1	Bulk-Monocytes	Patient_08_Monocytes	Monocytes
MuSiC (III)	NK	0	Bulk-Monocytes	Patient_08_Monocytes	Others
MuSiC (III)	NKT	0	Bulk-Monocytes	Patient_08_Monocytes	Others
MuSiC (III)	B_cells	0	Bulk-Monocytes	Patient_09_Monocytes	Others
MuSiC (III)	CD4_T	0	Bulk-Monocytes	Patient_09_Monocytes	Others
MuSiC (III)	CD8_T	0	Bulk-Monocytes	Patient_09_Monocytes	Others
MuSiC (III)	Monocytes	0.969702	Bulk-Monocytes	Patient_09_Monocytes	Monocytes
MuSiC (III)	NK	0.0302981	Bulk-Monocytes	Patient_09_Monocytes	Others
MuSiC (III)	NKT	0	Bulk-Monocytes	Patient_09_Monocytes	Others
MuSiC (III)	B_cells	0	Bulk-Monocytes	Patient_10_Monocytes	Others
MuSiC (III)	CD4_T	0	Bulk-Monocytes	Patient_10_Monocytes	Others
MuSiC (III)	CD8_T	0	Bulk-Monocytes	Patient_10_Monocytes	Others
MuSiC (III)	Monocytes	0.971252	Bulk-Monocytes	Patient_10_Monocytes	Monocytes
MuSiC (III)	NK	0.0287483	Bulk-Monocytes	Patient_10_Monocytes	Others
MuSiC (III)	NKT	0	Bulk-Monocytes	Patient_10_Monocytes	Others
MuSiC (III)	B_cells	0	Bulk-Monocytes	Patient_11_Monocytes	Others
MuSiC (III)	CD4_T	0	Bulk-Monocytes	Patient_11_Monocytes	Others
MuSiC (III)	CD8_T	0	Bulk-Monocytes	Patient_11_Monocytes	Others
MuSiC (III)	Monocytes	1	Bulk-Monocytes	Patient_11_Monocytes	Monocytes
MuSiC (III)	NK	0	Bulk-Monocytes	Patient_11_Monocytes	Others
MuSiC (III)	NKT	0	Bulk-Monocytes	Patient_11_Monocytes	Others
MuSiC (III)	B_cells	0	Bulk-Monocytes	Patient_12_Monocytes	Others
MuSiC (III)	CD4_T	0	Bulk-Monocytes	Patient_12_Monocytes	Others
MuSiC (III)	CD8_T	0	Bulk-Monocytes	Patient_12_Monocytes	Others
MuSiC (III)	Monocytes	1	Bulk-Monocytes	Patient_12_Monocytes	Monocytes
MuSiC (III)	NK	0	Bulk-Monocytes	Patient_12_Monocytes	Others
MuSiC (III)	NKT	0	Bulk-Monocytes	Patient_12_Monocytes	Others
MuSiC (III)	B_cells	0	Bulk-Monocytes	Patient_13_Monocytes	Others
MuSiC (III)	CD4_T	0	Bulk-Monocytes	Patient_13_Monocytes	Others
MuSiC (III)	CD8_T	0	Bulk-Monocytes	Patient_13_Monocytes	Others
MuSiC (III)	Monocytes	1	Bulk-Monocytes	Patient_13_Monocytes	Monocytes
MuSiC (III)	NK	0	Bulk-Monocytes	Patient_13_Monocytes	Others
MuSiC (III)	NKT	0	Bulk-Monocytes	Patient_13_Monocytes	Others
MuSiC (III)	B_cells	0	Bulk-Monocytes	Patient_14_Monocytes	Others
MuSiC (III)	CD4_T	0	Bulk-Monocytes	Patient_14_Monocytes	Others
MuSiC (III)	CD8_T	0	Bulk-Monocytes	Patient_14_Monocytes	Others
MuSiC (III)	Monocytes	1	Bulk-Monocytes	Patient_14_Monocytes	Monocytes
MuSiC (III)	NK	0	Bulk-Monocytes	Patient_14_Monocytes	Others
MuSiC (III)	NKT	0	Bulk-Monocytes	Patient_14_Monocytes	Others
MuSiC (III)	B_cells	0	Bulk-Monocytes	Patient_15_Monocytes	Others
MuSiC (III)	CD4_T	0	Bulk-Monocytes	Patient_15_Monocytes	Others
MuSiC (III)	CD8_T	0	Bulk-Monocytes	Patient_15_Monocytes	Others
MuSiC (III)	Monocytes	0.99578	Bulk-Monocytes	Patient_15_Monocytes	Monocytes
MuSiC (III)	NK	0.00422012	Bulk-Monocytes	Patient_15_Monocytes	Others
MuSiC (III)	NKT	0	Bulk-Monocytes	Patient_15_Monocytes	Others
MuSiC (III)	B_cells	0	Bulk-Monocytes	Patient_16_Monocytes	Others
MuSiC (III)	CD4_T	0	Bulk-Monocytes	Patient_16_Monocytes	Others
MuSiC (III)	CD8_T	0	Bulk-Monocytes	Patient_16_Monocytes	Others
MuSiC (III)	Monocytes	0.999381	Bulk-Monocytes	Patient_16_Monocytes	Monocytes
MuSiC (III)	NK	0.000618592	Bulk-Monocytes	Patient_16_Monocytes	Others
MuSiC (III)	NKT	0	Bulk-Monocytes	Patient_16_Monocytes	Others
MuSiC (III)	B_cells	0	Bulk-Monocytes	Patient_17_Monocytes	Others
MuSiC (III)	CD4_T	0	Bulk-Monocytes	Patient_17_Monocytes	Others
MuSiC (III)	CD8_T	0	Bulk-Monocytes	Patient_17_Monocytes	Others
MuSiC (III)	Monocytes	1	Bulk-Monocytes	Patient_17_Monocytes	Monocytes
MuSiC (III)	NK	0	Bulk-Monocytes	Patient_17_Monocytes	Others
MuSiC (III)	NKT	0	Bulk-Monocytes	Patient_17_Monocytes	Others
MuSiC (III)	B_cells	0	Bulk-NK	Patient_01_NK	Others
MuSiC (III)	CD4_T	0	Bulk-NK	Patient_01_NK	Others
MuSiC (III)	CD8_T	0	Bulk-NK	Patient_01_NK	Others
MuSiC (III)	Monocytes	0.250835	Bulk-NK	Patient_01_NK	Others
MuSiC (III)	NK	0.700842	Bulk-NK	Patient_01_NK	NK
MuSiC (III)	NKT	0.0483228	Bulk-NK	Patient_01_NK	Others
MuSiC (III)	B_cells	0	Bulk-NK	Patient_02_NK	Others
MuSiC (III)	CD4_T	0	Bulk-NK	Patient_02_NK	Others
MuSiC (III)	CD8_T	0	Bulk-NK	Patient_02_NK	Others
MuSiC (III)	Monocytes	0.156862	Bulk-NK	Patient_02_NK	Others
MuSiC (III)	NK	0.670729	Bulk-NK	Patient_02_NK	NK
MuSiC (III)	NKT	0.17241	Bulk-NK	Patient_02_NK	Others
MuSiC (III)	B_cells	0	Bulk-NK	Patient_03_NK	Others
MuSiC (III)	CD4_T	0	Bulk-NK	Patient_03_NK	Others
MuSiC (III)	CD8_T	0	Bulk-NK	Patient_03_NK	Others
MuSiC (III)	Monocytes	0.0815044	Bulk-NK	Patient_03_NK	Others
MuSiC (III)	NK	0.701797	Bulk-NK	Patient_03_NK	NK
MuSiC (III)	NKT	0.216699	Bulk-NK	Patient_03_NK	Others
MuSiC (III)	B_cells	0	Bulk-NK	Patient_04_NK	Others
MuSiC (III)	CD4_T	0	Bulk-NK	Patient_04_NK	Others
MuSiC (III)	CD8_T	0	Bulk-NK	Patient_04_NK	Others
MuSiC (III)	Monocytes	0.506282	Bulk-NK	Patient_04_NK	Others
MuSiC (III)	NK	0.493718	Bulk-NK	Patient_04_NK	NK
MuSiC (III)	NKT	0	Bulk-NK	Patient_04_NK	Others
MuSiC (III)	B_cells	0	Bulk-NK	Patient_05_NK	Others
MuSiC (III)	CD4_T	0	Bulk-NK	Patient_05_NK	Others
MuSiC (III)	CD8_T	0	Bulk-NK	Patient_05_NK	Others
MuSiC (III)	Monocytes	0.44833	Bulk-NK	Patient_05_NK	Others
MuSiC (III)	NK	0.55167	Bulk-NK	Patient_05_NK	NK
MuSiC (III)	NKT	0	Bulk-NK	Patient_05_NK	Others
MuSiC (III)	B_cells	0	Bulk-NK	Patient_06_NK	Others
MuSiC (III)	CD4_T	0	Bulk-NK	Patient_06_NK	Others
MuSiC (III)	CD8_T	0	Bulk-NK	Patient_06_NK	Others
MuSiC (III)	Monocytes	0.151899	Bulk-NK	Patient_06_NK	Others
MuSiC (III)	NK	0.837727	Bulk-NK	Patient_06_NK	NK
MuSiC (III)	NKT	0.010374	Bulk-NK	Patient_06_NK	Others
MuSiC (III)	B_cells	0	Bulk-NK	Patient_07_NK	Others
MuSiC (III)	CD4_T	0	Bulk-NK	Patient_07_NK	Others
MuSiC (III)	CD8_T	0	Bulk-NK	Patient_07_NK	Others
MuSiC (III)	Monocytes	0.379953	Bulk-NK	Patient_07_NK	Others
MuSiC (III)	NK	0.583005	Bulk-NK	Patient_07_NK	NK
MuSiC (III)	NKT	0.0370413	Bulk-NK	Patient_07_NK	Others
MuSiC (III)	B_cells	0	Bulk-NK	Patient_08_NK	Others
MuSiC (III)	CD4_T	0	Bulk-NK	Patient_08_NK	Others
MuSiC (III)	CD8_T	0	Bulk-NK	Patient_08_NK	Others
MuSiC (III)	Monocytes	0.260684	Bulk-NK	Patient_08_NK	Others
MuSiC (III)	NK	0.739316	Bulk-NK	Patient_08_NK	NK
MuSiC (III)	NKT	0	Bulk-NK	Patient_08_NK	Others
MuSiC (III)	B_cells	0	Bulk-NK	Patient_09_NK	Others
MuSiC (III)	CD4_T	0	Bulk-NK	Patient_09_NK	Others
MuSiC (III)	CD8_T	0	Bulk-NK	Patient_09_NK	Others
MuSiC (III)	Monocytes	0.27603	Bulk-NK	Patient_09_NK	Others
MuSiC (III)	NK	0.591705	Bulk-NK	Patient_09_NK	NK
MuSiC (III)	NKT	0.132265	Bulk-NK	Patient_09_NK	Others
MuSiC (III)	B_cells	0	Bulk-NK	Patient_10_NK	Others
MuSiC (III)	CD4_T	0	Bulk-NK	Patient_10_NK	Others
MuSiC (III)	CD8_T	0	Bulk-NK	Patient_10_NK	Others
MuSiC (III)	Monocytes	0.233292	Bulk-NK	Patient_10_NK	Others
MuSiC (III)	NK	0.630577	Bulk-NK	Patient_10_NK	NK
MuSiC (III)	NKT	0.136131	Bulk-NK	Patient_10_NK	Others
MuSiC (III)	B_cells	0	Bulk-NK	Patient_11_NK	Others
[truncated: 551 more rows]

## Sheet: Figure_S16c
Methods	Cell_type	fraction	sampleType	sampleID	Color_Grp
CIBERSORTx (I;III)	B_cells	0.663956	Bulk-B_cells	Patient_01_B	B_cells
CIBERSORTx (I;III)	CD4+ T	0.0765601	Bulk-B_cells	Patient_01_B	Others
CIBERSORTx (I;III)	Naive CD8+ T	0.110367	Bulk-B_cells	Patient_01_B	Others
CIBERSORTx (I;III)	Monocytes	0.119501	Bulk-B_cells	Patient_01_B	Others
CIBERSORTx (I;III)	NK	0.00024373	Bulk-B_cells	Patient_01_B	Others
CIBERSORTx (I;III)	CD8+ NKT-like	0.0293713	Bulk-B_cells	Patient_01_B	Others
CIBERSORTx (I;III)	B_cells	0.759034	Bulk-B_cells	Patient_02_B	B_cells
CIBERSORTx (I;III)	CD4+ T	0.0794664	Bulk-B_cells	Patient_02_B	Others
CIBERSORTx (I;III)	Naive CD8+ T	0.0365094	Bulk-B_cells	Patient_02_B	Others
CIBERSORTx (I;III)	Monocytes	0.10586	Bulk-B_cells	Patient_02_B	Others
CIBERSORTx (I;III)	NK	0.000520396	Bulk-B_cells	Patient_02_B	Others
CIBERSORTx (I;III)	CD8+ NKT-like	0.0186102	Bulk-B_cells	Patient_02_B	Others
CIBERSORTx (I;III)	B_cells	0.713693	Bulk-B_cells	Patient_03_B	B_cells
CIBERSORTx (I;III)	CD4+ T	0.106961	Bulk-B_cells	Patient_03_B	Others
CIBERSORTx (I;III)	Naive CD8+ T	0.0776001	Bulk-B_cells	Patient_03_B	Others
CIBERSORTx (I;III)	Monocytes	0.0644557	Bulk-B_cells	Patient_03_B	Others
CIBERSORTx (I;III)	NK	0.00596036	Bulk-B_cells	Patient_03_B	Others
CIBERSORTx (I;III)	CD8+ NKT-like	0.0313302	Bulk-B_cells	Patient_03_B	Others
CIBERSORTx (I;III)	B_cells	0.755317	Bulk-B_cells	Patient_04_B	B_cells
CIBERSORTx (I;III)	CD4+ T	0.154468	Bulk-B_cells	Patient_04_B	Others
CIBERSORTx (I;III)	Naive CD8+ T	0.0656224	Bulk-B_cells	Patient_04_B	Others
CIBERSORTx (I;III)	Monocytes	0.0160075	Bulk-B_cells	Patient_04_B	Others
CIBERSORTx (I;III)	NK	0.000197954	Bulk-B_cells	Patient_04_B	Others
CIBERSORTx (I;III)	CD8+ NKT-like	0.00838671	Bulk-B_cells	Patient_04_B	Others
CIBERSORTx (I;III)	B_cells	0.584784	Bulk-B_cells	Patient_05_B	B_cells
CIBERSORTx (I;III)	CD4+ T	0.191942	Bulk-B_cells	Patient_05_B	Others
CIBERSORTx (I;III)	Naive CD8+ T	0.0627027	Bulk-B_cells	Patient_05_B	Others
CIBERSORTx (I;III)	Monocytes	0.12635	Bulk-B_cells	Patient_05_B	Others
CIBERSORTx (I;III)	NK	0.000265635	Bulk-B_cells	Patient_05_B	Others
CIBERSORTx (I;III)	CD8+ NKT-like	0.0339559	Bulk-B_cells	Patient_05_B	Others
CIBERSORTx (I;III)	B_cells	0.706532	Bulk-B_cells	Patient_06_B	B_cells
CIBERSORTx (I;III)	CD4+ T	0.176763	Bulk-B_cells	Patient_06_B	Others
CIBERSORTx (I;III)	Naive CD8+ T	0.10198	Bulk-B_cells	Patient_06_B	Others
CIBERSORTx (I;III)	Monocytes	0.00928234	Bulk-B_cells	Patient_06_B	Others
CIBERSORTx (I;III)	NK	0.00204023	Bulk-B_cells	Patient_06_B	Others
CIBERSORTx (I;III)	CD8+ NKT-like	0.00340216	Bulk-B_cells	Patient_06_B	Others
CIBERSORTx (I;III)	B_cells	0.653721	Bulk-B_cells	Patient_07_B	B_cells
CIBERSORTx (I;III)	CD4+ T	0.0798907	Bulk-B_cells	Patient_07_B	Others
CIBERSORTx (I;III)	Naive CD8+ T	0.088626	Bulk-B_cells	Patient_07_B	Others
CIBERSORTx (I;III)	Monocytes	0.131175	Bulk-B_cells	Patient_07_B	Others
CIBERSORTx (I;III)	NK	0.00770111	Bulk-B_cells	Patient_07_B	Others
CIBERSORTx (I;III)	CD8+ NKT-like	0.0388864	Bulk-B_cells	Patient_07_B	Others
CIBERSORTx (I;III)	B_cells	0.8058	Bulk-B_cells	Patient_08_B	B_cells
CIBERSORTx (I;III)	CD4+ T	0.0947923	Bulk-B_cells	Patient_08_B	Others
CIBERSORTx (I;III)	Naive CD8+ T	0.0278419	Bulk-B_cells	Patient_08_B	Others
CIBERSORTx (I;III)	Monocytes	0.0446786	Bulk-B_cells	Patient_08_B	Others
CIBERSORTx (I;III)	NK	0.00862094	Bulk-B_cells	Patient_08_B	Others
CIBERSORTx (I;III)	CD8+ NKT-like	0.0182668	Bulk-B_cells	Patient_08_B	Others
CIBERSORTx (I;III)	B_cells	0.665672	Bulk-B_cells	Patient_09_B	B_cells
CIBERSORTx (I;III)	CD4+ T	0.0802249	Bulk-B_cells	Patient_09_B	Others
CIBERSORTx (I;III)	Naive CD8+ T	0.0873956	Bulk-B_cells	Patient_09_B	Others
CIBERSORTx (I;III)	Monocytes	0.143752	Bulk-B_cells	Patient_09_B	Others
CIBERSORTx (I;III)	NK	0.0035117	Bulk-B_cells	Patient_09_B	Others
CIBERSORTx (I;III)	CD8+ NKT-like	0.0194441	Bulk-B_cells	Patient_09_B	Others
CIBERSORTx (I;III)	B_cells	0.856769	Bulk-B_cells	Patient_10_B	B_cells
CIBERSORTx (I;III)	CD4+ T	0.033874	Bulk-B_cells	Patient_10_B	Others
CIBERSORTx (I;III)	Naive CD8+ T	0.073329	Bulk-B_cells	Patient_10_B	Others
CIBERSORTx (I;III)	Monocytes	0.0138525	Bulk-B_cells	Patient_10_B	Others
CIBERSORTx (I;III)	NK	0.00167984	Bulk-B_cells	Patient_10_B	Others
CIBERSORTx (I;III)	CD8+ NKT-like	0.0204955	Bulk-B_cells	Patient_10_B	Others
CIBERSORTx (I;III)	B_cells	0.56114	Bulk-B_cells	Patient_11_B	B_cells
CIBERSORTx (I;III)	CD4+ T	0.261009	Bulk-B_cells	Patient_11_B	Others
CIBERSORTx (I;III)	Naive CD8+ T	0.0906183	Bulk-B_cells	Patient_11_B	Others
CIBERSORTx (I;III)	Monocytes	0.0828145	Bulk-B_cells	Patient_11_B	Others
CIBERSORTx (I;III)	NK	0.00106211	Bulk-B_cells	Patient_11_B	Others
CIBERSORTx (I;III)	CD8+ NKT-like	0.0033565	Bulk-B_cells	Patient_11_B	Others
CIBERSORTx (I;III)	B_cells	0.735119	Bulk-B_cells	Patient_12_B	B_cells
CIBERSORTx (I;III)	CD4+ T	0.16439	Bulk-B_cells	Patient_12_B	Others
CIBERSORTx (I;III)	Naive CD8+ T	0.0649032	Bulk-B_cells	Patient_12_B	Others
CIBERSORTx (I;III)	Monocytes	0.0159916	Bulk-B_cells	Patient_12_B	Others
CIBERSORTx (I;III)	NK	0.00107114	Bulk-B_cells	Patient_12_B	Others
CIBERSORTx (I;III)	CD8+ NKT-like	0.0185256	Bulk-B_cells	Patient_12_B	Others
CIBERSORTx (I;III)	B_cells	0.735193	Bulk-B_cells	Patient_13_B	B_cells
CIBERSORTx (I;III)	CD4+ T	0.110087	Bulk-B_cells	Patient_13_B	Others
CIBERSORTx (I;III)	Naive CD8+ T	0.133134	Bulk-B_cells	Patient_13_B	Others
CIBERSORTx (I;III)	Monocytes	0.00401265	Bulk-B_cells	Patient_13_B	Others
CIBERSORTx (I;III)	NK	0	Bulk-B_cells	Patient_13_B	Others
CIBERSORTx (I;III)	CD8+ NKT-like	0.0175739	Bulk-B_cells	Patient_13_B	Others
CIBERSORTx (I;III)	B_cells	0.787096	Bulk-B_cells	Patient_14_B	B_cells
CIBERSORTx (I;III)	CD4+ T	0.115582	Bulk-B_cells	Patient_14_B	Others
CIBERSORTx (I;III)	Naive CD8+ T	0.0409114	Bulk-B_cells	Patient_14_B	Others
CIBERSORTx (I;III)	Monocytes	0.0439195	Bulk-B_cells	Patient_14_B	Others
CIBERSORTx (I;III)	NK	0.00163306	Bulk-B_cells	Patient_14_B	Others
CIBERSORTx (I;III)	CD8+ NKT-like	0.0108583	Bulk-B_cells	Patient_14_B	Others
CIBERSORTx (I;III)	B_cells	0.778594	Bulk-B_cells	Patient_15_B	B_cells
CIBERSORTx (I;III)	CD4+ T	0.0896712	Bulk-B_cells	Patient_15_B	Others
CIBERSORTx (I;III)	Naive CD8+ T	0.0389328	Bulk-B_cells	Patient_15_B	Others
CIBERSORTx (I;III)	Monocytes	0.0705561	Bulk-B_cells	Patient_15_B	Others
CIBERSORTx (I;III)	NK	0.00180093	Bulk-B_cells	Patient_15_B	Others
CIBERSORTx (I;III)	CD8+ NKT-like	0.0204447	Bulk-B_cells	Patient_15_B	Others
CIBERSORTx (I;III)	B_cells	0.618914	Bulk-B_cells	Patient_16_B	B_cells
CIBERSORTx (I;III)	CD4+ T	0.109061	Bulk-B_cells	Patient_16_B	Others
CIBERSORTx (I;III)	Naive CD8+ T	0.0752275	Bulk-B_cells	Patient_16_B	Others
CIBERSORTx (I;III)	Monocytes	0.173089	Bulk-B_cells	Patient_16_B	Others
CIBERSORTx (I;III)	NK	0.000756118	Bulk-B_cells	Patient_16_B	Others
CIBERSORTx (I;III)	CD8+ NKT-like	0.0229527	Bulk-B_cells	Patient_16_B	Others
CIBERSORTx (I;III)	B_cells	0.639924	Bulk-B_cells	Patient_17_B	B_cells
CIBERSORTx (I;III)	CD4+ T	0.219061	Bulk-B_cells	Patient_17_B	Others
CIBERSORTx (I;III)	Naive CD8+ T	0.133732	Bulk-B_cells	Patient_17_B	Others
CIBERSORTx (I;III)	Monocytes	0.00728319	Bulk-B_cells	Patient_17_B	Others
CIBERSORTx (I;III)	NK	0	Bulk-B_cells	Patient_17_B	Others
CIBERSORTx (I;III)	CD8+ NKT-like	0	Bulk-B_cells	Patient_17_B	Others
CIBERSORTx (I;III)	B_cells	0.00066015	Bulk-CD4_T	Patient_01_CD4	Others
CIBERSORTx (I;III)	CD4+ T	0.895741	Bulk-CD4_T	Patient_01_CD4	CD4_T
CIBERSORTx (I;III)	Naive CD8+ T	0	Bulk-CD4_T	Patient_01_CD4	Others
CIBERSORTx (I;III)	Monocytes	0.00581585	Bulk-CD4_T	Patient_01_CD4	Others
CIBERSORTx (I;III)	NK	0	Bulk-CD4_T	Patient_01_CD4	Others
CIBERSORTx (I;III)	CD8+ NKT-like	0.0977829	Bulk-CD4_T	Patient_01_CD4	Others
CIBERSORTx (I;III)	B_cells	0.00190312	Bulk-CD4_T	Patient_02_CD4	Others
CIBERSORTx (I;III)	CD4+ T	0.857081	Bulk-CD4_T	Patient_02_CD4	CD4_T
CIBERSORTx (I;III)	Naive CD8+ T	0.0286365	Bulk-CD4_T	Patient_02_CD4	Others
CIBERSORTx (I;III)	Monocytes	0.00726661	Bulk-CD4_T	Patient_02_CD4	Others
CIBERSORTx (I;III)	NK	0.000670886	Bulk-CD4_T	Patient_02_CD4	Others
CIBERSORTx (I;III)	CD8+ NKT-like	0.104442	Bulk-CD4_T	Patient_02_CD4	Others
CIBERSORTx (I;III)	B_cells	0.00187633	Bulk-CD4_T	Patient_03_CD4	Others
CIBERSORTx (I;III)	CD4+ T	0.861888	Bulk-CD4_T	Patient_03_CD4	CD4_T
CIBERSORTx (I;III)	Naive CD8+ T	0	Bulk-CD4_T	Patient_03_CD4	Others
CIBERSORTx (I;III)	Monocytes	0.0113793	Bulk-CD4_T	Patient_03_CD4	Others
CIBERSORTx (I;III)	NK	0.0054245	Bulk-CD4_T	Patient_03_CD4	Others
CIBERSORTx (I;III)	CD8+ NKT-like	0.119432	Bulk-CD4_T	Patient_03_CD4	Others
CIBERSORTx (I;III)	B_cells	0.000194696	Bulk-CD4_T	Patient_04_CD4	Others
CIBERSORTx (I;III)	CD4+ T	0.86844	Bulk-CD4_T	Patient_04_CD4	CD4_T
CIBERSORTx (I;III)	Naive CD8+ T	0	Bulk-CD4_T	Patient_04_CD4	Others
CIBERSORTx (I;III)	Monocytes	0.00104709	Bulk-CD4_T	Patient_04_CD4	Others
CIBERSORTx (I;III)	NK	0	Bulk-CD4_T	Patient_04_CD4	Others
CIBERSORTx (I;III)	CD8+ NKT-like	0.130318	Bulk-CD4_T	Patient_04_CD4	Others
CIBERSORTx (I;III)	B_cells	0.000185094	Bulk-CD4_T	Patient_05_CD4	Others
CIBERSORTx (I;III)	CD4+ T	0.869007	Bulk-CD4_T	Patient_05_CD4	CD4_T
CIBERSORTx (I;III)	Naive CD8+ T	0.0161351	Bulk-CD4_T	Patient_05_CD4	Others
CIBERSORTx (I;III)	Monocytes	0.00672619	Bulk-CD4_T	Patient_05_CD4	Others
CIBERSORTx (I;III)	NK	0.0140436	Bulk-CD4_T	Patient_05_CD4	Others
CIBERSORTx (I;III)	CD8+ NKT-like	0.0939034	Bulk-CD4_T	Patient_05_CD4	Others
CIBERSORTx (I;III)	B_cells	0.000220551	Bulk-CD4_T	Patient_06_CD4	Others
CIBERSORTx (I;III)	CD4+ T	0.799149	Bulk-CD4_T	Patient_06_CD4	CD4_T
CIBERSORTx (I;III)	Naive CD8+ T	0.0443994	Bulk-CD4_T	Patient_06_CD4	Others
CIBERSORTx (I;III)	Monocytes	0.00334122	Bulk-CD4_T	Patient_06_CD4	Others
CIBERSORTx (I;III)	NK	0.0277736	Bulk-CD4_T	Patient_06_CD4	Others
CIBERSORTx (I;III)	CD8+ NKT-like	0.125117	Bulk-CD4_T	Patient_06_CD4	Others
CIBERSORTx (I;III)	B_cells	0.0293215	Bulk-CD4_T	Patient_07_CD4	Others
CIBERSORTx (I;III)	CD4+ T	0.666628	Bulk-CD4_T	Patient_07_CD4	CD4_T
CIBERSORTx (I;III)	Naive CD8+ T	0.000884571	Bulk-CD4_T	Patient_07_CD4	Others
CIBERSORTx (I;III)	Monocytes	0.10765	Bulk-CD4_T	Patient_07_CD4	Others
CIBERSORTx (I;III)	NK	0.0497512	Bulk-CD4_T	Patient_07_CD4	Others
CIBERSORTx (I;III)	CD8+ NKT-like	0.145765	Bulk-CD4_T	Patient_07_CD4	Others
CIBERSORTx (I;III)	B_cells	0.000441943	Bulk-CD4_T	Patient_08_CD4	Others
CIBERSORTx (I;III)	CD4+ T	0.794834	Bulk-CD4_T	Patient_08_CD4	CD4_T
CIBERSORTx (I;III)	Naive CD8+ T	0.0833787	Bulk-CD4_T	Patient_08_CD4	Others
CIBERSORTx (I;III)	Monocytes	0.000379466	Bulk-CD4_T	Patient_08_CD4	Others
CIBERSORTx (I;III)	NK	0.00183601	Bulk-CD4_T	Patient_08_CD4	Others
CIBERSORTx (I;III)	CD8+ NKT-like	0.11913	Bulk-CD4_T	Patient_08_CD4	Others
CIBERSORTx (I;III)	B_cells	0.00141591	Bulk-CD4_T	Patient_09_CD4	Others
CIBERSORTx (I;III)	CD4+ T	0.841615	Bulk-CD4_T	Patient_09_CD4	CD4_T
CIBERSORTx (I;III)	Naive CD8+ T	0.01125	Bulk-CD4_T	Patient_09_CD4	Others
CIBERSORTx (I;III)	Monocytes	0.0488389	Bulk-CD4_T	Patient_09_CD4	Others
CIBERSORTx (I;III)	NK	0.00334781	Bulk-CD4_T	Patient_09_CD4	Others
CIBERSORTx (I;III)	CD8+ NKT-like	0.0935323	Bulk-CD4_T	Patient_09_CD4	Others
CIBERSORTx (I;III)	B_cells	0.00283507	Bulk-CD4_T	Patient_10_CD4	Others
CIBERSORTx (I;III)	CD4+ T	0.845236	Bulk-CD4_T	Patient_10_CD4	CD4_T
CIBERSORTx (I;III)	Naive CD8+ T	0.0472526	Bulk-CD4_T	Patient_10_CD4	Others
CIBERSORTx (I;III)	Monocytes	0.00424988	Bulk-CD4_T	Patient_10_CD4	Others
CIBERSORTx (I;III)	NK	0.00153314	Bulk-CD4_T	Patient_10_CD4	Others
CIBERSORTx (I;III)	CD8+ NKT-like	0.0988936	Bulk-CD4_T	Patient_10_CD4	Others
CIBERSORTx (I;III)	B_cells	0.000182342	Bulk-CD4_T	Patient_11_CD4	Others
CIBERSORTx (I;III)	CD4+ T	0.848183	Bulk-CD4_T	Patient_11_CD4	CD4_T
CIBERSORTx (I;III)	Naive CD8+ T	0.110283	Bulk-CD4_T	Patient_11_CD4	Others
CIBERSORTx (I;III)	Monocytes	0.00159265	Bulk-CD4_T	Patient_11_CD4	Others
CIBERSORTx (I;III)	NK	0.0013633	Bulk-CD4_T	Patient_11_CD4	Others
CIBERSORTx (I;III)	CD8+ NKT-like	0.0383961	Bulk-CD4_T	Patient_11_CD4	Others
CIBERSORTx (I;III)	B_cells	0.000150998	Bulk-CD4_T	Patient_12_CD4	Others
CIBERSORTx (I;III)	CD4+ T	0.837825	Bulk-CD4_T	Patient_12_CD4	CD4_T
CIBERSORTx (I;III)	Naive CD8+ T	0.0570556	Bulk-CD4_T	Patient_12_CD4	Others
CIBERSORTx (I;III)	Monocytes	0.00390224	Bulk-CD4_T	Patient_12_CD4	Others
CIBERSORTx (I;III)	NK	0	Bulk-CD4_T	Patient_12_CD4	Others
CIBERSORTx (I;III)	CD8+ NKT-like	0.101066	Bulk-CD4_T	Patient_12_CD4	Others
CIBERSORTx (I;III)	B_cells	0.000146862	Bulk-CD4_T	Patient_13_CD4	Others
CIBERSORTx (I;III)	CD4+ T	0.830591	Bulk-CD4_T	Patient_13_CD4	CD4_T
CIBERSORTx (I;III)	Naive CD8+ T	0.0856856	Bulk-CD4_T	Patient_13_CD4	Others
CIBERSORTx (I;III)	Monocytes	0.00117821	Bulk-CD4_T	Patient_13_CD4	Others
CIBERSORTx (I;III)	NK	0.000822174	Bulk-CD4_T	Patient_13_CD4	Others
CIBERSORTx (I;III)	CD8+ NKT-like	0.0815766	Bulk-CD4_T	Patient_13_CD4	Others
CIBERSORTx (I;III)	B_cells	0.00313216	Bulk-CD4_T	Patient_14_CD4	Others
CIBERSORTx (I;III)	CD4+ T	0.764584	Bulk-CD4_T	Patient_14_CD4	CD4_T
CIBERSORTx (I;III)	Naive CD8+ T	0	Bulk-CD4_T	Patient_14_CD4	Others
CIBERSORTx (I;III)	Monocytes	0.00273157	Bulk-CD4_T	Patient_14_CD4	Others
CIBERSORTx (I;III)	NK	0.034898	Bulk-CD4_T	Patient_14_CD4	Others
CIBERSORTx (I;III)	CD8+ NKT-like	0.194654	Bulk-CD4_T	Patient_14_CD4	Others
CIBERSORTx (I;III)	B_cells	0.0241178	Bulk-CD4_T	Patient_15_CD4	Others
CIBERSORTx (I;III)	CD4+ T	0.752467	Bulk-CD4_T	Patient_15_CD4	CD4_T
CIBERSORTx (I;III)	Naive CD8+ T	0	Bulk-CD4_T	Patient_15_CD4	Others
CIBERSORTx (I;III)	Monocytes	0.0780822	Bulk-CD4_T	Patient_15_CD4	Others
CIBERSORTx (I;III)	NK	0	Bulk-CD4_T	Patient_15_CD4	Others
CIBERSORTx (I;III)	CD8+ NKT-like	0.145333	Bulk-CD4_T	Patient_15_CD4	Others
CIBERSORTx (I;III)	B_cells	0.00845229	Bulk-CD4_T	Patient_16_CD4	Others
CIBERSORTx (I;III)	CD4+ T	0.620908	Bulk-CD4_T	Patient_16_CD4	CD4_T
CIBERSORTx (I;III)	Naive CD8+ T	0.0349099	Bulk-CD4_T	Patient_16_CD4	Others
CIBERSORTx (I;III)	Monocytes	0.232893	Bulk-CD4_T	Patient_16_CD4	Others
CIBERSORTx (I;III)	NK	0.0604967	Bulk-CD4_T	Patient_16_CD4	Others
CIBERSORTx (I;III)	CD8+ NKT-like	0.0423399	Bulk-CD4_T	Patient_16_CD4	Others
CIBERSORTx (I;III)	B_cells	0.000138456	Bulk-CD4_T	Patient_17_CD4	Others
CIBERSORTx (I;III)	CD4+ T	0.807816	Bulk-CD4_T	Patient_17_CD4	CD4_T
CIBERSORTx (I;III)	Naive CD8+ T	0.125309	Bulk-CD4_T	Patient_17_CD4	Others
CIBERSORTx (I;III)	Monocytes	0.000796839	Bulk-CD4_T	Patient_17_CD4	Others
CIBERSORTx (I;III)	NK	0.000915235	Bulk-CD4_T	Patient_17_CD4	Others
CIBERSORTx (I;III)	CD8+ NKT-like	0.0650247	Bulk-CD4_T	Patient_17_CD4	Others
CIBERSORTx (I;III)	B_cells	0.0171357	Bulk-CD8_T	Patient_01_CD8	Others
CIBERSORTx (I;III)	CD4+ T	0.329542	Bulk-CD8_T	Patient_01_CD8	Others
CIBERSORTx (I;III)	Naive CD8+ T	0.105495	Bulk-CD8_T	Patient_01_CD8	CD8_T
CIBERSORTx (I;III)	Monocytes	0.108864	Bulk-CD8_T	Patient_01_CD8	Others
CIBERSORTx (I;III)	NK	0.0924158	Bulk-CD8_T	Patient_01_CD8	Others
CIBERSORTx (I;III)	CD8+ NKT-like	0.346548	Bulk-CD8_T	Patient_01_CD8	Others
CIBERSORTx (I;III)	B_cells	0.00922947	Bulk-CD8_T	Patient_02_CD8	Others
CIBERSORTx (I;III)	CD4+ T	0.482771	Bulk-CD8_T	Patient_02_CD8	Others
CIBERSORTx (I;III)	Naive CD8+ T	0.23113	Bulk-CD8_T	Patient_02_CD8	CD8_T
CIBERSORTx (I;III)	Monocytes	0.0111292	Bulk-CD8_T	Patient_02_CD8	Others
CIBERSORTx (I;III)	NK	0.0253104	Bulk-CD8_T	Patient_02_CD8	Others
CIBERSORTx (I;III)	CD8+ NKT-like	0.24043	Bulk-CD8_T	Patient_02_CD8	Others
CIBERSORTx (I;III)	B_cells	0.0313457	Bulk-CD8_T	Patient_03_CD8	Others
CIBERSORTx (I;III)	CD4+ T	0.335161	Bulk-CD8_T	Patient_03_CD8	Others
CIBERSORTx (I;III)	Naive CD8+ T	0.0319426	Bulk-CD8_T	Patient_03_CD8	CD8_T
CIBERSORTx (I;III)	Monocytes	0.0579483	Bulk-CD8_T	Patient_03_CD8	Others
CIBERSORTx (I;III)	NK	0.13081	Bulk-CD8_T	Patient_03_CD8	Others
CIBERSORTx (I;III)	CD8+ NKT-like	0.412792	Bulk-CD8_T	Patient_03_CD8	Others
CIBERSORTx (I;III)	B_cells	0.000165265	Bulk-CD8_T	Patient_04_CD8	Others
CIBERSORTx (I;III)	CD4+ T	0.45197	Bulk-CD8_T	Patient_04_CD8	Others
CIBERSORTx (I;III)	Naive CD8+ T	0.112791	Bulk-CD8_T	Patient_04_CD8	CD8_T
CIBERSORTx (I;III)	Monocytes	0.00337863	Bulk-CD8_T	Patient_04_CD8	Others
CIBERSORTx (I;III)	NK	0.0260248	Bulk-CD8_T	Patient_04_CD8	Others
CIBERSORTx (I;III)	CD8+ NKT-like	0.40567	Bulk-CD8_T	Patient_04_CD8	Others
CIBERSORTx (I;III)	B_cells	0.000828213	Bulk-CD8_T	Patient_05_CD8	Others
CIBERSORTx (I;III)	CD4+ T	0.471091	Bulk-CD8_T	Patient_05_CD8	Others
CIBERSORTx (I;III)	Naive CD8+ T	0.122918	Bulk-CD8_T	Patient_05_CD8	CD8_T
CIBERSORTx (I;III)	Monocytes	0.0128359	Bulk-CD8_T	Patient_05_CD8	Others
CIBERSORTx (I;III)	NK	0.0535117	Bulk-CD8_T	Patient_05_CD8	Others
CIBERSORTx (I;III)	CD8+ NKT-like	0.338814	Bulk-CD8_T	Patient_05_CD8	Others
CIBERSORTx (I;III)	B_cells	0.000124892	Bulk-CD8_T	Patient_06_CD8	Others
CIBERSORTx (I;III)	CD4+ T	0.358082	Bulk-CD8_T	Patient_06_CD8	Others
CIBERSORTx (I;III)	Naive CD8+ T	0.221228	Bulk-CD8_T	Patient_06_CD8	CD8_T
CIBERSORTx (I;III)	Monocytes	0.00636061	Bulk-CD8_T	Patient_06_CD8	Others
CIBERSORTx (I;III)	NK	0.115329	Bulk-CD8_T	Patient_06_CD8	Others
CIBERSORTx (I;III)	CD8+ NKT-like	0.298875	Bulk-CD8_T	Patient_06_CD8	Others
CIBERSORTx (I;III)	B_cells	0.0492658	Bulk-CD8_T	Patient_07_CD8	Others
CIBERSORTx (I;III)	CD4+ T	0.276694	Bulk-CD8_T	Patient_07_CD8	Others
CIBERSORTx (I;III)	Naive CD8+ T	0.03971	Bulk-CD8_T	Patient_07_CD8	CD8_T
CIBERSORTx (I;III)	Monocytes	0.129277	Bulk-CD8_T	Patient_07_CD8	Others
CIBERSORTx (I;III)	NK	0.161386	Bulk-CD8_T	Patient_07_CD8	Others
CIBERSORTx (I;III)	CD8+ NKT-like	0.343667	Bulk-CD8_T	Patient_07_CD8	Others
CIBERSORTx (I;III)	B_cells	0.00649903	Bulk-CD8_T	Patient_08_CD8	Others
CIBERSORTx (I;III)	CD4+ T	0.453886	Bulk-CD8_T	Patient_08_CD8	Others
CIBERSORTx (I;III)	Naive CD8+ T	0.230846	Bulk-CD8_T	Patient_08_CD8	CD8_T
CIBERSORTx (I;III)	Monocytes	0.0869455	Bulk-CD8_T	Patient_08_CD8	Others
CIBERSORTx (I;III)	NK	0.102441	Bulk-CD8_T	Patient_08_CD8	Others
CIBERSORTx (I;III)	CD8+ NKT-like	0.119382	Bulk-CD8_T	Patient_08_CD8	Others
CIBERSORTx (I;III)	B_cells	0.00552365	Bulk-CD8_T	Patient_09_CD8	Others
CIBERSORTx (I;III)	CD4+ T	0.403196	Bulk-CD8_T	Patient_09_CD8	Others
CIBERSORTx (I;III)	Naive CD8+ T	0.224528	Bulk-CD8_T	Patient_09_CD8	CD8_T
CIBERSORTx (I;III)	Monocytes	0.0976633	Bulk-CD8_T	Patient_09_CD8	Others
CIBERSORTx (I;III)	NK	0.0519639	Bulk-CD8_T	Patient_09_CD8	Others
CIBERSORTx (I;III)	CD8+ NKT-like	0.217125	Bulk-CD8_T	Patient_09_CD8	Others
CIBERSORTx (I;III)	B_cells	0.00407483	Bulk-CD8_T	Patient_10_CD8	Others
CIBERSORTx (I;III)	CD4+ T	0.388351	Bulk-CD8_T	Patient_10_CD8	Others
CIBERSORTx (I;III)	Naive CD8+ T	0.259272	Bulk-CD8_T	Patient_10_CD8	CD8_T
CIBERSORTx (I;III)	Monocytes	0.0119307	Bulk-CD8_T	Patient_10_CD8	Others
CIBERSORTx (I;III)	NK	0.0826124	Bulk-CD8_T	Patient_10_CD8	Others
CIBERSORTx (I;III)	CD8+ NKT-like	0.253759	Bulk-CD8_T	Patient_10_CD8	Others
CIBERSORTx (I;III)	B_cells	0.000203372	Bulk-CD8_T	Patient_11_CD8	Others
CIBERSORTx (I;III)	CD4+ T	0.468987	Bulk-CD8_T	Patient_11_CD8	Others
CIBERSORTx (I;III)	Naive CD8+ T	0.330242	Bulk-CD8_T	Patient_11_CD8	CD8_T
CIBERSORTx (I;III)	Monocytes	0.00360525	Bulk-CD8_T	Patient_11_CD8	Others
CIBERSORTx (I;III)	NK	0.0784736	Bulk-CD8_T	Patient_11_CD8	Others
CIBERSORTx (I;III)	CD8+ NKT-like	0.118488	Bulk-CD8_T	Patient_11_CD8	Others
CIBERSORTx (I;III)	B_cells	0.00100662	Bulk-CD8_T	Patient_12_CD8	Others
CIBERSORTx (I;III)	CD4+ T	0.479068	Bulk-CD8_T	Patient_12_CD8	Others
CIBERSORTx (I;III)	Naive CD8+ T	0.100593	Bulk-CD8_T	Patient_12_CD8	CD8_T
CIBERSORTx (I;III)	Monocytes	0.00521425	Bulk-CD8_T	Patient_12_CD8	Others
CIBERSORTx (I;III)	NK	0.0641981	Bulk-CD8_T	Patient_12_CD8	Others
CIBERSORTx (I;III)	CD8+ NKT-like	0.34992	Bulk-CD8_T	Patient_12_CD8	Others
CIBERSORTx (I;III)	B_cells	0.000330905	Bulk-CD8_T	Patient_13_CD8	Others
CIBERSORTx (I;III)	CD4+ T	0.376334	Bulk-CD8_T	Patient_13_CD8	Others
CIBERSORTx (I;III)	Naive CD8+ T	0.0662738	Bulk-CD8_T	Patient_13_CD8	CD8_T
CIBERSORTx (I;III)	Monocytes	0.00251874	Bulk-CD8_T	Patient_13_CD8	Others
CIBERSORTx (I;III)	NK	0.10175	Bulk-CD8_T	Patient_13_CD8	Others
CIBERSORTx (I;III)	CD8+ NKT-like	0.452792	Bulk-CD8_T	Patient_13_CD8	Others
CIBERSORTx (I;III)	B_cells	0.000362906	Bulk-CD8_T	Patient_14_CD8	Others
CIBERSORTx (I;III)	CD4+ T	0.506572	Bulk-CD8_T	Patient_14_CD8	Others
CIBERSORTx (I;III)	Naive CD8+ T	0.0599807	Bulk-CD8_T	Patient_14_CD8	CD8_T
CIBERSORTx (I;III)	Monocytes	0.0107508	Bulk-CD8_T	Patient_14_CD8	Others
CIBERSORTx (I;III)	NK	0.154739	Bulk-CD8_T	Patient_14_CD8	Others
CIBERSORTx (I;III)	CD8+ NKT-like	0.267595	Bulk-CD8_T	Patient_14_CD8	Others
CIBERSORTx (I;III)	B_cells	0.0440848	Bulk-CD8_T	Patient_15_CD8	Others
CIBERSORTx (I;III)	CD4+ T	0.331613	Bulk-CD8_T	Patient_15_CD8	Others
CIBERSORTx (I;III)	Naive CD8+ T	0	Bulk-CD8_T	Patient_15_CD8	CD8_T
CIBERSORTx (I;III)	Monocytes	0.185974	Bulk-CD8_T	Patient_15_CD8	Others
CIBERSORTx (I;III)	NK	0.112167	Bulk-CD8_T	Patient_15_CD8	Others
CIBERSORTx (I;III)	CD8+ NKT-like	0.326162	Bulk-CD8_T	Patient_15_CD8	Others
CIBERSORTx (I;III)	B_cells	0.00419026	Bulk-CD8_T	Patient_16_CD8	Others
CIBERSORTx (I;III)	CD4+ T	0.348629	Bulk-CD8_T	Patient_16_CD8	Others
CIBERSORTx (I;III)	Naive CD8+ T	0.12124	Bulk-CD8_T	Patient_16_CD8	CD8_T
CIBERSORTx (I;III)	Monocytes	0.247736	Bulk-CD8_T	Patient_16_CD8	Others
CIBERSORTx (I;III)	NK	0.149641	Bulk-CD8_T	Patient_16_CD8	Others
CIBERSORTx (I;III)	CD8+ NKT-like	0.128563	Bulk-CD8_T	Patient_16_CD8	Others
CIBERSORTx (I;III)	B_cells	6.19e-05	Bulk-CD8_T	Patient_17_CD8	Others
CIBERSORTx (I;III)	CD4+ T	0.436737	Bulk-CD8_T	Patient_17_CD8	Others
CIBERSORTx (I;III)	Naive CD8+ T	0.220618	Bulk-CD8_T	Patient_17_CD8	CD8_T
CIBERSORTx (I;III)	Monocytes	0.000171728	Bulk-CD8_T	Patient_17_CD8	Others
CIBERSORTx (I;III)	NK	0.0429897	Bulk-CD8_T	Patient_17_CD8	Others
CIBERSORTx (I;III)	CD8+ NKT-like	0.299422	Bulk-CD8_T	Patient_17_CD8	Others
CIBERSORTx (I;III)	B_cells	0.00113584	Bulk-Monocytes	Patient_01_Monocytes	Others
CIBERSORTx (I;III)	CD4+ T	0.037638	Bulk-Monocytes	Patient_01_Monocytes	Others
CIBERSORTx (I;III)	Naive CD8+ T	0.0224343	Bulk-Monocytes	Patient_01_Monocytes	Others
CIBERSORTx (I;III)	Monocytes	0.923869	Bulk-Monocytes	Patient_01_Monocytes	Monocytes
CIBERSORTx (I;III)	NK	0.00092143	Bulk-Monocytes	Patient_01_Monocytes	Others
CIBERSORTx (I;III)	CD8+ NKT-like	0.0140011	Bulk-Monocytes	Patient_01_Monocytes	Others
CIBERSORTx (I;III)	B_cells	0.005726	Bulk-Monocytes	Patient_02_Monocytes	Others
CIBERSORTx (I;III)	CD4+ T	0.0253588	Bulk-Monocytes	Patient_02_Monocytes	Others
CIBERSORTx (I;III)	Naive CD8+ T	0.0332883	Bulk-Monocytes	Patient_02_Monocytes	Others
CIBERSORTx (I;III)	Monocytes	0.902303	Bulk-Monocytes	Patient_02_Monocytes	Monocytes
CIBERSORTx (I;III)	NK	0.00209132	Bulk-Monocytes	Patient_02_Monocytes	Others
CIBERSORTx (I;III)	CD8+ NKT-like	0.0312326	Bulk-Monocytes	Patient_02_Monocytes	Others
CIBERSORTx (I;III)	B_cells	0.025958	Bulk-Monocytes	Patient_03_Monocytes	Others
CIBERSORTx (I;III)	CD4+ T	0.0347997	Bulk-Monocytes	Patient_03_Monocytes	Others
CIBERSORTx (I;III)	Naive CD8+ T	0.0322105	Bulk-Monocytes	Patient_03_Monocytes	Others
CIBERSORTx (I;III)	Monocytes	0.861107	Bulk-Monocytes	Patient_03_Monocytes	Monocytes
CIBERSORTx (I;III)	NK	0.0133105	Bulk-Monocytes	Patient_03_Monocytes	Others
CIBERSORTx (I;III)	CD8+ NKT-like	0.0326145	Bulk-Monocytes	Patient_03_Monocytes	Others
CIBERSORTx (I;III)	B_cells	0	Bulk-Monocytes	Patient_04_Monocytes	Others
CIBERSORTx (I;III)	CD4+ T	0.0202624	Bulk-Monocytes	Patient_04_Monocytes	Others
CIBERSORTx (I;III)	Naive CD8+ T	0.0421402	Bulk-Monocytes	Patient_04_Monocytes	Others
CIBERSORTx (I;III)	Monocytes	0.911777	Bulk-Monocytes	Patient_04_Monocytes	Monocytes
CIBERSORTx (I;III)	NK	0.00152221	Bulk-Monocytes	Patient_04_Monocytes	Others
CIBERSORTx (I;III)	CD8+ NKT-like	0.0242977	Bulk-Monocytes	Patient_04_Monocytes	Others
CIBERSORTx (I;III)	B_cells	0.00042005	Bulk-Monocytes	Patient_05_Monocytes	Others
CIBERSORTx (I;III)	CD4+ T	0.0273086	Bulk-Monocytes	Patient_05_Monocytes	Others
CIBERSORTx (I;III)	Naive CD8+ T	0.0360268	Bulk-Monocytes	Patient_05_Monocytes	Others
CIBERSORTx (I;III)	Monocytes	0.911263	Bulk-Monocytes	Patient_05_Monocytes	Monocytes
CIBERSORTx (I;III)	NK	0.00151881	Bulk-Monocytes	Patient_05_Monocytes	Others
CIBERSORTx (I;III)	CD8+ NKT-like	0.0234628	Bulk-Monocytes	Patient_05_Monocytes	Others
CIBERSORTx (I;III)	B_cells	0.000389646	Bulk-Monocytes	Patient_06_Monocytes	Others
CIBERSORTx (I;III)	CD4+ T	0.0322782	Bulk-Monocytes	Patient_06_Monocytes	Others
CIBERSORTx (I;III)	Naive CD8+ T	0.0254561	Bulk-Monocytes	Patient_06_Monocytes	Others
CIBERSORTx (I;III)	Monocytes	0.923182	Bulk-Monocytes	Patient_06_Monocytes	Monocytes
CIBERSORTx (I;III)	NK	0.0127627	Bulk-Monocytes	Patient_06_Monocytes	Others
CIBERSORTx (I;III)	CD8+ NKT-like	0.00593147	Bulk-Monocytes	Patient_06_Monocytes	Others
CIBERSORTx (I;III)	B_cells	0.0745704	Bulk-Monocytes	Patient_07_Monocytes	Others
CIBERSORTx (I;III)	CD4+ T	0.060456	Bulk-Monocytes	Patient_07_Monocytes	Others
CIBERSORTx (I;III)	Naive CD8+ T	0.0383395	Bulk-Monocytes	Patient_07_Monocytes	Others
CIBERSORTx (I;III)	Monocytes	0.778549	Bulk-Monocytes	Patient_07_Monocytes	Monocytes
CIBERSORTx (I;III)	NK	0.0202496	Bulk-Monocytes	Patient_07_Monocytes	Others
CIBERSORTx (I;III)	CD8+ NKT-like	0.027835	Bulk-Monocytes	Patient_07_Monocytes	Others
CIBERSORTx (I;III)	B_cells	0.013795	Bulk-Monocytes	Patient_08_Monocytes	Others
CIBERSORTx (I;III)	CD4+ T	0.0512781	Bulk-Monocytes	Patient_08_Monocytes	Others
CIBERSORTx (I;III)	Naive CD8+ T	0.0338389	Bulk-Monocytes	Patient_08_Monocytes	Others
CIBERSORTx (I;III)	Monocytes	0.872959	Bulk-Monocytes	Patient_08_Monocytes	Monocytes
CIBERSORTx (I;III)	NK	0.0193655	Bulk-Monocytes	Patient_08_Monocytes	Others
CIBERSORTx (I;III)	CD8+ NKT-like	0.00876396	Bulk-Monocytes	Patient_08_Monocytes	Others
CIBERSORTx (I;III)	B_cells	0.0359353	Bulk-Monocytes	Patient_09_Monocytes	Others
CIBERSORTx (I;III)	CD4+ T	0.0618411	Bulk-Monocytes	Patient_09_Monocytes	Others
CIBERSORTx (I;III)	Naive CD8+ T	0.0207813	Bulk-Monocytes	Patient_09_Monocytes	Others
CIBERSORTx (I;III)	Monocytes	0.838949	Bulk-Monocytes	Patient_09_Monocytes	Monocytes
CIBERSORTx (I;III)	NK	0.0138304	Bulk-Monocytes	Patient_09_Monocytes	Others
CIBERSORTx (I;III)	CD8+ NKT-like	0.0286633	Bulk-Monocytes	Patient_09_Monocytes	Others
CIBERSORTx (I;III)	B_cells	0.0217131	Bulk-Monocytes	Patient_10_Monocytes	Others
CIBERSORTx (I;III)	CD4+ T	0.0456112	Bulk-Monocytes	Patient_10_Monocytes	Others
CIBERSORTx (I;III)	Naive CD8+ T	0.0206367	Bulk-Monocytes	Patient_10_Monocytes	Others
CIBERSORTx (I;III)	Monocytes	0.870376	Bulk-Monocytes	Patient_10_Monocytes	Monocytes
CIBERSORTx (I;III)	NK	0.011402	Bulk-Monocytes	Patient_10_Monocytes	Others
CIBERSORTx (I;III)	CD8+ NKT-like	0.0302607	Bulk-Monocytes	Patient_10_Monocytes	Others
CIBERSORTx (I;III)	B_cells	0.00123683	Bulk-Monocytes	Patient_11_Monocytes	Others
CIBERSORTx (I;III)	CD4+ T	0.0392995	Bulk-Monocytes	Patient_11_Monocytes	Others
CIBERSORTx (I;III)	Naive CD8+ T	0.0225899	Bulk-Monocytes	Patient_11_Monocytes	Others
CIBERSORTx (I;III)	Monocytes	0.922584	Bulk-Monocytes	Patient_11_Monocytes	Monocytes
CIBERSORTx (I;III)	NK	0.00604861	Bulk-Monocytes	Patient_11_Monocytes	Others
CIBERSORTx (I;III)	CD8+ NKT-like	0.00824142	Bulk-Monocytes	Patient_11_Monocytes	Others
CIBERSORTx (I;III)	B_cells	0.00726584	Bulk-Monocytes	Patient_12_Monocytes	Others
CIBERSORTx (I;III)	CD4+ T	0.0338876	Bulk-Monocytes	Patient_12_Monocytes	Others
CIBERSORTx (I;III)	Naive CD8+ T	0.0365742	Bulk-Monocytes	Patient_12_Monocytes	Others
CIBERSORTx (I;III)	Monocytes	0.882571	Bulk-Monocytes	Patient_12_Monocytes	Monocytes
CIBERSORTx (I;III)	NK	0.0061167	Bulk-Monocytes	Patient_12_Monocytes	Others
CIBERSORTx (I;III)	CD8+ NKT-like	0.0335844	Bulk-Monocytes	Patient_12_Monocytes	Others
CIBERSORTx (I;III)	B_cells	0	Bulk-Monocytes	Patient_13_Monocytes	Others
CIBERSORTx (I;III)	CD4+ T	0.0475025	Bulk-Monocytes	Patient_13_Monocytes	Others
CIBERSORTx (I;III)	Naive CD8+ T	0.0233763	Bulk-Monocytes	Patient_13_Monocytes	Others
CIBERSORTx (I;III)	Monocytes	0.906247	Bulk-Monocytes	Patient_13_Monocytes	Monocytes
CIBERSORTx (I;III)	NK	0.00347841	Bulk-Monocytes	Patient_13_Monocytes	Others
CIBERSORTx (I;III)	CD8+ NKT-like	0.0193958	Bulk-Monocytes	Patient_13_Monocytes	Others
CIBERSORTx (I;III)	B_cells	0.0415356	Bulk-Monocytes	Patient_14_Monocytes	Others
CIBERSORTx (I;III)	CD4+ T	0.070175	Bulk-Monocytes	Patient_14_Monocytes	Others
CIBERSORTx (I;III)	Naive CD8+ T	0.0269471	Bulk-Monocytes	Patient_14_Monocytes	Others
CIBERSORTx (I;III)	Monocytes	0.812033	Bulk-Monocytes	Patient_14_Monocytes	Monocytes
CIBERSORTx (I;III)	NK	0.0262362	Bulk-Monocytes	Patient_14_Monocytes	Others
CIBERSORTx (I;III)	CD8+ NKT-like	0.0230734	Bulk-Monocytes	Patient_14_Monocytes	Others
CIBERSORTx (I;III)	B_cells	0.0213266	Bulk-Monocytes	Patient_15_Monocytes	Others
CIBERSORTx (I;III)	CD4+ T	0.0425035	Bulk-Monocytes	Patient_15_Monocytes	Others
CIBERSORTx (I;III)	Naive CD8+ T	0.0245305	Bulk-Monocytes	Patient_15_Monocytes	Others
CIBERSORTx (I;III)	Monocytes	0.877696	Bulk-Monocytes	Patient_15_Monocytes	Monocytes
CIBERSORTx (I;III)	NK	0.00484869	Bulk-Monocytes	Patient_15_Monocytes	Others
CIBERSORTx (I;III)	CD8+ NKT-like	0.0290946	Bulk-Monocytes	Patient_15_Monocytes	Others
CIBERSORTx (I;III)	B_cells	0.00164135	Bulk-Monocytes	Patient_16_Monocytes	Others
CIBERSORTx (I;III)	CD4+ T	0.0210755	Bulk-Monocytes	Patient_16_Monocytes	Others
CIBERSORTx (I;III)	Naive CD8+ T	0.0333161	Bulk-Monocytes	Patient_16_Monocytes	Others
CIBERSORTx (I;III)	Monocytes	0.913057	Bulk-Monocytes	Patient_16_Monocytes	Monocytes
CIBERSORTx (I;III)	NK	0.00148923	Bulk-Monocytes	Patient_16_Monocytes	Others
CIBERSORTx (I;III)	CD8+ NKT-like	0.0294208	Bulk-Monocytes	Patient_16_Monocytes	Others
CIBERSORTx (I;III)	B_cells	0.000186205	Bulk-Monocytes	Patient_17_Monocytes	Others
CIBERSORTx (I;III)	CD4+ T	0.0160894	Bulk-Monocytes	Patient_17_Monocytes	Others
CIBERSORTx (I;III)	Naive CD8+ T	0.0249859	Bulk-Monocytes	Patient_17_Monocytes	Others
CIBERSORTx (I;III)	Monocytes	0.949768	Bulk-Monocytes	Patient_17_Monocytes	Monocytes
CIBERSORTx (I;III)	NK	0.0004234	Bulk-Monocytes	Patient_17_Monocytes	Others
CIBERSORTx (I;III)	CD8+ NKT-like	0.00854687	Bulk-Monocytes	Patient_17_Monocytes	Others
CIBERSORTx (I;III)	B_cells	0.00128424	Bulk-NK	Patient_01_NK	Others
CIBERSORTx (I;III)	CD4+ T	0.155022	Bulk-NK	Patient_01_NK	Others
CIBERSORTx (I;III)	Naive CD8+ T	0	Bulk-NK	Patient_01_NK	Others
CIBERSORTx (I;III)	Monocytes	0.152582	Bulk-NK	Patient_01_NK	Others
CIBERSORTx (I;III)	NK	0.567119	Bulk-NK	Patient_01_NK	NK
CIBERSORTx (I;III)	CD8+ NKT-like	0.123993	Bulk-NK	Patient_01_NK	Others
CIBERSORTx (I;III)	B_cells	0.0079402	Bulk-NK	Patient_02_NK	Others
CIBERSORTx (I;III)	CD4+ T	0.227693	Bulk-NK	Patient_02_NK	Others
CIBERSORTx (I;III)	Naive CD8+ T	0	Bulk-NK	Patient_02_NK	Others
CIBERSORTx (I;III)	Monocytes	0.121945	Bulk-NK	Patient_02_NK	Others
CIBERSORTx (I;III)	NK	0.395847	Bulk-NK	Patient_02_NK	NK
CIBERSORTx (I;III)	CD8+ NKT-like	0.246575	Bulk-NK	Patient_02_NK	Others
CIBERSORTx (I;III)	B_cells	0.0145997	Bulk-NK	Patient_03_NK	Others
CIBERSORTx (I;III)	CD4+ T	0.25775	Bulk-NK	Patient_03_NK	Others
CIBERSORTx (I;III)	Naive CD8+ T	0	Bulk-NK	Patient_03_NK	Others
CIBERSORTx (I;III)	Monocytes	0.0611685	Bulk-NK	Patient_03_NK	Others
CIBERSORTx (I;III)	NK	0.562329	Bulk-NK	Patient_03_NK	NK
CIBERSORTx (I;III)	CD8+ NKT-like	0.104153	Bulk-NK	Patient_03_NK	Others
CIBERSORTx (I;III)	B_cells	0.00334353	Bulk-NK	Patient_04_NK	Others
CIBERSORTx (I;III)	CD4+ T	0.144836	Bulk-NK	Patient_04_NK	Others
CIBERSORTx (I;III)	Naive CD8+ T	0.00402849	Bulk-NK	Patient_04_NK	Others
CIBERSORTx (I;III)	Monocytes	0.464733	Bulk-NK	Patient_04_NK	Others
CIBERSORTx (I;III)	NK	0.362039	Bulk-NK	Patient_04_NK	NK
CIBERSORTx (I;III)	CD8+ NKT-like	0.0210193	Bulk-NK	Patient_04_NK	Others
CIBERSORTx (I;III)	B_cells	0.00817164	Bulk-NK	Patient_05_NK	Others
CIBERSORTx (I;III)	CD4+ T	0.173133	Bulk-NK	Patient_05_NK	Others
CIBERSORTx (I;III)	Naive CD8+ T	0.00886407	Bulk-NK	Patient_05_NK	Others
CIBERSORTx (I;III)	Monocytes	0.414708	Bulk-NK	Patient_05_NK	Others
CIBERSORTx (I;III)	NK	0.308151	Bulk-NK	Patient_05_NK	NK
CIBERSORTx (I;III)	CD8+ NKT-like	0.0869726	Bulk-NK	Patient_05_NK	Others
CIBERSORTx (I;III)	B_cells	0.000618274	Bulk-NK	Patient_06_NK	Others
CIBERSORTx (I;III)	CD4+ T	0.253627	Bulk-NK	Patient_06_NK	Others
CIBERSORTx (I;III)	Naive CD8+ T	0.0173207	Bulk-NK	Patient_06_NK	Others
CIBERSORTx (I;III)	Monocytes	0.0209267	Bulk-NK	Patient_06_NK	Others
CIBERSORTx (I;III)	NK	0.633451	Bulk-NK	Patient_06_NK	NK
CIBERSORTx (I;III)	CD8+ NKT-like	0.0740562	Bulk-NK	Patient_06_NK	Others
CIBERSORTx (I;III)	B_cells	0.0698571	Bulk-NK	Patient_07_NK	Others
CIBERSORTx (I;III)	CD4+ T	0.236859	Bulk-NK	Patient_07_NK	Others
CIBERSORTx (I;III)	Naive CD8+ T	0	Bulk-NK	Patient_07_NK	Others
CIBERSORTx (I;III)	Monocytes	0.308046	Bulk-NK	Patient_07_NK	Others
CIBERSORTx (I;III)	NK	0.328819	Bulk-NK	Patient_07_NK	NK
CIBERSORTx (I;III)	CD8+ NKT-like	0.0564193	Bulk-NK	Patient_07_NK	Others
CIBERSORTx (I;III)	B_cells	0.0368392	Bulk-NK	Patient_08_NK	Others
CIBERSORTx (I;III)	CD4+ T	0.249365	Bulk-NK	Patient_08_NK	Others
CIBERSORTx (I;III)	Naive CD8+ T	0	Bulk-NK	Patient_08_NK	Others
CIBERSORTx (I;III)	Monocytes	0.200636	Bulk-NK	Patient_08_NK	Others
CIBERSORTx (I;III)	NK	0.444752	Bulk-NK	Patient_08_NK	NK
CIBERSORTx (I;III)	CD8+ NKT-like	0.0684078	Bulk-NK	Patient_08_NK	Others
CIBERSORTx (I;III)	B_cells	0.00279492	Bulk-NK	Patient_09_NK	Others
CIBERSORTx (I;III)	CD4+ T	0.214152	Bulk-NK	Patient_09_NK	Others
CIBERSORTx (I;III)	Naive CD8+ T	0	Bulk-NK	Patient_09_NK	Others
CIBERSORTx (I;III)	Monocytes	0.173525	Bulk-NK	Patient_09_NK	Others
CIBERSORTx (I;III)	NK	0.461406	Bulk-NK	Patient_09_NK	NK
CIBERSORTx (I;III)	CD8+ NKT-like	0.148123	Bulk-NK	Patient_09_NK	Others
CIBERSORTx (I;III)	B_cells	0.0120999	Bulk-NK	Patient_10_NK	Others
CIBERSORTx (I;III)	CD4+ T	0.163812	Bulk-NK	Patient_10_NK	Others
CIBERSORTx (I;III)	Naive CD8+ T	0.0115668	Bulk-NK	Patient_10_NK	Others
CIBERSORTx (I;III)	Monocytes	0.284313	Bulk-NK	Patient_10_NK	Others
CIBERSORTx (I;III)	NK	0.403462	Bulk-NK	Patient_10_NK	NK
CIBERSORTx (I;III)	CD8+ NKT-like	0.124746	Bulk-NK	Patient_10_NK	Others
CIBERSORTx (I;III)	B_cells	0.000477812	Bulk-NK	Patient_11_NK	Others
CIBERSORTx (I;III)	CD4+ T	0.269392	Bulk-NK	Patient_11_NK	Others
CIBERSORTx (I;III)	Naive CD8+ T	0	Bulk-NK	Patient_11_NK	Others
CIBERSORTx (I;III)	Monocytes	0.0311172	Bulk-NK	Patient_11_NK	Others
CIBERSORTx (I;III)	NK	0.603638	Bulk-NK	Patient_11_NK	NK
CIBERSORTx (I;III)	CD8+ NKT-like	0.0953749	Bulk-NK	Patient_11_NK	Others
CIBERSORTx (I;III)	B_cells	0.00142364	Bulk-NK	Patient_12_NK	Others
CIBERSORTx (I;III)	CD4+ T	0.193024	Bulk-NK	Patient_12_NK	Others
CIBERSORTx (I;III)	Naive CD8+ T	0.0133196	Bulk-NK	Patient_12_NK	Others
CIBERSORTx (I;III)	Monocytes	0.238952	Bulk-NK	Patient_12_NK	Others
CIBERSORTx (I;III)	NK	0.513172	Bulk-NK	Patient_12_NK	NK
CIBERSORTx (I;III)	CD8+ NKT-like	0.040108	Bulk-NK	Patient_12_NK	Others
CIBERSORTx (I;III)	B_cells	0.000401549	Bulk-NK	Patient_13_NK	Others
CIBERSORTx (I;III)	CD4+ T	0.247037	Bulk-NK	Patient_13_NK	Others
CIBERSORTx (I;III)	Naive CD8+ T	0	Bulk-NK	Patient_13_NK	Others
CIBERSORTx (I;III)	Monocytes	0.0677447	Bulk-NK	Patient_13_NK	Others
CIBERSORTx (I;III)	NK	0.500265	Bulk-NK	Patient_13_NK	NK
CIBERSORTx (I;III)	CD8+ NKT-like	0.184552	Bulk-NK	Patient_13_NK	Others
CIBERSORTx (I;III)	B_cells	0.00325013	Bulk-NK	Patient_14_NK	Others
CIBERSORTx (I;III)	CD4+ T	0.232177	Bulk-NK	Patient_14_NK	Others
CIBERSORTx (I;III)	Naive CD8+ T	0.00863064	Bulk-NK	Patient_14_NK	Others
CIBERSORTx (I;III)	Monocytes	0.0942326	Bulk-NK	Patient_14_NK	Others
CIBERSORTx (I;III)	NK	0.66171	Bulk-NK	Patient_14_NK	NK
CIBERSORTx (I;III)	CD8+ NKT-like	0	Bulk-NK	Patient_14_NK	Others
CIBERSORTx (I;III)	B_cells	0.0394648	Bulk-NK	Patient_15_NK	Others
CIBERSORTx (I;III)	CD4+ T	0.112685	Bulk-NK	Patient_15_NK	Others
CIBERSORTx (I;III)	Naive CD8+ T	0	Bulk-NK	Patient_15_NK	Others
CIBERSORTx (I;III)	Monocytes	0.426953	Bulk-NK	Patient_15_NK	Others
CIBERSORTx (I;III)	NK	0.277551	Bulk-NK	Patient_15_NK	NK
CIBERSORTx (I;III)	CD8+ NKT-like	0.143346	Bulk-NK	Patient_15_NK	Others
CIBERSORTx (I;III)	B_cells	0.00775456	Bulk-NK	Patient_16_NK	Others
CIBERSORTx (I;III)	CD4+ T	0.156702	Bulk-NK	Patient_16_NK	Others
CIBERSORTx (I;III)	Naive CD8+ T	0.0156967	Bulk-NK	Patient_16_NK	Others
CIBERSORTx (I;III)	Monocytes	0.533013	Bulk-NK	Patient_16_NK	Others
CIBERSORTx (I;III)	NK	0.22784	Bulk-NK	Patient_16_NK	NK
CIBERSORTx (I;III)	CD8+ NKT-like	0.058993	Bulk-NK	Patient_16_NK	Others
CIBERSORTx (I;III)	B_cells	0.000546892	Bulk-NK	Patient_17_NK	Others
CIBERSORTx (I;III)	CD4+ T	0.230669	Bulk-NK	Patient_17_NK	Others
CIBERSORTx (I;III)	Naive CD8+ T	0.014536	Bulk-NK	Patient_17_NK	Others
CIBERSORTx (I;III)	Monocytes	0.00172087	Bulk-NK	Patient_17_NK	Others
CIBERSORTx (I;III)	NK	0.68112	Bulk-NK	Patient_17_NK	NK
CIBERSORTx (I;III)	CD8+ NKT-like	0.0714064	Bulk-NK	Patient_17_NK	Others
ReDeconv	B_cells	0.957809	Bulk-B_cells	Patient_01_B	B_cells
ReDeconv	CD4+ T	0	Bulk-B_cells	Patient_01_B	Others
ReDeconv	Naive CD8+ T	0.0103478	Bulk-B_cells	Patient_01_B	Others
ReDeconv	Monocytes	0.0249636	Bulk-B_cells	Patient_01_B	Others
ReDeconv	NK	0.00687947	Bulk-B_cells	Patient_01_B	Others
ReDeconv	CD8+ NKT-like	0	Bulk-B_cells	Patient_01_B	Others
ReDeconv	B_cells	0.963384	Bulk-B_cells	Patient_02_B	B_cells
ReDeconv	CD4+ T	0	Bulk-B_cells	Patient_02_B	Others
ReDeconv	Naive CD8+ T	0	Bulk-B_cells	Patient_02_B	Others
ReDeconv	Monocytes	0.0248327	Bulk-B_cells	Patient_02_B	Others
ReDeconv	NK	0.0117832	Bulk-B_cells	Patient_02_B	Others
ReDeconv	CD8+ NKT-like	0	Bulk-B_cells	Patient_02_B	Others
ReDeconv	B_cells	0.940755	Bulk-B_cells	Patient_03_B	B_cells
ReDeconv	CD4+ T	0.00382892	Bulk-B_cells	Patient_03_B	Others
ReDeconv	Naive CD8+ T	0	Bulk-B_cells	Patient_03_B	Others
ReDeconv	Monocytes	0.0285491	Bulk-B_cells	Patient_03_B	Others
ReDeconv	NK	0.010991	Bulk-B_cells	Patient_03_B	Others
ReDeconv	CD8+ NKT-like	0.0158757	Bulk-B_cells	Patient_03_B	Others
ReDeconv	B_cells	0.996516	Bulk-B_cells	Patient_04_B	B_cells
ReDeconv	CD4+ T	0	Bulk-B_cells	Patient_04_B	Others
ReDeconv	Naive CD8+ T	0	Bulk-B_cells	Patient_04_B	Others
ReDeconv	Monocytes	3.15781e-05	Bulk-B_cells	Patient_04_B	Others
ReDeconv	NK	0	Bulk-B_cells	Patient_04_B	Others
ReDeconv	CD8+ NKT-like	0.00345277	Bulk-B_cells	Patient_04_B	Others
ReDeconv	B_cells	0.936193	Bulk-B_cells	Patient_05_B	B_cells
ReDeconv	CD4+ T	0.0278448	Bulk-B_cells	Patient_05_B	Others
ReDeconv	Naive CD8+ T	0	Bulk-B_cells	Patient_05_B	Others
ReDeconv	Monocytes	0.0246051	Bulk-B_cells	Patient_05_B	Others
ReDeconv	NK	0.000626133	Bulk-B_cells	Patient_05_B	Others
ReDeconv	CD8+ NKT-like	0.0107308	Bulk-B_cells	Patient_05_B	Others
ReDeconv	B_cells	0.982547	Bulk-B_cells	Patient_06_B	B_cells
ReDeconv	CD4+ T	0.0104254	Bulk-B_cells	Patient_06_B	Others
ReDeconv	Naive CD8+ T	0	Bulk-B_cells	Patient_06_B	Others
ReDeconv	Monocytes	0.00399768	Bulk-B_cells	Patient_06_B	Others
ReDeconv	NK	0.00302999	Bulk-B_cells	Patient_06_B	Others
ReDeconv	CD8+ NKT-like	0	Bulk-B_cells	Patient_06_B	Others
ReDeconv	B_cells	0.93235	Bulk-B_cells	Patient_07_B	B_cells
ReDeconv	CD4+ T	0.0135659	Bulk-B_cells	Patient_07_B	Others
ReDeconv	Naive CD8+ T	0	Bulk-B_cells	Patient_07_B	Others
ReDeconv	Monocytes	0.0322672	Bulk-B_cells	Patient_07_B	Others
ReDeconv	NK	0.013139	Bulk-B_cells	Patient_07_B	Others
ReDeconv	CD8+ NKT-like	0.00867743	Bulk-B_cells	Patient_07_B	Others
ReDeconv	B_cells	0.626693	Bulk-B_cells	Patient_08_B	B_cells
ReDeconv	CD4+ T	0.282019	Bulk-B_cells	Patient_08_B	Others
ReDeconv	Naive CD8+ T	0	Bulk-B_cells	Patient_08_B	Others
ReDeconv	Monocytes	0.0160112	Bulk-B_cells	Patient_08_B	Others
ReDeconv	NK	0.0514497	Bulk-B_cells	Patient_08_B	Others
ReDeconv	CD8+ NKT-like	0.0238266	Bulk-B_cells	Patient_08_B	Others
ReDeconv	B_cells	0.943791	Bulk-B_cells	Patient_09_B	B_cells
ReDeconv	CD4+ T	0	Bulk-B_cells	Patient_09_B	Others
ReDeconv	Naive CD8+ T	0.00500415	Bulk-B_cells	Patient_09_B	Others
ReDeconv	Monocytes	0.0447115	Bulk-B_cells	Patient_09_B	Others
ReDeconv	NK	0.00430434	Bulk-B_cells	Patient_09_B	Others
ReDeconv	CD8+ NKT-like	0.00218856	Bulk-B_cells	Patient_09_B	Others
ReDeconv	B_cells	0.967478	Bulk-B_cells	Patient_10_B	B_cells
ReDeconv	CD4+ T	0	Bulk-B_cells	Patient_10_B	Others
ReDeconv	Naive CD8+ T	0.0134682	Bulk-B_cells	Patient_10_B	Others
ReDeconv	Monocytes	0.00493252	Bulk-B_cells	Patient_10_B	Others
ReDeconv	NK	0.014121	Bulk-B_cells	Patient_10_B	Others
ReDeconv	CD8+ NKT-like	0	Bulk-B_cells	Patient_10_B	Others
ReDeconv	B_cells	0.955009	Bulk-B_cells	Patient_11_B	B_cells
ReDeconv	CD4+ T	0	Bulk-B_cells	Patient_11_B	Others
ReDeconv	Naive CD8+ T	0.0093319	Bulk-B_cells	Patient_11_B	Others
ReDeconv	Monocytes	0.0318372	Bulk-B_cells	Patient_11_B	Others
ReDeconv	NK	0.000705277	Bulk-B_cells	Patient_11_B	Others
ReDeconv	CD8+ NKT-like	0.00311674	Bulk-B_cells	Patient_11_B	Others
ReDeconv	B_cells	0.988806	Bulk-B_cells	Patient_12_B	B_cells
ReDeconv	CD4+ T	0	Bulk-B_cells	Patient_12_B	Others
ReDeconv	Naive CD8+ T	0	Bulk-B_cells	Patient_12_B	Others
ReDeconv	Monocytes	0	Bulk-B_cells	Patient_12_B	Others
ReDeconv	NK	0.00270769	Bulk-B_cells	Patient_12_B	Others
ReDeconv	CD8+ NKT-like	0.00848601	Bulk-B_cells	Patient_12_B	Others
ReDeconv	B_cells	0.848796	Bulk-B_cells	Patient_13_B	B_cells
ReDeconv	CD4+ T	0.13614	Bulk-B_cells	Patient_13_B	Others
ReDeconv	Naive CD8+ T	0	Bulk-B_cells	Patient_13_B	Others
ReDeconv	Monocytes	0	Bulk-B_cells	Patient_13_B	Others
ReDeconv	NK	0.0132829	Bulk-B_cells	Patient_13_B	Others
ReDeconv	CD8+ NKT-like	0.00178125	Bulk-B_cells	Patient_13_B	Others
ReDeconv	B_cells	0.934173	Bulk-B_cells	Patient_14_B	B_cells
ReDeconv	CD4+ T	0.045869	Bulk-B_cells	Patient_14_B	Others
ReDeconv	Naive CD8+ T	0	Bulk-B_cells	Patient_14_B	Others
ReDeconv	Monocytes	0.0129617	Bulk-B_cells	Patient_14_B	Others
ReDeconv	NK	0.00496827	Bulk-B_cells	Patient_14_B	Others
ReDeconv	CD8+ NKT-like	0.00202826	Bulk-B_cells	Patient_14_B	Others
ReDeconv	B_cells	0.939058	Bulk-B_cells	Patient_15_B	B_cells
ReDeconv	CD4+ T	0.0169044	Bulk-B_cells	Patient_15_B	Others
ReDeconv	Naive CD8+ T	0	Bulk-B_cells	Patient_15_B	Others
ReDeconv	Monocytes	0.0264715	Bulk-B_cells	Patient_15_B	Others
ReDeconv	NK	0.00686149	Bulk-B_cells	Patient_15_B	Others
ReDeconv	CD8+ NKT-like	0.0107041	Bulk-B_cells	Patient_15_B	Others
ReDeconv	B_cells	0.915013	Bulk-B_cells	Patient_16_B	B_cells
ReDeconv	CD4+ T	0.0152548	Bulk-B_cells	Patient_16_B	Others
ReDeconv	Naive CD8+ T	0	Bulk-B_cells	Patient_16_B	Others
ReDeconv	Monocytes	0.0606961	Bulk-B_cells	Patient_16_B	Others
ReDeconv	NK	0	Bulk-B_cells	Patient_16_B	Others
ReDeconv	CD8+ NKT-like	0.00903637	Bulk-B_cells	Patient_16_B	Others
ReDeconv	B_cells	0.983468	Bulk-B_cells	Patient_17_B	B_cells
ReDeconv	CD4+ T	0	Bulk-B_cells	Patient_17_B	Others
ReDeconv	Naive CD8+ T	0.0153773	Bulk-B_cells	Patient_17_B	Others
ReDeconv	Monocytes	0	Bulk-B_cells	Patient_17_B	Others
ReDeconv	NK	0.00115431	Bulk-B_cells	Patient_17_B	Others
ReDeconv	CD8+ NKT-like	0	Bulk-B_cells	Patient_17_B	Others
ReDeconv	B_cells	0.00115834	Bulk-CD4_T	Patient_01_CD4	Others
ReDeconv	CD4+ T	0.99035	Bulk-CD4_T	Patient_01_CD4	CD4_T
ReDeconv	Naive CD8+ T	0	Bulk-CD4_T	Patient_01_CD4	Others
ReDeconv	Monocytes	0	Bulk-CD4_T	Patient_01_CD4	Others
ReDeconv	NK	0.00849144	Bulk-CD4_T	Patient_01_CD4	Others
ReDeconv	CD8+ NKT-like	0	Bulk-CD4_T	Patient_01_CD4	Others
ReDeconv	B_cells	0.00363845	Bulk-CD4_T	Patient_02_CD4	Others
ReDeconv	CD4+ T	0.977719	Bulk-CD4_T	Patient_02_CD4	CD4_T
ReDeconv	Naive CD8+ T	0	Bulk-CD4_T	Patient_02_CD4	Others
ReDeconv	Monocytes	0	Bulk-CD4_T	Patient_02_CD4	Others
ReDeconv	NK	0.0186428	Bulk-CD4_T	Patient_02_CD4	Others
ReDeconv	CD8+ NKT-like	0	Bulk-CD4_T	Patient_02_CD4	Others
ReDeconv	B_cells	0	Bulk-CD4_T	Patient_03_CD4	Others
ReDeconv	CD4+ T	0.970551	Bulk-CD4_T	Patient_03_CD4	CD4_T
ReDeconv	Naive CD8+ T	0	Bulk-CD4_T	Patient_03_CD4	Others
ReDeconv	Monocytes	0	Bulk-CD4_T	Patient_03_CD4	Others
ReDeconv	NK	0.0184802	Bulk-CD4_T	Patient_03_CD4	Others
ReDeconv	CD8+ NKT-like	0.0109689	Bulk-CD4_T	Patient_03_CD4	Others
ReDeconv	B_cells	0	Bulk-CD4_T	Patient_04_CD4	Others
ReDeconv	CD4+ T	0.998625	Bulk-CD4_T	Patient_04_CD4	CD4_T
ReDeconv	Naive CD8+ T	0	Bulk-CD4_T	Patient_04_CD4	Others
ReDeconv	Monocytes	0	Bulk-CD4_T	Patient_04_CD4	Others
ReDeconv	NK	0.00131871	Bulk-CD4_T	Patient_04_CD4	Others
ReDeconv	CD8+ NKT-like	5.59002e-05	Bulk-CD4_T	Patient_04_CD4	Others
ReDeconv	B_cells	0	Bulk-CD4_T	Patient_05_CD4	Others
ReDeconv	CD4+ T	0.991602	Bulk-CD4_T	Patient_05_CD4	CD4_T
ReDeconv	Naive CD8+ T	0	Bulk-CD4_T	Patient_05_CD4	Others
ReDeconv	Monocytes	0	Bulk-CD4_T	Patient_05_CD4	Others
ReDeconv	NK	0.00839807	Bulk-CD4_T	Patient_05_CD4	Others
ReDeconv	CD8+ NKT-like	0	Bulk-CD4_T	Patient_05_CD4	Others
ReDeconv	B_cells	0	Bulk-CD4_T	Patient_06_CD4	Others
ReDeconv	CD4+ T	0.960836	Bulk-CD4_T	Patient_06_CD4	CD4_T
ReDeconv	Naive CD8+ T	0	Bulk-CD4_T	Patient_06_CD4	Others
ReDeconv	Monocytes	0	Bulk-CD4_T	Patient_06_CD4	Others
ReDeconv	NK	0.0386045	Bulk-CD4_T	Patient_06_CD4	Others
ReDeconv	CD8+ NKT-like	0.000559753	Bulk-CD4_T	Patient_06_CD4	Others
ReDeconv	B_cells	0.0181611	Bulk-CD4_T	Patient_07_CD4	Others
ReDeconv	CD4+ T	0.851685	Bulk-CD4_T	Patient_07_CD4	CD4_T
ReDeconv	Naive CD8+ T	0	Bulk-CD4_T	Patient_07_CD4	Others
ReDeconv	Monocytes	0.0125199	Bulk-CD4_T	Patient_07_CD4	Others
ReDeconv	NK	0.0951284	Bulk-CD4_T	Patient_07_CD4	Others
ReDeconv	CD8+ NKT-like	0.0225055	Bulk-CD4_T	Patient_07_CD4	Others
ReDeconv	B_cells	0	Bulk-CD4_T	Patient_08_CD4	Others
ReDeconv	CD4+ T	0.986241	Bulk-CD4_T	Patient_08_CD4	CD4_T
ReDeconv	Naive CD8+ T	0	Bulk-CD4_T	Patient_08_CD4	Others
ReDeconv	Monocytes	0	Bulk-CD4_T	Patient_08_CD4	Others
ReDeconv	NK	0.013759	Bulk-CD4_T	Patient_08_CD4	Others
ReDeconv	CD8+ NKT-like	0	Bulk-CD4_T	Patient_08_CD4	Others
ReDeconv	B_cells	0.00393868	Bulk-CD4_T	Patient_09_CD4	Others
ReDeconv	CD4+ T	0.960155	Bulk-CD4_T	Patient_09_CD4	CD4_T
ReDeconv	Naive CD8+ T	0	Bulk-CD4_T	Patient_09_CD4	Others
ReDeconv	Monocytes	0.0105185	Bulk-CD4_T	Patient_09_CD4	Others
ReDeconv	NK	0.0134336	Bulk-CD4_T	Patient_09_CD4	Others
ReDeconv	CD8+ NKT-like	0.0119545	Bulk-CD4_T	Patient_09_CD4	Others
ReDeconv	B_cells	0.00465246	Bulk-CD4_T	Patient_10_CD4	Others
ReDeconv	CD4+ T	0.985162	Bulk-CD4_T	Patient_10_CD4	CD4_T
ReDeconv	Naive CD8+ T	0	Bulk-CD4_T	Patient_10_CD4	Others
ReDeconv	Monocytes	0	Bulk-CD4_T	Patient_10_CD4	Others
ReDeconv	NK	0.0101854	Bulk-CD4_T	Patient_10_CD4	Others
ReDeconv	CD8+ NKT-like	0	Bulk-CD4_T	Patient_10_CD4	Others
ReDeconv	B_cells	0	Bulk-CD4_T	Patient_11_CD4	Others
ReDeconv	CD4+ T	0.930714	Bulk-CD4_T	Patient_11_CD4	CD4_T
ReDeconv	Naive CD8+ T	0.0558631	Bulk-CD4_T	Patient_11_CD4	Others
ReDeconv	Monocytes	0	Bulk-CD4_T	Patient_11_CD4	Others
ReDeconv	NK	0.0134227	Bulk-CD4_T	Patient_11_CD4	Others
ReDeconv	CD8+ NKT-like	0	Bulk-CD4_T	Patient_11_CD4	Others
ReDeconv	B_cells	0	Bulk-CD4_T	Patient_12_CD4	Others
ReDeconv	CD4+ T	0.984377	Bulk-CD4_T	Patient_12_CD4	CD4_T
ReDeconv	Naive CD8+ T	0	Bulk-CD4_T	Patient_12_CD4	Others
ReDeconv	Monocytes	0	Bulk-CD4_T	Patient_12_CD4	Others
ReDeconv	NK	0.0156234	Bulk-CD4_T	Patient_12_CD4	Others
ReDeconv	CD8+ NKT-like	0	Bulk-CD4_T	Patient_12_CD4	Others
ReDeconv	B_cells	0	Bulk-CD4_T	Patient_13_CD4	Others
ReDeconv	CD4+ T	0.975428	Bulk-CD4_T	Patient_13_CD4	CD4_T
ReDeconv	Naive CD8+ T	0	Bulk-CD4_T	Patient_13_CD4	Others
ReDeconv	Monocytes	0	Bulk-CD4_T	Patient_13_CD4	Others
ReDeconv	NK	0.015389	Bulk-CD4_T	Patient_13_CD4	Others
ReDeconv	CD8+ NKT-like	0.00918298	Bulk-CD4_T	Patient_13_CD4	Others
ReDeconv	B_cells	0	Bulk-CD4_T	Patient_14_CD4	Others
ReDeconv	CD4+ T	0.915149	Bulk-CD4_T	Patient_14_CD4	CD4_T
ReDeconv	Naive CD8+ T	0	Bulk-CD4_T	Patient_14_CD4	Others
ReDeconv	Monocytes	0	Bulk-CD4_T	Patient_14_CD4	Others
ReDeconv	NK	0.0335693	Bulk-CD4_T	Patient_14_CD4	Others
ReDeconv	CD8+ NKT-like	0.0512816	Bulk-CD4_T	Patient_14_CD4	Others
ReDeconv	B_cells	0.0182296	Bulk-CD4_T	Patient_15_CD4	Others
ReDeconv	CD4+ T	0.959824	Bulk-CD4_T	Patient_15_CD4	CD4_T
ReDeconv	Naive CD8+ T	0	Bulk-CD4_T	Patient_15_CD4	Others
ReDeconv	Monocytes	0.0103725	Bulk-CD4_T	Patient_15_CD4	Others
ReDeconv	NK	0.0115742	Bulk-CD4_T	Patient_15_CD4	Others
ReDeconv	CD8+ NKT-like	0	Bulk-CD4_T	Patient_15_CD4	Others
ReDeconv	B_cells	0.00248386	Bulk-CD4_T	Patient_16_CD4	Others
ReDeconv	CD4+ T	0.817199	Bulk-CD4_T	Patient_16_CD4	CD4_T
ReDeconv	Naive CD8+ T	0	Bulk-CD4_T	Patient_16_CD4	Others
ReDeconv	Monocytes	0.0680661	Bulk-CD4_T	Patient_16_CD4	Others
ReDeconv	NK	0.0745082	Bulk-CD4_T	Patient_16_CD4	Others
ReDeconv	CD8+ NKT-like	0.0377429	Bulk-CD4_T	Patient_16_CD4	Others
ReDeconv	B_cells	0	Bulk-CD4_T	Patient_17_CD4	Others
ReDeconv	CD4+ T	0.993669	Bulk-CD4_T	Patient_17_CD4	CD4_T
ReDeconv	Naive CD8+ T	0	Bulk-CD4_T	Patient_17_CD4	Others
ReDeconv	Monocytes	0	Bulk-CD4_T	Patient_17_CD4	Others
ReDeconv	NK	0.0063311	Bulk-CD4_T	Patient_17_CD4	Others
ReDeconv	CD8+ NKT-like	0	Bulk-CD4_T	Patient_17_CD4	Others
ReDeconv	B_cells	0.0241503	Bulk-CD8_T	Patient_01_CD8	Others
ReDeconv	CD4+ T	0.158154	Bulk-CD8_T	Patient_01_CD8	Others
ReDeconv	Naive CD8+ T	0.209178	Bulk-CD8_T	Patient_01_CD8	CD8_T
ReDeconv	Monocytes	0.0366275	Bulk-CD8_T	Patient_01_CD8	Others
ReDeconv	NK	0.193635	Bulk-CD8_T	Patient_01_CD8	Others
ReDeconv	CD8+ NKT-like	0.378255	Bulk-CD8_T	Patient_01_CD8	Others
ReDeconv	B_cells	0.00745025	Bulk-CD8_T	Patient_02_CD8	Others
ReDeconv	CD4+ T	0.252612	Bulk-CD8_T	Patient_02_CD8	Others
ReDeconv	Naive CD8+ T	0.527725	Bulk-CD8_T	Patient_02_CD8	CD8_T
ReDeconv	Monocytes	0	Bulk-CD8_T	Patient_02_CD8	Others
ReDeconv	NK	0.0737509	Bulk-CD8_T	Patient_02_CD8	Others
ReDeconv	CD8+ NKT-like	0.138463	Bulk-CD8_T	Patient_02_CD8	Others
ReDeconv	B_cells	0.0287621	Bulk-CD8_T	Patient_03_CD8	Others
ReDeconv	CD4+ T	0.00687302	Bulk-CD8_T	Patient_03_CD8	Others
ReDeconv	Naive CD8+ T	0.168444	Bulk-CD8_T	Patient_03_CD8	CD8_T
ReDeconv	Monocytes	0.0148333	Bulk-CD8_T	Patient_03_CD8	Others
ReDeconv	NK	0.29226	Bulk-CD8_T	Patient_03_CD8	Others
ReDeconv	CD8+ NKT-like	0.488828	Bulk-CD8_T	Patient_03_CD8	Others
ReDeconv	B_cells	0	Bulk-CD8_T	Patient_04_CD8	Others
ReDeconv	CD4+ T	0.279873	Bulk-CD8_T	Patient_04_CD8	Others
ReDeconv	Naive CD8+ T	0.233096	Bulk-CD8_T	Patient_04_CD8	CD8_T
ReDeconv	Monocytes	0	Bulk-CD8_T	Patient_04_CD8	Others
ReDeconv	NK	0.0562288	Bulk-CD8_T	Patient_04_CD8	Others
ReDeconv	CD8+ NKT-like	0.430802	Bulk-CD8_T	Patient_04_CD8	Others
ReDeconv	B_cells	0	Bulk-CD8_T	Patient_05_CD8	Others
ReDeconv	CD4+ T	0.322217	Bulk-CD8_T	Patient_05_CD8	Others
ReDeconv	Naive CD8+ T	0.323341	Bulk-CD8_T	Patient_05_CD8	CD8_T
ReDeconv	Monocytes	0.00658722	Bulk-CD8_T	Patient_05_CD8	Others
ReDeconv	NK	0.0520933	Bulk-CD8_T	Patient_05_CD8	Others
ReDeconv	CD8+ NKT-like	0.295761	Bulk-CD8_T	Patient_05_CD8	Others
ReDeconv	B_cells	0	Bulk-CD8_T	Patient_06_CD8	Others
ReDeconv	CD4+ T	0.127169	Bulk-CD8_T	Patient_06_CD8	Others
ReDeconv	Naive CD8+ T	0.400725	Bulk-CD8_T	Patient_06_CD8	CD8_T
ReDeconv	Monocytes	0	Bulk-CD8_T	Patient_06_CD8	Others
ReDeconv	NK	0.153956	Bulk-CD8_T	Patient_06_CD8	Others
ReDeconv	CD8+ NKT-like	0.31815	Bulk-CD8_T	Patient_06_CD8	Others
ReDeconv	B_cells	0.0270505	Bulk-CD8_T	Patient_07_CD8	Others
ReDeconv	CD4+ T	0.0810766	Bulk-CD8_T	Patient_07_CD8	Others
ReDeconv	Naive CD8+ T	0.0814117	Bulk-CD8_T	Patient_07_CD8	CD8_T
ReDeconv	Monocytes	0.0238919	Bulk-CD8_T	Patient_07_CD8	Others
ReDeconv	NK	0.273372	Bulk-CD8_T	Patient_07_CD8	Others
ReDeconv	CD8+ NKT-like	0.513197	Bulk-CD8_T	Patient_07_CD8	Others
ReDeconv	B_cells	0.00263188	Bulk-CD8_T	Patient_08_CD8	Others
ReDeconv	CD4+ T	0.284035	Bulk-CD8_T	Patient_08_CD8	Others
ReDeconv	Naive CD8+ T	0.435187	Bulk-CD8_T	Patient_08_CD8	CD8_T
ReDeconv	Monocytes	0.0141343	Bulk-CD8_T	Patient_08_CD8	Others
ReDeconv	NK	0.194575	Bulk-CD8_T	Patient_08_CD8	Others
ReDeconv	CD8+ NKT-like	0.069436	Bulk-CD8_T	Patient_08_CD8	Others
ReDeconv	B_cells	0.017263	Bulk-CD8_T	Patient_09_CD8	Others
ReDeconv	CD4+ T	0.193588	Bulk-CD8_T	Patient_09_CD8	Others
ReDeconv	Naive CD8+ T	0.463248	Bulk-CD8_T	Patient_09_CD8	CD8_T
ReDeconv	Monocytes	0.0295889	Bulk-CD8_T	Patient_09_CD8	Others
ReDeconv	NK	0.118353	Bulk-CD8_T	Patient_09_CD8	Others
ReDeconv	CD8+ NKT-like	0.177959	Bulk-CD8_T	Patient_09_CD8	Others
ReDeconv	B_cells	0.00264129	Bulk-CD8_T	Patient_10_CD8	Others
ReDeconv	CD4+ T	0.169466	Bulk-CD8_T	Patient_10_CD8	Others
ReDeconv	Naive CD8+ T	0.428568	Bulk-CD8_T	Patient_10_CD8	CD8_T
ReDeconv	Monocytes	0	Bulk-CD8_T	Patient_10_CD8	Others
ReDeconv	NK	0.125504	Bulk-CD8_T	Patient_10_CD8	Others
ReDeconv	CD8+ NKT-like	0.273821	Bulk-CD8_T	Patient_10_CD8	Others
ReDeconv	B_cells	0	Bulk-CD8_T	Patient_11_CD8	Others
ReDeconv	CD4+ T	0.273155	Bulk-CD8_T	Patient_11_CD8	Others
ReDeconv	Naive CD8+ T	0.51219	Bulk-CD8_T	Patient_11_CD8	CD8_T
ReDeconv	Monocytes	0	Bulk-CD8_T	Patient_11_CD8	Others
ReDeconv	NK	0.102542	Bulk-CD8_T	Patient_11_CD8	Others
ReDeconv	CD8+ NKT-like	0.112113	Bulk-CD8_T	Patient_11_CD8	Others
ReDeconv	B_cells	0	Bulk-CD8_T	Patient_12_CD8	Others
ReDeconv	CD4+ T	0.414693	Bulk-CD8_T	Patient_12_CD8	Others
ReDeconv	Naive CD8+ T	0.184333	Bulk-CD8_T	Patient_12_CD8	CD8_T
ReDeconv	Monocytes	0	Bulk-CD8_T	Patient_12_CD8	Others
ReDeconv	NK	0.135215	Bulk-CD8_T	Patient_12_CD8	Others
ReDeconv	CD8+ NKT-like	0.265759	Bulk-CD8_T	Patient_12_CD8	Others
ReDeconv	B_cells	0	Bulk-CD8_T	Patient_13_CD8	Others
ReDeconv	CD4+ T	0.127507	Bulk-CD8_T	Patient_13_CD8	Others
ReDeconv	Naive CD8+ T	0.152297	Bulk-CD8_T	Patient_13_CD8	CD8_T
ReDeconv	Monocytes	0	Bulk-CD8_T	Patient_13_CD8	Others
ReDeconv	NK	0.243055	Bulk-CD8_T	Patient_13_CD8	Others
ReDeconv	CD8+ NKT-like	0.47714	Bulk-CD8_T	Patient_13_CD8	Others
ReDeconv	B_cells	0	Bulk-CD8_T	Patient_14_CD8	Others
ReDeconv	CD4+ T	0.272203	Bulk-CD8_T	Patient_14_CD8	Others
ReDeconv	Naive CD8+ T	0.142584	Bulk-CD8_T	Patient_14_CD8	CD8_T
ReDeconv	Monocytes	0	Bulk-CD8_T	Patient_14_CD8	Others
ReDeconv	NK	0.183631	Bulk-CD8_T	Patient_14_CD8	Others
ReDeconv	CD8+ NKT-like	0.401582	Bulk-CD8_T	Patient_14_CD8	Others
ReDeconv	B_cells	0.0412771	Bulk-CD8_T	Patient_15_CD8	Others
ReDeconv	CD4+ T	0	Bulk-CD8_T	Patient_15_CD8	Others
ReDeconv	Naive CD8+ T	0.0940751	Bulk-CD8_T	Patient_15_CD8	CD8_T
ReDeconv	Monocytes	0.0461812	Bulk-CD8_T	Patient_15_CD8	Others
ReDeconv	NK	0.279802	Bulk-CD8_T	Patient_15_CD8	Others
ReDeconv	CD8+ NKT-like	0.538665	Bulk-CD8_T	Patient_15_CD8	Others
ReDeconv	B_cells	0.00198948	Bulk-CD8_T	Patient_16_CD8	Others
ReDeconv	CD4+ T	0.130976	Bulk-CD8_T	Patient_16_CD8	Others
ReDeconv	Naive CD8+ T	0.198206	Bulk-CD8_T	Patient_16_CD8	CD8_T
ReDeconv	Monocytes	0.0987724	Bulk-CD8_T	Patient_16_CD8	Others
ReDeconv	NK	0.209458	Bulk-CD8_T	Patient_16_CD8	Others
ReDeconv	CD8+ NKT-like	0.360598	Bulk-CD8_T	Patient_16_CD8	Others
ReDeconv	B_cells	0	Bulk-CD8_T	Patient_17_CD8	Others
ReDeconv	CD4+ T	0.22881	Bulk-CD8_T	Patient_17_CD8	Others
ReDeconv	Naive CD8+ T	0.405204	Bulk-CD8_T	Patient_17_CD8	CD8_T
ReDeconv	Monocytes	0	Bulk-CD8_T	Patient_17_CD8	Others
ReDeconv	NK	0.0889869	Bulk-CD8_T	Patient_17_CD8	Others
ReDeconv	CD8+ NKT-like	0.276999	Bulk-CD8_T	Patient_17_CD8	Others
ReDeconv	B_cells	0.00216355	Bulk-Monocytes	Patient_01_Monocytes	Others
ReDeconv	CD4+ T	0.0106533	Bulk-Monocytes	Patient_01_Monocytes	Others
ReDeconv	Naive CD8+ T	0	Bulk-Monocytes	Patient_01_Monocytes	Others
ReDeconv	Monocytes	0.97715	Bulk-Monocytes	Patient_01_Monocytes	Monocytes
ReDeconv	NK	0	Bulk-Monocytes	Patient_01_Monocytes	Others
ReDeconv	CD8+ NKT-like	0.0100334	Bulk-Monocytes	Patient_01_Monocytes	Others
ReDeconv	B_cells	0.0285887	Bulk-Monocytes	Patient_02_Monocytes	Others
ReDeconv	CD4+ T	0.0794928	Bulk-Monocytes	Patient_02_Monocytes	Others
ReDeconv	Naive CD8+ T	0	Bulk-Monocytes	Patient_02_Monocytes	Others
ReDeconv	Monocytes	0.833826	Bulk-Monocytes	Patient_02_Monocytes	Monocytes
ReDeconv	NK	0	Bulk-Monocytes	Patient_02_Monocytes	Others
ReDeconv	CD8+ NKT-like	0.0580927	Bulk-Monocytes	Patient_02_Monocytes	Others
ReDeconv	B_cells	0.0464911	Bulk-Monocytes	Patient_03_Monocytes	Others
ReDeconv	CD4+ T	0.0420783	Bulk-Monocytes	Patient_03_Monocytes	Others
ReDeconv	Naive CD8+ T	0	Bulk-Monocytes	Patient_03_Monocytes	Others
ReDeconv	Monocytes	0.784542	Bulk-Monocytes	Patient_03_Monocytes	Monocytes
ReDeconv	NK	0.0511268	Bulk-Monocytes	Patient_03_Monocytes	Others
ReDeconv	CD8+ NKT-like	0.0757615	Bulk-Monocytes	Patient_03_Monocytes	Others
ReDeconv	B_cells	0	Bulk-Monocytes	Patient_04_Monocytes	Others
ReDeconv	CD4+ T	0.0115719	Bulk-Monocytes	Patient_04_Monocytes	Others
ReDeconv	Naive CD8+ T	0	Bulk-Monocytes	Patient_04_Monocytes	Others
ReDeconv	Monocytes	0.983371	Bulk-Monocytes	Patient_04_Monocytes	Monocytes
ReDeconv	NK	0	Bulk-Monocytes	Patient_04_Monocytes	Others
ReDeconv	CD8+ NKT-like	0.00505743	Bulk-Monocytes	Patient_04_Monocytes	Others
ReDeconv	B_cells	0	Bulk-Monocytes	Patient_05_Monocytes	Others
ReDeconv	CD4+ T	0.0540843	Bulk-Monocytes	Patient_05_Monocytes	Others
ReDeconv	Naive CD8+ T	0	Bulk-Monocytes	Patient_05_Monocytes	Others
ReDeconv	Monocytes	0.9032	Bulk-Monocytes	Patient_05_Monocytes	Monocytes
ReDeconv	NK	0	Bulk-Monocytes	Patient_05_Monocytes	Others
ReDeconv	CD8+ NKT-like	0.0427159	Bulk-Monocytes	Patient_05_Monocytes	Others
ReDeconv	B_cells	0.00607944	Bulk-Monocytes	Patient_06_Monocytes	Others
ReDeconv	CD4+ T	0.0271638	Bulk-Monocytes	Patient_06_Monocytes	Others
ReDeconv	Naive CD8+ T	0	Bulk-Monocytes	Patient_06_Monocytes	Others
ReDeconv	Monocytes	0.89186	Bulk-Monocytes	Patient_06_Monocytes	Monocytes
ReDeconv	NK	0.0109864	Bulk-Monocytes	Patient_06_Monocytes	Others
ReDeconv	CD8+ NKT-like	0.0639108	Bulk-Monocytes	Patient_06_Monocytes	Others
ReDeconv	B_cells	0.0926826	Bulk-Monocytes	Patient_07_Monocytes	Others
ReDeconv	CD4+ T	0.0673962	Bulk-Monocytes	Patient_07_Monocytes	Others
ReDeconv	Naive CD8+ T	0	Bulk-Monocytes	Patient_07_Monocytes	Others
ReDeconv	Monocytes	0.722478	Bulk-Monocytes	Patient_07_Monocytes	Monocytes
ReDeconv	NK	0.0800901	Bulk-Monocytes	Patient_07_Monocytes	Others
ReDeconv	CD8+ NKT-like	0.0373532	Bulk-Monocytes	Patient_07_Monocytes	Others
ReDeconv	B_cells	0.00899075	Bulk-Monocytes	Patient_08_Monocytes	Others
ReDeconv	CD4+ T	0.369315	Bulk-Monocytes	Patient_08_Monocytes	Others
ReDeconv	Naive CD8+ T	0	Bulk-Monocytes	Patient_08_Monocytes	Others
ReDeconv	Monocytes	0.530559	Bulk-Monocytes	Patient_08_Monocytes	Monocytes
ReDeconv	NK	0.0911355	Bulk-Monocytes	Patient_08_Monocytes	Others
ReDeconv	CD8+ NKT-like	0	Bulk-Monocytes	Patient_08_Monocytes	Others
ReDeconv	B_cells	0.0847876	Bulk-Monocytes	Patient_09_Monocytes	Others
ReDeconv	CD4+ T	0.0386749	Bulk-Monocytes	Patient_09_Monocytes	Others
ReDeconv	Naive CD8+ T	0	Bulk-Monocytes	Patient_09_Monocytes	Others
ReDeconv	Monocytes	0.804557	Bulk-Monocytes	Patient_09_Monocytes	Monocytes
ReDeconv	NK	0.0334612	Bulk-Monocytes	Patient_09_Monocytes	Others
ReDeconv	CD8+ NKT-like	0.0385191	Bulk-Monocytes	Patient_09_Monocytes	Others
ReDeconv	B_cells	0.0404075	Bulk-Monocytes	Patient_10_Monocytes	Others
ReDeconv	CD4+ T	0.0380361	Bulk-Monocytes	Patient_10_Monocytes	Others
ReDeconv	Naive CD8+ T	0	Bulk-Monocytes	Patient_10_Monocytes	Others
ReDeconv	Monocytes	0.862274	Bulk-Monocytes	Patient_10_Monocytes	Monocytes
ReDeconv	NK	0.042203	Bulk-Monocytes	Patient_10_Monocytes	Others
ReDeconv	CD8+ NKT-like	0.0170797	Bulk-Monocytes	Patient_10_Monocytes	Others
ReDeconv	B_cells	0.0127098	Bulk-Monocytes	Patient_11_Monocytes	Others
ReDeconv	CD4+ T	0.0690034	Bulk-Monocytes	Patient_11_Monocytes	Others
ReDeconv	Naive CD8+ T	0	Bulk-Monocytes	Patient_11_Monocytes	Others
ReDeconv	Monocytes	0.734752	Bulk-Monocytes	Patient_11_Monocytes	Monocytes
ReDeconv	NK	0	Bulk-Monocytes	Patient_11_Monocytes	Others
ReDeconv	CD8+ NKT-like	0.183534	Bulk-Monocytes	Patient_11_Monocytes	Others
ReDeconv	B_cells	0.0304486	Bulk-Monocytes	Patient_12_Monocytes	Others
ReDeconv	CD4+ T	0.04326	Bulk-Monocytes	Patient_12_Monocytes	Others
ReDeconv	Naive CD8+ T	0	Bulk-Monocytes	Patient_12_Monocytes	Others
ReDeconv	Monocytes	0.872518	Bulk-Monocytes	Patient_12_Monocytes	Monocytes
ReDeconv	NK	0.0471521	Bulk-Monocytes	Patient_12_Monocytes	Others
ReDeconv	CD8+ NKT-like	0.00662151	Bulk-Monocytes	Patient_12_Monocytes	Others
ReDeconv	B_cells	0	Bulk-Monocytes	Patient_13_Monocytes	Others
ReDeconv	CD4+ T	0.384386	Bulk-Monocytes	Patient_13_Monocytes	Others
ReDeconv	Naive CD8+ T	0	Bulk-Monocytes	Patient_13_Monocytes	Others
ReDeconv	Monocytes	0.556731	Bulk-Monocytes	Patient_13_Monocytes	Monocytes
ReDeconv	NK	0.0498389	Bulk-Monocytes	Patient_13_Monocytes	Others
ReDeconv	CD8+ NKT-like	0.00904386	Bulk-Monocytes	Patient_13_Monocytes	Others
ReDeconv	B_cells	0.046965	Bulk-Monocytes	Patient_14_Monocytes	Others
ReDeconv	CD4+ T	0.195238	Bulk-Monocytes	Patient_14_Monocytes	Others
ReDeconv	Naive CD8+ T	0	Bulk-Monocytes	Patient_14_Monocytes	Others
ReDeconv	Monocytes	0.59183	Bulk-Monocytes	Patient_14_Monocytes	Monocytes
ReDeconv	NK	0.108503	Bulk-Monocytes	Patient_14_Monocytes	Others
ReDeconv	CD8+ NKT-like	0.0574633	Bulk-Monocytes	Patient_14_Monocytes	Others
ReDeconv	B_cells	0.0562507	Bulk-Monocytes	Patient_15_Monocytes	Others
ReDeconv	CD4+ T	0.045553	Bulk-Monocytes	Patient_15_Monocytes	Others
ReDeconv	Naive CD8+ T	0	Bulk-Monocytes	Patient_15_Monocytes	Others
ReDeconv	Monocytes	0.861495	Bulk-Monocytes	Patient_15_Monocytes	Monocytes
ReDeconv	NK	0.0153938	Bulk-Monocytes	Patient_15_Monocytes	Others
ReDeconv	CD8+ NKT-like	0.0213075	Bulk-Monocytes	Patient_15_Monocytes	Others
ReDeconv	B_cells	0	Bulk-Monocytes	Patient_16_Monocytes	Others
ReDeconv	CD4+ T	0.0327622	Bulk-Monocytes	Patient_16_Monocytes	Others
ReDeconv	Naive CD8+ T	0	Bulk-Monocytes	Patient_16_Monocytes	Others
ReDeconv	Monocytes	0.948009	Bulk-Monocytes	Patient_16_Monocytes	Monocytes
ReDeconv	NK	0.000771195	Bulk-Monocytes	Patient_16_Monocytes	Others
ReDeconv	CD8+ NKT-like	0.0184578	Bulk-Monocytes	Patient_16_Monocytes	Others
ReDeconv	B_cells	0	Bulk-Monocytes	Patient_17_Monocytes	Others
ReDeconv	CD4+ T	0	Bulk-Monocytes	Patient_17_Monocytes	Others
ReDeconv	Naive CD8+ T	0	Bulk-Monocytes	Patient_17_Monocytes	Others
ReDeconv	Monocytes	0.994385	Bulk-Monocytes	Patient_17_Monocytes	Monocytes
ReDeconv	NK	0	Bulk-Monocytes	Patient_17_Monocytes	Others
ReDeconv	CD8+ NKT-like	0.00561474	Bulk-Monocytes	Patient_17_Monocytes	Others
ReDeconv	B_cells	0.00586031	Bulk-NK	Patient_01_NK	Others
ReDeconv	CD4+ T	0.0135655	Bulk-NK	Patient_01_NK	Others
ReDeconv	Naive CD8+ T	0.000969265	Bulk-NK	Patient_01_NK	Others
ReDeconv	Monocytes	0.113985	Bulk-NK	Patient_01_NK	Others
ReDeconv	NK	0.86562	Bulk-NK	Patient_01_NK	NK
ReDeconv	CD8+ NKT-like	0	Bulk-NK	Patient_01_NK	Others
ReDeconv	B_cells	0.0148199	Bulk-NK	Patient_02_NK	Others
ReDeconv	CD4+ T	0.0200264	Bulk-NK	Patient_02_NK	Others
ReDeconv	Naive CD8+ T	0	Bulk-NK	Patient_02_NK	Others
ReDeconv	Monocytes	0.0528327	Bulk-NK	Patient_02_NK	Others
ReDeconv	NK	0.848872	Bulk-NK	Patient_02_NK	NK
ReDeconv	CD8+ NKT-like	0.063449	Bulk-NK	Patient_02_NK	Others
ReDeconv	B_cells	0.0145928	Bulk-NK	Patient_03_NK	Others
ReDeconv	CD4+ T	0.00773857	Bulk-NK	Patient_03_NK	Others
ReDeconv	Naive CD8+ T	0.00356984	Bulk-NK	Patient_03_NK	Others
ReDeconv	Monocytes	0.0312762	Bulk-NK	Patient_03_NK	Others
ReDeconv	NK	0.937903	Bulk-NK	Patient_03_NK	NK
ReDeconv	CD8+ NKT-like	0.00491904	Bulk-NK	Patient_03_NK	Others
ReDeconv	B_cells	0.0128024	Bulk-NK	Patient_04_NK	Others
ReDeconv	CD4+ T	0.0074169	Bulk-NK	Patient_04_NK	Others
ReDeconv	Naive CD8+ T	0	Bulk-NK	Patient_04_NK	Others
ReDeconv	Monocytes	0.228578	Bulk-NK	Patient_04_NK	Others
ReDeconv	NK	0.751203	Bulk-NK	Patient_04_NK	NK
ReDeconv	CD8+ NKT-like	0	Bulk-NK	Patient_04_NK	Others
ReDeconv	B_cells	0.00962638	Bulk-NK	Patient_05_NK	Others
ReDeconv	CD4+ T	0.0267345	Bulk-NK	Patient_05_NK	Others
ReDeconv	Naive CD8+ T	0	Bulk-NK	Patient_05_NK	Others
ReDeconv	Monocytes	0.179088	Bulk-NK	Patient_05_NK	Others
ReDeconv	NK	0.7256	Bulk-NK	Patient_05_NK	NK
ReDeconv	CD8+ NKT-like	0.058951	Bulk-NK	Patient_05_NK	Others
ReDeconv	B_cells	0	Bulk-NK	Patient_06_NK	Others
ReDeconv	CD4+ T	0.0178447	Bulk-NK	Patient_06_NK	Others
ReDeconv	Naive CD8+ T	0	Bulk-NK	Patient_06_NK	Others
ReDeconv	Monocytes	0.0334083	Bulk-NK	Patient_06_NK	Others
ReDeconv	NK	0.919654	Bulk-NK	Patient_06_NK	NK
ReDeconv	CD8+ NKT-like	0.0290927	Bulk-NK	Patient_06_NK	Others
ReDeconv	B_cells	0.0475537	Bulk-NK	Patient_07_NK	Others
ReDeconv	CD4+ T	0.081908	Bulk-NK	Patient_07_NK	Others
ReDeconv	Naive CD8+ T	0	Bulk-NK	Patient_07_NK	Others
ReDeconv	Monocytes	0.0842657	Bulk-NK	Patient_07_NK	Others
ReDeconv	NK	0.762888	Bulk-NK	Patient_07_NK	NK
ReDeconv	CD8+ NKT-like	0.0233844	Bulk-NK	Patient_07_NK	Others
ReDeconv	B_cells	0.00778202	Bulk-NK	Patient_08_NK	Others
ReDeconv	CD4+ T	0.0501071	Bulk-NK	Patient_08_NK	Others
ReDeconv	Naive CD8+ T	0	Bulk-NK	Patient_08_NK	Others
ReDeconv	Monocytes	0.0458699	Bulk-NK	Patient_08_NK	Others
ReDeconv	NK	0.868362	Bulk-NK	Patient_08_NK	NK
ReDeconv	CD8+ NKT-like	0.027879	Bulk-NK	Patient_08_NK	Others
ReDeconv	B_cells	0.00790897	Bulk-NK	Patient_09_NK	Others
ReDeconv	CD4+ T	0.0316186	Bulk-NK	Patient_09_NK	Others
ReDeconv	Naive CD8+ T	0	Bulk-NK	Patient_09_NK	Others
ReDeconv	Monocytes	0.148191	Bulk-NK	Patient_09_NK	Others
ReDeconv	NK	0.754805	Bulk-NK	Patient_09_NK	NK
ReDeconv	CD8+ NKT-like	0.0574761	Bulk-NK	Patient_09_NK	Others
ReDeconv	B_cells	0.0185591	Bulk-NK	Patient_10_NK	Others
ReDeconv	CD4+ T	0.0286735	Bulk-NK	Patient_10_NK	Others
ReDeconv	Naive CD8+ T	0	Bulk-NK	Patient_10_NK	Others
ReDeconv	Monocytes	0.13434	Bulk-NK	Patient_10_NK	Others
ReDeconv	NK	0.81035	Bulk-NK	Patient_10_NK	NK
ReDeconv	CD8+ NKT-like	0.00807685	Bulk-NK	Patient_10_NK	Others
ReDeconv	B_cells	0	Bulk-NK	Patient_11_NK	Others
ReDeconv	CD4+ T	0.00908946	Bulk-NK	Patient_11_NK	Others
ReDeconv	Naive CD8+ T	0	Bulk-NK	Patient_11_NK	Others
ReDeconv	Monocytes	0.0245292	Bulk-NK	Patient_11_NK	Others
ReDeconv	NK	0.912661	Bulk-NK	Patient_11_NK	NK
ReDeconv	CD8+ NKT-like	0.0537205	Bulk-NK	Patient_11_NK	Others
ReDeconv	B_cells	0.00339717	Bulk-NK	Patient_12_NK	Others
ReDeconv	CD4+ T	0.0110136	Bulk-NK	Patient_12_NK	Others
ReDeconv	Naive CD8+ T	0	Bulk-NK	Patient_12_NK	Others
ReDeconv	Monocytes	0.0638713	Bulk-NK	Patient_12_NK	Others
ReDeconv	NK	0.921718	Bulk-NK	Patient_12_NK	NK
ReDeconv	CD8+ NKT-like	0	Bulk-NK	Patient_12_NK	Others
ReDeconv	B_cells	0	Bulk-NK	Patient_13_NK	Others
ReDeconv	CD4+ T	0.0424935	Bulk-NK	Patient_13_NK	Others
ReDeconv	Naive CD8+ T	0	Bulk-NK	Patient_13_NK	Others
ReDeconv	Monocytes	0.0294038	Bulk-NK	Patient_13_NK	Others
ReDeconv	NK	0.86136	Bulk-NK	Patient_13_NK	NK
ReDeconv	CD8+ NKT-like	0.0667429	Bulk-NK	Patient_13_NK	Others
ReDeconv	B_cells	0.00593104	Bulk-NK	Patient_14_NK	Others
ReDeconv	CD4+ T	0.010242	Bulk-NK	Patient_14_NK	Others
ReDeconv	Naive CD8+ T	0	Bulk-NK	Patient_14_NK	Others
ReDeconv	Monocytes	0.0775822	Bulk-NK	Patient_14_NK	Others
ReDeconv	NK	0.906245	Bulk-NK	Patient_14_NK	NK
ReDeconv	CD8+ NKT-like	0	Bulk-NK	Patient_14_NK	Others
ReDeconv	B_cells	0.0404767	Bulk-NK	Patient_15_NK	Others
ReDeconv	CD4+ T	0.0279506	Bulk-NK	Patient_15_NK	Others
ReDeconv	Naive CD8+ T	0	Bulk-NK	Patient_15_NK	Others
ReDeconv	Monocytes	0.258057	Bulk-NK	Patient_15_NK	Others
ReDeconv	NK	0.656357	Bulk-NK	Patient_15_NK	NK
ReDeconv	CD8+ NKT-like	0.0171587	Bulk-NK	Patient_15_NK	Others
ReDeconv	B_cells	0.0159252	Bulk-NK	Patient_16_NK	Others
ReDeconv	CD4+ T	0.0685922	Bulk-NK	Patient_16_NK	Others
ReDeconv	Naive CD8+ T	0	Bulk-NK	Patient_16_NK	Others
ReDeconv	Monocytes	0.275012	Bulk-NK	Patient_16_NK	Others
ReDeconv	NK	0.622531	Bulk-NK	Patient_16_NK	NK
ReDeconv	CD8+ NKT-like	0.0179399	Bulk-NK	Patient_16_NK	Others
ReDeconv	B_cells	0.00334071	Bulk-NK	Patient_17_NK	Others
ReDeconv	CD4+ T	0.0183925	Bulk-NK	Patient_17_NK	Others
ReDeconv	Naive CD8+ T	0.003076	Bulk-NK	Patient_17_NK	Others
ReDeconv	Monocytes	0	Bulk-NK	Patient_17_NK	Others
ReDeconv	NK	0.975191	Bulk-NK	Patient_17_NK	NK
ReDeconv	CD8+ NKT-like	0	Bulk-NK	Patient_17_NK	Others
ReDeconv (I)	B_cells	0.952245	Bulk-B_cells	Patient_01_B	B_cells
ReDeconv (I)	CD4+ T	0	Bulk-B_cells	Patient_01_B	Others
ReDeconv (I)	Naive CD8+ T	0.00462208	Bulk-B_cells	Patient_01_B	Others
ReDeconv (I)	Monocytes	0.0405993	Bulk-B_cells	Patient_01_B	Others
ReDeconv (I)	NK	0.00216147	Bulk-B_cells	Patient_01_B	Others
ReDeconv (I)	CD8+ NKT-like	0.000372294	Bulk-B_cells	Patient_01_B	Others
ReDeconv (I)	B_cells	0.943613	Bulk-B_cells	Patient_02_B	B_cells
ReDeconv (I)	CD4+ T	0	Bulk-B_cells	Patient_02_B	Others
ReDeconv (I)	Naive CD8+ T	0	Bulk-B_cells	Patient_02_B	Others
ReDeconv (I)	Monocytes	0.0474187	Bulk-B_cells	Patient_02_B	Others
ReDeconv (I)	NK	0	Bulk-B_cells	Patient_02_B	Others
ReDeconv (I)	CD8+ NKT-like	0.00896841	Bulk-B_cells	Patient_02_B	Others
ReDeconv (I)	B_cells	0.928717	Bulk-B_cells	Patient_03_B	B_cells
ReDeconv (I)	CD4+ T	0.00776155	Bulk-B_cells	Patient_03_B	Others
ReDeconv (I)	Naive CD8+ T	0	Bulk-B_cells	Patient_03_B	Others
ReDeconv (I)	Monocytes	0.0445745	Bulk-B_cells	Patient_03_B	Others
ReDeconv (I)	NK	0.00591833	Bulk-B_cells	Patient_03_B	Others
ReDeconv (I)	CD8+ NKT-like	0.0130284	Bulk-B_cells	Patient_03_B	Others
ReDeconv (I)	B_cells	0.995522	Bulk-B_cells	Patient_04_B	B_cells
ReDeconv (I)	CD4+ T	0	Bulk-B_cells	Patient_04_B	Others
ReDeconv (I)	Naive CD8+ T	0.0008	Bulk-B_cells	Patient_04_B	Others
ReDeconv (I)	Monocytes	0.000769823	Bulk-B_cells	Patient_04_B	Others
ReDeconv (I)	NK	0	Bulk-B_cells	Patient_04_B	Others
ReDeconv (I)	CD8+ NKT-like	0.00290791	Bulk-B_cells	Patient_04_B	Others
ReDeconv (I)	B_cells	0.92151	Bulk-B_cells	Patient_05_B	B_cells
ReDeconv (I)	CD4+ T	0.0379139	Bulk-B_cells	Patient_05_B	Others
ReDeconv (I)	Naive CD8+ T	0	Bulk-B_cells	Patient_05_B	Others
ReDeconv (I)	Monocytes	0.0295718	Bulk-B_cells	Patient_05_B	Others
ReDeconv (I)	NK	0	Bulk-B_cells	Patient_05_B	Others
ReDeconv (I)	CD8+ NKT-like	0.0110047	Bulk-B_cells	Patient_05_B	Others
ReDeconv (I)	B_cells	0.989714	Bulk-B_cells	Patient_06_B	B_cells
ReDeconv (I)	CD4+ T	0.00774397	Bulk-B_cells	Patient_06_B	Others
ReDeconv (I)	Naive CD8+ T	0	Bulk-B_cells	Patient_06_B	Others
ReDeconv (I)	Monocytes	0	Bulk-B_cells	Patient_06_B	Others
ReDeconv (I)	NK	0.00105881	Bulk-B_cells	Patient_06_B	Others
ReDeconv (I)	CD8+ NKT-like	0.00148317	Bulk-B_cells	Patient_06_B	Others
ReDeconv (I)	B_cells	0.934418	Bulk-B_cells	Patient_07_B	B_cells
ReDeconv (I)	CD4+ T	0.00340267	Bulk-B_cells	Patient_07_B	Others
ReDeconv (I)	Naive CD8+ T	0	Bulk-B_cells	Patient_07_B	Others
ReDeconv (I)	Monocytes	0.0476793	Bulk-B_cells	Patient_07_B	Others
ReDeconv (I)	NK	0.00542677	Bulk-B_cells	Patient_07_B	Others
ReDeconv (I)	CD8+ NKT-like	0.00907376	Bulk-B_cells	Patient_07_B	Others
ReDeconv (I)	B_cells	0.749724	Bulk-B_cells	Patient_08_B	B_cells
ReDeconv (I)	CD4+ T	0.126984	Bulk-B_cells	Patient_08_B	Others
ReDeconv (I)	Naive CD8+ T	0	Bulk-B_cells	Patient_08_B	Others
ReDeconv (I)	Monocytes	0.037824	Bulk-B_cells	Patient_08_B	Others
ReDeconv (I)	NK	0.0145992	Bulk-B_cells	Patient_08_B	Others
ReDeconv (I)	CD8+ NKT-like	0.0708688	Bulk-B_cells	Patient_08_B	Others
ReDeconv (I)	B_cells	0.9168	Bulk-B_cells	Patient_09_B	B_cells
ReDeconv (I)	CD4+ T	0	Bulk-B_cells	Patient_09_B	Others
ReDeconv (I)	Naive CD8+ T	0	Bulk-B_cells	Patient_09_B	Others
ReDeconv (I)	Monocytes	0.073791	Bulk-B_cells	Patient_09_B	Others
ReDeconv (I)	NK	0.000884205	Bulk-B_cells	Patient_09_B	Others
ReDeconv (I)	CD8+ NKT-like	0.00852526	Bulk-B_cells	Patient_09_B	Others
ReDeconv (I)	B_cells	0.975217	Bulk-B_cells	Patient_10_B	B_cells
ReDeconv (I)	CD4+ T	0	Bulk-B_cells	Patient_10_B	Others
ReDeconv (I)	Naive CD8+ T	0	Bulk-B_cells	Patient_10_B	Others
ReDeconv (I)	Monocytes	0.00957742	Bulk-B_cells	Patient_10_B	Others
ReDeconv (I)	NK	0	Bulk-B_cells	Patient_10_B	Others
ReDeconv (I)	CD8+ NKT-like	0.0152053	Bulk-B_cells	Patient_10_B	Others
ReDeconv (I)	B_cells	0.939882	Bulk-B_cells	Patient_11_B	B_cells
ReDeconv (I)	CD4+ T	0.0155737	Bulk-B_cells	Patient_11_B	Others
ReDeconv (I)	Naive CD8+ T	0	Bulk-B_cells	Patient_11_B	Others
ReDeconv (I)	Monocytes	0.0371087	Bulk-B_cells	Patient_11_B	Others
ReDeconv (I)	NK	0	Bulk-B_cells	Patient_11_B	Others
ReDeconv (I)	CD8+ NKT-like	0.00743586	Bulk-B_cells	Patient_11_B	Others
ReDeconv (I)	B_cells	0.975098	Bulk-B_cells	Patient_12_B	B_cells
ReDeconv (I)	CD4+ T	0.0196921	Bulk-B_cells	Patient_12_B	Others
ReDeconv (I)	Naive CD8+ T	0	Bulk-B_cells	Patient_12_B	Others
ReDeconv (I)	Monocytes	0	Bulk-B_cells	Patient_12_B	Others
ReDeconv (I)	NK	0.00236888	Bulk-B_cells	Patient_12_B	Others
ReDeconv (I)	CD8+ NKT-like	0.00284136	Bulk-B_cells	Patient_12_B	Others
ReDeconv (I)	B_cells	0.980942	Bulk-B_cells	Patient_13_B	B_cells
ReDeconv (I)	CD4+ T	0.0116327	Bulk-B_cells	Patient_13_B	Others
ReDeconv (I)	Naive CD8+ T	0	Bulk-B_cells	Patient_13_B	Others
ReDeconv (I)	Monocytes	0	Bulk-B_cells	Patient_13_B	Others
ReDeconv (I)	NK	0	Bulk-B_cells	Patient_13_B	Others
ReDeconv (I)	CD8+ NKT-like	0.00742576	Bulk-B_cells	Patient_13_B	Others
ReDeconv (I)	B_cells	0.952673	Bulk-B_cells	Patient_14_B	B_cells
ReDeconv (I)	CD4+ T	0.0164252	Bulk-B_cells	Patient_14_B	Others
ReDeconv (I)	Naive CD8+ T	0	Bulk-B_cells	Patient_14_B	Others
ReDeconv (I)	Monocytes	0.0197545	Bulk-B_cells	Patient_14_B	Others
ReDeconv (I)	NK	0.000507595	Bulk-B_cells	Patient_14_B	Others
ReDeconv (I)	CD8+ NKT-like	0.0106398	Bulk-B_cells	Patient_14_B	Others
ReDeconv (I)	B_cells	0.917075	Bulk-B_cells	Patient_15_B	B_cells
ReDeconv (I)	CD4+ T	0.0240464	Bulk-B_cells	Patient_15_B	Others
ReDeconv (I)	Naive CD8+ T	0	Bulk-B_cells	Patient_15_B	Others
ReDeconv (I)	Monocytes	0.0399996	Bulk-B_cells	Patient_15_B	Others
ReDeconv (I)	NK	0.000987227	Bulk-B_cells	Patient_15_B	Others
ReDeconv (I)	CD8+ NKT-like	0.0178922	Bulk-B_cells	Patient_15_B	Others
ReDeconv (I)	B_cells	0.890772	Bulk-B_cells	Patient_16_B	B_cells
ReDeconv (I)	CD4+ T	0.0153816	Bulk-B_cells	Patient_16_B	Others
ReDeconv (I)	Naive CD8+ T	0	Bulk-B_cells	Patient_16_B	Others
ReDeconv (I)	Monocytes	0.0879369	Bulk-B_cells	Patient_16_B	Others
ReDeconv (I)	NK	0	Bulk-B_cells	Patient_16_B	Others
ReDeconv (I)	CD8+ NKT-like	0.00590912	Bulk-B_cells	Patient_16_B	Others
ReDeconv (I)	B_cells	0.982767	Bulk-B_cells	Patient_17_B	B_cells
ReDeconv (I)	CD4+ T	0	Bulk-B_cells	Patient_17_B	Others
ReDeconv (I)	Naive CD8+ T	0.0169802	Bulk-B_cells	Patient_17_B	Others
ReDeconv (I)	Monocytes	0	Bulk-B_cells	Patient_17_B	Others
ReDeconv (I)	NK	0.000253097	Bulk-B_cells	Patient_17_B	Others
ReDeconv (I)	CD8+ NKT-like	0	Bulk-B_cells	Patient_17_B	Others
ReDeconv (I)	B_cells	0.00247344	Bulk-CD4_T	Patient_01_CD4	Others
ReDeconv (I)	CD4+ T	0.995815	Bulk-CD4_T	Patient_01_CD4	CD4_T
ReDeconv (I)	Naive CD8+ T	0	Bulk-CD4_T	Patient_01_CD4	Others
ReDeconv (I)	Monocytes	0	Bulk-CD4_T	Patient_01_CD4	Others
ReDeconv (I)	NK	0.0007665	Bulk-CD4_T	Patient_01_CD4	Others
ReDeconv (I)	CD8+ NKT-like	0.000944863	Bulk-CD4_T	Patient_01_CD4	Others
ReDeconv (I)	B_cells	0.00146422	Bulk-CD4_T	Patient_02_CD4	Others
ReDeconv (I)	CD4+ T	0.987035	Bulk-CD4_T	Patient_02_CD4	CD4_T
ReDeconv (I)	Naive CD8+ T	0	Bulk-CD4_T	Patient_02_CD4	Others
ReDeconv (I)	Monocytes	0	Bulk-CD4_T	Patient_02_CD4	Others
ReDeconv (I)	NK	0.0115012	Bulk-CD4_T	Patient_02_CD4	Others
ReDeconv (I)	CD8+ NKT-like	0	Bulk-CD4_T	Patient_02_CD4	Others
ReDeconv (I)	B_cells	0.00189729	Bulk-CD4_T	Patient_03_CD4	Others
ReDeconv (I)	CD4+ T	0.957918	Bulk-CD4_T	Patient_03_CD4	CD4_T
ReDeconv (I)	Naive CD8+ T	0	Bulk-CD4_T	Patient_03_CD4	Others
ReDeconv (I)	Monocytes	0	Bulk-CD4_T	Patient_03_CD4	Others
ReDeconv (I)	NK	0.00965174	Bulk-CD4_T	Patient_03_CD4	Others
ReDeconv (I)	CD8+ NKT-like	0.0305333	Bulk-CD4_T	Patient_03_CD4	Others
ReDeconv (I)	B_cells	0	Bulk-CD4_T	Patient_04_CD4	Others
ReDeconv (I)	CD4+ T	0.978471	Bulk-CD4_T	Patient_04_CD4	CD4_T
ReDeconv (I)	Naive CD8+ T	0	Bulk-CD4_T	Patient_04_CD4	Others
ReDeconv (I)	Monocytes	0	Bulk-CD4_T	Patient_04_CD4	Others
ReDeconv (I)	NK	0	Bulk-CD4_T	Patient_04_CD4	Others
ReDeconv (I)	CD8+ NKT-like	0.0215293	Bulk-CD4_T	Patient_04_CD4	Others
ReDeconv (I)	B_cells	0	Bulk-CD4_T	Patient_05_CD4	Others
ReDeconv (I)	CD4+ T	0.98635	Bulk-CD4_T	Patient_05_CD4	CD4_T
ReDeconv (I)	Naive CD8+ T	0	Bulk-CD4_T	Patient_05_CD4	Others
ReDeconv (I)	Monocytes	0	Bulk-CD4_T	Patient_05_CD4	Others
ReDeconv (I)	NK	0.00372276	Bulk-CD4_T	Patient_05_CD4	Others
ReDeconv (I)	CD8+ NKT-like	0.00992679	Bulk-CD4_T	Patient_05_CD4	Others
ReDeconv (I)	B_cells	0	Bulk-CD4_T	Patient_06_CD4	Others
ReDeconv (I)	CD4+ T	0.950002	Bulk-CD4_T	Patient_06_CD4	CD4_T
ReDeconv (I)	Naive CD8+ T	0	Bulk-CD4_T	Patient_06_CD4	Others
ReDeconv (I)	Monocytes	0	Bulk-CD4_T	Patient_06_CD4	Others
ReDeconv (I)	NK	0.0291683	Bulk-CD4_T	Patient_06_CD4	Others
ReDeconv (I)	CD8+ NKT-like	0.0208301	Bulk-CD4_T	Patient_06_CD4	Others
ReDeconv (I)	B_cells	0.0215792	Bulk-CD4_T	Patient_07_CD4	Others
ReDeconv (I)	CD4+ T	0.825698	Bulk-CD4_T	Patient_07_CD4	CD4_T
ReDeconv (I)	Naive CD8+ T	0	Bulk-CD4_T	Patient_07_CD4	Others
ReDeconv (I)	Monocytes	0.0345755	Bulk-CD4_T	Patient_07_CD4	Others
ReDeconv (I)	NK	0.0714616	Bulk-CD4_T	Patient_07_CD4	Others
ReDeconv (I)	CD8+ NKT-like	0.0466857	Bulk-CD4_T	Patient_07_CD4	Others
ReDeconv (I)	B_cells	0	Bulk-CD4_T	Patient_08_CD4	Others
ReDeconv (I)	CD4+ T	0.995718	Bulk-CD4_T	Patient_08_CD4	CD4_T
ReDeconv (I)	Naive CD8+ T	0	Bulk-CD4_T	Patient_08_CD4	Others
ReDeconv (I)	Monocytes	0	Bulk-CD4_T	Patient_08_CD4	Others
ReDeconv (I)	NK	0.00428183	Bulk-CD4_T	Patient_08_CD4	Others
ReDeconv (I)	CD8+ NKT-like	0	Bulk-CD4_T	Patient_08_CD4	Others
ReDeconv (I)	B_cells	0.00677266	Bulk-CD4_T	Patient_09_CD4	Others
ReDeconv (I)	CD4+ T	0.931429	Bulk-CD4_T	Patient_09_CD4	CD4_T
ReDeconv (I)	Naive CD8+ T	0	Bulk-CD4_T	Patient_09_CD4	Others
ReDeconv (I)	Monocytes	0.0261546	Bulk-CD4_T	Patient_09_CD4	Others
ReDeconv (I)	NK	0.006313	Bulk-CD4_T	Patient_09_CD4	Others
ReDeconv (I)	CD8+ NKT-like	0.0293306	Bulk-CD4_T	Patient_09_CD4	Others
ReDeconv (I)	B_cells	0.00879027	Bulk-CD4_T	Patient_10_CD4	Others
ReDeconv (I)	CD4+ T	0.981645	Bulk-CD4_T	Patient_10_CD4	CD4_T
ReDeconv (I)	Naive CD8+ T	0	Bulk-CD4_T	Patient_10_CD4	Others
ReDeconv (I)	Monocytes	0	Bulk-CD4_T	Patient_10_CD4	Others
ReDeconv (I)	NK	0.00438646	Bulk-CD4_T	Patient_10_CD4	Others
ReDeconv (I)	CD8+ NKT-like	0.00517849	Bulk-CD4_T	Patient_10_CD4	Others
ReDeconv (I)	B_cells	0	Bulk-CD4_T	Patient_11_CD4	Others
ReDeconv (I)	CD4+ T	0.947615	Bulk-CD4_T	Patient_11_CD4	CD4_T
ReDeconv (I)	Naive CD8+ T	0.0460016	Bulk-CD4_T	Patient_11_CD4	Others
ReDeconv (I)	Monocytes	0	Bulk-CD4_T	Patient_11_CD4	Others
ReDeconv (I)	NK	0.00638296	Bulk-CD4_T	Patient_11_CD4	Others
ReDeconv (I)	CD8+ NKT-like	0	Bulk-CD4_T	Patient_11_CD4	Others
ReDeconv (I)	B_cells	0.00291782	Bulk-CD4_T	Patient_12_CD4	Others
ReDeconv (I)	CD4+ T	0.991774	Bulk-CD4_T	Patient_12_CD4	CD4_T
ReDeconv (I)	Naive CD8+ T	0	Bulk-CD4_T	Patient_12_CD4	Others
ReDeconv (I)	Monocytes	0	Bulk-CD4_T	Patient_12_CD4	Others
ReDeconv (I)	NK	0.00419557	Bulk-CD4_T	Patient_12_CD4	Others
ReDeconv (I)	CD8+ NKT-like	0.00111301	Bulk-CD4_T	Patient_12_CD4	Others
ReDeconv (I)	B_cells	0	Bulk-CD4_T	Patient_13_CD4	Others
ReDeconv (I)	CD4+ T	0.96759	Bulk-CD4_T	Patient_13_CD4	CD4_T
ReDeconv (I)	Naive CD8+ T	0	Bulk-CD4_T	Patient_13_CD4	Others
ReDeconv (I)	Monocytes	0	Bulk-CD4_T	Patient_13_CD4	Others
ReDeconv (I)	NK	0.0104821	Bulk-CD4_T	Patient_13_CD4	Others
ReDeconv (I)	CD8+ NKT-like	0.0219277	Bulk-CD4_T	Patient_13_CD4	Others
ReDeconv (I)	B_cells	0	Bulk-CD4_T	Patient_14_CD4	Others
ReDeconv (I)	CD4+ T	0.900257	Bulk-CD4_T	Patient_14_CD4	CD4_T
ReDeconv (I)	Naive CD8+ T	0	Bulk-CD4_T	Patient_14_CD4	Others
ReDeconv (I)	Monocytes	0	Bulk-CD4_T	Patient_14_CD4	Others
ReDeconv (I)	NK	0.0222051	Bulk-CD4_T	Patient_14_CD4	Others
ReDeconv (I)	CD8+ NKT-like	0.0775375	Bulk-CD4_T	Patient_14_CD4	Others
ReDeconv (I)	B_cells	0.0209833	Bulk-CD4_T	Patient_15_CD4	Others
ReDeconv (I)	CD4+ T	0.930872	Bulk-CD4_T	Patient_15_CD4	CD4_T
ReDeconv (I)	Naive CD8+ T	0	Bulk-CD4_T	Patient_15_CD4	Others
ReDeconv (I)	Monocytes	0.0254346	Bulk-CD4_T	Patient_15_CD4	Others
ReDeconv (I)	NK	0.00551769	Bulk-CD4_T	Patient_15_CD4	Others
ReDeconv (I)	CD8+ NKT-like	0.0171919	Bulk-CD4_T	Patient_15_CD4	Others
ReDeconv (I)	B_cells	0.00455467	Bulk-CD4_T	Patient_16_CD4	Others
ReDeconv (I)	CD4+ T	0.751381	Bulk-CD4_T	Patient_16_CD4	CD4_T
ReDeconv (I)	Naive CD8+ T	0	Bulk-CD4_T	Patient_16_CD4	Others
ReDeconv (I)	Monocytes	0.141653	Bulk-CD4_T	Patient_16_CD4	Others
ReDeconv (I)	NK	0.0560817	Bulk-CD4_T	Patient_16_CD4	Others
ReDeconv (I)	CD8+ NKT-like	0.0463305	Bulk-CD4_T	Patient_16_CD4	Others
ReDeconv (I)	B_cells	0	Bulk-CD4_T	Patient_17_CD4	Others
ReDeconv (I)	CD4+ T	0.992851	Bulk-CD4_T	Patient_17_CD4	CD4_T
ReDeconv (I)	Naive CD8+ T	0	Bulk-CD4_T	Patient_17_CD4	Others
ReDeconv (I)	Monocytes	0	Bulk-CD4_T	Patient_17_CD4	Others
ReDeconv (I)	NK	0.00109678	Bulk-CD4_T	Patient_17_CD4	Others
ReDeconv (I)	CD8+ NKT-like	0.00605237	Bulk-CD4_T	Patient_17_CD4	Others
ReDeconv (I)	B_cells	0.0338022	Bulk-CD8_T	Patient_01_CD8	Others
ReDeconv (I)	CD4+ T	0.09101	Bulk-CD8_T	Patient_01_CD8	Others
ReDeconv (I)	Naive CD8+ T	0.162063	Bulk-CD8_T	Patient_01_CD8	CD8_T
ReDeconv (I)	Monocytes	0.0768838	Bulk-CD8_T	Patient_01_CD8	Others
ReDeconv (I)	NK	0.121716	Bulk-CD8_T	Patient_01_CD8	Others
ReDeconv (I)	CD8+ NKT-like	0.514526	Bulk-CD8_T	Patient_01_CD8	Others
ReDeconv (I)	B_cells	0.0113311	Bulk-CD8_T	Patient_02_CD8	Others
ReDeconv (I)	CD4+ T	0.172091	Bulk-CD8_T	Patient_02_CD8	Others
ReDeconv (I)	Naive CD8+ T	0.564691	Bulk-CD8_T	Patient_02_CD8	CD8_T
ReDeconv (I)	Monocytes	0	Bulk-CD8_T	Patient_02_CD8	Others
ReDeconv (I)	NK	0.0533211	Bulk-CD8_T	Patient_02_CD8	Others
ReDeconv (I)	CD8+ NKT-like	0.198565	Bulk-CD8_T	Patient_02_CD8	Others
ReDeconv (I)	B_cells	0.0253049	Bulk-CD8_T	Patient_03_CD8	Others
ReDeconv (I)	CD4+ T	0.0412366	Bulk-CD8_T	Patient_03_CD8	Others
ReDeconv (I)	Naive CD8+ T	0.0885499	Bulk-CD8_T	Patient_03_CD8	CD8_T
ReDeconv (I)	Monocytes	0.031264	Bulk-CD8_T	Patient_03_CD8	Others
ReDeconv (I)	NK	0.21355	Bulk-CD8_T	Patient_03_CD8	Others
ReDeconv (I)	CD8+ NKT-like	0.600095	Bulk-CD8_T	Patient_03_CD8	Others
ReDeconv (I)	B_cells	0	Bulk-CD8_T	Patient_04_CD8	Others
ReDeconv (I)	CD4+ T	0.181501	Bulk-CD8_T	Patient_04_CD8	Others
ReDeconv (I)	Naive CD8+ T	0.231943	Bulk-CD8_T	Patient_04_CD8	CD8_T
ReDeconv (I)	Monocytes	0	Bulk-CD8_T	Patient_04_CD8	Others
ReDeconv (I)	NK	0.0201265	Bulk-CD8_T	Patient_04_CD8	Others
ReDeconv (I)	CD8+ NKT-like	0.566429	Bulk-CD8_T	Patient_04_CD8	Others
ReDeconv (I)	B_cells	0	Bulk-CD8_T	Patient_05_CD8	Others
ReDeconv (I)	CD4+ T	0.354928	Bulk-CD8_T	Patient_05_CD8	Others
ReDeconv (I)	Naive CD8+ T	0.242072	Bulk-CD8_T	Patient_05_CD8	CD8_T
ReDeconv (I)	Monocytes	0.0037582	Bulk-CD8_T	Patient_05_CD8	Others
ReDeconv (I)	NK	0.0111782	Bulk-CD8_T	Patient_05_CD8	Others
ReDeconv (I)	CD8+ NKT-like	0.388063	Bulk-CD8_T	Patient_05_CD8	Others
ReDeconv (I)	B_cells	0	Bulk-CD8_T	Patient_06_CD8	Others
ReDeconv (I)	CD4+ T	0.0957281	Bulk-CD8_T	Patient_06_CD8	Others
ReDeconv (I)	Naive CD8+ T	0.38809	Bulk-CD8_T	Patient_06_CD8	CD8_T
ReDeconv (I)	Monocytes	0	Bulk-CD8_T	Patient_06_CD8	Others
ReDeconv (I)	NK	0.107851	Bulk-CD8_T	Patient_06_CD8	Others
ReDeconv (I)	CD8+ NKT-like	0.40833	Bulk-CD8_T	Patient_06_CD8	Others
ReDeconv (I)	B_cells	0.0387375	Bulk-CD8_T	Patient_07_CD8	Others
ReDeconv (I)	CD4+ T	0.0811164	Bulk-CD8_T	Patient_07_CD8	Others
ReDeconv (I)	Naive CD8+ T	0.029133	Bulk-CD8_T	Patient_07_CD8	CD8_T
ReDeconv (I)	Monocytes	0.0563245	Bulk-CD8_T	Patient_07_CD8	Others
ReDeconv (I)	NK	0.197917	Bulk-CD8_T	Patient_07_CD8	Others
ReDeconv (I)	CD8+ NKT-like	0.596771	Bulk-CD8_T	Patient_07_CD8	Others
ReDeconv (I)	B_cells	0.00438414	Bulk-CD8_T	Patient_08_CD8	Others
ReDeconv (I)	CD4+ T	0.181594	Bulk-CD8_T	Patient_08_CD8	Others
ReDeconv (I)	Naive CD8+ T	0.492163	Bulk-CD8_T	Patient_08_CD8	CD8_T
ReDeconv (I)	Monocytes	0.0474634	Bulk-CD8_T	Patient_08_CD8	Others
ReDeconv (I)	NK	0.149297	Bulk-CD8_T	Patient_08_CD8	Others
ReDeconv (I)	CD8+ NKT-like	0.125098	Bulk-CD8_T	Patient_08_CD8	Others
ReDeconv (I)	B_cells	0.0150584	Bulk-CD8_T	Patient_09_CD8	Others
ReDeconv (I)	CD4+ T	0.13835	Bulk-CD8_T	Patient_09_CD8	Others
ReDeconv (I)	Naive CD8+ T	0.454413	Bulk-CD8_T	Patient_09_CD8	CD8_T
ReDeconv (I)	Monocytes	0.0673951	Bulk-CD8_T	Patient_09_CD8	Others
ReDeconv (I)	NK	0.0708951	Bulk-CD8_T	Patient_09_CD8	Others
ReDeconv (I)	CD8+ NKT-like	0.253889	Bulk-CD8_T	Patient_09_CD8	Others
ReDeconv (I)	B_cells	0.00583548	Bulk-CD8_T	Patient_10_CD8	Others
ReDeconv (I)	CD4+ T	0.156158	Bulk-CD8_T	Patient_10_CD8	Others
ReDeconv (I)	Naive CD8+ T	0.403042	Bulk-CD8_T	Patient_10_CD8	CD8_T
ReDeconv (I)	Monocytes	0.00142209	Bulk-CD8_T	Patient_10_CD8	Others
ReDeconv (I)	NK	0.0811914	Bulk-CD8_T	Patient_10_CD8	Others
ReDeconv (I)	CD8+ NKT-like	0.352351	Bulk-CD8_T	Patient_10_CD8	Others
ReDeconv (I)	B_cells	0	Bulk-CD8_T	Patient_11_CD8	Others
ReDeconv (I)	CD4+ T	0.149826	Bulk-CD8_T	Patient_11_CD8	Others
ReDeconv (I)	Naive CD8+ T	0.611274	Bulk-CD8_T	Patient_11_CD8	CD8_T
ReDeconv (I)	Monocytes	0	Bulk-CD8_T	Patient_11_CD8	Others
ReDeconv (I)	NK	0.0730936	Bulk-CD8_T	Patient_11_CD8	Others
ReDeconv (I)	CD8+ NKT-like	0.165806	Bulk-CD8_T	Patient_11_CD8	Others
ReDeconv (I)	B_cells	0	Bulk-CD8_T	Patient_12_CD8	Others
ReDeconv (I)	CD4+ T	0.32454	Bulk-CD8_T	Patient_12_CD8	Others
ReDeconv (I)	Naive CD8+ T	0.173205	Bulk-CD8_T	Patient_12_CD8	CD8_T
ReDeconv (I)	Monocytes	0	Bulk-CD8_T	Patient_12_CD8	Others
ReDeconv (I)	NK	0.083668	Bulk-CD8_T	Patient_12_CD8	Others
ReDeconv (I)	CD8+ NKT-like	0.418587	Bulk-CD8_T	Patient_12_CD8	Others
ReDeconv (I)	B_cells	0	Bulk-CD8_T	Patient_13_CD8	Others
ReDeconv (I)	CD4+ T	0.0644125	Bulk-CD8_T	Patient_13_CD8	Others
ReDeconv (I)	Naive CD8+ T	0.164092	Bulk-CD8_T	Patient_13_CD8	CD8_T
ReDeconv (I)	Monocytes	0	Bulk-CD8_T	Patient_13_CD8	Others
ReDeconv (I)	NK	0.174452	Bulk-CD8_T	Patient_13_CD8	Others
ReDeconv (I)	CD8+ NKT-like	0.597044	Bulk-CD8_T	Patient_13_CD8	Others
ReDeconv (I)	B_cells	0	Bulk-CD8_T	Patient_14_CD8	Others
ReDeconv (I)	CD4+ T	0.183504	Bulk-CD8_T	Patient_14_CD8	Others
ReDeconv (I)	Naive CD8+ T	0.122674	Bulk-CD8_T	Patient_14_CD8	CD8_T
ReDeconv (I)	Monocytes	0	Bulk-CD8_T	Patient_14_CD8	Others
ReDeconv (I)	NK	0.116226	Bulk-CD8_T	Patient_14_CD8	Others
ReDeconv (I)	CD8+ NKT-like	0.577597	Bulk-CD8_T	Patient_14_CD8	Others
ReDeconv (I)	B_cells	0.050525	Bulk-CD8_T	Patient_15_CD8	Others
ReDeconv (I)	CD4+ T	0.00404705	Bulk-CD8_T	Patient_15_CD8	Others
ReDeconv (I)	Naive CD8+ T	0.000340647	Bulk-CD8_T	Patient_15_CD8	CD8_T
ReDeconv (I)	Monocytes	0.094052	Bulk-CD8_T	Patient_15_CD8	Others
ReDeconv (I)	NK	0.178068	Bulk-CD8_T	Patient_15_CD8	Others
ReDeconv (I)	CD8+ NKT-like	0.672967	Bulk-CD8_T	Patient_15_CD8	Others
ReDeconv (I)	B_cells	0.00106981	Bulk-CD8_T	Patient_16_CD8	Others
ReDeconv (I)	CD4+ T	0.140331	Bulk-CD8_T	Patient_16_CD8	Others
ReDeconv (I)	Naive CD8+ T	0.12734	Bulk-CD8_T	Patient_16_CD8	CD8_T
ReDeconv (I)	Monocytes	0.185493	Bulk-CD8_T	Patient_16_CD8	Others
ReDeconv (I)	NK	0.124271	Bulk-CD8_T	Patient_16_CD8	Others
ReDeconv (I)	CD8+ NKT-like	0.421496	Bulk-CD8_T	Patient_16_CD8	Others
ReDeconv (I)	B_cells	0	Bulk-CD8_T	Patient_17_CD8	Others
ReDeconv (I)	CD4+ T	0.153026	Bulk-CD8_T	Patient_17_CD8	Others
ReDeconv (I)	Naive CD8+ T	0.426705	Bulk-CD8_T	Patient_17_CD8	CD8_T
ReDeconv (I)	Monocytes	0	Bulk-CD8_T	Patient_17_CD8	Others
ReDeconv (I)	NK	0.0552452	Bulk-CD8_T	Patient_17_CD8	Others
ReDeconv (I)	CD8+ NKT-like	0.365023	Bulk-CD8_T	Patient_17_CD8	Others
ReDeconv (I)	B_cells	0.00392928	Bulk-Monocytes	Patient_01_Monocytes	Others
ReDeconv (I)	CD4+ T	0	Bulk-Monocytes	Patient_01_Monocytes	Others
ReDeconv (I)	Naive CD8+ T	0	Bulk-Monocytes	Patient_01_Monocytes	Others
ReDeconv (I)	Monocytes	0.985814	Bulk-Monocytes	Patient_01_Monocytes	Monocytes
ReDeconv (I)	NK	0	Bulk-Monocytes	Patient_01_Monocytes	Others
ReDeconv (I)	CD8+ NKT-like	0.0102569	Bulk-Monocytes	Patient_01_Monocytes	Others
ReDeconv (I)	B_cells	0.0115388	Bulk-Monocytes	Patient_02_Monocytes	Others
ReDeconv (I)	CD4+ T	0.036866	Bulk-Monocytes	Patient_02_Monocytes	Others
ReDeconv (I)	Naive CD8+ T	0	Bulk-Monocytes	Patient_02_Monocytes	Others
ReDeconv (I)	Monocytes	0.888775	Bulk-Monocytes	Patient_02_Monocytes	Monocytes
ReDeconv (I)	NK	0	Bulk-Monocytes	Patient_02_Monocytes	Others
ReDeconv (I)	CD8+ NKT-like	0.0628205	Bulk-Monocytes	Patient_02_Monocytes	Others
ReDeconv (I)	B_cells	0.0356401	Bulk-Monocytes	Patient_03_Monocytes	Others
ReDeconv (I)	CD4+ T	0.0235613	Bulk-Monocytes	Patient_03_Monocytes	Others
ReDeconv (I)	Naive CD8+ T	0	Bulk-Monocytes	Patient_03_Monocytes	Others
ReDeconv (I)	Monocytes	0.853445	Bulk-Monocytes	Patient_03_Monocytes	Monocytes
ReDeconv (I)	NK	0.0218123	Bulk-Monocytes	Patient_03_Monocytes	Others
ReDeconv (I)	CD8+ NKT-like	0.0655417	Bulk-Monocytes	Patient_03_Monocytes	Others
ReDeconv (I)	B_cells	0	Bulk-Monocytes	Patient_04_Monocytes	Others
ReDeconv (I)	CD4+ T	0.000832025	Bulk-Monocytes	Patient_04_Monocytes	Others
ReDeconv (I)	Naive CD8+ T	0	Bulk-Monocytes	Patient_04_Monocytes	Others
ReDeconv (I)	Monocytes	0.989908	Bulk-Monocytes	Patient_04_Monocytes	Monocytes
ReDeconv (I)	NK	0	Bulk-Monocytes	Patient_04_Monocytes	Others
ReDeconv (I)	CD8+ NKT-like	0.00925961	Bulk-Monocytes	Patient_04_Monocytes	Others
ReDeconv (I)	B_cells	0	Bulk-Monocytes	Patient_05_Monocytes	Others
ReDeconv (I)	CD4+ T	0.100075	Bulk-Monocytes	Patient_05_Monocytes	Others
ReDeconv (I)	Naive CD8+ T	0	Bulk-Monocytes	Patient_05_Monocytes	Others
ReDeconv (I)	Monocytes	0.857936	Bulk-Monocytes	Patient_05_Monocytes	Monocytes
ReDeconv (I)	NK	0	Bulk-Monocytes	Patient_05_Monocytes	Others
ReDeconv (I)	CD8+ NKT-like	0.0419894	Bulk-Monocytes	Patient_05_Monocytes	Others
ReDeconv (I)	B_cells	0.028324	Bulk-Monocytes	Patient_06_Monocytes	Others
ReDeconv (I)	CD4+ T	0.00486013	Bulk-Monocytes	Patient_06_Monocytes	Others
ReDeconv (I)	Naive CD8+ T	0	Bulk-Monocytes	Patient_06_Monocytes	Others
ReDeconv (I)	Monocytes	0.912313	Bulk-Monocytes	Patient_06_Monocytes	Monocytes
ReDeconv (I)	NK	0.0028816	Bulk-Monocytes	Patient_06_Monocytes	Others
ReDeconv (I)	CD8+ NKT-like	0.0516214	Bulk-Monocytes	Patient_06_Monocytes	Others
ReDeconv (I)	B_cells	0.0621577	Bulk-Monocytes	Patient_07_Monocytes	Others
ReDeconv (I)	CD4+ T	0.083387	Bulk-Monocytes	Patient_07_Monocytes	Others
ReDeconv (I)	Naive CD8+ T	0	Bulk-Monocytes	Patient_07_Monocytes	Others
ReDeconv (I)	Monocytes	0.771889	Bulk-Monocytes	Patient_07_Monocytes	Monocytes
ReDeconv (I)	NK	0.0403269	Bulk-Monocytes	Patient_07_Monocytes	Others
ReDeconv (I)	CD8+ NKT-like	0.0422398	Bulk-Monocytes	Patient_07_Monocytes	Others
ReDeconv (I)	B_cells	0.00534417	Bulk-Monocytes	Patient_08_Monocytes	Others
ReDeconv (I)	CD4+ T	0.12876	Bulk-Monocytes	Patient_08_Monocytes	Others
ReDeconv (I)	Naive CD8+ T	0	Bulk-Monocytes	Patient_08_Monocytes	Others
ReDeconv (I)	Monocytes	0.807733	Bulk-Monocytes	Patient_08_Monocytes	Monocytes
ReDeconv (I)	NK	0.0401527	Bulk-Monocytes	Patient_08_Monocytes	Others
ReDeconv (I)	CD8+ NKT-like	0.0180097	Bulk-Monocytes	Patient_08_Monocytes	Others
ReDeconv (I)	B_cells	0.0729825	Bulk-Monocytes	Patient_09_Monocytes	Others
ReDeconv (I)	CD4+ T	0.0170435	Bulk-Monocytes	Patient_09_Monocytes	Others
ReDeconv (I)	Naive CD8+ T	0	Bulk-Monocytes	Patient_09_Monocytes	Others
ReDeconv (I)	Monocytes	0.865222	Bulk-Monocytes	Patient_09_Monocytes	Monocytes
ReDeconv (I)	NK	0.0108761	Bulk-Monocytes	Patient_09_Monocytes	Others
ReDeconv (I)	CD8+ NKT-like	0.0338758	Bulk-Monocytes	Patient_09_Monocytes	Others
ReDeconv (I)	B_cells	0.0409452	Bulk-Monocytes	Patient_10_Monocytes	Others
ReDeconv (I)	CD4+ T	0.0189766	Bulk-Monocytes	Patient_10_Monocytes	Others
ReDeconv (I)	Naive CD8+ T	0	Bulk-Monocytes	Patient_10_Monocytes	Others
ReDeconv (I)	Monocytes	0.901485	Bulk-Monocytes	Patient_10_Monocytes	Monocytes
ReDeconv (I)	NK	0.016671	Bulk-Monocytes	Patient_10_Monocytes	Others
ReDeconv (I)	CD8+ NKT-like	0.0219226	Bulk-Monocytes	Patient_10_Monocytes	Others
ReDeconv (I)	B_cells	0.0294556	Bulk-Monocytes	Patient_11_Monocytes	Others
ReDeconv (I)	CD4+ T	0.0393268	Bulk-Monocytes	Patient_11_Monocytes	Others
ReDeconv (I)	Naive CD8+ T	0	Bulk-Monocytes	Patient_11_Monocytes	Others
ReDeconv (I)	Monocytes	0.780415	Bulk-Monocytes	Patient_11_Monocytes	Monocytes
ReDeconv (I)	NK	0	Bulk-Monocytes	Patient_11_Monocytes	Others
ReDeconv (I)	CD8+ NKT-like	0.150803	Bulk-Monocytes	Patient_11_Monocytes	Others
ReDeconv (I)	B_cells	0.0270351	Bulk-Monocytes	Patient_12_Monocytes	Others
ReDeconv (I)	CD4+ T	0.0323495	Bulk-Monocytes	Patient_12_Monocytes	Others
ReDeconv (I)	Naive CD8+ T	0	Bulk-Monocytes	Patient_12_Monocytes	Others
ReDeconv (I)	Monocytes	0.905018	Bulk-Monocytes	Patient_12_Monocytes	Monocytes
ReDeconv (I)	NK	0.0196105	Bulk-Monocytes	Patient_12_Monocytes	Others
ReDeconv (I)	CD8+ NKT-like	0.0159867	Bulk-Monocytes	Patient_12_Monocytes	Others
ReDeconv (I)	B_cells	0	Bulk-Monocytes	Patient_13_Monocytes	Others
ReDeconv (I)	CD4+ T	0.129989	Bulk-Monocytes	Patient_13_Monocytes	Others
ReDeconv (I)	Naive CD8+ T	0	Bulk-Monocytes	Patient_13_Monocytes	Others
ReDeconv (I)	Monocytes	0.824402	Bulk-Monocytes	Patient_13_Monocytes	Monocytes
ReDeconv (I)	NK	0.00962642	Bulk-Monocytes	Patient_13_Monocytes	Others
ReDeconv (I)	CD8+ NKT-like	0.035983	Bulk-Monocytes	Patient_13_Monocytes	Others
ReDeconv (I)	B_cells	0.0490037	Bulk-Monocytes	Patient_14_Monocytes	Others
ReDeconv (I)	CD4+ T	0.0724636	Bulk-Monocytes	Patient_14_Monocytes	Others
ReDeconv (I)	Naive CD8+ T	0	Bulk-Monocytes	Patient_14_Monocytes	Others
ReDeconv (I)	Monocytes	0.760728	Bulk-Monocytes	Patient_14_Monocytes	Monocytes
ReDeconv (I)	NK	0.0529688	Bulk-Monocytes	Patient_14_Monocytes	Others
ReDeconv (I)	CD8+ NKT-like	0.0648355	Bulk-Monocytes	Patient_14_Monocytes	Others
ReDeconv (I)	B_cells	0.0279131	Bulk-Monocytes	Patient_15_Monocytes	Others
ReDeconv (I)	CD4+ T	0.0849344	Bulk-Monocytes	Patient_15_Monocytes	Others
ReDeconv (I)	Naive CD8+ T	0	Bulk-Monocytes	Patient_15_Monocytes	Others
ReDeconv (I)	Monocytes	0.850929	Bulk-Monocytes	Patient_15_Monocytes	Monocytes
ReDeconv (I)	NK	0.00419233	Bulk-Monocytes	Patient_15_Monocytes	Others
ReDeconv (I)	CD8+ NKT-like	0.0320312	Bulk-Monocytes	Patient_15_Monocytes	Others
ReDeconv (I)	B_cells	0	Bulk-Monocytes	Patient_16_Monocytes	Others
ReDeconv (I)	CD4+ T	0.0378006	Bulk-Monocytes	Patient_16_Monocytes	Others
ReDeconv (I)	Naive CD8+ T	0	Bulk-Monocytes	Patient_16_Monocytes	Others
ReDeconv (I)	Monocytes	0.94134	Bulk-Monocytes	Patient_16_Monocytes	Monocytes
ReDeconv (I)	NK	0	Bulk-Monocytes	Patient_16_Monocytes	Others
ReDeconv (I)	CD8+ NKT-like	0.0208589	Bulk-Monocytes	Patient_16_Monocytes	Others
ReDeconv (I)	B_cells	0.0328009	Bulk-Monocytes	Patient_17_Monocytes	Others
ReDeconv (I)	CD4+ T	0	Bulk-Monocytes	Patient_17_Monocytes	Others
ReDeconv (I)	Naive CD8+ T	0	Bulk-Monocytes	Patient_17_Monocytes	Others
ReDeconv (I)	Monocytes	0.963949	Bulk-Monocytes	Patient_17_Monocytes	Monocytes
ReDeconv (I)	NK	0	Bulk-Monocytes	Patient_17_Monocytes	Others
ReDeconv (I)	CD8+ NKT-like	0.00325046	Bulk-Monocytes	Patient_17_Monocytes	Others
ReDeconv (I)	B_cells	0.0118602	Bulk-NK	Patient_01_NK	Others
ReDeconv (I)	CD4+ T	0.0152617	Bulk-NK	Patient_01_NK	Others
ReDeconv (I)	Naive CD8+ T	0	Bulk-NK	Patient_01_NK	Others
ReDeconv (I)	Monocytes	0.218588	Bulk-NK	Patient_01_NK	Others
ReDeconv (I)	NK	0.733244	Bulk-NK	Patient_01_NK	NK
ReDeconv (I)	CD8+ NKT-like	0.0210461	Bulk-NK	Patient_01_NK	Others
ReDeconv (I)	B_cells	0.023957	Bulk-NK	Patient_02_NK	Others
ReDeconv (I)	CD4+ T	0.0282422	Bulk-NK	Patient_02_NK	Others
ReDeconv (I)	Naive CD8+ T	0	Bulk-NK	Patient_02_NK	Others
ReDeconv (I)	Monocytes	0.11134	Bulk-NK	Patient_02_NK	Others
ReDeconv (I)	NK	0.729805	Bulk-NK	Patient_02_NK	NK
ReDeconv (I)	CD8+ NKT-like	0.106656	Bulk-NK	Patient_02_NK	Others
ReDeconv (I)	B_cells	0.0153739	Bulk-NK	Patient_03_NK	Others
ReDeconv (I)	CD4+ T	0.0489703	Bulk-NK	Patient_03_NK	Others
ReDeconv (I)	Naive CD8+ T	0	Bulk-NK	Patient_03_NK	Others
ReDeconv (I)	Monocytes	0.0550381	Bulk-NK	Patient_03_NK	Others
ReDeconv (I)	NK	0.833959	Bulk-NK	Patient_03_NK	NK
ReDeconv (I)	CD8+ NKT-like	0.0466591	Bulk-NK	Patient_03_NK	Others
ReDeconv (I)	B_cells	0.0148952	Bulk-NK	Patient_04_NK	Others
ReDeconv (I)	CD4+ T	0.0122097	Bulk-NK	Patient_04_NK	Others
ReDeconv (I)	Naive CD8+ T	0	Bulk-NK	Patient_04_NK	Others
ReDeconv (I)	Monocytes	0.379569	Bulk-NK	Patient_04_NK	Others
ReDeconv (I)	NK	0.578121	Bulk-NK	Patient_04_NK	NK
ReDeconv (I)	CD8+ NKT-like	0.0152048	Bulk-NK	Patient_04_NK	Others
ReDeconv (I)	B_cells	0.0183005	Bulk-NK	Patient_05_NK	Others
ReDeconv (I)	CD4+ T	0.120407	Bulk-NK	Patient_05_NK	Others
ReDeconv (I)	Naive CD8+ T	0	Bulk-NK	Patient_05_NK	Others
ReDeconv (I)	Monocytes	0.273588	Bulk-NK	Patient_05_NK	Others
ReDeconv (I)	NK	0.492866	Bulk-NK	Patient_05_NK	NK
ReDeconv (I)	CD8+ NKT-like	0.0948388	Bulk-NK	Patient_05_NK	Others
ReDeconv (I)	B_cells	0	Bulk-NK	Patient_06_NK	Others
ReDeconv (I)	CD4+ T	0.0581695	Bulk-NK	Patient_06_NK	Others
ReDeconv (I)	Naive CD8+ T	0	Bulk-NK	Patient_06_NK	Others
ReDeconv (I)	Monocytes	0.0632515	Bulk-NK	Patient_06_NK	Others
ReDeconv (I)	NK	0.796404	Bulk-NK	Patient_06_NK	NK
ReDeconv (I)	CD8+ NKT-like	0.0821747	Bulk-NK	Patient_06_NK	Others
ReDeconv (I)	B_cells	0.0634846	Bulk-NK	Patient_07_NK	Others
ReDeconv (I)	CD4+ T	0.108349	Bulk-NK	Patient_07_NK	Others
ReDeconv (I)	Naive CD8+ T	0	Bulk-NK	Patient_07_NK	Others
ReDeconv (I)	Monocytes	0.167254	Bulk-NK	Patient_07_NK	Others
ReDeconv (I)	NK	0.627325	Bulk-NK	Patient_07_NK	NK
ReDeconv (I)	CD8+ NKT-like	0.033586	Bulk-NK	Patient_07_NK	Others
ReDeconv (I)	B_cells	0.013907	Bulk-NK	Patient_08_NK	Others
ReDeconv (I)	CD4+ T	0.0537586	Bulk-NK	Patient_08_NK	Others
ReDeconv (I)	Naive CD8+ T	0	Bulk-NK	Patient_08_NK	Others
ReDeconv (I)	Monocytes	0.115964	Bulk-NK	Patient_08_NK	Others
ReDeconv (I)	NK	0.773834	Bulk-NK	Patient_08_NK	NK
ReDeconv (I)	CD8+ NKT-like	0.0425359	Bulk-NK	Patient_08_NK	Others
ReDeconv (I)	B_cells	0.0176725	Bulk-NK	Patient_09_NK	Others
ReDeconv (I)	CD4+ T	0.0280315	Bulk-NK	Patient_09_NK	Others
ReDeconv (I)	Naive CD8+ T	0	Bulk-NK	Patient_09_NK	Others
ReDeconv (I)	Monocytes	0.259368	Bulk-NK	Patient_09_NK	Others
ReDeconv (I)	NK	0.578208	Bulk-NK	Patient_09_NK	NK
ReDeconv (I)	CD8+ NKT-like	0.11672	Bulk-NK	Patient_09_NK	Others
ReDeconv (I)	B_cells	0.0375988	Bulk-NK	Patient_10_NK	Others
ReDeconv (I)	CD4+ T	0.0264099	Bulk-NK	Patient_10_NK	Others
ReDeconv (I)	Naive CD8+ T	0	Bulk-NK	Patient_10_NK	Others
ReDeconv (I)	Monocytes	0.251095	Bulk-NK	Patient_10_NK	Others
ReDeconv (I)	NK	0.655703	Bulk-NK	Patient_10_NK	NK
ReDeconv (I)	CD8+ NKT-like	0.0291931	Bulk-NK	Patient_10_NK	Others
ReDeconv (I)	B_cells	0	Bulk-NK	Patient_11_NK	Others
ReDeconv (I)	CD4+ T	0.0541152	Bulk-NK	Patient_11_NK	Others
ReDeconv (I)	Naive CD8+ T	0	Bulk-NK	Patient_11_NK	Others
ReDeconv (I)	Monocytes	0.0382327	Bulk-NK	Patient_11_NK	Others
ReDeconv (I)	NK	0.780513	Bulk-NK	Patient_11_NK	NK
ReDeconv (I)	CD8+ NKT-like	0.127139	Bulk-NK	Patient_11_NK	Others
ReDeconv (I)	B_cells	0.00887313	Bulk-NK	Patient_12_NK	Others
ReDeconv (I)	CD4+ T	0.00538814	Bulk-NK	Patient_12_NK	Others
ReDeconv (I)	Naive CD8+ T	0	Bulk-NK	Patient_12_NK	Others
ReDeconv (I)	Monocytes	0.14431	Bulk-NK	Patient_12_NK	Others
ReDeconv (I)	NK	0.841428	Bulk-NK	Patient_12_NK	NK
ReDeconv (I)	CD8+ NKT-like	0	Bulk-NK	Patient_12_NK	Others
ReDeconv (I)	B_cells	0.00138312	Bulk-NK	Patient_13_NK	Others
ReDeconv (I)	CD4+ T	0.0184027	Bulk-NK	Patient_13_NK	Others
ReDeconv (I)	Naive CD8+ T	0	Bulk-NK	Patient_13_NK	Others
ReDeconv (I)	Monocytes	0.084233	Bulk-NK	Patient_13_NK	Others
ReDeconv (I)	NK	0.762457	Bulk-NK	Patient_13_NK	NK
ReDeconv (I)	CD8+ NKT-like	0.133524	Bulk-NK	Patient_13_NK	Others
ReDeconv (I)	B_cells	0.0114372	Bulk-NK	Patient_14_NK	Others
ReDeconv (I)	CD4+ T	0.0180247	Bulk-NK	Patient_14_NK	Others
ReDeconv (I)	Naive CD8+ T	0	Bulk-NK	Patient_14_NK	Others
ReDeconv (I)	Monocytes	0.164502	Bulk-NK	Patient_14_NK	Others
ReDeconv (I)	NK	0.793586	Bulk-NK	Patient_14_NK	NK
ReDeconv (I)	CD8+ NKT-like	0.0124506	Bulk-NK	Patient_14_NK	Others
ReDeconv (I)	B_cells	0.0446354	Bulk-NK	Patient_15_NK	Others
ReDeconv (I)	CD4+ T	0.0483098	Bulk-NK	Patient_15_NK	Others
ReDeconv (I)	Naive CD8+ T	0	Bulk-NK	Patient_15_NK	Others
ReDeconv (I)	Monocytes	0.40926	Bulk-NK	Patient_15_NK	Others
ReDeconv (I)	NK	0.467155	Bulk-NK	Patient_15_NK	NK
ReDeconv (I)	CD8+ NKT-like	0.0306399	Bulk-NK	Patient_15_NK	Others
ReDeconv (I)	B_cells	0.0154513	Bulk-NK	Patient_16_NK	Others
ReDeconv (I)	CD4+ T	0.111936	Bulk-NK	Patient_16_NK	Others
ReDeconv (I)	Naive CD8+ T	0	Bulk-NK	Patient_16_NK	Others
ReDeconv (I)	Monocytes	0.418632	Bulk-NK	Patient_16_NK	Others
ReDeconv (I)	NK	0.415083	Bulk-NK	Patient_16_NK	NK
ReDeconv (I)	CD8+ NKT-like	0.0388982	Bulk-NK	Patient_16_NK	Others
ReDeconv (I)	B_cells	0.00308141	Bulk-NK	Patient_17_NK	Others
ReDeconv (I)	CD4+ T	0.0117307	Bulk-NK	Patient_17_NK	Others
ReDeconv (I)	Naive CD8+ T	0.0019134	Bulk-NK	Patient_17_NK	Others
ReDeconv (I)	Monocytes	0	Bulk-NK	Patient_17_NK	Others
ReDeconv (I)	NK	0.971401	Bulk-NK	Patient_17_NK	NK
ReDeconv (I)	CD8+ NKT-like	0.0118733	Bulk-NK	Patient_17_NK	Others
MuSiC (III)	B_cells	0.601563	Bulk-B_cells	Patient_01_B	B_cells
MuSiC (III)	CD4+ T	0	Bulk-B_cells	Patient_01_B	Others
MuSiC (III)	Naive CD8+ T	0	Bulk-B_cells	Patient_01_B	Others
MuSiC (III)	Monocytes	0.329536	Bulk-B_cells	Patient_01_B	Others
MuSiC (III)	NK	0.0689016	Bulk-B_cells	Patient_01_B	Others
MuSiC (III)	CD8+ NKT-like	0	Bulk-B_cells	Patient_01_B	Others
MuSiC (III)	B_cells	0.64018	Bulk-B_cells	Patient_02_B	B_cells
MuSiC (III)	CD4+ T	0	Bulk-B_cells	Patient_02_B	Others
MuSiC (III)	Naive CD8+ T	0	Bulk-B_cells	Patient_02_B	Others
MuSiC (III)	Monocytes	0.26607	Bulk-B_cells	Patient_02_B	Others
MuSiC (III)	NK	0.0937501	Bulk-B_cells	Patient_02_B	Others
MuSiC (III)	CD8+ NKT-like	0	Bulk-B_cells	Patient_02_B	Others
MuSiC (III)	B_cells	0.645217	Bulk-B_cells	Patient_03_B	B_cells
MuSiC (III)	CD4+ T	0	Bulk-B_cells	Patient_03_B	Others
MuSiC (III)	Naive CD8+ T	0	Bulk-B_cells	Patient_03_B	Others
MuSiC (III)	Monocytes	0.237857	Bulk-B_cells	Patient_03_B	Others
MuSiC (III)	NK	0.116926	Bulk-B_cells	Patient_03_B	Others
MuSiC (III)	CD8+ NKT-like	0	Bulk-B_cells	Patient_03_B	Others
MuSiC (III)	B_cells	0.69012	Bulk-B_cells	Patient_04_B	B_cells
MuSiC (III)	CD4+ T	0	Bulk-B_cells	Patient_04_B	Others
MuSiC (III)	Naive CD8+ T	0	Bulk-B_cells	Patient_04_B	Others
MuSiC (III)	Monocytes	0.245407	Bulk-B_cells	Patient_04_B	Others
MuSiC (III)	NK	0.0644733	Bulk-B_cells	Patient_04_B	Others
MuSiC (III)	CD8+ NKT-like	0	Bulk-B_cells	Patient_04_B	Others
MuSiC (III)	B_cells	0.610321	Bulk-B_cells	Patient_05_B	B_cells
MuSiC (III)	CD4+ T	0	Bulk-B_cells	Patient_05_B	Others
MuSiC (III)	Naive CD8+ T	0	Bulk-B_cells	Patient_05_B	Others
MuSiC (III)	Monocytes	0.310986	Bulk-B_cells	Patient_05_B	Others
MuSiC (III)	NK	0.0786928	Bulk-B_cells	Patient_05_B	Others
MuSiC (III)	CD8+ NKT-like	0	Bulk-B_cells	Patient_05_B	Others
MuSiC (III)	B_cells	0.750877	Bulk-B_cells	Patient_06_B	B_cells
MuSiC (III)	CD4+ T	0	Bulk-B_cells	Patient_06_B	Others
MuSiC (III)	Naive CD8+ T	0	Bulk-B_cells	Patient_06_B	Others
MuSiC (III)	Monocytes	0.189457	Bulk-B_cells	Patient_06_B	Others
MuSiC (III)	NK	0.0596655	Bulk-B_cells	Patient_06_B	Others
MuSiC (III)	CD8+ NKT-like	0	Bulk-B_cells	Patient_06_B	Others
MuSiC (III)	B_cells	0.599859	Bulk-B_cells	Patient_07_B	B_cells
MuSiC (III)	CD4+ T	0	Bulk-B_cells	Patient_07_B	Others
MuSiC (III)	Naive CD8+ T	0	Bulk-B_cells	Patient_07_B	Others
MuSiC (III)	Monocytes	0.269534	Bulk-B_cells	Patient_07_B	Others
MuSiC (III)	NK	0.130607	Bulk-B_cells	Patient_07_B	Others
MuSiC (III)	CD8+ NKT-like	0	Bulk-B_cells	Patient_07_B	Others
MuSiC (III)	B_cells	0.791609	Bulk-B_cells	Patient_08_B	B_cells
MuSiC (III)	CD4+ T	0	Bulk-B_cells	Patient_08_B	Others
MuSiC (III)	Naive CD8+ T	0	Bulk-B_cells	Patient_08_B	Others
MuSiC (III)	Monocytes	0.09717	Bulk-B_cells	Patient_08_B	Others
MuSiC (III)	NK	0.111221	Bulk-B_cells	Patient_08_B	Others
MuSiC (III)	CD8+ NKT-like	0	Bulk-B_cells	Patient_08_B	Others
MuSiC (III)	B_cells	0.504754	Bulk-B_cells	Patient_09_B	B_cells
MuSiC (III)	CD4+ T	0	Bulk-B_cells	Patient_09_B	Others
MuSiC (III)	Naive CD8+ T	0	Bulk-B_cells	Patient_09_B	Others
MuSiC (III)	Monocytes	0.382395	Bulk-B_cells	Patient_09_B	Others
MuSiC (III)	NK	0.112851	Bulk-B_cells	Patient_09_B	Others
MuSiC (III)	CD8+ NKT-like	0	Bulk-B_cells	Patient_09_B	Others
MuSiC (III)	B_cells	0.800178	Bulk-B_cells	Patient_10_B	B_cells
MuSiC (III)	CD4+ T	0	Bulk-B_cells	Patient_10_B	Others
MuSiC (III)	Naive CD8+ T	0	Bulk-B_cells	Patient_10_B	Others
MuSiC (III)	Monocytes	0.0786925	Bulk-B_cells	Patient_10_B	Others
MuSiC (III)	NK	0.121129	Bulk-B_cells	Patient_10_B	Others
MuSiC (III)	CD8+ NKT-like	0	Bulk-B_cells	Patient_10_B	Others
MuSiC (III)	B_cells	0.606938	Bulk-B_cells	Patient_11_B	B_cells
MuSiC (III)	CD4+ T	0	Bulk-B_cells	Patient_11_B	Others
MuSiC (III)	Naive CD8+ T	0	Bulk-B_cells	Patient_11_B	Others
MuSiC (III)	Monocytes	0.324468	Bulk-B_cells	Patient_11_B	Others
MuSiC (III)	NK	0.0685937	Bulk-B_cells	Patient_11_B	Others
MuSiC (III)	CD8+ NKT-like	0	Bulk-B_cells	Patient_11_B	Others
MuSiC (III)	B_cells	0.69416	Bulk-B_cells	Patient_12_B	B_cells
MuSiC (III)	CD4+ T	0	Bulk-B_cells	Patient_12_B	Others
MuSiC (III)	Naive CD8+ T	0	Bulk-B_cells	Patient_12_B	Others
MuSiC (III)	Monocytes	0.220342	Bulk-B_cells	Patient_12_B	Others
MuSiC (III)	NK	0.0854973	Bulk-B_cells	Patient_12_B	Others
MuSiC (III)	CD8+ NKT-like	0	Bulk-B_cells	Patient_12_B	Others
MuSiC (III)	B_cells	0.806475	Bulk-B_cells	Patient_13_B	B_cells
MuSiC (III)	CD4+ T	0	Bulk-B_cells	Patient_13_B	Others
MuSiC (III)	Naive CD8+ T	0	Bulk-B_cells	Patient_13_B	Others
MuSiC (III)	Monocytes	0.0439476	Bulk-B_cells	Patient_13_B	Others
MuSiC (III)	NK	0.149577	Bulk-B_cells	Patient_13_B	Others
MuSiC (III)	CD8+ NKT-like	0	Bulk-B_cells	Patient_13_B	Others
MuSiC (III)	B_cells	0.810754	Bulk-B_cells	Patient_14_B	B_cells
MuSiC (III)	CD4+ T	0	Bulk-B_cells	Patient_14_B	Others
MuSiC (III)	Naive CD8+ T	0	Bulk-B_cells	Patient_14_B	Others
MuSiC (III)	Monocytes	0.100154	Bulk-B_cells	Patient_14_B	Others
MuSiC (III)	NK	0.0890923	Bulk-B_cells	Patient_14_B	Others
MuSiC (III)	CD8+ NKT-like	0	Bulk-B_cells	Patient_14_B	Others
MuSiC (III)	B_cells	0.735906	Bulk-B_cells	Patient_15_B	B_cells
MuSiC (III)	CD4+ T	0	Bulk-B_cells	Patient_15_B	Others
MuSiC (III)	Naive CD8+ T	0	Bulk-B_cells	Patient_15_B	Others
MuSiC (III)	Monocytes	0.183716	Bulk-B_cells	Patient_15_B	Others
MuSiC (III)	NK	0.080378	Bulk-B_cells	Patient_15_B	Others
MuSiC (III)	CD8+ NKT-like	0	Bulk-B_cells	Patient_15_B	Others
MuSiC (III)	B_cells	0.450838	Bulk-B_cells	Patient_16_B	B_cells
MuSiC (III)	CD4+ T	0	Bulk-B_cells	Patient_16_B	Others
MuSiC (III)	Naive CD8+ T	0	Bulk-B_cells	Patient_16_B	Others
MuSiC (III)	Monocytes	0.449041	Bulk-B_cells	Patient_16_B	Others
MuSiC (III)	NK	0.100121	Bulk-B_cells	Patient_16_B	Others
MuSiC (III)	CD8+ NKT-like	0	Bulk-B_cells	Patient_16_B	Others
MuSiC (III)	B_cells	0.750542	Bulk-B_cells	Patient_17_B	B_cells
MuSiC (III)	CD4+ T	0	Bulk-B_cells	Patient_17_B	Others
MuSiC (III)	Naive CD8+ T	0	Bulk-B_cells	Patient_17_B	Others
MuSiC (III)	Monocytes	0.211373	Bulk-B_cells	Patient_17_B	Others
MuSiC (III)	NK	0.0380859	Bulk-B_cells	Patient_17_B	Others
MuSiC (III)	CD8+ NKT-like	0	Bulk-B_cells	Patient_17_B	Others
MuSiC (III)	B_cells	0	Bulk-CD4_T	Patient_01_CD4	Others
MuSiC (III)	CD4+ T	0.320109	Bulk-CD4_T	Patient_01_CD4	CD4_T
MuSiC (III)	Naive CD8+ T	0	Bulk-CD4_T	Patient_01_CD4	Others
MuSiC (III)	Monocytes	0.1215	Bulk-CD4_T	Patient_01_CD4	Others
MuSiC (III)	NK	0.558392	Bulk-CD4_T	Patient_01_CD4	Others
MuSiC (III)	CD8+ NKT-like	0	Bulk-CD4_T	Patient_01_CD4	Others
MuSiC (III)	B_cells	0	Bulk-CD4_T	Patient_02_CD4	Others
MuSiC (III)	CD4+ T	0.252707	Bulk-CD4_T	Patient_02_CD4	CD4_T
MuSiC (III)	Naive CD8+ T	0	Bulk-CD4_T	Patient_02_CD4	Others
MuSiC (III)	Monocytes	0.0635586	Bulk-CD4_T	Patient_02_CD4	Others
MuSiC (III)	NK	0.683734	Bulk-CD4_T	Patient_02_CD4	Others
MuSiC (III)	CD8+ NKT-like	0	Bulk-CD4_T	Patient_02_CD4	Others
MuSiC (III)	B_cells	0	Bulk-CD4_T	Patient_03_CD4	Others
MuSiC (III)	CD4+ T	0.224995	Bulk-CD4_T	Patient_03_CD4	CD4_T
MuSiC (III)	Naive CD8+ T	0	Bulk-CD4_T	Patient_03_CD4	Others
MuSiC (III)	Monocytes	0.138556	Bulk-CD4_T	Patient_03_CD4	Others
MuSiC (III)	NK	0.636449	Bulk-CD4_T	Patient_03_CD4	Others
MuSiC (III)	CD8+ NKT-like	0	Bulk-CD4_T	Patient_03_CD4	Others
MuSiC (III)	B_cells	0	Bulk-CD4_T	Patient_04_CD4	Others
MuSiC (III)	CD4+ T	0.0291327	Bulk-CD4_T	Patient_04_CD4	CD4_T
MuSiC (III)	Naive CD8+ T	0	Bulk-CD4_T	Patient_04_CD4	Others
MuSiC (III)	Monocytes	0.12878	Bulk-CD4_T	Patient_04_CD4	Others
MuSiC (III)	NK	0.842087	Bulk-CD4_T	Patient_04_CD4	Others
MuSiC (III)	CD8+ NKT-like	0	Bulk-CD4_T	Patient_04_CD4	Others
MuSiC (III)	B_cells	0	Bulk-CD4_T	Patient_05_CD4	Others
MuSiC (III)	CD4+ T	0.48803	Bulk-CD4_T	Patient_05_CD4	CD4_T
MuSiC (III)	Naive CD8+ T	0	Bulk-CD4_T	Patient_05_CD4	Others
MuSiC (III)	Monocytes	0.177536	Bulk-CD4_T	Patient_05_CD4	Others
MuSiC (III)	NK	0.334434	Bulk-CD4_T	Patient_05_CD4	Others
MuSiC (III)	CD8+ NKT-like	0	Bulk-CD4_T	Patient_05_CD4	Others
MuSiC (III)	B_cells	0	Bulk-CD4_T	Patient_06_CD4	Others
MuSiC (III)	CD4+ T	0.409198	Bulk-CD4_T	Patient_06_CD4	CD4_T
MuSiC (III)	Naive CD8+ T	0	Bulk-CD4_T	Patient_06_CD4	Others
MuSiC (III)	Monocytes	0.123759	Bulk-CD4_T	Patient_06_CD4	Others
MuSiC (III)	NK	0.467043	Bulk-CD4_T	Patient_06_CD4	Others
MuSiC (III)	CD8+ NKT-like	0	Bulk-CD4_T	Patient_06_CD4	Others
MuSiC (III)	B_cells	0	Bulk-CD4_T	Patient_07_CD4	Others
MuSiC (III)	CD4+ T	0.256345	Bulk-CD4_T	Patient_07_CD4	CD4_T
MuSiC (III)	Naive CD8+ T	0	Bulk-CD4_T	Patient_07_CD4	Others
MuSiC (III)	Monocytes	0.239391	Bulk-CD4_T	Patient_07_CD4	Others
MuSiC (III)	NK	0.504264	Bulk-CD4_T	Patient_07_CD4	Others
MuSiC (III)	CD8+ NKT-like	0	Bulk-CD4_T	Patient_07_CD4	Others
MuSiC (III)	B_cells	0	Bulk-CD4_T	Patient_08_CD4	Others
MuSiC (III)	CD4+ T	0.475275	Bulk-CD4_T	Patient_08_CD4	CD4_T
MuSiC (III)	Naive CD8+ T	0	Bulk-CD4_T	Patient_08_CD4	Others
MuSiC (III)	Monocytes	0.166313	Bulk-CD4_T	Patient_08_CD4	Others
MuSiC (III)	NK	0.358411	Bulk-CD4_T	Patient_08_CD4	Others
MuSiC (III)	CD8+ NKT-like	0	Bulk-CD4_T	Patient_08_CD4	Others
MuSiC (III)	B_cells	0	Bulk-CD4_T	Patient_09_CD4	Others
MuSiC (III)	CD4+ T	0.439841	Bulk-CD4_T	Patient_09_CD4	CD4_T
MuSiC (III)	Naive CD8+ T	0	Bulk-CD4_T	Patient_09_CD4	Others
MuSiC (III)	Monocytes	0.188144	Bulk-CD4_T	Patient_09_CD4	Others
MuSiC (III)	NK	0.346149	Bulk-CD4_T	Patient_09_CD4	Others
MuSiC (III)	CD8+ NKT-like	0.0258657	Bulk-CD4_T	Patient_09_CD4	Others
MuSiC (III)	B_cells	0	Bulk-CD4_T	Patient_10_CD4	Others
MuSiC (III)	CD4+ T	0.469841	Bulk-CD4_T	Patient_10_CD4	CD4_T
MuSiC (III)	Naive CD8+ T	0	Bulk-CD4_T	Patient_10_CD4	Others
MuSiC (III)	Monocytes	0.0863843	Bulk-CD4_T	Patient_10_CD4	Others
MuSiC (III)	NK	0.443775	Bulk-CD4_T	Patient_10_CD4	Others
MuSiC (III)	CD8+ NKT-like	0	Bulk-CD4_T	Patient_10_CD4	Others
MuSiC (III)	B_cells	0	Bulk-CD4_T	Patient_11_CD4	Others
MuSiC (III)	CD4+ T	0.542454	Bulk-CD4_T	Patient_11_CD4	CD4_T
MuSiC (III)	Naive CD8+ T	0	Bulk-CD4_T	Patient_11_CD4	Others
MuSiC (III)	Monocytes	0.113547	Bulk-CD4_T	Patient_11_CD4	Others
MuSiC (III)	NK	0.343999	Bulk-CD4_T	Patient_11_CD4	Others
MuSiC (III)	CD8+ NKT-like	0	Bulk-CD4_T	Patient_11_CD4	Others
MuSiC (III)	B_cells	0	Bulk-CD4_T	Patient_12_CD4	Others
MuSiC (III)	CD4+ T	0.327215	Bulk-CD4_T	Patient_12_CD4	CD4_T
MuSiC (III)	Naive CD8+ T	0	Bulk-CD4_T	Patient_12_CD4	Others
MuSiC (III)	Monocytes	0.115388	Bulk-CD4_T	Patient_12_CD4	Others
MuSiC (III)	NK	0.557397	Bulk-CD4_T	Patient_12_CD4	Others
MuSiC (III)	CD8+ NKT-like	0	Bulk-CD4_T	Patient_12_CD4	Others
MuSiC (III)	B_cells	0	Bulk-CD4_T	Patient_13_CD4	Others
MuSiC (III)	CD4+ T	0.182004	Bulk-CD4_T	Patient_13_CD4	CD4_T
MuSiC (III)	Naive CD8+ T	0	Bulk-CD4_T	Patient_13_CD4	Others
MuSiC (III)	Monocytes	0.0996312	Bulk-CD4_T	Patient_13_CD4	Others
MuSiC (III)	NK	0.718365	Bulk-CD4_T	Patient_13_CD4	Others
MuSiC (III)	CD8+ NKT-like	0	Bulk-CD4_T	Patient_13_CD4	Others
MuSiC (III)	B_cells	0	Bulk-CD4_T	Patient_14_CD4	Others
MuSiC (III)	CD4+ T	0.309389	Bulk-CD4_T	Patient_14_CD4	CD4_T
MuSiC (III)	Naive CD8+ T	0	Bulk-CD4_T	Patient_14_CD4	Others
MuSiC (III)	Monocytes	0.115005	Bulk-CD4_T	Patient_14_CD4	Others
MuSiC (III)	NK	0.575606	Bulk-CD4_T	Patient_14_CD4	Others
MuSiC (III)	CD8+ NKT-like	0	Bulk-CD4_T	Patient_14_CD4	Others
MuSiC (III)	B_cells	0	Bulk-CD4_T	Patient_15_CD4	Others
MuSiC (III)	CD4+ T	0.162311	Bulk-CD4_T	Patient_15_CD4	CD4_T
MuSiC (III)	Naive CD8+ T	0	Bulk-CD4_T	Patient_15_CD4	Others
MuSiC (III)	Monocytes	0.219475	Bulk-CD4_T	Patient_15_CD4	Others
MuSiC (III)	NK	0.325183	Bulk-CD4_T	Patient_15_CD4	Others
MuSiC (III)	CD8+ NKT-like	0.293032	Bulk-CD4_T	Patient_15_CD4	Others
MuSiC (III)	B_cells	0	Bulk-CD4_T	Patient_16_CD4	Others
MuSiC (III)	CD4+ T	0.000657266	Bulk-CD4_T	Patient_16_CD4	CD4_T
MuSiC (III)	Naive CD8+ T	0	Bulk-CD4_T	Patient_16_CD4	Others
MuSiC (III)	Monocytes	0.408115	Bulk-CD4_T	Patient_16_CD4	Others
MuSiC (III)	NK	0.591227	Bulk-CD4_T	Patient_16_CD4	Others
MuSiC (III)	CD8+ NKT-like	0	Bulk-CD4_T	Patient_16_CD4	Others
MuSiC (III)	B_cells	0	Bulk-CD4_T	Patient_17_CD4	Others
MuSiC (III)	CD4+ T	0.466287	Bulk-CD4_T	Patient_17_CD4	CD4_T
MuSiC (III)	Naive CD8+ T	0	Bulk-CD4_T	Patient_17_CD4	Others
MuSiC (III)	Monocytes	0.131201	Bulk-CD4_T	Patient_17_CD4	Others
MuSiC (III)	NK	0.402512	Bulk-CD4_T	Patient_17_CD4	Others
MuSiC (III)	CD8+ NKT-like	0	Bulk-CD4_T	Patient_17_CD4	Others
MuSiC (III)	B_cells	0	Bulk-CD8_T	Patient_01_CD8	Others
MuSiC (III)	CD4+ T	0.000373187	Bulk-CD8_T	Patient_01_CD8	Others
MuSiC (III)	Naive CD8+ T	0	Bulk-CD8_T	Patient_01_CD8	CD8_T
MuSiC (III)	Monocytes	0.257906	Bulk-CD8_T	Patient_01_CD8	Others
MuSiC (III)	NK	0.741721	Bulk-CD8_T	Patient_01_CD8	Others
MuSiC (III)	CD8+ NKT-like	0	Bulk-CD8_T	Patient_01_CD8	Others
MuSiC (III)	B_cells	0	Bulk-CD8_T	Patient_02_CD8	Others
MuSiC (III)	CD4+ T	0.210924	Bulk-CD8_T	Patient_02_CD8	Others
MuSiC (III)	Naive CD8+ T	0	Bulk-CD8_T	Patient_02_CD8	CD8_T
MuSiC (III)	Monocytes	0.0753951	Bulk-CD8_T	Patient_02_CD8	Others
MuSiC (III)	NK	0.713681	Bulk-CD8_T	Patient_02_CD8	Others
MuSiC (III)	CD8+ NKT-like	0	Bulk-CD8_T	Patient_02_CD8	Others
MuSiC (III)	B_cells	0	Bulk-CD8_T	Patient_03_CD8	Others
MuSiC (III)	CD4+ T	0	Bulk-CD8_T	Patient_03_CD8	Others
MuSiC (III)	Naive CD8+ T	0	Bulk-CD8_T	Patient_03_CD8	CD8_T
MuSiC (III)	Monocytes	0.13541	Bulk-CD8_T	Patient_03_CD8	Others
MuSiC (III)	NK	0.86459	Bulk-CD8_T	Patient_03_CD8	Others
MuSiC (III)	CD8+ NKT-like	0	Bulk-CD8_T	Patient_03_CD8	Others
MuSiC (III)	B_cells	0	Bulk-CD8_T	Patient_04_CD8	Others
MuSiC (III)	CD4+ T	0	Bulk-CD8_T	Patient_04_CD8	Others
MuSiC (III)	Naive CD8+ T	0	Bulk-CD8_T	Patient_04_CD8	CD8_T
MuSiC (III)	Monocytes	0.158396	Bulk-CD8_T	Patient_04_CD8	Others
MuSiC (III)	NK	0.841604	Bulk-CD8_T	Patient_04_CD8	Others
MuSiC (III)	CD8+ NKT-like	0	Bulk-CD8_T	Patient_04_CD8	Others
MuSiC (III)	B_cells	0	Bulk-CD8_T	Patient_05_CD8	Others
MuSiC (III)	CD4+ T	0.324483	Bulk-CD8_T	Patient_05_CD8	Others
MuSiC (III)	Naive CD8+ T	0	Bulk-CD8_T	Patient_05_CD8	CD8_T
MuSiC (III)	Monocytes	0.0835575	Bulk-CD8_T	Patient_05_CD8	Others
MuSiC (III)	NK	0.591959	Bulk-CD8_T	Patient_05_CD8	Others
MuSiC (III)	CD8+ NKT-like	0	Bulk-CD8_T	Patient_05_CD8	Others
MuSiC (III)	B_cells	0	Bulk-CD8_T	Patient_06_CD8	Others
MuSiC (III)	CD4+ T	0.106997	Bulk-CD8_T	Patient_06_CD8	Others
MuSiC (III)	Naive CD8+ T	0	Bulk-CD8_T	Patient_06_CD8	CD8_T
MuSiC (III)	Monocytes	0.0899924	Bulk-CD8_T	Patient_06_CD8	Others
MuSiC (III)	NK	0.803011	Bulk-CD8_T	Patient_06_CD8	Others
MuSiC (III)	CD8+ NKT-like	0	Bulk-CD8_T	Patient_06_CD8	Others
MuSiC (III)	B_cells	0	Bulk-CD8_T	Patient_07_CD8	Others
MuSiC (III)	CD4+ T	0	Bulk-CD8_T	Patient_07_CD8	Others
MuSiC (III)	Naive CD8+ T	0	Bulk-CD8_T	Patient_07_CD8	CD8_T
MuSiC (III)	Monocytes	0.225282	Bulk-CD8_T	Patient_07_CD8	Others
MuSiC (III)	NK	0.774718	Bulk-CD8_T	Patient_07_CD8	Others
MuSiC (III)	CD8+ NKT-like	0	Bulk-CD8_T	Patient_07_CD8	Others
MuSiC (III)	B_cells	0	Bulk-CD8_T	Patient_08_CD8	Others
MuSiC (III)	CD4+ T	0.0540646	Bulk-CD8_T	Patient_08_CD8	Others
MuSiC (III)	Naive CD8+ T	0	Bulk-CD8_T	Patient_08_CD8	CD8_T
MuSiC (III)	Monocytes	0.160923	Bulk-CD8_T	Patient_08_CD8	Others
MuSiC (III)	NK	0.785012	Bulk-CD8_T	Patient_08_CD8	Others
MuSiC (III)	CD8+ NKT-like	0	Bulk-CD8_T	Patient_08_CD8	Others
MuSiC (III)	B_cells	0	Bulk-CD8_T	Patient_09_CD8	Others
MuSiC (III)	CD4+ T	0.201816	Bulk-CD8_T	Patient_09_CD8	Others
MuSiC (III)	Naive CD8+ T	0	Bulk-CD8_T	Patient_09_CD8	CD8_T
MuSiC (III)	Monocytes	0.236767	Bulk-CD8_T	Patient_09_CD8	Others
MuSiC (III)	NK	0.561416	Bulk-CD8_T	Patient_09_CD8	Others
MuSiC (III)	CD8+ NKT-like	0	Bulk-CD8_T	Patient_09_CD8	Others
MuSiC (III)	B_cells	0	Bulk-CD8_T	Patient_10_CD8	Others
MuSiC (III)	CD4+ T	0.179654	Bulk-CD8_T	Patient_10_CD8	Others
MuSiC (III)	Naive CD8+ T	0	Bulk-CD8_T	Patient_10_CD8	CD8_T
MuSiC (III)	Monocytes	0.106648	Bulk-CD8_T	Patient_10_CD8	Others
MuSiC (III)	NK	0.713698	Bulk-CD8_T	Patient_10_CD8	Others
MuSiC (III)	CD8+ NKT-like	0	Bulk-CD8_T	Patient_10_CD8	Others
MuSiC (III)	B_cells	0	Bulk-CD8_T	Patient_11_CD8	Others
MuSiC (III)	CD4+ T	0.263655	Bulk-CD8_T	Patient_11_CD8	Others
MuSiC (III)	Naive CD8+ T	0	Bulk-CD8_T	Patient_11_CD8	CD8_T
MuSiC (III)	Monocytes	0.104602	Bulk-CD8_T	Patient_11_CD8	Others
MuSiC (III)	NK	0.631742	Bulk-CD8_T	Patient_11_CD8	Others
MuSiC (III)	CD8+ NKT-like	0	Bulk-CD8_T	Patient_11_CD8	Others
MuSiC (III)	B_cells	0	Bulk-CD8_T	Patient_12_CD8	Others
MuSiC (III)	CD4+ T	0.0908401	Bulk-CD8_T	Patient_12_CD8	Others
MuSiC (III)	Naive CD8+ T	0	Bulk-CD8_T	Patient_12_CD8	CD8_T
MuSiC (III)	Monocytes	0.100151	Bulk-CD8_T	Patient_12_CD8	Others
MuSiC (III)	NK	0.809009	Bulk-CD8_T	Patient_12_CD8	Others
MuSiC (III)	CD8+ NKT-like	0	Bulk-CD8_T	Patient_12_CD8	Others
MuSiC (III)	B_cells	0	Bulk-CD8_T	Patient_13_CD8	Others
MuSiC (III)	CD4+ T	0	Bulk-CD8_T	Patient_13_CD8	Others
MuSiC (III)	Naive CD8+ T	0	Bulk-CD8_T	Patient_13_CD8	CD8_T
MuSiC (III)	Monocytes	0.0178397	Bulk-CD8_T	Patient_13_CD8	Others
MuSiC (III)	NK	0.98216	Bulk-CD8_T	Patient_13_CD8	Others
MuSiC (III)	CD8+ NKT-like	0	Bulk-CD8_T	Patient_13_CD8	Others
MuSiC (III)	B_cells	0	Bulk-CD8_T	Patient_14_CD8	Others
MuSiC (III)	CD4+ T	0	Bulk-CD8_T	Patient_14_CD8	Others
MuSiC (III)	Naive CD8+ T	0	Bulk-CD8_T	Patient_14_CD8	CD8_T
MuSiC (III)	Monocytes	0.0774674	Bulk-CD8_T	Patient_14_CD8	Others
MuSiC (III)	NK	0.922533	Bulk-CD8_T	Patient_14_CD8	Others
MuSiC (III)	CD8+ NKT-like	0	Bulk-CD8_T	Patient_14_CD8	Others
MuSiC (III)	B_cells	0	Bulk-CD8_T	Patient_15_CD8	Others
MuSiC (III)	CD4+ T	0	Bulk-CD8_T	Patient_15_CD8	Others
MuSiC (III)	Naive CD8+ T	0	Bulk-CD8_T	Patient_15_CD8	CD8_T
MuSiC (III)	Monocytes	0.383773	Bulk-CD8_T	Patient_15_CD8	Others
MuSiC (III)	NK	0.616227	Bulk-CD8_T	Patient_15_CD8	Others
MuSiC (III)	CD8+ NKT-like	0	Bulk-CD8_T	Patient_15_CD8	Others
MuSiC (III)	B_cells	0	Bulk-CD8_T	Patient_16_CD8	Others
MuSiC (III)	CD4+ T	0	Bulk-CD8_T	Patient_16_CD8	Others
MuSiC (III)	Naive CD8+ T	0	Bulk-CD8_T	Patient_16_CD8	CD8_T
MuSiC (III)	Monocytes	0.356009	Bulk-CD8_T	Patient_16_CD8	Others
MuSiC (III)	NK	0.643991	Bulk-CD8_T	Patient_16_CD8	Others
MuSiC (III)	CD8+ NKT-like	0	Bulk-CD8_T	Patient_16_CD8	Others
MuSiC (III)	B_cells	0	Bulk-CD8_T	Patient_17_CD8	Others
MuSiC (III)	CD4+ T	0.181715	Bulk-CD8_T	Patient_17_CD8	Others
MuSiC (III)	Naive CD8+ T	0	Bulk-CD8_T	Patient_17_CD8	CD8_T
MuSiC (III)	Monocytes	0.120902	Bulk-CD8_T	Patient_17_CD8	Others
MuSiC (III)	NK	0.632957	Bulk-CD8_T	Patient_17_CD8	Others
MuSiC (III)	CD8+ NKT-like	0.064427	Bulk-CD8_T	Patient_17_CD8	Others
MuSiC (III)	B_cells	0	Bulk-Monocytes	Patient_01_Monocytes	Others
MuSiC (III)	CD4+ T	0	Bulk-Monocytes	Patient_01_Monocytes	Others
MuSiC (III)	Naive CD8+ T	0	Bulk-Monocytes	Patient_01_Monocytes	Others
MuSiC (III)	Monocytes	1	Bulk-Monocytes	Patient_01_Monocytes	Monocytes
MuSiC (III)	NK	0	Bulk-Monocytes	Patient_01_Monocytes	Others
MuSiC (III)	CD8+ NKT-like	0	Bulk-Monocytes	Patient_01_Monocytes	Others
MuSiC (III)	B_cells	0	Bulk-Monocytes	Patient_02_Monocytes	Others
MuSiC (III)	CD4+ T	0	Bulk-Monocytes	Patient_02_Monocytes	Others
MuSiC (III)	Naive CD8+ T	0	Bulk-Monocytes	Patient_02_Monocytes	Others
MuSiC (III)	Monocytes	1	Bulk-Monocytes	Patient_02_Monocytes	Monocytes
MuSiC (III)	NK	0	Bulk-Monocytes	Patient_02_Monocytes	Others
MuSiC (III)	CD8+ NKT-like	0	Bulk-Monocytes	Patient_02_Monocytes	Others
MuSiC (III)	B_cells	0	Bulk-Monocytes	Patient_03_Monocytes	Others
MuSiC (III)	CD4+ T	0	Bulk-Monocytes	Patient_03_Monocytes	Others
MuSiC (III)	Naive CD8+ T	0	Bulk-Monocytes	Patient_03_Monocytes	Others
MuSiC (III)	Monocytes	1	Bulk-Monocytes	Patient_03_Monocytes	Monocytes
MuSiC (III)	NK	0	Bulk-Monocytes	Patient_03_Monocytes	Others
MuSiC (III)	CD8+ NKT-like	0	Bulk-Monocytes	Patient_03_Monocytes	Others
MuSiC (III)	B_cells	0	Bulk-Monocytes	Patient_04_Monocytes	Others
MuSiC (III)	CD4+ T	0	Bulk-Monocytes	Patient_04_Monocytes	Others
MuSiC (III)	Naive CD8+ T	0	Bulk-Monocytes	Patient_04_Monocytes	Others
MuSiC (III)	Monocytes	1	Bulk-Monocytes	Patient_04_Monocytes	Monocytes
MuSiC (III)	NK	0	Bulk-Monocytes	Patient_04_Monocytes	Others
MuSiC (III)	CD8+ NKT-like	0	Bulk-Monocytes	Patient_04_Monocytes	Others
MuSiC (III)	B_cells	0	Bulk-Monocytes	Patient_05_Monocytes	Others
MuSiC (III)	CD4+ T	0	Bulk-Monocytes	Patient_05_Monocytes	Others
MuSiC (III)	Naive CD8+ T	0	Bulk-Monocytes	Patient_05_Monocytes	Others
MuSiC (III)	Monocytes	1	Bulk-Monocytes	Patient_05_Monocytes	Monocytes
MuSiC (III)	NK	0	Bulk-Monocytes	Patient_05_Monocytes	Others
MuSiC (III)	CD8+ NKT-like	0	Bulk-Monocytes	Patient_05_Monocytes	Others
MuSiC (III)	B_cells	0	Bulk-Monocytes	Patient_06_Monocytes	Others
MuSiC (III)	CD4+ T	0	Bulk-Monocytes	Patient_06_Monocytes	Others
MuSiC (III)	Naive CD8+ T	0	Bulk-Monocytes	Patient_06_Monocytes	Others
MuSiC (III)	Monocytes	1	Bulk-Monocytes	Patient_06_Monocytes	Monocytes
MuSiC (III)	NK	0	Bulk-Monocytes	Patient_06_Monocytes	Others
MuSiC (III)	CD8+ NKT-like	0	Bulk-Monocytes	Patient_06_Monocytes	Others
MuSiC (III)	B_cells	0	Bulk-Monocytes	Patient_07_Monocytes	Others
MuSiC (III)	CD4+ T	0	Bulk-Monocytes	Patient_07_Monocytes	Others
MuSiC (III)	Naive CD8+ T	0	Bulk-Monocytes	Patient_07_Monocytes	Others
MuSiC (III)	Monocytes	1	Bulk-Monocytes	Patient_07_Monocytes	Monocytes
MuSiC (III)	NK	0	Bulk-Monocytes	Patient_07_Monocytes	Others
MuSiC (III)	CD8+ NKT-like	0	Bulk-Monocytes	Patient_07_Monocytes	Others
MuSiC (III)	B_cells	0	Bulk-Monocytes	Patient_08_Monocytes	Others
MuSiC (III)	CD4+ T	0	Bulk-Monocytes	Patient_08_Monocytes	Others
MuSiC (III)	Naive CD8+ T	0	Bulk-Monocytes	Patient_08_Monocytes	Others
MuSiC (III)	Monocytes	1	Bulk-Monocytes	Patient_08_Monocytes	Monocytes
MuSiC (III)	NK	0	Bulk-Monocytes	Patient_08_Monocytes	Others
MuSiC (III)	CD8+ NKT-like	0	Bulk-Monocytes	Patient_08_Monocytes	Others
MuSiC (III)	B_cells	0	Bulk-Monocytes	Patient_09_Monocytes	Others
MuSiC (III)	CD4+ T	0	Bulk-Monocytes	Patient_09_Monocytes	Others
MuSiC (III)	Naive CD8+ T	0	Bulk-Monocytes	Patient_09_Monocytes	Others
MuSiC (III)	Monocytes	1	Bulk-Monocytes	Patient_09_Monocytes	Monocytes
MuSiC (III)	NK	0	Bulk-Monocytes	Patient_09_Monocytes	Others
MuSiC (III)	CD8+ NKT-like	0	Bulk-Monocytes	Patient_09_Monocytes	Others
MuSiC (III)	B_cells	0	Bulk-Monocytes	Patient_10_Monocytes	Others
MuSiC (III)	CD4+ T	0	Bulk-Monocytes	Patient_10_Monocytes	Others
MuSiC (III)	Naive CD8+ T	0	Bulk-Monocytes	Patient_10_Monocytes	Others
MuSiC (III)	Monocytes	1	Bulk-Monocytes	Patient_10_Monocytes	Monocytes
MuSiC (III)	NK	0	Bulk-Monocytes	Patient_10_Monocytes	Others
MuSiC (III)	CD8+ NKT-like	0	Bulk-Monocytes	Patient_10_Monocytes	Others
MuSiC (III)	B_cells	0	Bulk-Monocytes	Patient_11_Monocytes	Others
MuSiC (III)	CD4+ T	0	Bulk-Monocytes	Patient_11_Monocytes	Others
MuSiC (III)	Naive CD8+ T	0	Bulk-Monocytes	Patient_11_Monocytes	Others
MuSiC (III)	Monocytes	1	Bulk-Monocytes	Patient_11_Monocytes	Monocytes
MuSiC (III)	NK	0	Bulk-Monocytes	Patient_11_Monocytes	Others
MuSiC (III)	CD8+ NKT-like	0	Bulk-Monocytes	Patient_11_Monocytes	Others
MuSiC (III)	B_cells	0	Bulk-Monocytes	Patient_12_Monocytes	Others
MuSiC (III)	CD4+ T	0	Bulk-Monocytes	Patient_12_Monocytes	Others
MuSiC (III)	Naive CD8+ T	0	Bulk-Monocytes	Patient_12_Monocytes	Others
MuSiC (III)	Monocytes	0.975356	Bulk-Monocytes	Patient_12_Monocytes	Monocytes
MuSiC (III)	NK	0.0246442	Bulk-Monocytes	Patient_12_Monocytes	Others
MuSiC (III)	CD8+ NKT-like	0	Bulk-Monocytes	Patient_12_Monocytes	Others
MuSiC (III)	B_cells	0	Bulk-Monocytes	Patient_13_Monocytes	Others
MuSiC (III)	CD4+ T	0	Bulk-Monocytes	Patient_13_Monocytes	Others
MuSiC (III)	Naive CD8+ T	0	Bulk-Monocytes	Patient_13_Monocytes	Others
MuSiC (III)	Monocytes	0.996592	Bulk-Monocytes	Patient_13_Monocytes	Monocytes
MuSiC (III)	NK	0.00340827	Bulk-Monocytes	Patient_13_Monocytes	Others
MuSiC (III)	CD8+ NKT-like	0	Bulk-Monocytes	Patient_13_Monocytes	Others
MuSiC (III)	B_cells	0	Bulk-Monocytes	Patient_14_Monocytes	Others
MuSiC (III)	CD4+ T	0	Bulk-Monocytes	Patient_14_Monocytes	Others
MuSiC (III)	Naive CD8+ T	0	Bulk-Monocytes	Patient_14_Monocytes	Others
MuSiC (III)	Monocytes	1	Bulk-Monocytes	Patient_14_Monocytes	Monocytes
MuSiC (III)	NK	0	Bulk-Monocytes	Patient_14_Monocytes	Others
MuSiC (III)	CD8+ NKT-like	0	Bulk-Monocytes	Patient_14_Monocytes	Others
MuSiC (III)	B_cells	0	Bulk-Monocytes	Patient_15_Monocytes	Others
MuSiC (III)	CD4+ T	0	Bulk-Monocytes	Patient_15_Monocytes	Others
MuSiC (III)	Naive CD8+ T	0	Bulk-Monocytes	Patient_15_Monocytes	Others
MuSiC (III)	Monocytes	0.995811	Bulk-Monocytes	Patient_15_Monocytes	Monocytes
MuSiC (III)	NK	0.0041892	Bulk-Monocytes	Patient_15_Monocytes	Others
MuSiC (III)	CD8+ NKT-like	0	Bulk-Monocytes	Patient_15_Monocytes	Others
MuSiC (III)	B_cells	0	Bulk-Monocytes	Patient_16_Monocytes	Others
MuSiC (III)	CD4+ T	0	Bulk-Monocytes	Patient_16_Monocytes	Others
MuSiC (III)	Naive CD8+ T	0	Bulk-Monocytes	Patient_16_Monocytes	Others
MuSiC (III)	Monocytes	1	Bulk-Monocytes	Patient_16_Monocytes	Monocytes
MuSiC (III)	NK	0	Bulk-Monocytes	Patient_16_Monocytes	Others
MuSiC (III)	CD8+ NKT-like	0	Bulk-Monocytes	Patient_16_Monocytes	Others
MuSiC (III)	B_cells	0	Bulk-Monocytes	Patient_17_Monocytes	Others
MuSiC (III)	CD4+ T	0	Bulk-Monocytes	Patient_17_Monocytes	Others
MuSiC (III)	Naive CD8+ T	0	Bulk-Monocytes	Patient_17_Monocytes	Others
MuSiC (III)	Monocytes	1	Bulk-Monocytes	Patient_17_Monocytes	Monocytes
MuSiC (III)	NK	0	Bulk-Monocytes	Patient_17_Monocytes	Others
MuSiC (III)	CD8+ NKT-like	0	Bulk-Monocytes	Patient_17_Monocytes	Others
MuSiC (III)	B_cells	0	Bulk-NK	Patient_01_NK	Others
MuSiC (III)	CD4+ T	0	Bulk-NK	Patient_01_NK	Others
MuSiC (III)	Naive CD8+ T	0	Bulk-NK	Patient_01_NK	Others
MuSiC (III)	Monocytes	0.256406	Bulk-NK	Patient_01_NK	Others
MuSiC (III)	NK	0.743594	Bulk-NK	Patient_01_NK	NK
MuSiC (III)	CD8+ NKT-like	0	Bulk-NK	Patient_01_NK	Others
MuSiC (III)	B_cells	0	Bulk-NK	Patient_02_NK	Others
MuSiC (III)	CD4+ T	0	Bulk-NK	Patient_02_NK	Others
MuSiC (III)	Naive CD8+ T	0	Bulk-NK	Patient_02_NK	Others
MuSiC (III)	Monocytes	0.127036	Bulk-NK	Patient_02_NK	Others
MuSiC (III)	NK	0.872964	Bulk-NK	Patient_02_NK	NK
MuSiC (III)	CD8+ NKT-like	0	Bulk-NK	Patient_02_NK	Others
MuSiC (III)	B_cells	0	Bulk-NK	Patient_03_NK	Others
MuSiC (III)	CD4+ T	0	Bulk-NK	Patient_03_NK	Others
MuSiC (III)	Naive CD8+ T	0	Bulk-NK	Patient_03_NK	Others
MuSiC (III)	Monocytes	0.0699827	Bulk-NK	Patient_03_NK	Others
MuSiC (III)	NK	0.930017	Bulk-NK	Patient_03_NK	NK
MuSiC (III)	CD8+ NKT-like	0	Bulk-NK	Patient_03_NK	Others
MuSiC (III)	B_cells	0	Bulk-NK	Patient_04_NK	Others
MuSiC (III)	CD4+ T	0	Bulk-NK	Patient_04_NK	Others
MuSiC (III)	Naive CD8+ T	0	Bulk-NK	Patient_04_NK	Others
MuSiC (III)	Monocytes	0.500729	Bulk-NK	Patient_04_NK	Others
MuSiC (III)	NK	0.499271	Bulk-NK	Patient_04_NK	NK
MuSiC (III)	CD8+ NKT-like	0	Bulk-NK	Patient_04_NK	Others
MuSiC (III)	B_cells	0	Bulk-NK	Patient_05_NK	Others
MuSiC (III)	CD4+ T	0	Bulk-NK	Patient_05_NK	Others
MuSiC (III)	Naive CD8+ T	0	Bulk-NK	Patient_05_NK	Others
MuSiC (III)	Monocytes	0.569999	Bulk-NK	Patient_05_NK	Others
MuSiC (III)	NK	0.430001	Bulk-NK	Patient_05_NK	NK
MuSiC (III)	CD8+ NKT-like	0	Bulk-NK	Patient_05_NK	Others
MuSiC (III)	B_cells	0	Bulk-NK	Patient_06_NK	Others
MuSiC (III)	CD4+ T	0	Bulk-NK	Patient_06_NK	Others
MuSiC (III)	Naive CD8+ T	0	Bulk-NK	Patient_06_NK	Others
MuSiC (III)	Monocytes	0.0676296	Bulk-NK	Patient_06_NK	Others
MuSiC (III)	NK	0.93237	Bulk-NK	Patient_06_NK	NK
MuSiC (III)	CD8+ NKT-like	0	Bulk-NK	Patient_06_NK	Others
MuSiC (III)	B_cells	0	Bulk-NK	Patient_07_NK	Others
MuSiC (III)	CD4+ T	0	Bulk-NK	Patient_07_NK	Others
MuSiC (III)	Naive CD8+ T	0	Bulk-NK	Patient_07_NK	Others
MuSiC (III)	Monocytes	0.347697	Bulk-NK	Patient_07_NK	Others
MuSiC (III)	NK	0.652303	Bulk-NK	Patient_07_NK	NK
MuSiC (III)	CD8+ NKT-like	0	Bulk-NK	Patient_07_NK	Others
MuSiC (III)	B_cells	0	Bulk-NK	Patient_08_NK	Others
MuSiC (III)	CD4+ T	0	Bulk-NK	Patient_08_NK	Others
MuSiC (III)	Naive CD8+ T	0	Bulk-NK	Patient_08_NK	Others
MuSiC (III)	Monocytes	0.136338	Bulk-NK	Patient_08_NK	Others
MuSiC (III)	NK	0.863662	Bulk-NK	Patient_08_NK	NK
MuSiC (III)	CD8+ NKT-like	0	Bulk-NK	Patient_08_NK	Others
MuSiC (III)	B_cells	0	Bulk-NK	Patient_09_NK	Others
MuSiC (III)	CD4+ T	0	Bulk-NK	Patient_09_NK	Others
MuSiC (III)	Naive CD8+ T	0	Bulk-NK	Patient_09_NK	Others
MuSiC (III)	Monocytes	0.212881	Bulk-NK	Patient_09_NK	Others
MuSiC (III)	NK	0.787119	Bulk-NK	Patient_09_NK	NK
MuSiC (III)	CD8+ NKT-like	0	Bulk-NK	Patient_09_NK	Others
MuSiC (III)	B_cells	0	Bulk-NK	Patient_10_NK	Others
MuSiC (III)	CD4+ T	0	Bulk-NK	Patient_10_NK	Others
MuSiC (III)	Naive CD8+ T	0	Bulk-NK	Patient_10_NK	Others
MuSiC (III)	Monocytes	0.247091	Bulk-NK	Patient_10_NK	Others
MuSiC (III)	NK	0.752909	Bulk-NK	Patient_10_NK	NK
MuSiC (III)	CD8+ NKT-like	0	Bulk-NK	Patient_10_NK	Others
MuSiC (III)	B_cells	0	Bulk-NK	Patient_11_NK	Others
[truncated: 551 more rows]

## Sheet: Figure_S16d
Methods	Cell_type	fraction	sampleType	sampleID	Color_Grp
CIBERSORTx (I; III)	ADENO.Malignant	0.006	Bulk-CD10	T1_CD10	Others
CIBERSORTx (I; III)	CD10	0.989	Bulk-CD10	T1_CD10	CD10
CIBERSORTx (I; III)	CD31	0	Bulk-CD10	T1_CD10	Others
CIBERSORTx (I; III)	CD45	0.004	Bulk-CD10	T1_CD10	Others
CIBERSORTx (I; III)	SCC.Malignant	0	Bulk-CD10	T1_CD10	Others
CIBERSORTx (I; III)	ADENO.Malignant	0.042	Bulk-CD10	T5_CD10	Others
CIBERSORTx (I; III)	CD10	0.956	Bulk-CD10	T5_CD10	CD10
CIBERSORTx (I; III)	CD31	0	Bulk-CD10	T5_CD10	Others
CIBERSORTx (I; III)	CD45	0.003	Bulk-CD10	T5_CD10	Others
CIBERSORTx (I; III)	SCC.Malignant	0	Bulk-CD10	T5_CD10	Others
CIBERSORTx (I; III)	ADENO.Malignant	0.137	Bulk-CD10	T6_CD10	Others
CIBERSORTx (I; III)	CD10	0.863	Bulk-CD10	T6_CD10	CD10
CIBERSORTx (I; III)	CD31	0	Bulk-CD10	T6_CD10	Others
CIBERSORTx (I; III)	CD45	0	Bulk-CD10	T6_CD10	Others
CIBERSORTx (I; III)	SCC.Malignant	0	Bulk-CD10	T6_CD10	Others
CIBERSORTx (I; III)	ADENO.Malignant	0.255	Bulk-CD10	T7_CD10	Others
CIBERSORTx (I; III)	CD10	0.735	Bulk-CD10	T7_CD10	CD10
CIBERSORTx (I; III)	CD31	0	Bulk-CD10	T7_CD10	Others
CIBERSORTx (I; III)	CD45	0.005	Bulk-CD10	T7_CD10	Others
CIBERSORTx (I; III)	SCC.Malignant	0.004	Bulk-CD10	T7_CD10	Others
CIBERSORTx (I; III)	ADENO.Malignant	0	Bulk-CD10	T8_CD10	Others
CIBERSORTx (I; III)	CD10	0.993	Bulk-CD10	T8_CD10	CD10
CIBERSORTx (I; III)	CD31	0	Bulk-CD10	T8_CD10	Others
CIBERSORTx (I; III)	CD45	0.007	Bulk-CD10	T8_CD10	Others
CIBERSORTx (I; III)	SCC.Malignant	0	Bulk-CD10	T8_CD10	Others
CIBERSORTx (I; III)	ADENO.Malignant	0	Bulk-CD10	T10_CD10	Others
CIBERSORTx (I; III)	CD10	0.995	Bulk-CD10	T10_CD10	CD10
CIBERSORTx (I; III)	CD31	0.005	Bulk-CD10	T10_CD10	Others
CIBERSORTx (I; III)	CD45	0	Bulk-CD10	T10_CD10	Others
CIBERSORTx (I; III)	SCC.Malignant	0	Bulk-CD10	T10_CD10	Others
CIBERSORTx (I; III)	ADENO.Malignant	0.057	Bulk-CD10	T11_CD10	Others
CIBERSORTx (I; III)	CD10	0.87	Bulk-CD10	T11_CD10	CD10
CIBERSORTx (I; III)	CD31	0.065	Bulk-CD10	T11_CD10	Others
CIBERSORTx (I; III)	CD45	0	Bulk-CD10	T11_CD10	Others
CIBERSORTx (I; III)	SCC.Malignant	0.008	Bulk-CD10	T11_CD10	Others
CIBERSORTx (I; III)	ADENO.Malignant	0.182	Bulk-CD10	T12_CD10	Others
CIBERSORTx (I; III)	CD10	0.499	Bulk-CD10	T12_CD10	CD10
CIBERSORTx (I; III)	CD31	0.012	Bulk-CD10	T12_CD10	Others
CIBERSORTx (I; III)	CD45	0.277	Bulk-CD10	T12_CD10	Others
CIBERSORTx (I; III)	SCC.Malignant	0.03	Bulk-CD10	T12_CD10	Others
CIBERSORTx (I; III)	ADENO.Malignant	0.014	Bulk-CD10	T16_CD10	Others
CIBERSORTx (I; III)	CD10	0.984	Bulk-CD10	T16_CD10	CD10
CIBERSORTx (I; III)	CD31	0	Bulk-CD10	T16_CD10	Others
CIBERSORTx (I; III)	CD45	0.002	Bulk-CD10	T16_CD10	Others
CIBERSORTx (I; III)	SCC.Malignant	0	Bulk-CD10	T16_CD10	Others
CIBERSORTx (I; III)	ADENO.Malignant	0	Bulk-CD10	T22_CD10	Others
CIBERSORTx (I; III)	CD10	0.973	Bulk-CD10	T22_CD10	CD10
CIBERSORTx (I; III)	CD31	0.027	Bulk-CD10	T22_CD10	Others
CIBERSORTx (I; III)	CD45	0	Bulk-CD10	T22_CD10	Others
CIBERSORTx (I; III)	SCC.Malignant	0	Bulk-CD10	T22_CD10	Others
CIBERSORTx (I; III)	ADENO.Malignant	0	Bulk-CD10	T26_CD10	Others
CIBERSORTx (I; III)	CD10	0.995	Bulk-CD10	T26_CD10	CD10
CIBERSORTx (I; III)	CD31	0	Bulk-CD10	T26_CD10	Others
CIBERSORTx (I; III)	CD45	0.005	Bulk-CD10	T26_CD10	Others
CIBERSORTx (I; III)	SCC.Malignant	0	Bulk-CD10	T26_CD10	Others
CIBERSORTx (I; III)	ADENO.Malignant	0.216	Bulk-CD10	T27_CD10	Others
CIBERSORTx (I; III)	CD10	0.784	Bulk-CD10	T27_CD10	CD10
CIBERSORTx (I; III)	CD31	0	Bulk-CD10	T27_CD10	Others
CIBERSORTx (I; III)	CD45	0	Bulk-CD10	T27_CD10	Others
CIBERSORTx (I; III)	SCC.Malignant	0	Bulk-CD10	T27_CD10	Others
CIBERSORTx (I; III)	ADENO.Malignant	0.021	Bulk-CD10	T28_CD10	Others
CIBERSORTx (I; III)	CD10	0.79	Bulk-CD10	T28_CD10	CD10
CIBERSORTx (I; III)	CD31	0.152	Bulk-CD10	T28_CD10	Others
CIBERSORTx (I; III)	CD45	0.037	Bulk-CD10	T28_CD10	Others
CIBERSORTx (I; III)	SCC.Malignant	0	Bulk-CD10	T28_CD10	Others
CIBERSORTx (I; III)	ADENO.Malignant	0.021	Bulk-CD10	T28_CD10_rerun1	Others
CIBERSORTx (I; III)	CD10	0.877	Bulk-CD10	T28_CD10_rerun1	CD10
CIBERSORTx (I; III)	CD31	0.101	Bulk-CD10	T28_CD10_rerun1	Others
CIBERSORTx (I; III)	CD45	0	Bulk-CD10	T28_CD10_rerun1	Others
CIBERSORTx (I; III)	SCC.Malignant	0	Bulk-CD10	T28_CD10_rerun1	Others
CIBERSORTx (I; III)	ADENO.Malignant	0.02	Bulk-CD10	T30_CD10	Others
CIBERSORTx (I; III)	CD10	0.835	Bulk-CD10	T30_CD10	CD10
CIBERSORTx (I; III)	CD31	0.077	Bulk-CD10	T30_CD10	Others
CIBERSORTx (I; III)	CD45	0.068	Bulk-CD10	T30_CD10	Others
CIBERSORTx (I; III)	SCC.Malignant	0	Bulk-CD10	T30_CD10	Others
CIBERSORTx (I; III)	ADENO.Malignant	0.004	Bulk-CD10	T30_CD10_rerun1	Others
CIBERSORTx (I; III)	CD10	0.92	Bulk-CD10	T30_CD10_rerun1	CD10
CIBERSORTx (I; III)	CD31	0.041	Bulk-CD10	T30_CD10_rerun1	Others
CIBERSORTx (I; III)	CD45	0.03	Bulk-CD10	T30_CD10_rerun1	Others
CIBERSORTx (I; III)	SCC.Malignant	0.006	Bulk-CD10	T30_CD10_rerun1	Others
CIBERSORTx (I; III)	ADENO.Malignant	0.003	Bulk-CD10	T33_CD10	Others
CIBERSORTx (I; III)	CD10	0.964	Bulk-CD10	T33_CD10	CD10
CIBERSORTx (I; III)	CD31	0.028	Bulk-CD10	T33_CD10	Others
CIBERSORTx (I; III)	CD45	0	Bulk-CD10	T33_CD10	Others
CIBERSORTx (I; III)	SCC.Malignant	0.005	Bulk-CD10	T33_CD10	Others
CIBERSORTx (I; III)	ADENO.Malignant	0.099	Bulk-CD10	T35_CD10	Others
CIBERSORTx (I; III)	CD10	0.856	Bulk-CD10	T35_CD10	CD10
CIBERSORTx (I; III)	CD31	0.031	Bulk-CD10	T35_CD10	Others
CIBERSORTx (I; III)	CD45	0.014	Bulk-CD10	T35_CD10	Others
CIBERSORTx (I; III)	SCC.Malignant	0	Bulk-CD10	T35_CD10	Others
CIBERSORTx (I; III)	ADENO.Malignant	0	Bulk-CD10	T36_CD10	Others
CIBERSORTx (I; III)	CD10	0.985	Bulk-CD10	T36_CD10	CD10
CIBERSORTx (I; III)	CD31	0.015	Bulk-CD10	T36_CD10	Others
CIBERSORTx (I; III)	CD45	0	Bulk-CD10	T36_CD10	Others
CIBERSORTx (I; III)	SCC.Malignant	0	Bulk-CD10	T36_CD10	Others
CIBERSORTx (I; III)	ADENO.Malignant	0	Bulk-CD10	T38_CD10	Others
CIBERSORTx (I; III)	CD10	0.998	Bulk-CD10	T38_CD10	CD10
CIBERSORTx (I; III)	CD31	0	Bulk-CD10	T38_CD10	Others
CIBERSORTx (I; III)	CD45	0.002	Bulk-CD10	T38_CD10	Others
CIBERSORTx (I; III)	SCC.Malignant	0	Bulk-CD10	T38_CD10	Others
CIBERSORTx (I; III)	ADENO.Malignant	0	Bulk-CD10	T9_CD10	Others
CIBERSORTx (I; III)	CD10	0.999	Bulk-CD10	T9_CD10	CD10
CIBERSORTx (I; III)	CD31	0	Bulk-CD10	T9_CD10	Others
CIBERSORTx (I; III)	CD45	0.001	Bulk-CD10	T9_CD10	Others
CIBERSORTx (I; III)	SCC.Malignant	0	Bulk-CD10	T9_CD10	Others
CIBERSORTx (I; III)	ADENO.Malignant	0	Bulk-CD10	T23_CD10	Others
CIBERSORTx (I; III)	CD10	0.993	Bulk-CD10	T23_CD10	CD10
CIBERSORTx (I; III)	CD31	0	Bulk-CD10	T23_CD10	Others
CIBERSORTx (I; III)	CD45	0.007	Bulk-CD10	T23_CD10	Others
CIBERSORTx (I; III)	SCC.Malignant	0	Bulk-CD10	T23_CD10	Others
CIBERSORTx (I; III)	ADENO.Malignant	0	Bulk-CD10	T37_CD10	Others
CIBERSORTx (I; III)	CD10	0.983	Bulk-CD10	T37_CD10	CD10
CIBERSORTx (I; III)	CD31	0.017	Bulk-CD10	T37_CD10	Others
CIBERSORTx (I; III)	CD45	0	Bulk-CD10	T37_CD10	Others
CIBERSORTx (I; III)	SCC.Malignant	0	Bulk-CD10	T37_CD10	Others
CIBERSORTx (I; III)	ADENO.Malignant	0	Bulk-CD10	T2_CD10	Others
CIBERSORTx (I; III)	CD10	0.994	Bulk-CD10	T2_CD10	CD10
CIBERSORTx (I; III)	CD31	0.004	Bulk-CD10	T2_CD10	Others
CIBERSORTx (I; III)	CD45	0	Bulk-CD10	T2_CD10	Others
CIBERSORTx (I; III)	SCC.Malignant	0.002	Bulk-CD10	T2_CD10	Others
CIBERSORTx (I; III)	ADENO.Malignant	0	Bulk-CD10	T3_CD10	Others
CIBERSORTx (I; III)	CD10	0.811	Bulk-CD10	T3_CD10	CD10
CIBERSORTx (I; III)	CD31	0	Bulk-CD10	T3_CD10	Others
CIBERSORTx (I; III)	CD45	0.008	Bulk-CD10	T3_CD10	Others
CIBERSORTx (I; III)	SCC.Malignant	0.181	Bulk-CD10	T3_CD10	Others
CIBERSORTx (I; III)	ADENO.Malignant	0	Bulk-CD10	T4_CD10	Others
CIBERSORTx (I; III)	CD10	0.956	Bulk-CD10	T4_CD10	CD10
CIBERSORTx (I; III)	CD31	0	Bulk-CD10	T4_CD10	Others
CIBERSORTx (I; III)	CD45	0.006	Bulk-CD10	T4_CD10	Others
CIBERSORTx (I; III)	SCC.Malignant	0.039	Bulk-CD10	T4_CD10	Others
CIBERSORTx (I; III)	ADENO.Malignant	0	Bulk-CD10	T15_CD10	Others
CIBERSORTx (I; III)	CD10	0.985	Bulk-CD10	T15_CD10	CD10
CIBERSORTx (I; III)	CD31	0	Bulk-CD10	T15_CD10	Others
CIBERSORTx (I; III)	CD45	0.006	Bulk-CD10	T15_CD10	Others
CIBERSORTx (I; III)	SCC.Malignant	0.009	Bulk-CD10	T15_CD10	Others
CIBERSORTx (I; III)	ADENO.Malignant	0	Bulk-CD10	T17_CD10	Others
CIBERSORTx (I; III)	CD10	0.982	Bulk-CD10	T17_CD10	CD10
CIBERSORTx (I; III)	CD31	0	Bulk-CD10	T17_CD10	Others
CIBERSORTx (I; III)	CD45	0	Bulk-CD10	T17_CD10	Others
CIBERSORTx (I; III)	SCC.Malignant	0.018	Bulk-CD10	T17_CD10	Others
CIBERSORTx (I; III)	ADENO.Malignant	0	Bulk-CD10	T18_CD10	Others
CIBERSORTx (I; III)	CD10	0.865	Bulk-CD10	T18_CD10	CD10
CIBERSORTx (I; III)	CD31	0	Bulk-CD10	T18_CD10	Others
CIBERSORTx (I; III)	CD45	0.01	Bulk-CD10	T18_CD10	Others
CIBERSORTx (I; III)	SCC.Malignant	0.125	Bulk-CD10	T18_CD10	Others
CIBERSORTx (I; III)	ADENO.Malignant	0	Bulk-CD10	T20_CD10	Others
CIBERSORTx (I; III)	CD10	0.985	Bulk-CD10	T20_CD10	CD10
CIBERSORTx (I; III)	CD31	0	Bulk-CD10	T20_CD10	Others
CIBERSORTx (I; III)	CD45	0	Bulk-CD10	T20_CD10	Others
CIBERSORTx (I; III)	SCC.Malignant	0.015	Bulk-CD10	T20_CD10	Others
CIBERSORTx (I; III)	ADENO.Malignant	0	Bulk-CD10	T25_CD10	Others
CIBERSORTx (I; III)	CD10	0.601	Bulk-CD10	T25_CD10	CD10
CIBERSORTx (I; III)	CD31	0.034	Bulk-CD10	T25_CD10	Others
CIBERSORTx (I; III)	CD45	0.031	Bulk-CD10	T25_CD10	Others
CIBERSORTx (I; III)	SCC.Malignant	0.334	Bulk-CD10	T25_CD10	Others
CIBERSORTx (I; III)	ADENO.Malignant	0	Bulk-CD10	T34_CD10	Others
CIBERSORTx (I; III)	CD10	0.992	Bulk-CD10	T34_CD10	CD10
CIBERSORTx (I; III)	CD31	0	Bulk-CD10	T34_CD10	Others
CIBERSORTx (I; III)	CD45	0	Bulk-CD10	T34_CD10	Others
CIBERSORTx (I; III)	SCC.Malignant	0.008	Bulk-CD10	T34_CD10	Others
CIBERSORTx (I; III)	ADENO.Malignant	0	Bulk-CD10	T39_CD10	Others
CIBERSORTx (I; III)	CD10	0.947	Bulk-CD10	T39_CD10	CD10
CIBERSORTx (I; III)	CD31	0	Bulk-CD10	T39_CD10	Others
CIBERSORTx (I; III)	CD45	0.007	Bulk-CD10	T39_CD10	Others
CIBERSORTx (I; III)	SCC.Malignant	0.046	Bulk-CD10	T39_CD10	Others
CIBERSORTx (I; III)	ADENO.Malignant	0	Bulk-CD10	T40_CD10	Others
CIBERSORTx (I; III)	CD10	0.99	Bulk-CD10	T40_CD10	CD10
CIBERSORTx (I; III)	CD31	0	Bulk-CD10	T40_CD10	Others
CIBERSORTx (I; III)	CD45	0.002	Bulk-CD10	T40_CD10	Others
CIBERSORTx (I; III)	SCC.Malignant	0.007	Bulk-CD10	T40_CD10	Others
CIBERSORTx (I; III)	ADENO.Malignant	0.013	Bulk-CD31	T1_CD31	Others
CIBERSORTx (I; III)	CD10	0	Bulk-CD31	T1_CD31	Others
CIBERSORTx (I; III)	CD31	0.494	Bulk-CD31	T1_CD31	CD31
CIBERSORTx (I; III)	CD45	0.493	Bulk-CD31	T1_CD31	Others
CIBERSORTx (I; III)	SCC.Malignant	0	Bulk-CD31	T1_CD31	Others
CIBERSORTx (I; III)	ADENO.Malignant	0.012	Bulk-CD31	T5_CD31	Others
CIBERSORTx (I; III)	CD10	0	Bulk-CD31	T5_CD31	Others
CIBERSORTx (I; III)	CD31	0.988	Bulk-CD31	T5_CD31	CD31
CIBERSORTx (I; III)	CD45	0	Bulk-CD31	T5_CD31	Others
CIBERSORTx (I; III)	SCC.Malignant	0	Bulk-CD31	T5_CD31	Others
CIBERSORTx (I; III)	ADENO.Malignant	0.001	Bulk-CD31	T6_CD31	Others
CIBERSORTx (I; III)	CD10	0	Bulk-CD31	T6_CD31	Others
CIBERSORTx (I; III)	CD31	0.628	Bulk-CD31	T6_CD31	CD31
CIBERSORTx (I; III)	CD45	0.37	Bulk-CD31	T6_CD31	Others
CIBERSORTx (I; III)	SCC.Malignant	0.001	Bulk-CD31	T6_CD31	Others
CIBERSORTx (I; III)	ADENO.Malignant	0.013	Bulk-CD31	T7_CD31	Others
CIBERSORTx (I; III)	CD10	0	Bulk-CD31	T7_CD31	Others
CIBERSORTx (I; III)	CD31	0.603	Bulk-CD31	T7_CD31	CD31
CIBERSORTx (I; III)	CD45	0.384	Bulk-CD31	T7_CD31	Others
CIBERSORTx (I; III)	SCC.Malignant	0	Bulk-CD31	T7_CD31	Others
CIBERSORTx (I; III)	ADENO.Malignant	0	Bulk-CD31	T8_CD31	Others
CIBERSORTx (I; III)	CD10	0.007	Bulk-CD31	T8_CD31	Others
CIBERSORTx (I; III)	CD31	0.993	Bulk-CD31	T8_CD31	CD31
CIBERSORTx (I; III)	CD45	0	Bulk-CD31	T8_CD31	Others
CIBERSORTx (I; III)	SCC.Malignant	0	Bulk-CD31	T8_CD31	Others
CIBERSORTx (I; III)	ADENO.Malignant	0.012	Bulk-CD31	T10_CD31	Others
CIBERSORTx (I; III)	CD10	0	Bulk-CD31	T10_CD31	Others
CIBERSORTx (I; III)	CD31	0.55	Bulk-CD31	T10_CD31	CD31
CIBERSORTx (I; III)	CD45	0.438	Bulk-CD31	T10_CD31	Others
CIBERSORTx (I; III)	SCC.Malignant	0	Bulk-CD31	T10_CD31	Others
CIBERSORTx (I; III)	ADENO.Malignant	0.004	Bulk-CD31	T11_CD31	Others
CIBERSORTx (I; III)	CD10	0.002	Bulk-CD31	T11_CD31	Others
CIBERSORTx (I; III)	CD31	0.995	Bulk-CD31	T11_CD31	CD31
CIBERSORTx (I; III)	CD45	0	Bulk-CD31	T11_CD31	Others
CIBERSORTx (I; III)	SCC.Malignant	0	Bulk-CD31	T11_CD31	Others
CIBERSORTx (I; III)	ADENO.Malignant	0	Bulk-CD31	T12_CD31	Others
CIBERSORTx (I; III)	CD10	0	Bulk-CD31	T12_CD31	Others
CIBERSORTx (I; III)	CD31	0.959	Bulk-CD31	T12_CD31	CD31
CIBERSORTx (I; III)	CD45	0.041	Bulk-CD31	T12_CD31	Others
CIBERSORTx (I; III)	SCC.Malignant	0	Bulk-CD31	T12_CD31	Others
CIBERSORTx (I; III)	ADENO.Malignant	0.016	Bulk-CD31	T16_CD31	Others
CIBERSORTx (I; III)	CD10	0	Bulk-CD31	T16_CD31	Others
CIBERSORTx (I; III)	CD31	0.468	Bulk-CD31	T16_CD31	CD31
CIBERSORTx (I; III)	CD45	0.516	Bulk-CD31	T16_CD31	Others
CIBERSORTx (I; III)	SCC.Malignant	0	Bulk-CD31	T16_CD31	Others
CIBERSORTx (I; III)	ADENO.Malignant	0	Bulk-CD31	T22_CD31	Others
CIBERSORTx (I; III)	CD10	0.087	Bulk-CD31	T22_CD31	Others
CIBERSORTx (I; III)	CD31	0.798	Bulk-CD31	T22_CD31	CD31
CIBERSORTx (I; III)	CD45	0.115	Bulk-CD31	T22_CD31	Others
CIBERSORTx (I; III)	SCC.Malignant	0	Bulk-CD31	T22_CD31	Others
CIBERSORTx (I; III)	ADENO.Malignant	0.002	Bulk-CD31	T26_CD31	Others
CIBERSORTx (I; III)	CD10	0	Bulk-CD31	T26_CD31	Others
CIBERSORTx (I; III)	CD31	0.998	Bulk-CD31	T26_CD31	CD31
CIBERSORTx (I; III)	CD45	0	Bulk-CD31	T26_CD31	Others
CIBERSORTx (I; III)	SCC.Malignant	0	Bulk-CD31	T26_CD31	Others
CIBERSORTx (I; III)	ADENO.Malignant	0	Bulk-CD31	T27_CD31	Others
CIBERSORTx (I; III)	CD10	0.001	Bulk-CD31	T27_CD31	Others
CIBERSORTx (I; III)	CD31	0.999	Bulk-CD31	T27_CD31	CD31
CIBERSORTx (I; III)	CD45	0	Bulk-CD31	T27_CD31	Others
CIBERSORTx (I; III)	SCC.Malignant	0	Bulk-CD31	T27_CD31	Others
CIBERSORTx (I; III)	ADENO.Malignant	0.011	Bulk-CD31	T28_CD31	Others
CIBERSORTx (I; III)	CD10	0.003	Bulk-CD31	T28_CD31	Others
CIBERSORTx (I; III)	CD31	0.921	Bulk-CD31	T28_CD31	CD31
CIBERSORTx (I; III)	CD45	0.064	Bulk-CD31	T28_CD31	Others
CIBERSORTx (I; III)	SCC.Malignant	0.001	Bulk-CD31	T28_CD31	Others
CIBERSORTx (I; III)	ADENO.Malignant	0.003	Bulk-CD31	T29_CD31	Others
CIBERSORTx (I; III)	CD10	0	Bulk-CD31	T29_CD31	Others
CIBERSORTx (I; III)	CD31	0.997	Bulk-CD31	T29_CD31	CD31
CIBERSORTx (I; III)	CD45	0	Bulk-CD31	T29_CD31	Others
CIBERSORTx (I; III)	SCC.Malignant	0	Bulk-CD31	T29_CD31	Others
CIBERSORTx (I; III)	ADENO.Malignant	0.004	Bulk-CD31	T29_CD31_rerun1	Others
CIBERSORTx (I; III)	CD10	0.007	Bulk-CD31	T29_CD31_rerun1	Others
CIBERSORTx (I; III)	CD31	0.989	Bulk-CD31	T29_CD31_rerun1	CD31
CIBERSORTx (I; III)	CD45	0.001	Bulk-CD31	T29_CD31_rerun1	Others
CIBERSORTx (I; III)	SCC.Malignant	0	Bulk-CD31	T29_CD31_rerun1	Others
CIBERSORTx (I; III)	ADENO.Malignant	0	Bulk-CD31	T30_CD31	Others
CIBERSORTx (I; III)	CD10	0	Bulk-CD31	T30_CD31	Others
CIBERSORTx (I; III)	CD31	0.995	Bulk-CD31	T30_CD31	CD31
CIBERSORTx (I; III)	CD45	0.004	Bulk-CD31	T30_CD31	Others
CIBERSORTx (I; III)	SCC.Malignant	0	Bulk-CD31	T30_CD31	Others
CIBERSORTx (I; III)	ADENO.Malignant	0.02	Bulk-CD31	T31_CD31	Others
CIBERSORTx (I; III)	CD10	0	Bulk-CD31	T31_CD31	Others
CIBERSORTx (I; III)	CD31	0.589	Bulk-CD31	T31_CD31	CD31
CIBERSORTx (I; III)	CD45	0.383	Bulk-CD31	T31_CD31	Others
CIBERSORTx (I; III)	SCC.Malignant	0.008	Bulk-CD31	T31_CD31	Others
CIBERSORTx (I; III)	ADENO.Malignant	0	Bulk-CD31	T33_CD31	Others
CIBERSORTx (I; III)	CD10	0.03	Bulk-CD31	T33_CD31	Others
CIBERSORTx (I; III)	CD31	0.97	Bulk-CD31	T33_CD31	CD31
CIBERSORTx (I; III)	CD45	0	Bulk-CD31	T33_CD31	Others
CIBERSORTx (I; III)	SCC.Malignant	0	Bulk-CD31	T33_CD31	Others
CIBERSORTx (I; III)	ADENO.Malignant	0	Bulk-CD31	T35_CD31	Others
CIBERSORTx (I; III)	CD10	0.005	Bulk-CD31	T35_CD31	Others
CIBERSORTx (I; III)	CD31	0.995	Bulk-CD31	T35_CD31	CD31
CIBERSORTx (I; III)	CD45	0	Bulk-CD31	T35_CD31	Others
CIBERSORTx (I; III)	SCC.Malignant	0	Bulk-CD31	T35_CD31	Others
CIBERSORTx (I; III)	ADENO.Malignant	0	Bulk-CD31	T36_CD31	Others
CIBERSORTx (I; III)	CD10	0.032	Bulk-CD31	T36_CD31	Others
CIBERSORTx (I; III)	CD31	0.968	Bulk-CD31	T36_CD31	CD31
CIBERSORTx (I; III)	CD45	0	Bulk-CD31	T36_CD31	Others
CIBERSORTx (I; III)	SCC.Malignant	0	Bulk-CD31	T36_CD31	Others
CIBERSORTx (I; III)	ADENO.Malignant	0.007	Bulk-CD31	T38_CD31	Others
CIBERSORTx (I; III)	CD10	0	Bulk-CD31	T38_CD31	Others
CIBERSORTx (I; III)	CD31	0.694	Bulk-CD31	T38_CD31	CD31
CIBERSORTx (I; III)	CD45	0.284	Bulk-CD31	T38_CD31	Others
CIBERSORTx (I; III)	SCC.Malignant	0.015	Bulk-CD31	T38_CD31	Others
CIBERSORTx (I; III)	ADENO.Malignant	0	Bulk-CD31	T9_CD31	Others
CIBERSORTx (I; III)	CD10	0	Bulk-CD31	T9_CD31	Others
CIBERSORTx (I; III)	CD31	0.953	Bulk-CD31	T9_CD31	CD31
CIBERSORTx (I; III)	CD45	0.047	Bulk-CD31	T9_CD31	Others
CIBERSORTx (I; III)	SCC.Malignant	0	Bulk-CD31	T9_CD31	Others
CIBERSORTx (I; III)	ADENO.Malignant	0	Bulk-CD31	T23_CD31	Others
CIBERSORTx (I; III)	CD10	0.002	Bulk-CD31	T23_CD31	Others
CIBERSORTx (I; III)	CD31	0.98	Bulk-CD31	T23_CD31	CD31
CIBERSORTx (I; III)	CD45	0.018	Bulk-CD31	T23_CD31	Others
CIBERSORTx (I; III)	SCC.Malignant	0	Bulk-CD31	T23_CD31	Others
CIBERSORTx (I; III)	ADENO.Malignant	0.002	Bulk-CD31	T37_CD31	Others
CIBERSORTx (I; III)	CD10	0.011	Bulk-CD31	T37_CD31	Others
CIBERSORTx (I; III)	CD31	0.987	Bulk-CD31	T37_CD31	CD31
CIBERSORTx (I; III)	CD45	0	Bulk-CD31	T37_CD31	Others
[truncated: 3,361 more rows]

## Sheet: Figure_S16e
Methods	Cell_type	fraction	sampleType	sampleID	Color_Grp
[truncated: 4,380 more rows]
