# Supplementary material for: Transcriptome size matters for single-cell RNA-seq normalization and bulk deconvolution
Source: Nat Commun. 2025 Feb 1;16:1246. doi: 10.1038/s41467-025-56623-1 (PMC11787294; doi:10.1038/s41467-025-56623-1)
Supplement: Supplementary file 6 — Source Data [file 41467_2025_56623_MOESM6_ESM.zip › Source_data/Figure_S2.xlsx]

## Sheet: Figure_S2a
Sample	Cell_type	Transcriptome_size	Cell_type_Sample
Sample_I	L4/5 IT CTX	7841	L4/5 IT CTX|Sample_I
Sample_I	L4/5 IT CTX	6099	L4/5 IT CTX|Sample_I
Sample_I	L4/5 IT CTX	9721	L4/5 IT CTX|Sample_I
Sample_I	L4/5 IT CTX	12190	L4/5 IT CTX|Sample_I
Sample_I	L4/5 IT CTX	12365	L4/5 IT CTX|Sample_I
Sample_I	L4/5 IT CTX	8648	L4/5 IT CTX|Sample_I
Sample_I	L4/5 IT CTX	4279	L4/5 IT CTX|Sample_I
Sample_I	L4/5 IT CTX	8836	L4/5 IT CTX|Sample_I
Sample_I	L4/5 IT CTX	8694	L4/5 IT CTX|Sample_I
Sample_I	L4/5 IT CTX	4150	L4/5 IT CTX|Sample_I
Sample_I	L4/5 IT CTX	10096	L4/5 IT CTX|Sample_I
Sample_I	L4/5 IT CTX	6115	L4/5 IT CTX|Sample_I
Sample_I	L4/5 IT CTX	9532	L4/5 IT CTX|Sample_I
Sample_I	L4/5 IT CTX	15722	L4/5 IT CTX|Sample_I
Sample_I	L4/5 IT CTX	25825	L4/5 IT CTX|Sample_I
Sample_I	L4/5 IT CTX	21263	L4/5 IT CTX|Sample_I
Sample_I	L4/5 IT CTX	8211	L4/5 IT CTX|Sample_I
Sample_I	L4/5 IT CTX	16055	L4/5 IT CTX|Sample_I
Sample_I	L4/5 IT CTX	9139	L4/5 IT CTX|Sample_I
Sample_I	L4/5 IT CTX	9863	L4/5 IT CTX|Sample_I
Sample_I	L4/5 IT CTX	11083	L4/5 IT CTX|Sample_I
Sample_I	L4/5 IT CTX	10620	L4/5 IT CTX|Sample_I
Sample_I	L4/5 IT CTX	6786	L4/5 IT CTX|Sample_I
Sample_I	L4/5 IT CTX	11042	L4/5 IT CTX|Sample_I
Sample_I	L4/5 IT CTX	15089	L4/5 IT CTX|Sample_I
Sample_I	L4/5 IT CTX	8029	L4/5 IT CTX|Sample_I
Sample_I	L4/5 IT CTX	23331	L4/5 IT CTX|Sample_I
Sample_I	L4/5 IT CTX	14536	L4/5 IT CTX|Sample_I
Sample_I	L4/5 IT CTX	16599	L4/5 IT CTX|Sample_I
Sample_I	L4/5 IT CTX	7523	L4/5 IT CTX|Sample_I
Sample_I	L4/5 IT CTX	6692	L4/5 IT CTX|Sample_I
Sample_I	L4/5 IT CTX	18775	L4/5 IT CTX|Sample_I
Sample_I	L4/5 IT CTX	8487	L4/5 IT CTX|Sample_I
Sample_I	L4/5 IT CTX	3704	L4/5 IT CTX|Sample_I
Sample_I	L4/5 IT CTX	8686	L4/5 IT CTX|Sample_I
Sample_I	L4/5 IT CTX	5743	L4/5 IT CTX|Sample_I
Sample_I	L4/5 IT CTX	4827	L4/5 IT CTX|Sample_I
Sample_I	L4/5 IT CTX	4551	L4/5 IT CTX|Sample_I
Sample_I	L4/5 IT CTX	6003	L4/5 IT CTX|Sample_I
Sample_I	L4/5 IT CTX	7436	L4/5 IT CTX|Sample_I
Sample_I	L4/5 IT CTX	11135	L4/5 IT CTX|Sample_I
Sample_I	L4/5 IT CTX	9208	L4/5 IT CTX|Sample_I
Sample_I	L4/5 IT CTX	10383	L4/5 IT CTX|Sample_I
Sample_I	L4/5 IT CTX	7858	L4/5 IT CTX|Sample_I
Sample_I	L4/5 IT CTX	3922	L4/5 IT CTX|Sample_I
Sample_I	L4/5 IT CTX	7122	L4/5 IT CTX|Sample_I
Sample_I	L4/5 IT CTX	6388	L4/5 IT CTX|Sample_I
Sample_I	L4/5 IT CTX	8001	L4/5 IT CTX|Sample_I
Sample_I	L4/5 IT CTX	9115	L4/5 IT CTX|Sample_I
Sample_I	L4/5 IT CTX	11055	L4/5 IT CTX|Sample_I
Sample_I	L4/5 IT CTX	4736	L4/5 IT CTX|Sample_I
Sample_I	L4/5 IT CTX	6803	L4/5 IT CTX|Sample_I
Sample_I	L4/5 IT CTX	13246	L4/5 IT CTX|Sample_I
Sample_I	L4/5 IT CTX	5295	L4/5 IT CTX|Sample_I
Sample_I	L4/5 IT CTX	5104	L4/5 IT CTX|Sample_I
Sample_I	L4/5 IT CTX	7137	L4/5 IT CTX|Sample_I
Sample_I	L4/5 IT CTX	11695	L4/5 IT CTX|Sample_I
Sample_I	L4/5 IT CTX	5392	L4/5 IT CTX|Sample_I
Sample_I	L4/5 IT CTX	6649	L4/5 IT CTX|Sample_I
Sample_I	L4/5 IT CTX	4255	L4/5 IT CTX|Sample_I
Sample_I	L4/5 IT CTX	8087	L4/5 IT CTX|Sample_I
Sample_I	L4/5 IT CTX	7464	L4/5 IT CTX|Sample_I
Sample_I	L4/5 IT CTX	4840	L4/5 IT CTX|Sample_I
Sample_I	L4/5 IT CTX	10452	L4/5 IT CTX|Sample_I
Sample_I	L4/5 IT CTX	4954	L4/5 IT CTX|Sample_I
Sample_I	L4/5 IT CTX	11369	L4/5 IT CTX|Sample_I
Sample_I	L4/5 IT CTX	8518	L4/5 IT CTX|Sample_I
Sample_I	L4/5 IT CTX	7972	L4/5 IT CTX|Sample_I
Sample_I	L4/5 IT CTX	13439	L4/5 IT CTX|Sample_I
Sample_I	L4/5 IT CTX	9583	L4/5 IT CTX|Sample_I
Sample_I	L4/5 IT CTX	4527	L4/5 IT CTX|Sample_I
Sample_I	L4/5 IT CTX	5951	L4/5 IT CTX|Sample_I
Sample_I	L4/5 IT CTX	3318	L4/5 IT CTX|Sample_I
Sample_I	L4/5 IT CTX	3576	L4/5 IT CTX|Sample_I
Sample_I	L4/5 IT CTX	5030	L4/5 IT CTX|Sample_I
Sample_I	L4/5 IT CTX	8799	L4/5 IT CTX|Sample_I
Sample_I	L4/5 IT CTX	11279	L4/5 IT CTX|Sample_I
Sample_I	L4/5 IT CTX	8727	L4/5 IT CTX|Sample_I
Sample_I	L4/5 IT CTX	4424	L4/5 IT CTX|Sample_I
Sample_I	L4/5 IT CTX	5595	L4/5 IT CTX|Sample_I
Sample_I	L4/5 IT CTX	5295	L4/5 IT CTX|Sample_I
Sample_I	L4/5 IT CTX	3569	L4/5 IT CTX|Sample_I
Sample_I	L4/5 IT CTX	10669	L4/5 IT CTX|Sample_I
Sample_I	L4/5 IT CTX	7958	L4/5 IT CTX|Sample_I
Sample_I	L4/5 IT CTX	11684	L4/5 IT CTX|Sample_I
Sample_I	L4/5 IT CTX	11541	L4/5 IT CTX|Sample_I
Sample_I	L4/5 IT CTX	5947	L4/5 IT CTX|Sample_I
Sample_I	L4/5 IT CTX	6667	L4/5 IT CTX|Sample_I
Sample_I	L4/5 IT CTX	3834	L4/5 IT CTX|Sample_I
Sample_I	L4/5 IT CTX	5887	L4/5 IT CTX|Sample_I
Sample_I	L4/5 IT CTX	5184	L4/5 IT CTX|Sample_I
Sample_I	L4/5 IT CTX	18216	L4/5 IT CTX|Sample_I
Sample_I	L4/5 IT CTX	3466	L4/5 IT CTX|Sample_I
Sample_I	L4/5 IT CTX	8933	L4/5 IT CTX|Sample_I
Sample_I	L4/5 IT CTX	11335	L4/5 IT CTX|Sample_I
Sample_I	L4/5 IT CTX	21309	L4/5 IT CTX|Sample_I
Sample_I	L4/5 IT CTX	5981	L4/5 IT CTX|Sample_I
Sample_I	L4/5 IT CTX	4150	L4/5 IT CTX|Sample_I
Sample_I	L4/5 IT CTX	3702	L4/5 IT CTX|Sample_I
Sample_I	L4/5 IT CTX	7147	L4/5 IT CTX|Sample_I
Sample_I	L4/5 IT CTX	5323	L4/5 IT CTX|Sample_I
Sample_I	L4/5 IT CTX	5888	L4/5 IT CTX|Sample_I
Sample_I	L4/5 IT CTX	7019	L4/5 IT CTX|Sample_I
Sample_I	L4/5 IT CTX	5050	L4/5 IT CTX|Sample_I
Sample_I	L4/5 IT CTX	5020	L4/5 IT CTX|Sample_I
Sample_I	L4/5 IT CTX	10171	L4/5 IT CTX|Sample_I
Sample_I	L4/5 IT CTX	7662	L4/5 IT CTX|Sample_I
Sample_I	L4/5 IT CTX	10227	L4/5 IT CTX|Sample_I
Sample_I	L4/5 IT CTX	10492	L4/5 IT CTX|Sample_I
Sample_I	L4/5 IT CTX	7524	L4/5 IT CTX|Sample_I
Sample_I	L4/5 IT CTX	3436	L4/5 IT CTX|Sample_I
Sample_I	L4/5 IT CTX	4122	L4/5 IT CTX|Sample_I
Sample_I	L4/5 IT CTX	9364	L4/5 IT CTX|Sample_I
Sample_I	L4/5 IT CTX	7012	L4/5 IT CTX|Sample_I
Sample_I	L4/5 IT CTX	10173	L4/5 IT CTX|Sample_I
Sample_I	L4/5 IT CTX	13507	L4/5 IT CTX|Sample_I
Sample_I	L4/5 IT CTX	4650	L4/5 IT CTX|Sample_I
Sample_I	L4/5 IT CTX	21213	L4/5 IT CTX|Sample_I
Sample_I	L4/5 IT CTX	11991	L4/5 IT CTX|Sample_I
Sample_I	L4/5 IT CTX	9145	L4/5 IT CTX|Sample_I
Sample_I	L4/5 IT CTX	8491	L4/5 IT CTX|Sample_I
Sample_I	L4/5 IT CTX	6368	L4/5 IT CTX|Sample_I
Sample_I	L4/5 IT CTX	4685	L4/5 IT CTX|Sample_I
Sample_I	L4/5 IT CTX	4844	L4/5 IT CTX|Sample_I
Sample_I	L4/5 IT CTX	4950	L4/5 IT CTX|Sample_I
Sample_I	L4/5 IT CTX	6322	L4/5 IT CTX|Sample_I
Sample_I	L4/5 IT CTX	5501	L4/5 IT CTX|Sample_I
Sample_I	L4/5 IT CTX	6420	L4/5 IT CTX|Sample_I
Sample_I	L4/5 IT CTX	6163	L4/5 IT CTX|Sample_I
Sample_I	L4/5 IT CTX	7835	L4/5 IT CTX|Sample_I
Sample_I	L4/5 IT CTX	5693	L4/5 IT CTX|Sample_I
Sample_I	L4/5 IT CTX	18468	L4/5 IT CTX|Sample_I
Sample_I	L4/5 IT CTX	11078	L4/5 IT CTX|Sample_I
Sample_I	L4/5 IT CTX	10318	L4/5 IT CTX|Sample_I
Sample_I	L4/5 IT CTX	8625	L4/5 IT CTX|Sample_I
Sample_I	L4/5 IT CTX	6513	L4/5 IT CTX|Sample_I
Sample_I	L4/5 IT CTX	5417	L4/5 IT CTX|Sample_I
Sample_I	L4/5 IT CTX	8026	L4/5 IT CTX|Sample_I
Sample_I	L4/5 IT CTX	7109	L4/5 IT CTX|Sample_I
Sample_I	L4/5 IT CTX	8508	L4/5 IT CTX|Sample_I
Sample_I	L4/5 IT CTX	5254	L4/5 IT CTX|Sample_I
Sample_I	L4/5 IT CTX	7308	L4/5 IT CTX|Sample_I
Sample_I	L4/5 IT CTX	3924	L4/5 IT CTX|Sample_I
Sample_I	L4/5 IT CTX	5440	L4/5 IT CTX|Sample_I
Sample_I	L4/5 IT CTX	7308	L4/5 IT CTX|Sample_I
Sample_I	L4/5 IT CTX	9011	L4/5 IT CTX|Sample_I
Sample_I	L4/5 IT CTX	12175	L4/5 IT CTX|Sample_I
Sample_I	L4/5 IT CTX	8100	L4/5 IT CTX|Sample_I
Sample_I	L4/5 IT CTX	6917	L4/5 IT CTX|Sample_I
Sample_I	L4/5 IT CTX	8414	L4/5 IT CTX|Sample_I
Sample_I	L4/5 IT CTX	4800	L4/5 IT CTX|Sample_I
Sample_I	L4/5 IT CTX	7123	L4/5 IT CTX|Sample_I
Sample_I	L4/5 IT CTX	6726	L4/5 IT CTX|Sample_I
Sample_I	L4/5 IT CTX	14243	L4/5 IT CTX|Sample_I
Sample_I	L4/5 IT CTX	7568	L4/5 IT CTX|Sample_I
Sample_I	L4/5 IT CTX	7221	L4/5 IT CTX|Sample_I
Sample_I	L4/5 IT CTX	6530	L4/5 IT CTX|Sample_I
Sample_I	L4/5 IT CTX	13019	L4/5 IT CTX|Sample_I
Sample_I	L4/5 IT CTX	9805	L4/5 IT CTX|Sample_I
Sample_I	L4/5 IT CTX	4668	L4/5 IT CTX|Sample_I
Sample_I	L4/5 IT CTX	3677	L4/5 IT CTX|Sample_I
Sample_I	L4/5 IT CTX	5120	L4/5 IT CTX|Sample_I
Sample_I	L4/5 IT CTX	10796	L4/5 IT CTX|Sample_I
Sample_I	L4/5 IT CTX	7196	L4/5 IT CTX|Sample_I
Sample_I	L4/5 IT CTX	5171	L4/5 IT CTX|Sample_I
Sample_I	L4/5 IT CTX	4354	L4/5 IT CTX|Sample_I
Sample_I	L4/5 IT CTX	26839	L4/5 IT CTX|Sample_I
Sample_I	L4/5 IT CTX	7571	L4/5 IT CTX|Sample_I
Sample_I	L4/5 IT CTX	9471	L4/5 IT CTX|Sample_I
Sample_I	L4/5 IT CTX	9977	L4/5 IT CTX|Sample_I
Sample_I	L4/5 IT CTX	4702	L4/5 IT CTX|Sample_I
Sample_I	L4/5 IT CTX	8624	L4/5 IT CTX|Sample_I
Sample_I	L4/5 IT CTX	5922	L4/5 IT CTX|Sample_I
Sample_I	L4/5 IT CTX	19087	L4/5 IT CTX|Sample_I
Sample_I	L4/5 IT CTX	7855	L4/5 IT CTX|Sample_I
Sample_I	L4/5 IT CTX	5571	L4/5 IT CTX|Sample_I
Sample_I	L4/5 IT CTX	11238	L4/5 IT CTX|Sample_I
Sample_I	L4/5 IT CTX	8423	L4/5 IT CTX|Sample_I
Sample_I	L4/5 IT CTX	13359	L4/5 IT CTX|Sample_I
Sample_I	L4/5 IT CTX	5426	L4/5 IT CTX|Sample_I
Sample_I	L4/5 IT CTX	8303	L4/5 IT CTX|Sample_I
Sample_I	L4/5 IT CTX	6828	L4/5 IT CTX|Sample_I
Sample_I	L4/5 IT CTX	12252	L4/5 IT CTX|Sample_I
Sample_I	L4/5 IT CTX	3664	L4/5 IT CTX|Sample_I
Sample_I	L4/5 IT CTX	9795	L4/5 IT CTX|Sample_I
Sample_I	L4/5 IT CTX	14528	L4/5 IT CTX|Sample_I
Sample_I	L4/5 IT CTX	3944	L4/5 IT CTX|Sample_I
Sample_I	L4/5 IT CTX	10537	L4/5 IT CTX|Sample_I
Sample_I	L4/5 IT CTX	6798	L4/5 IT CTX|Sample_I
Sample_I	L4/5 IT CTX	4381	L4/5 IT CTX|Sample_I
Sample_I	L4/5 IT CTX	5626	L4/5 IT CTX|Sample_I
Sample_I	L4/5 IT CTX	6811	L4/5 IT CTX|Sample_I
Sample_I	L4/5 IT CTX	8549	L4/5 IT CTX|Sample_I
Sample_I	L4/5 IT CTX	5859	L4/5 IT CTX|Sample_I
Sample_I	L4/5 IT CTX	11087	L4/5 IT CTX|Sample_I
Sample_I	L4/5 IT CTX	9823	L4/5 IT CTX|Sample_I
Sample_I	L4/5 IT CTX	6510	L4/5 IT CTX|Sample_I
Sample_I	L4/5 IT CTX	6923	L4/5 IT CTX|Sample_I
Sample_I	L4/5 IT CTX	5220	L4/5 IT CTX|Sample_I
Sample_I	L4/5 IT CTX	4198	L4/5 IT CTX|Sample_I
Sample_I	L4/5 IT CTX	8049	L4/5 IT CTX|Sample_I
Sample_I	L4/5 IT CTX	3934	L4/5 IT CTX|Sample_I
Sample_I	L4/5 IT CTX	5170	L4/5 IT CTX|Sample_I
Sample_I	L4/5 IT CTX	4257	L4/5 IT CTX|Sample_I
Sample_I	L4/5 IT CTX	10430	L4/5 IT CTX|Sample_I
Sample_I	L4/5 IT CTX	10552	L4/5 IT CTX|Sample_I
Sample_I	L4/5 IT CTX	6648	L4/5 IT CTX|Sample_I
Sample_I	L4/5 IT CTX	3981	L4/5 IT CTX|Sample_I
Sample_I	L4/5 IT CTX	10329	L4/5 IT CTX|Sample_I
Sample_I	L4/5 IT CTX	4739	L4/5 IT CTX|Sample_I
Sample_I	L4/5 IT CTX	17080	L4/5 IT CTX|Sample_I
Sample_I	L4/5 IT CTX	4775	L4/5 IT CTX|Sample_I
Sample_I	L4/5 IT CTX	11148	L4/5 IT CTX|Sample_I
Sample_I	L4/5 IT CTX	4805	L4/5 IT CTX|Sample_I
Sample_I	L4/5 IT CTX	9639	L4/5 IT CTX|Sample_I
Sample_I	L4/5 IT CTX	6877	L4/5 IT CTX|Sample_I
Sample_I	L4/5 IT CTX	4268	L4/5 IT CTX|Sample_I
Sample_I	L4/5 IT CTX	5418	L4/5 IT CTX|Sample_I
Sample_I	L4/5 IT CTX	4404	L4/5 IT CTX|Sample_I
Sample_I	L4/5 IT CTX	7507	L4/5 IT CTX|Sample_I
Sample_I	L4/5 IT CTX	4563	L4/5 IT CTX|Sample_I
Sample_I	L4/5 IT CTX	4940	L4/5 IT CTX|Sample_I
Sample_I	L4/5 IT CTX	9762	L4/5 IT CTX|Sample_I
Sample_I	L4/5 IT CTX	9638	L4/5 IT CTX|Sample_I
Sample_I	L4/5 IT CTX	7548	L4/5 IT CTX|Sample_I
Sample_I	L4/5 IT CTX	5451	L4/5 IT CTX|Sample_I
Sample_I	L4/5 IT CTX	11809	L4/5 IT CTX|Sample_I
Sample_I	L4/5 IT CTX	12887	L4/5 IT CTX|Sample_I
Sample_I	L4/5 IT CTX	10371	L4/5 IT CTX|Sample_I
Sample_I	L4/5 IT CTX	14965	L4/5 IT CTX|Sample_I
Sample_I	L4/5 IT CTX	7105	L4/5 IT CTX|Sample_I
Sample_I	L4/5 IT CTX	11693	L4/5 IT CTX|Sample_I
Sample_I	L4/5 IT CTX	9576	L4/5 IT CTX|Sample_I
Sample_I	L4/5 IT CTX	6839	L4/5 IT CTX|Sample_I
Sample_I	L4/5 IT CTX	14598	L4/5 IT CTX|Sample_I
Sample_I	L4/5 IT CTX	4445	L4/5 IT CTX|Sample_I
Sample_I	L4/5 IT CTX	9631	L4/5 IT CTX|Sample_I
Sample_I	L4/5 IT CTX	4295	L4/5 IT CTX|Sample_I
Sample_I	L4/5 IT CTX	12148	L4/5 IT CTX|Sample_I
Sample_I	L4/5 IT CTX	5828	L4/5 IT CTX|Sample_I
Sample_I	L4/5 IT CTX	4771	L4/5 IT CTX|Sample_I
Sample_I	L4/5 IT CTX	3750	L4/5 IT CTX|Sample_I
Sample_I	L4/5 IT CTX	8536	L4/5 IT CTX|Sample_I
Sample_I	L4/5 IT CTX	8020	L4/5 IT CTX|Sample_I
Sample_I	L4/5 IT CTX	3760	L4/5 IT CTX|Sample_I
Sample_I	L4/5 IT CTX	4703	L4/5 IT CTX|Sample_I
Sample_I	L4/5 IT CTX	10802	L4/5 IT CTX|Sample_I
Sample_I	L4/5 IT CTX	10049	L4/5 IT CTX|Sample_I
Sample_I	L4/5 IT CTX	4896	L4/5 IT CTX|Sample_I
Sample_I	L4/5 IT CTX	7113	L4/5 IT CTX|Sample_I
Sample_I	L4/5 IT CTX	19611	L4/5 IT CTX|Sample_I
Sample_I	L4/5 IT CTX	6140	L4/5 IT CTX|Sample_I
Sample_I	L4/5 IT CTX	9530	L4/5 IT CTX|Sample_I
Sample_I	L4/5 IT CTX	7918	L4/5 IT CTX|Sample_I
Sample_I	L4/5 IT CTX	9041	L4/5 IT CTX|Sample_I
Sample_I	L4/5 IT CTX	9933	L4/5 IT CTX|Sample_I
Sample_I	L4/5 IT CTX	10825	L4/5 IT CTX|Sample_I
Sample_I	L4/5 IT CTX	5765	L4/5 IT CTX|Sample_I
Sample_I	L4/5 IT CTX	15129	L4/5 IT CTX|Sample_I
Sample_I	L4/5 IT CTX	6424	L4/5 IT CTX|Sample_I
Sample_I	L4/5 IT CTX	7061	L4/5 IT CTX|Sample_I
Sample_I	L4/5 IT CTX	3604	L4/5 IT CTX|Sample_I
Sample_I	L4/5 IT CTX	7410	L4/5 IT CTX|Sample_I
Sample_I	L4/5 IT CTX	10025	L4/5 IT CTX|Sample_I
Sample_I	L4/5 IT CTX	3832	L4/5 IT CTX|Sample_I
Sample_I	L4/5 IT CTX	6746	L4/5 IT CTX|Sample_I
Sample_I	L4/5 IT CTX	6208	L4/5 IT CTX|Sample_I
Sample_I	L4/5 IT CTX	6687	L4/5 IT CTX|Sample_I
Sample_I	L4/5 IT CTX	4333	L4/5 IT CTX|Sample_I
Sample_I	L4/5 IT CTX	7409	L4/5 IT CTX|Sample_I
Sample_I	L4/5 IT CTX	4832	L4/5 IT CTX|Sample_I
Sample_I	L4/5 IT CTX	7783	L4/5 IT CTX|Sample_I
Sample_I	L4/5 IT CTX	11924	L4/5 IT CTX|Sample_I
Sample_I	L4/5 IT CTX	4785	L4/5 IT CTX|Sample_I
Sample_I	L4/5 IT CTX	7544	L4/5 IT CTX|Sample_I
Sample_I	L4/5 IT CTX	6016	L4/5 IT CTX|Sample_I
Sample_I	L4/5 IT CTX	9223	L4/5 IT CTX|Sample_I
Sample_I	L4/5 IT CTX	4197	L4/5 IT CTX|Sample_I
Sample_I	L4/5 IT CTX	6988	L4/5 IT CTX|Sample_I
Sample_I	L4/5 IT CTX	7508	L4/5 IT CTX|Sample_I
Sample_I	L4/5 IT CTX	7419	L4/5 IT CTX|Sample_I
Sample_I	L4/5 IT CTX	4646	L4/5 IT CTX|Sample_I
Sample_I	L4/5 IT CTX	10522	L4/5 IT CTX|Sample_I
Sample_I	L4/5 IT CTX	6309	L4/5 IT CTX|Sample_I
Sample_I	L4/5 IT CTX	6035	L4/5 IT CTX|Sample_I
Sample_I	L4/5 IT CTX	9544	L4/5 IT CTX|Sample_I
Sample_I	L4/5 IT CTX	9541	L4/5 IT CTX|Sample_I
Sample_I	L4/5 IT CTX	4252	L4/5 IT CTX|Sample_I
Sample_I	L4/5 IT CTX	4479	L4/5 IT CTX|Sample_I
Sample_I	L4/5 IT CTX	4210	L4/5 IT CTX|Sample_I
Sample_I	L4/5 IT CTX	8851	L4/5 IT CTX|Sample_I
Sample_I	L4/5 IT CTX	5547	L4/5 IT CTX|Sample_I
Sample_I	L4/5 IT CTX	7223	L4/5 IT CTX|Sample_I
Sample_I	L4/5 IT CTX	11223	L4/5 IT CTX|Sample_I
Sample_I	L4/5 IT CTX	13017	L4/5 IT CTX|Sample_I
Sample_I	L4/5 IT CTX	16070	L4/5 IT CTX|Sample_I
Sample_I	L4/5 IT CTX	12280	L4/5 IT CTX|Sample_I
Sample_I	L4/5 IT CTX	7476	L4/5 IT CTX|Sample_I
Sample_I	L4/5 IT CTX	8180	L4/5 IT CTX|Sample_I
Sample_I	L4/5 IT CTX	6505	L4/5 IT CTX|Sample_I
Sample_I	L4/5 IT CTX	5547	L4/5 IT CTX|Sample_I
Sample_I	L4/5 IT CTX	4273	L4/5 IT CTX|Sample_I
Sample_I	L4/5 IT CTX	5264	L4/5 IT CTX|Sample_I
Sample_I	L4/5 IT CTX	7916	L4/5 IT CTX|Sample_I
Sample_I	L4/5 IT CTX	11320	L4/5 IT CTX|Sample_I
Sample_I	L4/5 IT CTX	8385	L4/5 IT CTX|Sample_I
Sample_I	L4/5 IT CTX	5613	L4/5 IT CTX|Sample_I
Sample_I	L4/5 IT CTX	9477	L4/5 IT CTX|Sample_I
Sample_I	L4/5 IT CTX	8773	L4/5 IT CTX|Sample_I
Sample_I	L4/5 IT CTX	10405	L4/5 IT CTX|Sample_I
Sample_I	L4/5 IT CTX	7551	L4/5 IT CTX|Sample_I
Sample_I	L4/5 IT CTX	8384	L4/5 IT CTX|Sample_I
Sample_I	L4/5 IT CTX	10574	L4/5 IT CTX|Sample_I
Sample_I	L4/5 IT CTX	4310	L4/5 IT CTX|Sample_I
Sample_I	L4/5 IT CTX	9603	L4/5 IT CTX|Sample_I
Sample_I	L4/5 IT CTX	5789	L4/5 IT CTX|Sample_I
Sample_I	L4/5 IT CTX	6186	L4/5 IT CTX|Sample_I
Sample_I	L4/5 IT CTX	4928	L4/5 IT CTX|Sample_I
Sample_I	L4/5 IT CTX	14068	L4/5 IT CTX|Sample_I
Sample_I	L4/5 IT CTX	6748	L4/5 IT CTX|Sample_I
Sample_I	L4/5 IT CTX	10684	L4/5 IT CTX|Sample_I
Sample_I	L4/5 IT CTX	9851	L4/5 IT CTX|Sample_I
Sample_I	L4/5 IT CTX	4763	L4/5 IT CTX|Sample_I
Sample_I	L4/5 IT CTX	11811	L4/5 IT CTX|Sample_I
Sample_I	L4/5 IT CTX	4787	L4/5 IT CTX|Sample_I
Sample_I	L4/5 IT CTX	6478	L4/5 IT CTX|Sample_I
Sample_I	L4/5 IT CTX	6378	L4/5 IT CTX|Sample_I
Sample_I	L4/5 IT CTX	12179	L4/5 IT CTX|Sample_I
Sample_I	L4/5 IT CTX	4877	L4/5 IT CTX|Sample_I
Sample_I	L4/5 IT CTX	3848	L4/5 IT CTX|Sample_I
Sample_I	L4/5 IT CTX	8391	L4/5 IT CTX|Sample_I
Sample_I	L4/5 IT CTX	16393	L4/5 IT CTX|Sample_I
Sample_I	L4/5 IT CTX	13243	L4/5 IT CTX|Sample_I
Sample_I	L4/5 IT CTX	6724	L4/5 IT CTX|Sample_I
Sample_I	L4/5 IT CTX	7376	L4/5 IT CTX|Sample_I
Sample_I	L4/5 IT CTX	14978	L4/5 IT CTX|Sample_I
Sample_I	L4/5 IT CTX	7510	L4/5 IT CTX|Sample_I
Sample_I	L4/5 IT CTX	9921	L4/5 IT CTX|Sample_I
Sample_I	L4/5 IT CTX	8725	L4/5 IT CTX|Sample_I
Sample_I	L4/5 IT CTX	4782	L4/5 IT CTX|Sample_I
Sample_I	L4/5 IT CTX	8463	L4/5 IT CTX|Sample_I
Sample_I	L4/5 IT CTX	5417	L4/5 IT CTX|Sample_I
Sample_I	L4/5 IT CTX	8976	L4/5 IT CTX|Sample_I
Sample_I	L4/5 IT CTX	4235	L4/5 IT CTX|Sample_I
Sample_I	L4/5 IT CTX	4862	L4/5 IT CTX|Sample_I
Sample_I	L4/5 IT CTX	4682	L4/5 IT CTX|Sample_I
Sample_I	L4/5 IT CTX	9310	L4/5 IT CTX|Sample_I
Sample_I	L4/5 IT CTX	4337	L4/5 IT CTX|Sample_I
Sample_I	L4/5 IT CTX	7307	L4/5 IT CTX|Sample_I
Sample_I	L4/5 IT CTX	10653	L4/5 IT CTX|Sample_I
Sample_I	L4/5 IT CTX	6390	L4/5 IT CTX|Sample_I
Sample_I	L4/5 IT CTX	13857	L4/5 IT CTX|Sample_I
Sample_I	L4/5 IT CTX	11464	L4/5 IT CTX|Sample_I
Sample_I	L4/5 IT CTX	13464	L4/5 IT CTX|Sample_I
Sample_I	L4/5 IT CTX	5791	L4/5 IT CTX|Sample_I
Sample_I	L4/5 IT CTX	4676	L4/5 IT CTX|Sample_I
Sample_I	L4/5 IT CTX	7496	L4/5 IT CTX|Sample_I
Sample_I	L4/5 IT CTX	4044	L4/5 IT CTX|Sample_I
Sample_I	L4/5 IT CTX	5770	L4/5 IT CTX|Sample_I
Sample_I	L4/5 IT CTX	14063	L4/5 IT CTX|Sample_I
Sample_I	L4/5 IT CTX	5932	L4/5 IT CTX|Sample_I
Sample_I	L4/5 IT CTX	6138	L4/5 IT CTX|Sample_I
Sample_I	L4/5 IT CTX	4978	L4/5 IT CTX|Sample_I
Sample_I	L4/5 IT CTX	8328	L4/5 IT CTX|Sample_I
Sample_I	L4/5 IT CTX	8524	L4/5 IT CTX|Sample_I
Sample_I	L4/5 IT CTX	9093	L4/5 IT CTX|Sample_I
Sample_I	L4/5 IT CTX	9547	L4/5 IT CTX|Sample_I
Sample_I	L4/5 IT CTX	10360	L4/5 IT CTX|Sample_I
Sample_I	L4/5 IT CTX	7475	L4/5 IT CTX|Sample_I
Sample_I	L4/5 IT CTX	10772	L4/5 IT CTX|Sample_I
Sample_I	L4/5 IT CTX	6539	L4/5 IT CTX|Sample_I
Sample_I	L4/5 IT CTX	9747	L4/5 IT CTX|Sample_I
Sample_I	L4/5 IT CTX	3875	L4/5 IT CTX|Sample_I
Sample_I	L4/5 IT CTX	24532	L4/5 IT CTX|Sample_I
Sample_I	L4/5 IT CTX	4084	L4/5 IT CTX|Sample_I
Sample_I	L4/5 IT CTX	8939	L4/5 IT CTX|Sample_I
Sample_I	L4/5 IT CTX	5816	L4/5 IT CTX|Sample_I
Sample_I	L4/5 IT CTX	5880	L4/5 IT CTX|Sample_I
Sample_I	L4/5 IT CTX	8510	L4/5 IT CTX|Sample_I
Sample_I	L4/5 IT CTX	9509	L4/5 IT CTX|Sample_I
Sample_I	L4/5 IT CTX	2094	L4/5 IT CTX|Sample_I
Sample_I	L4/5 IT CTX	4213	L4/5 IT CTX|Sample_I
Sample_I	L4/5 IT CTX	8024	L4/5 IT CTX|Sample_I
Sample_I	L4/5 IT CTX	4767	L4/5 IT CTX|Sample_I
Sample_I	L4/5 IT CTX	7672	L4/5 IT CTX|Sample_I
Sample_I	L4/5 IT CTX	8272	L4/5 IT CTX|Sample_I
Sample_I	L4/5 IT CTX	12532	L4/5 IT CTX|Sample_I
Sample_I	L4/5 IT CTX	10881	L4/5 IT CTX|Sample_I
Sample_I	L4/5 IT CTX	7283	L4/5 IT CTX|Sample_I
Sample_I	L4/5 IT CTX	4587	L4/5 IT CTX|Sample_I
Sample_I	L4/5 IT CTX	7882	L4/5 IT CTX|Sample_I
Sample_I	L4/5 IT CTX	8465	L4/5 IT CTX|Sample_I
Sample_I	L4/5 IT CTX	7556	L4/5 IT CTX|Sample_I
Sample_I	L4/5 IT CTX	5509	L4/5 IT CTX|Sample_I
Sample_I	L4/5 IT CTX	17992	L4/5 IT CTX|Sample_I
Sample_I	L4/5 IT CTX	9793	L4/5 IT CTX|Sample_I
Sample_I	L4/5 IT CTX	7816	L4/5 IT CTX|Sample_I
Sample_I	L4/5 IT CTX	8254	L4/5 IT CTX|Sample_I
Sample_I	L4/5 IT CTX	4436	L4/5 IT CTX|Sample_I
Sample_I	L4/5 IT CTX	6723	L4/5 IT CTX|Sample_I
Sample_I	L4/5 IT CTX	10026	L4/5 IT CTX|Sample_I
Sample_I	L4/5 IT CTX	5440	L4/5 IT CTX|Sample_I
Sample_I	L4/5 IT CTX	9911	L4/5 IT CTX|Sample_I
Sample_I	L4/5 IT CTX	7304	L4/5 IT CTX|Sample_I
Sample_I	L4/5 IT CTX	6700	L4/5 IT CTX|Sample_I
Sample_I	L4/5 IT CTX	4160	L4/5 IT CTX|Sample_I
Sample_I	L4/5 IT CTX	9606	L4/5 IT CTX|Sample_I
Sample_I	L4/5 IT CTX	5338	L4/5 IT CTX|Sample_I
Sample_I	L4/5 IT CTX	4685	L4/5 IT CTX|Sample_I
Sample_I	L4/5 IT CTX	9952	L4/5 IT CTX|Sample_I
Sample_I	L4/5 IT CTX	8552	L4/5 IT CTX|Sample_I
Sample_I	L4/5 IT CTX	8706	L4/5 IT CTX|Sample_I
Sample_I	L4/5 IT CTX	8308	L4/5 IT CTX|Sample_I
Sample_I	L4/5 IT CTX	5767	L4/5 IT CTX|Sample_I
Sample_I	L4/5 IT CTX	5809	L4/5 IT CTX|Sample_I
Sample_I	L4/5 IT CTX	6514	L4/5 IT CTX|Sample_I
Sample_I	L4/5 IT CTX	21545	L4/5 IT CTX|Sample_I
Sample_I	L4/5 IT CTX	7063	L4/5 IT CTX|Sample_I
Sample_I	L4/5 IT CTX	6076	L4/5 IT CTX|Sample_I
Sample_I	L4/5 IT CTX	12858	L4/5 IT CTX|Sample_I
Sample_I	L4/5 IT CTX	5301	L4/5 IT CTX|Sample_I
Sample_I	L4/5 IT CTX	6898	L4/5 IT CTX|Sample_I
Sample_I	L4/5 IT CTX	8677	L4/5 IT CTX|Sample_I
Sample_I	L4/5 IT CTX	11159	L4/5 IT CTX|Sample_I
Sample_I	L4/5 IT CTX	6373	L4/5 IT CTX|Sample_I
Sample_I	L4/5 IT CTX	6284	L4/5 IT CTX|Sample_I
Sample_I	L4/5 IT CTX	8295	L4/5 IT CTX|Sample_I
Sample_I	L4/5 IT CTX	6171	L4/5 IT CTX|Sample_I
Sample_I	L4/5 IT CTX	5674	L4/5 IT CTX|Sample_I
Sample_I	L4/5 IT CTX	8286	L4/5 IT CTX|Sample_I
Sample_I	L4/5 IT CTX	9660	L4/5 IT CTX|Sample_I
Sample_I	L4/5 IT CTX	10549	L4/5 IT CTX|Sample_I
Sample_I	L4/5 IT CTX	5440	L4/5 IT CTX|Sample_I
Sample_I	L4/5 IT CTX	5684	L4/5 IT CTX|Sample_I
Sample_I	L4/5 IT CTX	3948	L4/5 IT CTX|Sample_I
Sample_I	L4/5 IT CTX	4884	L4/5 IT CTX|Sample_I
Sample_I	L4/5 IT CTX	7775	L4/5 IT CTX|Sample_I
Sample_I	L4/5 IT CTX	6527	L4/5 IT CTX|Sample_I
Sample_I	L4/5 IT CTX	7592	L4/5 IT CTX|Sample_I
Sample_I	L4/5 IT CTX	4422	L4/5 IT CTX|Sample_I
Sample_I	L4/5 IT CTX	26881	L4/5 IT CTX|Sample_I
Sample_I	L4/5 IT CTX	5620	L4/5 IT CTX|Sample_I
Sample_I	L4/5 IT CTX	7497	L4/5 IT CTX|Sample_I
Sample_I	L4/5 IT CTX	5903	L4/5 IT CTX|Sample_I
Sample_I	L4/5 IT CTX	5940	L4/5 IT CTX|Sample_I
Sample_I	L4/5 IT CTX	12083	L4/5 IT CTX|Sample_I
Sample_I	L4/5 IT CTX	9933	L4/5 IT CTX|Sample_I
Sample_I	L4/5 IT CTX	12788	L4/5 IT CTX|Sample_I
Sample_I	L4/5 IT CTX	11226	L4/5 IT CTX|Sample_I
Sample_I	L4/5 IT CTX	7658	L4/5 IT CTX|Sample_I
Sample_I	L4/5 IT CTX	5026	L4/5 IT CTX|Sample_I
Sample_I	L4/5 IT CTX	10373	L4/5 IT CTX|Sample_I
Sample_I	L4/5 IT CTX	11456	L4/5 IT CTX|Sample_I
Sample_I	L4/5 IT CTX	9228	L4/5 IT CTX|Sample_I
Sample_I	L4/5 IT CTX	5758	L4/5 IT CTX|Sample_I
Sample_I	L4/5 IT CTX	6301	L4/5 IT CTX|Sample_I
Sample_I	L4/5 IT CTX	6387	L4/5 IT CTX|Sample_I
Sample_I	L4/5 IT CTX	7400	L4/5 IT CTX|Sample_I
Sample_I	L4/5 IT CTX	8050	L4/5 IT CTX|Sample_I
Sample_I	L4/5 IT CTX	4869	L4/5 IT CTX|Sample_I
Sample_I	L4/5 IT CTX	5129	L4/5 IT CTX|Sample_I
Sample_I	L4/5 IT CTX	5206	L4/5 IT CTX|Sample_I
Sample_I	L4/5 IT CTX	8834	L4/5 IT CTX|Sample_I
Sample_I	L4/5 IT CTX	11639	L4/5 IT CTX|Sample_I
Sample_I	L4/5 IT CTX	8293	L4/5 IT CTX|Sample_I
Sample_I	L4/5 IT CTX	6983	L4/5 IT CTX|Sample_I
Sample_I	L4/5 IT CTX	4503	L4/5 IT CTX|Sample_I
Sample_I	L4/5 IT CTX	4237	L4/5 IT CTX|Sample_I
Sample_I	L4/5 IT CTX	8647	L4/5 IT CTX|Sample_I
Sample_I	L4/5 IT CTX	12430	L4/5 IT CTX|Sample_I
Sample_I	L4/5 IT CTX	4984	L4/5 IT CTX|Sample_I
Sample_I	L4/5 IT CTX	5741	L4/5 IT CTX|Sample_I
Sample_I	L4/5 IT CTX	12765	L4/5 IT CTX|Sample_I
Sample_I	L4/5 IT CTX	5309	L4/5 IT CTX|Sample_I
Sample_I	L4/5 IT CTX	3469	L4/5 IT CTX|Sample_I
Sample_I	L4/5 IT CTX	7654	L4/5 IT CTX|Sample_I
Sample_I	L4/5 IT CTX	6437	L4/5 IT CTX|Sample_I
Sample_I	L4/5 IT CTX	4856	L4/5 IT CTX|Sample_I
Sample_I	L4/5 IT CTX	8471	L4/5 IT CTX|Sample_I
Sample_I	L4/5 IT CTX	6236	L4/5 IT CTX|Sample_I
Sample_I	L4/5 IT CTX	10763	L4/5 IT CTX|Sample_I
Sample_I	L4/5 IT CTX	3436	L4/5 IT CTX|Sample_I
Sample_I	L4/5 IT CTX	12152	L4/5 IT CTX|Sample_I
Sample_I	L4/5 IT CTX	8997	L4/5 IT CTX|Sample_I
Sample_I	L4/5 IT CTX	6053	L4/5 IT CTX|Sample_I
Sample_I	L4/5 IT CTX	4019	L4/5 IT CTX|Sample_I
Sample_I	L4/5 IT CTX	5639	L4/5 IT CTX|Sample_I
Sample_I	L4/5 IT CTX	7723	L4/5 IT CTX|Sample_I
Sample_I	L4/5 IT CTX	8019	L4/5 IT CTX|Sample_I
Sample_I	L4/5 IT CTX	3719	L4/5 IT CTX|Sample_I
Sample_I	L4/5 IT CTX	5379	L4/5 IT CTX|Sample_I
Sample_I	L4/5 IT CTX	6230	L4/5 IT CTX|Sample_I
Sample_I	L4/5 IT CTX	8167	L4/5 IT CTX|Sample_I
Sample_I	L4/5 IT CTX	17633	L4/5 IT CTX|Sample_I
Sample_I	L4/5 IT CTX	5456	L4/5 IT CTX|Sample_I
Sample_I	L4/5 IT CTX	10915	L4/5 IT CTX|Sample_I
Sample_I	L4/5 IT CTX	13997	L4/5 IT CTX|Sample_I
Sample_I	L4/5 IT CTX	8603	L4/5 IT CTX|Sample_I
Sample_I	L4/5 IT CTX	7566	L4/5 IT CTX|Sample_I
Sample_I	L4/5 IT CTX	16390	L4/5 IT CTX|Sample_I
Sample_I	L4/5 IT CTX	8207	L4/5 IT CTX|Sample_I
Sample_I	L4/5 IT CTX	8080	L4/5 IT CTX|Sample_I
Sample_I	L4/5 IT CTX	6130	L4/5 IT CTX|Sample_I
Sample_I	L4/5 IT CTX	9356	L4/5 IT CTX|Sample_I
Sample_I	L4/5 IT CTX	6203	L4/5 IT CTX|Sample_I
Sample_I	L4/5 IT CTX	4304	L4/5 IT CTX|Sample_I
Sample_I	L4/5 IT CTX	6083	L4/5 IT CTX|Sample_I
Sample_I	L4/5 IT CTX	12038	L4/5 IT CTX|Sample_I
Sample_I	L4/5 IT CTX	9382	L4/5 IT CTX|Sample_I
Sample_I	L4/5 IT CTX	4764	L4/5 IT CTX|Sample_I
Sample_I	L4/5 IT CTX	3452	L4/5 IT CTX|Sample_I
Sample_I	L4/5 IT CTX	9517	L4/5 IT CTX|Sample_I
Sample_I	L4/5 IT CTX	4426	L4/5 IT CTX|Sample_I
Sample_I	L4/5 IT CTX	6773	L4/5 IT CTX|Sample_I
Sample_I	L4/5 IT CTX	4977	L4/5 IT CTX|Sample_I
Sample_I	L4/5 IT CTX	9775	L4/5 IT CTX|Sample_I
Sample_I	L4/5 IT CTX	7174	L4/5 IT CTX|Sample_I
Sample_I	L4/5 IT CTX	7797	L4/5 IT CTX|Sample_I
Sample_I	L4/5 IT CTX	5497	L4/5 IT CTX|Sample_I
Sample_I	L4/5 IT CTX	8253	L4/5 IT CTX|Sample_I
Sample_I	L4/5 IT CTX	8321	L4/5 IT CTX|Sample_I
Sample_I	L4/5 IT CTX	5415	L4/5 IT CTX|Sample_I
Sample_I	L4/5 IT CTX	7354	L4/5 IT CTX|Sample_I
Sample_I	L4/5 IT CTX	5980	L4/5 IT CTX|Sample_I
Sample_I	L4/5 IT CTX	5209	L4/5 IT CTX|Sample_I
Sample_I	L4/5 IT CTX	6704	L4/5 IT CTX|Sample_I
Sample_I	L4/5 IT CTX	6816	L4/5 IT CTX|Sample_I
Sample_I	L4/5 IT CTX	9679	L4/5 IT CTX|Sample_I
Sample_I	L4/5 IT CTX	5009	L4/5 IT CTX|Sample_I
Sample_I	L4/5 IT CTX	6180	L4/5 IT CTX|Sample_I
Sample_I	L4/5 IT CTX	10129	L4/5 IT CTX|Sample_I
Sample_I	L4/5 IT CTX	8887	L4/5 IT CTX|Sample_I
Sample_I	L4/5 IT CTX	4739	L4/5 IT CTX|Sample_I
Sample_I	L4/5 IT CTX	11246	L4/5 IT CTX|Sample_I
Sample_I	L4/5 IT CTX	8009	L4/5 IT CTX|Sample_I
Sample_I	L4/5 IT CTX	7699	L4/5 IT CTX|Sample_I
Sample_I	L4/5 IT CTX	4861	L4/5 IT CTX|Sample_I
Sample_I	L4/5 IT CTX	3350	L4/5 IT CTX|Sample_I
Sample_I	L4/5 IT CTX	6326	L4/5 IT CTX|Sample_I
Sample_I	L4/5 IT CTX	6678	L4/5 IT CTX|Sample_I
Sample_I	L4/5 IT CTX	4128	L4/5 IT CTX|Sample_I
Sample_I	L4/5 IT CTX	7368	L4/5 IT CTX|Sample_I
Sample_I	L4/5 IT CTX	23155	L4/5 IT CTX|Sample_I
Sample_I	L4/5 IT CTX	3908	L4/5 IT CTX|Sample_I
Sample_I	L4/5 IT CTX	8109	L4/5 IT CTX|Sample_I
Sample_I	L4/5 IT CTX	7891	L4/5 IT CTX|Sample_I
Sample_I	L4/5 IT CTX	21906	L4/5 IT CTX|Sample_I
Sample_I	L4/5 IT CTX	7979	L4/5 IT CTX|Sample_I
Sample_I	L4/5 IT CTX	8337	L4/5 IT CTX|Sample_I
Sample_I	L4/5 IT CTX	4100	L4/5 IT CTX|Sample_I
Sample_I	L4/5 IT CTX	4357	L4/5 IT CTX|Sample_I
Sample_I	L4/5 IT CTX	10695	L4/5 IT CTX|Sample_I
Sample_I	L4/5 IT CTX	4370	L4/5 IT CTX|Sample_I
Sample_I	L4/5 IT CTX	5890	L4/5 IT CTX|Sample_I
Sample_I	L4/5 IT CTX	5185	L4/5 IT CTX|Sample_I
Sample_I	L4/5 IT CTX	5580	L4/5 IT CTX|Sample_I
Sample_I	L4/5 IT CTX	8721	L4/5 IT CTX|Sample_I
Sample_I	L4/5 IT CTX	7126	L4/5 IT CTX|Sample_I
Sample_I	L4/5 IT CTX	7725	L4/5 IT CTX|Sample_I
Sample_I	L4/5 IT CTX	10228	L4/5 IT CTX|Sample_I
Sample_I	L4/5 IT CTX	6866	L4/5 IT CTX|Sample_I
Sample_I	L4/5 IT CTX	7547	L4/5 IT CTX|Sample_I
Sample_I	L4/5 IT CTX	4271	L4/5 IT CTX|Sample_I
Sample_I	L4/5 IT CTX	4489	L4/5 IT CTX|Sample_I
Sample_I	L4/5 IT CTX	8530	L4/5 IT CTX|Sample_I
Sample_I	L4/5 IT CTX	11228	L4/5 IT CTX|Sample_I
Sample_I	L4/5 IT CTX	4142	L4/5 IT CTX|Sample_I
Sample_I	L4/5 IT CTX	4301	L4/5 IT CTX|Sample_I
Sample_I	L4/5 IT CTX	6377	L4/5 IT CTX|Sample_I
Sample_I	L4/5 IT CTX	5769	L4/5 IT CTX|Sample_I
Sample_I	L4/5 IT CTX	6940	L4/5 IT CTX|Sample_I
Sample_I	L4/5 IT CTX	9221	L4/5 IT CTX|Sample_I
Sample_I	L4/5 IT CTX	6831	L4/5 IT CTX|Sample_I
Sample_I	L4/5 IT CTX	10426	L4/5 IT CTX|Sample_I
Sample_I	L4/5 IT CTX	10271	L4/5 IT CTX|Sample_I
Sample_I	L4/5 IT CTX	6519	L4/5 IT CTX|Sample_I
Sample_I	L4/5 IT CTX	10001	L4/5 IT CTX|Sample_I
Sample_I	L4/5 IT CTX	6691	L4/5 IT CTX|Sample_I
Sample_I	L4/5 IT CTX	5201	L4/5 IT CTX|Sample_I
Sample_I	L4/5 IT CTX	6100	L4/5 IT CTX|Sample_I
Sample_I	L4/5 IT CTX	11954	L4/5 IT CTX|Sample_I
Sample_I	L4/5 IT CTX	5867	L4/5 IT CTX|Sample_I
Sample_I	L4/5 IT CTX	10213	L4/5 IT CTX|Sample_I
Sample_I	L4/5 IT CTX	6293	L4/5 IT CTX|Sample_I
Sample_I	L4/5 IT CTX	4095	L4/5 IT CTX|Sample_I
Sample_I	L4/5 IT CTX	3911	L4/5 IT CTX|Sample_I
Sample_I	L4/5 IT CTX	6471	L4/5 IT CTX|Sample_I
Sample_I	L4/5 IT CTX	14104	L4/5 IT CTX|Sample_I
Sample_I	L4/5 IT CTX	8450	L4/5 IT CTX|Sample_I
Sample_I	L4/5 IT CTX	13911	L4/5 IT CTX|Sample_I
Sample_I	L4/5 IT CTX	10173	L4/5 IT CTX|Sample_I
Sample_I	L4/5 IT CTX	6443	L4/5 IT CTX|Sample_I
Sample_I	L4/5 IT CTX	6827	L4/5 IT CTX|Sample_I
Sample_I	L4/5 IT CTX	7922	L4/5 IT CTX|Sample_I
Sample_I	L4/5 IT CTX	10399	L4/5 IT CTX|Sample_I
Sample_I	L4/5 IT CTX	3566	L4/5 IT CTX|Sample_I
Sample_I	L4/5 IT CTX	4761	L4/5 IT CTX|Sample_I
Sample_I	L4/5 IT CTX	7664	L4/5 IT CTX|Sample_I
Sample_I	L4/5 IT CTX	11109	L4/5 IT CTX|Sample_I
Sample_I	L4/5 IT CTX	3843	L4/5 IT CTX|Sample_I
Sample_I	L4/5 IT CTX	6603	L4/5 IT CTX|Sample_I
Sample_I	L4/5 IT CTX	7087	L4/5 IT CTX|Sample_I
Sample_I	L4/5 IT CTX	6757	L4/5 IT CTX|Sample_I
Sample_I	L4/5 IT CTX	6110	L4/5 IT CTX|Sample_I
Sample_I	L4/5 IT CTX	5474	L4/5 IT CTX|Sample_I
Sample_I	L4/5 IT CTX	5508	L4/5 IT CTX|Sample_I
Sample_I	L4/5 IT CTX	4301	L4/5 IT CTX|Sample_I
Sample_I	L4/5 IT CTX	4291	L4/5 IT CTX|Sample_I
Sample_I	L4/5 IT CTX	6481	L4/5 IT CTX|Sample_I
Sample_I	L4/5 IT CTX	4836	L4/5 IT CTX|Sample_I
Sample_I	L4/5 IT CTX	13965	L4/5 IT CTX|Sample_I
Sample_I	L4/5 IT CTX	10098	L4/5 IT CTX|Sample_I
Sample_I	L4/5 IT CTX	6327	L4/5 IT CTX|Sample_I
Sample_I	L4/5 IT CTX	7100	L4/5 IT CTX|Sample_I
Sample_I	L4/5 IT CTX	10828	L4/5 IT CTX|Sample_I
Sample_I	L4/5 IT CTX	9101	L4/5 IT CTX|Sample_I
Sample_I	L4/5 IT CTX	10708	L4/5 IT CTX|Sample_I
Sample_I	L4/5 IT CTX	10496	L4/5 IT CTX|Sample_I
Sample_I	L4/5 IT CTX	8584	L4/5 IT CTX|Sample_I
Sample_I	L4/5 IT CTX	4795	L4/5 IT CTX|Sample_I
Sample_I	L4/5 IT CTX	18251	L4/5 IT CTX|Sample_I
Sample_I	L4/5 IT CTX	5751	L4/5 IT CTX|Sample_I
Sample_I	L4/5 IT CTX	3259	L4/5 IT CTX|Sample_I
Sample_I	L4/5 IT CTX	3764	L4/5 IT CTX|Sample_I
Sample_I	L4/5 IT CTX	6584	L4/5 IT CTX|Sample_I
Sample_I	L4/5 IT CTX	5775	L4/5 IT CTX|Sample_I
Sample_I	L4/5 IT CTX	8234	L4/5 IT CTX|Sample_I
Sample_I	L4/5 IT CTX	5373	L4/5 IT CTX|Sample_I
Sample_I	L4/5 IT CTX	9842	L4/5 IT CTX|Sample_I
Sample_I	L4/5 IT CTX	5965	L4/5 IT CTX|Sample_I
Sample_I	L4/5 IT CTX	10348	L4/5 IT CTX|Sample_I
Sample_I	L4/5 IT CTX	3787	L4/5 IT CTX|Sample_I
Sample_I	L4/5 IT CTX	5254	L4/5 IT CTX|Sample_I
Sample_I	L4/5 IT CTX	7823	L4/5 IT CTX|Sample_I
Sample_I	L4/5 IT CTX	4209	L4/5 IT CTX|Sample_I
Sample_I	L4/5 IT CTX	6361	L4/5 IT CTX|Sample_I
Sample_I	L4/5 IT CTX	9278	L4/5 IT CTX|Sample_I
Sample_I	L4/5 IT CTX	5139	L4/5 IT CTX|Sample_I
Sample_I	L4/5 IT CTX	4322	L4/5 IT CTX|Sample_I
Sample_I	L4/5 IT CTX	5211	L4/5 IT CTX|Sample_I
Sample_I	L4/5 IT CTX	5616	L4/5 IT CTX|Sample_I
Sample_I	L4/5 IT CTX	5139	L4/5 IT CTX|Sample_I
Sample_I	L4/5 IT CTX	6140	L4/5 IT CTX|Sample_I
Sample_I	L4/5 IT CTX	6366	L4/5 IT CTX|Sample_I
Sample_I	L4/5 IT CTX	4035	L4/5 IT CTX|Sample_I
Sample_I	L4/5 IT CTX	16845	L4/5 IT CTX|Sample_I
Sample_I	L4/5 IT CTX	7743	L4/5 IT CTX|Sample_I
Sample_I	L4/5 IT CTX	22521	L4/5 IT CTX|Sample_I
Sample_I	L4/5 IT CTX	9016	L4/5 IT CTX|Sample_I
Sample_I	L4/5 IT CTX	7569	L4/5 IT CTX|Sample_I
Sample_I	L4/5 IT CTX	5340	L4/5 IT CTX|Sample_I
Sample_I	L4/5 IT CTX	4303	L4/5 IT CTX|Sample_I
Sample_I	L4/5 IT CTX	6979	L4/5 IT CTX|Sample_I
Sample_I	L4/5 IT CTX	6885	L4/5 IT CTX|Sample_I
Sample_I	L4/5 IT CTX	7810	L4/5 IT CTX|Sample_I
Sample_I	L4/5 IT CTX	9417	L4/5 IT CTX|Sample_I
Sample_I	L4/5 IT CTX	15595	L4/5 IT CTX|Sample_I
Sample_I	L4/5 IT CTX	7383	L4/5 IT CTX|Sample_I
Sample_I	L4/5 IT CTX	3848	L4/5 IT CTX|Sample_I
Sample_I	L4/5 IT CTX	6246	L4/5 IT CTX|Sample_I
Sample_I	L4/5 IT CTX	5528	L4/5 IT CTX|Sample_I
Sample_I	L4/5 IT CTX	5799	L4/5 IT CTX|Sample_I
Sample_I	L4/5 IT CTX	6143	L4/5 IT CTX|Sample_I
Sample_I	L4/5 IT CTX	12588	L4/5 IT CTX|Sample_I
Sample_I	L4/5 IT CTX	8737	L4/5 IT CTX|Sample_I
Sample_I	L4/5 IT CTX	9509	L4/5 IT CTX|Sample_I
Sample_I	L4/5 IT CTX	8977	L4/5 IT CTX|Sample_I
Sample_I	L4/5 IT CTX	6687	L4/5 IT CTX|Sample_I
Sample_I	L4/5 IT CTX	4613	L4/5 IT CTX|Sample_I
Sample_I	L4/5 IT CTX	5213	L4/5 IT CTX|Sample_I
Sample_I	L4/5 IT CTX	5483	L4/5 IT CTX|Sample_I
Sample_I	L4/5 IT CTX	7334	L4/5 IT CTX|Sample_I
Sample_I	L4/5 IT CTX	9101	L4/5 IT CTX|Sample_I
Sample_I	L4/5 IT CTX	9033	L4/5 IT CTX|Sample_I
Sample_I	L4/5 IT CTX	3643	L4/5 IT CTX|Sample_I
Sample_I	L4/5 IT CTX	13448	L4/5 IT CTX|Sample_I
Sample_I	L4/5 IT CTX	8875	L4/5 IT CTX|Sample_I
Sample_I	L4/5 IT CTX	4026	L4/5 IT CTX|Sample_I
Sample_I	L4/5 IT CTX	7578	L4/5 IT CTX|Sample_I
Sample_I	L4/5 IT CTX	13626	L4/5 IT CTX|Sample_I
Sample_I	L4/5 IT CTX	8183	L4/5 IT CTX|Sample_I
Sample_I	L4/5 IT CTX	5481	L4/5 IT CTX|Sample_I
Sample_I	L4/5 IT CTX	9110	L4/5 IT CTX|Sample_I
Sample_I	L4/5 IT CTX	7974	L4/5 IT CTX|Sample_I
Sample_I	L4/5 IT CTX	9511	L4/5 IT CTX|Sample_I
Sample_I	L4/5 IT CTX	3931	L4/5 IT CTX|Sample_I
Sample_I	L4/5 IT CTX	11041	L4/5 IT CTX|Sample_I
Sample_I	L4/5 IT CTX	9183	L4/5 IT CTX|Sample_I
Sample_I	L4/5 IT CTX	10895	L4/5 IT CTX|Sample_I
Sample_I	L4/5 IT CTX	8624	L4/5 IT CTX|Sample_I
Sample_I	L4/5 IT CTX	3801	L4/5 IT CTX|Sample_I
Sample_I	L4/5 IT CTX	18429	L4/5 IT CTX|Sample_I
Sample_I	L4/5 IT CTX	5726	L4/5 IT CTX|Sample_I
Sample_I	L4/5 IT CTX	5440	L4/5 IT CTX|Sample_I
Sample_I	L4/5 IT CTX	10766	L4/5 IT CTX|Sample_I
Sample_I	L4/5 IT CTX	7269	L4/5 IT CTX|Sample_I
Sample_I	L4/5 IT CTX	5166	L4/5 IT CTX|Sample_I
Sample_I	L4/5 IT CTX	9386	L4/5 IT CTX|Sample_I
Sample_I	L4/5 IT CTX	7126	L4/5 IT CTX|Sample_I
Sample_I	L4/5 IT CTX	6108	L4/5 IT CTX|Sample_I
Sample_I	L4/5 IT CTX	7478	L4/5 IT CTX|Sample_I
Sample_I	L4/5 IT CTX	7221	L4/5 IT CTX|Sample_I
Sample_I	L4/5 IT CTX	4473	L4/5 IT CTX|Sample_I
Sample_I	L4/5 IT CTX	7115	L4/5 IT CTX|Sample_I
Sample_I	L4/5 IT CTX	5196	L4/5 IT CTX|Sample_I
Sample_I	L4/5 IT CTX	9009	L4/5 IT CTX|Sample_I
Sample_I	L4/5 IT CTX	3714	L4/5 IT CTX|Sample_I
Sample_I	L4/5 IT CTX	11291	L4/5 IT CTX|Sample_I
Sample_I	L4/5 IT CTX	8755	L4/5 IT CTX|Sample_I
Sample_I	L4/5 IT CTX	3620	L4/5 IT CTX|Sample_I
Sample_I	L4/5 IT CTX	10101	L4/5 IT CTX|Sample_I
Sample_I	L4/5 IT CTX	3737	L4/5 IT CTX|Sample_I
Sample_I	L4/5 IT CTX	9954	L4/5 IT CTX|Sample_I
Sample_I	L4/5 IT CTX	10070	L4/5 IT CTX|Sample_I
Sample_I	L4/5 IT CTX	5196	L4/5 IT CTX|Sample_I
Sample_I	L4/5 IT CTX	5925	L4/5 IT CTX|Sample_I
Sample_I	L4/5 IT CTX	6729	L4/5 IT CTX|Sample_I
Sample_I	L4/5 IT CTX	6768	L4/5 IT CTX|Sample_I
Sample_I	L4/5 IT CTX	7476	L4/5 IT CTX|Sample_I
Sample_I	L4/5 IT CTX	9533	L4/5 IT CTX|Sample_I
Sample_I	L4/5 IT CTX	9960	L4/5 IT CTX|Sample_I
Sample_I	L4/5 IT CTX	4313	L4/5 IT CTX|Sample_I
Sample_I	L4/5 IT CTX	7649	L4/5 IT CTX|Sample_I
Sample_I	L4/5 IT CTX	6790	L4/5 IT CTX|Sample_I
Sample_I	L4/5 IT CTX	18531	L4/5 IT CTX|Sample_I
Sample_I	L4/5 IT CTX	7046	L4/5 IT CTX|Sample_I
Sample_I	L4/5 IT CTX	3835	L4/5 IT CTX|Sample_I
Sample_I	L4/5 IT CTX	3801	L4/5 IT CTX|Sample_I
Sample_I	L4/5 IT CTX	6351	L4/5 IT CTX|Sample_I
Sample_I	L4/5 IT CTX	7099	L4/5 IT CTX|Sample_I
Sample_I	L4/5 IT CTX	7953	L4/5 IT CTX|Sample_I
Sample_I	L4/5 IT CTX	4024	L4/5 IT CTX|Sample_I
Sample_I	L4/5 IT CTX	5734	L4/5 IT CTX|Sample_I
Sample_I	L4/5 IT CTX	3411	L4/5 IT CTX|Sample_I
Sample_I	L4/5 IT CTX	10419	L4/5 IT CTX|Sample_I
Sample_I	L4/5 IT CTX	6116	L4/5 IT CTX|Sample_I
Sample_I	L4/5 IT CTX	4040	L4/5 IT CTX|Sample_I
Sample_I	L4/5 IT CTX	4048	L4/5 IT CTX|Sample_I
Sample_I	L4/5 IT CTX	8873	L4/5 IT CTX|Sample_I
Sample_I	L4/5 IT CTX	8808	L4/5 IT CTX|Sample_I
Sample_I	L4/5 IT CTX	5728	L4/5 IT CTX|Sample_I
Sample_I	L4/5 IT CTX	4679	L4/5 IT CTX|Sample_I
Sample_I	L4/5 IT CTX	8147	L4/5 IT CTX|Sample_I
Sample_I	L4/5 IT CTX	9789	L4/5 IT CTX|Sample_I
Sample_I	L4/5 IT CTX	4811	L4/5 IT CTX|Sample_I
Sample_I	L4/5 IT CTX	6798	L4/5 IT CTX|Sample_I
Sample_I	L4/5 IT CTX	8476	L4/5 IT CTX|Sample_I
Sample_I	L4/5 IT CTX	9626	L4/5 IT CTX|Sample_I
Sample_I	L4/5 IT CTX	8249	L4/5 IT CTX|Sample_I
Sample_I	L4/5 IT CTX	6379	L4/5 IT CTX|Sample_I
Sample_I	L4/5 IT CTX	5482	L4/5 IT CTX|Sample_I
Sample_I	L4/5 IT CTX	11451	L4/5 IT CTX|Sample_I
Sample_I	L4/5 IT CTX	7984	L4/5 IT CTX|Sample_I
Sample_I	L4/5 IT CTX	8414	L4/5 IT CTX|Sample_I
Sample_I	L4/5 IT CTX	7217	L4/5 IT CTX|Sample_I
Sample_I	L4/5 IT CTX	10392	L4/5 IT CTX|Sample_I
Sample_I	L4/5 IT CTX	8518	L4/5 IT CTX|Sample_I
Sample_I	L4/5 IT CTX	8872	L4/5 IT CTX|Sample_I
Sample_I	L4/5 IT CTX	8779	L4/5 IT CTX|Sample_I
Sample_I	L4/5 IT CTX	3556	L4/5 IT CTX|Sample_I
Sample_I	L4/5 IT CTX	4796	L4/5 IT CTX|Sample_I
Sample_I	L4/5 IT CTX	3303	L4/5 IT CTX|Sample_I
Sample_I	L4/5 IT CTX	13736	L4/5 IT CTX|Sample_I
Sample_I	L4/5 IT CTX	8127	L4/5 IT CTX|Sample_I
Sample_I	L4/5 IT CTX	6947	L4/5 IT CTX|Sample_I
Sample_I	L4/5 IT CTX	4172	L4/5 IT CTX|Sample_I
Sample_I	L4/5 IT CTX	10255	L4/5 IT CTX|Sample_I
Sample_I	L4/5 IT CTX	5615	L4/5 IT CTX|Sample_I
Sample_I	L4/5 IT CTX	6380	L4/5 IT CTX|Sample_I
Sample_I	L4/5 IT CTX	5333	L4/5 IT CTX|Sample_I
Sample_I	L4/5 IT CTX	3939	L4/5 IT CTX|Sample_I
Sample_I	L4/5 IT CTX	7012	L4/5 IT CTX|Sample_I
Sample_I	L4/5 IT CTX	10332	L4/5 IT CTX|Sample_I
Sample_I	L4/5 IT CTX	4768	L4/5 IT CTX|Sample_I
Sample_I	L4/5 IT CTX	5311	L4/5 IT CTX|Sample_I
Sample_I	L4/5 IT CTX	3854	L4/5 IT CTX|Sample_I
Sample_I	L4/5 IT CTX	14422	L4/5 IT CTX|Sample_I
Sample_I	L4/5 IT CTX	7825	L4/5 IT CTX|Sample_I
Sample_I	L4/5 IT CTX	9331	L4/5 IT CTX|Sample_I
Sample_I	L4/5 IT CTX	4236	L4/5 IT CTX|Sample_I
Sample_I	L4/5 IT CTX	12101	L4/5 IT CTX|Sample_I
Sample_I	L4/5 IT CTX	15024	L4/5 IT CTX|Sample_I
Sample_I	L4/5 IT CTX	3305	L4/5 IT CTX|Sample_I
Sample_I	L4/5 IT CTX	16000	L4/5 IT CTX|Sample_I
Sample_I	L4/5 IT CTX	4530	L4/5 IT CTX|Sample_I
Sample_I	L4/5 IT CTX	7952	L4/5 IT CTX|Sample_I
Sample_I	L4/5 IT CTX	9817	L4/5 IT CTX|Sample_I
Sample_I	L4/5 IT CTX	4786	L4/5 IT CTX|Sample_I
Sample_I	L4/5 IT CTX	16602	L4/5 IT CTX|Sample_I
Sample_I	L4/5 IT CTX	4127	L4/5 IT CTX|Sample_I
Sample_I	L4/5 IT CTX	6718	L4/5 IT CTX|Sample_I
Sample_I	L4/5 IT CTX	22065	L4/5 IT CTX|Sample_I
Sample_I	L4/5 IT CTX	10575	L4/5 IT CTX|Sample_I
Sample_I	L4/5 IT CTX	4416	L4/5 IT CTX|Sample_I
Sample_I	L4/5 IT CTX	11217	L4/5 IT CTX|Sample_I
Sample_I	L4/5 IT CTX	6025	L4/5 IT CTX|Sample_I
Sample_I	L4/5 IT CTX	4022	L4/5 IT CTX|Sample_I
Sample_I	L4/5 IT CTX	3759	L4/5 IT CTX|Sample_I
Sample_I	L4/5 IT CTX	8113	L4/5 IT CTX|Sample_I
Sample_I	L4/5 IT CTX	9997	L4/5 IT CTX|Sample_I
Sample_I	L4/5 IT CTX	4164	L4/5 IT CTX|Sample_I
Sample_I	L4/5 IT CTX	8141	L4/5 IT CTX|Sample_I
Sample_I	L4/5 IT CTX	7130	L4/5 IT CTX|Sample_I
Sample_I	L4/5 IT CTX	5959	L4/5 IT CTX|Sample_I
Sample_I	L4/5 IT CTX	4878	L4/5 IT CTX|Sample_I
Sample_I	L4/5 IT CTX	8562	L4/5 IT CTX|Sample_I
Sample_I	L4/5 IT CTX	15496	L4/5 IT CTX|Sample_I
Sample_I	L4/5 IT CTX	5162	L4/5 IT CTX|Sample_I
Sample_I	L4/5 IT CTX	10456	L4/5 IT CTX|Sample_I
Sample_I	L4/5 IT CTX	10896	L4/5 IT CTX|Sample_I
Sample_I	L4/5 IT CTX	3727	L4/5 IT CTX|Sample_I
Sample_I	L4/5 IT CTX	3529	L4/5 IT CTX|Sample_I
Sample_I	L4/5 IT CTX	12970	L4/5 IT CTX|Sample_I
Sample_I	L4/5 IT CTX	4095	L4/5 IT CTX|Sample_I
Sample_I	L4/5 IT CTX	4348	L4/5 IT CTX|Sample_I
Sample_I	L4/5 IT CTX	9670	L4/5 IT CTX|Sample_I
Sample_I	L4/5 IT CTX	4524	L4/5 IT CTX|Sample_I
Sample_I	L4/5 IT CTX	7817	L4/5 IT CTX|Sample_I
Sample_I	L4/5 IT CTX	4838	L4/5 IT CTX|Sample_I
Sample_I	L4/5 IT CTX	9061	L4/5 IT CTX|Sample_I
Sample_I	L4/5 IT CTX	6807	L4/5 IT CTX|Sample_I
Sample_I	L4/5 IT CTX	12704	L4/5 IT CTX|Sample_I
Sample_I	L4/5 IT CTX	10107	L4/5 IT CTX|Sample_I
Sample_I	L4/5 IT CTX	8267	L4/5 IT CTX|Sample_I
Sample_I	L4/5 IT CTX	7419	L4/5 IT CTX|Sample_I
Sample_I	L4/5 IT CTX	7006	L4/5 IT CTX|Sample_I
Sample_I	L4/5 IT CTX	12889	L4/5 IT CTX|Sample_I
Sample_I	L4/5 IT CTX	4476	L4/5 IT CTX|Sample_I
Sample_I	L4/5 IT CTX	8487	L4/5 IT CTX|Sample_I
Sample_I	L4/5 IT CTX	13095	L4/5 IT CTX|Sample_I
Sample_I	L4/5 IT CTX	22781	L4/5 IT CTX|Sample_I
Sample_I	L4/5 IT CTX	5172	L4/5 IT CTX|Sample_I
Sample_I	L4/5 IT CTX	4232	L4/5 IT CTX|Sample_I
Sample_I	L4/5 IT CTX	6284	L4/5 IT CTX|Sample_I
Sample_I	L4/5 IT CTX	7477	L4/5 IT CTX|Sample_I
Sample_I	L4/5 IT CTX	7876	L4/5 IT CTX|Sample_I
Sample_I	L4/5 IT CTX	14814	L4/5 IT CTX|Sample_I
Sample_I	L4/5 IT CTX	5629	L4/5 IT CTX|Sample_I
Sample_I	L4/5 IT CTX	4356	L4/5 IT CTX|Sample_I
Sample_I	L4/5 IT CTX	6459	L4/5 IT CTX|Sample_I
Sample_I	L4/5 IT CTX	7114	L4/5 IT CTX|Sample_I
Sample_I	L4/5 IT CTX	4530	L4/5 IT CTX|Sample_I
Sample_I	L4/5 IT CTX	4559	L4/5 IT CTX|Sample_I
Sample_I	L4/5 IT CTX	5059	L4/5 IT CTX|Sample_I
Sample_I	L4/5 IT CTX	8582	L4/5 IT CTX|Sample_I
Sample_I	L4/5 IT CTX	4490	L4/5 IT CTX|Sample_I
Sample_I	L4/5 IT CTX	10917	L4/5 IT CTX|Sample_I
Sample_I	L4/5 IT CTX	6760	L4/5 IT CTX|Sample_I
Sample_I	L4/5 IT CTX	6351	L4/5 IT CTX|Sample_I
Sample_I	L4/5 IT CTX	13758	L4/5 IT CTX|Sample_I
Sample_I	L4/5 IT CTX	9305	L4/5 IT CTX|Sample_I
Sample_I	L4/5 IT CTX	6144	L4/5 IT CTX|Sample_I
Sample_I	L4/5 IT CTX	9416	L4/5 IT CTX|Sample_I
Sample_I	L4/5 IT CTX	3860	L4/5 IT CTX|Sample_I
Sample_I	L4/5 IT CTX	3929	L4/5 IT CTX|Sample_I
Sample_I	L4/5 IT CTX	10556	L4/5 IT CTX|Sample_I
Sample_I	L4/5 IT CTX	5971	L4/5 IT CTX|Sample_I
Sample_I	L4/5 IT CTX	6827	L4/5 IT CTX|Sample_I
Sample_I	L4/5 IT CTX	8160	L4/5 IT CTX|Sample_I
Sample_I	L4/5 IT CTX	7943	L4/5 IT CTX|Sample_I
Sample_I	L4/5 IT CTX	16319	L4/5 IT CTX|Sample_I
Sample_I	L4/5 IT CTX	7024	L4/5 IT CTX|Sample_I
Sample_I	L4/5 IT CTX	8723	L4/5 IT CTX|Sample_I
Sample_I	L4/5 IT CTX	11558	L4/5 IT CTX|Sample_I
Sample_I	L4/5 IT CTX	12082	L4/5 IT CTX|Sample_I
Sample_I	L4/5 IT CTX	3522	L4/5 IT CTX|Sample_I
Sample_I	L4/5 IT CTX	7482	L4/5 IT CTX|Sample_I
Sample_I	L4/5 IT CTX	7815	L4/5 IT CTX|Sample_I
Sample_I	L4/5 IT CTX	5984	L4/5 IT CTX|Sample_I
Sample_I	L4/5 IT CTX	4345	L4/5 IT CTX|Sample_I
Sample_I	L4/5 IT CTX	6442	L4/5 IT CTX|Sample_I
Sample_I	L4/5 IT CTX	10250	L4/5 IT CTX|Sample_I
Sample_I	L4/5 IT CTX	6760	L4/5 IT CTX|Sample_I
Sample_I	L4/5 IT CTX	12852	L4/5 IT CTX|Sample_I
Sample_I	L4/5 IT CTX	13696	L4/5 IT CTX|Sample_I
Sample_I	L4/5 IT CTX	3425	L4/5 IT CTX|Sample_I
Sample_I	L4/5 IT CTX	5202	L4/5 IT CTX|Sample_I
Sample_I	L4/5 IT CTX	9070	L4/5 IT CTX|Sample_I
Sample_I	L4/5 IT CTX	11486	L4/5 IT CTX|Sample_I
Sample_I	L4/5 IT CTX	9448	L4/5 IT CTX|Sample_I
Sample_I	L4/5 IT CTX	4609	L4/5 IT CTX|Sample_I
Sample_I	L4/5 IT CTX	10657	L4/5 IT CTX|Sample_I
Sample_I	L4/5 IT CTX	14107	L4/5 IT CTX|Sample_I
Sample_I	L4/5 IT CTX	4041	L4/5 IT CTX|Sample_I
Sample_I	L4/5 IT CTX	9372	L4/5 IT CTX|Sample_I
Sample_I	L4/5 IT CTX	4213	L4/5 IT CTX|Sample_I
Sample_I	L4/5 IT CTX	5625	L4/5 IT CTX|Sample_I
Sample_I	L4/5 IT CTX	4860	L4/5 IT CTX|Sample_I
Sample_I	L4/5 IT CTX	6573	L4/5 IT CTX|Sample_I
Sample_I	L4/5 IT CTX	8390	L4/5 IT CTX|Sample_I
Sample_I	L4/5 IT CTX	6602	L4/5 IT CTX|Sample_I
Sample_I	L4/5 IT CTX	3543	L4/5 IT CTX|Sample_I
Sample_I	L4/5 IT CTX	17494	L4/5 IT CTX|Sample_I
Sample_I	L4/5 IT CTX	9690	L4/5 IT CTX|Sample_I
Sample_I	L4/5 IT CTX	5874	L4/5 IT CTX|Sample_I
Sample_I	L4/5 IT CTX	11178	L4/5 IT CTX|Sample_I
Sample_I	L4/5 IT CTX	4101	L4/5 IT CTX|Sample_I
Sample_I	L4/5 IT CTX	4170	L4/5 IT CTX|Sample_I
Sample_I	L4/5 IT CTX	6631	L4/5 IT CTX|Sample_I
Sample_I	L4/5 IT CTX	6289	L4/5 IT CTX|Sample_I
Sample_I	L4/5 IT CTX	9420	L4/5 IT CTX|Sample_I
Sample_I	L4/5 IT CTX	9393	L4/5 IT CTX|Sample_I
Sample_I	L4/5 IT CTX	5855	L4/5 IT CTX|Sample_I
Sample_I	L4/5 IT CTX	7309	L4/5 IT CTX|Sample_I
Sample_I	L4/5 IT CTX	5611	L4/5 IT CTX|Sample_I
Sample_I	L4/5 IT CTX	5478	L4/5 IT CTX|Sample_I
Sample_I	L4/5 IT CTX	5517	L4/5 IT CTX|Sample_I
Sample_I	L4/5 IT CTX	10028	L4/5 IT CTX|Sample_I
Sample_I	L4/5 IT CTX	4526	L4/5 IT CTX|Sample_I
Sample_I	L4/5 IT CTX	5555	L4/5 IT CTX|Sample_I
Sample_I	L4/5 IT CTX	6777	L4/5 IT CTX|Sample_I
Sample_I	L4/5 IT CTX	7114	L4/5 IT CTX|Sample_I
Sample_I	L4/5 IT CTX	9370	L4/5 IT CTX|Sample_I
Sample_I	L4/5 IT CTX	7120	L4/5 IT CTX|Sample_I
Sample_I	L4/5 IT CTX	5257	L4/5 IT CTX|Sample_I
Sample_I	L4/5 IT CTX	12572	L4/5 IT CTX|Sample_I
Sample_I	L4/5 IT CTX	3938	L4/5 IT CTX|Sample_I
Sample_I	L4/5 IT CTX	8485	L4/5 IT CTX|Sample_I
Sample_I	L4/5 IT CTX	4656	L4/5 IT CTX|Sample_I
Sample_I	L4/5 IT CTX	5730	L4/5 IT CTX|Sample_I
Sample_I	L4/5 IT CTX	5990	L4/5 IT CTX|Sample_I
Sample_I	L4/5 IT CTX	7561	L4/5 IT CTX|Sample_I
Sample_I	L4/5 IT CTX	6591	L4/5 IT CTX|Sample_I
Sample_I	L4/5 IT CTX	11445	L4/5 IT CTX|Sample_I
Sample_I	L4/5 IT CTX	4790	L4/5 IT CTX|Sample_I
Sample_I	L4/5 IT CTX	5359	L4/5 IT CTX|Sample_I
Sample_I	L4/5 IT CTX	13284	L4/5 IT CTX|Sample_I
Sample_I	L4/5 IT CTX	42020	L4/5 IT CTX|Sample_I
Sample_I	L4/5 IT CTX	3566	L4/5 IT CTX|Sample_I
Sample_I	L4/5 IT CTX	10674	L4/5 IT CTX|Sample_I
Sample_I	L4/5 IT CTX	3957	L4/5 IT CTX|Sample_I
Sample_I	L4/5 IT CTX	6182	L4/5 IT CTX|Sample_I
Sample_I	L4/5 IT CTX	7276	L4/5 IT CTX|Sample_I
Sample_I	L4/5 IT CTX	8445	L4/5 IT CTX|Sample_I
Sample_I	L4/5 IT CTX	5882	L4/5 IT CTX|Sample_I
Sample_I	L4/5 IT CTX	9598	L4/5 IT CTX|Sample_I
Sample_I	L4/5 IT CTX	9427	L4/5 IT CTX|Sample_I
Sample_I	L4/5 IT CTX	5518	L4/5 IT CTX|Sample_I
Sample_I	L4/5 IT CTX	9810	L4/5 IT CTX|Sample_I
Sample_I	L4/5 IT CTX	7671	L4/5 IT CTX|Sample_I
Sample_I	L4/5 IT CTX	4313	L4/5 IT CTX|Sample_I
Sample_I	L4/5 IT CTX	4634	L4/5 IT CTX|Sample_I
Sample_I	L4/5 IT CTX	5604	L4/5 IT CTX|Sample_I
Sample_I	L4/5 IT CTX	13959	L4/5 IT CTX|Sample_I
Sample_I	L4/5 IT CTX	3462	L4/5 IT CTX|Sample_I
Sample_I	L4/5 IT CTX	22600	L4/5 IT CTX|Sample_I
Sample_I	L4/5 IT CTX	7239	L4/5 IT CTX|Sample_I
Sample_I	L4/5 IT CTX	9027	L4/5 IT CTX|Sample_I
Sample_I	L4/5 IT CTX	10868	L4/5 IT CTX|Sample_I
Sample_I	L4/5 IT CTX	7913	L4/5 IT CTX|Sample_I
Sample_I	L4/5 IT CTX	6157	L4/5 IT CTX|Sample_I
Sample_I	L4/5 IT CTX	4331	L4/5 IT CTX|Sample_I
Sample_I	L4/5 IT CTX	13974	L4/5 IT CTX|Sample_I
Sample_I	L4/5 IT CTX	3627	L4/5 IT CTX|Sample_I
Sample_I	L4/5 IT CTX	9401	L4/5 IT CTX|Sample_I
Sample_I	L4/5 IT CTX	3363	L4/5 IT CTX|Sample_I
Sample_I	L4/5 IT CTX	14844	L4/5 IT CTX|Sample_I
Sample_I	L4/5 IT CTX	17122	L4/5 IT CTX|Sample_I
Sample_I	L4/5 IT CTX	7223	L4/5 IT CTX|Sample_I
Sample_I	L4/5 IT CTX	10529	L4/5 IT CTX|Sample_I
Sample_I	L4/5 IT CTX	15825	L4/5 IT CTX|Sample_I
Sample_I	L4/5 IT CTX	4675	L4/5 IT CTX|Sample_I
Sample_I	L4/5 IT CTX	10635	L4/5 IT CTX|Sample_I
Sample_I	L4/5 IT CTX	11324	L4/5 IT CTX|Sample_I
Sample_I	L4/5 IT CTX	7490	L4/5 IT CTX|Sample_I
Sample_I	L4/5 IT CTX	4336	L4/5 IT CTX|Sample_I
Sample_I	L4/5 IT CTX	4067	L4/5 IT CTX|Sample_I
Sample_I	L4/5 IT CTX	22743	L4/5 IT CTX|Sample_I
Sample_I	L4/5 IT CTX	9193	L4/5 IT CTX|Sample_I
Sample_I	L4/5 IT CTX	12652	L4/5 IT CTX|Sample_I
Sample_I	L4/5 IT CTX	4953	L4/5 IT CTX|Sample_I
Sample_I	L4/5 IT CTX	15103	L4/5 IT CTX|Sample_I
Sample_I	L4/5 IT CTX	4701	L4/5 IT CTX|Sample_I
Sample_I	L4/5 IT CTX	9032	L4/5 IT CTX|Sample_I
Sample_I	L4/5 IT CTX	13722	L4/5 IT CTX|Sample_I
Sample_I	L4/5 IT CTX	6455	L4/5 IT CTX|Sample_I
Sample_I	L4/5 IT CTX	9543	L4/5 IT CTX|Sample_I
Sample_I	L4/5 IT CTX	11800	L4/5 IT CTX|Sample_I
Sample_I	L4/5 IT CTX	4876	L4/5 IT CTX|Sample_I
Sample_I	L4/5 IT CTX	9336	L4/5 IT CTX|Sample_I
Sample_I	L4/5 IT CTX	15631	L4/5 IT CTX|Sample_I
Sample_I	L4/5 IT CTX	24597	L4/5 IT CTX|Sample_I
Sample_I	L4/5 IT CTX	5077	L4/5 IT CTX|Sample_I
Sample_I	L4/5 IT CTX	7996	L4/5 IT CTX|Sample_I
Sample_I	L4/5 IT CTX	3578	L4/5 IT CTX|Sample_I
Sample_I	L4/5 IT CTX	7497	L4/5 IT CTX|Sample_I
Sample_I	L4/5 IT CTX	4653	L4/5 IT CTX|Sample_I
Sample_I	L4/5 IT CTX	6188	L4/5 IT CTX|Sample_I
Sample_I	L4/5 IT CTX	5128	L4/5 IT CTX|Sample_I
Sample_I	L4/5 IT CTX	9170	L4/5 IT CTX|Sample_I
Sample_I	L4/5 IT CTX	8566	L4/5 IT CTX|Sample_I
Sample_I	L4/5 IT CTX	6229	L4/5 IT CTX|Sample_I
Sample_I	L4/5 IT CTX	4131	L4/5 IT CTX|Sample_I
Sample_I	L4/5 IT CTX	4792	L4/5 IT CTX|Sample_I
Sample_I	L4/5 IT CTX	5347	L4/5 IT CTX|Sample_I
Sample_I	L4/5 IT CTX	22851	L4/5 IT CTX|Sample_I
Sample_I	L4/5 IT CTX	9831	L4/5 IT CTX|Sample_I
Sample_I	L4/5 IT CTX	9252	L4/5 IT CTX|Sample_I
Sample_I	L4/5 IT CTX	10196	L4/5 IT CTX|Sample_I
Sample_I	L4/5 IT CTX	3892	L4/5 IT CTX|Sample_I
Sample_I	L4/5 IT CTX	3874	L4/5 IT CTX|Sample_I
Sample_I	L4/5 IT CTX	10396	L4/5 IT CTX|Sample_I
Sample_I	L4/5 IT CTX	7874	L4/5 IT CTX|Sample_I
Sample_I	L4/5 IT CTX	8851	L4/5 IT CTX|Sample_I
Sample_I	L4/5 IT CTX	6457	L4/5 IT CTX|Sample_I
Sample_I	L4/5 IT CTX	13318	L4/5 IT CTX|Sample_I
Sample_I	L4/5 IT CTX	9536	L4/5 IT CTX|Sample_I
Sample_I	L4/5 IT CTX	7892	L4/5 IT CTX|Sample_I
Sample_I	L4/5 IT CTX	4348	L4/5 IT CTX|Sample_I
Sample_I	L4/5 IT CTX	4841	L4/5 IT CTX|Sample_I
Sample_I	L4/5 IT CTX	7624	L4/5 IT CTX|Sample_I
Sample_I	L4/5 IT CTX	7216	L4/5 IT CTX|Sample_I
Sample_I	L4/5 IT CTX	8992	L4/5 IT CTX|Sample_I
Sample_I	L4/5 IT CTX	4888	L4/5 IT CTX|Sample_I
Sample_I	L4/5 IT CTX	3861	L4/5 IT CTX|Sample_I
Sample_I	L4/5 IT CTX	5679	L4/5 IT CTX|Sample_I
Sample_I	L4/5 IT CTX	19084	L4/5 IT CTX|Sample_I
Sample_I	L4/5 IT CTX	12866	L4/5 IT CTX|Sample_I
Sample_I	L4/5 IT CTX	6909	L4/5 IT CTX|Sample_I
Sample_I	L4/5 IT CTX	3898	L4/5 IT CTX|Sample_I
Sample_I	L4/5 IT CTX	4756	L4/5 IT CTX|Sample_I
Sample_I	L4/5 IT CTX	3719	L4/5 IT CTX|Sample_I
Sample_I	L4/5 IT CTX	4331	L4/5 IT CTX|Sample_I
Sample_I	L4/5 IT CTX	4474	L4/5 IT CTX|Sample_I
Sample_I	L4/5 IT CTX	4634	L4/5 IT CTX|Sample_I
Sample_I	L4/5 IT CTX	13898	L4/5 IT CTX|Sample_I
Sample_I	L4/5 IT CTX	4206	L4/5 IT CTX|Sample_I
Sample_I	L4/5 IT CTX	5042	L4/5 IT CTX|Sample_I
Sample_I	L4/5 IT CTX	8104	L4/5 IT CTX|Sample_I
Sample_I	L4/5 IT CTX	11909	L4/5 IT CTX|Sample_I
Sample_I	L4/5 IT CTX	7512	L4/5 IT CTX|Sample_I
Sample_I	L4/5 IT CTX	5781	L4/5 IT CTX|Sample_I
Sample_I	L4/5 IT CTX	9435	L4/5 IT CTX|Sample_I
Sample_I	L4/5 IT CTX	5664	L4/5 IT CTX|Sample_I
Sample_I	L4/5 IT CTX	4706	L4/5 IT CTX|Sample_I
Sample_I	L4/5 IT CTX	6814	L4/5 IT CTX|Sample_I
Sample_I	L4/5 IT CTX	9659	L4/5 IT CTX|Sample_I
Sample_I	L4/5 IT CTX	10717	L4/5 IT CTX|Sample_I
Sample_I	L4/5 IT CTX	8906	L4/5 IT CTX|Sample_I
Sample_I	L4/5 IT CTX	3947	L4/5 IT CTX|Sample_I
Sample_I	L4/5 IT CTX	5713	L4/5 IT CTX|Sample_I
Sample_I	L4/5 IT CTX	10216	L4/5 IT CTX|Sample_I
Sample_I	L4/5 IT CTX	10117	L4/5 IT CTX|Sample_I
Sample_I	L4/5 IT CTX	7421	L4/5 IT CTX|Sample_I
Sample_I	L4/5 IT CTX	4746	L4/5 IT CTX|Sample_I
Sample_I	L4/5 IT CTX	7177	L4/5 IT CTX|Sample_I
Sample_I	L4/5 IT CTX	8881	L4/5 IT CTX|Sample_I
Sample_I	L4/5 IT CTX	13997	L4/5 IT CTX|Sample_I
Sample_I	L4/5 IT CTX	3706	L4/5 IT CTX|Sample_I
Sample_I	L4/5 IT CTX	8063	L4/5 IT CTX|Sample_I
Sample_I	L4/5 IT CTX	22503	L4/5 IT CTX|Sample_I
Sample_I	L4/5 IT CTX	7803	L4/5 IT CTX|Sample_I
Sample_I	L4/5 IT CTX	5441	L4/5 IT CTX|Sample_I
Sample_I	L4/5 IT CTX	5068	L4/5 IT CTX|Sample_I
Sample_I	L4/5 IT CTX	9387	L4/5 IT CTX|Sample_I
Sample_I	L4/5 IT CTX	5449	L4/5 IT CTX|Sample_I
Sample_I	L4/5 IT CTX	5601	L4/5 IT CTX|Sample_I
Sample_I	L4/5 IT CTX	3531	L4/5 IT CTX|Sample_I
Sample_I	L4/5 IT CTX	9017	L4/5 IT CTX|Sample_I
Sample_I	L4/5 IT CTX	3938	L4/5 IT CTX|Sample_I
Sample_I	L4/5 IT CTX	5640	L4/5 IT CTX|Sample_I
Sample_I	L4/5 IT CTX	13421	L4/5 IT CTX|Sample_I
Sample_I	L4/5 IT CTX	10363	L4/5 IT CTX|Sample_I
Sample_I	L4/5 IT CTX	8847	L4/5 IT CTX|Sample_I
Sample_I	L4/5 IT CTX	7597	L4/5 IT CTX|Sample_I
Sample_I	L4/5 IT CTX	5684	L4/5 IT CTX|Sample_I
Sample_I	L4/5 IT CTX	13110	L4/5 IT CTX|Sample_I
Sample_I	L4/5 IT CTX	16778	L4/5 IT CTX|Sample_I
Sample_I	L4/5 IT CTX	4499	L4/5 IT CTX|Sample_I
Sample_I	L4/5 IT CTX	8260	L4/5 IT CTX|Sample_I
Sample_I	L4/5 IT CTX	9784	L4/5 IT CTX|Sample_I
Sample_I	L4/5 IT CTX	21271	L4/5 IT CTX|Sample_I
Sample_I	L4/5 IT CTX	4324	L4/5 IT CTX|Sample_I
Sample_I	L4/5 IT CTX	6102	L4/5 IT CTX|Sample_I
Sample_I	L4/5 IT CTX	5955	L4/5 IT CTX|Sample_I
Sample_I	L4/5 IT CTX	15133	L4/5 IT CTX|Sample_I
Sample_I	L4/5 IT CTX	16192	L4/5 IT CTX|Sample_I
Sample_I	L4/5 IT CTX	13209	L4/5 IT CTX|Sample_I
Sample_I	L4/5 IT CTX	3950	L4/5 IT CTX|Sample_I
Sample_I	L4/5 IT CTX	5290	L4/5 IT CTX|Sample_I
Sample_I	L4/5 IT CTX	8751	L4/5 IT CTX|Sample_I
Sample_I	L4/5 IT CTX	8907	L4/5 IT CTX|Sample_I
Sample_I	L4/5 IT CTX	8453	L4/5 IT CTX|Sample_I
Sample_I	L4/5 IT CTX	7846	L4/5 IT CTX|Sample_I
Sample_I	L4/5 IT CTX	17470	L4/5 IT CTX|Sample_I
Sample_I	L4/5 IT CTX	13623	L4/5 IT CTX|Sample_I
Sample_I	L4/5 IT CTX	10214	L4/5 IT CTX|Sample_I
Sample_I	L4/5 IT CTX	5326	L4/5 IT CTX|Sample_I
Sample_I	L4/5 IT CTX	3766	L4/5 IT CTX|Sample_I
Sample_I	L4/5 IT CTX	7255	L4/5 IT CTX|Sample_I
Sample_I	L4/5 IT CTX	8090	L4/5 IT CTX|Sample_I
Sample_I	L4/5 IT CTX	12893	L4/5 IT CTX|Sample_I
Sample_I	L4/5 IT CTX	12097	L4/5 IT CTX|Sample_I
Sample_I	L4/5 IT CTX	6140	L4/5 IT CTX|Sample_I
Sample_I	L4/5 IT CTX	10023	L4/5 IT CTX|Sample_I
Sample_I	L4/5 IT CTX	8910	L4/5 IT CTX|Sample_I
Sample_I	L4/5 IT CTX	9618	L4/5 IT CTX|Sample_I
Sample_I	L4/5 IT CTX	6706	L4/5 IT CTX|Sample_I
Sample_I	L4/5 IT CTX	4516	L4/5 IT CTX|Sample_I
Sample_I	L4/5 IT CTX	4855	L4/5 IT CTX|Sample_I
Sample_I	L4/5 IT CTX	6659	L4/5 IT CTX|Sample_I
Sample_I	L4/5 IT CTX	4329	L4/5 IT CTX|Sample_I
Sample_I	L4/5 IT CTX	3823	L4/5 IT CTX|Sample_I
Sample_I	L4/5 IT CTX	9626	L4/5 IT CTX|Sample_I
Sample_I	L4/5 IT CTX	5633	L4/5 IT CTX|Sample_I
Sample_I	L4/5 IT CTX	21889	L4/5 IT CTX|Sample_I
Sample_I	L4/5 IT CTX	3457	L4/5 IT CTX|Sample_I
Sample_I	L4/5 IT CTX	4831	L4/5 IT CTX|Sample_I
Sample_I	L4/5 IT CTX	3793	L4/5 IT CTX|Sample_I
Sample_I	L4/5 IT CTX	10850	L4/5 IT CTX|Sample_I
Sample_I	L4/5 IT CTX	4124	L4/5 IT CTX|Sample_I
Sample_I	L4/5 IT CTX	6784	L4/5 IT CTX|Sample_I
Sample_I	L4/5 IT CTX	15376	L4/5 IT CTX|Sample_I
Sample_I	L4/5 IT CTX	8794	L4/5 IT CTX|Sample_I
Sample_I	L4/5 IT CTX	4992	L4/5 IT CTX|Sample_I
Sample_I	L4/5 IT CTX	3931	L4/5 IT CTX|Sample_I
Sample_I	L4/5 IT CTX	4595	L4/5 IT CTX|Sample_I
Sample_I	L4/5 IT CTX	3976	L4/5 IT CTX|Sample_I
Sample_I	L4/5 IT CTX	9817	L4/5 IT CTX|Sample_I
Sample_I	L4/5 IT CTX	19424	L4/5 IT CTX|Sample_I
Sample_I	L4/5 IT CTX	11402	L4/5 IT CTX|Sample_I
Sample_I	L4/5 IT CTX	4925	L4/5 IT CTX|Sample_I
Sample_I	L4/5 IT CTX	17113	L4/5 IT CTX|Sample_I
Sample_I	L4/5 IT CTX	3742	L4/5 IT CTX|Sample_I
Sample_I	L4/5 IT CTX	10434	L4/5 IT CTX|Sample_I
Sample_I	L4/5 IT CTX	9218	L4/5 IT CTX|Sample_I
Sample_I	L4/5 IT CTX	4948	L4/5 IT CTX|Sample_I
Sample_I	L4/5 IT CTX	8574	L4/5 IT CTX|Sample_I
Sample_I	L4/5 IT CTX	10895	L4/5 IT CTX|Sample_I
Sample_I	L4/5 IT CTX	5657	L4/5 IT CTX|Sample_I
Sample_I	L4/5 IT CTX	10992	L4/5 IT CTX|Sample_I
Sample_I	L4/5 IT CTX	7318	L4/5 IT CTX|Sample_I
Sample_I	L4/5 IT CTX	4002	L4/5 IT CTX|Sample_I
Sample_I	L4/5 IT CTX	4953	L4/5 IT CTX|Sample_I
Sample_I	L4/5 IT CTX	14302	L4/5 IT CTX|Sample_I
Sample_I	L4/5 IT CTX	7190	L4/5 IT CTX|Sample_I
Sample_I	L4/5 IT CTX	7076	L4/5 IT CTX|Sample_I
Sample_I	L4/5 IT CTX	11160	L4/5 IT CTX|Sample_I
Sample_I	L4/5 IT CTX	7516	L4/5 IT CTX|Sample_I
Sample_I	L4/5 IT CTX	14305	L4/5 IT CTX|Sample_I
Sample_I	L4/5 IT CTX	5616	L4/5 IT CTX|Sample_I
Sample_I	L4/5 IT CTX	4157	L4/5 IT CTX|Sample_I
Sample_I	L4/5 IT CTX	3751	L4/5 IT CTX|Sample_I
Sample_I	L4/5 IT CTX	8033	L4/5 IT CTX|Sample_I
Sample_I	L4/5 IT CTX	21764	L4/5 IT CTX|Sample_I
Sample_I	L4/5 IT CTX	5760	L4/5 IT CTX|Sample_I
Sample_I	L4/5 IT CTX	3973	L4/5 IT CTX|Sample_I
Sample_I	L4/5 IT CTX	5700	L4/5 IT CTX|Sample_I
Sample_I	L4/5 IT CTX	5692	L4/5 IT CTX|Sample_I
Sample_I	L4/5 IT CTX	5301	L4/5 IT CTX|Sample_I
Sample_I	L4/5 IT CTX	3973	L4/5 IT CTX|Sample_I
Sample_I	L4/5 IT CTX	9647	L4/5 IT CTX|Sample_I
Sample_I	L4/5 IT CTX	13497	L4/5 IT CTX|Sample_I
Sample_I	L4/5 IT CTX	4418	L4/5 IT CTX|Sample_I
Sample_I	L4/5 IT CTX	15620	L4/5 IT CTX|Sample_I
Sample_I	L4/5 IT CTX	8709	L4/5 IT CTX|Sample_I
Sample_I	L4/5 IT CTX	9180	L4/5 IT CTX|Sample_I
Sample_I	L4/5 IT CTX	10890	L4/5 IT CTX|Sample_I
Sample_I	L4/5 IT CTX	3475	L4/5 IT CTX|Sample_I
Sample_I	L4/5 IT CTX	9202	L4/5 IT CTX|Sample_I
Sample_I	L4/5 IT CTX	9690	L4/5 IT CTX|Sample_I
Sample_I	L4/5 IT CTX	5824	L4/5 IT CTX|Sample_I
Sample_I	L4/5 IT CTX	4165	L4/5 IT CTX|Sample_I
Sample_I	L4/5 IT CTX	7562	L4/5 IT CTX|Sample_I
Sample_I	L4/5 IT CTX	6960	L4/5 IT CTX|Sample_I
Sample_I	L4/5 IT CTX	8354	L4/5 IT CTX|Sample_I
Sample_I	L4/5 IT CTX	11714	L4/5 IT CTX|Sample_I
Sample_I	L4/5 IT CTX	3649	L4/5 IT CTX|Sample_I
Sample_I	L4/5 IT CTX	7280	L4/5 IT CTX|Sample_I
Sample_I	L4/5 IT CTX	8060	L4/5 IT CTX|Sample_I
Sample_I	L4/5 IT CTX	6347	L4/5 IT CTX|Sample_I
Sample_I	L4/5 IT CTX	9389	L4/5 IT CTX|Sample_I
Sample_I	L4/5 IT CTX	3575	L4/5 IT CTX|Sample_I
Sample_I	L4/5 IT CTX	10203	L4/5 IT CTX|Sample_I
Sample_I	L4/5 IT CTX	4725	L4/5 IT CTX|Sample_I
Sample_I	L4/5 IT CTX	5421	L4/5 IT CTX|Sample_I
Sample_I	L4/5 IT CTX	6163	L4/5 IT CTX|Sample_I
Sample_I	L4/5 IT CTX	9879	L4/5 IT CTX|Sample_I
Sample_I	L4/5 IT CTX	4508	L4/5 IT CTX|Sample_I
Sample_I	L4/5 IT CTX	8096	L4/5 IT CTX|Sample_I
Sample_I	L4/5 IT CTX	24964	L4/5 IT CTX|Sample_I
Sample_I	L4/5 IT CTX	7755	L4/5 IT CTX|Sample_I
Sample_I	L4/5 IT CTX	9029	L4/5 IT CTX|Sample_I
Sample_I	L4/5 IT CTX	3487	L4/5 IT CTX|Sample_I
Sample_I	L4/5 IT CTX	6547	L4/5 IT CTX|Sample_I
Sample_I	L4/5 IT CTX	10638	L4/5 IT CTX|Sample_I
Sample_I	L4/5 IT CTX	4102	L4/5 IT CTX|Sample_I
Sample_I	L4/5 IT CTX	5065	L4/5 IT CTX|Sample_I
Sample_I	L4/5 IT CTX	14990	L4/5 IT CTX|Sample_I
Sample_I	L4/5 IT CTX	4058	L4/5 IT CTX|Sample_I
Sample_I	L4/5 IT CTX	27826	L4/5 IT CTX|Sample_I
Sample_I	L4/5 IT CTX	9931	L4/5 IT CTX|Sample_I
Sample_I	L4/5 IT CTX	11225	L4/5 IT CTX|Sample_I
Sample_I	L4/5 IT CTX	4394	L4/5 IT CTX|Sample_I
Sample_I	L4/5 IT CTX	9703	L4/5 IT CTX|Sample_I
Sample_I	L4/5 IT CTX	8528	L4/5 IT CTX|Sample_I
Sample_I	L4/5 IT CTX	10615	L4/5 IT CTX|Sample_I
Sample_I	L4/5 IT CTX	10090	L4/5 IT CTX|Sample_I
Sample_I	L4/5 IT CTX	7304	L4/5 IT CTX|Sample_I
Sample_I	L4/5 IT CTX	3648	L4/5 IT CTX|Sample_I
Sample_I	L4/5 IT CTX	6841	L4/5 IT CTX|Sample_I
Sample_I	L4/5 IT CTX	18128	L4/5 IT CTX|Sample_I
Sample_I	L4/5 IT CTX	5289	L4/5 IT CTX|Sample_I
Sample_I	L4/5 IT CTX	4879	L4/5 IT CTX|Sample_I
Sample_I	L4/5 IT CTX	8025	L4/5 IT CTX|Sample_I
Sample_I	L4/5 IT CTX	7975	L4/5 IT CTX|Sample_I
Sample_I	L4/5 IT CTX	10083	L4/5 IT CTX|Sample_I
Sample_I	L4/5 IT CTX	8437	L4/5 IT CTX|Sample_I
Sample_I	L4/5 IT CTX	4904	L4/5 IT CTX|Sample_I
Sample_I	L4/5 IT CTX	8413	L4/5 IT CTX|Sample_I
Sample_I	L4/5 IT CTX	5003	L4/5 IT CTX|Sample_I
Sample_I	L4/5 IT CTX	8283	L4/5 IT CTX|Sample_I
Sample_I	L4/5 IT CTX	4951	L4/5 IT CTX|Sample_I
Sample_I	L4/5 IT CTX	5877	L4/5 IT CTX|Sample_I
Sample_I	L4/5 IT CTX	11945	L4/5 IT CTX|Sample_I
Sample_I	L4/5 IT CTX	20592	L4/5 IT CTX|Sample_I
Sample_I	L4/5 IT CTX	3618	L4/5 IT CTX|Sample_I
Sample_I	L4/5 IT CTX	9024	L4/5 IT CTX|Sample_I
Sample_I	L4/5 IT CTX	4627	L4/5 IT CTX|Sample_I
Sample_I	L4/5 IT CTX	9793	L4/5 IT CTX|Sample_I
Sample_I	L4/5 IT CTX	11888	L4/5 IT CTX|Sample_I
Sample_I	L4/5 IT CTX	4103	L4/5 IT CTX|Sample_I
Sample_I	L4/5 IT CTX	11712	L4/5 IT CTX|Sample_I
Sample_I	L4/5 IT CTX	4975	L4/5 IT CTX|Sample_I
Sample_I	L4/5 IT CTX	13451	L4/5 IT CTX|Sample_I
Sample_I	L4/5 IT CTX	9173	L4/5 IT CTX|Sample_I
Sample_I	L4/5 IT CTX	3727	L4/5 IT CTX|Sample_I
Sample_I	L4/5 IT CTX	4604	L4/5 IT CTX|Sample_I
Sample_I	L4/5 IT CTX	9524	L4/5 IT CTX|Sample_I
Sample_I	L4/5 IT CTX	4930	L4/5 IT CTX|Sample_I
Sample_I	L4/5 IT CTX	4951	L4/5 IT CTX|Sample_I
Sample_I	L4/5 IT CTX	3883	L4/5 IT CTX|Sample_I
Sample_I	L4/5 IT CTX	10673	L4/5 IT CTX|Sample_I
Sample_I	L4/5 IT CTX	6334	L4/5 IT CTX|Sample_I
Sample_I	L4/5 IT CTX	7887	L4/5 IT CTX|Sample_I
Sample_I	L4/5 IT CTX	6053	L4/5 IT CTX|Sample_I
Sample_I	L4/5 IT CTX	7641	L4/5 IT CTX|Sample_I
Sample_I	L4/5 IT CTX	7307	L4/5 IT CTX|Sample_I
Sample_I	L4/5 IT CTX	5756	L4/5 IT CTX|Sample_I
Sample_I	L4/5 IT CTX	11479	L4/5 IT CTX|Sample_I
Sample_I	L4/5 IT CTX	7658	L4/5 IT CTX|Sample_I
Sample_I	L4/5 IT CTX	12497	L4/5 IT CTX|Sample_I
Sample_I	L4/5 IT CTX	6632	L4/5 IT CTX|Sample_I
Sample_I	L4/5 IT CTX	8917	L4/5 IT CTX|Sample_I
Sample_I	L4/5 IT CTX	4121	L4/5 IT CTX|Sample_I
Sample_I	L4/5 IT CTX	10804	L4/5 IT CTX|Sample_I
Sample_I	L4/5 IT CTX	5330	L4/5 IT CTX|Sample_I
Sample_I	L4/5 IT CTX	4513	L4/5 IT CTX|Sample_I
Sample_I	L4/5 IT CTX	9637	L4/5 IT CTX|Sample_I
Sample_I	L4/5 IT CTX	6130	L4/5 IT CTX|Sample_I
Sample_I	L4/5 IT CTX	4580	L4/5 IT CTX|Sample_I
Sample_I	L4/5 IT CTX	6535	L4/5 IT CTX|Sample_I
Sample_I	L4/5 IT CTX	9997	L4/5 IT CTX|Sample_I
Sample_I	L4/5 IT CTX	27972	L4/5 IT CTX|Sample_I
Sample_I	L4/5 IT CTX	14119	L4/5 IT CTX|Sample_I
Sample_I	L4/5 IT CTX	7613	L4/5 IT CTX|Sample_I
Sample_I	L4/5 IT CTX	12877	L4/5 IT CTX|Sample_I
Sample_I	L4/5 IT CTX	10216	L4/5 IT CTX|Sample_I
Sample_I	L4/5 IT CTX	3931	L4/5 IT CTX|Sample_I
Sample_I	L4/5 IT CTX	10180	L4/5 IT CTX|Sample_I
Sample_I	L4/5 IT CTX	7809	L4/5 IT CTX|Sample_I
Sample_I	L4/5 IT CTX	9586	L4/5 IT CTX|Sample_I
Sample_I	L4/5 IT CTX	10224	L4/5 IT CTX|Sample_I
Sample_I	L4/5 IT CTX	4489	L4/5 IT CTX|Sample_I
Sample_I	L4/5 IT CTX	8968	L4/5 IT CTX|Sample_I
Sample_I	L4/5 IT CTX	5350	L4/5 IT CTX|Sample_I
Sample_I	L4/5 IT CTX	9838	L4/5 IT CTX|Sample_I
Sample_I	L4/5 IT CTX	8546	L4/5 IT CTX|Sample_I
Sample_I	L4/5 IT CTX	9145	L4/5 IT CTX|Sample_I
Sample_I	L4/5 IT CTX	9087	L4/5 IT CTX|Sample_I
Sample_I	L4/5 IT CTX	8405	L4/5 IT CTX|Sample_I
Sample_I	L4/5 IT CTX	16313	L4/5 IT CTX|Sample_I
Sample_I	L4/5 IT CTX	8499	L4/5 IT CTX|Sample_I
Sample_I	L4/5 IT CTX	10355	L4/5 IT CTX|Sample_I
Sample_I	L4/5 IT CTX	5933	L4/5 IT CTX|Sample_I
Sample_I	L4/5 IT CTX	7491	L4/5 IT CTX|Sample_I
Sample_I	L4/5 IT CTX	6066	L4/5 IT CTX|Sample_I
Sample_I	L4/5 IT CTX	6348	L4/5 IT CTX|Sample_I
Sample_I	L4/5 IT CTX	12457	L4/5 IT CTX|Sample_I
Sample_I	L4/5 IT CTX	9572	L4/5 IT CTX|Sample_I
Sample_I	L4/5 IT CTX	9812	L4/5 IT CTX|Sample_I
Sample_I	L4/5 IT CTX	5417	L4/5 IT CTX|Sample_I
Sample_I	L4/5 IT CTX	17606	L4/5 IT CTX|Sample_I
Sample_I	L4/5 IT CTX	8060	L4/5 IT CTX|Sample_I
Sample_I	L4/5 IT CTX	4150	L4/5 IT CTX|Sample_I
Sample_I	L4/5 IT CTX	6160	L4/5 IT CTX|Sample_I
Sample_I	L4/5 IT CTX	9713	L4/5 IT CTX|Sample_I
Sample_I	L4/5 IT CTX	8714	L4/5 IT CTX|Sample_I
Sample_I	L4/5 IT CTX	4647	L4/5 IT CTX|Sample_I
Sample_I	L4/5 IT CTX	6639	L4/5 IT CTX|Sample_I
Sample_I	L4/5 IT CTX	6552	L4/5 IT CTX|Sample_I
Sample_I	L4/5 IT CTX	14654	L4/5 IT CTX|Sample_I
Sample_I	L4/5 IT CTX	6676	L4/5 IT CTX|Sample_I
Sample_I	L4/5 IT CTX	4437	L4/5 IT CTX|Sample_I
Sample_I	L4/5 IT CTX	13471	L4/5 IT CTX|Sample_I
Sample_I	L4/5 IT CTX	7958	L4/5 IT CTX|Sample_I
Sample_I	L4/5 IT CTX	5222	L4/5 IT CTX|Sample_I
Sample_I	L4/5 IT CTX	4260	L4/5 IT CTX|Sample_I
Sample_I	L4/5 IT CTX	7476	L4/5 IT CTX|Sample_I
Sample_I	L4/5 IT CTX	4037	L4/5 IT CTX|Sample_I
Sample_I	L4/5 IT CTX	5533	L4/5 IT CTX|Sample_I
Sample_I	L4/5 IT CTX	11805	L4/5 IT CTX|Sample_I
Sample_I	L4/5 IT CTX	4365	L4/5 IT CTX|Sample_I
Sample_I	L4/5 IT CTX	7069	L4/5 IT CTX|Sample_I
Sample_I	L4/5 IT CTX	5124	L4/5 IT CTX|Sample_I
Sample_I	L4/5 IT CTX	9533	L4/5 IT CTX|Sample_I
Sample_I	L4/5 IT CTX	3451	L4/5 IT CTX|Sample_I
Sample_I	L4/5 IT CTX	9305	L4/5 IT CTX|Sample_I
Sample_I	L4/5 IT CTX	6839	L4/5 IT CTX|Sample_I
Sample_I	L4/5 IT CTX	12223	L4/5 IT CTX|Sample_I
Sample_I	L4/5 IT CTX	6650	L4/5 IT CTX|Sample_I
Sample_I	L4/5 IT CTX	6818	L4/5 IT CTX|Sample_I
Sample_I	L4/5 IT CTX	6558	L4/5 IT CTX|Sample_I
Sample_I	L4/5 IT CTX	4506	L4/5 IT CTX|Sample_I
Sample_I	L4/5 IT CTX	9538	L4/5 IT CTX|Sample_I
Sample_I	L4/5 IT CTX	10845	L4/5 IT CTX|Sample_I
Sample_I	L4/5 IT CTX	3499	L4/5 IT CTX|Sample_I
Sample_I	L4/5 IT CTX	5801	L4/5 IT CTX|Sample_I
Sample_I	L4/5 IT CTX	3848	L4/5 IT CTX|Sample_I
Sample_I	L4/5 IT CTX	24767	L4/5 IT CTX|Sample_I
Sample_I	L4/5 IT CTX	7260	L4/5 IT CTX|Sample_I
Sample_I	L4/5 IT CTX	8181	L4/5 IT CTX|Sample_I
Sample_I	L4/5 IT CTX	12656	L4/5 IT CTX|Sample_I
Sample_I	L4/5 IT CTX	8264	L4/5 IT CTX|Sample_I
Sample_I	L4/5 IT CTX	9683	L4/5 IT CTX|Sample_I
Sample_I	L4/5 IT CTX	6921	L4/5 IT CTX|Sample_I
Sample_I	L4/5 IT CTX	7128	L4/5 IT CTX|Sample_I
Sample_I	L4/5 IT CTX	4937	L4/5 IT CTX|Sample_I
Sample_I	L4/5 IT CTX	8658	L4/5 IT CTX|Sample_I
Sample_I	L4/5 IT CTX	13414	L4/5 IT CTX|Sample_I
Sample_I	L4/5 IT CTX	9781	L4/5 IT CTX|Sample_I
Sample_I	L4/5 IT CTX	11728	L4/5 IT CTX|Sample_I
Sample_I	L4/5 IT CTX	10020	L4/5 IT CTX|Sample_I
Sample_I	L4/5 IT CTX	4550	L4/5 IT CTX|Sample_I
Sample_I	L4/5 IT CTX	9604	L4/5 IT CTX|Sample_I
Sample_I	L4/5 IT CTX	7420	L4/5 IT CTX|Sample_I
Sample_I	L4/5 IT CTX	5147	L4/5 IT CTX|Sample_I
Sample_I	L4/5 IT CTX	11505	L4/5 IT CTX|Sample_I
Sample_I	L4/5 IT CTX	5445	L4/5 IT CTX|Sample_I
Sample_I	L4/5 IT CTX	15624	L4/5 IT CTX|Sample_I
Sample_I	L4/5 IT CTX	3741	L4/5 IT CTX|Sample_I
Sample_I	L4/5 IT CTX	5017	L4/5 IT CTX|Sample_I
Sample_I	L4/5 IT CTX	5327	L4/5 IT CTX|Sample_I
Sample_I	L4/5 IT CTX	10235	L4/5 IT CTX|Sample_I
Sample_I	L4/5 IT CTX	8784	L4/5 IT CTX|Sample_I
Sample_I	L4/5 IT CTX	5029	L4/5 IT CTX|Sample_I
Sample_I	L4/5 IT CTX	4999	L4/5 IT CTX|Sample_I
Sample_I	L4/5 IT CTX	6203	L4/5 IT CTX|Sample_I
Sample_I	L4/5 IT CTX	6321	L4/5 IT CTX|Sample_I
Sample_I	L4/5 IT CTX	10258	L4/5 IT CTX|Sample_I
Sample_I	L4/5 IT CTX	7345	L4/5 IT CTX|Sample_I
Sample_I	L4/5 IT CTX	3436	L4/5 IT CTX|Sample_I
Sample_I	L4/5 IT CTX	5628	L4/5 IT CTX|Sample_I
Sample_I	L4/5 IT CTX	9401	L4/5 IT CTX|Sample_I
Sample_I	L4/5 IT CTX	6898	L4/5 IT CTX|Sample_I
Sample_I	L4/5 IT CTX	6525	L4/5 IT CTX|Sample_I
Sample_I	L4/5 IT CTX	5363	L4/5 IT CTX|Sample_I
Sample_I	L4/5 IT CTX	6060	L4/5 IT CTX|Sample_I
Sample_I	L4/5 IT CTX	3762	L4/5 IT CTX|Sample_I
Sample_I	L4/5 IT CTX	7607	L4/5 IT CTX|Sample_I
Sample_I	L4/5 IT CTX	5879	L4/5 IT CTX|Sample_I
Sample_I	L4/5 IT CTX	4171	L4/5 IT CTX|Sample_I
Sample_I	L4/5 IT CTX	12125	L4/5 IT CTX|Sample_I
Sample_I	L4/5 IT CTX	13388	L4/5 IT CTX|Sample_I
Sample_I	L4/5 IT CTX	10320	L4/5 IT CTX|Sample_I
Sample_I	L4/5 IT CTX	4613	L4/5 IT CTX|Sample_I
Sample_I	L4/5 IT CTX	7667	L4/5 IT CTX|Sample_I
Sample_I	L4/5 IT CTX	9472	L4/5 IT CTX|Sample_I
Sample_I	L4/5 IT CTX	7916	L4/5 IT CTX|Sample_I
Sample_I	L4/5 IT CTX	8206	L4/5 IT CTX|Sample_I
Sample_I	L4/5 IT CTX	9374	L4/5 IT CTX|Sample_I
Sample_I	L4/5 IT CTX	5895	L4/5 IT CTX|Sample_I
Sample_I	L4/5 IT CTX	6870	L4/5 IT CTX|Sample_I
Sample_I	L4/5 IT CTX	5482	L4/5 IT CTX|Sample_I
Sample_I	L4/5 IT CTX	26475	L4/5 IT CTX|Sample_I
Sample_I	L4/5 IT CTX	5559	L4/5 IT CTX|Sample_I
Sample_I	L4/5 IT CTX	5422	L4/5 IT CTX|Sample_I
Sample_I	L4/5 IT CTX	3460	L4/5 IT CTX|Sample_I
Sample_I	L4/5 IT CTX	12200	L4/5 IT CTX|Sample_I
Sample_I	L4/5 IT CTX	5068	L4/5 IT CTX|Sample_I
Sample_I	L4/5 IT CTX	10177	L4/5 IT CTX|Sample_I
Sample_I	L4/5 IT CTX	7569	L4/5 IT CTX|Sample_I
Sample_I	L4/5 IT CTX	3598	L4/5 IT CTX|Sample_I
Sample_I	L4/5 IT CTX	10012	L4/5 IT CTX|Sample_I
Sample_I	L4/5 IT CTX	9251	L4/5 IT CTX|Sample_I
Sample_I	L4/5 IT CTX	8944	L4/5 IT CTX|Sample_I
Sample_I	L4/5 IT CTX	7104	L4/5 IT CTX|Sample_I
Sample_I	L4/5 IT CTX	7038	L4/5 IT CTX|Sample_I
Sample_I	L4/5 IT CTX	6451	L4/5 IT CTX|Sample_I
Sample_I	L4/5 IT CTX	7022	L4/5 IT CTX|Sample_I
Sample_I	L4/5 IT CTX	5291	L4/5 IT CTX|Sample_I
Sample_I	L4/5 IT CTX	9365	L4/5 IT CTX|Sample_I
Sample_I	L4/5 IT CTX	17064	L4/5 IT CTX|Sample_I
Sample_I	L4/5 IT CTX	4842	L4/5 IT CTX|Sample_I
Sample_I	L4/5 IT CTX	5186	L4/5 IT CTX|Sample_I
Sample_I	L4/5 IT CTX	11086	L4/5 IT CTX|Sample_I
Sample_I	L4/5 IT CTX	5569	L4/5 IT CTX|Sample_I
Sample_I	L4/5 IT CTX	3987	L4/5 IT CTX|Sample_I
Sample_I	L4/5 IT CTX	11537	L4/5 IT CTX|Sample_I
Sample_I	L4/5 IT CTX	3831	L4/5 IT CTX|Sample_I
Sample_I	L4/5 IT CTX	7818	L4/5 IT CTX|Sample_I
Sample_I	L4/5 IT CTX	5269	L4/5 IT CTX|Sample_I
Sample_I	L4/5 IT CTX	8404	L4/5 IT CTX|Sample_I
Sample_I	L4/5 IT CTX	6963	L4/5 IT CTX|Sample_I
Sample_I	L4/5 IT CTX	6780	L4/5 IT CTX|Sample_I
Sample_I	L4/5 IT CTX	9672	L4/5 IT CTX|Sample_I
Sample_I	L4/5 IT CTX	4274	L4/5 IT CTX|Sample_I
Sample_I	L4/5 IT CTX	3868	L4/5 IT CTX|Sample_I
Sample_I	L4/5 IT CTX	3894	L4/5 IT CTX|Sample_I
Sample_I	L4/5 IT CTX	5899	L4/5 IT CTX|Sample_I
Sample_I	L4/5 IT CTX	9772	L4/5 IT CTX|Sample_I
Sample_I	L4/5 IT CTX	6048	L4/5 IT CTX|Sample_I
Sample_I	L4/5 IT CTX	4938	L4/5 IT CTX|Sample_I
Sample_I	L4/5 IT CTX	9246	L4/5 IT CTX|Sample_I
Sample_I	L4/5 IT CTX	3821	L4/5 IT CTX|Sample_I
Sample_I	L4/5 IT CTX	4188	L4/5 IT CTX|Sample_I
Sample_I	L4/5 IT CTX	5562	L4/5 IT CTX|Sample_I
Sample_I	L4/5 IT CTX	6100	L4/5 IT CTX|Sample_I
Sample_I	L4/5 IT CTX	8022	L4/5 IT CTX|Sample_I
Sample_I	L4/5 IT CTX	8154	L4/5 IT CTX|Sample_I
Sample_I	L4/5 IT CTX	6779	L4/5 IT CTX|Sample_I
Sample_I	L4/5 IT CTX	9501	L4/5 IT CTX|Sample_I
Sample_I	L4/5 IT CTX	9604	L4/5 IT CTX|Sample_I
Sample_I	L4/5 IT CTX	4662	L4/5 IT CTX|Sample_I
Sample_I	L4/5 IT CTX	8578	L4/5 IT CTX|Sample_I
Sample_I	L4/5 IT CTX	10013	L4/5 IT CTX|Sample_I
Sample_I	L4/5 IT CTX	8018	L4/5 IT CTX|Sample_I
Sample_I	L4/5 IT CTX	7499	L4/5 IT CTX|Sample_I
Sample_I	L4/5 IT CTX	17552	L4/5 IT CTX|Sample_I
Sample_I	L4/5 IT CTX	7485	L4/5 IT CTX|Sample_I
Sample_I	L4/5 IT CTX	3895	L4/5 IT CTX|Sample_I
Sample_I	L4/5 IT CTX	6551	L4/5 IT CTX|Sample_I
Sample_I	L4/5 IT CTX	9635	L4/5 IT CTX|Sample_I
Sample_I	L4/5 IT CTX	7755	L4/5 IT CTX|Sample_I
Sample_I	L4/5 IT CTX	6111	L4/5 IT CTX|Sample_I
Sample_I	L4/5 IT CTX	8803	L4/5 IT CTX|Sample_I
Sample_I	L4/5 IT CTX	8994	L4/5 IT CTX|Sample_I
Sample_I	L4/5 IT CTX	3988	L4/5 IT CTX|Sample_I
Sample_I	L4/5 IT CTX	3997	L4/5 IT CTX|Sample_I
Sample_I	L4/5 IT CTX	5749	L4/5 IT CTX|Sample_I
Sample_I	L4/5 IT CTX	11813	L4/5 IT CTX|Sample_I
Sample_I	L4/5 IT CTX	3639	L4/5 IT CTX|Sample_I
Sample_I	L4/5 IT CTX	4494	L4/5 IT CTX|Sample_I
Sample_I	L4/5 IT CTX	8296	L4/5 IT CTX|Sample_I
Sample_I	L4/5 IT CTX	12898	L4/5 IT CTX|Sample_I
Sample_I	L4/5 IT CTX	7323	L4/5 IT CTX|Sample_I
Sample_I	L4/5 IT CTX	8521	L4/5 IT CTX|Sample_I
Sample_I	L4/5 IT CTX	5317	L4/5 IT CTX|Sample_I
Sample_I	L4/5 IT CTX	9829	L4/5 IT CTX|Sample_I
Sample_I	L4/5 IT CTX	5813	L4/5 IT CTX|Sample_I
Sample_I	L4/5 IT CTX	10300	L4/5 IT CTX|Sample_I
Sample_I	L4/5 IT CTX	20674	L4/5 IT CTX|Sample_I
Sample_I	L4/5 IT CTX	5058	L4/5 IT CTX|Sample_I
Sample_I	L4/5 IT CTX	5958	L4/5 IT CTX|Sample_I
Sample_I	L4/5 IT CTX	6159	L4/5 IT CTX|Sample_I
Sample_I	L4/5 IT CTX	10482	L4/5 IT CTX|Sample_I
Sample_I	L4/5 IT CTX	5686	L4/5 IT CTX|Sample_I
Sample_I	L4/5 IT CTX	3992	L4/5 IT CTX|Sample_I
Sample_I	L4/5 IT CTX	7876	L4/5 IT CTX|Sample_I
Sample_I	L4/5 IT CTX	15892	L4/5 IT CTX|Sample_I
Sample_I	L4/5 IT CTX	6056	L4/5 IT CTX|Sample_I
Sample_I	L4/5 IT CTX	12689	L4/5 IT CTX|Sample_I
Sample_I	L4/5 IT CTX	8133	L4/5 IT CTX|Sample_I
Sample_I	L4/5 IT CTX	5864	L4/5 IT CTX|Sample_I
Sample_I	L4/5 IT CTX	4428	L4/5 IT CTX|Sample_I
Sample_I	L4/5 IT CTX	18206	L4/5 IT CTX|Sample_I
Sample_I	L4/5 IT CTX	16558	L4/5 IT CTX|Sample_I
Sample_I	L4/5 IT CTX	6482	L4/5 IT CTX|Sample_I
Sample_I	L4/5 IT CTX	10174	L4/5 IT CTX|Sample_I
Sample_I	L4/5 IT CTX	4359	L4/5 IT CTX|Sample_I
Sample_I	L4/5 IT CTX	8334	L4/5 IT CTX|Sample_I
Sample_I	L4/5 IT CTX	6836	L4/5 IT CTX|Sample_I
Sample_I	L4/5 IT CTX	5717	L4/5 IT CTX|Sample_I
Sample_I	L4/5 IT CTX	15627	L4/5 IT CTX|Sample_I
Sample_I	L4/5 IT CTX	8975	L4/5 IT CTX|Sample_I
Sample_I	L4/5 IT CTX	6044	L4/5 IT CTX|Sample_I
Sample_I	L4/5 IT CTX	23461	L4/5 IT CTX|Sample_I
Sample_I	L4/5 IT CTX	5795	L4/5 IT CTX|Sample_I
Sample_I	L4/5 IT CTX	4146	L4/5 IT CTX|Sample_I
Sample_I	L4/5 IT CTX	3917	L4/5 IT CTX|Sample_I
Sample_I	L4/5 IT CTX	9106	L4/5 IT CTX|Sample_I
Sample_I	L4/5 IT CTX	5599	L4/5 IT CTX|Sample_I
Sample_I	L4/5 IT CTX	8244	L4/5 IT CTX|Sample_I
Sample_I	L4/5 IT CTX	3731	L4/5 IT CTX|Sample_I
Sample_I	L4/5 IT CTX	9505	L4/5 IT CTX|Sample_I
Sample_I	L4/5 IT CTX	5645	L4/5 IT CTX|Sample_I
Sample_I	L4/5 IT CTX	6252	L4/5 IT CTX|Sample_I
Sample_I	L4/5 IT CTX	6600	L4/5 IT CTX|Sample_I
Sample_I	L4/5 IT CTX	8594	L4/5 IT CTX|Sample_I
Sample_I	L4/5 IT CTX	6102	L4/5 IT CTX|Sample_I
Sample_I	L4/5 IT CTX	6787	L4/5 IT CTX|Sample_I
Sample_I	L4/5 IT CTX	7369	L4/5 IT CTX|Sample_I
Sample_I	L4/5 IT CTX	9412	L4/5 IT CTX|Sample_I
Sample_I	L4/5 IT CTX	10809	L4/5 IT CTX|Sample_I
Sample_I	L4/5 IT CTX	4355	L4/5 IT CTX|Sample_I
Sample_I	L4/5 IT CTX	3904	L4/5 IT CTX|Sample_I
Sample_I	L4/5 IT CTX	6664	L4/5 IT CTX|Sample_I
Sample_I	L4/5 IT CTX	9975	L4/5 IT CTX|Sample_I
Sample_I	L4/5 IT CTX	7478	L4/5 IT CTX|Sample_I
Sample_I	L4/5 IT CTX	10483	L4/5 IT CTX|Sample_I
Sample_I	L4/5 IT CTX	3941	L4/5 IT CTX|Sample_I
Sample_I	L4/5 IT CTX	5381	L4/5 IT CTX|Sample_I
Sample_I	L4/5 IT CTX	4509	L4/5 IT CTX|Sample_I
Sample_I	L4/5 IT CTX	4942	L4/5 IT CTX|Sample_I
Sample_I	L4/5 IT CTX	4996	L4/5 IT CTX|Sample_I
Sample_I	L4/5 IT CTX	10840	L4/5 IT CTX|Sample_I
Sample_I	L4/5 IT CTX	7223	L4/5 IT CTX|Sample_I
Sample_I	L4/5 IT CTX	8644	L4/5 IT CTX|Sample_I
Sample_I	L4/5 IT CTX	10417	L4/5 IT CTX|Sample_I
Sample_I	L4/5 IT CTX	7872	L4/5 IT CTX|Sample_I
Sample_I	L4/5 IT CTX	7818	L4/5 IT CTX|Sample_I
Sample_I	L4/5 IT CTX	3772	L4/5 IT CTX|Sample_I
Sample_I	L4/5 IT CTX	6946	L4/5 IT CTX|Sample_I
Sample_I	L4/5 IT CTX	5585	L4/5 IT CTX|Sample_I
Sample_I	L4/5 IT CTX	6660	L4/5 IT CTX|Sample_I
Sample_I	L4/5 IT CTX	13125	L4/5 IT CTX|Sample_I
Sample_I	L4/5 IT CTX	5834	L4/5 IT CTX|Sample_I
Sample_I	L4/5 IT CTX	7195	L4/5 IT CTX|Sample_I
Sample_I	L4/5 IT CTX	9547	L4/5 IT CTX|Sample_I
Sample_I	L4/5 IT CTX	4956	L4/5 IT CTX|Sample_I
Sample_I	L4/5 IT CTX	6941	L4/5 IT CTX|Sample_I
Sample_I	L4/5 IT CTX	5120	L4/5 IT CTX|Sample_I
Sample_I	L4/5 IT CTX	5561	L4/5 IT CTX|Sample_I
Sample_I	L4/5 IT CTX	22272	L4/5 IT CTX|Sample_I
Sample_I	L4/5 IT CTX	9223	L4/5 IT CTX|Sample_I
Sample_I	L4/5 IT CTX	7969	L4/5 IT CTX|Sample_I
Sample_I	L4/5 IT CTX	10836	L4/5 IT CTX|Sample_I
Sample_I	L4/5 IT CTX	4202	L4/5 IT CTX|Sample_I
Sample_I	L4/5 IT CTX	7513	L4/5 IT CTX|Sample_I
Sample_I	L4/5 IT CTX	13252	L4/5 IT CTX|Sample_I
Sample_I	L4/5 IT CTX	12011	L4/5 IT CTX|Sample_I
Sample_I	L4/5 IT CTX	3265	L4/5 IT CTX|Sample_I
Sample_I	L4/5 IT CTX	7296	L4/5 IT CTX|Sample_I
Sample_I	L4/5 IT CTX	18177	L4/5 IT CTX|Sample_I
Sample_I	L4/5 IT CTX	8191	L4/5 IT CTX|Sample_I
Sample_I	L4/5 IT CTX	9021	L4/5 IT CTX|Sample_I
Sample_I	L4/5 IT CTX	5684	L4/5 IT CTX|Sample_I
Sample_I	L4/5 IT CTX	9757	L4/5 IT CTX|Sample_I
Sample_I	L4/5 IT CTX	10612	L4/5 IT CTX|Sample_I
Sample_I	L4/5 IT CTX	10806	L4/5 IT CTX|Sample_I
Sample_I	L4/5 IT CTX	7846	L4/5 IT CTX|Sample_I
Sample_I	L4/5 IT CTX	23923	L4/5 IT CTX|Sample_I
Sample_I	L4/5 IT CTX	10959	L4/5 IT CTX|Sample_I
Sample_I	L4/5 IT CTX	5802	L4/5 IT CTX|Sample_I
Sample_I	L4/5 IT CTX	3850	L4/5 IT CTX|Sample_I
Sample_I	L4/5 IT CTX	4804	L4/5 IT CTX|Sample_I
Sample_I	L4/5 IT CTX	6282	L4/5 IT CTX|Sample_I
Sample_I	L4/5 IT CTX	4293	L4/5 IT CTX|Sample_I
Sample_I	L4/5 IT CTX	5140	L4/5 IT CTX|Sample_I
Sample_I	L4/5 IT CTX	7373	L4/5 IT CTX|Sample_I
Sample_I	L4/5 IT CTX	4547	L4/5 IT CTX|Sample_I
Sample_I	L4/5 IT CTX	5378	L4/5 IT CTX|Sample_I
Sample_I	L4/5 IT CTX	7889	L4/5 IT CTX|Sample_I
Sample_I	L4/5 IT CTX	4526	L4/5 IT CTX|Sample_I
Sample_I	L4/5 IT CTX	3572	L4/5 IT CTX|Sample_I
Sample_I	L4/5 IT CTX	10426	L4/5 IT CTX|Sample_I
Sample_I	L4/5 IT CTX	9654	L4/5 IT CTX|Sample_I
Sample_I	L4/5 IT CTX	5364	L4/5 IT CTX|Sample_I
Sample_I	L4/5 IT CTX	3863	L4/5 IT CTX|Sample_I
Sample_I	L4/5 IT CTX	4390	L4/5 IT CTX|Sample_I
Sample_I	L4/5 IT CTX	5838	L4/5 IT CTX|Sample_I
Sample_I	L4/5 IT CTX	4195	L4/5 IT CTX|Sample_I
Sample_I	L4/5 IT CTX	4874	L4/5 IT CTX|Sample_I
Sample_I	L4/5 IT CTX	6301	L4/5 IT CTX|Sample_I
Sample_I	L4/5 IT CTX	8005	L4/5 IT CTX|Sample_I
Sample_I	L4/5 IT CTX	5139	L4/5 IT CTX|Sample_I
Sample_I	L4/5 IT CTX	13426	L4/5 IT CTX|Sample_I
Sample_I	L4/5 IT CTX	10076	L4/5 IT CTX|Sample_I
Sample_I	L4/5 IT CTX	7752	L4/5 IT CTX|Sample_I
Sample_I	L4/5 IT CTX	4861	L4/5 IT CTX|Sample_I
Sample_I	L4/5 IT CTX	6887	L4/5 IT CTX|Sample_I
Sample_I	L4/5 IT CTX	3665	L4/5 IT CTX|Sample_I
Sample_I	L4/5 IT CTX	8962	L4/5 IT CTX|Sample_I
Sample_I	L4/5 IT CTX	6863	L4/5 IT CTX|Sample_I
Sample_I	L4/5 IT CTX	10825	L4/5 IT CTX|Sample_I
Sample_I	L4/5 IT CTX	8701	L4/5 IT CTX|Sample_I
Sample_I	L4/5 IT CTX	3568	L4/5 IT CTX|Sample_I
Sample_I	L4/5 IT CTX	4343	L4/5 IT CTX|Sample_I
Sample_I	L4/5 IT CTX	6022	L4/5 IT CTX|Sample_I
Sample_I	L4/5 IT CTX	4413	L4/5 IT CTX|Sample_I
Sample_I	L4/5 IT CTX	9667	L4/5 IT CTX|Sample_I
Sample_I	L4/5 IT CTX	5087	L4/5 IT CTX|Sample_I
Sample_I	L4/5 IT CTX	6824	L4/5 IT CTX|Sample_I
Sample_I	L4/5 IT CTX	4465	L4/5 IT CTX|Sample_I
Sample_I	L4/5 IT CTX	5805	L4/5 IT CTX|Sample_I
Sample_I	L4/5 IT CTX	10614	L4/5 IT CTX|Sample_I
Sample_I	L4/5 IT CTX	8360	L4/5 IT CTX|Sample_I
Sample_I	L4/5 IT CTX	6365	L4/5 IT CTX|Sample_I
Sample_I	L4/5 IT CTX	5888	L4/5 IT CTX|Sample_I
Sample_I	L4/5 IT CTX	5260	L4/5 IT CTX|Sample_I
Sample_I	L4/5 IT CTX	3597	L4/5 IT CTX|Sample_I
Sample_I	L4/5 IT CTX	11417	L4/5 IT CTX|Sample_I
Sample_I	L4/5 IT CTX	3314	L4/5 IT CTX|Sample_I
Sample_I	L4/5 IT CTX	4463	L4/5 IT CTX|Sample_I
Sample_I	L4/5 IT CTX	6035	L4/5 IT CTX|Sample_I
Sample_I	L4/5 IT CTX	7088	L4/5 IT CTX|Sample_I
Sample_I	L4/5 IT CTX	4995	L4/5 IT CTX|Sample_I
Sample_I	L4/5 IT CTX	3677	L4/5 IT CTX|Sample_I
Sample_I	L4/5 IT CTX	5579	L4/5 IT CTX|Sample_I
Sample_I	L4/5 IT CTX	3888	L4/5 IT CTX|Sample_I
Sample_I	L4/5 IT CTX	4586	L4/5 IT CTX|Sample_I
Sample_I	L4/5 IT CTX	4119	L4/5 IT CTX|Sample_I
Sample_I	L4/5 IT CTX	8976	L4/5 IT CTX|Sample_I
Sample_I	L4/5 IT CTX	4530	L4/5 IT CTX|Sample_I
Sample_I	L4/5 IT CTX	4762	L4/5 IT CTX|Sample_I
Sample_I	L4/5 IT CTX	8005	L4/5 IT CTX|Sample_I
Sample_I	L4/5 IT CTX	6237	L4/5 IT CTX|Sample_I
Sample_I	L4/5 IT CTX	8835	L4/5 IT CTX|Sample_I
Sample_I	L4/5 IT CTX	9013	L4/5 IT CTX|Sample_I
Sample_I	L4/5 IT CTX	8298	L4/5 IT CTX|Sample_I
Sample_I	L4/5 IT CTX	5687	L4/5 IT CTX|Sample_I
Sample_I	L4/5 IT CTX	7547	L4/5 IT CTX|Sample_I
Sample_I	L4/5 IT CTX	6396	L4/5 IT CTX|Sample_I
Sample_I	L4/5 IT CTX	6962	L4/5 IT CTX|Sample_I
Sample_I	L4/5 IT CTX	6244	L4/5 IT CTX|Sample_I
Sample_I	L4/5 IT CTX	6578	L4/5 IT CTX|Sample_I
Sample_I	L4/5 IT CTX	4911	L4/5 IT CTX|Sample_I
Sample_I	L4/5 IT CTX	9127	L4/5 IT CTX|Sample_I
Sample_I	L4/5 IT CTX	5057	L4/5 IT CTX|Sample_I
Sample_I	L4/5 IT CTX	4095	L4/5 IT CTX|Sample_I
Sample_I	L4/5 IT CTX	8187	L4/5 IT CTX|Sample_I
Sample_I	L4/5 IT CTX	28143	L4/5 IT CTX|Sample_I
Sample_I	L4/5 IT CTX	11340	L4/5 IT CTX|Sample_I
Sample_I	L4/5 IT CTX	11303	L4/5 IT CTX|Sample_I
Sample_I	L4/5 IT CTX	8853	L4/5 IT CTX|Sample_I
Sample_I	L4/5 IT CTX	4505	L4/5 IT CTX|Sample_I
Sample_I	L4/5 IT CTX	6676	L4/5 IT CTX|Sample_I
Sample_I	L4/5 IT CTX	14953	L4/5 IT CTX|Sample_I
Sample_I	L4/5 IT CTX	11989	L4/5 IT CTX|Sample_I
Sample_I	L4/5 IT CTX	8173	L4/5 IT CTX|Sample_I
Sample_I	L4/5 IT CTX	14406	L4/5 IT CTX|Sample_I
Sample_I	L4/5 IT CTX	5657	L4/5 IT CTX|Sample_I
Sample_I	L4/5 IT CTX	8745	L4/5 IT CTX|Sample_I
Sample_I	L4/5 IT CTX	9571	L4/5 IT CTX|Sample_I
Sample_I	L4/5 IT CTX	8647	L4/5 IT CTX|Sample_I
Sample_I	L4/5 IT CTX	5918	L4/5 IT CTX|Sample_I
Sample_I	L4/5 IT CTX	12264	L4/5 IT CTX|Sample_I
Sample_I	L4/5 IT CTX	5684	L4/5 IT CTX|Sample_I
Sample_I	L4/5 IT CTX	5806	L4/5 IT CTX|Sample_I
Sample_I	L4/5 IT CTX	6761	L4/5 IT CTX|Sample_I
Sample_I	L4/5 IT CTX	6046	L4/5 IT CTX|Sample_I
Sample_I	L4/5 IT CTX	5700	L4/5 IT CTX|Sample_I
Sample_I	L4/5 IT CTX	3936	L4/5 IT CTX|Sample_I
Sample_I	L4/5 IT CTX	4976	L4/5 IT CTX|Sample_I
Sample_I	L4/5 IT CTX	4565	L4/5 IT CTX|Sample_I
Sample_I	L4/5 IT CTX	15227	L4/5 IT CTX|Sample_I
Sample_I	L4/5 IT CTX	9824	L4/5 IT CTX|Sample_I
Sample_I	L4/5 IT CTX	6712	L4/5 IT CTX|Sample_I
Sample_I	L4/5 IT CTX	7796	L4/5 IT CTX|Sample_I
Sample_I	L4/5 IT CTX	4333	L4/5 IT CTX|Sample_I
Sample_I	L4/5 IT CTX	5807	L4/5 IT CTX|Sample_I
Sample_I	L4/5 IT CTX	5807	L4/5 IT CTX|Sample_I
Sample_I	L4/5 IT CTX	8226	L4/5 IT CTX|Sample_I
Sample_I	L4/5 IT CTX	4429	L4/5 IT CTX|Sample_I
Sample_I	L4/5 IT CTX	10526	L4/5 IT CTX|Sample_I
Sample_I	L4/5 IT CTX	5153	L4/5 IT CTX|Sample_I
Sample_I	L4/5 IT CTX	5424	L4/5 IT CTX|Sample_I
Sample_I	L4/5 IT CTX	5988	L4/5 IT CTX|Sample_I
Sample_I	L4/5 IT CTX	8248	L4/5 IT CTX|Sample_I
Sample_I	L4/5 IT CTX	6989	L4/5 IT CTX|Sample_I
Sample_I	L4/5 IT CTX	3671	L4/5 IT CTX|Sample_I
Sample_I	L4/5 IT CTX	8814	L4/5 IT CTX|Sample_I
Sample_I	L4/5 IT CTX	5436	L4/5 IT CTX|Sample_I
Sample_I	L4/5 IT CTX	12181	L4/5 IT CTX|Sample_I
Sample_I	L4/5 IT CTX	8093	L4/5 IT CTX|Sample_I
Sample_I	L4/5 IT CTX	7399	L4/5 IT CTX|Sample_I
Sample_I	L4/5 IT CTX	4828	L4/5 IT CTX|Sample_I
Sample_I	L4/5 IT CTX	8186	L4/5 IT CTX|Sample_I
Sample_I	L4/5 IT CTX	9252	L4/5 IT CTX|Sample_I
Sample_I	L4/5 IT CTX	7335	L4/5 IT CTX|Sample_I
Sample_I	L4/5 IT CTX	13961	L4/5 IT CTX|Sample_I
Sample_I	L4/5 IT CTX	4783	L4/5 IT CTX|Sample_I
Sample_I	L4/5 IT CTX	5573	L4/5 IT CTX|Sample_I
Sample_I	L4/5 IT CTX	8429	L4/5 IT CTX|Sample_I
Sample_I	L4/5 IT CTX	4143	L4/5 IT CTX|Sample_I
Sample_I	L4/5 IT CTX	4013	L4/5 IT CTX|Sample_I
Sample_I	L4/5 IT CTX	4142	L4/5 IT CTX|Sample_I
Sample_I	L4/5 IT CTX	7532	L4/5 IT CTX|Sample_I
Sample_I	L4/5 IT CTX	5615	L4/5 IT CTX|Sample_I
Sample_I	L4/5 IT CTX	19686	L4/5 IT CTX|Sample_I
Sample_I	L4/5 IT CTX	4705	L4/5 IT CTX|Sample_I
Sample_I	L4/5 IT CTX	5987	L4/5 IT CTX|Sample_I
Sample_I	L4/5 IT CTX	4071	L4/5 IT CTX|Sample_I
Sample_I	L4/5 IT CTX	21372	L4/5 IT CTX|Sample_I
Sample_I	L4/5 IT CTX	8376	L4/5 IT CTX|Sample_I
Sample_I	L4/5 IT CTX	8000	L4/5 IT CTX|Sample_I
Sample_I	L4/5 IT CTX	4514	L4/5 IT CTX|Sample_I
Sample_I	L4/5 IT CTX	7120	L4/5 IT CTX|Sample_I
Sample_I	L4/5 IT CTX	7958	L4/5 IT CTX|Sample_I
Sample_I	L4/5 IT CTX	4679	L4/5 IT CTX|Sample_I
Sample_I	L4/5 IT CTX	4677	L4/5 IT CTX|Sample_I
Sample_I	L4/5 IT CTX	5642	L4/5 IT CTX|Sample_I
Sample_I	L4/5 IT CTX	14034	L4/5 IT CTX|Sample_I
Sample_I	L4/5 IT CTX	12066	L4/5 IT CTX|Sample_I
Sample_I	L4/5 IT CTX	5943	L4/5 IT CTX|Sample_I
Sample_I	L4/5 IT CTX	3665	L4/5 IT CTX|Sample_I
Sample_I	L4/5 IT CTX	22133	L4/5 IT CTX|Sample_I
Sample_I	L4/5 IT CTX	7937	L4/5 IT CTX|Sample_I
Sample_I	L4/5 IT CTX	8914	L4/5 IT CTX|Sample_I
Sample_I	L4/5 IT CTX	14588	L4/5 IT CTX|Sample_I
Sample_I	L4/5 IT CTX	5726	L4/5 IT CTX|Sample_I
Sample_I	L4/5 IT CTX	7050	L4/5 IT CTX|Sample_I
Sample_I	L4/5 IT CTX	5565	L4/5 IT CTX|Sample_I
Sample_I	L4/5 IT CTX	14832	L4/5 IT CTX|Sample_I
Sample_I	L4/5 IT CTX	10369	L4/5 IT CTX|Sample_I
Sample_I	L4/5 IT CTX	12441	L4/5 IT CTX|Sample_I
Sample_I	L4/5 IT CTX	9102	L4/5 IT CTX|Sample_I
Sample_I	L4/5 IT CTX	3999	L4/5 IT CTX|Sample_I
Sample_I	L4/5 IT CTX	11384	L4/5 IT CTX|Sample_I
Sample_I	L4/5 IT CTX	8982	L4/5 IT CTX|Sample_I
Sample_I	L4/5 IT CTX	6638	L4/5 IT CTX|Sample_I
Sample_I	L4/5 IT CTX	7882	L4/5 IT CTX|Sample_I
Sample_I	L4/5 IT CTX	8223	L4/5 IT CTX|Sample_I
Sample_I	L4/5 IT CTX	4065	L4/5 IT CTX|Sample_I
Sample_I	L4/5 IT CTX	4030	L4/5 IT CTX|Sample_I
Sample_I	L4/5 IT CTX	13015	L4/5 IT CTX|Sample_I
Sample_I	L4/5 IT CTX	7639	L4/5 IT CTX|Sample_I
Sample_I	L4/5 IT CTX	5489	L4/5 IT CTX|Sample_I
Sample_I	L4/5 IT CTX	3822	L4/5 IT CTX|Sample_I
Sample_I	L4/5 IT CTX	6940	L4/5 IT CTX|Sample_I
Sample_I	L4/5 IT CTX	4960	L4/5 IT CTX|Sample_I
Sample_I	L4/5 IT CTX	6585	L4/5 IT CTX|Sample_I
Sample_I	L4/5 IT CTX	8987	L4/5 IT CTX|Sample_I
Sample_I	L4/5 IT CTX	4400	L4/5 IT CTX|Sample_I
Sample_I	L4/5 IT CTX	5947	L4/5 IT CTX|Sample_I
Sample_I	L4/5 IT CTX	5508	L4/5 IT CTX|Sample_I
Sample_I	L4/5 IT CTX	6784	L4/5 IT CTX|Sample_I
Sample_I	L4/5 IT CTX	4511	L4/5 IT CTX|Sample_I
Sample_I	L4/5 IT CTX	3724	L4/5 IT CTX|Sample_I
Sample_I	L4/5 IT CTX	5600	L4/5 IT CTX|Sample_I
Sample_I	L4/5 IT CTX	4108	L4/5 IT CTX|Sample_I
Sample_I	L4/5 IT CTX	7288	L4/5 IT CTX|Sample_I
Sample_I	L4/5 IT CTX	4123	L4/5 IT CTX|Sample_I
Sample_I	L4/5 IT CTX	10802	L4/5 IT CTX|Sample_I
Sample_I	L4/5 IT CTX	24929	L4/5 IT CTX|Sample_I
Sample_I	L4/5 IT CTX	6552	L4/5 IT CTX|Sample_I
Sample_I	L4/5 IT CTX	9341	L4/5 IT CTX|Sample_I
Sample_I	L4/5 IT CTX	4744	L4/5 IT CTX|Sample_I
Sample_I	L4/5 IT CTX	9629	L4/5 IT CTX|Sample_I
Sample_I	L4/5 IT CTX	4835	L4/5 IT CTX|Sample_I
Sample_I	L4/5 IT CTX	9909	L4/5 IT CTX|Sample_I
Sample_I	L4/5 IT CTX	3925	L4/5 IT CTX|Sample_I
Sample_I	L4/5 IT CTX	6908	L4/5 IT CTX|Sample_I
Sample_I	L4/5 IT CTX	4247	L4/5 IT CTX|Sample_I
Sample_I	L4/5 IT CTX	9703	L4/5 IT CTX|Sample_I
Sample_I	L4/5 IT CTX	7389	L4/5 IT CTX|Sample_I
Sample_I	L4/5 IT CTX	7607	L4/5 IT CTX|Sample_I
Sample_I	L4/5 IT CTX	4064	L4/5 IT CTX|Sample_I
Sample_I	L4/5 IT CTX	3974	L4/5 IT CTX|Sample_I
Sample_I	L4/5 IT CTX	6605	L4/5 IT CTX|Sample_I
Sample_I	L4/5 IT CTX	5901	L4/5 IT CTX|Sample_I
Sample_I	L4/5 IT CTX	15968	L4/5 IT CTX|Sample_I
Sample_I	L4/5 IT CTX	3491	L4/5 IT CTX|Sample_I
Sample_I	L4/5 IT CTX	7944	L4/5 IT CTX|Sample_I
Sample_I	L4/5 IT CTX	10214	L4/5 IT CTX|Sample_I
Sample_I	L4/5 IT CTX	14577	L4/5 IT CTX|Sample_I
Sample_I	L4/5 IT CTX	11459	L4/5 IT CTX|Sample_I
Sample_I	L4/5 IT CTX	8209	L4/5 IT CTX|Sample_I
Sample_I	L4/5 IT CTX	6918	L4/5 IT CTX|Sample_I
Sample_I	L4/5 IT CTX	5856	L4/5 IT CTX|Sample_I
Sample_I	L4/5 IT CTX	4830	L4/5 IT CTX|Sample_I
Sample_I	L4/5 IT CTX	4013	L4/5 IT CTX|Sample_I
Sample_I	L4/5 IT CTX	5971	L4/5 IT CTX|Sample_I
Sample_I	L4/5 IT CTX	6889	L4/5 IT CTX|Sample_I
Sample_I	L4/5 IT CTX	4488	L4/5 IT CTX|Sample_I
Sample_I	L4/5 IT CTX	18330	L4/5 IT CTX|Sample_I
Sample_I	L4/5 IT CTX	6382	L4/5 IT CTX|Sample_I
Sample_I	L4/5 IT CTX	11839	L4/5 IT CTX|Sample_I
Sample_I	L4/5 IT CTX	5166	L4/5 IT CTX|Sample_I
Sample_I	L4/5 IT CTX	6456	L4/5 IT CTX|Sample_I
Sample_I	L4/5 IT CTX	4693	L4/5 IT CTX|Sample_I
Sample_I	L4/5 IT CTX	5522	L4/5 IT CTX|Sample_I
Sample_I	L4/5 IT CTX	7159	L4/5 IT CTX|Sample_I
Sample_I	L4/5 IT CTX	6549	L4/5 IT CTX|Sample_I
Sample_I	L4/5 IT CTX	5344	L4/5 IT CTX|Sample_I
Sample_I	L4/5 IT CTX	8371	L4/5 IT CTX|Sample_I
Sample_I	L4/5 IT CTX	9253	L4/5 IT CTX|Sample_I
Sample_I	L4/5 IT CTX	7153	L4/5 IT CTX|Sample_I
Sample_I	L4/5 IT CTX	5090	L4/5 IT CTX|Sample_I
Sample_I	L4/5 IT CTX	5497	L4/5 IT CTX|Sample_I
Sample_I	L4/5 IT CTX	9369	L4/5 IT CTX|Sample_I
Sample_I	L4/5 IT CTX	5350	L4/5 IT CTX|Sample_I
Sample_I	L4/5 IT CTX	10810	L4/5 IT CTX|Sample_I
Sample_I	L4/5 IT CTX	6910	L4/5 IT CTX|Sample_I
Sample_I	L4/5 IT CTX	6963	L4/5 IT CTX|Sample_I
Sample_I	L4/5 IT CTX	5638	L4/5 IT CTX|Sample_I
Sample_I	L4/5 IT CTX	5971	L4/5 IT CTX|Sample_I
Sample_I	L4/5 IT CTX	9762	L4/5 IT CTX|Sample_I
Sample_I	L4/5 IT CTX	9520	L4/5 IT CTX|Sample_I
Sample_I	L4/5 IT CTX	12833	L4/5 IT CTX|Sample_I
Sample_I	L4/5 IT CTX	5483	L4/5 IT CTX|Sample_I
Sample_I	L4/5 IT CTX	5616	L4/5 IT CTX|Sample_I
Sample_I	L4/5 IT CTX	6711	L4/5 IT CTX|Sample_I
Sample_I	L4/5 IT CTX	10462	L4/5 IT CTX|Sample_I
Sample_I	L4/5 IT CTX	7061	L4/5 IT CTX|Sample_I
Sample_I	L4/5 IT CTX	7653	L4/5 IT CTX|Sample_I
Sample_I	L4/5 IT CTX	9481	L4/5 IT CTX|Sample_I
Sample_I	L4/5 IT CTX	7824	L4/5 IT CTX|Sample_I
Sample_I	L4/5 IT CTX	16377	L4/5 IT CTX|Sample_I
Sample_I	L4/5 IT CTX	3545	L4/5 IT CTX|Sample_I
Sample_I	L4/5 IT CTX	9511	L4/5 IT CTX|Sample_I
Sample_I	L4/5 IT CTX	9649	L4/5 IT CTX|Sample_I
Sample_I	L4/5 IT CTX	4988	L4/5 IT CTX|Sample_I
Sample_I	L4/5 IT CTX	4090	L4/5 IT CTX|Sample_I
Sample_I	L4/5 IT CTX	4426	L4/5 IT CTX|Sample_I
Sample_I	L4/5 IT CTX	3931	L4/5 IT CTX|Sample_I
Sample_I	L4/5 IT CTX	11761	L4/5 IT CTX|Sample_I
Sample_I	L4/5 IT CTX	11698	L4/5 IT CTX|Sample_I
Sample_I	L4/5 IT CTX	7546	L4/5 IT CTX|Sample_I
Sample_I	L4/5 IT CTX	6741	L4/5 IT CTX|Sample_I
Sample_I	L4/5 IT CTX	8816	L4/5 IT CTX|Sample_I
Sample_I	L4/5 IT CTX	16128	L4/5 IT CTX|Sample_I
Sample_I	L4/5 IT CTX	12570	L4/5 IT CTX|Sample_I
Sample_I	L4/5 IT CTX	4915	L4/5 IT CTX|Sample_I
Sample_I	L4/5 IT CTX	5375	L4/5 IT CTX|Sample_I
Sample_I	L4/5 IT CTX	7342	L4/5 IT CTX|Sample_I
Sample_I	L4/5 IT CTX	6984	L4/5 IT CTX|Sample_I
Sample_I	L4/5 IT CTX	9053	L4/5 IT CTX|Sample_I
Sample_I	L4/5 IT CTX	5722	L4/5 IT CTX|Sample_I
Sample_I	L4/5 IT CTX	4546	L4/5 IT CTX|Sample_I
Sample_I	L4/5 IT CTX	9132	L4/5 IT CTX|Sample_I
Sample_I	L4/5 IT CTX	7517	L4/5 IT CTX|Sample_I
Sample_I	L4/5 IT CTX	4930	L4/5 IT CTX|Sample_I
Sample_I	L4/5 IT CTX	9541	L4/5 IT CTX|Sample_I
Sample_I	L4/5 IT CTX	5576	L4/5 IT CTX|Sample_I
Sample_I	L4/5 IT CTX	8950	L4/5 IT CTX|Sample_I
Sample_I	L4/5 IT CTX	8575	L4/5 IT CTX|Sample_I
Sample_I	L4/5 IT CTX	3940	L4/5 IT CTX|Sample_I
Sample_I	L4/5 IT CTX	10529	L4/5 IT CTX|Sample_I
Sample_I	L4/5 IT CTX	6793	L4/5 IT CTX|Sample_I
Sample_I	L4/5 IT CTX	5931	L4/5 IT CTX|Sample_I
Sample_I	L4/5 IT CTX	8552	L4/5 IT CTX|Sample_I
Sample_I	L4/5 IT CTX	12047	L4/5 IT CTX|Sample_I
Sample_I	L4/5 IT CTX	3298	L4/5 IT CTX|Sample_I
Sample_I	L4/5 IT CTX	3621	L4/5 IT CTX|Sample_I
Sample_I	L4/5 IT CTX	9337	L4/5 IT CTX|Sample_I
Sample_I	L4/5 IT CTX	7696	L4/5 IT CTX|Sample_I
Sample_I	L4/5 IT CTX	4518	L4/5 IT CTX|Sample_I
Sample_I	L4/5 IT CTX	3828	L4/5 IT CTX|Sample_I
Sample_I	L4/5 IT CTX	7020	L4/5 IT CTX|Sample_I
Sample_I	L4/5 IT CTX	4367	L4/5 IT CTX|Sample_I
Sample_I	L4/5 IT CTX	11984	L4/5 IT CTX|Sample_I
Sample_I	L4/5 IT CTX	5837	L4/5 IT CTX|Sample_I
Sample_I	L4/5 IT CTX	3556	L4/5 IT CTX|Sample_I
Sample_I	L4/5 IT CTX	7994	L4/5 IT CTX|Sample_I
Sample_I	L4/5 IT CTX	7263	L4/5 IT CTX|Sample_I
Sample_I	L4/5 IT CTX	9940	L4/5 IT CTX|Sample_I
Sample_I	L4/5 IT CTX	3902	L4/5 IT CTX|Sample_I
Sample_I	L4/5 IT CTX	4279	L4/5 IT CTX|Sample_I
Sample_I	L4/5 IT CTX	14296	L4/5 IT CTX|Sample_I
Sample_I	L4/5 IT CTX	11466	L4/5 IT CTX|Sample_I
Sample_I	L4/5 IT CTX	4635	L4/5 IT CTX|Sample_I
Sample_I	L4/5 IT CTX	9630	L4/5 IT CTX|Sample_I
Sample_I	L4/5 IT CTX	8599	L4/5 IT CTX|Sample_I
Sample_I	L4/5 IT CTX	5417	L4/5 IT CTX|Sample_I
Sample_I	L4/5 IT CTX	7094	L4/5 IT CTX|Sample_I
Sample_I	L4/5 IT CTX	7378	L4/5 IT CTX|Sample_I
Sample_I	L4/5 IT CTX	5964	L4/5 IT CTX|Sample_I
Sample_I	L4/5 IT CTX	5233	L4/5 IT CTX|Sample_I
Sample_I	L4/5 IT CTX	4495	L4/5 IT CTX|Sample_I
Sample_I	L4/5 IT CTX	10023	L4/5 IT CTX|Sample_I
Sample_I	L4/5 IT CTX	5474	L4/5 IT CTX|Sample_I
Sample_I	L4/5 IT CTX	6682	L4/5 IT CTX|Sample_I
Sample_I	L4/5 IT CTX	7609	L4/5 IT CTX|Sample_I
Sample_I	L4/5 IT CTX	23703	L4/5 IT CTX|Sample_I
Sample_I	L4/5 IT CTX	5895	L4/5 IT CTX|Sample_I
Sample_I	L4/5 IT CTX	12715	L4/5 IT CTX|Sample_I
Sample_I	L4/5 IT CTX	5241	L4/5 IT CTX|Sample_I
Sample_I	L4/5 IT CTX	4887	L4/5 IT CTX|Sample_I
Sample_I	L4/5 IT CTX	4150	L4/5 IT CTX|Sample_I
Sample_I	L4/5 IT CTX	14674	L4/5 IT CTX|Sample_I
Sample_I	L4/5 IT CTX	7905	L4/5 IT CTX|Sample_I
Sample_I	L4/5 IT CTX	8834	L4/5 IT CTX|Sample_I
Sample_I	L4/5 IT CTX	9107	L4/5 IT CTX|Sample_I
Sample_I	L4/5 IT CTX	4068	L4/5 IT CTX|Sample_I
Sample_I	L4/5 IT CTX	12137	L4/5 IT CTX|Sample_I
Sample_I	L4/5 IT CTX	10926	L4/5 IT CTX|Sample_I
Sample_I	L4/5 IT CTX	6365	L4/5 IT CTX|Sample_I
Sample_I	L4/5 IT CTX	9095	L4/5 IT CTX|Sample_I
Sample_I	L4/5 IT CTX	6352	L4/5 IT CTX|Sample_I
Sample_I	L4/5 IT CTX	6796	L4/5 IT CTX|Sample_I
Sample_I	L4/5 IT CTX	6173	L4/5 IT CTX|Sample_I
Sample_I	L4/5 IT CTX	5802	L4/5 IT CTX|Sample_I
Sample_I	L4/5 IT CTX	10171	L4/5 IT CTX|Sample_I
Sample_I	L4/5 IT CTX	4412	L4/5 IT CTX|Sample_I
Sample_I	L4/5 IT CTX	9679	L4/5 IT CTX|Sample_I
Sample_I	L4/5 IT CTX	4071	L4/5 IT CTX|Sample_I
Sample_I	L4/5 IT CTX	9908	L4/5 IT CTX|Sample_I
Sample_I	L4/5 IT CTX	6382	L4/5 IT CTX|Sample_I
Sample_I	L4/5 IT CTX	5292	L4/5 IT CTX|Sample_I
Sample_I	L4/5 IT CTX	8467	L4/5 IT CTX|Sample_I
Sample_I	L4/5 IT CTX	8714	L4/5 IT CTX|Sample_I
Sample_I	L4/5 IT CTX	8445	L4/5 IT CTX|Sample_I
Sample_I	L4/5 IT CTX	10458	L4/5 IT CTX|Sample_I
Sample_I	L4/5 IT CTX	7669	L4/5 IT CTX|Sample_I
Sample_I	L4/5 IT CTX	8242	L4/5 IT CTX|Sample_I
Sample_I	L4/5 IT CTX	4742	L4/5 IT CTX|Sample_I
Sample_I	L4/5 IT CTX	4736	L4/5 IT CTX|Sample_I
Sample_I	L4/5 IT CTX	10629	L4/5 IT CTX|Sample_I
Sample_I	L4/5 IT CTX	20875	L4/5 IT CTX|Sample_I
Sample_I	L4/5 IT CTX	7559	L4/5 IT CTX|Sample_I
Sample_I	L4/5 IT CTX	11284	L4/5 IT CTX|Sample_I
Sample_I	L4/5 IT CTX	19290	L4/5 IT CTX|Sample_I
Sample_I	L4/5 IT CTX	7225	L4/5 IT CTX|Sample_I
Sample_I	L4/5 IT CTX	4367	L4/5 IT CTX|Sample_I
Sample_I	L4/5 IT CTX	7715	L4/5 IT CTX|Sample_I
Sample_I	L4/5 IT CTX	10252	L4/5 IT CTX|Sample_I
Sample_I	L4/5 IT CTX	5574	L4/5 IT CTX|Sample_I
Sample_I	L4/5 IT CTX	6272	L4/5 IT CTX|Sample_I
Sample_I	L4/5 IT CTX	5178	L4/5 IT CTX|Sample_I
Sample_I	L4/5 IT CTX	21094	L4/5 IT CTX|Sample_I
Sample_I	L4/5 IT CTX	6316	L4/5 IT CTX|Sample_I
Sample_I	L4/5 IT CTX	6070	L4/5 IT CTX|Sample_I
Sample_I	L4/5 IT CTX	12208	L4/5 IT CTX|Sample_I
Sample_I	L4/5 IT CTX	5330	L4/5 IT CTX|Sample_I
Sample_I	L4/5 IT CTX	5337	L4/5 IT CTX|Sample_I
Sample_I	L4/5 IT CTX	3769	L4/5 IT CTX|Sample_I
Sample_I	L4/5 IT CTX	4214	L4/5 IT CTX|Sample_I
Sample_I	L4/5 IT CTX	4104	L4/5 IT CTX|Sample_I
Sample_I	L4/5 IT CTX	5164	L4/5 IT CTX|Sample_I
Sample_I	L4/5 IT CTX	11852	L4/5 IT CTX|Sample_I
Sample_I	L4/5 IT CTX	6298	L4/5 IT CTX|Sample_I
Sample_I	L4/5 IT CTX	12674	L4/5 IT CTX|Sample_I
Sample_I	L4/5 IT CTX	5739	L4/5 IT CTX|Sample_I
Sample_I	L4/5 IT CTX	13524	L4/5 IT CTX|Sample_I
Sample_I	L4/5 IT CTX	3694	L4/5 IT CTX|Sample_I
Sample_I	L4/5 IT CTX	7359	L4/5 IT CTX|Sample_I
Sample_I	L4/5 IT CTX	4091	L4/5 IT CTX|Sample_I
Sample_I	L4/5 IT CTX	8415	L4/5 IT CTX|Sample_I
Sample_I	L4/5 IT CTX	7002	L4/5 IT CTX|Sample_I
Sample_I	L4/5 IT CTX	7413	L4/5 IT CTX|Sample_I
Sample_I	L4/5 IT CTX	26796	L4/5 IT CTX|Sample_I
Sample_I	L4/5 IT CTX	7161	L4/5 IT CTX|Sample_I
Sample_I	L4/5 IT CTX	6543	L4/5 IT CTX|Sample_I
Sample_I	L4/5 IT CTX	7135	L4/5 IT CTX|Sample_I
Sample_I	L4/5 IT CTX	9745	L4/5 IT CTX|Sample_I
Sample_I	L4/5 IT CTX	7009	L4/5 IT CTX|Sample_I
Sample_I	L4/5 IT CTX	5211	L4/5 IT CTX|Sample_I
Sample_I	L4/5 IT CTX	6842	L4/5 IT CTX|Sample_I
Sample_I	L4/5 IT CTX	4058	L4/5 IT CTX|Sample_I
Sample_I	L4/5 IT CTX	4986	L4/5 IT CTX|Sample_I
Sample_I	L4/5 IT CTX	8410	L4/5 IT CTX|Sample_I
Sample_I	L4/5 IT CTX	5537	L4/5 IT CTX|Sample_I
Sample_I	L4/5 IT CTX	13808	L4/5 IT CTX|Sample_I
Sample_I	L4/5 IT CTX	10328	L4/5 IT CTX|Sample_I
Sample_I	L4/5 IT CTX	7125	L4/5 IT CTX|Sample_I
Sample_I	L4/5 IT CTX	9961	L4/5 IT CTX|Sample_I
Sample_I	L4/5 IT CTX	8744	L4/5 IT CTX|Sample_I
Sample_I	L4/5 IT CTX	7396	L4/5 IT CTX|Sample_I
Sample_I	L4/5 IT CTX	7620	L4/5 IT CTX|Sample_I
Sample_I	L4/5 IT CTX	5653	L4/5 IT CTX|Sample_I
Sample_I	L4/5 IT CTX	4731	L4/5 IT CTX|Sample_I
Sample_I	L4/5 IT CTX	5885	L4/5 IT CTX|Sample_I
Sample_I	L4/5 IT CTX	8335	L4/5 IT CTX|Sample_I
Sample_I	L4/5 IT CTX	8372	L4/5 IT CTX|Sample_I
Sample_I	L4/5 IT CTX	4293	L4/5 IT CTX|Sample_I
Sample_I	L4/5 IT CTX	11756	L4/5 IT CTX|Sample_I
Sample_I	L4/5 IT CTX	6162	L4/5 IT CTX|Sample_I
Sample_I	L4/5 IT CTX	5320	L4/5 IT CTX|Sample_I
Sample_I	L4/5 IT CTX	8243	L4/5 IT CTX|Sample_I
Sample_I	L4/5 IT CTX	5908	L4/5 IT CTX|Sample_I
Sample_I	L4/5 IT CTX	11307	L4/5 IT CTX|Sample_I
Sample_I	L4/5 IT CTX	11242	L4/5 IT CTX|Sample_I
Sample_I	L4/5 IT CTX	3706	L4/5 IT CTX|Sample_I
Sample_I	L4/5 IT CTX	6540	L4/5 IT CTX|Sample_I
Sample_I	L4/5 IT CTX	5154	L4/5 IT CTX|Sample_I
Sample_I	L4/5 IT CTX	3569	L4/5 IT CTX|Sample_I
Sample_I	L4/5 IT CTX	7756	L4/5 IT CTX|Sample_I
Sample_I	L4/5 IT CTX	5730	L4/5 IT CTX|Sample_I
Sample_I	L4/5 IT CTX	5409	L4/5 IT CTX|Sample_I
Sample_I	L4/5 IT CTX	7845	L4/5 IT CTX|Sample_I
Sample_I	L4/5 IT CTX	4695	L4/5 IT CTX|Sample_I
Sample_I	L4/5 IT CTX	7969	L4/5 IT CTX|Sample_I
Sample_I	L4/5 IT CTX	6171	L4/5 IT CTX|Sample_I
Sample_I	L4/5 IT CTX	7233	L4/5 IT CTX|Sample_I
Sample_I	L4/5 IT CTX	7126	L4/5 IT CTX|Sample_I
Sample_I	L4/5 IT CTX	9093	L4/5 IT CTX|Sample_I
Sample_I	L4/5 IT CTX	7174	L4/5 IT CTX|Sample_I
Sample_I	L4/5 IT CTX	6367	L4/5 IT CTX|Sample_I
Sample_I	L4/5 IT CTX	8016	L4/5 IT CTX|Sample_I
Sample_I	L4/5 IT CTX	11467	L4/5 IT CTX|Sample_I
Sample_I	L4/5 IT CTX	5781	L4/5 IT CTX|Sample_I
Sample_I	L4/5 IT CTX	8584	L4/5 IT CTX|Sample_I
Sample_I	L4/5 IT CTX	8063	L4/5 IT CTX|Sample_I
Sample_I	L4/5 IT CTX	11564	L4/5 IT CTX|Sample_I
Sample_I	L4/5 IT CTX	6194	L4/5 IT CTX|Sample_I
Sample_I	L4/5 IT CTX	6345	L4/5 IT CTX|Sample_I
Sample_I	L4/5 IT CTX	3807	L4/5 IT CTX|Sample_I
Sample_I	L4/5 IT CTX	3742	L4/5 IT CTX|Sample_I
Sample_I	L4/5 IT CTX	10823	L4/5 IT CTX|Sample_I
Sample_I	L4/5 IT CTX	4228	L4/5 IT CTX|Sample_I
Sample_I	L4/5 IT CTX	7291	L4/5 IT CTX|Sample_I
Sample_I	L4/5 IT CTX	5861	L4/5 IT CTX|Sample_I
Sample_I	L4/5 IT CTX	7444	L4/5 IT CTX|Sample_I
Sample_I	L4/5 IT CTX	6054	L4/5 IT CTX|Sample_I
Sample_I	L4/5 IT CTX	14927	L4/5 IT CTX|Sample_I
Sample_I	L4/5 IT CTX	4034	L4/5 IT CTX|Sample_I
Sample_I	L4/5 IT CTX	5886	L4/5 IT CTX|Sample_I
Sample_I	L4/5 IT CTX	14984	L4/5 IT CTX|Sample_I
[truncated: 57,713 more rows]

## Sheet: Figure_S2b
Column1	BRONCHO_11	BRONCHO_58	EBUS_06	EBUS_10	EBUS_12	EBUS_13	EBUS_15	EBUS_19	EBUS_28	EBUS_49	EBUS_51	EFFUSION_06	EFFUSION_11	EFFUSION_12	EFFUSION_13	EFFUSION_64	LN_01	LN_02	LN_03	LN_04	LN_05	LN_06	LN_07	LN_08	LN_11	LN_12	LUNG_N01	LUNG_N06	LUNG_N08	LUNG_N09	LUNG_N18	LUNG_N19	LUNG_N20	LUNG_N28	LUNG_N30	LUNG_N31	LUNG_N34	LUNG_T06	LUNG_T08	LUNG_T09	LUNG_T18	LUNG_T19	LUNG_T20	LUNG_T25	LUNG_T28	LUNG_T30	LUNG_T31	LUNG_T34	NS_02
BRONCHO_11	1	0.958481	0.980155	0.93907	0.931687	0.999359	0.998535	0.996061	0.955655	0.993676	0.99013	0.962699	0.999204	0.978699	0.970557	0.98951	0	0	0	0	0	0	0	0	0	0	0.628373	0.807684	0.865602	0.56872	0.846507	0.33295	0.847495	0.575698	0.753005	0.82108	0.693197	0.92146	0.820231	0.518244	0.989365	0.770345	0.767521	0.987369	0.832168	0.54372	0.479214	0.688361	0.953704
BRONCHO_58	0.958481	1	0.943438	0.957047	0.973583	0.969984	0.979572	0.973603	0.964598	0.990326	0.934122	0.528776	0.497059	0.364771	0.37765	0.555164	0	0	0	0	0	0	0	0	0	0	0.694747	0.775944	0.830222	0.736713	0.829438	0.613408	0.814372	0.706688	0.7806	0.9591	0.749066	0.785107	0.760084	0.607881	0.534115	0.736252	0.527489	0.925848	0.687837	0.840637	0.722361	0.693836	0.89411
EBUS_06	0.980155	0.943438	1	0.986254	0.999437	0.978864	0.987452	0.882895	0.996107	0.995109	0.996614	0.985482	0.983891	0.943046	0.948032	0.99144	0	0	0	0	0	0	0	0	0	0	0.898234	0.528707	0.633464	0.706229	0.630644	0.64183	0.799879	0.722135	0.776988	0.526445	0.570597	0.890303	0.952484	0.918222	0.992041	0.802577	0.976836	0.823549	0.951813	0.453713	0.822315	0.948792	0.876317
EBUS_10	0.93907	0.957047	0.986254	1	0.988595	0.99646	0.998719	0.936252	0.967812	0.998814	0.989577	0.848299	0.848897	0.747651	0.756525	0.914125	0	0	0	0	0	0	0	0	0	0	0.966135	0.810721	0.86367	0.889872	0.867413	0.775671	0.962779	0.906189	0.958385	0.737838	0.844184	0.976521	0.93591	0.946109	0.884039	0.972343	0.96398	0.778261	0.739361	0.673429	0.741045	0.913801	0.926665
EBUS_12	0.931687	0.973583	0.999437	0.988595	1	0.974539	0.9836	0.988046	0.991428	0.991667	0.995463	0.951309	0.973642	0.982745	0.994408	0.962507	0	0	0	0	0	0	0	0	0	0	0.737174	0.868067	0.915929	0.683134	0.908607	0.477458	0.9064	0.688846	0.832774	0.881348	0.782148	0.953585	0.866354	0.642843	0.969975	0.849202	0.842504	0.96508	0.767532	0.65341	0.533261	0.764876	0.86462
EBUS_13	0.999359	0.969984	0.978864	0.99646	0.974539	1	0.999101	0.994486	0	0.992225	0.991734	0	0	0	0	0	0	0	0	0	0	0	0	0	0	0	0	0	0	0	0	0	0	0	0	0	0	0	0	0	0	0	0	0	0	0	0	0	0.945125
EBUS_15	0.998535	0.979572	0.987452	0.998719	0.9836	0.999101	1	0.997818	0	0.996901	0.995422	0.947851	0.992339	0.994199	0.990476	0.992753	0	0	0	0	0	0	0	0	0	0	0.942669	0.988793	0.991471	0.944757	0.993607	0.899957	0.988577	0.965952	0.980003	0.890399	0.983514	0.993311	0.846269	0.947111	0.976018	0.993988	0.992909	0.95929	0.537124	0.799552	0.429498	0.795508	0.941029
EBUS_19	0.996061	0.973603	0.882895	0.936252	0.988046	0.994486	0.997818	1	0.894259	0.999606	0.880798	-0.0282944	-0.0376799	-0.204819	-0.190529	0.0974457	0	0	0	0	0	0	0	0	0	0	0.531482	0.878455	0.826404	0.775346	0.835845	0.801659	0.683243	0.767636	0.710773	0.866213	0.871521	0.538416	0.321571	0.491383	0.0388254	0.671154	0.268994	0.657219	-0.0198507	0.830852	0.195237	0.286022	0.92639
EBUS_28	0.955655	0.964598	0.996107	0.967812	0.991428	0	0	0.894259	1	0	0.993237	0	0	0	0	0	0	0	0	0	0	0	0	0	0	0	0.619275	0.252686	0.40617	0.37853	0.380438	0.238041	0.600959	0.365085	0.517228	0.429919	0.246777	0.773313	0.881266	0.570875	0.908072	0.527083	0.735782	0.750584	0.994082	0.315584	0.921665	0.831252	0
EBUS_49	0.993676	0.990326	0.995109	0.998814	0.991667	0.992225	0.996901	0.999606	0	1	0.996538	0.938187	0.926767	0.966839	0.968558	0.95102	0.71304	0.997387	0.926125	0.965393	0.872469	0.974089	0.968483	0.488666	0.853384	0.778486	0.982969	0.965806	0.975678	0.981319	0.982909	0.961966	0.984142	0.986215	0.984682	0.958295	0.979663	0.975765	0.928577	0.983829	0.978436	0.977163	0.958268	0.987983	0.691428	0.898578	0.597717	0.894868	0.916954
EBUS_51	0.99013	0.934122	0.996614	0.989577	0.995463	0.991734	0.995422	0.880798	0.993237	0.996538	1	0.954342	0.960472	0.9043	0.909815	0.991984	0	0	0	0	0	0	0	0	0	0	0.910831	0.62305	0.714734	0.745201	0.709272	0.666457	0.85487	0.771089	0.82955	0.554299	0.649632	0.935628	0.928354	0.929189	0.974378	0.863979	0.997032	0.854962	0.888082	0.456749	0.739308	0.914534	0.906339
EFFUSION_06	0.962699	0.528776	0.985482	0.848299	0.951309	0	0.947851	-0.0282944	0	0.938187	0.954342	1	0.998135	0.982025	0.984443	0.9815	0.897234	0.93326	0.997221	0.978329	0.677818	0.957711	0.91248	0.151428	0.954085	0.95833	0.827163	0.394113	0.507646	0.596832	0.502386	0.53045	0.699311	0.611984	0.674181	0.403602	0.440263	0.811646	0.918364	0.853395	0.996108	0.701736	0.940215	0.731267	0.970995	0.34052	0.814974	0.920956	0.935284
EFFUSION_11	0.999204	0.497059	0.983891	0.848897	0.973642	0	0.992339	-0.0376799	0	0.926767	0.960472	0.998135	1	0.985403	0.987482	0.987156	0.941796	0.933266	0.95795	0.982151	0.601723	0.978512	0.851735	0.0766416	0.993522	0.959646	0.816188	0.396827	0.508641	0.583212	0.502066	0.509105	0.697832	0.603036	0.669974	0.379628	0.437323	0.813934	0.902441	0.843784	0.996574	0.703638	0.945677	0.72143	0.954918	0.307108	0.779428	0.902545	0.991719
EFFUSION_12	0.978699	0.364771	0.943046	0.747651	0.982745	0	0.994199	-0.204819	0	0.966839	0.9043	0.982025	0.985403	1	0.999856	0.949843	0.780857	0.953737	0.858549	0.941616	0.711118	0.966632	0.848889	0.315582	0.894993	0.787644	0.709227	0.237107	0.356286	0.439102	0.349085	0.363169	0.566413	0.459352	0.534173	0.226226	0.278441	0.704638	0.829774	0.742834	0.968545	0.574143	0.87955	0.594784	0.940171	0.162056	0.733485	0.836445	0.989017
EFFUSION_13	0.970557	0.37765	0.948032	0.756525	0.994408	0	0.990476	-0.190529	0	0.968558	0.909815	0.984443	0.987482	0.999856	1	0.953587	0.816601	0.954234	0.876412	0.953189	0.688183	0.974728	0.84775	0.268131	0.919739	0.821594	0.718959	0.249291	0.368373	0.4514	0.36158	0.376158	0.577298	0.471337	0.545331	0.240064	0.290933	0.713761	0.837146	0.751992	0.971492	0.584797	0.885343	0.605845	0.943382	0.175711	0.740143	0.843563	0.976499
EFFUSION_64	0.98951	0.555164	0.99144	0.914125	0.962507	0	0.992753	0.0974457	0	0.95102	0.991984	0.9815	0.987156	0.949843	0.953587	1	0	0	0	0	0	0	0	0	0	0	0.870918	0.526551	0.627194	0.67242	0.62031	0.591902	0.789813	0.697617	0.762297	0.469576	0.55749	0.888783	0.918119	0.894249	0.99303	0.798679	0.983964	0.797321	0.919466	0.378964	0.749555	0.909432	0.998511
LN_01	0	0	0	0	0	0	0	0	0	0.71304	0	0.897234	0.941796	0.780857	0.816601	0	1	0.759389	0.86277	0.867161	0.311185	0.852244	0.652006	-0.260182	0.973558	0.981314	0	0	0	0	0	0	0	0	0	0	0	0	0	0	0	0	0	0	0	0	0	0	0
LN_02	0	0	0	0	0	0	0	0	0	0.997387	0	0.93326	0.933266	0.953737	0.954234	0	0.759389	1	0.948932	0.981616	0.844241	0.986478	0.96755	0.429637	0.886404	0.821713	0	0	0	0	0	0	0	0	0	0	0	0	0	0	0	0	0	0	0	0	0	0	0
LN_03	0	0	0	0	0	0	0	0	0	0.926125	0	0.997221	0.95795	0.858549	0.876412	0	0.86277	0.948932	1	0.980957	0.729836	0.961239	0.940042	0.223229	0.934572	0.9344	0	0	0	0	0	0	0	0	0	0	0	0	0	0	0	0	0	0	0	0	0	0	0
LN_04	0	0	0	0	0	0	0	0	0	0.965393	0	0.978329	0.982151	0.941616	0.953189	0	0.867161	0.981616	0.980957	1	0.740399	0.996422	0.934211	0.255168	0.955264	0.915105	0	0	0	0	0	0	0	0	0	0	0	0	0	0	0	0	0	0	0	0	0	0	0
LN_05	0	0	0	0	0	0	0	0	0	0.872469	0	0.677818	0.601723	0.711118	0.688183	0	0.311185	0.844241	0.729836	0.740399	1	0.745216	0.919231	0.829276	0.508507	0.441685	0	0	0	0	0	0	0	0	0	0	0	0	0	0	0	0	0	0	0	0	0	0	0
LN_06	0	0	0	0	0	0	0	0	0	0.974089	0	0.957711	0.978512	0.966632	0.974728	0	0.852244	0.986478	0.961239	0.996422	0.745216	1	0.925203	0.278684	0.94897	0.891291	0	0	0	0	0	0	0	0	0	0	0	0	0	0	0	0	0	0	0	0	0	0	0
LN_07	0	0	0	0	0	0	0	0	0	0.968483	0	0.91248	0.851735	0.848889	0.84775	0	0.652006	0.96755	0.940042	0.934211	0.919231	0.925203	1	0.542283	0.791765	0.758463	0	0	0	0	0	0	0	0	0	0	0	0	0	0	0	0	0	0	0	0	0	0	0
LN_08	0	0	0	0	0	0	0	0	0	0.488666	0	0.151428	0.0766416	0.315582	0.268131	0	-0.260182	0.429637	0.223229	0.255168	0.829276	0.278684	0.542283	1	-0.0371584	-0.133609	0	0	0	0	0	0	0	0	0	0	0	0	0	0	0	0	0	0	0	0	0	0	0
LN_11	0	0	0	0	0	0	0	0	0	0.853384	0	0.954085	0.993522	0.894993	0.919739	0	0.973558	0.886404	0.934572	0.955264	0.508507	0.94897	0.791765	-0.0371584	1	0.976963	0	0	0	0	0	0	0	0	0	0	0	0	0	0	0	0	0	0	0	0	0	0	0
LN_12	0	0	0	0	0	0	0	0	0	0.778486	0	0.95833	0.959646	0.787644	0.821594	0	0.981314	0.821713	0.9344	0.915105	0.441685	0.891291	0.758463	-0.133609	0.976963	1	0	0	0	0	0	0	0	0	0	0	0	0	0	0	0	0	0	0	0	0	0	0	0
LUNG_N01	0.628373	0.694747	0.898234	0.966135	0.737174	0	0.942669	0.531482	0.619275	0.982969	0.910831	0.827163	0.816188	0.709227	0.718959	0.870918	0	0	0	0	0	0	0	0	0	0	1	0.78544	0.81314	0.950458	0.835387	0.897035	0.928805	0.945086	0.952664	0.777145	0.861056	0.894363	0.929463	0.966709	0.807714	0.943581	0.934005	0.692739	0.708047	0.800486	0.832764	0.947318	0.920442
LUNG_N06	0.807684	0.775944	0.528707	0.810721	0.868067	0	0.988793	0.878455	0.252686	0.965806	0.62305	0.394113	0.396827	0.237107	0.249291	0.526551	0	0	0	0	0	0	0	0	0	0	0.78544	1	0.989043	0.888455	0.990817	0.77417	0.937631	0.897	0.932374	0.904422	0.979581	0.87173	0.682133	0.733912	0.506617	0.927018	0.666006	0.820417	0.430248	0.807294	0.466531	0.617632	0.984933
LUNG_N08	0.865602	0.830222	0.633464	0.86367	0.915929	0	0.991471	0.826404	0.40617	0.975678	0.714734	0.507646	0.508641	0.356286	0.368373	0.627194	0	0	0	0	0	0	0	0	0	0	0.81314	0.989043	1	0.88396	0.96644	0.768442	0.949834	0.901449	0.930787	0.906212	0.956355	0.846381	0.707247	0.686724	0.51822	0.914267	0.727173	0.802395	0.53536	0.816281	0.531752	0.662685	0.979991
LUNG_N09	0.56872	0.736713	0.706229	0.889872	0.683134	0	0.944757	0.775346	0.37853	0.981319	0.745201	0.596832	0.583212	0.439102	0.4514	0.67242	0	0	0	0	0	0	0	0	0	0	0.950458	0.888455	0.88396	1	0.902456	0.965391	0.932128	0.989885	0.969245	0.872972	0.958153	0.833205	0.818506	0.89837	0.604545	0.941923	0.798084	0.678067	0.522957	0.914827	0.718314	0.823332	0.913483
LUNG_N18	0.846507	0.829438	0.630644	0.867413	0.908607	0	0.993607	0.835845	0.380438	0.982909	0.709272	0.502386	0.502066	0.349085	0.36158	0.62031	0	0	0	0	0	0	0	0	0	0	0.835387	0.990817	0.96644	0.902456	1	0.778231	0.968609	0.898388	0.957058	0.924711	0.967817	0.909793	0.753233	0.764783	0.578199	0.952843	0.729553	0.854654	0.539948	0.816183	0.559023	0.698365	0.985951
LUNG_N19	0.33295	0.613408	0.64183	0.775671	0.477458	0	0.899957	0.801659	0.238041	0.961966	0.666457	0.53045	0.509105	0.363169	0.376158	0.591902	0	0	0	0	0	0	0	0	0	0	0.897035	0.77417	0.768442	0.965391	0.778231	1	0.808977	0.959663	0.873578	0.777652	0.888373	0.678728	0.71158	0.851617	0.475215	0.831867	0.70508	0.480079	0.375404	0.902056	0.67492	0.755743	0.86981
LUNG_N20	0.847495	0.814372	0.799879	0.962779	0.9064	0	0.988577	0.683243	0.600959	0.984142	0.85487	0.699311	0.697832	0.566413	0.577298	0.789813	0	0	0	0	0	0	0	0	0	0	0.928805	0.937631	0.949834	0.932128	0.968609	0.808977	1	0.928457	0.990748	0.889896	0.942161	0.958848	0.875569	0.863263	0.734596	0.989257	0.864163	0.859367	0.685975	0.809132	0.699373	0.836487	0.971161
LUNG_N28	0.575698	0.706688	0.722135	0.906189	0.688846	0	0.965952	0.767636	0.365085	0.986215	0.771089	0.611984	0.603036	0.459352	0.471337	0.697617	0	0	0	0	0	0	0	0	0	0	0.945086	0.897	0.901449	0.989885	0.898388	0.959663	0.928457	1	0.960908	0.840396	0.961645	0.822239	0.783085	0.873811	0.590898	0.936916	0.820877	0.636134	0.499977	0.877369	0.669208	0.799889	0.951662
LUNG_N30	0.753005	0.7806	0.776988	0.958385	0.832774	0	0.980003	0.710773	0.517228	0.984682	0.82955	0.674181	0.669974	0.534173	0.545331	0.762297	0	0	0	0	0	0	0	0	0	0	0.952664	0.932374	0.930787	0.969245	0.957058	0.873578	0.990748	0.960908	1	0.884037	0.959341	0.934697	0.872827	0.901404	0.712074	0.992854	0.862616	0.805223	0.633515	0.84631	0.711483	0.846555	0.955434
LUNG_N31	0.82108	0.9591	0.526445	0.737838	0.881348	0	0.890399	0.866213	0.429919	0.958295	0.554299	0.403602	0.379628	0.226226	0.240064	0.469576	0	0	0	0	0	0	0	0	0	0	0.777145	0.904422	0.906212	0.872972	0.924711	0.777652	0.889896	0.840396	0.884037	1	0.899714	0.796873	0.743567	0.682449	0.469092	0.841485	0.577133	0.86143	0.568821	0.933854	0.673845	0.690013	0.854834
LUNG_N34	0.693197	0.749066	0.570597	0.844184	0.782148	0	0.983514	0.871521	0.246777	0.979663	0.649632	0.440263	0.437323	0.278441	0.290933	0.55749	0	0	0	0	0	0	0	0	0	0	0.861056	0.979581	0.956355	0.958153	0.967817	0.888373	0.942161	0.961645	0.959341	0.899714	1	0.832268	0.707646	0.785055	0.494458	0.940215	0.715067	0.721029	0.423249	0.873567	0.541246	0.682629	0.970403
LUNG_T06	0.92146	0.785107	0.890303	0.976521	0.953585	0	0.993311	0.538416	0.773313	0.975765	0.935628	0.811646	0.813934	0.704638	0.713761	0.888783	0	0	0	0	0	0	0	0	0	0	0.894363	0.87173	0.846381	0.833205	0.909793	0.678728	0.958848	0.822239	0.934697	0.796873	0.832268	1	0.910629	0.873935	0.858172	0.957247	0.912643	0.890926	0.776762	0.661271	0.714165	0.863324	0.994984
LUNG_T08	0.820231	0.760084	0.952484	0.93591	0.866354	0	0.846269	0.321571	0.881266	0.928577	0.928354	0.918364	0.902441	0.829774	0.837146	0.918119	0	0	0	0	0	0	0	0	0	0	0.929463	0.682133	0.707247	0.818506	0.753233	0.71158	0.875569	0.783085	0.872827	0.743567	0.707646	0.910629	1	0.919666	0.918101	0.871185	0.917401	0.810853	0.891509	0.706482	0.928117	0.982861	0.800179
LUNG_T09	0.518244	0.607881	0.918222	0.946109	0.642843	0	0.947111	0.491383	0.570875	0.983829	0.929189	0.853395	0.843784	0.742834	0.751992	0.894249	0	0	0	0	0	0	0	0	0	0	0.966709	0.733912	0.686724	0.89837	0.764783	0.851617	0.863263	0.873811	0.901404	0.682449	0.785055	0.873935	0.919666	1	0.837296	0.907101	0.938557	0.640209	0.662254	0.716383	0.813271	0.935769	0.922029
LUNG_T18	0.989365	0.534115	0.992041	0.884039	0.969975	0	0.976018	0.0388254	0.908072	0.978436	0.974378	0.996108	0.996574	0.968545	0.971492	0.99303	0	0	0	0	0	0	0	0	0	0	0.807714	0.506617	0.51822	0.604545	0.578199	0.475215	0.734596	0.590898	0.712074	0.469092	0.494458	0.858172	0.918101	0.837296	1	0.749767	0.950849	0.688546	0.89643	0.380236	0.797791	0.909409	0.977017
LUNG_T19	0.770345	0.736252	0.802577	0.972343	0.849202	0	0.993988	0.671154	0.527083	0.977163	0.863979	0.701736	0.703638	0.574143	0.584797	0.798679	0	0	0	0	0	0	0	0	0	0	0.943581	0.927018	0.914267	0.941923	0.952843	0.831867	0.989257	0.936916	0.992854	0.841485	0.940215	0.957247	0.871185	0.907101	0.749767	1	0.890441	0.807325	0.638551	0.781845	0.678364	0.839904	0.976952
LUNG_T20	0.767521	0.527489	0.976836	0.96398	0.842504	0	0.992909	0.268994	0.735782	0.958268	0.997032	0.940215	0.945677	0.87955	0.885343	0.983964	0	0	0	0	0	0	0	0	0	0	0.934005	0.666006	0.727173	0.798084	0.729553	0.70508	0.864163	0.820877	0.862616	0.577133	0.715067	0.912643	0.917401	0.938557	0.950849	0.890441	1	0.665843	0.774724	0.543639	0.753495	0.924131	0.997393
LUNG_T25	0.987369	0.925848	0.823549	0.778261	0.96508	0	0.95929	0.657219	0.750584	0.987983	0.854962	0.731267	0.72143	0.594784	0.605845	0.797321	0	0	0	0	0	0	0	0	0	0	0.692739	0.820417	0.802395	0.678067	0.854654	0.480079	0.859367	0.636134	0.805223	0.86143	0.721029	0.890926	0.810853	0.640209	0.688546	0.807325	0.665843	1	0.781487	0.663708	0.664036	0.707222	0.920844
LUNG_T28	0.832168	0.687837	0.951813	0.739361	0.767532	0	0.537124	-0.0198507	0.994082	0.691428	0.888082	0.970995	0.954918	0.940171	0.943382	0.919466	0	0	0	0	0	0	0	0	0	0	0.708047	0.430248	0.53536	0.522957	0.539948	0.375404	0.685975	0.499977	0.633515	0.568821	0.423249	0.776762	0.891509	0.662254	0.89643	0.638551	0.774724	0.781487	1	0.449894	0.864532	0.863164	0.499861
LUNG_T30	0.54372	0.840637	0.453713	0.673429	0.65341	0	0.799552	0.830852	0.315584	0.898578	0.456749	0.34052	0.307108	0.162056	0.175711	0.378964	0	0	0	0	0	0	0	0	0	0	0.800486	0.807294	0.816281	0.914827	0.816183	0.902056	0.809132	0.877369	0.84631	0.933854	0.873567	0.661271	0.706482	0.716383	0.380236	0.781845	0.543639	0.663708	0.449894	1	0.712509	0.696302	0.741525
LUNG_T31	0.479214	0.722361	0.822315	0.741045	0.533261	0	0.429498	0.195237	0.921665	0.597717	0.739308	0.814974	0.779428	0.733485	0.740143	0.749555	0	0	0	0	0	0	0	0	0	0	0.832764	0.466531	0.531752	0.718314	0.559023	0.67492	0.699373	0.669208	0.711483	0.673845	0.541246	0.714165	0.928117	0.813271	0.797791	0.678364	0.753495	0.664036	0.864532	0.712509	1	0.945271	0.394071
LUNG_T34	0.688361	0.693836	0.948792	0.913801	0.764876	0	0.795508	0.286022	0.831252	0.894868	0.914534	0.920956	0.902545	0.836445	0.843563	0.909432	0	0	0	0	0	0	0	0	0	0	0.947318	0.617632	0.662685	0.823332	0.698365	0.755743	0.836487	0.799889	0.846555	0.690013	0.682629	0.863324	0.982861	0.935769	0.909409	0.839904	0.924131	0.707222	0.863164	0.696302	0.945271	1	0.767585
NS_02	0.953704	0.89411	0.876317	0.926665	0.86462	0.945125	0.941029	0.92639	0	0.916954	0.906339	0.935284	0.991719	0.989017	0.976499	0.998511	0	0	0	0	0	0	0	0	0	0	0.920442	0.984933	0.979991	0.913483	0.985951	0.86981	0.971161	0.951662	0.955434	0.854834	0.970403	0.994984	0.800179	0.922029	0.977017	0.976952	0.997393	0.920844	0.499861	0.741525	0.394071	0.767585	1
NS_03	0.925331	0.970448	0.998405	0.984955	0.999545	0.967959	0.979591	0.984576	0.990336	0.988941	0.992965	0.897216	0.910573	0.946734	0.973346	0.901676	0	0	0	0	0	0	0	0	0	0	0.679114	0.801678	0.857111	0.620146	0.852751	0.420712	0.848461	0.622624	0.768354	0.84093	0.713086	0.901361	0.826844	0.581291	0.92788	0.78742	0.779666	0.935962	0.775079	0.612307	0.528957	0.726612	0.854045
NS_04	0.993206	0.98887	0.969676	0.960029	0.941853	0	0.992633	0.991584	0.950085	0.987511	0.980619	0	0	0	0	0	0	0	0	0	0	0	0	0	0	0	0.808849	0.887088	0.930795	0.760578	0.915611	0.607088	0.922179	0.742775	0.862294	0.96613	0.809629	0.966638	0.983622	0.718761	0.996037	0.855328	0.843977	0.982318	0.838723	0.858395	0.99614	0.948524	0.957415
NS_06	0.890308	0.866157	0.926204	0.749401	0.767055	0.88947	0.914052	0.937088	0.82372	0.936146	0.907669	0.741972	0.566263	0.418195	0.471135	0.409047	0	0	0	0	0	0	0	0	0	0	0.397178	0.444831	0.536617	0.322789	0.519959	0.14727	0.537906	0.284782	0.443351	0.711235	0.352494	0.615706	0.762873	0.267661	0.804089	0.408429	0.365254	0.870164	0.998196	0.497185	0.734632	0.664758	0.636887
NS_07	0.825826	0.939348	0.885605	0.864763	0.875524	0.807744	0.852698	0.884635	0.992783	0.886257	0.854699	0.503009	0.288788	0.128192	0.192319	0.112676	0	0	0	0	0	0	0	0	0	0	0.48739	0.262464	0.314099	0.449886	0.326614	0.458821	0.358049	0.37729	0.37001	0.661394	0.310031	0.325853	0.71943	0.428187	0.429326	0.271647	0.186602	0.504602	0.694601	0.722398	0.975018	0.7683	0.573345
NS_12	0.97886	0.991005	0	0.958034	0.977007	0	0	0	0.995144	0	0	0	0	0	0	0	0	0	0	0	0	0	0	0	0	0	0	0	0	0	0	0	0	0	0	0	0	0	0	0	0	0	0	0	0	0	0	0	0
NS_13	0.649666	0.68565	0.442058	0.494989	0.549053	0.529554	0.622677	0.683257	0.576301	0.639437	0.424391	-0.170445	-0.215189	-0.335581	-0.32396	-0.166158	0	0	0	0	0	0	0	0	0	0	0.304099	0.526895	0.507921	0.501689	0.518027	0.506113	0.402942	0.445008	0.419489	0.773824	0.529211	0.276788	0.287979	0.230289	-0.0698005	0.334074	-0.0191427	0.506752	0.151338	0.787057	0.394735	0.246473	0.708869
NS_16	0.63115	0.807954	0.736037	0.718111	0.724888	0.603751	0.6935	0.73714	0.989807	0.738935	0.691859	0.375174	0.150145	-0.00090996	0.0704163	-0.0266736	0	0	0	0	0	0	0	0	0	0	0.384576	0.0648985	0.0913938	0.369934	0.116761	0.472627	0.148004	0.292161	0.205944	0.468496	0.169923	0.0724434	0.52068	0.369465	0.124415	0.0962338	0.00646419	0.197812	0.410496	0.652812	0.893105	0.632623	0.350261
NS_17	0.946722	0.978809	0.995286	0.964134	0.98752	0.957933	0.968801	0.978876	0.999247	0.983196	0.984748	0.924179	0.811312	0.689245	0.721763	0.69192	0	0	0	0	0	0	0	0	0	0	0.38483	0.511827	0.602346	0.308728	0.579161	0.092212	0.59085	0.287343	0.47756	0.695387	0.389472	0.688907	0.735592	0.24956	0.869555	0.466249	0.440967	0.919401	0.985486	0.421481	0.598831	0.604287	0.665405
NS_19	0.491696	0.439967	0.548359	0.244365	0.278047	0.371311	0.516921	0.565495	0.346815	0.564304	0.501375	0.42271	0.201495	0.0541085	0.125835	0.026428	0	0	0	0	0	0	0	0	0	0	0.227778	0.239552	0.339722	0.151617	0.324596	0.00705339	0.344913	0.102648	0.249939	0.569688	0.153644	0.426679	0.635151	0.0990347	0.650221	0.2057	0.155497	0.738819	0.969848	0.381738	0.720219	0.549572	0.304604
[truncated: 9 more columns]

## Sheet: Figure_S2c
Column1	Column2	Column3	Column4	Column5	Column6	Column7	Column8	Column9	Column10	Column11	Column12	Column13	Column14	Column15	Column16	Column17	Column18	Column19	Column20	Column21	Column22	Column23	Column24	Column25	Column26	Column27	Column28	Column29	Column30	Column31	Column32	Column33	Column34	Column35	Column36	Column37	Column38	Column39	Column40	Column41	Column42	Column43	Column44	Column45	Column46	Column47	Column48	Column49	Column50
	352353	352356	352357	355878	365616	365617	365619	366292	366676	366678	371230	371232	372312	372314	372317	373314	373822	374158	374159	374160	374165	374166	380340	380345	381293	381295	381296	381917	385670	392473	395342	395345	396975	396976	398348	407906	410107	410108	410109	410110	412204	412866	414899	414901	414902	414905	414906	425671	426004
352353	1	0.997719	0.992947	0.942083	0.841615	0.975077	0.978099	0.945659	0.975513	0.978553	0.952359	0.969468	0.964377	0.959836	0.932792	0.923305	0.945612	0.954442	0.898496	0.912078	0.982765	0.906879	0.830836	0.779041	0.836556	0.865742	0.949563	0.985179	0.846086	0.870248	0.923404	0.949876	0.931095	0.932594	0.910135	0.954985	0.955497	0.950529	0.953131	0.936225	0.984796	0.98491	0.967461	0.9609	0.947134	0.960198	0.981552	0.933849	0.916256
352356	0.997719	1	0.993844	0.93782	0.838218	0.975767	0.97478	0.939813	0.971059	0.976361	0.961195	0.974458	0.971623	0.968682	0.939666	0.928803	0.94927	0.961715	0.90066	0.914842	0.974121	0.911044	0.832819	0.778312	0.837889	0.866226	0.957166	0.987487	0.853608	0.875855	0.925999	0.95016	0.93727	0.938666	0.916895	0.951978	0.958136	0.953968	0.953383	0.922882	0.982826	0.986405	0.967597	0.961385	0.946095	0.958984	0.982981	0.941905	0.930141
352357	0.992947	0.993844	1	0.936035	0.823267	0.976161	0.975877	0.953227	0.972871	0.977612	0.942588	0.95845	0.944611	0.941614	0.902881	0.896203	0.967603	0.973901	0.853677	0.868075	0.976864	0.866805	0.793685	0.733505	0.849721	0.869514	0.928705	0.988543	0.779052	0.817707	0.878341	0.915015	0.903969	0.898535	0.863963	0.927923	0.971336	0.967671	0.934221	0.894217	0.973606	0.973287	0.969226	0.944982	0.921415	0.93704	0.9661	0.898984	0.90151
355878	0.942083	0.93782	0.936035	1	0.904747	0.988021	0.976105	0.951554	0.976482	0.981343	0.906822	0.922703	0.89974	0.886351	0.776568	0.771726	0.926966	0.949571	0.788697	0.804798	0.958249	0.765192	0.763372	0.720767	0.929223	0.949394	0.882843	0.98303	0.67081	0.725897	0.800617	0.880135	0.752051	0.78679	0.755183	0.921581	0.920173	0.896573	0.878297	0.877352	0.915576	0.908553	0.886816	0.938471	0.850347	0.895004	0.912269	0.770795	0.714687
365616	0.841615	0.838218	0.823267	0.904747	1	0.896888	0.846466	0.891818	0.930046	0.899826	0.866495	0.863084	0.758872	0.805673	0.796342	0.793288	0.930223	0.935531	0.822445	0.829043	0.868094	0.798131	0.657327	0.651813	0.790319	0.837224	0.848702	0.950534	0.781576	0.588719	0.834424	0.849655	0.773756	0.76275	0.783631	0.90397	0.908117	0.890495	0.922752	0.919662	0.886789	0.870155	0.910283	0.943545	0.897858	0.891917	0.863367	0.807642	0.846683
365617	0.975077	0.975767	0.976161	0.988021	0.896888	1	0.990317	0.97516	0.987303	0.995306	0.936386	0.95261	0.931244	0.923434	0.844415	0.83815	0.958607	0.969199	0.837738	0.852044	0.972634	0.828501	0.802323	0.735578	0.915456	0.929154	0.918006	0.984946	0.74279	0.777231	0.850611	0.920352	0.829003	0.845768	0.813043	0.943447	0.960188	0.94452	0.916898	0.923835	0.964215	0.945984	0.951468	0.971523	0.901	0.929987	0.947276	0.838632	0.81684
365619	0.978099	0.97478	0.975877	0.976105	0.846466	0.990317	1	0.982787	0.985933	0.990035	0.947466	0.957633	0.928475	0.934012	0.854267	0.843389	0.939597	0.963098	0.802549	0.790702	0.971328	0.821783	0.776517	0.771551	0.893279	0.920738	0.927374	0.984397	0.687766	0.806027	0.819754	0.82244	0.848037	0.861883	0.828031	0.930581	0.935668	0.917424	0.908395	0.880136	0.957831	0.939853	0.935473	0.943383	0.891711	0.920438	0.937247	0.850329	0.813071
366292	0.945659	0.939813	0.953227	0.951554	0.891818	0.97516	0.982787	1	0.910848	0.975915	0.844245	0.897238	0.856082	0.860315	0.824591	0.776586	0.880518	0.958582	0.822811	0.821837	0.955423	0.79932	0.654383	0.619529	0.796723	0.839369	0.861453	0.967665	0.766773	0.649778	0.821339	0.84487	0.801107	0.815095	0.794966	0.876699	0.933954	0.902309	0.860622	0.885395	0.937254	0.906275	0.948062	0.948298	0.877559	0.880011	0.896885	0.754505	0.787125
366676	0.975513	0.971059	0.972871	0.976482	0.930046	0.987303	0.985933	0.910848	1	0.992684	0.927791	0.94113	0.903909	0.910247	0.816675	0.857036	0.947041	0.965028	0.756543	0.765706	0.966704	0.784013	0.800976	0.765398	0.905777	0.929631	0.900931	0.98769	0.686213	0.768708	0.788922	0.846311	0.826808	0.75852	0.751924	0.948466	0.971409	0.958768	0.941856	0.925137	0.967862	0.923895	0.96862	0.971967	0.88956	0.912291	0.913757	0.847682	0.825452
366678	0.978553	0.976361	0.977612	0.981343	0.899826	0.995306	0.990035	0.975915	0.992684	1	0.934884	0.952478	0.932508	0.922011	0.863696	0.860082	0.951794	0.964642	0.851399	0.866205	0.978421	0.845684	0.817508	0.77662	0.910344	0.928218	0.919043	0.991767	0.76322	0.791579	0.86524	0.920373	0.851432	0.865178	0.829351	0.953549	0.968467	0.952885	0.930514	0.934271	0.973489	0.955258	0.961793	0.970873	0.916971	0.941891	0.955658	0.856455	0.830638
371230	0.952359	0.961195	0.942588	0.906822	0.866495	0.936386	0.947466	0.844245	0.927791	0.934884	1	0.994517	0.924422	0.938678	0.876307	0.920318	0.925161	0.957074	0.792969	0.806678	0.960028	0.848521	0.789884	0.766709	0.772365	0.852655	0.971822	0.987001	0.787952	0.900219	0.826532	0.847512	0.897606	0.82873	0.821334	0.959861	0.889477	0.869322	0.939647	0.912853	0.943866	0.900715	0.910225	0.908533	0.914399	0.918586	0.896136	0.907231	0.858915
371232	0.969468	0.974458	0.95845	0.922703	0.863084	0.95261	0.957633	0.897238	0.94113	0.952478	0.994517	1	0.973582	0.967597	0.940441	0.938869	0.941513	0.957604	0.893063	0.912029	0.967643	0.928187	0.842968	0.812823	0.748673	0.860852	0.985337	0.986529	0.87599	0.912675	0.914925	0.944144	0.936682	0.950312	0.922369	0.976812	0.912743	0.898049	0.959278	0.932107	0.952415	0.967666	0.915464	0.916695	0.955207	0.971416	0.974928	0.924102	0.89044
372312	0.964377	0.971623	0.944611	0.89974	0.758872	0.931244	0.928475	0.856082	0.903909	0.932508	0.924422	0.973582	1	0.993776	0.970405	0.957105	0.858777	0.902539	0.917016	0.932515	0.960729	0.948734	0.943748	0.93186	0.798255	0.844026	0.961615	0.990199	0.926036	0.958116	0.948742	0.962473	0.963492	0.962367	0.960428	0.951722	0.883243	0.875276	0.938871	0.864288	0.932691	0.973412	0.878503	0.891962	0.941096	0.960005	0.976691	0.965678	0.909218
372314	0.959836	0.968682	0.941614	0.886351	0.805673	0.923434	0.934012	0.860315	0.910247	0.922011	0.938678	0.967597	0.993776	1	0.957582	0.952274	0.892675	0.926759	0.88906	0.907412	0.940592	0.928997	0.914464	0.911733	0.773949	0.834862	0.963035	0.985072	0.894128	0.932114	0.931199	0.939079	0.958386	0.938773	0.934366	0.949793	0.882497	0.879556	0.949513	0.875463	0.933028	0.968834	0.894474	0.918164	0.945213	0.959666	0.967859	0.950559	0.906138
372317	0.932792	0.939666	0.902881	0.776568	0.796342	0.844415	0.854267	0.824591	0.816675	0.863696	0.876307	0.940441	0.970405	0.957582	1	0.993606	0.84556	0.865181	0.929389	0.942229	0.968168	0.989737	0.85104	0.827468	0.61087	0.642228	0.93382	0.986724	0.895948	0.939806	0.949214	0.964049	0.987898	0.978882	0.981841	0.941355	0.849355	0.849164	0.951283	0.919892	0.929718	0.969416	0.888605	0.909525	0.960176	0.966109	0.976553	0.983412	0.963773
373314	0.923305	0.928803	0.896203	0.771726	0.793288	0.83815	0.843389	0.776586	0.857036	0.860082	0.920318	0.938869	0.957105	0.952274	0.993606	1	0.873433	0.869912	0.935714	0.953397	0.945832	0.987869	0.888071	0.868798	0.623149	0.642944	0.93991	0.976516	0.944946	0.923266	0.958663	0.959783	0.986709	0.98599	0.976411	0.948043	0.858775	0.858501	0.959043	0.914364	0.927135	0.958544	0.890932	0.900801	0.965736	0.971429	0.970824	0.972147	0.964913
373822	0.945612	0.94927	0.967603	0.926966	0.930223	0.958607	0.939597	0.880518	0.947041	0.951794	0.925161	0.941513	0.858777	0.892675	0.84556	0.873433	1	0.976808	0.762701	0.777123	0.811859	0.820778	0.696405	0.492671	0.846946	0.870522	0.922534	0.868055	0.715319	0.730072	0.803784	0.822317	0.864066	0.790796	0.777421	0.928868	0.974448	0.972656	0.952213	0.905702	0.931279	0.930404	0.948523	0.933095	0.915942	0.921571	0.914486	0.825704	0.857665
374158	0.954442	0.961715	0.973901	0.949571	0.935531	0.969199	0.963098	0.958582	0.965028	0.964642	0.957074	0.957604	0.902539	0.926759	0.865181	0.869912	0.976808	1	0.828331	0.842658	0.95431	0.834386	0.721907	0.690855	0.801374	0.890083	0.934999	0.986809	0.7431	0.746104	0.847703	0.868148	0.882039	0.863559	0.819364	0.938492	0.976626	0.966835	0.956454	0.896727	0.94705	0.955887	0.951246	0.934764	0.932155	0.936903	0.940846	0.834738	0.825533
374159	0.898496	0.90066	0.853677	0.788697	0.822445	0.837738	0.802549	0.822811	0.756543	0.851399	0.792969	0.893063	0.917016	0.88906	0.929389	0.935714	0.762701	0.828331	1	0.944192	0.966775	0.965081	0.840049	0.828575	0.564246	0.592824	0.866741	0.9969	0.959551	0.864181	0.987247	0.975713	0.907345	0.943814	0.959954	0.951369	0.830633	0.816399	0.943893	0.929014	0.924206	0.928067	0.882645	0.89633	0.937581	0.941519	0.933517	0.956942	0.906649
374160	0.912078	0.914842	0.868075	0.804798	0.829043	0.852044	0.790702	0.821837	0.765706	0.866205	0.806678	0.912029	0.932515	0.907412	0.942229	0.953397	0.777123	0.842658	0.944192	1	0.958108	0.974129	0.742697	0.737853	0.558401	0.537406	0.880545	0.9929	0.830452	0.889467	0.937578	0.990509	0.920727	0.961231	0.970268	0.966393	0.843012	0.831922	0.958699	0.934275	0.933928	0.942455	0.89022	0.905994	0.949094	0.954674	0.944183	0.968862	0.925456
374165	0.982765	0.974121	0.976864	0.958249	0.868094	0.972634	0.971328	0.955423	0.966704	0.978421	0.960028	0.967643	0.960729	0.940592	0.968168	0.945832	0.811859	0.95431	0.966775	0.958108	1	0.966847	0.89296	0.869561	0.89225	0.898378	0.990684	0.970441	0.923294	0.95973	0.961485	0.968684	0.977369	0.959487	0.972712	0.965954	0.964103	0.960179	0.963297	0.969617	0.964903	0.983348	0.939765	0.937109	0.97488	0.963364	0.980672	0.942332	0.846077
374166	0.906879	0.911044	0.866805	0.765192	0.798131	0.828501	0.821783	0.79932	0.784013	0.845684	0.848521	0.928187	0.948734	0.928997	0.989737	0.987869	0.820778	0.834386	0.965081	0.974129	0.966847	1	0.899567	0.870979	0.577707	0.63395	0.920406	0.978688	0.982229	0.922345	0.980118	0.979298	0.967055	0.975222	0.983929	0.952145	0.831458	0.828441	0.954008	0.922485	0.917912	0.955612	0.875546	0.895839	0.962203	0.970002	0.972115	0.977552	0.964811
380340	0.830836	0.832819	0.793685	0.763372	0.657327	0.802323	0.776517	0.654383	0.800976	0.817508	0.789884	0.842968	0.943748	0.914464	0.85104	0.888071	0.696405	0.721907	0.840049	0.742697	0.89296	0.899567	1	0.987487	0.720708	0.796463	0.838209	0.978804	0.859718	0.92693	0.862358	0.883024	0.908851	0.903721	0.914178	0.875449	0.789909	0.774662	0.852102	0.75378	0.824869	0.903212	0.713235	0.737731	0.842259	0.882938	0.862584	0.903711	0.725364
380345	0.779041	0.778312	0.733505	0.720767	0.651813	0.735578	0.771551	0.619529	0.765398	0.77662	0.766709	0.812823	0.93186	0.911733	0.827468	0.868798	0.492671	0.690855	0.828575	0.737853	0.869561	0.870979	0.987487	1	0.504558	0.622129	0.799071	0.927492	0.838634	0.924289	0.85117	0.827949	0.889333	0.87969	0.890828	0.876799	0.750478	0.726893	0.84354	0.736395	0.826599	0.88835	0.703919	0.732313	0.827759	0.873867	0.824714	0.893443	0.661938
381293	0.836556	0.837889	0.849721	0.929223	0.790319	0.915456	0.893279	0.796723	0.905777	0.910344	0.772365	0.748673	0.798255	0.773949	0.61087	0.623149	0.846946	0.801374	0.564246	0.558401	0.89225	0.577707	0.720708	0.504558	1	0.990826	0.726963	0.901931	0.412323	0.602573	0.581387	0.709451	0.620845	0.593221	0.545756	0.778401	0.847425	0.814757	0.735936	0.677328	0.788367	0.780903	0.725378	0.724791	0.710077	0.718111	0.767176	0.617806	0.497635
381295	0.865742	0.866226	0.869514	0.949394	0.837224	0.929154	0.920738	0.839369	0.929631	0.928218	0.852655	0.860852	0.844026	0.834862	0.642228	0.642944	0.870522	0.890083	0.592824	0.537406	0.898378	0.63395	0.796463	0.622129	0.990826	1	0.81725	0.906026	0.486134	0.633885	0.610005	0.70434	0.658453	0.647499	0.616975	0.836527	0.865907	0.839581	0.801773	0.711356	0.805939	0.837657	0.749157	0.763087	0.745525	0.799707	0.806059	0.654064	0.523054
381296	0.949563	0.957166	0.928705	0.882843	0.848702	0.918006	0.927374	0.861453	0.900931	0.919043	0.971822	0.985337	0.961615	0.963035	0.93382	0.93991	0.922534	0.934999	0.866741	0.880545	0.990684	0.920406	0.838209	0.799071	0.726963	0.81725	1	0.937921	0.87743	0.92796	0.898892	0.916655	0.937178	0.902282	0.904006	0.967024	0.864022	0.848497	0.947834	0.911371	0.93047	0.947667	0.888072	0.89831	0.948349	0.955639	0.950363	0.92247	0.882186
381917	0.985179	0.987487	0.988543	0.98303	0.950534	0.984946	0.984397	0.967665	0.98769	0.991767	0.987001	0.986529	0.990199	0.985072	0.986724	0.976516	0.868055	0.986809	0.9969	0.9929	0.970441	0.978688	0.978804	0.927492	0.901931	0.906026	0.937921	1	0.976747	0.952538	0.983006	0.985025	0.987056	0.981683	0.991149	0.990501	0.99514	0.990561	0.993274	0.972278	0.995693	0.988079	0.993231	0.986414	0.988924	0.989663	0.988606	0.976836	0.900401
385670	0.846086	0.853608	0.779052	0.67081	0.781576	0.74279	0.687766	0.766773	0.686213	0.76322	0.787952	0.87599	0.926036	0.894128	0.895948	0.944946	0.715319	0.7431	0.959551	0.830452	0.923294	0.982229	0.859718	0.838634	0.412323	0.486134	0.87743	0.976747	1	0.893158	0.96935	0.971542	0.927935	0.947493	0.970495	0.921401	0.737291	0.730782	0.915497	0.908912	0.872171	0.915323	0.838591	0.865295	0.929661	0.937369	0.872253	0.976802	0.932213
392473	0.870248	0.875855	0.817707	0.725897	0.588719	0.777231	0.806027	0.649778	0.768708	0.791579	0.900219	0.912675	0.958116	0.932114	0.939806	0.923266	0.730072	0.746104	0.864181	0.889467	0.95973	0.922345	0.92693	0.924289	0.602573	0.633885	0.92796	0.952538	0.893158	1	0.913479	0.909202	0.94068	0.964581	0.965479	0.869181	0.698469	0.696164	0.843857	0.777819	0.842767	0.89276	0.719346	0.753287	0.860182	0.876472	0.906396	0.947537	0.842219
395342	0.923404	0.925999	0.878341	0.800617	0.834424	0.850611	0.819754	0.821339	0.788922	0.86524	0.826532	0.914925	0.948742	0.931199	0.949214	0.958663	0.803784	0.847703	0.987247	0.937578	0.961485	0.980118	0.862358	0.85117	0.581387	0.610005	0.898892	0.983006	0.96935	0.913479	1	0.989087	0.943572	0.969236	0.978365	0.957014	0.840246	0.839581	0.960554	0.945461	0.930831	0.960921	0.885034	0.916172	0.95601	0.960894	0.957929	0.977751	0.930335
395345	0.949876	0.95016	0.915015	0.880135	0.849655	0.920352	0.82244	0.84487	0.846311	0.920373	0.847512	0.944144	0.962473	0.939079	0.964049	0.959783	0.822317	0.868148	0.975713	0.990509	0.968684	0.979298	0.883024	0.827949	0.709451	0.70434	0.916655	0.985025	0.971542	0.909202	0.989087	1	0.934616	0.970822	0.974374	0.980776	0.888603	0.881265	0.967755	0.949812	0.947685	0.970227	0.905834	0.927306	0.964806	0.973722	0.982958	0.972187	0.939781
396975	0.931095	0.93727	0.903969	0.752051	0.773756	0.829003	0.848037	0.801107	0.826808	0.851432	0.897606	0.936682	0.963492	0.958386	0.987898	0.986709	0.864066	0.882039	0.907345	0.920727	0.977369	0.967055	0.908851	0.889333	0.620845	0.658453	0.937178	0.987056	0.927935	0.94068	0.943572	0.934616	1	0.962643	0.96151	0.921373	0.852164	0.85919	0.947374	0.9152	0.923267	0.966338	0.873837	0.901413	0.958002	0.956014	0.965281	0.974362	0.952238
396976	0.932594	0.938666	0.898535	0.78679	0.76275	0.845768	0.861883	0.815095	0.75852	0.865178	0.82873	0.950312	0.962367	0.938773	0.978882	0.98599	0.790796	0.863559	0.943814	0.961231	0.959487	0.975222	0.903721	0.87969	0.593221	0.647499	0.902282	0.981683	0.947493	0.964581	0.969236	0.970822	0.962643	1	0.991436	0.9406	0.833275	0.832837	0.9407	0.894207	0.923897	0.958991	0.864463	0.890168	0.935605	0.944523	0.971507	0.98042	0.945132
398348	0.910135	0.916895	0.863963	0.755183	0.783631	0.813043	0.828031	0.794966	0.751924	0.829351	0.821334	0.922369	0.960428	0.934366	0.981841	0.976411	0.777421	0.819364	0.959954	0.970268	0.972712	0.983929	0.914178	0.890828	0.545756	0.616975	0.904006	0.991149	0.970495	0.965479	0.978365	0.974374	0.96151	0.991436	1	0.931709	0.785793	0.780979	0.92581	0.889156	0.906033	0.948471	0.832323	0.887868	0.932623	0.94207	0.9639	0.983609	0.928086
407906	0.954985	0.951978	0.927923	0.921581	0.90397	0.943447	0.930581	0.876699	0.948466	0.953549	0.959861	0.976812	0.951722	0.949793	0.941355	0.948043	0.928868	0.938492	0.951369	0.966393	0.965954	0.952145	0.875449	0.876799	0.778401	0.836527	0.967024	0.990501	0.921401	0.869181	0.957014	0.980776	0.921373	0.9406	0.931709	1	0.924483	0.907068	0.980602	0.965889	0.964569	0.966089	0.939879	0.952564	0.980863	0.993164	0.978935	0.943383	0.919761
410107	0.955497	0.958136	0.971336	0.920173	0.908117	0.960188	0.935668	0.933954	0.971409	0.968467	0.889477	0.912743	0.883243	0.882497	0.849355	0.858775	0.974448	0.976626	0.830633	0.843012	0.964103	0.831458	0.789909	0.750478	0.847425	0.865907	0.864022	0.99514	0.737291	0.698469	0.840246	0.888603	0.852164	0.833275	0.785793	0.924483	1	0.995135	0.947572	0.91278	0.958461	0.949049	0.976008	0.945168	0.928088	0.934716	0.941738	0.831506	0.857404
410108	0.950529	0.953968	0.967671	0.896573	0.890495	0.94452	0.917424	0.902309	0.958768	0.952885	0.869322	0.898049	0.875276	0.879556	0.849164	0.858501	0.972656	0.966835	0.816399	0.831922	0.960179	0.828441	0.774662	0.726893	0.814757	0.839581	0.848497	0.990561	0.730782	0.696164	0.839581	0.881265	0.85919	0.832837	0.780979	0.907068	0.995135	1	0.946792	0.905878	0.943626	0.950834	0.96368	0.932587	0.923406	0.927441	0.939005	0.830229	0.861477
410109	0.953131	0.953383	0.934221	0.878297	0.922752	0.916898	0.908395	0.860622	0.941856	0.930514	0.939647	0.959278	0.938871	0.949513	0.951283	0.959043	0.952213	0.956454	0.943893	0.958699	0.963297	0.954008	0.852102	0.84354	0.735936	0.801773	0.947834	0.993274	0.915497	0.843857	0.960554	0.967755	0.947374	0.9407	0.92581	0.980602	0.947572	0.946792	1	0.97257	0.959419	0.981533	0.953189	0.962935	0.996062	0.992999	0.982509	0.946112	0.950079
410110	0.936225	0.922882	0.894217	0.877352	0.919662	0.923835	0.880136	0.885395	0.925137	0.934271	0.912853	0.932107	0.864288	0.875463	0.919892	0.914364	0.905702	0.896727	0.929014	0.934275	0.969617	0.922485	0.75378	0.736395	0.677328	0.711356	0.911371	0.972278	0.908912	0.777819	0.945461	0.949812	0.9152	0.894207	0.889156	0.965889	0.91278	0.905878	0.97257	1	0.964224	0.950981	0.951535	0.960923	0.968651	0.967126	0.948231	0.943503	0.94122
412204	0.984796	0.982826	0.973606	0.915576	0.886789	0.964215	0.957831	0.937254	0.967862	0.973489	0.943866	0.952415	0.932691	0.933028	0.929718	0.927135	0.931279	0.94705	0.924206	0.933928	0.964903	0.917912	0.824869	0.826599	0.788367	0.805939	0.93047	0.995693	0.872171	0.842767	0.930831	0.947685	0.923267	0.923897	0.906033	0.964569	0.958461	0.943626	0.959419	0.964224	1	0.967187	0.986726	0.980568	0.963455	0.96729	0.969003	0.934714	0.924687
412866	0.98491	0.986405	0.973287	0.908553	0.870155	0.945984	0.939853	0.906275	0.923895	0.955258	0.900715	0.967666	0.973412	0.968834	0.969416	0.958544	0.930404	0.955887	0.928067	0.942455	0.983348	0.955612	0.903212	0.88835	0.780903	0.837657	0.947667	0.988079	0.915323	0.89276	0.960921	0.970227	0.966338	0.958991	0.948471	0.966089	0.949049	0.950834	0.981533	0.950981	0.967187	1	0.953549	0.963219	0.976353	0.9809	0.996491	0.947893	0.936608
414899	0.967461	0.967597	0.969226	0.886816	0.910283	0.951468	0.935473	0.948062	0.96862	0.961793	0.910225	0.915464	0.878503	0.894474	0.888605	0.890932	0.948523	0.951246	0.882645	0.89022	0.939765	0.875546	0.713235	0.703919	0.725378	0.749157	0.888072	0.993231	0.838591	0.719346	0.885034	0.905834	0.873837	0.864463	0.832323	0.939879	0.976008	0.96368	0.953189	0.951535	0.986726	0.953549	1	0.982234	0.951061	0.950507	0.948648	0.869259	0.911719
414901	0.9609	0.961385	0.944982	0.938471	0.943545	0.971523	0.943383	0.948298	0.971967	0.970873	0.908533	0.916695	0.891962	0.918164	0.909525	0.900801	0.933095	0.934764	0.89633	0.905994	0.937109	0.895839	0.737731	0.732313	0.724791	0.763087	0.89831	0.986414	0.865295	0.753287	0.916172	0.927306	0.901413	0.890168	0.887868	0.952564	0.945168	0.932587	0.962935	0.960923	0.980568	0.963219	0.982234	1	0.95838	0.956157	0.958105	0.894167	0.92423
414902	0.947134	0.946095	0.921415	0.850347	0.897858	0.901	0.891711	0.877559	0.88956	0.916971	0.914399	0.955207	0.941096	0.945213	0.960176	0.965736	0.915942	0.932155	0.937581	0.949094	0.97488	0.962203	0.842259	0.827759	0.710077	0.745525	0.948349	0.988924	0.929661	0.860182	0.95601	0.964806	0.958002	0.935605	0.932623	0.980863	0.928088	0.923406	0.996062	0.968651	0.963455	0.976353	0.951061	0.95838	1	0.996124	0.980179	0.951416	0.958753
414905	0.960198	0.958984	0.93704	0.895004	0.891917	0.929987	0.920438	0.880011	0.912291	0.941891	0.918586	0.971416	0.960005	0.959666	0.966109	0.971429	0.921571	0.936903	0.941519	0.954674	0.963364	0.970002	0.882938	0.873867	0.718111	0.799707	0.955639	0.989663	0.937369	0.876472	0.960894	0.973722	0.956014	0.944523	0.94207	0.993164	0.934716	0.927441	0.992999	0.967126	0.96729	0.9809	0.950507	0.956157	0.996124	1	0.98813	0.957054	0.956964
414906	0.981552	0.982981	0.9661	0.912269	0.863367	0.947276	0.937247	0.896885	0.913757	0.955658	0.896136	0.974928	0.976691	0.967859	0.976553	0.970824	0.914486	0.940846	0.933517	0.944183	0.980672	0.972115	0.862584	0.824714	0.767176	0.806059	0.950363	0.988606	0.872253	0.906396	0.957929	0.982958	0.965281	0.971507	0.9639	0.978935	0.941738	0.939005	0.982509	0.948231	0.969003	0.996491	0.948648	0.958105	0.980179	0.98813	1	0.958594	0.953462
425671	0.933849	0.941905	0.898984	0.770795	0.807642	0.838632	0.850329	0.754505	0.847682	0.856455	0.907231	0.924102	0.965678	0.950559	0.983412	0.972147	0.825704	0.834738	0.956942	0.968862	0.942332	0.977552	0.903711	0.893443	0.617806	0.654064	0.92247	0.976836	0.976802	0.947537	0.977751	0.972187	0.974362	0.98042	0.983609	0.943383	0.831506	0.830229	0.946112	0.943503	0.934714	0.947893	0.869259	0.894167	0.951416	0.957054	0.958594	1	0.958257
426004	0.916256	0.930141	0.90151	0.714687	0.846683	0.81684	0.813071	0.787125	0.825452	0.830638	0.858915	0.89044	0.909218	0.906138	0.963773	0.964913	0.857665	0.825533	0.906649	0.925456	0.846077	0.964811	0.725364	0.661938	0.497635	0.523054	0.882186	0.900401	0.932213	0.842219	0.930335	0.939781	0.952238	0.945132	0.928086	0.919761	0.857404	0.861477	0.950079	0.94122	0.924687	0.936608	0.911719	0.92423	0.958753	0.956964	0.953462	0.958257	1
446701	0.957769	0.956456	0.967214	0.926169	0.890111	0.966393	0.93664	0.917145	0.965752	0.970542	0.875467	0.914178	0.878652	0.872043	0.845745	0.856457	0.9765	0.953153	0.8348	0.854487	0.970665	0.844158	0.772914	0.761453	0.834362	0.854872	0.867972	0.973474	0.751595	0.708525	0.851962	0.906704	0.838077	0.833611	0.784713	0.931231	0.988711	0.985291	0.943011	0.926359	0.95218	0.953624	0.963126	0.938054	0.927133	0.940154	0.94715	0.838045	0.878649
446714	0.970759	0.974536	0.981263	0.957685	0.905295	0.978336	0.96955	0.824975	0.96529	0.972945	0.959132	0.966453	0.894635	0.912091	0.820569	0.890775	0.956382	0.987547	0.721246	0.742903	0.9799	0.784961	0.761309	0.699947	0.81045	0.89714	0.923498	0.991816	0.683688	0.793633	0.776923	0.832832	0.86307	0.765408	0.736481	0.943519	0.973973	0.973676	0.962056	0.914119	0.955108	0.923432	0.949076	0.924004	0.892397	0.908079	0.906936	0.87418	0.869412
446716	0.958815	0.961966	0.935542	0.9056	0.806702	0.930676	0.918546	0.855524	0.906652	0.941117	0.929878	0.977496	0.98848	0.977336	0.971227	0.969423	0.866252	0.904285	0.933555	0.94891	0.952519	0.964691	0.940921	0.930373	0.7874	0.835962	0.960313	0.986625	0.948772	0.937699	0.957122	0.97243	0.963569	0.960387	0.954977	0.977115	0.905053	0.895092	0.96325	0.912293	0.949541	0.973025	0.90448	0.905241	0.967948	0.981454	0.980446	0.964811	0.925444
525798	0.917448	0.91703	0.868514	0.803197	0.811636	0.85336	0.788024	0.810286	0.791765	0.865902	0.844285	0.925503	0.942907	0.92144	0.965714	0.955987	0.805088	0.836428	0.97518	0.991095	0.964005	0.981761	0.830262	0.81726	0.574505	0.538084	0.911966	0.974999	0.989633	0.909521	0.984904	0.987143	0.939091	0.960691	0.970218	0.963581	0.835379	0.831128	0.955705	0.942119	0.930324	0.952864	0.879962	0.895159	0.959826	0.966462	0.966442	0.978581	0.933882
529270	0.988175	0.988765	0.991101	0.99056	0.959955	0.988659	0.989499	0.973599	0.993086	0.994938	0.989789	0.988226	0.991112	0.989035	0.993615	0.986452	0.985631	0.986154	0.993315	0.991507	0.968258	0.979669	0.994586	0.977066	0.940263	0.938513	0.981318	0.97899	0.972216	0.955707	0.984458	0.986213	0.985634	0.986494	0.995217	0.995837	0.993391	0.98907	0.992622	0.983121	0.99423	0.986378	0.993509	0.984833	0.985177	0.992358	0.987472	0.981418	0.887426
529272	0.974462	0.975448	0.981289	0.983619	0.954579	0.978554	0.972983	0.947735	0.987697	0.988096	0.971538	0.962095	0.98217	0.976917	0.981473	0.980605	0.963021	0.970195	0.973248	0.982082	0.927469	0.956769	0.981175	0.90979	0.772466	0.771963	0.954198	0.954628	0.925999	0.94278	0.97525	0.972218	0.968153	0.979375	0.980191	0.99392	0.983495	0.975943	0.980211	0.960896	0.975804	0.976895	0.962878	0.941498	0.964453	0.979664	0.974756	0.969888	0.806083
H18.30.001	0.933439	0.922628	0.931188	0.91244	0.645614	0.917607	0.912745	0.801302	0.92559	0.919116	0.857908	0.900802	0.900982	0.861043	0.871357	0.865607	0.894456	0.83571	0.821912	0.832135	0.883137	0.848301	0.874	0.846969	0.869859	0.893532	0.879499	0.87531	0.68448	0.871247	0.848589	0.890087	0.826975	0.8608	0.861977	0.900288	0.889426	0.886063	0.877087	0.804639	0.828549	0.923974	0.731761	0.644283	0.840524	0.8927	0.920177	0.834473	0.583072
H18.30.002	0.925834	0.915121	0.921317	0.897269	0.561129	0.908447	0.899045	0.759125	0.911302	0.905453	0.83828	0.891515	0.887899	0.841987	0.851072	0.842118	0.881116	0.805363	0.791404	0.804963	0.876343	0.835729	0.852697	0.820902	0.847598	0.873392	0.871684	0.860941	0.648518	0.872158	0.830477	0.879827	0.81736	0.842668	0.842034	0.879834	0.872962	0.876177	0.862906	0.777613	0.803897	0.918135	0.686673	0.59135	0.826234	0.879157	0.913952	0.813722	0.562473
[truncated: 8 more columns]
