# Supplementary material for: Transcriptome size matters for single-cell RNA-seq normalization and bulk deconvolution
Source: Nat Commun. 2025 Feb 1;16:1246. doi: 10.1038/s41467-025-56623-1 (PMC11787294; doi:10.1038/s41467-025-56623-1)
Supplement: Supplementary file 6 — Source Data [file 41467_2025_56623_MOESM6_ESM.zip › Source_data/Figure_S3.xlsx]

## Sheet: Figure_S3a
Sample_1	Sample2	Cell_type	Size_1	Size_2
EBUS_49	BRONCHO_11	B lymphocytes	4715.37	3741.17
EBUS_49	BRONCHO_11	Malignant cells	14735	18905
EBUS_49	BRONCHO_11	Myeloid cells	6827.97	8819.86
EBUS_49	BRONCHO_11	NK cells	3480.98	2694.62
EBUS_49	BRONCHO_11	T lymphocytes	4145.29	3175.87
EBUS_49	BRONCHO_58	B lymphocytes	4715.37	6814.9
EBUS_49	BRONCHO_58	Malignant cells	14735	23103.5
EBUS_49	BRONCHO_58	Myeloid cells	6827.97	8411.01
EBUS_49	BRONCHO_58	NK cells	3480.98	2195.63
EBUS_49	BRONCHO_58	T lymphocytes	4145.29	2589.68
EBUS_49	EBUS_06	B lymphocytes	4715.37	2788.61
EBUS_49	EBUS_06	Malignant cells	14735	13242
EBUS_49	EBUS_06	Myeloid cells	6827.97	4173.01
EBUS_49	EBUS_06	NK cells	3480.98	1933.2
EBUS_49	EBUS_06	T lymphocytes	4145.29	2460.1
EBUS_49	EBUS_10	B lymphocytes	4715.37	4113.6
EBUS_49	EBUS_10	Malignant cells	14735	32461.7
EBUS_49	EBUS_10	Myeloid cells	6827.97	11329.9
EBUS_49	EBUS_10	NK cells	3480.98	2212.59
EBUS_49	EBUS_10	T lymphocytes	4145.29	3105.83
EBUS_49	EBUS_12	B lymphocytes	4715.37	4723.31
EBUS_49	EBUS_12	Malignant cells	14735	40328.6
EBUS_49	EBUS_12	Myeloid cells	6827.97	9085.41
EBUS_49	EBUS_12	NK cells	3480.98	2639.91
EBUS_49	EBUS_12	T lymphocytes	4145.29	4604.26
EBUS_49	EBUS_13	B lymphocytes	4715.37	4482.99
EBUS_49	EBUS_13	Malignant cells	14735	21952.5
EBUS_49	EBUS_13	Myeloid cells	6827.97	10453.3
EBUS_49	EBUS_13	T lymphocytes	4145.29	4552.26
EBUS_49	EBUS_15	B lymphocytes	4715.37	4355.49
EBUS_49	EBUS_15	Malignant cells	14735	22144.3
EBUS_49	EBUS_15	Myeloid cells	6827.97	9699.67
EBUS_49	EBUS_15	NK cells	3480.98	3122.18
EBUS_49	EBUS_15	T lymphocytes	4145.29	4345.87
EBUS_49	EBUS_19	B lymphocytes	4715.37	5806.71
EBUS_49	EBUS_19	Malignant cells	14735	27048.5
EBUS_49	EBUS_19	Myeloid cells	6827.97	10781.4
EBUS_49	EBUS_19	NK cells	3480.98	3191.06
EBUS_49	EBUS_19	T lymphocytes	4145.29	4323.87
EBUS_49	EBUS_51	B lymphocytes	4715.37	1931.74
EBUS_49	EBUS_51	Malignant cells	14735	18181.2
EBUS_49	EBUS_51	Myeloid cells	6827.97	5641.94
EBUS_49	EBUS_51	NK cells	3480.98	1501.62
EBUS_49	EBUS_51	T lymphocytes	4145.29	2297.57
EBUS_49	EFFUSION_12	B lymphocytes	4715.37	3995.37
EBUS_49	EFFUSION_12	Myeloid cells	6827.97	8693.66
EBUS_49	EFFUSION_12	NK cells	3480.98	3190.78
EBUS_49	EFFUSION_12	T lymphocytes	4145.29	4622.19
EBUS_49	EFFUSION_12	Undetermined	6816.35	7875.19
EBUS_49	EFFUSION_13	B lymphocytes	4715.37	4549.39
EBUS_49	EFFUSION_13	Myeloid cells	6827.97	7879.35
EBUS_49	EFFUSION_13	NK cells	3480.98	3509.15
EBUS_49	EFFUSION_13	T lymphocytes	4145.29	4904.38
EBUS_49	EFFUSION_13	Undetermined	6816.35	7086.85
EBUS_49	EFFUSION_64	B lymphocytes	4715.37	3169.61
EBUS_49	EFFUSION_64	Myeloid cells	6827.97	7077.82
EBUS_49	EFFUSION_64	NK cells	3480.98	2920.93
EBUS_49	EFFUSION_64	T lymphocytes	4145.29	3456.82
EBUS_49	LN_02	B lymphocytes	4715.37	4375.28
EBUS_49	LN_02	Myeloid cells	6827.97	7169.13
EBUS_49	LN_02	T lymphocytes	4145.29	3557.42
EBUS_49	LN_02	Undetermined	6816.35	6850.36
EBUS_49	LN_04	B lymphocytes	4715.37	3988.54
EBUS_49	LN_04	Myeloid cells	6827.97	6284.41
EBUS_49	LN_04	T lymphocytes	4145.29	3294.55
EBUS_49	LN_04	Undetermined	6816.35	5423.81
EBUS_49	LN_06	B lymphocytes	4715.37	4035.93
EBUS_49	LN_06	Myeloid cells	6827.97	7807.81
EBUS_49	LN_06	T lymphocytes	4145.29	3344.04
EBUS_49	LN_06	Undetermined	6816.35	6629.81
EBUS_49	LN_07	B lymphocytes	4715.37	3124.1
EBUS_49	LN_07	Myeloid cells	6827.97	3925.06
EBUS_49	LN_07	T lymphocytes	4145.29	2362.87
EBUS_49	LN_07	Undetermined	6816.35	4013.88
EBUS_49	LUNG_N01	B lymphocytes	4715.37	6398.9
EBUS_49	LUNG_N01	Myeloid cells	6827.97	11537
EBUS_49	LUNG_N01	NK cells	3480.98	2641.88
EBUS_49	LUNG_N01	T lymphocytes	4145.29	3075.67
EBUS_49	LUNG_N06	B lymphocytes	4715.37	4332.31
EBUS_49	LUNG_N06	Myeloid cells	6827.97	17263.4
EBUS_49	LUNG_N06	NK cells	3480.98	2663.42
EBUS_49	LUNG_N06	T lymphocytes	4145.29	3024.74
EBUS_49	LUNG_N08	B lymphocytes	4715.37	4355.7
EBUS_49	LUNG_N08	Myeloid cells	6827.97	13329.5
EBUS_49	LUNG_N08	NK cells	3480.98	2655.76
EBUS_49	LUNG_N08	T lymphocytes	4145.29	3201.92
EBUS_49	LUNG_N09	B lymphocytes	4715.37	7879.86
EBUS_49	LUNG_N09	Myeloid cells	6827.97	15898.7
EBUS_49	LUNG_N09	NK cells	3480.98	2561.07
EBUS_49	LUNG_N09	T lymphocytes	4145.29	2880.47
EBUS_49	LUNG_N18	B lymphocytes	4715.37	4008.79
EBUS_49	LUNG_N18	Myeloid cells	6827.97	11664.5
EBUS_49	LUNG_N18	NK cells	3480.98	2162.38
EBUS_49	LUNG_N18	T lymphocytes	4145.29	2941.13
EBUS_49	LUNG_N19	B lymphocytes	4715.37	8784.46
EBUS_49	LUNG_N19	Myeloid cells	6827.97	13937.6
EBUS_49	LUNG_N19	NK cells	3480.98	3059.83
EBUS_49	LUNG_N19	T lymphocytes	4145.29	3449.69
EBUS_49	LUNG_N20	B lymphocytes	4715.37	3180.42
EBUS_49	LUNG_N20	Myeloid cells	6827.97	8161.94
EBUS_49	LUNG_N20	NK cells	3480.98	1815.64
EBUS_49	LUNG_N20	T lymphocytes	4145.29	2169.13
EBUS_49	LUNG_N28	B lymphocytes	4715.37	5520.33
EBUS_49	LUNG_N28	Myeloid cells	6827.97	12247.8
EBUS_49	LUNG_N28	NK cells	3480.98	2324.4
EBUS_49	LUNG_N28	T lymphocytes	4145.29	2582.88
EBUS_49	LUNG_N30	B lymphocytes	4715.37	3391.54
EBUS_49	LUNG_N30	Myeloid cells	6827.97	7449.54
EBUS_49	LUNG_N30	NK cells	3480.98	2042.69
EBUS_49	LUNG_N30	T lymphocytes	4145.29	2198.35
EBUS_49	LUNG_N31	B lymphocytes	4715.37	5612.2
EBUS_49	LUNG_N31	Myeloid cells	6827.97	8546.22
EBUS_49	LUNG_N31	NK cells	3480.98	1866.71
EBUS_49	LUNG_N31	T lymphocytes	4145.29	2279.1
EBUS_49	LUNG_N34	B lymphocytes	4715.37	3863.82
EBUS_49	LUNG_N34	Myeloid cells	6827.97	11377.4
EBUS_49	LUNG_N34	NK cells	3480.98	1918.34
EBUS_49	LUNG_N34	T lymphocytes	4145.29	2095.5
EBUS_49	LUNG_T06	B lymphocytes	4715.37	4142.63
EBUS_49	LUNG_T06	Myeloid cells	6827.97	10018.2
EBUS_49	LUNG_T06	NK cells	3480.98	3056.6
EBUS_49	LUNG_T06	T lymphocytes	4145.29	3514.89
EBUS_49	LUNG_T09	B lymphocytes	4715.37	7253.85
EBUS_49	LUNG_T09	Myeloid cells	6827.97	13984
EBUS_49	LUNG_T09	NK cells	3480.98	2699.41
EBUS_49	LUNG_T09	T lymphocytes	4145.29	3165.18
EBUS_49	LUNG_T18	B lymphocytes	4715.37	3697.49
EBUS_49	LUNG_T18	Myeloid cells	6827.97	6960.35
EBUS_49	LUNG_T18	NK cells	3480.98	2737.63
EBUS_49	LUNG_T18	T lymphocytes	4145.29	2704.99
EBUS_49	LUNG_T19	B lymphocytes	4715.37	4603.46
EBUS_49	LUNG_T19	Myeloid cells	6827.97	12455.7
EBUS_49	LUNG_T19	NK cells	3480.98	3083.84
EBUS_49	LUNG_T19	T lymphocytes	4145.29	3771.23
EBUS_49	LUNG_T20	B lymphocytes	4715.37	2723.89
EBUS_49	LUNG_T20	Myeloid cells	6827.97	11398.4
EBUS_49	LUNG_T20	NK cells	3480.98	1993.84
EBUS_49	LUNG_T20	T lymphocytes	4145.29	2767.52
EBUS_49	LUNG_T25	B lymphocytes	4715.37	5093.66
EBUS_49	LUNG_T25	Myeloid cells	6827.97	9318.32
EBUS_49	LUNG_T25	NK cells	3480.98	2636.97
EBUS_49	LUNG_T25	T lymphocytes	4145.29	2964.22
EBUS_49	NS_03	B lymphocytes	4715.37	3083.81
EBUS_49	NS_03	Malignant cells	14735	16464.7
EBUS_49	NS_03	Myeloid cells	6827.97	4426.46
EBUS_49	NS_03	NK cells	3480.98	2099.98
EBUS_49	NS_03	T lymphocytes	4145.29	3201.85
EBUS_49	NS_04	Malignant cells	14735	26195
EBUS_49	NS_04	Myeloid cells	6827.97	12920.4
EBUS_49	NS_04	NK cells	3480.98	4332.6
EBUS_49	NS_04	T lymphocytes	4145.29	3554.4
EBUS_49	NS_17	B lymphocytes	4715.37	3607.5
EBUS_49	NS_17	Malignant cells	14735	20980
EBUS_49	NS_17	Myeloid cells	6827.97	4040.22
EBUS_49	NS_17	NK cells	3480.98	1977.57
EBUS_49	NS_17	T lymphocytes	4145.29	1931.19

## Sheet: Figure_S3b
Sample_1	Sample2	Cell_type	Size_1	Size_2
352356	352353	Astro	3385.95	3002.1
352356	352353	Car3	22802.9	19708.6
352356	352353	Endo	3060.31	3145.81
352356	352353	L2/3 IT CTX	18041.3	16092.6
352356	352353	L2/3 IT PPP	10331.8	9853.22
352356	352353	L4/5 IT CTX	15152.6	12990.3
352356	352353	L5 IT CTX	21798.7	19517
352356	352353	L5 PT CTX	25493	22801.5
352356	352353	L5/6 NP CTX	11049.3	9365.66
352356	352353	L6 CT CTX	15106.8	13537.4
352356	352353	L6 IT CTX	17623.4	16023.3
352356	352353	L6b CTX	19984.1	17540.2
352356	352353	Lamp5	12290.3	11224
352356	352353	Micro-PVM	2160.73	2408.87
352356	352353	Oligo	5512.75	4264
352356	352353	Pvalb	15981.6	14937.3
352356	352353	Sncg	16744.1	14533
352356	352353	Sst	14996	13513.1
352356	352353	Sst Chodl	17641.1	16105.1
352356	352353	Vip	8076.83	7146.91
352356	352357	Astro	3385.95	2765.85
352356	352357	Car3	22802.9	18527.5
352356	352357	Endo	3060.31	2781.73
352356	352357	L2/3 IT CTX	18041.3	13722.4
352356	352357	L2/3 IT PPP	10331.8	8020.58
352356	352357	L4/5 IT CTX	15152.6	10790.2
352356	352357	L5 IT CTX	21798.7	15912
352356	352357	L5 PT CTX	25493	21495.6
352356	352357	L5/6 NP CTX	11049.3	8125.2
352356	352357	L6 CT CTX	15106.8	11214.3
352356	352357	L6 IT CTX	17623.4	13306.5
352356	352357	L6b CTX	19984.1	15249
352356	352357	Lamp5	12290.3	9868.79
352356	352357	Micro-PVM	2160.73	2037.86
352356	352357	Oligo	5512.75	4077.6
352356	352357	Pvalb	15981.6	12703.6
352356	352357	SMC-Peri	2179	2251.36
352356	352357	Sncg	16744.1	13099.7
352356	352357	Sst	14996	11559.1
352356	352357	Sst Chodl	17641.1	14270.2
352356	352357	Vip	8076.83	6529.24
352356	365617	Astro	3385.95	4308.45
352356	365617	Car3	22802.9	23926.2
352356	365617	Endo	3060.31	3817.71
352356	365617	L2/3 IT CTX	18041.3	19829
352356	365617	L2/3 IT PPP	10331.8	12191
352356	365617	L4/5 IT CTX	15152.6	15217.5
352356	365617	L5 IT CTX	21798.7	22634.1
352356	365617	L5 PT CTX	25493	28199
352356	365617	L5/6 NP CTX	11049.3	12334.2
352356	365617	L6 CT CTX	15106.8	17298.4
352356	365617	L6 IT CTX	17623.4	19555.7
352356	365617	L6b CTX	19984.1	24949.6
352356	365617	Lamp5	12290.3	15196.2
352356	365617	Micro-PVM	2160.73	3423.22
352356	365617	Oligo	5512.75	6859.05
352356	365617	Pvalb	15981.6	19331.7
352356	365617	SMC-Peri	2179	2728.5
352356	365617	Sncg	16744.1	19883.8
352356	365617	Sst	14996	18143.3
352356	365617	Sst Chodl	17641.1	26275.1
352356	365617	Vip	8076.83	10346.3
352356	365619	Astro	3385.95	2660.42
352356	365619	Car3	22802.9	15731.4
352356	365619	Endo	3060.31	2256.5
352356	365619	L2/3 IT CTX	18041.3	12267.1
352356	365619	L2/3 IT PPP	10331.8	8349.16
352356	365619	L4/5 IT CTX	15152.6	9489.3
352356	365619	L5 IT CTX	21798.7	13317.8
352356	365619	L5 PT CTX	25493	16520.9
352356	365619	L5/6 NP CTX	11049.3	7032.65
352356	365619	L6 CT CTX	15106.8	10970.7
352356	365619	L6 IT CTX	17623.4	11998.1
352356	365619	L6b CTX	19984.1	14520.3
352356	365619	Lamp5	12290.3	9089.64
352356	365619	Oligo	5512.75	4086.82
352356	365619	Pvalb	15981.6	12431.4
352356	365619	Sncg	16744.1	12755.8
352356	365619	Sst	14996	10719.2
352356	365619	Sst Chodl	17641.1	14713.3
352356	365619	Vip	8076.83	5992.54
352356	366676	Astro	3385.95	2704.71
352356	366676	Car3	22802.9	14412.9
352356	366676	Endo	3060.31	2454.52
352356	366676	L2/3 IT CTX	18041.3	12626.4
352356	366676	L2/3 IT PPP	10331.8	9642.88
352356	366676	L4/5 IT CTX	15152.6	9678.33
352356	366676	L5 IT CTX	21798.7	14241
352356	366676	L5 PT CTX	25493	18760.4
352356	366676	L5/6 NP CTX	11049.3	7367.2
352356	366676	L6 CT CTX	15106.8	11126.4
352356	366676	L6 IT CTX	17623.4	12342.8
352356	366676	L6b CTX	19984.1	16397.2
352356	366676	Lamp5	12290.3	9826.3
352356	366676	Micro-PVM	2160.73	2293.54
352356	366676	Oligo	5512.75	4294.99
352356	366676	Pvalb	15981.6	12561.5
352356	366676	Sncg	16744.1	13876.7
352356	366676	Sst	14996	11102.6
352356	366676	Sst Chodl	17641.1	14735.9
352356	366676	Vip	8076.83	6696.97
352356	366678	Astro	3385.95	3299.05
352356	366678	Car3	22802.9	17155.2
352356	366678	Endo	3060.31	3364.68
352356	366678	L2/3 IT CTX	18041.3	14807.2
352356	366678	L2/3 IT PPP	10331.8	10756.3
352356	366678	L4/5 IT CTX	15152.6	11514.6
352356	366678	L5 IT CTX	21798.7	16506.9
352356	366678	L5 PT CTX	25493	21151
352356	366678	L5/6 NP CTX	11049.3	8721.56
352356	366678	L6 CT CTX	15106.8	12928.7
352356	366678	L6 IT CTX	17623.4	14383.7
352356	366678	L6b CTX	19984.1	17729
352356	366678	Lamp5	12290.3	10861.9
352356	366678	Micro-PVM	2160.73	2294.92
352356	366678	Oligo	5512.75	4069.03
352356	366678	Pvalb	15981.6	13972.7
352356	366678	SMC-Peri	2179	2352.1
352356	366678	Sncg	16744.1	14896.2
352356	366678	Sst	14996	12994.8
352356	366678	Sst Chodl	17641.1	18767.1
352356	366678	Vip	8076.83	7840.49
352356	371230	Astro	3385.95	2671.38
352356	371230	L2/3 IT CTX	18041.3	14997.2
352356	371230	L2/3 IT PPP	10331.8	7726.96
352356	371230	L4/5 IT CTX	15152.6	15475.8
352356	371230	L5 IT CTX	21798.7	15202
352356	371230	L5 PT CTX	25493	18317.4
352356	371230	L5/6 NP CTX	11049.3	9530.45
352356	371230	L6 CT CTX	15106.8	12512.6
352356	371230	L6 IT CTX	17623.4	13767.6
352356	371230	L6b CTX	19984.1	15790.3
352356	371230	Lamp5	12290.3	10291.3
352356	371230	Oligo	5512.75	5020.11
352356	371230	Pvalb	15981.6	13382.6
352356	371230	Sncg	16744.1	14823.4
352356	371230	Sst	14996	12639.2
352356	371230	Sst Chodl	17641.1	15349.1
352356	371230	Vip	8076.83	6809.72
352356	371232	Astro	3385.95	2948.32
352356	371232	Endo	3060.31	2797.36
352356	371232	L2/3 IT CTX	18041.3	15539.4
352356	371232	L2/3 IT PPP	10331.8	7782.35
352356	371232	L4/5 IT CTX	15152.6	15632.7
352356	371232	L5 IT CTX	21798.7	15721.5
352356	371232	L5 PT CTX	25493	19020.3
352356	371232	L5/6 NP CTX	11049.3	9216.46
352356	371232	L6 CT CTX	15106.8	12441.1
352356	371232	L6 IT CTX	17623.4	14331.6
352356	371232	L6b CTX	19984.1	16276.3
352356	371232	Lamp5	12290.3	9828.32
352356	371232	Oligo	5512.75	4091.69
352356	371232	Pvalb	15981.6	13297
352356	371232	Sncg	16744.1	13338.4
352356	371232	Sst	14996	12703.3
352356	371232	Sst Chodl	17641.1	15798.7
352356	371232	Vip	8076.83	6445.88
352356	372312	Astro	3385.95	3010.94
352356	372312	Car3	22802.9	19142.1
352356	372312	Endo	3060.31	2978.41
352356	372312	L2/3 IT CTX	18041.3	15293.8
352356	372312	L4/5 IT CTX	15152.6	17158.2
352356	372312	L5 IT CTX	21798.7	19032.7
352356	372312	L5 PT CTX	25493	18783.6
352356	372312	L5/6 NP CTX	11049.3	9683.85
352356	372312	L6 CT CTX	15106.8	15167.3
352356	372312	L6 IT CTX	17623.4	15530.3
352356	372312	L6b CTX	19984.1	16833
352356	372312	Lamp5	12290.3	10527.4
352356	372312	Micro-PVM	2160.73	1935.44
352356	372312	Oligo	5512.75	4540.15
352356	372312	Pvalb	15981.6	12325.5
352356	372312	Sncg	16744.1	14840.5
352356	372312	Sst	14996	12575.5
352356	372312	Sst Chodl	17641.1	14350.1
352356	372312	Vip	8076.83	7167.84
352356	372314	Astro	3385.95	2921.29
352356	372314	Car3	22802.9	20350.5
352356	372314	Endo	3060.31	2572.6
352356	372314	L2/3 IT CTX	18041.3	15991.8
352356	372314	L4/5 IT CTX	15152.6	17431.6
352356	372314	L5 IT CTX	21798.7	19325
352356	372314	L5 PT CTX	25493	21016
352356	372314	L5/6 NP CTX	11049.3	10167.9
352356	372314	L6 CT CTX	15106.8	16770.2
352356	372314	L6 IT CTX	17623.4	16489.9
352356	372314	L6b CTX	19984.1	18938
352356	372314	Lamp5	12290.3	11605.6
352356	372314	Oligo	5512.75	4680.59
352356	372314	Pvalb	15981.6	12921.4
352356	372314	Sncg	16744.1	16435.6
352356	372314	Sst	14996	13436.4
352356	372314	Sst Chodl	17641.1	14160
352356	372314	Vip	8076.83	7328.05
352356	374158	Astro	3385.95	2554.9
352356	374158	Endo	3060.31	2679.6
352356	374158	L2/3 IT CTX	18041.3	12118.1
352356	374158	L2/3 IT PPP	10331.8	5970.35
352356	374158	L4/5 IT CTX	15152.6	10236.8
352356	374158	L5 IT CTX	21798.7	11817.6
352356	374158	L5 PT CTX	25493	19392.4
352356	374158	L5/6 NP CTX	11049.3	8341.71
352356	374158	L6 CT CTX	15106.8	9699.71
352356	374158	L6 IT CTX	17623.4	12249
352356	374158	L6b CTX	19984.1	14824.3
352356	374158	Lamp5	12290.3	8150.12
352356	374158	Oligo	5512.75	3743.26
352356	374158	Pvalb	15981.6	11470.4
352356	374158	Sncg	16744.1	14153.8
352356	374158	Sst	14996	9987.79
352356	374158	Vip	8076.83	5752.16
352356	374165	Astro	3385.95	2372.49
352356	374165	Endo	3060.31	3716.8
352356	374165	Lamp5	12290.3	8360.31
352356	374165	Micro-PVM	2160.73	2180.5
352356	374165	Oligo	5512.75	2963.39
352356	374165	Pvalb	15981.6	14933.5
352356	374165	Sncg	16744.1	13683.1
352356	374165	Sst	14996	13372.7
352356	374165	Vip	8076.83	6556.69
352356	381296	Astro	3385.95	2245.77
352356	381296	L2/3 IT CTX	18041.3	12050.1
352356	381296	L2/3 IT PPP	10331.8	6647.53
352356	381296	L4/5 IT CTX	15152.6	13248
352356	381296	L5 IT CTX	21798.7	12890.2
352356	381296	L5 PT CTX	25493	14709.2
352356	381296	L5/6 NP CTX	11049.3	7869.63
352356	381296	L6 CT CTX	15106.8	10065.2
352356	381296	L6 IT CTX	17623.4	11626.7
352356	381296	L6b CTX	19984.1	13913.6
352356	381296	Lamp5	12290.3	7615.36
352356	381296	Oligo	5512.75	3392.55
352356	381296	Pvalb	15981.6	10974.1
352356	381296	Sncg	16744.1	10469.5
352356	381296	Sst	14996	10194
352356	381296	Sst Chodl	17641.1	11931.5
352356	381296	Vip	8076.83	5211.15
352356	381917	Astro	3385.95	2629.83
352356	381917	Endo	3060.31	2679.44
352356	381917	Lamp5	12290.3	10105.2
352356	381917	Micro-PVM	2160.73	2115.39
352356	381917	Oligo	5512.75	3184.37
352356	381917	Pvalb	15981.6	14666.3
352356	381917	SMC-Peri	2179	2164.58
352356	381917	Sncg	16744.1	17368.8
352356	381917	Sst	14996	14810.7
352356	381917	Vip	8076.83	7362.89
352356	395345	Astro	3385.95	3180.59
352356	395345	Car3	22802.9	15690.4
352356	395345	L2/3 IT CTX	18041.3	15813.3
352356	395345	L4/5 IT CTX	15152.6	15817.1
352356	395345	L5 IT CTX	21798.7	22160.5
352356	395345	L5 PT CTX	25493	21071.8
352356	395345	L5/6 NP CTX	11049.3	11144
352356	395345	L6 CT CTX	15106.8	15506.1
352356	395345	L6 IT CTX	17623.4	17502.9
352356	395345	L6b CTX	19984.1	19209.5
352356	395345	Lamp5	12290.3	10383.4
352356	395345	Micro-PVM	2160.73	2135.93
352356	395345	Oligo	5512.75	3829.26
352356	395345	Pvalb	15981.6	11945.8
352356	395345	Sncg	16744.1	13135.8
352356	395345	Sst	14996	12937.8
352356	395345	Sst Chodl	17641.1	15651.4
352356	395345	Vip	8076.83	6946.58
352356	407906	Astro	3385.95	2493.59
352356	407906	Car3	22802.9	11068.6
352356	407906	Endo	3060.31	2700
352356	407906	L2/3 IT CTX	18041.3	11537.7
352356	407906	L4/5 IT CTX	15152.6	11866.3
352356	407906	L5 IT CTX	21798.7	14904.3
352356	407906	L5 PT CTX	25493	16443.9
352356	407906	L5/6 NP CTX	11049.3	7645.32
352356	407906	L6 CT CTX	15106.8	11329.6
352356	407906	L6 IT CTX	17623.4	12830.7
352356	407906	L6b CTX	19984.1	14337.9
352356	407906	Lamp5	12290.3	7978.01
352356	407906	Oligo	5512.75	3213.35
352356	407906	Pvalb	15981.6	9822.1
352356	407906	Sncg	16744.1	11005.4
352356	407906	Sst	14996	9208.46
352356	407906	Sst Chodl	17641.1	13283.1
352356	407906	Vip	8076.83	6039.59
352356	410107	Astro	3385.95	2626.68
352356	410107	Car3	22802.9	12606.6
352356	410107	Endo	3060.31	2254.49
352356	410107	L2/3 IT CTX	18041.3	12180.2
352356	410107	L4/5 IT CTX	15152.6	8234.97
352356	410107	L5 IT CTX	21798.7	12959.1
352356	410107	L5 PT CTX	25493	21575.8
352356	410107	L5/6 NP CTX	11049.3	7174.49
352356	410107	L6 CT CTX	15106.8	9539.68
352356	410107	L6 IT CTX	17623.4	11341.7
352356	410107	L6b CTX	19984.1	14223
352356	410107	Lamp5	12290.3	7667.62
352356	410107	Micro-PVM	2160.73	1956.5
352356	410107	Oligo	5512.75	3376.13
352356	410107	Pvalb	15981.6	9997.79
352356	410107	SMC-Peri	2179	1826.83
352356	410107	Sncg	16744.1	12481.8
352356	410107	Sst	14996	10266.9
352356	410107	Sst Chodl	17641.1	13046.4
352356	410107	Vip	8076.83	6325.22
352356	410108	Astro	3385.95	2888.24
352356	410108	Car3	22802.9	14200.2
352356	410108	Endo	3060.31	2392.28
352356	410108	L2/3 IT CTX	18041.3	13645
352356	410108	L4/5 IT CTX	15152.6	8944.7
352356	410108	L5 IT CTX	21798.7	14438.6
352356	410108	L5 PT CTX	25493	24674.6
352356	410108	L5/6 NP CTX	11049.3	8270.25
352356	410108	L6 CT CTX	15106.8	10574.3
352356	410108	L6 IT CTX	17623.4	12714.3
352356	410108	L6b CTX	19984.1	15855.9
352356	410108	Lamp5	12290.3	9432.15
352356	410108	Micro-PVM	2160.73	2333.57
352356	410108	Oligo	5512.75	3734.54
352356	410108	Pvalb	15981.6	10926.8
352356	410108	SMC-Peri	2179	2041.06
352356	410108	Sncg	16744.1	13253.5
352356	410108	Sst	14996	12447.3
352356	410108	Sst Chodl	17641.1	12779.4
352356	410108	Vip	8076.83	6967.6
352356	410109	Astro	3385.95	2267.26
352356	410109	Car3	22802.9	10508.9
352356	410109	Endo	3060.31	2201.92
352356	410109	L2/3 IT CTX	18041.3	11316.8
352356	410109	L4/5 IT CTX	15152.6	11092.4
352356	410109	L5 IT CTX	21798.7	14372.2
352356	410109	L5 PT CTX	25493	17831
352356	410109	L5/6 NP CTX	11049.3	7312.75
352356	410109	L6 CT CTX	15106.8	10769.6
352356	410109	L6 IT CTX	17623.4	12020.2
352356	410109	L6b CTX	19984.1	14071.9
352356	410109	Lamp5	12290.3	7376.21
352356	410109	Oligo	5512.75	3326.64
352356	410109	Pvalb	15981.6	9210.64
352356	410109	Sncg	16744.1	10812
352356	410109	Sst	14996	9661.7
352356	410109	Sst Chodl	17641.1	10300.7
352356	410109	Vip	8076.83	5844.16
352356	412204	Astro	3385.95	2836.8
352356	412204	Car3	22802.9	15898.7
352356	412204	L2/3 IT CTX	18041.3	14628.4
352356	412204	L4/5 IT CTX	15152.6	11537.3
352356	412204	L5 IT CTX	21798.7	18328.3
352356	412204	L5 PT CTX	25493	21128.4
352356	412204	L5/6 NP CTX	11049.3	8167.21
352356	412204	L6 CT CTX	15106.8	11863.4
352356	412204	L6 IT CTX	17623.4	14480
352356	412204	L6b CTX	19984.1	15712.2
352356	412204	Lamp5	12290.3	9251.37
352356	412204	Oligo	5512.75	4226.95
352356	412204	Pvalb	15981.6	11618.8
352356	412204	Sncg	16744.1	14046.9
352356	412204	Sst	14996	12118.1
352356	412204	Sst Chodl	17641.1	15732.1
352356	412204	Vip	8076.83	6829.34
352356	412866	Astro	3385.95	2490.89
352356	412866	Car3	22802.9	13594.8
352356	412866	Endo	3060.31	2797.55
352356	412866	L2/3 IT CTX	18041.3	12099.4
352356	412866	L4/5 IT CTX	15152.6	11272.5
352356	412866	L5 IT CTX	21798.7	14342.6
352356	412866	L5 PT CTX	25493	17338.4
352356	412866	L5/6 NP CTX	11049.3	8043.14
352356	412866	L6 CT CTX	15106.8	10439.4
352356	412866	L6 IT CTX	17623.4	12444.5
352356	412866	L6b CTX	19984.1	14153.6
352356	412866	Lamp5	12290.3	7843.09
352356	412866	Micro-PVM	2160.73	1824.14
352356	412866	Oligo	5512.75	3054.94
352356	412866	Pvalb	15981.6	10395.7
352356	412866	Sncg	16744.1	10563.2
352356	412866	Sst	14996	10437.5
352356	412866	Sst Chodl	17641.1	10367.1
352356	412866	Vip	8076.83	6311.03
352356	414899	Car3	22802.9	12397.5
352356	414899	L2/3 IT CTX	18041.3	10497.7
352356	414899	L4/5 IT CTX	15152.6	8936.55
352356	414899	L5 IT CTX	21798.7	13700.9
352356	414899	L5 PT CTX	25493	17922.7
352356	414899	L5/6 NP CTX	11049.3	6453.16
352356	414899	L6 CT CTX	15106.8	9158.27
352356	414899	L6 IT CTX	17623.4	10807.9
352356	414899	L6b CTX	19984.1	13281
352356	414899	Lamp5	12290.3	7613.04
352356	414899	Oligo	5512.75	3588.28
352356	414899	Pvalb	15981.6	9025.64
352356	414899	Sncg	16744.1	11012.6
352356	414899	Sst	14996	9472.17
352356	414899	Sst Chodl	17641.1	12042.1
352356	414899	Vip	8076.83	5496.9
352356	414901	Car3	22802.9	12427.4
352356	414901	L2/3 IT CTX	18041.3	11699.5
352356	414901	L4/5 IT CTX	15152.6	9215.79
352356	414901	L5 IT CTX	21798.7	14240
352356	414901	L5 PT CTX	25493	16681.6
352356	414901	L5/6 NP CTX	11049.3	6721.51
352356	414901	L6 CT CTX	15106.8	10185.9
352356	414901	L6 IT CTX	17623.4	12076
352356	414901	L6b CTX	19984.1	14832.3
352356	414901	Lamp5	12290.3	7997.4
352356	414901	Oligo	5512.75	4890.48
352356	414901	Pvalb	15981.6	9742.4
352356	414901	Sncg	16744.1	11538.3
352356	414901	Sst	14996	9705.58
352356	414901	Vip	8076.83	5803.28
352356	414905	Astro	3385.95	2399.33
352356	414905	Car3	22802.9	10545.2
352356	414905	Endo	3060.31	2251.1
352356	414905	L2/3 IT CTX	18041.3	10943.5
352356	414905	L4/5 IT CTX	15152.6	11111.2
352356	414905	L5 IT CTX	21798.7	13874.6
352356	414905	L5 PT CTX	25493	16291.3
352356	414905	L5/6 NP CTX	11049.3	6730.04
352356	414905	L6 CT CTX	15106.8	10580.7
352356	414905	L6 IT CTX	17623.4	12010
352356	414905	L6b CTX	19984.1	13102.7
352356	414905	Lamp5	12290.3	7316.22
352356	414905	Oligo	5512.75	3212.06
352356	414905	Pvalb	15981.6	8680.67
352356	414905	Sncg	16744.1	9708.47
352356	414905	Sst	14996	8998.36
352356	414905	Sst Chodl	17641.1	11120.9
352356	414905	Vip	8076.83	5381.6
352356	414906	Astro	3385.95	2785.89
352356	414906	Car3	22802.9	15064.5
352356	414906	Endo	3060.31	2678.35
352356	414906	L2/3 IT CTX	18041.3	13959.8
352356	414906	L4/5 IT CTX	15152.6	13239.5
352356	414906	L5 IT CTX	21798.7	16413.8
352356	414906	L5 PT CTX	25493	19325.1
352356	414906	L5/6 NP CTX	11049.3	8838.2
352356	414906	L6 CT CTX	15106.8	12102.8
352356	414906	L6 IT CTX	17623.4	14570
352356	414906	L6b CTX	19984.1	16169.7
352356	414906	Lamp5	12290.3	8510.28
352356	414906	Micro-PVM	2160.73	1948.73
352356	414906	Oligo	5512.75	3363.09
352356	414906	Pvalb	15981.6	11022.2
352356	414906	Sncg	16744.1	11302.8
352356	414906	Sst	14996	11211.4
352356	414906	Sst Chodl	17641.1	12664.7
352356	414906	Vip	8076.83	6478.89
352356	446701	Astro	3385.95	3961.03
352356	446701	Car3	22802.9	18850.6
352356	446701	Endo	3060.31	3292.54
352356	446701	L2/3 IT CTX	18041.3	18431.6
352356	446701	L4/5 IT CTX	15152.6	11745
352356	446701	L5 IT CTX	21798.7	20233.4
352356	446701	L5 PT CTX	25493	31887.6
352356	446701	L5/6 NP CTX	11049.3	12370
352356	446701	L6 CT CTX	15106.8	15583.1
352356	446701	L6 IT CTX	17623.4	17720.5
352356	446701	L6b CTX	19984.1	21934.5
352356	446701	Lamp5	12290.3	12252.9
352356	446701	Micro-PVM	2160.73	2978.94
352356	446701	Oligo	5512.75	5031.73
352356	446701	SMC-Peri	2179	2771.95
352356	446701	Sncg	16744.1	14770.6
352356	446701	Sst	14996	15915.8
352356	446701	Sst Chodl	17641.1	21212.7
352356	446701	Vip	8076.83	9515.98
352356	446714	Astro	3385.95	3543.79
352356	446714	Endo	3060.31	3217.37
352356	446714	L2/3 IT CTX	18041.3	16867.8
352356	446714	L2/3 IT PPP	10331.8	8185.15
352356	446714	L4/5 IT CTX	15152.6	13139.5
352356	446714	L5 IT CTX	21798.7	15434.1
352356	446714	L5 PT CTX	25493	23871.1
352356	446714	L5/6 NP CTX	11049.3	11878.1
352356	446714	L6 CT CTX	15106.8	13484.5
352356	446714	L6 IT CTX	17623.4	15770
352356	446714	L6b CTX	19984.1	17544.9
352356	446714	Lamp5	12290.3	12128.8
352356	446714	Micro-PVM	2160.73	3173.57
352356	446714	Oligo	5512.75	4704.52
352356	446714	Sncg	16744.1	16534.7
352356	446714	Sst	14996	14765.1
352356	446714	Vip	8076.83	8016.67
352356	446716	Astro	3385.95	3114.34
352356	446716	Car3	22802.9	17913.8
352356	446716	Endo	3060.31	3610.24
352356	446716	L2/3 IT CTX	18041.3	17435.5
352356	446716	L4/5 IT CTX	15152.6	19265.3
352356	446716	L5 IT CTX	21798.7	21256.4
352356	446716	L5 PT CTX	25493	22260.6
352356	446716	L5/6 NP CTX	11049.3	10359.9
352356	446716	L6 CT CTX	15106.8	16861.2
352356	446716	L6 IT CTX	17623.4	17075.8
352356	446716	L6b CTX	19984.1	18358.9
352356	446716	Lamp5	12290.3	11651.3
352356	446716	Micro-PVM	2160.73	2506.76
352356	446716	Oligo	5512.75	4645.37
352356	446716	Pvalb	15981.6	12573
352356	446716	Sncg	16744.1	16252.8
352356	446716	Sst	14996	14909
352356	446716	Sst Chodl	17641.1	17522.2
352356	446716	Vip	8076.83	7831.3
352356	529270	Astro	3385.95	2921.33
352356	529270	Lamp5	12290.3	11344.1
352356	529270	Micro-PVM	2160.73	2528.57
352356	529270	Oligo	5512.75	3262.16
352356	529270	Pvalb	15981.6	15195.9
352356	529270	Sncg	16744.1	17619.5
352356	529270	Sst	14996	14463.8
352356	529270	Vip	8076.83	7724.7
352356	529272	Astro	3385.95	2779.6
352356	529272	Lamp5	12290.3	9726.66
352356	529272	Micro-PVM	2160.73	2999.88
352356	529272	Oligo	5512.75	3496.99
352356	529272	Pvalb	15981.6	11593.6
352356	529272	Sncg	16744.1	13338.5
352356	529272	Sst	14996	10292.8
352356	529272	Vip	8076.83	7872.25
