# Supplementary material for: Transcriptome size matters for single-cell RNA-seq normalization and bulk deconvolution
Source: Nat Commun. 2025 Feb 1;16:1246. doi: 10.1038/s41467-025-56623-1 (PMC11787294; doi:10.1038/s41467-025-56623-1)
Supplement: Supplementary file 6 — Source Data [file 41467_2025_56623_MOESM6_ESM.zip › Source_data/Figure_S4.xlsx]

## Sheet: Figure_S4a_Sp_0_1
Cell_type	Value_x	Value_y
B cell	2871.81	2459.37
CD14+ monocyte	1812.12	1797.79
CD16+ monocyte	4356.95	3014.84
CD4+ T cell	3020.67	2839.6
Cytotoxic T cell	2277.89	1872.88
Dendritic cell	8132.48	6844.89
Megakaryocyte	224.495	222.624
Natural killer cell	2580.63	2141.13
Plasmacytoid dendritic cell	5463	4737.23

## Sheet: Figure_S4a_Sp_0_2
Cell_type	Value_x	Value_y
B cell	5169.71	2459.37
CD14+ monocyte	6204.28	1797.79
CD16+ monocyte	9113.08	3014.84
CD4+ T cell	5575.13	2839.6
Cytotoxic T cell	4142.26	1872.88
Dendritic cell	15664.8	6844.89
Megakaryocyte	307.963	222.624
Natural killer cell	4467.58	2141.13

## Sheet: Figure_S4a_Sp_0_3
Cell_type	Value_x	Value_y
B cell	1197.07	2459.37
CD14+ monocyte	411.716	1797.79
CD16+ monocyte	1031.36	3014.84
CD4+ T cell	1453.1	2839.6
Cytotoxic T cell	1368.6	1872.88
Dendritic cell	2521.96	6844.89
Megakaryocyte	468.593	222.624
Natural killer cell	1240.75	2141.13
Plasmacytoid dendritic cell	1195.68	4737.23

## Sheet: Figure_S4a_Sp_0_4
Cell_type	Value_x	Value_y
B cell	961.341	2459.37
CD14+ monocyte	978.977	1797.79
CD4+ T cell	1243.8	2839.6
Cytotoxic T cell	965.405	1872.88
Dendritic cell	3340.51	6844.89
Megakaryocyte	462.947	222.624
Plasmacytoid dendritic cell	1688	4737.23

## Sheet: Figure_S4a_Sp_1_2
Cell_type	Value_x	Value_y
B cell	5169.71	2871.81
CD14+ monocyte	6204.28	1812.12
CD16+ monocyte	9113.08	4356.95
CD4+ T cell	5575.13	3020.67
Cytotoxic T cell	4142.26	2277.89
Dendritic cell	15664.8	8132.48
Megakaryocyte	307.963	224.495
Natural killer cell	4467.58	2580.63

## Sheet: Figure_S4a_Sp_1_3
Cell_type	Value_x	Value_y
B cell	1197.07	2871.81
CD14+ monocyte	411.716	1812.12
CD16+ monocyte	1031.36	4356.95
CD4+ T cell	1453.1	3020.67
Cytotoxic T cell	1368.6	2277.89
Dendritic cell	2521.96	8132.48
Megakaryocyte	468.593	224.495
Natural killer cell	1240.75	2580.63
Plasmacytoid dendritic cell	1195.68	5463

## Sheet: Figure_S4a_Sp_1_4
Cell_type	Value_x	Value_y
B cell	961.341	2871.81
CD14+ monocyte	978.977	1812.12
CD4+ T cell	1243.8	3020.67
Cytotoxic T cell	965.405	2277.89
Dendritic cell	3340.51	8132.48
Megakaryocyte	462.947	224.495
Plasmacytoid dendritic cell	1688	5463

## Sheet: Figure_S4a_Sp_2_3
Cell_type	Value_x	Value_y
B cell	1197.07	5169.71
CD14+ monocyte	411.716	6204.28
CD16+ monocyte	1031.36	9113.08
CD4+ T cell	1453.1	5575.13
Cytotoxic T cell	1368.6	4142.26
Dendritic cell	2521.96	15664.8
Megakaryocyte	468.593	307.963
Natural killer cell	1240.75	4467.58

## Sheet: Figure_S4a_Sp_2_4
Cell_type	Value_x	Value_y
B cell	961.341	5169.71
CD14+ monocyte	978.977	6204.28
CD4+ T cell	1243.8	5575.13
Cytotoxic T cell	965.405	4142.26
Dendritic cell	3340.51	15664.8
Megakaryocyte	462.947	307.963

## Sheet: Figure_S4a_Sp_3_4
Cell_type	Value_x	Value_y
B cell	961.341	1197.07
CD14+ monocyte	978.977	411.716
CD4+ T cell	1243.8	1453.1
Cytotoxic T cell	965.405	1368.6
Dendritic cell	3340.51	2521.96
Megakaryocyte	462.947	468.593
Plasmacytoid dendritic cell	1688	1195.68

[truncated: 1 more sheets: Figure_S4b_Sp_0_1]
