# Supplementary material for: Transcriptome size matters for single-cell RNA-seq normalization and bulk deconvolution
Source: Nat Commun. 2025 Feb 1;16:1246. doi: 10.1038/s41467-025-56623-1 (PMC11787294; doi:10.1038/s41467-025-56623-1)
Supplement: Supplementary file 6 — Source Data [file 41467_2025_56623_MOESM6_ESM.zip › Source_data/Figure_S5.xlsx]

## Sheet: Figure_S5a
Group	Sample	Cell_type	Expression	Ctype_Sample
Raw_count	Sp1	L5_IT	13	L5_IT_Sp1
Raw_count	Sp1	L5_IT	11	L5_IT_Sp1
Raw_count	Sp1	L5_IT	4	L5_IT_Sp1
Raw_count	Sp1	L5_IT	13	L5_IT_Sp1
Raw_count	Sp1	L5_IT	31	L5_IT_Sp1
Raw_count	Sp1	L5_IT	17	L5_IT_Sp1
Raw_count	Sp1	L5_IT	14	L5_IT_Sp1
Raw_count	Sp1	L5_IT	30	L5_IT_Sp1
Raw_count	Sp1	L5_IT	26	L5_IT_Sp1
Raw_count	Sp1	L5_IT	13	L5_IT_Sp1
Raw_count	Sp1	L5_IT	11	L5_IT_Sp1
Raw_count	Sp1	L5_IT	19	L5_IT_Sp1
Raw_count	Sp1	L5_IT	18	L5_IT_Sp1
Raw_count	Sp1	L5_IT	10	L5_IT_Sp1
Raw_count	Sp1	L5_IT	20	L5_IT_Sp1
Raw_count	Sp1	L5_IT	20	L5_IT_Sp1
Raw_count	Sp1	L5_IT	13	L5_IT_Sp1
Raw_count	Sp1	L5_IT	17	L5_IT_Sp1
Raw_count	Sp1	L5_IT	20	L5_IT_Sp1
Raw_count	Sp1	L5_IT	10	L5_IT_Sp1
Raw_count	Sp1	L5_IT	51	L5_IT_Sp1
Raw_count	Sp1	L5_IT	4	L5_IT_Sp1
Raw_count	Sp1	L5_IT	24	L5_IT_Sp1
Raw_count	Sp1	L5_IT	80	L5_IT_Sp1
Raw_count	Sp1	L5_IT	5	L5_IT_Sp1
Raw_count	Sp1	L5_IT	54	L5_IT_Sp1
Raw_count	Sp1	L5_IT	3	L5_IT_Sp1
Raw_count	Sp1	L5_IT	39	L5_IT_Sp1
Raw_count	Sp1	L5_IT	51	L5_IT_Sp1
Raw_count	Sp1	L5_IT	10	L5_IT_Sp1
Raw_count	Sp1	L5_IT	10	L5_IT_Sp1
Raw_count	Sp1	L5_IT	8	L5_IT_Sp1
Raw_count	Sp1	L5_IT	21	L5_IT_Sp1
Raw_count	Sp1	L5_IT	14	L5_IT_Sp1
Raw_count	Sp1	L5_IT	7	L5_IT_Sp1
Raw_count	Sp1	L5_IT	8	L5_IT_Sp1
Raw_count	Sp1	L5_IT	41	L5_IT_Sp1
Raw_count	Sp1	L5_IT	12	L5_IT_Sp1
Raw_count	Sp1	L5_IT	35	L5_IT_Sp1
Raw_count	Sp1	L5_IT	11	L5_IT_Sp1
Raw_count	Sp1	L5_IT	9	L5_IT_Sp1
Raw_count	Sp1	L5_IT	21	L5_IT_Sp1
Raw_count	Sp1	L5_IT	19	L5_IT_Sp1
Raw_count	Sp1	L5_IT	10	L5_IT_Sp1
Raw_count	Sp1	L5_IT	5	L5_IT_Sp1
Raw_count	Sp1	L5_IT	7	L5_IT_Sp1
Raw_count	Sp1	L5_IT	16	L5_IT_Sp1
Raw_count	Sp1	L5_IT	11	L5_IT_Sp1
Raw_count	Sp1	L5_IT	12	L5_IT_Sp1
Raw_count	Sp1	L5_IT	7	L5_IT_Sp1
Raw_count	Sp1	L5_IT	28	L5_IT_Sp1
Raw_count	Sp1	L5_IT	10	L5_IT_Sp1
Raw_count	Sp1	L5_IT	13	L5_IT_Sp1
Raw_count	Sp1	L5_IT	22	L5_IT_Sp1
Raw_count	Sp1	L5_IT	12	L5_IT_Sp1
Raw_count	Sp1	L5_IT	20	L5_IT_Sp1
Raw_count	Sp1	L5_IT	21	L5_IT_Sp1
Raw_count	Sp1	L5_IT	13	L5_IT_Sp1
Raw_count	Sp1	L5_IT	32	L5_IT_Sp1
Raw_count	Sp1	L5_IT	3	L5_IT_Sp1
Raw_count	Sp1	L5_IT	46	L5_IT_Sp1
Raw_count	Sp1	L5_IT	10	L5_IT_Sp1
Raw_count	Sp1	L5_IT	15	L5_IT_Sp1
Raw_count	Sp1	L5_IT	28	L5_IT_Sp1
Raw_count	Sp1	L5_IT	20	L5_IT_Sp1
Raw_count	Sp1	L5_IT	11	L5_IT_Sp1
Raw_count	Sp1	L5_IT	21	L5_IT_Sp1
Raw_count	Sp1	L5_IT	9	L5_IT_Sp1
Raw_count	Sp1	L5_IT	12	L5_IT_Sp1
Raw_count	Sp1	L5_IT	47	L5_IT_Sp1
Raw_count	Sp1	L5_IT	20	L5_IT_Sp1
Raw_count	Sp1	L5_IT	31	L5_IT_Sp1
Raw_count	Sp1	L5_IT	1	L5_IT_Sp1
Raw_count	Sp1	L5_IT	8	L5_IT_Sp1
Raw_count	Sp1	L5_IT	4	L5_IT_Sp1
Raw_count	Sp1	L5_IT	16	L5_IT_Sp1
Raw_count	Sp1	L5_IT	17	L5_IT_Sp1
Raw_count	Sp1	L5_IT	22	L5_IT_Sp1
Raw_count	Sp1	L5_IT	9	L5_IT_Sp1
Raw_count	Sp1	L5_IT	25	L5_IT_Sp1
Raw_count	Sp1	L5_IT	30	L5_IT_Sp1
Raw_count	Sp1	L5_IT	27	L5_IT_Sp1
Raw_count	Sp1	L5_IT	14	L5_IT_Sp1
Raw_count	Sp1	L5_IT	31	L5_IT_Sp1
Raw_count	Sp1	L5_IT	20	L5_IT_Sp1
Raw_count	Sp1	L5_IT	19	L5_IT_Sp1
Raw_count	Sp1	L5_IT	6	L5_IT_Sp1
Raw_count	Sp1	L5_IT	11	L5_IT_Sp1
Raw_count	Sp1	L5_IT	18	L5_IT_Sp1
Raw_count	Sp1	L5_IT	40	L5_IT_Sp1
Raw_count	Sp1	L5_IT	9	L5_IT_Sp1
Raw_count	Sp1	L5_IT	10	L5_IT_Sp1
Raw_count	Sp1	L5_IT	7	L5_IT_Sp1
Raw_count	Sp1	L5_IT	29	L5_IT_Sp1
Raw_count	Sp1	L5_IT	15	L5_IT_Sp1
Raw_count	Sp1	L5_IT	29	L5_IT_Sp1
Raw_count	Sp1	L5_IT	14	L5_IT_Sp1
Raw_count	Sp1	L5_IT	18	L5_IT_Sp1
Raw_count	Sp1	L5_IT	31	L5_IT_Sp1
Raw_count	Sp1	L5_IT	12	L5_IT_Sp1
Raw_count	Sp1	L5_IT	24	L5_IT_Sp1
Raw_count	Sp1	L5_IT	32	L5_IT_Sp1
Raw_count	Sp1	L5_IT	16	L5_IT_Sp1
Raw_count	Sp1	L5_IT	54	L5_IT_Sp1
Raw_count	Sp1	L5_IT	32	L5_IT_Sp1
Raw_count	Sp1	L5_IT	9	L5_IT_Sp1
Raw_count	Sp1	L5_IT	6	L5_IT_Sp1
Raw_count	Sp1	L5_IT	29	L5_IT_Sp1
Raw_count	Sp1	L5_IT	39	L5_IT_Sp1
Raw_count	Sp1	L5_IT	19	L5_IT_Sp1
Raw_count	Sp1	L5_IT	23	L5_IT_Sp1
Raw_count	Sp1	L5_IT	47	L5_IT_Sp1
Raw_count	Sp1	L5_IT	26	L5_IT_Sp1
Raw_count	Sp1	L5_IT	24	L5_IT_Sp1
Raw_count	Sp1	L5_IT	41	L5_IT_Sp1
Raw_count	Sp1	L5_IT	22	L5_IT_Sp1
Raw_count	Sp1	L5_IT	6	L5_IT_Sp1
Raw_count	Sp1	L5_IT	26	L5_IT_Sp1
Raw_count	Sp1	L5_IT	13	L5_IT_Sp1
Raw_count	Sp1	L5_IT	44	L5_IT_Sp1
Raw_count	Sp1	L5_IT	30	L5_IT_Sp1
Raw_count	Sp1	L5_IT	26	L5_IT_Sp1
Raw_count	Sp1	L5_IT	21	L5_IT_Sp1
Raw_count	Sp1	L5_IT	39	L5_IT_Sp1
Raw_count	Sp1	L5_IT	18	L5_IT_Sp1
Raw_count	Sp1	L5_IT	3	L5_IT_Sp1
Raw_count	Sp1	L5_IT	42	L5_IT_Sp1
Raw_count	Sp1	L5_IT	5	L5_IT_Sp1
Raw_count	Sp1	L5_IT	23	L5_IT_Sp1
Raw_count	Sp1	L5_IT	19	L5_IT_Sp1
Raw_count	Sp1	L5_IT	25	L5_IT_Sp1
Raw_count	Sp1	L5_IT	45	L5_IT_Sp1
Raw_count	Sp1	L5_IT	4	L5_IT_Sp1
Raw_count	Sp1	L5_IT	6	L5_IT_Sp1
Raw_count	Sp1	L5_IT	62	L5_IT_Sp1
Raw_count	Sp1	L5_IT	27	L5_IT_Sp1
Raw_count	Sp1	L5_IT	18	L5_IT_Sp1
Raw_count	Sp1	L5_IT	21	L5_IT_Sp1
Raw_count	Sp1	L5_IT	30	L5_IT_Sp1
Raw_count	Sp1	L5_IT	11	L5_IT_Sp1
Raw_count	Sp1	L5_IT	13	L5_IT_Sp1
Raw_count	Sp1	L5_IT	17	L5_IT_Sp1
Raw_count	Sp1	L5_IT	15	L5_IT_Sp1
Raw_count	Sp1	L5_IT	11	L5_IT_Sp1
Raw_count	Sp1	L5_IT	6	L5_IT_Sp1
Raw_count	Sp1	L5_IT	22	L5_IT_Sp1
Raw_count	Sp1	L5_IT	28	L5_IT_Sp1
Raw_count	Sp1	L5_IT	12	L5_IT_Sp1
Raw_count	Sp1	L5_IT	26	L5_IT_Sp1
Raw_count	Sp1	L5_IT	32	L5_IT_Sp1
Raw_count	Sp1	L5_IT	28	L5_IT_Sp1
Raw_count	Sp1	L5_IT	24	L5_IT_Sp1
Raw_count	Sp1	L5_IT	21	L5_IT_Sp1
Raw_count	Sp1	L5_IT	13	L5_IT_Sp1
Raw_count	Sp1	L5_IT	11	L5_IT_Sp1
Raw_count	Sp1	L5_IT	15	L5_IT_Sp1
Raw_count	Sp1	L5_IT	28	L5_IT_Sp1
Raw_count	Sp1	L5_IT	31	L5_IT_Sp1
Raw_count	Sp1	L5_IT	8	L5_IT_Sp1
Raw_count	Sp1	L5_IT	19	L5_IT_Sp1
Raw_count	Sp1	L5_IT	38	L5_IT_Sp1
Raw_count	Sp1	L5_IT	17	L5_IT_Sp1
Raw_count	Sp1	L5_IT	13	L5_IT_Sp1
Raw_count	Sp1	L5_IT	30	L5_IT_Sp1
Raw_count	Sp1	L5_IT	4	L5_IT_Sp1
Raw_count	Sp1	L5_IT	51	L5_IT_Sp1
Raw_count	Sp1	L5_IT	3	L5_IT_Sp1
Raw_count	Sp1	L5_IT	16	L5_IT_Sp1
Raw_count	Sp1	L5_IT	23	L5_IT_Sp1
Raw_count	Sp1	L5_IT	8	L5_IT_Sp1
Raw_count	Sp1	L5_IT	22	L5_IT_Sp1
Raw_count	Sp1	L5_IT	17	L5_IT_Sp1
Raw_count	Sp1	L5_IT	27	L5_IT_Sp1
Raw_count	Sp1	L5_IT	12	L5_IT_Sp1
Raw_count	Sp1	L5_IT	12	L5_IT_Sp1
Raw_count	Sp1	L5_IT	26	L5_IT_Sp1
Raw_count	Sp1	L5_IT	9	L5_IT_Sp1
Raw_count	Sp1	L5_IT	20	L5_IT_Sp1
Raw_count	Sp1	L5_IT	32	L5_IT_Sp1
Raw_count	Sp1	L5_IT	25	L5_IT_Sp1
Raw_count	Sp1	L5_IT	28	L5_IT_Sp1
Raw_count	Sp1	L5_IT	14	L5_IT_Sp1
Raw_count	Sp1	L5_IT	9	L5_IT_Sp1
Raw_count	Sp1	L5_IT	3	L5_IT_Sp1
Raw_count	Sp1	L5_IT	25	L5_IT_Sp1
Raw_count	Sp1	L5_IT	3	L5_IT_Sp1
Raw_count	Sp1	L5_IT	54	L5_IT_Sp1
Raw_count	Sp1	L5_IT	13	L5_IT_Sp1
Raw_count	Sp1	L5_IT	8	L5_IT_Sp1
Raw_count	Sp1	L5_IT	14	L5_IT_Sp1
Raw_count	Sp1	L5_IT	25	L5_IT_Sp1
Raw_count	Sp1	L5_IT	6	L5_IT_Sp1
Raw_count	Sp1	L5_IT	28	L5_IT_Sp1
Raw_count	Sp1	L5_IT	9	L5_IT_Sp1
Raw_count	Sp1	L5_IT	28	L5_IT_Sp1
Raw_count	Sp1	L5_IT	12	L5_IT_Sp1
Raw_count	Sp1	L5_IT	39	L5_IT_Sp1
Raw_count	Sp1	L5_IT	10	L5_IT_Sp1
Raw_count	Sp1	L5_IT	29	L5_IT_Sp1
Raw_count	Sp1	L5_IT	25	L5_IT_Sp1
Raw_count	Sp1	L5_IT	8	L5_IT_Sp1
Raw_count	Sp1	L5_IT	26	L5_IT_Sp1
Raw_count	Sp1	L5_IT	30	L5_IT_Sp1
Raw_count	Sp1	L5_IT	15	L5_IT_Sp1
Raw_count	Sp1	L5_IT	32	L5_IT_Sp1
Raw_count	Sp1	L5_IT	40	L5_IT_Sp1
Raw_count	Sp1	L5_IT	4	L5_IT_Sp1
Raw_count	Sp1	L5_IT	17	L5_IT_Sp1
Raw_count	Sp1	L5_IT	9	L5_IT_Sp1
Raw_count	Sp1	L5_IT	9	L5_IT_Sp1
Raw_count	Sp1	L5_IT	42	L5_IT_Sp1
Raw_count	Sp1	L5_IT	29	L5_IT_Sp1
Raw_count	Sp1	L5_IT	23	L5_IT_Sp1
Raw_count	Sp1	L5_IT	16	L5_IT_Sp1
Raw_count	Sp1	L5_IT	15	L5_IT_Sp1
Raw_count	Sp1	L5_IT	25	L5_IT_Sp1
Raw_count	Sp1	L5_IT	13	L5_IT_Sp1
Raw_count	Sp1	L5_IT	5	L5_IT_Sp1
Raw_count	Sp1	L5_IT	31	L5_IT_Sp1
Raw_count	Sp1	L5_IT	24	L5_IT_Sp1
Raw_count	Sp1	L5_IT	21	L5_IT_Sp1
Raw_count	Sp1	L5_IT	21	L5_IT_Sp1
Raw_count	Sp1	L5_IT	15	L5_IT_Sp1
Raw_count	Sp1	L5_IT	8	L5_IT_Sp1
Raw_count	Sp1	L5_IT	19	L5_IT_Sp1
Raw_count	Sp1	L5_IT	12	L5_IT_Sp1
Raw_count	Sp1	L5_IT	26	L5_IT_Sp1
Raw_count	Sp1	L5_IT	6	L5_IT_Sp1
Raw_count	Sp1	L5_IT	7	L5_IT_Sp1
Raw_count	Sp1	L5_IT	5	L5_IT_Sp1
Raw_count	Sp1	L5_IT	12	L5_IT_Sp1
Raw_count	Sp1	L5_IT	18	L5_IT_Sp1
Raw_count	Sp1	L5_IT	21	L5_IT_Sp1
Raw_count	Sp1	L5_IT	14	L5_IT_Sp1
Raw_count	Sp1	L5_IT	10	L5_IT_Sp1
Raw_count	Sp1	L5_IT	14	L5_IT_Sp1
Raw_count	Sp1	L5_IT	9	L5_IT_Sp1
Raw_count	Sp1	L5_IT	5	L5_IT_Sp1
Raw_count	Sp1	L5_IT	16	L5_IT_Sp1
Raw_count	Sp1	L5_IT	13	L5_IT_Sp1
Raw_count	Sp1	L5_IT	22	L5_IT_Sp1
Raw_count	Sp1	L5_IT	41	L5_IT_Sp1
Raw_count	Sp1	L5_IT	29	L5_IT_Sp1
Raw_count	Sp1	L5_IT	20	L5_IT_Sp1
Raw_count	Sp1	L5_IT	30	L5_IT_Sp1
Raw_count	Sp1	L5_IT	5	L5_IT_Sp1
Raw_count	Sp1	L5_IT	1	L5_IT_Sp1
Raw_count	Sp1	L5_IT	17	L5_IT_Sp1
Raw_count	Sp1	L5_IT	40	L5_IT_Sp1
Raw_count	Sp1	L5_IT	54	L5_IT_Sp1
Raw_count	Sp1	L5_IT	20	L5_IT_Sp1
Raw_count	Sp1	L5_IT	14	L5_IT_Sp1
Raw_count	Sp1	L5_IT	32	L5_IT_Sp1
Raw_count	Sp1	L5_IT	12	L5_IT_Sp1
Raw_count	Sp1	L5_IT	31	L5_IT_Sp1
Raw_count	Sp1	L5_IT	75	L5_IT_Sp1
Raw_count	Sp1	L5_IT	30	L5_IT_Sp1
Raw_count	Sp1	L5_IT	9	L5_IT_Sp1
Raw_count	Sp1	L5_IT	13	L5_IT_Sp1
Raw_count	Sp1	L5_IT	15	L5_IT_Sp1
Raw_count	Sp1	L5_IT	35	L5_IT_Sp1
Raw_count	Sp1	L5_IT	8	L5_IT_Sp1
Raw_count	Sp1	L5_IT	4	L5_IT_Sp1
Raw_count	Sp1	L5_IT	19	L5_IT_Sp1
Raw_count	Sp1	L5_IT	17	L5_IT_Sp1
Raw_count	Sp1	L5_IT	22	L5_IT_Sp1
Raw_count	Sp1	L5_IT	31	L5_IT_Sp1
Raw_count	Sp1	L5_IT	14	L5_IT_Sp1
Raw_count	Sp1	L5_IT	1	L5_IT_Sp1
Raw_count	Sp1	L5_IT	9	L5_IT_Sp1
Raw_count	Sp1	L5_IT	19	L5_IT_Sp1
Raw_count	Sp1	L5_IT	17	L5_IT_Sp1
Raw_count	Sp1	L5_IT	0	L5_IT_Sp1
Raw_count	Sp1	L5_IT	8	L5_IT_Sp1
Raw_count	Sp1	L5_IT	8	L5_IT_Sp1
Raw_count	Sp1	L5_IT	25	L5_IT_Sp1
Raw_count	Sp1	L5_IT	16	L5_IT_Sp1
Raw_count	Sp1	L5_IT	31	L5_IT_Sp1
Raw_count	Sp1	L5_IT	11	L5_IT_Sp1
Raw_count	Sp1	L5_IT	24	L5_IT_Sp1
Raw_count	Sp1	L5_IT	48	L5_IT_Sp1
Raw_count	Sp1	L5_IT	18	L5_IT_Sp1
Raw_count	Sp1	L5_IT	16	L5_IT_Sp1
Raw_count	Sp1	L5_IT	25	L5_IT_Sp1
Raw_count	Sp1	L5_IT	15	L5_IT_Sp1
Raw_count	Sp1	L5_IT	11	L5_IT_Sp1
Raw_count	Sp1	L5_IT	13	L5_IT_Sp1
Raw_count	Sp1	L5_IT	12	L5_IT_Sp1
Raw_count	Sp1	L5_IT	18	L5_IT_Sp1
Raw_count	Sp1	L5_IT	15	L5_IT_Sp1
Raw_count	Sp1	L5_IT	12	L5_IT_Sp1
Raw_count	Sp1	L5_IT	22	L5_IT_Sp1
Raw_count	Sp1	L5_IT	37	L5_IT_Sp1
Raw_count	Sp1	L5_IT	5	L5_IT_Sp1
Raw_count	Sp1	L5_IT	6	L5_IT_Sp1
Raw_count	Sp1	L5_IT	26	L5_IT_Sp1
Raw_count	Sp1	L5_IT	24	L5_IT_Sp1
Raw_count	Sp1	L5_IT	13	L5_IT_Sp1
Raw_count	Sp1	L5_IT	6	L5_IT_Sp1
Raw_count	Sp1	L5_IT	14	L5_IT_Sp1
Raw_count	Sp1	L5_IT	21	L5_IT_Sp1
Raw_count	Sp1	L5_IT	8	L5_IT_Sp1
Raw_count	Sp1	L5_IT	19	L5_IT_Sp1
Raw_count	Sp1	L5_IT	11	L5_IT_Sp1
Raw_count	Sp1	L5_IT	28	L5_IT_Sp1
Raw_count	Sp1	L5_IT	24	L5_IT_Sp1
Raw_count	Sp1	L5_IT	64	L5_IT_Sp1
Raw_count	Sp1	L5_IT	12	L5_IT_Sp1
Raw_count	Sp1	L5_IT	20	L5_IT_Sp1
Raw_count	Sp1	L5_IT	34	L5_IT_Sp1
Raw_count	Sp1	L5_IT	35	L5_IT_Sp1
Raw_count	Sp1	L5_IT	10	L5_IT_Sp1
Raw_count	Sp1	L5_IT	31	L5_IT_Sp1
Raw_count	Sp1	L5_IT	14	L5_IT_Sp1
Raw_count	Sp1	L5_IT	9	L5_IT_Sp1
Raw_count	Sp1	L5_IT	28	L5_IT_Sp1
Raw_count	Sp1	L5_IT	15	L5_IT_Sp1
Raw_count	Sp1	L5_IT	64	L5_IT_Sp1
Raw_count	Sp1	L5_IT	38	L5_IT_Sp1
Raw_count	Sp1	L5_IT	34	L5_IT_Sp1
Raw_count	Sp1	L5_IT	26	L5_IT_Sp1
Raw_count	Sp1	L5_IT	24	L5_IT_Sp1
Raw_count	Sp1	L5_IT	30	L5_IT_Sp1
Raw_count	Sp1	L5_IT	23	L5_IT_Sp1
Raw_count	Sp1	L5_IT	29	L5_IT_Sp1
Raw_count	Sp1	L5_IT	8	L5_IT_Sp1
Raw_count	Sp1	L5_IT	20	L5_IT_Sp1
Raw_count	Sp1	L5_IT	29	L5_IT_Sp1
Raw_count	Sp1	L5_IT	8	L5_IT_Sp1
Raw_count	Sp1	L5_IT	29	L5_IT_Sp1
Raw_count	Sp1	L5_IT	20	L5_IT_Sp1
Raw_count	Sp1	L5_IT	15	L5_IT_Sp1
Raw_count	Sp1	L5_IT	28	L5_IT_Sp1
Raw_count	Sp1	L5_IT	68	L5_IT_Sp1
Raw_count	Sp1	L5_IT	16	L5_IT_Sp1
Raw_count	Sp1	L5_IT	9	L5_IT_Sp1
Raw_count	Sp1	L5_IT	21	L5_IT_Sp1
Raw_count	Sp1	L5_IT	23	L5_IT_Sp1
Raw_count	Sp1	L5_IT	27	L5_IT_Sp1
Raw_count	Sp1	L5_IT	21	L5_IT_Sp1
Raw_count	Sp1	L5_IT	10	L5_IT_Sp1
Raw_count	Sp1	L5_IT	22	L5_IT_Sp1
Raw_count	Sp1	L5_IT	34	L5_IT_Sp1
Raw_count	Sp1	L5_IT	23	L5_IT_Sp1
Raw_count	Sp1	L5_IT	35	L5_IT_Sp1
Raw_count	Sp1	L5_IT	10	L5_IT_Sp1
Raw_count	Sp1	L5_IT	18	L5_IT_Sp1
Raw_count	Sp1	L5_IT	19	L5_IT_Sp1
Raw_count	Sp1	L5_IT	31	L5_IT_Sp1
Raw_count	Sp1	L5_IT	15	L5_IT_Sp1
Raw_count	Sp1	L5_IT	23	L5_IT_Sp1
Raw_count	Sp1	L5_IT	14	L5_IT_Sp1
Raw_count	Sp1	L5_IT	9	L5_IT_Sp1
Raw_count	Sp1	L5_IT	20	L5_IT_Sp1
Raw_count	Sp1	L5_IT	25	L5_IT_Sp1
Raw_count	Sp1	L5_IT	10	L5_IT_Sp1
Raw_count	Sp1	L5_IT	14	L5_IT_Sp1
Raw_count	Sp1	L5_IT	7	L5_IT_Sp1
Raw_count	Sp1	L5_IT	33	L5_IT_Sp1
Raw_count	Sp1	L5_IT	11	L5_IT_Sp1
Raw_count	Sp1	L5_IT	5	L5_IT_Sp1
Raw_count	Sp1	L5_IT	34	L5_IT_Sp1
Raw_count	Sp1	L5_IT	7	L5_IT_Sp1
Raw_count	Sp1	L5_IT	22	L5_IT_Sp1
Raw_count	Sp1	L5_IT	10	L5_IT_Sp1
Raw_count	Sp1	L5_IT	3	L5_IT_Sp1
Raw_count	Sp1	L5_IT	28	L5_IT_Sp1
Raw_count	Sp1	L5_IT	36	L5_IT_Sp1
Raw_count	Sp1	L5_IT	6	L5_IT_Sp1
Raw_count	Sp1	L5_IT	22	L5_IT_Sp1
Raw_count	Sp1	L5_IT	35	L5_IT_Sp1
Raw_count	Sp1	L5_IT	23	L5_IT_Sp1
Raw_count	Sp1	L5_IT	34	L5_IT_Sp1
Raw_count	Sp1	L5_IT	26	L5_IT_Sp1
Raw_count	Sp1	L5_IT	4	L5_IT_Sp1
Raw_count	Sp1	L5_IT	11	L5_IT_Sp1
Raw_count	Sp1	L5_IT	19	L5_IT_Sp1
Raw_count	Sp1	L5_IT	12	L5_IT_Sp1
Raw_count	Sp1	L5_IT	86	L5_IT_Sp1
Raw_count	Sp1	L5_IT	22	L5_IT_Sp1
Raw_count	Sp1	L5_IT	30	L5_IT_Sp1
Raw_count	Sp1	L5_IT	6	L5_IT_Sp1
Raw_count	Sp1	L5_IT	34	L5_IT_Sp1
Raw_count	Sp1	L5_IT	20	L5_IT_Sp1
Raw_count	Sp1	L5_IT	15	L5_IT_Sp1
Raw_count	Sp1	L5_IT	21	L5_IT_Sp1
Raw_count	Sp1	L5_IT	8	L5_IT_Sp1
Raw_count	Sp1	L5_IT	32	L5_IT_Sp1
Raw_count	Sp1	L5_IT	10	L5_IT_Sp1
Raw_count	Sp1	L5_IT	19	L5_IT_Sp1
Raw_count	Sp1	L5_IT	11	L5_IT_Sp1
Raw_count	Sp1	L5_IT	14	L5_IT_Sp1
Raw_count	Sp1	L5_IT	9	L5_IT_Sp1
Raw_count	Sp1	L5_IT	29	L5_IT_Sp1
Raw_count	Sp1	L5_IT	19	L5_IT_Sp1
Raw_count	Sp1	L5_IT	22	L5_IT_Sp1
Raw_count	Sp1	L5_IT	16	L5_IT_Sp1
Raw_count	Sp1	L5_IT	20	L5_IT_Sp1
Raw_count	Sp1	L5_IT	20	L5_IT_Sp1
Raw_count	Sp1	L5_IT	37	L5_IT_Sp1
Raw_count	Sp1	L5_IT	19	L5_IT_Sp1
Raw_count	Sp1	L5_IT	59	L5_IT_Sp1
Raw_count	Sp1	L5_IT	9	L5_IT_Sp1
Raw_count	Sp1	L5_IT	34	L5_IT_Sp1
Raw_count	Sp1	L5_IT	49	L5_IT_Sp1
Raw_count	Sp1	L5_IT	14	L5_IT_Sp1
Raw_count	Sp1	L5_IT	26	L5_IT_Sp1
Raw_count	Sp1	L5_IT	41	L5_IT_Sp1
Raw_count	Sp1	L5_IT	4	L5_IT_Sp1
Raw_count	Sp1	L5_IT	6	L5_IT_Sp1
Raw_count	Sp1	L5_IT	20	L5_IT_Sp1
Raw_count	Sp1	L5_IT	20	L5_IT_Sp1
Raw_count	Sp1	L5_IT	21	L5_IT_Sp1
Raw_count	Sp1	L5_IT	6	L5_IT_Sp1
Raw_count	Sp1	L5_IT	28	L5_IT_Sp1
Raw_count	Sp1	L5_IT	14	L5_IT_Sp1
Raw_count	Sp1	L5_IT	16	L5_IT_Sp1
Raw_count	Sp1	L5_IT	7	L5_IT_Sp1
Raw_count	Sp1	L5_IT	24	L5_IT_Sp1
Raw_count	Sp1	L5_IT	9	L5_IT_Sp1
Raw_count	Sp1	L5_IT	4	L5_IT_Sp1
Raw_count	Sp1	L5_IT	16	L5_IT_Sp1
Raw_count	Sp1	L5_IT	24	L5_IT_Sp1
Raw_count	Sp1	L5_IT	17	L5_IT_Sp1
Raw_count	Sp1	L5_IT	23	L5_IT_Sp1
Raw_count	Sp1	L5_IT	36	L5_IT_Sp1
Raw_count	Sp1	L5_IT	8	L5_IT_Sp1
Raw_count	Sp1	L5_IT	6	L5_IT_Sp1
Raw_count	Sp1	L5_IT	9	L5_IT_Sp1
Raw_count	Sp1	L5_IT	7	L5_IT_Sp1
Raw_count	Sp1	L5_IT	18	L5_IT_Sp1
Raw_count	Sp1	L5_IT	31	L5_IT_Sp1
Raw_count	Sp1	L5_IT	21	L5_IT_Sp1
Raw_count	Sp1	L5_IT	6	L5_IT_Sp1
Raw_count	Sp1	L5_IT	10	L5_IT_Sp1
Raw_count	Sp1	L5_IT	13	L5_IT_Sp1
Raw_count	Sp1	L5_IT	27	L5_IT_Sp1
Raw_count	Sp1	L5_IT	40	L5_IT_Sp1
Raw_count	Sp1	L5_IT	19	L5_IT_Sp1
Raw_count	Sp1	L5_IT	73	L5_IT_Sp1
Raw_count	Sp1	L5_IT	31	L5_IT_Sp1
Raw_count	Sp1	L5_IT	26	L5_IT_Sp1
Raw_count	Sp1	L5_IT	12	L5_IT_Sp1
Raw_count	Sp1	L5_IT	10	L5_IT_Sp1
Raw_count	Sp1	L5_IT	6	L5_IT_Sp1
Raw_count	Sp1	L5_IT	12	L5_IT_Sp1
Raw_count	Sp1	L5_IT	30	L5_IT_Sp1
Raw_count	Sp1	L5_IT	13	L5_IT_Sp1
Raw_count	Sp1	L5_IT	9	L5_IT_Sp1
Raw_count	Sp1	L5_IT	20	L5_IT_Sp1
Raw_count	Sp1	L5_IT	2	L5_IT_Sp1
Raw_count	Sp1	L5_IT	19	L5_IT_Sp1
Raw_count	Sp1	L5_IT	13	L5_IT_Sp1
Raw_count	Sp1	L5_IT	15	L5_IT_Sp1
Raw_count	Sp1	L5_IT	46	L5_IT_Sp1
Raw_count	Sp1	L5_IT	13	L5_IT_Sp1
Raw_count	Sp1	L5_IT	14	L5_IT_Sp1
Raw_count	Sp1	L5_IT	29	L5_IT_Sp1
Raw_count	Sp1	L5_IT	1	L5_IT_Sp1
Raw_count	Sp1	L5_IT	7	L5_IT_Sp1
Raw_count	Sp1	L5_IT	28	L5_IT_Sp1
Raw_count	Sp1	L5_IT	10	L5_IT_Sp1
Raw_count	Sp1	L5_IT	22	L5_IT_Sp1
Raw_count	Sp1	L5_IT	12	L5_IT_Sp1
Raw_count	Sp1	L5_IT	12	L5_IT_Sp1
Raw_count	Sp1	L5_IT	12	L5_IT_Sp1
Raw_count	Sp1	L5_IT	14	L5_IT_Sp1
Raw_count	Sp1	L5_IT	28	L5_IT_Sp1
Raw_count	Sp1	L5_IT	23	L5_IT_Sp1
Raw_count	Sp1	L5_IT	13	L5_IT_Sp1
Raw_count	Sp1	L5_IT	17	L5_IT_Sp1
Raw_count	Sp1	L5_IT	12	L5_IT_Sp1
Raw_count	Sp1	L5_IT	21	L5_IT_Sp1
Raw_count	Sp1	L5_IT	9	L5_IT_Sp1
Raw_count	Sp1	L5_IT	73	L5_IT_Sp1
Raw_count	Sp1	L5_IT	8	L5_IT_Sp1
Raw_count	Sp1	L5_IT	7	L5_IT_Sp1
Raw_count	Sp1	L5_IT	25	L5_IT_Sp1
Raw_count	Sp1	L5_IT	20	L5_IT_Sp1
Raw_count	Sp1	L5_IT	15	L5_IT_Sp1
Raw_count	Sp1	L5_IT	24	L5_IT_Sp1
Raw_count	Sp1	L5_IT	5	L5_IT_Sp1
Raw_count	Sp1	L5_IT	21	L5_IT_Sp1
Raw_count	Sp1	L5_IT	25	L5_IT_Sp1
Raw_count	Sp1	L5_IT	9	L5_IT_Sp1
Raw_count	Sp1	L5_IT	13	L5_IT_Sp1
Raw_count	Sp1	L5_IT	22	L5_IT_Sp1
Raw_count	Sp1	L5_IT	23	L5_IT_Sp1
Raw_count	Sp1	L5_IT	26	L5_IT_Sp1
Raw_count	Sp1	L5_IT	23	L5_IT_Sp1
Raw_count	Sp1	L5_IT	10	L5_IT_Sp1
Raw_count	Sp1	L5_IT	15	L5_IT_Sp1
Raw_count	Sp1	L5_IT	21	L5_IT_Sp1
Raw_count	Sp1	L5_IT	14	L5_IT_Sp1
Raw_count	Sp1	L5_IT	44	L5_IT_Sp1
Raw_count	Sp1	L5_IT	14	L5_IT_Sp1
Raw_count	Sp1	L5_IT	11	L5_IT_Sp1
Raw_count	Sp1	L5_IT	54	L5_IT_Sp1
Raw_count	Sp1	L5_IT	20	L5_IT_Sp1
Raw_count	Sp1	L5_IT	10	L5_IT_Sp1
Raw_count	Sp1	L5_IT	9	L5_IT_Sp1
Raw_count	Sp1	L5_IT	7	L5_IT_Sp1
Raw_count	Sp1	L5_IT	19	L5_IT_Sp1
Raw_count	Sp1	L5_IT	8	L5_IT_Sp1
Raw_count	Sp1	L5_IT	42	L5_IT_Sp1
Raw_count	Sp1	L5_IT	10	L5_IT_Sp1
Raw_count	Sp1	L5_IT	12	L5_IT_Sp1
Raw_count	Sp1	L5_IT	20	L5_IT_Sp1
Raw_count	Sp1	L5_IT	35	L5_IT_Sp1
Raw_count	Sp1	L5_IT	11	L5_IT_Sp1
Raw_count	Sp1	L5_IT	14	L5_IT_Sp1
Raw_count	Sp1	L5_IT	15	L5_IT_Sp1
Raw_count	Sp1	L5_IT	13	L5_IT_Sp1
Raw_count	Sp1	L5_IT	30	L5_IT_Sp1
Raw_count	Sp1	L5_IT	3	L5_IT_Sp1
Raw_count	Sp1	L5_IT	35	L5_IT_Sp1
Raw_count	Sp1	L5_IT	44	L5_IT_Sp1
Raw_count	Sp1	L5_IT	21	L5_IT_Sp1
Raw_count	Sp1	L5_IT	43	L5_IT_Sp1
Raw_count	Sp1	L5_IT	32	L5_IT_Sp1
Raw_count	Sp1	L5_IT	53	L5_IT_Sp1
Raw_count	Sp1	L5_IT	4	L5_IT_Sp1
Raw_count	Sp1	L5_IT	20	L5_IT_Sp1
Raw_count	Sp1	L5_IT	23	L5_IT_Sp1
Raw_count	Sp1	L5_IT	24	L5_IT_Sp1
Raw_count	Sp1	L5_IT	35	L5_IT_Sp1
Raw_count	Sp1	L5_IT	8	L5_IT_Sp1
Raw_count	Sp1	L5_IT	22	L5_IT_Sp1
Raw_count	Sp1	L5_IT	16	L5_IT_Sp1
Raw_count	Sp1	L5_IT	15	L5_IT_Sp1
Raw_count	Sp1	L5_IT	9	L5_IT_Sp1
Raw_count	Sp1	L5_IT	8	L5_IT_Sp1
Raw_count	Sp1	L5_IT	30	L5_IT_Sp1
Raw_count	Sp1	L5_IT	17	L5_IT_Sp1
Raw_count	Sp1	L5_IT	21	L5_IT_Sp1
Raw_count	Sp1	L5_IT	34	L5_IT_Sp1
Raw_count	Sp1	L5_IT	32	L5_IT_Sp1
Raw_count	Sp1	L5_IT	48	L5_IT_Sp1
Raw_count	Sp1	L5_IT	32	L5_IT_Sp1
Raw_count	Sp1	L5_IT	41	L5_IT_Sp1
Raw_count	Sp1	L5_IT	10	L5_IT_Sp1
Raw_count	Sp1	L5_IT	25	L5_IT_Sp1
Raw_count	Sp1	L5_IT	10	L5_IT_Sp1
Raw_count	Sp1	L5_IT	40	L5_IT_Sp1
Raw_count	Sp1	L5_IT	5	L5_IT_Sp1
Raw_count	Sp1	L5_IT	8	L5_IT_Sp1
Raw_count	Sp1	L5_IT	51	L5_IT_Sp1
Raw_count	Sp1	L5_IT	16	L5_IT_Sp1
Raw_count	Sp1	L5_IT	5	L5_IT_Sp1
Raw_count	Sp1	L5_IT	21	L5_IT_Sp1
Raw_count	Sp1	L5_IT	15	L5_IT_Sp1
Raw_count	Sp1	L5_IT	10	L5_IT_Sp1
Raw_count	Sp1	L5_IT	31	L5_IT_Sp1
Raw_count	Sp1	L5_IT	26	L5_IT_Sp1
Raw_count	Sp1	L5_IT	17	L5_IT_Sp1
Raw_count	Sp1	L5_IT	13	L5_IT_Sp1
Raw_count	Sp1	L5_IT	38	L5_IT_Sp1
Raw_count	Sp1	L5_IT	14	L5_IT_Sp1
Raw_count	Sp1	L5_IT	29	L5_IT_Sp1
Raw_count	Sp1	L5_IT	13	L5_IT_Sp1
Raw_count	Sp1	L5_IT	23	L5_IT_Sp1
Raw_count	Sp1	L5_IT	46	L5_IT_Sp1
Raw_count	Sp1	L5_IT	24	L5_IT_Sp1
Raw_count	Sp1	L5_IT	9	L5_IT_Sp1
Raw_count	Sp1	L5_IT	74	L5_IT_Sp1
Raw_count	Sp1	L5_IT	8	L5_IT_Sp1
Raw_count	Sp1	L5_IT	28	L5_IT_Sp1
Raw_count	Sp1	L5_IT	21	L5_IT_Sp1
Raw_count	Sp1	L5_IT	56	L5_IT_Sp1
Raw_count	Sp1	L5_IT	12	L5_IT_Sp1
Raw_count	Sp1	L5_IT	13	L5_IT_Sp1
Raw_count	Sp1	L5_IT	30	L5_IT_Sp1
Raw_count	Sp1	L5_IT	19	L5_IT_Sp1
Raw_count	Sp1	L5_IT	32	L5_IT_Sp1
Raw_count	Sp1	L5_IT	8	L5_IT_Sp1
Raw_count	Sp1	L5_IT	10	L5_IT_Sp1
Raw_count	Sp1	L5_IT	3	L5_IT_Sp1
Raw_count	Sp1	L5_IT	19	L5_IT_Sp1
Raw_count	Sp1	L5_IT	40	L5_IT_Sp1
Raw_count	Sp1	L5_IT	29	L5_IT_Sp1
Raw_count	Sp1	L5_IT	26	L5_IT_Sp1
Raw_count	Sp1	L5_IT	44	L5_IT_Sp1
Raw_count	Sp1	L5_IT	18	L5_IT_Sp1
Raw_count	Sp1	L5_IT	15	L5_IT_Sp1
Raw_count	Sp1	L5_IT	4	L5_IT_Sp1
Raw_count	Sp1	L5_IT	33	L5_IT_Sp1
Raw_count	Sp1	L5_IT	5	L5_IT_Sp1
Raw_count	Sp1	L5_IT	8	L5_IT_Sp1
Raw_count	Sp1	L5_IT	5	L5_IT_Sp1
Raw_count	Sp1	L5_IT	21	L5_IT_Sp1
Raw_count	Sp1	L5_IT	18	L5_IT_Sp1
Raw_count	Sp1	L5_IT	13	L5_IT_Sp1
Raw_count	Sp1	L5_IT	14	L5_IT_Sp1
Raw_count	Sp1	L5_IT	33	L5_IT_Sp1
Raw_count	Sp1	L5_IT	7	L5_IT_Sp1
Raw_count	Sp1	L5_IT	12	L5_IT_Sp1
Raw_count	Sp1	L5_IT	16	L5_IT_Sp1
Raw_count	Sp1	L5_IT	15	L5_IT_Sp1
Raw_count	Sp1	L5_IT	9	L5_IT_Sp1
Raw_count	Sp1	L5_IT	22	L5_IT_Sp1
Raw_count	Sp1	L5_IT	46	L5_IT_Sp1
Raw_count	Sp1	L5_IT	26	L5_IT_Sp1
Raw_count	Sp1	L5_IT	14	L5_IT_Sp1
Raw_count	Sp1	L5_IT	5	L5_IT_Sp1
Raw_count	Sp1	L5_IT	8	L5_IT_Sp1
Raw_count	Sp1	L5_IT	11	L5_IT_Sp1
Raw_count	Sp1	L5_IT	44	L5_IT_Sp1
Raw_count	Sp1	L5_IT	27	L5_IT_Sp1
Raw_count	Sp1	L5_IT	12	L5_IT_Sp1
Raw_count	Sp1	L5_IT	18	L5_IT_Sp1
Raw_count	Sp1	L5_IT	44	L5_IT_Sp1
Raw_count	Sp1	L5_IT	9	L5_IT_Sp1
Raw_count	Sp1	L5_IT	33	L5_IT_Sp1
Raw_count	Sp1	L5_IT	10	L5_IT_Sp1
Raw_count	Sp1	L5_IT	13	L5_IT_Sp1
Raw_count	Sp1	L5_IT	37	L5_IT_Sp1
Raw_count	Sp1	L5_IT	17	L5_IT_Sp1
Raw_count	Sp1	L5_IT	8	L5_IT_Sp1
Raw_count	Sp1	L5_IT	17	L5_IT_Sp1
Raw_count	Sp1	L5_IT	8	L5_IT_Sp1
Raw_count	Sp1	L5_IT	39	L5_IT_Sp1
Raw_count	Sp1	L5_IT	15	L5_IT_Sp1
Raw_count	Sp1	L5_IT	7	L5_IT_Sp1
Raw_count	Sp1	L5_IT	5	L5_IT_Sp1
Raw_count	Sp1	L5_IT	12	L5_IT_Sp1
Raw_count	Sp1	L5_IT	10	L5_IT_Sp1
Raw_count	Sp1	L5_IT	57	L5_IT_Sp1
Raw_count	Sp1	L5_IT	10	L5_IT_Sp1
Raw_count	Sp1	L5_IT	14	L5_IT_Sp1
Raw_count	Sp1	L5_IT	33	L5_IT_Sp1
Raw_count	Sp1	L5_IT	12	L5_IT_Sp1
Raw_count	Sp1	L5_IT	5	L5_IT_Sp1
Raw_count	Sp1	L5_IT	27	L5_IT_Sp1
Raw_count	Sp1	L5_IT	11	L5_IT_Sp1
Raw_count	Sp1	L5_IT	5	L5_IT_Sp1
Raw_count	Sp1	L5_IT	37	L5_IT_Sp1
Raw_count	Sp1	L5_IT	14	L5_IT_Sp1
Raw_count	Sp1	L5_IT	9	L5_IT_Sp1
Raw_count	Sp1	L5_IT	43	L5_IT_Sp1
Raw_count	Sp1	L5_IT	22	L5_IT_Sp1
Raw_count	Sp1	L5_IT	20	L5_IT_Sp1
Raw_count	Sp1	L5_IT	16	L5_IT_Sp1
Raw_count	Sp1	L5_IT	13	L5_IT_Sp1
Raw_count	Sp1	L5_IT	10	L5_IT_Sp1
Raw_count	Sp1	L5_IT	22	L5_IT_Sp1
Raw_count	Sp1	L5_IT	5	L5_IT_Sp1
Raw_count	Sp1	L5_IT	21	L5_IT_Sp1
Raw_count	Sp1	L5_IT	6	L5_IT_Sp1
Raw_count	Sp1	L5_IT	41	L5_IT_Sp1
Raw_count	Sp1	L5_IT	13	L5_IT_Sp1
Raw_count	Sp1	L5_IT	13	L5_IT_Sp1
Raw_count	Sp1	L5_IT	23	L5_IT_Sp1
Raw_count	Sp1	L5_IT	47	L5_IT_Sp1
Raw_count	Sp1	L5_IT	16	L5_IT_Sp1
Raw_count	Sp1	L5_IT	16	L5_IT_Sp1
Raw_count	Sp1	L5_IT	16	L5_IT_Sp1
Raw_count	Sp1	L5_IT	13	L5_IT_Sp1
Raw_count	Sp1	L5_IT	9	L5_IT_Sp1
Raw_count	Sp1	L5_IT	1	L5_IT_Sp1
Raw_count	Sp1	L5_IT	8	L5_IT_Sp1
Raw_count	Sp1	L5_IT	22	L5_IT_Sp1
Raw_count	Sp1	L5_IT	12	L5_IT_Sp1
Raw_count	Sp1	L5_IT	21	L5_IT_Sp1
Raw_count	Sp1	L5_IT	22	L5_IT_Sp1
Raw_count	Sp1	L5_IT	10	L5_IT_Sp1
Raw_count	Sp1	L5_IT	15	L5_IT_Sp1
Raw_count	Sp1	L5_IT	13	L5_IT_Sp1
Raw_count	Sp1	L5_IT	13	L5_IT_Sp1
Raw_count	Sp1	L5_IT	5	L5_IT_Sp1
Raw_count	Sp1	L5_IT	20	L5_IT_Sp1
Raw_count	Sp1	L5_IT	9	L5_IT_Sp1
Raw_count	Sp1	L5_IT	12	L5_IT_Sp1
Raw_count	Sp1	L5_IT	19	L5_IT_Sp1
Raw_count	Sp1	L5_IT	24	L5_IT_Sp1
Raw_count	Sp1	L5_IT	15	L5_IT_Sp1
Raw_count	Sp1	L5_IT	12	L5_IT_Sp1
Raw_count	Sp1	L5_IT	11	L5_IT_Sp1
Raw_count	Sp1	L5_IT	32	L5_IT_Sp1
Raw_count	Sp1	L5_IT	21	L5_IT_Sp1
Raw_count	Sp1	L5_IT	3	L5_IT_Sp1
Raw_count	Sp1	L5_IT	11	L5_IT_Sp1
Raw_count	Sp1	L5_IT	15	L5_IT_Sp1
Raw_count	Sp1	L5_IT	9	L5_IT_Sp1
Raw_count	Sp1	L5_IT	15	L5_IT_Sp1
Raw_count	Sp1	L5_IT	10	L5_IT_Sp1
Raw_count	Sp1	L5_IT	16	L5_IT_Sp1
Raw_count	Sp1	L5_IT	20	L5_IT_Sp1
Raw_count	Sp1	L5_IT	16	L5_IT_Sp1
Raw_count	Sp1	L5_IT	43	L5_IT_Sp1
Raw_count	Sp1	L5_IT	46	L5_IT_Sp1
Raw_count	Sp1	L5_IT	6	L5_IT_Sp1
Raw_count	Sp1	L5_IT	37	L5_IT_Sp1
Raw_count	Sp1	L5_IT	35	L5_IT_Sp1
Raw_count	Sp1	L5_IT	9	L5_IT_Sp1
Raw_count	Sp1	L5_IT	20	L5_IT_Sp1
Raw_count	Sp1	L5_IT	23	L5_IT_Sp1
Raw_count	Sp1	L5_IT	14	L5_IT_Sp1
Raw_count	Sp1	L5_IT	36	L5_IT_Sp1
Raw_count	Sp1	L5_IT	30	L5_IT_Sp1
Raw_count	Sp1	L5_IT	51	L5_IT_Sp1
Raw_count	Sp1	L5_IT	15	L5_IT_Sp1
Raw_count	Sp1	L5_IT	24	L5_IT_Sp1
Raw_count	Sp1	L5_IT	46	L5_IT_Sp1
Raw_count	Sp1	L5_IT	14	L5_IT_Sp1
Raw_count	Sp1	L5_IT	25	L5_IT_Sp1
Raw_count	Sp1	L5_IT	39	L5_IT_Sp1
Raw_count	Sp1	L5_IT	38	L5_IT_Sp1
Raw_count	Sp1	L5_IT	7	L5_IT_Sp1
Raw_count	Sp1	L5_IT	43	L5_IT_Sp1
Raw_count	Sp1	L5_IT	1	L5_IT_Sp1
Raw_count	Sp1	L5_IT	28	L5_IT_Sp1
Raw_count	Sp1	L5_IT	26	L5_IT_Sp1
Raw_count	Sp1	L5_IT	10	L5_IT_Sp1
Raw_count	Sp1	L5_IT	32	L5_IT_Sp1
Raw_count	Sp1	L5_IT	30	L5_IT_Sp1
Raw_count	Sp1	L5_IT	33	L5_IT_Sp1
Raw_count	Sp1	L5_IT	19	L5_IT_Sp1
Raw_count	Sp1	L5_IT	26	L5_IT_Sp1
Raw_count	Sp1	L5_IT	25	L5_IT_Sp1
Raw_count	Sp1	L5_IT	11	L5_IT_Sp1
Raw_count	Sp1	L5_IT	5	L5_IT_Sp1
Raw_count	Sp1	L5_IT	28	L5_IT_Sp1
Raw_count	Sp1	L5_IT	26	L5_IT_Sp1
Raw_count	Sp1	L5_IT	15	L5_IT_Sp1
Raw_count	Sp1	L5_IT	40	L5_IT_Sp1
Raw_count	Sp1	L5_IT	26	L5_IT_Sp1
Raw_count	Sp1	L5_IT	24	L5_IT_Sp1
Raw_count	Sp1	L5_IT	4	L5_IT_Sp1
Raw_count	Sp1	L5_IT	25	L5_IT_Sp1
Raw_count	Sp1	L5_IT	25	L5_IT_Sp1
Raw_count	Sp1	L5_IT	14	L5_IT_Sp1
Raw_count	Sp1	L5_IT	15	L5_IT_Sp1
Raw_count	Sp1	L5_IT	9	L5_IT_Sp1
Raw_count	Sp1	L5_IT	22	L5_IT_Sp1
Raw_count	Sp1	L5_IT	25	L5_IT_Sp1
Raw_count	Sp1	L5_IT	14	L5_IT_Sp1
Raw_count	Sp1	L5_IT	27	L5_IT_Sp1
Raw_count	Sp1	L5_IT	39	L5_IT_Sp1
Raw_count	Sp1	L5_IT	12	L5_IT_Sp1
Raw_count	Sp1	L5_IT	37	L5_IT_Sp1
Raw_count	Sp1	L5_IT	22	L5_IT_Sp1
Raw_count	Sp1	L5_IT	13	L5_IT_Sp1
Raw_count	Sp1	L5_IT	34	L5_IT_Sp1
Raw_count	Sp1	L5_IT	17	L5_IT_Sp1
Raw_count	Sp1	L5_IT	10	L5_IT_Sp1
Raw_count	Sp1	L5_IT	44	L5_IT_Sp1
Raw_count	Sp1	L5_IT	11	L5_IT_Sp1
Raw_count	Sp1	L5_IT	10	L5_IT_Sp1
Raw_count	Sp1	L5_IT	17	L5_IT_Sp1
Raw_count	Sp1	L5_IT	38	L5_IT_Sp1
Raw_count	Sp1	L5_IT	10	L5_IT_Sp1
Raw_count	Sp1	L5_IT	25	L5_IT_Sp1
Raw_count	Sp1	L5_IT	13	L5_IT_Sp1
Raw_count	Sp1	L5_IT	9	L5_IT_Sp1
Raw_count	Sp1	L5_IT	18	L5_IT_Sp1
Raw_count	Sp1	L5_IT	31	L5_IT_Sp1
Raw_count	Sp1	L5_IT	33	L5_IT_Sp1
Raw_count	Sp1	L5_IT	23	L5_IT_Sp1
Raw_count	Sp1	L5_IT	30	L5_IT_Sp1
Raw_count	Sp1	L5_IT	4	L5_IT_Sp1
Raw_count	Sp1	L5_IT	40	L5_IT_Sp1
Raw_count	Sp1	L5_IT	17	L5_IT_Sp1
Raw_count	Sp1	L5_IT	33	L5_IT_Sp1
Raw_count	Sp1	L5_IT	3	L5_IT_Sp1
Raw_count	Sp1	L5_IT	20	L5_IT_Sp1
Raw_count	Sp1	L5_IT	17	L5_IT_Sp1
Raw_count	Sp1	L5_IT	20	L5_IT_Sp1
Raw_count	Sp1	L5_IT	18	L5_IT_Sp1
Raw_count	Sp1	L5_IT	18	L5_IT_Sp1
Raw_count	Sp1	L5_IT	22	L5_IT_Sp1
Raw_count	Sp1	L5_IT	8	L5_IT_Sp1
Raw_count	Sp1	L5_IT	8	L5_IT_Sp1
Raw_count	Sp1	L5_IT	14	L5_IT_Sp1
Raw_count	Sp1	L5_IT	26	L5_IT_Sp1
Raw_count	Sp1	L5_IT	37	L5_IT_Sp1
Raw_count	Sp1	L5_IT	13	L5_IT_Sp1
Raw_count	Sp1	L5_IT	24	L5_IT_Sp1
Raw_count	Sp1	L5_IT	16	L5_IT_Sp1
Raw_count	Sp1	L5_IT	17	L5_IT_Sp1
Raw_count	Sp1	L5_IT	15	L5_IT_Sp1
Raw_count	Sp1	L5_IT	27	L5_IT_Sp1
Raw_count	Sp1	L5_IT	6	L5_IT_Sp1
Raw_count	Sp1	L5_IT	11	L5_IT_Sp1
Raw_count	Sp1	L5_IT	16	L5_IT_Sp1
Raw_count	Sp1	L5_IT	33	L5_IT_Sp1
Raw_count	Sp1	L5_IT	11	L5_IT_Sp1
Raw_count	Sp1	L5_IT	15	L5_IT_Sp1
Raw_count	Sp1	L5_IT	18	L5_IT_Sp1
Raw_count	Sp1	L5_IT	26	L5_IT_Sp1
Raw_count	Sp1	L5_IT	33	L5_IT_Sp1
Raw_count	Sp1	L5_IT	10	L5_IT_Sp1
Raw_count	Sp1	L5_IT	34	L5_IT_Sp1
Raw_count	Sp1	L5_IT	18	L5_IT_Sp1
Raw_count	Sp1	L5_IT	5	L5_IT_Sp1
Raw_count	Sp1	L5_IT	16	L5_IT_Sp1
Raw_count	Sp1	L5_IT	8	L5_IT_Sp1
Raw_count	Sp1	L5_IT	7	L5_IT_Sp1
Raw_count	Sp1	L5_IT	11	L5_IT_Sp1
Raw_count	Sp1	L5_IT	13	L5_IT_Sp1
Raw_count	Sp1	L5_IT	21	L5_IT_Sp1
Raw_count	Sp1	L5_IT	23	L5_IT_Sp1
Raw_count	Sp1	L5_IT	13	L5_IT_Sp1
Raw_count	Sp1	L5_IT	7	L5_IT_Sp1
Raw_count	Sp1	L5_IT	14	L5_IT_Sp1
Raw_count	Sp1	L5_IT	33	L5_IT_Sp1
Raw_count	Sp1	L5_IT	19	L5_IT_Sp1
Raw_count	Sp1	L5_IT	2	L5_IT_Sp1
Raw_count	Sp1	L5_IT	10	L5_IT_Sp1
Raw_count	Sp1	L5_IT	29	L5_IT_Sp1
Raw_count	Sp1	L5_IT	17	L5_IT_Sp1
Raw_count	Sp1	L5_IT	2	L5_IT_Sp1
Raw_count	Sp1	L5_IT	16	L5_IT_Sp1
Raw_count	Sp1	L5_IT	34	L5_IT_Sp1
Raw_count	Sp1	L5_IT	23	L5_IT_Sp1
Raw_count	Sp1	L5_IT	53	L5_IT_Sp1
Raw_count	Sp1	L5_IT	28	L5_IT_Sp1
Raw_count	Sp1	L5_IT	12	L5_IT_Sp1
Raw_count	Sp1	L5_IT	13	L5_IT_Sp1
Raw_count	Sp1	L5_IT	7	L5_IT_Sp1
Raw_count	Sp1	L5_IT	3	L5_IT_Sp1
Raw_count	Sp1	L5_IT	41	L5_IT_Sp1
Raw_count	Sp1	L5_IT	18	L5_IT_Sp1
Raw_count	Sp1	L5_IT	34	L5_IT_Sp1
Raw_count	Sp1	L5_IT	12	L5_IT_Sp1
Raw_count	Sp1	L5_IT	24	L5_IT_Sp1
Raw_count	Sp1	L5_IT	19	L5_IT_Sp1
Raw_count	Sp1	L5_IT	46	L5_IT_Sp1
Raw_count	Sp1	L5_IT	27	L5_IT_Sp1
Raw_count	Sp1	L5_IT	30	L5_IT_Sp1
Raw_count	Sp1	L5_IT	11	L5_IT_Sp1
Raw_count	Sp1	L5_IT	21	L5_IT_Sp1
Raw_count	Sp1	L5_IT	22	L5_IT_Sp1
Raw_count	Sp1	L5_IT	22	L5_IT_Sp1
Raw_count	Sp1	L5_IT	19	L5_IT_Sp1
Raw_count	Sp1	L5_IT	29	L5_IT_Sp1
Raw_count	Sp1	L5_IT	19	L5_IT_Sp1
Raw_count	Sp1	L5_IT	26	L5_IT_Sp1
Raw_count	Sp1	L5_IT	9	L5_IT_Sp1
Raw_count	Sp1	L5_IT	15	L5_IT_Sp1
Raw_count	Sp1	L5_IT	32	L5_IT_Sp1
Raw_count	Sp1	L5_IT	10	L5_IT_Sp1
Raw_count	Sp1	L5_IT	23	L5_IT_Sp1
Raw_count	Sp1	L5_IT	17	L5_IT_Sp1
Raw_count	Sp1	L5_IT	13	L5_IT_Sp1
Raw_count	Sp1	L5_IT	15	L5_IT_Sp1
Raw_count	Sp1	L5_IT	72	L5_IT_Sp1
Raw_count	Sp1	L5_IT	23	L5_IT_Sp1
Raw_count	Sp1	L5_IT	27	L5_IT_Sp1
Raw_count	Sp1	L5_IT	23	L5_IT_Sp1
Raw_count	Sp1	L5_IT	5	L5_IT_Sp1
Raw_count	Sp1	L5_IT	16	L5_IT_Sp1
Raw_count	Sp1	L5_IT	22	L5_IT_Sp1
Raw_count	Sp1	L5_IT	50	L5_IT_Sp1
Raw_count	Sp1	L5_IT	17	L5_IT_Sp1
Raw_count	Sp1	L5_IT	26	L5_IT_Sp1
Raw_count	Sp1	L5_IT	21	L5_IT_Sp1
Raw_count	Sp1	L5_IT	21	L5_IT_Sp1
Raw_count	Sp1	L5_IT	28	L5_IT_Sp1
Raw_count	Sp1	L5_IT	11	L5_IT_Sp1
Raw_count	Sp1	L5_IT	11	L5_IT_Sp1
Raw_count	Sp1	L5_IT	10	L5_IT_Sp1
Raw_count	Sp1	L5_IT	19	L5_IT_Sp1
Raw_count	Sp1	L5_IT	5	L5_IT_Sp1
Raw_count	Sp1	L5_IT	26	L5_IT_Sp1
Raw_count	Sp1	L5_IT	25	L5_IT_Sp1
Raw_count	Sp1	L5_IT	28	L5_IT_Sp1
Raw_count	Sp1	L5_IT	8	L5_IT_Sp1
Raw_count	Sp1	L5_IT	16	L5_IT_Sp1
Raw_count	Sp1	L5_IT	13	L5_IT_Sp1
Raw_count	Sp1	L5_IT	30	L5_IT_Sp1
Raw_count	Sp1	L5_IT	21	L5_IT_Sp1
Raw_count	Sp1	L5_IT	38	L5_IT_Sp1
Raw_count	Sp1	L5_IT	24	L5_IT_Sp1
Raw_count	Sp1	L5_IT	54	L5_IT_Sp1
Raw_count	Sp1	L5_IT	58	L5_IT_Sp1
Raw_count	Sp1	L5_IT	24	L5_IT_Sp1
Raw_count	Sp1	L5_IT	34	L5_IT_Sp1
Raw_count	Sp1	L5_IT	7	L5_IT_Sp1
Raw_count	Sp1	L5_IT	27	L5_IT_Sp1
Raw_count	Sp1	L5_IT	13	L5_IT_Sp1
Raw_count	Sp1	L5_IT	29	L5_IT_Sp1
Raw_count	Sp1	L5_IT	55	L5_IT_Sp1
Raw_count	Sp1	L5_IT	7	L5_IT_Sp1
Raw_count	Sp1	L5_IT	4	L5_IT_Sp1
Raw_count	Sp1	L5_IT	26	L5_IT_Sp1
Raw_count	Sp1	L5_IT	22	L5_IT_Sp1
Raw_count	Sp1	L5_IT	32	L5_IT_Sp1
Raw_count	Sp1	L5_IT	8	L5_IT_Sp1
Raw_count	Sp1	L5_IT	25	L5_IT_Sp1
Raw_count	Sp1	L5_IT	18	L5_IT_Sp1
Raw_count	Sp1	L5_IT	32	L5_IT_Sp1
Raw_count	Sp1	L5_IT	17	L5_IT_Sp1
Raw_count	Sp1	L5_IT	13	L5_IT_Sp1
Raw_count	Sp1	L5_IT	32	L5_IT_Sp1
Raw_count	Sp1	L5_IT	5	L5_IT_Sp1
Raw_count	Sp1	L5_IT	56	L5_IT_Sp1
Raw_count	Sp1	L5_IT	10	L5_IT_Sp1
Raw_count	Sp1	L5_IT	11	L5_IT_Sp1
Raw_count	Sp1	L5_IT	16	L5_IT_Sp1
Raw_count	Sp1	L5_IT	11	L5_IT_Sp1
Raw_count	Sp1	L5_IT	16	L5_IT_Sp1
Raw_count	Sp1	L5_IT	23	L5_IT_Sp1
Raw_count	Sp1	L5_IT	4	L5_IT_Sp1
Raw_count	Sp1	L5_IT	20	L5_IT_Sp1
Raw_count	Sp1	L5_IT	9	L5_IT_Sp1
Raw_count	Sp1	L5_IT	24	L5_IT_Sp1
Raw_count	Sp1	L5_IT	17	L5_IT_Sp1
Raw_count	Sp1	L5_IT	62	L5_IT_Sp1
Raw_count	Sp1	L5_IT	18	L5_IT_Sp1
Raw_count	Sp1	L5_IT	16	L5_IT_Sp1
Raw_count	Sp1	L5_IT	4	L5_IT_Sp1
Raw_count	Sp1	L5_IT	5	L5_IT_Sp1
Raw_count	Sp1	L5_IT	21	L5_IT_Sp1
Raw_count	Sp1	L5_IT	13	L5_IT_Sp1
Raw_count	Sp1	L5_IT	24	L5_IT_Sp1
Raw_count	Sp1	L5_IT	10	L5_IT_Sp1
Raw_count	Sp1	L5_IT	22	L5_IT_Sp1
Raw_count	Sp1	L5_IT	13	L5_IT_Sp1
Raw_count	Sp1	L5_IT	21	L5_IT_Sp1
Raw_count	Sp1	L5_IT	30	L5_IT_Sp1
Raw_count	Sp1	L5_IT	51	L5_IT_Sp1
Raw_count	Sp1	L5_IT	40	L5_IT_Sp1
Raw_count	Sp1	L5_IT	8	L5_IT_Sp1
Raw_count	Sp1	L5_IT	4	L5_IT_Sp1
Raw_count	Sp1	L5_IT	29	L5_IT_Sp1
Raw_count	Sp1	L5_IT	15	L5_IT_Sp1
Raw_count	Sp1	L5_IT	11	L5_IT_Sp1
Raw_count	Sp1	L5_IT	25	L5_IT_Sp1
Raw_count	Sp1	L5_IT	34	L5_IT_Sp1
Raw_count	Sp1	L5_IT	38	L5_IT_Sp1
Raw_count	Sp1	L5_IT	5	L5_IT_Sp1
Raw_count	Sp1	L5_IT	5	L5_IT_Sp1
Raw_count	Sp1	L5_IT	3	L5_IT_Sp1
Raw_count	Sp1	L5_IT	24	L5_IT_Sp1
Raw_count	Sp1	L5_IT	11	L5_IT_Sp1
Raw_count	Sp1	L5_IT	6	L5_IT_Sp1
Raw_count	Sp1	L5_IT	43	L5_IT_Sp1
Raw_count	Sp1	L5_IT	20	L5_IT_Sp1
Raw_count	Sp1	L5_IT	19	L5_IT_Sp1
Raw_count	Sp1	L5_IT	16	L5_IT_Sp1
Raw_count	Sp1	L5_IT	17	L5_IT_Sp1
Raw_count	Sp1	L5_IT	2	L5_IT_Sp1
Raw_count	Sp1	L5_IT	8	L5_IT_Sp1
Raw_count	Sp1	L5_IT	29	L5_IT_Sp1
Raw_count	Sp1	L5_IT	12	L5_IT_Sp1
Raw_count	Sp1	L5_IT	22	L5_IT_Sp1
Raw_count	Sp1	L5_IT	9	L5_IT_Sp1
Raw_count	Sp1	L5_IT	18	L5_IT_Sp1
Raw_count	Sp1	L5_IT	36	L5_IT_Sp1
Raw_count	Sp1	L5_IT	5	L5_IT_Sp1
Raw_count	Sp1	L5_IT	7	L5_IT_Sp1
Raw_count	Sp1	L5_IT	8	L5_IT_Sp1
Raw_count	Sp1	L5_IT	4	L5_IT_Sp1
Raw_count	Sp1	L5_IT	14	L5_IT_Sp1
Raw_count	Sp1	L5_IT	18	L5_IT_Sp1
Raw_count	Sp1	L5_IT	6	L5_IT_Sp1
Raw_count	Sp1	L5_IT	14	L5_IT_Sp1
Raw_count	Sp1	L5_IT	8	L5_IT_Sp1
Raw_count	Sp1	L5_IT	40	L5_IT_Sp1
Raw_count	Sp1	L5_IT	13	L5_IT_Sp1
Raw_count	Sp1	L5_IT	35	L5_IT_Sp1
Raw_count	Sp1	L5_IT	10	L5_IT_Sp1
Raw_count	Sp1	L5_IT	30	L5_IT_Sp1
Raw_count	Sp1	L5_IT	13	L5_IT_Sp1
Raw_count	Sp1	L5_IT	29	L5_IT_Sp1
Raw_count	Sp1	L5_IT	34	L5_IT_Sp1
Raw_count	Sp1	L5_IT	5	L5_IT_Sp1
Raw_count	Sp1	L5_IT	3	L5_IT_Sp1
Raw_count	Sp1	L5_IT	33	L5_IT_Sp1
Raw_count	Sp1	L5_IT	8	L5_IT_Sp1
Raw_count	Sp1	L5_IT	12	L5_IT_Sp1
Raw_count	Sp1	L5_IT	21	L5_IT_Sp1
Raw_count	Sp1	L5_IT	18	L5_IT_Sp1
Raw_count	Sp1	L5_IT	16	L5_IT_Sp1
Raw_count	Sp1	L5_IT	27	L5_IT_Sp1
Raw_count	Sp1	L5_IT	22	L5_IT_Sp1
Raw_count	Sp1	L5_IT	35	L5_IT_Sp1
Raw_count	Sp1	L5_IT	22	L5_IT_Sp1
Raw_count	Sp1	L5_IT	16	L5_IT_Sp1
Raw_count	Sp1	L5_IT	21	L5_IT_Sp1
Raw_count	Sp1	L5_IT	9	L5_IT_Sp1
Raw_count	Sp1	L5_IT	33	L5_IT_Sp1
Raw_count	Sp1	L5_IT	22	L5_IT_Sp1
Raw_count	Sp1	L5_IT	12	L5_IT_Sp1
Raw_count	Sp1	L5_IT	44	L5_IT_Sp1
Raw_count	Sp1	L5_IT	5	L5_IT_Sp1
Raw_count	Sp1	L5_IT	29	L5_IT_Sp1
Raw_count	Sp1	L5_IT	24	L5_IT_Sp1
Raw_count	Sp1	L5_IT	34	L5_IT_Sp1
Raw_count	Sp1	L5_IT	21	L5_IT_Sp1
Raw_count	Sp1	L5_IT	19	L5_IT_Sp1
Raw_count	Sp1	L5_IT	8	L5_IT_Sp1
Raw_count	Sp1	L5_IT	1	L5_IT_Sp1
Raw_count	Sp1	L5_IT	14	L5_IT_Sp1
Raw_count	Sp1	L5_IT	48	L5_IT_Sp1
Raw_count	Sp1	L5_IT	14	L5_IT_Sp1
Raw_count	Sp1	L5_IT	23	L5_IT_Sp1
Raw_count	Sp1	L5_IT	10	L5_IT_Sp1
Raw_count	Sp1	L5_IT	5	L5_IT_Sp1
Raw_count	Sp1	L5_IT	7	L5_IT_Sp1
Raw_count	Sp1	L5_IT	12	L5_IT_Sp1
Raw_count	Sp1	L5_IT	13	L5_IT_Sp1
Raw_count	Sp1	L5_IT	55	L5_IT_Sp1
Raw_count	Sp1	L5_IT	27	L5_IT_Sp1
Raw_count	Sp1	L5_IT	29	L5_IT_Sp1
Raw_count	Sp1	L5_IT	38	L5_IT_Sp1
Raw_count	Sp1	L5_IT	14	L5_IT_Sp1
Raw_count	Sp1	L5_IT	37	L5_IT_Sp1
Raw_count	Sp1	L5_IT	9	L5_IT_Sp1
Raw_count	Sp1	L5_IT	11	L5_IT_Sp1
Raw_count	Sp1	L5_IT	9	L5_IT_Sp1
Raw_count	Sp1	L5_IT	58	L5_IT_Sp1
Raw_count	Sp1	L5_IT	6	L5_IT_Sp1
Raw_count	Sp1	L5_IT	18	L5_IT_Sp1
Raw_count	Sp1	L5_IT	42	L5_IT_Sp1
Raw_count	Sp1	L5_IT	25	L5_IT_Sp1
Raw_count	Sp1	L5_IT	14	L5_IT_Sp1
Raw_count	Sp1	L5_IT	47	L5_IT_Sp1
Raw_count	Sp1	L5_IT	56	L5_IT_Sp1
Raw_count	Sp1	L5_IT	19	L5_IT_Sp1
Raw_count	Sp1	L5_IT	40	L5_IT_Sp1
Raw_count	Sp1	L5_IT	16	L5_IT_Sp1
Raw_count	Sp1	L5_IT	26	L5_IT_Sp1
Raw_count	Sp1	L5_IT	21	L5_IT_Sp1
Raw_count	Sp1	L5_IT	79	L5_IT_Sp1
Raw_count	Sp1	L5_IT	22	L5_IT_Sp1
Raw_count	Sp1	L5_IT	25	L5_IT_Sp1
Raw_count	Sp1	L5_IT	23	L5_IT_Sp1
Raw_count	Sp1	L5_IT	1	L5_IT_Sp1
Raw_count	Sp1	L5_IT	31	L5_IT_Sp1
Raw_count	Sp1	L5_IT	34	L5_IT_Sp1
Raw_count	Sp1	L5_IT	23	L5_IT_Sp1
Raw_count	Sp1	L5_IT	4	L5_IT_Sp1
Raw_count	Sp1	L5_IT	23	L5_IT_Sp1
Raw_count	Sp1	L5_IT	8	L5_IT_Sp1
Raw_count	Sp1	L5_IT	39	L5_IT_Sp1
Raw_count	Sp1	L5_IT	21	L5_IT_Sp1
Raw_count	Sp1	L5_IT	13	L5_IT_Sp1
Raw_count	Sp1	L5_IT	17	L5_IT_Sp1
Raw_count	Sp1	L5_IT	25	L5_IT_Sp1
Raw_count	Sp1	L5_IT	12	L5_IT_Sp1
Raw_count	Sp1	L5_IT	4	L5_IT_Sp1
Raw_count	Sp1	L5_IT	16	L5_IT_Sp1
Raw_count	Sp1	L5_IT	19	L5_IT_Sp1
Raw_count	Sp1	L5_IT	19	L5_IT_Sp1
Raw_count	Sp1	L5_IT	8	L5_IT_Sp1
Raw_count	Sp1	L5_IT	10	L5_IT_Sp1
Raw_count	Sp1	L5_IT	15	L5_IT_Sp1
Raw_count	Sp1	L5_IT	32	L5_IT_Sp1
Raw_count	Sp1	L5_IT	15	L5_IT_Sp1
Raw_count	Sp1	L5_IT	25	L5_IT_Sp1
Raw_count	Sp1	L5_IT	12	L5_IT_Sp1
Raw_count	Sp1	L5_IT	19	L5_IT_Sp1
Raw_count	Sp1	L5_IT	28	L5_IT_Sp1
Raw_count	Sp1	L5_IT	32	L5_IT_Sp1
Raw_count	Sp1	L5_IT	24	L5_IT_Sp1
Raw_count	Sp1	L5_IT	37	L5_IT_Sp1
Raw_count	Sp1	L5_IT	19	L5_IT_Sp1
Raw_count	Sp1	L5_IT	8	L5_IT_Sp1
Raw_count	Sp1	L5_IT	43	L5_IT_Sp1
Raw_count	Sp1	L5_IT	7	L5_IT_Sp1
Raw_count	Sp1	L5_IT	17	L5_IT_Sp1
Raw_count	Sp1	L5_IT	19	L5_IT_Sp1
Raw_count	Sp1	L5_IT	42	L5_IT_Sp1
Raw_count	Sp1	L5_IT	27	L5_IT_Sp1
Raw_count	Sp1	L5_IT	9	L5_IT_Sp1
Raw_count	Sp1	L5_IT	6	L5_IT_Sp1
Raw_count	Sp1	L5_IT	10	L5_IT_Sp1
Raw_count	Sp1	L5_IT	65	L5_IT_Sp1
Raw_count	Sp1	L5_IT	54	L5_IT_Sp1
Raw_count	Sp1	L5_IT	105	L5_IT_Sp1
Raw_count	Sp1	L5_IT	35	L5_IT_Sp1
Raw_count	Sp1	L5_IT	33	L5_IT_Sp1
Raw_count	Sp1	L5_IT	38	L5_IT_Sp1
Raw_count	Sp1	L5_IT	25	L5_IT_Sp1
Raw_count	Sp1	L5_IT	3	L5_IT_Sp1
Raw_count	Sp1	L5_IT	12	L5_IT_Sp1
Raw_count	Sp1	L5_IT	37	L5_IT_Sp1
Raw_count	Sp1	L5_IT	41	L5_IT_Sp1
Raw_count	Sp1	L5_IT	53	L5_IT_Sp1
Raw_count	Sp1	L5_IT	11	L5_IT_Sp1
Raw_count	Sp1	L5_IT	25	L5_IT_Sp1
Raw_count	Sp1	L5_IT	7	L5_IT_Sp1
Raw_count	Sp1	L5_IT	6	L5_IT_Sp1
Raw_count	Sp1	L5_IT	15	L5_IT_Sp1
Raw_count	Sp1	L5_IT	18	L5_IT_Sp1
Raw_count	Sp1	L5_IT	7	L5_IT_Sp1
Raw_count	Sp1	L5_IT	16	L5_IT_Sp1
Raw_count	Sp1	L5_IT	26	L5_IT_Sp1
Raw_count	Sp1	L5_IT	21	L5_IT_Sp1
Raw_count	Sp1	L5_IT	52	L5_IT_Sp1
Raw_count	Sp1	L5_IT	27	L5_IT_Sp1
Raw_count	Sp1	L5_IT	25	L5_IT_Sp1
Raw_count	Sp1	L5_IT	23	L5_IT_Sp1
Raw_count	Sp1	L5_IT	22	L5_IT_Sp1
Raw_count	Sp1	L5_IT	18	L5_IT_Sp1
Raw_count	Sp1	L5_IT	37	L5_IT_Sp1
Raw_count	Sp1	L5_IT	28	L5_IT_Sp1
Raw_count	Sp1	L5_IT	11	L5_IT_Sp1
Raw_count	Sp1	L5_IT	24	L5_IT_Sp1
Raw_count	Sp1	L5_IT	29	L5_IT_Sp1
Raw_count	Sp1	L5_IT	54	L5_IT_Sp1
Raw_count	Sp1	L5_IT	22	L5_IT_Sp1
Raw_count	Sp1	L5_IT	65	L5_IT_Sp1
Raw_count	Sp1	L5_IT	40	L5_IT_Sp1
Raw_count	Sp1	L5_IT	6	L5_IT_Sp1
Raw_count	Sp1	L5_IT	17	L5_IT_Sp1
Raw_count	Sp1	L5_IT	15	L5_IT_Sp1
Raw_count	Sp1	L5_IT	27	L5_IT_Sp1
Raw_count	Sp1	L5_IT	41	L5_IT_Sp1
Raw_count	Sp1	L5_IT	16	L5_IT_Sp1
Raw_count	Sp1	L5_IT	14	L5_IT_Sp1
Raw_count	Sp1	L5_IT	20	L5_IT_Sp1
Raw_count	Sp1	L5_IT	34	L5_IT_Sp1
Raw_count	Sp1	L5_IT	5	L5_IT_Sp1
Raw_count	Sp1	L5_IT	14	L5_IT_Sp1
Raw_count	Sp1	L5_IT	49	L5_IT_Sp1
Raw_count	Sp1	L5_IT	37	L5_IT_Sp1
Raw_count	Sp1	L5_IT	24	L5_IT_Sp1
Raw_count	Sp1	L5_IT	20	L5_IT_Sp1
Raw_count	Sp1	L5_IT	8	L5_IT_Sp1
Raw_count	Sp1	L5_IT	6	L5_IT_Sp1
Raw_count	Sp1	L5_IT	34	L5_IT_Sp1
Raw_count	Sp1	L5_IT	3	L5_IT_Sp1
Raw_count	Sp1	L5_IT	12	L5_IT_Sp1
Raw_count	Sp1	L5_IT	17	L5_IT_Sp1
Raw_count	Sp1	L5_IT	6	L5_IT_Sp1
Raw_count	Sp1	L5_IT	9	L5_IT_Sp1
Raw_count	Sp1	L5_IT	14	L5_IT_Sp1
Raw_count	Sp1	L5_IT	6	L5_IT_Sp1
Raw_count	Sp1	L5_IT	33	L5_IT_Sp1
Raw_count	Sp1	L5_IT	32	L5_IT_Sp1
Raw_count	Sp1	L5_IT	23	L5_IT_Sp1
Raw_count	Sp1	L5_IT	11	L5_IT_Sp1
Raw_count	Sp1	L5_IT	61	L5_IT_Sp1
Raw_count	Sp1	L5_IT	32	L5_IT_Sp1
Raw_count	Sp1	L5_IT	15	L5_IT_Sp1
Raw_count	Sp1	L5_IT	35	L5_IT_Sp1
Raw_count	Sp1	L5_IT	24	L5_IT_Sp1
Raw_count	Sp1	L5_IT	45	L5_IT_Sp1
Raw_count	Sp1	L5_IT	8	L5_IT_Sp1
Raw_count	Sp1	L5_IT	7	L5_IT_Sp1
Raw_count	Sp1	L5_IT	41	L5_IT_Sp1
Raw_count	Sp1	L5_IT	84	L5_IT_Sp1
Raw_count	Sp1	L5_IT	8	L5_IT_Sp1
Raw_count	Sp1	L5_IT	6	L5_IT_Sp1
Raw_count	Sp1	L5_IT	20	L5_IT_Sp1
Raw_count	Sp1	L5_IT	31	L5_IT_Sp1
Raw_count	Sp1	L5_IT	22	L5_IT_Sp1
Raw_count	Sp1	L5_IT	10	L5_IT_Sp1
Raw_count	Sp1	L5_IT	17	L5_IT_Sp1
Raw_count	Sp1	L5_IT	4	L5_IT_Sp1
Raw_count	Sp1	L5_IT	49	L5_IT_Sp1
Raw_count	Sp1	L5_IT	12	L5_IT_Sp1
Raw_count	Sp1	L5_IT	20	L5_IT_Sp1
Raw_count	Sp1	L5_IT	7	L5_IT_Sp1
Raw_count	Sp1	L5_IT	12	L5_IT_Sp1
Raw_count	Sp1	L5_IT	6	L5_IT_Sp1
Raw_count	Sp1	L5_IT	9	L5_IT_Sp1
Raw_count	Sp1	L5_IT	42	L5_IT_Sp1
Raw_count	Sp1	L5_IT	3	L5_IT_Sp1
Raw_count	Sp1	L5_IT	41	L5_IT_Sp1
Raw_count	Sp1	L5_IT	5	L5_IT_Sp1
Raw_count	Sp1	L5_IT	16	L5_IT_Sp1
Raw_count	Sp1	L5_IT	20	L5_IT_Sp1
Raw_count	Sp1	L5_IT	7	L5_IT_Sp1
Raw_count	Sp1	L5_IT	40	L5_IT_Sp1
Raw_count	Sp1	L5_IT	3	L5_IT_Sp1
Raw_count	Sp1	L5_IT	8	L5_IT_Sp1
Raw_count	Sp1	L5_IT	14	L5_IT_Sp1
Raw_count	Sp1	L5_IT	22	L5_IT_Sp1
Raw_count	Sp1	L5_IT	17	L5_IT_Sp1
Raw_count	Sp1	L5_IT	11	L5_IT_Sp1
Raw_count	Sp1	L5_IT	24	L5_IT_Sp1
Raw_count	Sp1	L5_IT	35	L5_IT_Sp1
Raw_count	Sp1	L5_IT	15	L5_IT_Sp1
Raw_count	Sp1	L5_IT	4	L5_IT_Sp1
Raw_count	Sp1	L5_IT	13	L5_IT_Sp1
Raw_count	Sp1	L5_IT	42	L5_IT_Sp1
Raw_count	Sp1	L5_IT	30	L5_IT_Sp1
Raw_count	Sp1	L5_IT	12	L5_IT_Sp1
Raw_count	Sp1	L5_IT	16	L5_IT_Sp1
Raw_count	Sp1	L5_IT	20	L5_IT_Sp1
Raw_count	Sp1	L5_IT	18	L5_IT_Sp1
Raw_count	Sp1	L5_IT	4	L5_IT_Sp1
Raw_count	Sp1	L5_IT	13	L5_IT_Sp1
Raw_count	Sp1	L5_IT	24	L5_IT_Sp1
Raw_count	Sp1	L5_IT	23	L5_IT_Sp1
Raw_count	Sp1	L5_IT	10	L5_IT_Sp1
Raw_count	Sp1	L5_IT	4	L5_IT_Sp1
Raw_count	Sp1	L5_IT	9	L5_IT_Sp1
Raw_count	Sp1	L5_IT	40	L5_IT_Sp1
Raw_count	Sp1	L5_IT	17	L5_IT_Sp1
Raw_count	Sp1	L5_IT	16	L5_IT_Sp1
Raw_count	Sp1	L5_IT	19	L5_IT_Sp1
Raw_count	Sp1	L5_IT	14	L5_IT_Sp1
Raw_count	Sp1	L5_IT	18	L5_IT_Sp1
Raw_count	Sp1	L5_IT	37	L5_IT_Sp1
Raw_count	Sp1	L5_IT	18	L5_IT_Sp1
Raw_count	Sp1	L5_IT	8	L5_IT_Sp1
Raw_count	Sp1	L5_IT	6	L5_IT_Sp1
Raw_count	Sp1	L5_IT	22	L5_IT_Sp1
Raw_count	Sp1	L5_IT	20	L5_IT_Sp1
Raw_count	Sp1	L5_IT	32	L5_IT_Sp1
Raw_count	Sp1	L5_IT	10	L5_IT_Sp1
Raw_count	Sp1	L5_IT	16	L5_IT_Sp1
Raw_count	Sp1	L5_IT	21	L5_IT_Sp1
Raw_count	Sp1	L5_IT	21	L5_IT_Sp1
Raw_count	Sp1	L5_IT	13	L5_IT_Sp1
Raw_count	Sp1	L5_IT	15	L5_IT_Sp1
Raw_count	Sp1	L5_IT	20	L5_IT_Sp1
Raw_count	Sp1	L5_IT	5	L5_IT_Sp1
Raw_count	Sp1	L5_IT	19	L5_IT_Sp1
Raw_count	Sp1	L5_IT	28	L5_IT_Sp1
Raw_count	Sp1	L5_IT	28	L5_IT_Sp1
Raw_count	Sp1	L5_IT	40	L5_IT_Sp1
Raw_count	Sp1	L5_IT	13	L5_IT_Sp1
Raw_count	Sp1	L5_IT	33	L5_IT_Sp1
Raw_count	Sp1	L5_IT	14	L5_IT_Sp1
Raw_count	Sp1	L5_IT	33	L5_IT_Sp1
Raw_count	Sp1	L5_IT	6	L5_IT_Sp1
Raw_count	Sp1	L5_IT	23	L5_IT_Sp1
Raw_count	Sp1	L5_IT	9	L5_IT_Sp1
Raw_count	Sp1	L5_IT	23	L5_IT_Sp1
Raw_count	Sp1	L5_IT	40	L5_IT_Sp1
Raw_count	Sp1	L5_IT	27	L5_IT_Sp1
Raw_count	Sp1	L5_IT	19	L5_IT_Sp1
Raw_count	Sp1	L5_IT	33	L5_IT_Sp1
Raw_count	Sp1	L5_IT	11	L5_IT_Sp1
Raw_count	Sp1	L5_IT	37	L5_IT_Sp1
Raw_count	Sp1	L5_IT	20	L5_IT_Sp1
Raw_count	Sp1	L5_IT	10	L5_IT_Sp1
Raw_count	Sp1	L5_IT	28	L5_IT_Sp1
Raw_count	Sp1	L5_IT	21	L5_IT_Sp1
Raw_count	Sp1	L5_IT	14	L5_IT_Sp1
Raw_count	Sp1	L5_IT	10	L5_IT_Sp1
Raw_count	Sp1	L5_IT	4	L5_IT_Sp1
Raw_count	Sp1	L5_IT	13	L5_IT_Sp1
Raw_count	Sp1	L5_IT	36	L5_IT_Sp1
Raw_count	Sp1	L5_IT	8	L5_IT_Sp1
Raw_count	Sp1	L5_IT	13	L5_IT_Sp1
Raw_count	Sp1	L5_IT	10	L5_IT_Sp1
Raw_count	Sp1	L5_IT	42	L5_IT_Sp1
Raw_count	Sp1	L5_IT	9	L5_IT_Sp1
Raw_count	Sp1	L5_IT	18	L5_IT_Sp1
Raw_count	Sp1	L5_IT	48	L5_IT_Sp1
Raw_count	Sp1	L5_IT	20	L5_IT_Sp1
Raw_count	Sp1	L5_IT	31	L5_IT_Sp1
Raw_count	Sp1	L5_IT	13	L5_IT_Sp1
Raw_count	Sp1	L5_IT	26	L5_IT_Sp1
Raw_count	Sp1	L5_IT	20	L5_IT_Sp1
Raw_count	Sp1	L5_IT	21	L5_IT_Sp1
Raw_count	Sp1	L5_IT	9	L5_IT_Sp1
Raw_count	Sp1	L5_IT	5	L5_IT_Sp1
Raw_count	Sp1	L5_IT	22	L5_IT_Sp1
Raw_count	Sp1	L5_IT	12	L5_IT_Sp1
Raw_count	Sp1	L5_IT	38	L5_IT_Sp1
Raw_count	Sp1	L5_IT	2	L5_IT_Sp1
Raw_count	Sp1	L5_IT	11	L5_IT_Sp1
Raw_count	Sp1	L5_IT	14	L5_IT_Sp1
Raw_count	Sp1	L5_IT	14	L5_IT_Sp1
Raw_count	Sp1	L5_IT	33	L5_IT_Sp1
Raw_count	Sp1	L5_IT	27	L5_IT_Sp1
Raw_count	Sp1	L5_IT	24	L5_IT_Sp1
Raw_count	Sp1	L5_IT	6	L5_IT_Sp1
Raw_count	Sp1	L5_IT	13	L5_IT_Sp1
Raw_count	Sp1	L5_IT	23	L5_IT_Sp1
Raw_count	Sp1	L5_IT	25	L5_IT_Sp1
Raw_count	Sp1	L5_IT	54	L5_IT_Sp1
Raw_count	Sp1	L5_IT	20	L5_IT_Sp1
Raw_count	Sp1	L5_IT	24	L5_IT_Sp1
Raw_count	Sp1	L5_IT	31	L5_IT_Sp1
Raw_count	Sp1	L5_IT	10	L5_IT_Sp1
Raw_count	Sp1	L5_IT	9	L5_IT_Sp1
Raw_count	Sp1	L5_IT	36	L5_IT_Sp1
Raw_count	Sp1	L5_IT	12	L5_IT_Sp1
Raw_count	Sp1	L5_IT	26	L5_IT_Sp1
Raw_count	Sp1	L5_IT	32	L5_IT_Sp1
Raw_count	Sp1	L5_IT	4	L5_IT_Sp1
Raw_count	Sp1	L5_IT	10	L5_IT_Sp1
Raw_count	Sp1	L5_IT	13	L5_IT_Sp1
Raw_count	Sp1	L5_IT	7	L5_IT_Sp1
Raw_count	Sp1	L5_IT	20	L5_IT_Sp1
Raw_count	Sp1	L5_IT	6	L5_IT_Sp1
Raw_count	Sp1	L5_IT	19	L5_IT_Sp1
Raw_count	Sp1	L5_IT	12	L5_IT_Sp1
Raw_count	Sp1	L5_IT	58	L5_IT_Sp1
Raw_count	Sp1	L5_IT	24	L5_IT_Sp1
Raw_count	Sp1	L5_IT	9	L5_IT_Sp1
Raw_count	Sp1	L5_IT	41	L5_IT_Sp1
Raw_count	Sp1	L5_IT	12	L5_IT_Sp1
Raw_count	Sp1	L5_IT	10	L5_IT_Sp1
Raw_count	Sp1	L5_IT	26	L5_IT_Sp1
Raw_count	Sp1	L5_IT	28	L5_IT_Sp1
Raw_count	Sp1	L5_IT	8	L5_IT_Sp1
Raw_count	Sp1	L5_IT	6	L5_IT_Sp1
Raw_count	Sp1	L5_IT	28	L5_IT_Sp1
Raw_count	Sp1	L5_IT	16	L5_IT_Sp1
Raw_count	Sp1	L5_IT	34	L5_IT_Sp1
Raw_count	Sp1	L5_IT	29	L5_IT_Sp1
Raw_count	Sp1	L5_IT	7	L5_IT_Sp1
Raw_count	Sp1	L5_IT	17	L5_IT_Sp1
Raw_count	Sp1	L5_IT	16	L5_IT_Sp1
Raw_count	Sp1	L5_IT	28	L5_IT_Sp1
Raw_count	Sp1	L5_IT	15	L5_IT_Sp1
Raw_count	Sp1	L5_IT	61	L5_IT_Sp1
Raw_count	Sp1	L5_IT	84	L5_IT_Sp1
Raw_count	Sp1	L5_IT	5	L5_IT_Sp1
Raw_count	Sp1	L5_IT	7	L5_IT_Sp1
Raw_count	Sp1	L5_IT	9	L5_IT_Sp1
Raw_count	Sp1	L5_IT	4	L5_IT_Sp1
Raw_count	Sp1	L5_IT	35	L5_IT_Sp1
Raw_count	Sp1	L5_IT	46	L5_IT_Sp1
Raw_count	Sp1	L5_IT	16	L5_IT_Sp1
Raw_count	Sp1	L5_IT	14	L5_IT_Sp1
Raw_count	Sp1	L5_IT	34	L5_IT_Sp1
Raw_count	Sp1	L5_IT	69	L5_IT_Sp1
Raw_count	Sp1	L5_IT	16	L5_IT_Sp1
Raw_count	Sp1	L5_IT	19	L5_IT_Sp1
Raw_count	Sp1	L5_IT	15	L5_IT_Sp1
Raw_count	Sp1	L5_IT	11	L5_IT_Sp1
Raw_count	Sp1	L5_IT	14	L5_IT_Sp1
Raw_count	Sp1	L5_IT	22	L5_IT_Sp1
Raw_count	Sp1	L5_IT	22	L5_IT_Sp1
Raw_count	Sp1	L5_IT	13	L5_IT_Sp1
Raw_count	Sp1	L5_IT	7	L5_IT_Sp1
Raw_count	Sp1	L5_IT	20	L5_IT_Sp1
Raw_count	Sp1	L5_IT	22	L5_IT_Sp1
Raw_count	Sp1	L5_IT	17	L5_IT_Sp1
Raw_count	Sp1	L5_IT	15	L5_IT_Sp1
Raw_count	Sp1	L5_IT	31	L5_IT_Sp1
Raw_count	Sp1	L5_IT	21	L5_IT_Sp1
Raw_count	Sp1	L5_IT	17	L5_IT_Sp1
Raw_count	Sp1	L5_IT	12	L5_IT_Sp1
Raw_count	Sp1	L5_IT	12	L5_IT_Sp1
Raw_count	Sp1	L5_IT	11	L5_IT_Sp1
Raw_count	Sp1	L5_IT	6	L5_IT_Sp1
Raw_count	Sp1	L5_IT	40	L5_IT_Sp1
Raw_count	Sp1	L5_IT	20	L5_IT_Sp1
Raw_count	Sp1	L5_IT	23	L5_IT_Sp1
Raw_count	Sp1	L5_IT	11	L5_IT_Sp1
Raw_count	Sp1	L5_IT	28	L5_IT_Sp1
Raw_count	Sp1	L5_IT	71	L5_IT_Sp1
Raw_count	Sp1	L5_IT	25	L5_IT_Sp1
Raw_count	Sp1	L5_IT	26	L5_IT_Sp1
Raw_count	Sp1	L5_IT	3	L5_IT_Sp1
Raw_count	Sp1	L5_IT	16	L5_IT_Sp1
Raw_count	Sp1	L5_IT	13	L5_IT_Sp1
Raw_count	Sp1	L5_IT	9	L5_IT_Sp1
Raw_count	Sp1	L5_IT	28	L5_IT_Sp1
Raw_count	Sp1	L5_IT	14	L5_IT_Sp1
Raw_count	Sp1	L5_IT	17	L5_IT_Sp1
Raw_count	Sp1	L5_IT	12	L5_IT_Sp1
Raw_count	Sp1	L5_IT	28	L5_IT_Sp1
Raw_count	Sp1	L5_IT	17	L5_IT_Sp1
Raw_count	Sp1	L5_IT	31	L5_IT_Sp1
Raw_count	Sp1	L5_IT	55	L5_IT_Sp1
Raw_count	Sp1	L5_IT	40	L5_IT_Sp1
Raw_count	Sp1	L5_IT	14	L5_IT_Sp1
Raw_count	Sp1	L5_IT	25	L5_IT_Sp1
Raw_count	Sp1	L5_IT	10	L5_IT_Sp1
Raw_count	Sp1	L5_IT	29	L5_IT_Sp1
Raw_count	Sp1	L5_IT	15	L5_IT_Sp1
Raw_count	Sp1	L5_IT	28	L5_IT_Sp1
Raw_count	Sp1	L5_IT	20	L5_IT_Sp1
Raw_count	Sp1	L5_IT	44	L5_IT_Sp1
Raw_count	Sp1	L5_IT	49	L5_IT_Sp1
Raw_count	Sp1	L5_IT	15	L5_IT_Sp1
Raw_count	Sp1	L5_IT	33	L5_IT_Sp1
Raw_count	Sp1	L5_IT	8	L5_IT_Sp1
Raw_count	Sp1	L5_IT	3	L5_IT_Sp1
Raw_count	Sp1	L5_IT	16	L5_IT_Sp1
Raw_count	Sp1	L5_IT	12	L5_IT_Sp1
Raw_count	Sp1	L5_IT	27	L5_IT_Sp1
Raw_count	Sp1	L5_IT	11	L5_IT_Sp1
Raw_count	Sp1	L5_IT	17	L5_IT_Sp1
Raw_count	Sp1	L5_IT	14	L5_IT_Sp1
Raw_count	Sp1	L5_IT	16	L5_IT_Sp1
Raw_count	Sp1	L5_IT	12	L5_IT_Sp1
Raw_count	Sp1	L5_IT	22	L5_IT_Sp1
Raw_count	Sp1	L5_IT	15	L5_IT_Sp1
Raw_count	Sp1	L5_IT	16	L5_IT_Sp1
Raw_count	Sp1	L5_IT	14	L5_IT_Sp1
Raw_count	Sp1	L5_IT	36	L5_IT_Sp1
Raw_count	Sp1	L5_IT	7	L5_IT_Sp1
Raw_count	Sp1	L5_IT	19	L5_IT_Sp1
Raw_count	Sp1	L5_IT	13	L5_IT_Sp1
Raw_count	Sp1	L5_IT	15	L5_IT_Sp1
Raw_count	Sp1	L5_IT	29	L5_IT_Sp1
Raw_count	Sp1	L5_IT	17	L5_IT_Sp1
Raw_count	Sp1	L5_IT	6	L5_IT_Sp1
Raw_count	Sp1	L5_IT	18	L5_IT_Sp1
Raw_count	Sp1	L5_IT	33	L5_IT_Sp1
Raw_count	Sp1	L5_IT	57	L5_IT_Sp1
Raw_count	Sp1	L5_IT	32	L5_IT_Sp1
Raw_count	Sp1	L5_IT	21	L5_IT_Sp1
Raw_count	Sp1	L5_IT	13	L5_IT_Sp1
Raw_count	Sp1	L5_IT	55	L5_IT_Sp1
Raw_count	Sp1	L5_IT	28	L5_IT_Sp1
Raw_count	Sp1	L5_IT	47	L5_IT_Sp1
Raw_count	Sp1	L5_IT	7	L5_IT_Sp1
Raw_count	Sp1	L5_IT	7	L5_IT_Sp1
Raw_count	Sp1	L5_IT	23	L5_IT_Sp1
Raw_count	Sp1	L5_IT	14	L5_IT_Sp1
Raw_count	Sp1	L5_IT	34	L5_IT_Sp1
Raw_count	Sp1	L5_IT	8	L5_IT_Sp1
Raw_count	Sp1	L5_IT	16	L5_IT_Sp1
Raw_count	Sp1	L5_IT	38	L5_IT_Sp1
Raw_count	Sp1	L5_IT	18	L5_IT_Sp1
Raw_count	Sp1	L5_IT	13	L5_IT_Sp1
Raw_count	Sp1	L5_IT	28	L5_IT_Sp1
Raw_count	Sp1	L5_IT	11	L5_IT_Sp1
Raw_count	Sp1	L5_IT	15	L5_IT_Sp1
Raw_count	Sp1	L5_IT	12	L5_IT_Sp1
Raw_count	Sp1	L5_IT	4	L5_IT_Sp1
Raw_count	Sp1	L5_IT	16	L5_IT_Sp1
Raw_count	Sp1	L5_IT	29	L5_IT_Sp1
Raw_count	Sp1	L5_IT	14	L5_IT_Sp1
Raw_count	Sp1	L5_IT	14	L5_IT_Sp1
Raw_count	Sp1	L5_IT	11	L5_IT_Sp1
Raw_count	Sp1	L5_IT	40	L5_IT_Sp1
Raw_count	Sp1	L5_IT	40	L5_IT_Sp1
Raw_count	Sp1	L5_IT	13	L5_IT_Sp1
Raw_count	Sp1	L5_IT	10	L5_IT_Sp1
Raw_count	Sp1	L5_IT	11	L5_IT_Sp1
Raw_count	Sp1	L5_IT	4	L5_IT_Sp1
Raw_count	Sp1	L5_IT	33	L5_IT_Sp1
Raw_count	Sp1	L5_IT	16	L5_IT_Sp1
Raw_count	Sp1	L5_IT	7	L5_IT_Sp1
Raw_count	Sp1	L5_IT	96	L5_IT_Sp1
Raw_count	Sp1	L5_IT	26	L5_IT_Sp1
Raw_count	Sp1	L5_IT	11	L5_IT_Sp1
Raw_count	Sp1	L5_IT	38	L5_IT_Sp1
Raw_count	Sp1	L5_IT	19	L5_IT_Sp1
Raw_count	Sp1	L5_IT	11	L5_IT_Sp1
Raw_count	Sp1	L5_IT	48	L5_IT_Sp1
Raw_count	Sp1	L5_IT	12	L5_IT_Sp1
Raw_count	Sp1	L5_IT	31	L5_IT_Sp1
Raw_count	Sp1	L5_IT	6	L5_IT_Sp1
Raw_count	Sp1	L5_IT	7	L5_IT_Sp1
Raw_count	Sp1	L5_IT	52	L5_IT_Sp1
Raw_count	Sp1	L5_IT	16	L5_IT_Sp1
Raw_count	Sp1	L5_IT	64	L5_IT_Sp1
Raw_count	Sp1	L5_IT	30	L5_IT_Sp1
Raw_count	Sp1	L5_IT	7	L5_IT_Sp1
Raw_count	Sp1	L5_IT	17	L5_IT_Sp1
Raw_count	Sp1	L5_IT	24	L5_IT_Sp1
Raw_count	Sp1	L5_IT	3	L5_IT_Sp1
Raw_count	Sp1	L5_IT	19	L5_IT_Sp1
Raw_count	Sp1	L5_IT	40	L5_IT_Sp1
Raw_count	Sp1	L5_IT	21	L5_IT_Sp1
Raw_count	Sp1	L5_IT	27	L5_IT_Sp1
Raw_count	Sp1	L5_IT	5	L5_IT_Sp1
Raw_count	Sp1	L5_IT	54	L5_IT_Sp1
Raw_count	Sp1	L5_IT	10	L5_IT_Sp1
Raw_count	Sp1	L5_IT	23	L5_IT_Sp1
Raw_count	Sp1	L5_IT	34	L5_IT_Sp1
Raw_count	Sp1	L5_IT	24	L5_IT_Sp1
Raw_count	Sp1	L5_IT	12	L5_IT_Sp1
Raw_count	Sp1	L5_IT	5	L5_IT_Sp1
Raw_count	Sp1	L5_IT	23	L5_IT_Sp1
Raw_count	Sp1	L5_IT	18	L5_IT_Sp1
Raw_count	Sp1	L5_IT	10	L5_IT_Sp1
Raw_count	Sp1	L5_IT	23	L5_IT_Sp1
Raw_count	Sp1	L5_IT	3	L5_IT_Sp1
Raw_count	Sp1	L5_IT	18	L5_IT_Sp1
Raw_count	Sp1	L5_IT	20	L5_IT_Sp1
Raw_count	Sp1	L5_IT	11	L5_IT_Sp1
Raw_count	Sp1	L5_IT	43	L5_IT_Sp1
Raw_count	Sp1	L5_IT	11	L5_IT_Sp1
Raw_count	Sp1	L5_IT	23	L5_IT_Sp1
Raw_count	Sp1	L5_IT	16	L5_IT_Sp1
Raw_count	Sp1	L5_IT	64	L5_IT_Sp1
Raw_count	Sp1	L5_IT	22	L5_IT_Sp1
Raw_count	Sp1	L5_IT	16	L5_IT_Sp1
Raw_count	Sp1	L5_IT	13	L5_IT_Sp1
Raw_count	Sp1	L5_IT	13	L5_IT_Sp1
Raw_count	Sp1	L5_IT	10	L5_IT_Sp1
Raw_count	Sp1	L5_IT	44	L5_IT_Sp1
Raw_count	Sp1	L5_IT	57	L5_IT_Sp1
Raw_count	Sp1	L5_IT	11	L5_IT_Sp1
Raw_count	Sp1	L5_IT	14	L5_IT_Sp1
Raw_count	Sp1	L5_IT	16	L5_IT_Sp1
Raw_count	Sp1	L5_IT	7	L5_IT_Sp1
Raw_count	Sp1	L5_IT	30	L5_IT_Sp1
Raw_count	Sp1	L5_IT	39	L5_IT_Sp1
Raw_count	Sp1	L5_IT	11	L5_IT_Sp1
Raw_count	Sp1	L5_IT	9	L5_IT_Sp1
Raw_count	Sp1	L5_IT	9	L5_IT_Sp1
Raw_count	Sp1	L5_IT	11	L5_IT_Sp1
Raw_count	Sp1	L5_IT	14	L5_IT_Sp1
Raw_count	Sp1	L5_IT	7	L5_IT_Sp1
Raw_count	Sp1	L5_IT	12	L5_IT_Sp1
Raw_count	Sp1	L5_IT	22	L5_IT_Sp1
Raw_count	Sp1	L5_IT	16	L5_IT_Sp1
Raw_count	Sp1	L5_IT	23	L5_IT_Sp1
Raw_count	Sp1	L5_IT	38	L5_IT_Sp1
Raw_count	Sp1	L5_IT	40	L5_IT_Sp1
Raw_count	Sp1	L5_IT	18	L5_IT_Sp1
Raw_count	Sp1	L5_IT	19	L5_IT_Sp1
Raw_count	Sp1	L5_IT	31	L5_IT_Sp1
Raw_count	Sp1	L5_IT	31	L5_IT_Sp1
Raw_count	Sp1	L5_IT	2	L5_IT_Sp1
Raw_count	Sp1	L5_IT	19	L5_IT_Sp1
Raw_count	Sp1	L5_IT	50	L5_IT_Sp1
Raw_count	Sp1	L5_IT	3	L5_IT_Sp1
Raw_count	Sp1	L5_IT	25	L5_IT_Sp1
Raw_count	Sp1	L5_IT	13	L5_IT_Sp1
Raw_count	Sp1	L5_IT	28	L5_IT_Sp1
Raw_count	Sp1	L5_IT	38	L5_IT_Sp1
Raw_count	Sp1	L5_IT	31	L5_IT_Sp1
Raw_count	Sp1	L5_IT	8	L5_IT_Sp1
Raw_count	Sp1	L5_IT	3	L5_IT_Sp1
Raw_count	Sp1	L5_IT	47	L5_IT_Sp1
Raw_count	Sp1	L5_IT	6	L5_IT_Sp1
Raw_count	Sp1	L5_IT	12	L5_IT_Sp1
Raw_count	Sp1	L5_IT	23	L5_IT_Sp1
Raw_count	Sp1	L5_IT	12	L5_IT_Sp1
Raw_count	Sp1	L5_IT	17	L5_IT_Sp1
Raw_count	Sp1	L5_IT	13	L5_IT_Sp1
Raw_count	Sp1	L5_IT	18	L5_IT_Sp1
Raw_count	Sp1	L5_IT	13	L5_IT_Sp1
Raw_count	Sp1	L5_IT	8	L5_IT_Sp1
Raw_count	Sp1	L5_IT	43	L5_IT_Sp1
Raw_count	Sp1	L5_IT	116	L5_IT_Sp1
Raw_count	Sp1	L5_IT	6	L5_IT_Sp1
Raw_count	Sp1	L5_IT	30	L5_IT_Sp1
Raw_count	Sp1	L5_IT	27	L5_IT_Sp1
Raw_count	Sp1	L5_IT	12	L5_IT_Sp1
Raw_count	Sp1	L5_IT	5	L5_IT_Sp1
Raw_count	Sp1	L5_IT	22	L5_IT_Sp1
Raw_count	Sp1	L5_IT	17	L5_IT_Sp1
Raw_count	Sp1	L5_IT	8	L5_IT_Sp1
Raw_count	Sp1	L5_IT	49	L5_IT_Sp1
Raw_count	Sp1	L5_IT	14	L5_IT_Sp1
Raw_count	Sp1	L5_IT	31	L5_IT_Sp1
Raw_count	Sp1	L5_IT	9	L5_IT_Sp1
Raw_count	Sp1	L5_IT	30	L5_IT_Sp1
Raw_count	Sp1	L5_IT	25	L5_IT_Sp1
Raw_count	Sp1	L5_IT	10	L5_IT_Sp1
Raw_count	Sp1	L5_IT	10	L5_IT_Sp1
Raw_count	Sp1	L5_IT	16	L5_IT_Sp1
Raw_count	Sp1	L5_IT	20	L5_IT_Sp1
Raw_count	Sp1	L5_IT	23	L5_IT_Sp1
Raw_count	Sp1	L5_IT	16	L5_IT_Sp1
Raw_count	Sp1	L5_IT	26	L5_IT_Sp1
Raw_count	Sp1	L5_IT	21	L5_IT_Sp1
Raw_count	Sp1	L5_IT	24	L5_IT_Sp1
Raw_count	Sp1	L5_IT	45	L5_IT_Sp1
Raw_count	Sp1	L5_IT	24	L5_IT_Sp1
Raw_count	Sp1	L5_IT	21	L5_IT_Sp1
Raw_count	Sp1	L5_IT	43	L5_IT_Sp1
Raw_count	Sp1	L5_IT	21	L5_IT_Sp1
Raw_count	Sp1	L5_IT	32	L5_IT_Sp1
Raw_count	Sp1	L5_IT	31	L5_IT_Sp1
Raw_count	Sp1	L5_IT	10	L5_IT_Sp1
Raw_count	Sp1	L5_IT	15	L5_IT_Sp1
Raw_count	Sp1	L5_IT	6	L5_IT_Sp1
Raw_count	Sp1	L5_IT	12	L5_IT_Sp1
Raw_count	Sp1	L5_IT	29	L5_IT_Sp1
Raw_count	Sp1	L5_IT	28	L5_IT_Sp1
Raw_count	Sp1	L5_IT	8	L5_IT_Sp1
Raw_count	Sp1	L5_IT	8	L5_IT_Sp1
Raw_count	Sp1	L5_IT	23	L5_IT_Sp1
Raw_count	Sp1	L5_IT	32	L5_IT_Sp1
Raw_count	Sp1	L5_IT	10	L5_IT_Sp1
Raw_count	Sp1	L5_IT	18	L5_IT_Sp1
Raw_count	Sp1	L5_IT	31	L5_IT_Sp1
Raw_count	Sp1	L5_IT	23	L5_IT_Sp1
Raw_count	Sp1	L5_IT	22	L5_IT_Sp1
Raw_count	Sp1	L5_IT	9	L5_IT_Sp1
Raw_count	Sp1	L5_IT	88	L5_IT_Sp1
Raw_count	Sp1	L5_IT	8	L5_IT_Sp1
Raw_count	Sp1	L5_IT	13	L5_IT_Sp1
Raw_count	Sp1	L5_IT	26	L5_IT_Sp1
Raw_count	Sp1	L5_IT	50	L5_IT_Sp1
Raw_count	Sp1	L5_IT	10	L5_IT_Sp1
Raw_count	Sp1	L5_IT	10	L5_IT_Sp1
Raw_count	Sp1	L5_IT	25	L5_IT_Sp1
Raw_count	Sp1	L5_IT	29	L5_IT_Sp1
Raw_count	Sp1	L5_IT	43	L5_IT_Sp1
Raw_count	Sp1	L5_IT	9	L5_IT_Sp1
Raw_count	Sp1	L5_IT	26	L5_IT_Sp1
Raw_count	Sp1	L5_IT	25	L5_IT_Sp1
Raw_count	Sp1	L5_IT	6	L5_IT_Sp1
Raw_count	Sp1	L5_IT	49	L5_IT_Sp1
Raw_count	Sp1	L5_IT	8	L5_IT_Sp1
Raw_count	Sp1	L5_IT	18	L5_IT_Sp1
Raw_count	Sp1	L5_IT	21	L5_IT_Sp1
Raw_count	Sp1	L5_IT	16	L5_IT_Sp1
Raw_count	Sp1	L5_IT	37	L5_IT_Sp1
Raw_count	Sp1	L5_IT	23	L5_IT_Sp1
Raw_count	Sp1	L5_IT	24	L5_IT_Sp1
Raw_count	Sp1	L5_IT	12	L5_IT_Sp1
Raw_count	Sp1	L5_IT	9	L5_IT_Sp1
Raw_count	Sp1	L5_IT	29	L5_IT_Sp1
Raw_count	Sp1	L5_IT	2	L5_IT_Sp1
Raw_count	Sp1	L5_IT	3	L5_IT_Sp1
Raw_count	Sp1	L5_IT	63	L5_IT_Sp1
Raw_count	Sp1	L5_IT	16	L5_IT_Sp1
Raw_count	Sp1	L5_IT	9	L5_IT_Sp1
Raw_count	Sp1	L5_IT	14	L5_IT_Sp1
Raw_count	Sp1	L5_IT	6	L5_IT_Sp1
Raw_count	Sp1	L5_IT	50	L5_IT_Sp1
Raw_count	Sp1	L5_IT	20	L5_IT_Sp1
Raw_count	Sp1	L5_IT	6	L5_IT_Sp1
Raw_count	Sp1	L5_IT	15	L5_IT_Sp1
Raw_count	Sp1	L5_IT	78	L5_IT_Sp1
Raw_count	Sp1	L5_IT	20	L5_IT_Sp1
Raw_count	Sp1	L5_IT	18	L5_IT_Sp1
Raw_count	Sp1	L5_IT	31	L5_IT_Sp1
Raw_count	Sp1	L5_IT	32	L5_IT_Sp1
Raw_count	Sp1	L5_IT	21	L5_IT_Sp1
Raw_count	Sp1	L5_IT	27	L5_IT_Sp1
Raw_count	Sp1	L5_IT	19	L5_IT_Sp1
Raw_count	Sp1	L5_IT	7	L5_IT_Sp1
Raw_count	Sp1	L5_IT	8	L5_IT_Sp1
Raw_count	Sp1	L5_IT	11	L5_IT_Sp1
Raw_count	Sp1	L5_IT	26	L5_IT_Sp1
Raw_count	Sp1	L5_IT	5	L5_IT_Sp1
Raw_count	Sp1	L5_IT	11	L5_IT_Sp1
Raw_count	Sp1	L5_IT	20	L5_IT_Sp1
Raw_count	Sp1	L5_IT	31	L5_IT_Sp1
Raw_count	Sp1	L5_IT	26	L5_IT_Sp1
Raw_count	Sp1	L5_IT	34	L5_IT_Sp1
Raw_count	Sp1	L5_IT	33	L5_IT_Sp1
Raw_count	Sp1	L5_IT	18	L5_IT_Sp1
Raw_count	Sp1	L5_IT	5	L5_IT_Sp1
Raw_count	Sp1	L5_IT	21	L5_IT_Sp1
Raw_count	Sp1	L5_IT	15	L5_IT_Sp1
Raw_count	Sp1	L5_IT	8	L5_IT_Sp1
Raw_count	Sp1	L5_IT	16	L5_IT_Sp1
Raw_count	Sp1	L5_IT	26	L5_IT_Sp1
Raw_count	Sp1	L5_IT	31	L5_IT_Sp1
Raw_count	Sp1	L5_IT	36	L5_IT_Sp1
Raw_count	Sp1	L5_IT	26	L5_IT_Sp1
Raw_count	Sp1	L5_IT	10	L5_IT_Sp1
Raw_count	Sp1	L5_IT	14	L5_IT_Sp1
Raw_count	Sp1	L5_IT	40	L5_IT_Sp1
Raw_count	Sp1	L5_IT	24	L5_IT_Sp1
Raw_count	Sp1	L5_IT	17	L5_IT_Sp1
Raw_count	Sp1	L5_IT	28	L5_IT_Sp1
Raw_count	Sp1	L5_IT	22	L5_IT_Sp1
Raw_count	Sp1	L5_IT	36	L5_IT_Sp1
Raw_count	Sp1	L5_IT	6	L5_IT_Sp1
Raw_count	Sp1	L5_IT	17	L5_IT_Sp1
Raw_count	Sp1	L5_IT	30	L5_IT_Sp1
Raw_count	Sp1	L5_IT	31	L5_IT_Sp1
Raw_count	Sp1	L5_IT	22	L5_IT_Sp1
Raw_count	Sp1	L5_IT	19	L5_IT_Sp1
Raw_count	Sp1	L5_IT	12	L5_IT_Sp1
Raw_count	Sp1	L5_IT	25	L5_IT_Sp1
Raw_count	Sp1	L5_IT	12	L5_IT_Sp1
Raw_count	Sp1	L5_IT	6	L5_IT_Sp1
Raw_count	Sp1	L5_IT	38	L5_IT_Sp1
Raw_count	Sp1	L5_IT	25	L5_IT_Sp1
Raw_count	Sp1	L5_IT	11	L5_IT_Sp1
Raw_count	Sp1	L5_IT	2	L5_IT_Sp1
Raw_count	Sp1	L5_IT	13	L5_IT_Sp1
Raw_count	Sp1	L5_IT	40	L5_IT_Sp1
Raw_count	Sp1	L5_IT	21	L5_IT_Sp1
Raw_count	Sp1	L5_IT	16	L5_IT_Sp1
Raw_count	Sp1	L5_IT	29	L5_IT_Sp1
Raw_count	Sp1	L5_IT	11	L5_IT_Sp1
Raw_count	Sp1	L5_IT	30	L5_IT_Sp1
Raw_count	Sp2	L5_IT	86	L5_IT_Sp2
Raw_count	Sp2	L5_IT	106	L5_IT_Sp2
Raw_count	Sp2	L5_IT	111	L5_IT_Sp2
Raw_count	Sp2	L5_IT	26	L5_IT_Sp2
Raw_count	Sp2	L5_IT	68	L5_IT_Sp2
Raw_count	Sp2	L5_IT	69	L5_IT_Sp2
Raw_count	Sp2	L5_IT	54	L5_IT_Sp2
Raw_count	Sp2	L5_IT	37	L5_IT_Sp2
Raw_count	Sp2	L5_IT	40	L5_IT_Sp2
Raw_count	Sp2	L5_IT	20	L5_IT_Sp2
Raw_count	Sp2	L5_IT	33	L5_IT_Sp2
Raw_count	Sp2	L5_IT	37	L5_IT_Sp2
Raw_count	Sp2	L5_IT	43	L5_IT_Sp2
Raw_count	Sp2	L5_IT	35	L5_IT_Sp2
Raw_count	Sp2	L5_IT	13	L5_IT_Sp2
Raw_count	Sp2	L5_IT	25	L5_IT_Sp2
Raw_count	Sp2	L5_IT	6	L5_IT_Sp2
Raw_count	Sp2	L5_IT	39	L5_IT_Sp2
Raw_count	Sp2	L5_IT	41	L5_IT_Sp2
Raw_count	Sp2	L5_IT	50	L5_IT_Sp2
Raw_count	Sp2	L5_IT	17	L5_IT_Sp2
Raw_count	Sp2	L5_IT	43	L5_IT_Sp2
Raw_count	Sp2	L5_IT	21	L5_IT_Sp2
Raw_count	Sp2	L5_IT	14	L5_IT_Sp2
Raw_count	Sp2	L5_IT	39	L5_IT_Sp2
Raw_count	Sp2	L5_IT	28	L5_IT_Sp2
Raw_count	Sp2	L5_IT	26	L5_IT_Sp2
Raw_count	Sp2	L5_IT	39	L5_IT_Sp2
Raw_count	Sp2	L5_IT	91	L5_IT_Sp2
Raw_count	Sp2	L5_IT	32	L5_IT_Sp2
Raw_count	Sp2	L5_IT	49	L5_IT_Sp2
Raw_count	Sp2	L5_IT	5	L5_IT_Sp2
Raw_count	Sp2	L5_IT	24	L5_IT_Sp2
Raw_count	Sp2	L5_IT	18	L5_IT_Sp2
Raw_count	Sp2	L5_IT	21	L5_IT_Sp2
Raw_count	Sp2	L5_IT	79	L5_IT_Sp2
Raw_count	Sp2	L5_IT	18	L5_IT_Sp2
Raw_count	Sp2	L5_IT	14	L5_IT_Sp2
Raw_count	Sp2	L5_IT	18	L5_IT_Sp2
Raw_count	Sp2	L5_IT	50	L5_IT_Sp2
Raw_count	Sp2	L5_IT	8	L5_IT_Sp2
Raw_count	Sp2	L5_IT	6	L5_IT_Sp2
Raw_count	Sp2	L5_IT	111	L5_IT_Sp2
Raw_count	Sp2	L5_IT	55	L5_IT_Sp2
Raw_count	Sp2	L5_IT	46	L5_IT_Sp2
Raw_count	Sp2	L5_IT	8	L5_IT_Sp2
Raw_count	Sp2	L5_IT	67	L5_IT_Sp2
Raw_count	Sp2	L5_IT	63	L5_IT_Sp2
Raw_count	Sp2	L5_IT	5	L5_IT_Sp2
Raw_count	Sp2	L5_IT	30	L5_IT_Sp2
Raw_count	Sp2	L5_IT	6	L5_IT_Sp2
Raw_count	Sp2	L5_IT	14	L5_IT_Sp2
Raw_count	Sp2	L5_IT	28	L5_IT_Sp2
Raw_count	Sp2	L5_IT	16	L5_IT_Sp2
Raw_count	Sp2	L5_IT	27	L5_IT_Sp2
Raw_count	Sp2	L5_IT	27	L5_IT_Sp2
Raw_count	Sp2	L5_IT	70	L5_IT_Sp2
Raw_count	Sp2	L5_IT	21	L5_IT_Sp2
Raw_count	Sp2	L5_IT	66	L5_IT_Sp2
Raw_count	Sp2	L5_IT	44	L5_IT_Sp2
Raw_count	Sp2	L5_IT	106	L5_IT_Sp2
Raw_count	Sp2	L5_IT	41	L5_IT_Sp2
Raw_count	Sp2	L5_IT	6	L5_IT_Sp2
Raw_count	Sp2	L5_IT	14	L5_IT_Sp2
Raw_count	Sp2	L5_IT	29	L5_IT_Sp2
Raw_count	Sp2	L5_IT	16	L5_IT_Sp2
Raw_count	Sp2	L5_IT	38	L5_IT_Sp2
Raw_count	Sp2	L5_IT	11	L5_IT_Sp2
Raw_count	Sp2	L5_IT	11	L5_IT_Sp2
Raw_count	Sp2	L5_IT	58	L5_IT_Sp2
Raw_count	Sp2	L5_IT	23	L5_IT_Sp2
Raw_count	Sp2	L5_IT	52	L5_IT_Sp2
Raw_count	Sp2	L5_IT	57	L5_IT_Sp2
Raw_count	Sp2	L5_IT	59	L5_IT_Sp2
Raw_count	Sp2	L5_IT	13	L5_IT_Sp2
Raw_count	Sp2	L5_IT	30	L5_IT_Sp2
Raw_count	Sp2	L5_IT	40	L5_IT_Sp2
Raw_count	Sp2	L5_IT	5	L5_IT_Sp2
Raw_count	Sp2	L5_IT	20	L5_IT_Sp2
Raw_count	Sp2	L5_IT	92	L5_IT_Sp2
Raw_count	Sp2	L5_IT	21	L5_IT_Sp2
Raw_count	Sp2	L5_IT	54	L5_IT_Sp2
Raw_count	Sp2	L5_IT	6	L5_IT_Sp2
Raw_count	Sp2	L5_IT	38	L5_IT_Sp2
Raw_count	Sp2	L5_IT	80	L5_IT_Sp2
Raw_count	Sp2	L5_IT	18	L5_IT_Sp2
Raw_count	Sp2	L5_IT	18	L5_IT_Sp2
Raw_count	Sp2	L5_IT	24	L5_IT_Sp2
Raw_count	Sp2	L5_IT	34	L5_IT_Sp2
Raw_count	Sp2	L5_IT	11	L5_IT_Sp2
Raw_count	Sp2	L5_IT	34	L5_IT_Sp2
Raw_count	Sp2	L5_IT	12	L5_IT_Sp2
Raw_count	Sp2	L5_IT	24	L5_IT_Sp2
Raw_count	Sp2	L5_IT	53	L5_IT_Sp2
Raw_count	Sp2	L5_IT	21	L5_IT_Sp2
Raw_count	Sp2	L5_IT	55	L5_IT_Sp2
Raw_count	Sp2	L5_IT	52	L5_IT_Sp2
Raw_count	Sp2	L5_IT	66	L5_IT_Sp2
Raw_count	Sp2	L5_IT	33	L5_IT_Sp2
Raw_count	Sp2	L5_IT	12	L5_IT_Sp2
Raw_count	Sp2	L5_IT	9	L5_IT_Sp2
Raw_count	Sp2	L5_IT	15	L5_IT_Sp2
Raw_count	Sp2	L5_IT	6	L5_IT_Sp2
Raw_count	Sp2	L5_IT	13	L5_IT_Sp2
Raw_count	Sp2	L5_IT	62	L5_IT_Sp2
Raw_count	Sp2	L5_IT	34	L5_IT_Sp2
Raw_count	Sp2	L5_IT	51	L5_IT_Sp2
Raw_count	Sp2	L5_IT	16	L5_IT_Sp2
Raw_count	Sp2	L5_IT	113	L5_IT_Sp2
Raw_count	Sp2	L5_IT	55	L5_IT_Sp2
Raw_count	Sp2	L5_IT	47	L5_IT_Sp2
Raw_count	Sp2	L5_IT	42	L5_IT_Sp2
Raw_count	Sp2	L5_IT	22	L5_IT_Sp2
Raw_count	Sp2	L5_IT	41	L5_IT_Sp2
Raw_count	Sp2	L5_IT	41	L5_IT_Sp2
Raw_count	Sp2	L5_IT	23	L5_IT_Sp2
Raw_count	Sp2	L5_IT	11	L5_IT_Sp2
Raw_count	Sp2	L5_IT	55	L5_IT_Sp2
Raw_count	Sp2	L5_IT	31	L5_IT_Sp2
Raw_count	Sp2	L5_IT	116	L5_IT_Sp2
Raw_count	Sp2	L5_IT	26	L5_IT_Sp2
Raw_count	Sp2	L5_IT	33	L5_IT_Sp2
Raw_count	Sp2	L5_IT	13	L5_IT_Sp2
Raw_count	Sp2	L5_IT	34	L5_IT_Sp2
Raw_count	Sp2	L5_IT	13	L5_IT_Sp2
Raw_count	Sp2	L5_IT	136	L5_IT_Sp2
Raw_count	Sp2	L5_IT	75	L5_IT_Sp2
Raw_count	Sp2	L5_IT	1	L5_IT_Sp2
Raw_count	Sp2	L5_IT	22	L5_IT_Sp2
Raw_count	Sp2	L5_IT	6	L5_IT_Sp2
Raw_count	Sp2	L5_IT	35	L5_IT_Sp2
Raw_count	Sp2	L5_IT	66	L5_IT_Sp2
Raw_count	Sp2	L5_IT	41	L5_IT_Sp2
Raw_count	Sp2	L5_IT	60	L5_IT_Sp2
Raw_count	Sp2	L5_IT	45	L5_IT_Sp2
Raw_count	Sp2	L5_IT	21	L5_IT_Sp2
Raw_count	Sp2	L5_IT	110	L5_IT_Sp2
Raw_count	Sp2	L5_IT	89	L5_IT_Sp2
Raw_count	Sp2	L5_IT	35	L5_IT_Sp2
Raw_count	Sp2	L5_IT	52	L5_IT_Sp2
Raw_count	Sp2	L5_IT	56	L5_IT_Sp2
Raw_count	Sp2	L5_IT	16	L5_IT_Sp2
Raw_count	Sp2	L5_IT	8	L5_IT_Sp2
Raw_count	Sp2	L5_IT	53	L5_IT_Sp2
Raw_count	Sp2	L5_IT	57	L5_IT_Sp2
Raw_count	Sp2	L5_IT	29	L5_IT_Sp2
Raw_count	Sp2	L5_IT	39	L5_IT_Sp2
Raw_count	Sp2	L5_IT	4	L5_IT_Sp2
Raw_count	Sp2	L5_IT	21	L5_IT_Sp2
Raw_count	Sp2	L5_IT	68	L5_IT_Sp2
Raw_count	Sp2	L5_IT	53	L5_IT_Sp2
Raw_count	Sp2	L5_IT	4	L5_IT_Sp2
Raw_count	Sp2	L5_IT	51	L5_IT_Sp2
Raw_count	Sp2	L5_IT	53	L5_IT_Sp2
Raw_count	Sp2	L5_IT	31	L5_IT_Sp2
Raw_count	Sp2	L5_IT	32	L5_IT_Sp2
Raw_count	Sp2	L5_IT	69	L5_IT_Sp2
Raw_count	Sp2	L5_IT	63	L5_IT_Sp2
Raw_count	Sp2	L5_IT	50	L5_IT_Sp2
Raw_count	Sp2	L5_IT	35	L5_IT_Sp2
Raw_count	Sp2	L5_IT	90	L5_IT_Sp2
Raw_count	Sp2	L5_IT	17	L5_IT_Sp2
Raw_count	Sp2	L5_IT	67	L5_IT_Sp2
Raw_count	Sp2	L5_IT	51	L5_IT_Sp2
Raw_count	Sp2	L5_IT	42	L5_IT_Sp2
Raw_count	Sp2	L5_IT	11	L5_IT_Sp2
Raw_count	Sp2	L5_IT	41	L5_IT_Sp2
Raw_count	Sp2	L5_IT	87	L5_IT_Sp2
Raw_count	Sp2	L5_IT	46	L5_IT_Sp2
Raw_count	Sp2	L5_IT	57	L5_IT_Sp2
Raw_count	Sp2	L5_IT	45	L5_IT_Sp2
Raw_count	Sp2	L5_IT	40	L5_IT_Sp2
Raw_count	Sp2	L5_IT	58	L5_IT_Sp2
Raw_count	Sp2	L5_IT	78	L5_IT_Sp2
Raw_count	Sp2	L5_IT	60	L5_IT_Sp2
Raw_count	Sp2	L5_IT	13	L5_IT_Sp2
Raw_count	Sp2	L5_IT	9	L5_IT_Sp2
Raw_count	Sp2	L5_IT	48	L5_IT_Sp2
Raw_count	Sp2	L5_IT	30	L5_IT_Sp2
Raw_count	Sp2	L5_IT	34	L5_IT_Sp2
Raw_count	Sp2	L5_IT	49	L5_IT_Sp2
Raw_count	Sp2	L5_IT	35	L5_IT_Sp2
Raw_count	Sp2	L5_IT	44	L5_IT_Sp2
Raw_count	Sp2	L5_IT	10	L5_IT_Sp2
Raw_count	Sp2	L5_IT	76	L5_IT_Sp2
Raw_count	Sp2	L5_IT	31	L5_IT_Sp2
Raw_count	Sp2	L5_IT	18	L5_IT_Sp2
Raw_count	Sp2	L5_IT	94	L5_IT_Sp2
Raw_count	Sp2	L5_IT	29	L5_IT_Sp2
Raw_count	Sp2	L5_IT	122	L5_IT_Sp2
Raw_count	Sp2	L5_IT	21	L5_IT_Sp2
Raw_count	Sp2	L5_IT	10	L5_IT_Sp2
Raw_count	Sp2	L5_IT	29	L5_IT_Sp2
Raw_count	Sp2	L5_IT	30	L5_IT_Sp2
Raw_count	Sp2	L5_IT	10	L5_IT_Sp2
Raw_count	Sp2	L5_IT	31	L5_IT_Sp2
Raw_count	Sp2	L5_IT	3	L5_IT_Sp2
Raw_count	Sp2	L5_IT	58	L5_IT_Sp2
Raw_count	Sp2	L5_IT	30	L5_IT_Sp2
Raw_count	Sp2	L5_IT	8	L5_IT_Sp2
Raw_count	Sp2	L5_IT	53	L5_IT_Sp2
Raw_count	Sp2	L5_IT	46	L5_IT_Sp2
Raw_count	Sp2	L5_IT	26	L5_IT_Sp2
Raw_count	Sp2	L5_IT	20	L5_IT_Sp2
Raw_count	Sp2	L5_IT	102	L5_IT_Sp2
Raw_count	Sp2	L5_IT	66	L5_IT_Sp2
Raw_count	Sp2	L5_IT	16	L5_IT_Sp2
Raw_count	Sp2	L5_IT	27	L5_IT_Sp2
Raw_count	Sp2	L5_IT	46	L5_IT_Sp2
Raw_count	Sp2	L5_IT	54	L5_IT_Sp2
Raw_count	Sp2	L5_IT	16	L5_IT_Sp2
Raw_count	Sp2	L5_IT	65	L5_IT_Sp2
Raw_count	Sp2	L5_IT	25	L5_IT_Sp2
Raw_count	Sp2	L5_IT	36	L5_IT_Sp2
Raw_count	Sp2	L5_IT	6	L5_IT_Sp2
Raw_count	Sp2	L5_IT	43	L5_IT_Sp2
Raw_count	Sp2	L5_IT	41	L5_IT_Sp2
Raw_count	Sp2	L5_IT	11	L5_IT_Sp2
Raw_count	Sp2	L5_IT	46	L5_IT_Sp2
Raw_count	Sp2	L5_IT	27	L5_IT_Sp2
Raw_count	Sp2	L5_IT	28	L5_IT_Sp2
Raw_count	Sp2	L5_IT	15	L5_IT_Sp2
Raw_count	Sp2	L5_IT	27	L5_IT_Sp2
Raw_count	Sp2	L5_IT	4	L5_IT_Sp2
Raw_count	Sp2	L5_IT	2	L5_IT_Sp2
Raw_count	Sp2	L5_IT	33	L5_IT_Sp2
Raw_count	Sp2	L5_IT	99	L5_IT_Sp2
Raw_count	Sp2	L5_IT	34	L5_IT_Sp2
Raw_count	Sp2	L5_IT	44	L5_IT_Sp2
Raw_count	Sp2	L5_IT	36	L5_IT_Sp2
Raw_count	Sp2	L5_IT	52	L5_IT_Sp2
Raw_count	Sp2	L5_IT	27	L5_IT_Sp2
Raw_count	Sp2	L5_IT	70	L5_IT_Sp2
Raw_count	Sp2	L5_IT	53	L5_IT_Sp2
Raw_count	Sp2	L5_IT	43	L5_IT_Sp2
Raw_count	Sp2	L5_IT	6	L5_IT_Sp2
Raw_count	Sp2	L5_IT	32	L5_IT_Sp2
Raw_count	Sp2	L5_IT	39	L5_IT_Sp2
Raw_count	Sp2	L5_IT	56	L5_IT_Sp2
Raw_count	Sp2	L5_IT	54	L5_IT_Sp2
Raw_count	Sp2	L5_IT	48	L5_IT_Sp2
Raw_count	Sp2	L5_IT	55	L5_IT_Sp2
Raw_count	Sp2	L5_IT	21	L5_IT_Sp2
Raw_count	Sp2	L5_IT	16	L5_IT_Sp2
Raw_count	Sp2	L5_IT	25	L5_IT_Sp2
Raw_count	Sp2	L5_IT	30	L5_IT_Sp2
Raw_count	Sp2	L5_IT	28	L5_IT_Sp2
Raw_count	Sp2	L5_IT	42	L5_IT_Sp2
Raw_count	Sp2	L5_IT	40	L5_IT_Sp2
Raw_count	Sp2	L5_IT	85	L5_IT_Sp2
Raw_count	Sp2	L5_IT	53	L5_IT_Sp2
Raw_count	Sp2	L5_IT	33	L5_IT_Sp2
Raw_count	Sp2	L5_IT	99	L5_IT_Sp2
Raw_count	Sp2	L5_IT	44	L5_IT_Sp2
Raw_count	Sp2	L5_IT	57	L5_IT_Sp2
Raw_count	Sp2	L5_IT	38	L5_IT_Sp2
Raw_count	Sp2	L5_IT	33	L5_IT_Sp2
Raw_count	Sp2	L5_IT	21	L5_IT_Sp2
Raw_count	Sp2	L5_IT	23	L5_IT_Sp2
Raw_count	Sp2	L5_IT	74	L5_IT_Sp2
Raw_count	Sp2	L5_IT	55	L5_IT_Sp2
Raw_count	Sp2	L5_IT	60	L5_IT_Sp2
Raw_count	Sp2	L5_IT	55	L5_IT_Sp2
Raw_count	Sp2	L5_IT	45	L5_IT_Sp2
Raw_count	Sp2	L5_IT	6	L5_IT_Sp2
Raw_count	Sp2	L5_IT	42	L5_IT_Sp2
Raw_count	Sp2	L5_IT	41	L5_IT_Sp2
Raw_count	Sp2	L5_IT	26	L5_IT_Sp2
Raw_count	Sp2	L5_IT	29	L5_IT_Sp2
Raw_count	Sp2	L5_IT	32	L5_IT_Sp2
Raw_count	Sp2	L5_IT	12	L5_IT_Sp2
Raw_count	Sp2	L5_IT	10	L5_IT_Sp2
Raw_count	Sp2	L5_IT	28	L5_IT_Sp2
Raw_count	Sp2	L5_IT	25	L5_IT_Sp2
Raw_count	Sp2	L5_IT	47	L5_IT_Sp2
Raw_count	Sp2	L5_IT	39	L5_IT_Sp2
Raw_count	Sp2	L5_IT	5	L5_IT_Sp2
Raw_count	Sp2	L5_IT	34	L5_IT_Sp2
Raw_count	Sp2	L5_IT	60	L5_IT_Sp2
Raw_count	Sp2	L5_IT	29	L5_IT_Sp2
Raw_count	Sp2	L5_IT	32	L5_IT_Sp2
Raw_count	Sp2	L5_IT	45	L5_IT_Sp2
Raw_count	Sp2	L5_IT	25	L5_IT_Sp2
Raw_count	Sp2	L5_IT	25	L5_IT_Sp2
Raw_count	Sp2	L5_IT	53	L5_IT_Sp2
Raw_count	Sp2	L5_IT	31	L5_IT_Sp2
Raw_count	Sp2	L5_IT	14	L5_IT_Sp2
Raw_count	Sp2	L5_IT	21	L5_IT_Sp2
Raw_count	Sp2	L5_IT	33	L5_IT_Sp2
Raw_count	Sp2	L5_IT	32	L5_IT_Sp2
Raw_count	Sp2	L5_IT	28	L5_IT_Sp2
Raw_count	Sp2	L5_IT	65	L5_IT_Sp2
Raw_count	Sp2	L5_IT	59	L5_IT_Sp2
Raw_count	Sp2	L5_IT	37	L5_IT_Sp2
Raw_count	Sp2	L5_IT	16	L5_IT_Sp2
Raw_count	Sp2	L5_IT	19	L5_IT_Sp2
Raw_count	Sp2	L5_IT	11	L5_IT_Sp2
Raw_count	Sp2	L5_IT	24	L5_IT_Sp2
Raw_count	Sp2	L5_IT	16	L5_IT_Sp2
Raw_count	Sp2	L5_IT	32	L5_IT_Sp2
Raw_count	Sp2	L5_IT	22	L5_IT_Sp2
Raw_count	Sp2	L5_IT	71	L5_IT_Sp2
Raw_count	Sp2	L5_IT	27	L5_IT_Sp2
Raw_count	Sp2	L5_IT	28	L5_IT_Sp2
Raw_count	Sp2	L5_IT	23	L5_IT_Sp2
Raw_count	Sp2	L5_IT	22	L5_IT_Sp2
Raw_count	Sp2	L5_IT	29	L5_IT_Sp2
Raw_count	Sp2	L5_IT	23	L5_IT_Sp2
Raw_count	Sp2	L5_IT	48	L5_IT_Sp2
Raw_count	Sp2	L5_IT	32	L5_IT_Sp2
Raw_count	Sp2	L5_IT	7	L5_IT_Sp2
Raw_count	Sp2	L5_IT	13	L5_IT_Sp2
Raw_count	Sp2	L5_IT	10	L5_IT_Sp2
Raw_count	Sp2	L5_IT	37	L5_IT_Sp2
Raw_count	Sp2	L5_IT	100	L5_IT_Sp2
Raw_count	Sp2	L5_IT	27	L5_IT_Sp2
Raw_count	Sp2	L5_IT	27	L5_IT_Sp2
Raw_count	Sp2	L5_IT	80	L5_IT_Sp2
Raw_count	Sp2	L5_IT	38	L5_IT_Sp2
Raw_count	Sp2	L5_IT	60	L5_IT_Sp2
Raw_count	Sp2	L5_IT	57	L5_IT_Sp2
Raw_count	Sp2	L5_IT	28	L5_IT_Sp2
Raw_count	Sp2	L5_IT	64	L5_IT_Sp2
Raw_count	Sp2	L5_IT	7	L5_IT_Sp2
Raw_count	Sp2	L5_IT	25	L5_IT_Sp2
Raw_count	Sp2	L5_IT	31	L5_IT_Sp2
Raw_count	Sp2	L5_IT	21	L5_IT_Sp2
Raw_count	Sp2	L5_IT	15	L5_IT_Sp2
Raw_count	Sp2	L5_IT	28	L5_IT_Sp2
Raw_count	Sp2	L5_IT	35	L5_IT_Sp2
Raw_count	Sp2	L5_IT	55	L5_IT_Sp2
Raw_count	Sp2	L5_IT	16	L5_IT_Sp2
Raw_count	Sp2	L5_IT	40	L5_IT_Sp2
Raw_count	Sp2	L5_IT	23	L5_IT_Sp2
[truncated: 10,568 more rows]

## Sheet: Figure_S5b
Group	Sample	Cell_type	Expression	Ctype_Sample
Raw_count	Sample_I	L5_IT	6	L5_IT_Sample_I
Raw_count	Sample_I	L5_IT	7	L5_IT_Sample_I
Raw_count	Sample_I	L5_IT	7	L5_IT_Sample_I
Raw_count	Sample_I	L5_IT	6	L5_IT_Sample_I
Raw_count	Sample_I	L5_IT	12	L5_IT_Sample_I
Raw_count	Sample_I	L5_IT	11	L5_IT_Sample_I
Raw_count	Sample_I	L5_IT	14	L5_IT_Sample_I
Raw_count	Sample_I	L5_IT	8	L5_IT_Sample_I
Raw_count	Sample_I	L5_IT	9	L5_IT_Sample_I
Raw_count	Sample_I	L5_IT	7	L5_IT_Sample_I
Raw_count	Sample_I	L5_IT	6	L5_IT_Sample_I
Raw_count	Sample_I	L5_IT	5	L5_IT_Sample_I
Raw_count	Sample_I	L5_IT	17	L5_IT_Sample_I
Raw_count	Sample_I	L5_IT	8	L5_IT_Sample_I
Raw_count	Sample_I	L5_IT	13	L5_IT_Sample_I
Raw_count	Sample_I	L5_IT	16	L5_IT_Sample_I
Raw_count	Sample_I	L5_IT	13	L5_IT_Sample_I
Raw_count	Sample_I	L5_IT	8	L5_IT_Sample_I
Raw_count	Sample_I	L5_IT	14	L5_IT_Sample_I
Raw_count	Sample_I	L5_IT	12	L5_IT_Sample_I
Raw_count	Sample_I	L5_IT	13	L5_IT_Sample_I
Raw_count	Sample_I	L5_IT	4	L5_IT_Sample_I
Raw_count	Sample_I	L5_IT	11	L5_IT_Sample_I
Raw_count	Sample_I	L5_IT	15	L5_IT_Sample_I
Raw_count	Sample_I	L5_IT	8	L5_IT_Sample_I
Raw_count	Sample_I	L5_IT	16	L5_IT_Sample_I
Raw_count	Sample_I	L5_IT	2	L5_IT_Sample_I
Raw_count	Sample_I	L5_IT	19	L5_IT_Sample_I
Raw_count	Sample_I	L5_IT	10	L5_IT_Sample_I
Raw_count	Sample_I	L5_IT	12	L5_IT_Sample_I
Raw_count	Sample_I	L5_IT	4	L5_IT_Sample_I
Raw_count	Sample_I	L5_IT	3	L5_IT_Sample_I
Raw_count	Sample_I	L5_IT	18	L5_IT_Sample_I
Raw_count	Sample_I	L5_IT	9	L5_IT_Sample_I
Raw_count	Sample_I	L5_IT	10	L5_IT_Sample_I
Raw_count	Sample_I	L5_IT	7	L5_IT_Sample_I
Raw_count	Sample_I	L5_IT	20	L5_IT_Sample_I
Raw_count	Sample_I	L5_IT	10	L5_IT_Sample_I
Raw_count	Sample_I	L5_IT	6	L5_IT_Sample_I
Raw_count	Sample_I	L5_IT	2	L5_IT_Sample_I
Raw_count	Sample_I	L5_IT	0	L5_IT_Sample_I
Raw_count	Sample_I	L5_IT	5	L5_IT_Sample_I
Raw_count	Sample_I	L5_IT	13	L5_IT_Sample_I
Raw_count	Sample_I	L5_IT	1	L5_IT_Sample_I
Raw_count	Sample_I	L5_IT	13	L5_IT_Sample_I
Raw_count	Sample_I	L5_IT	7	L5_IT_Sample_I
Raw_count	Sample_I	L5_IT	18	L5_IT_Sample_I
Raw_count	Sample_I	L5_IT	10	L5_IT_Sample_I
Raw_count	Sample_I	L5_IT	9	L5_IT_Sample_I
Raw_count	Sample_I	L5_IT	5	L5_IT_Sample_I
Raw_count	Sample_I	L5_IT	11	L5_IT_Sample_I
Raw_count	Sample_I	L5_IT	4	L5_IT_Sample_I
Raw_count	Sample_I	L5_IT	0	L5_IT_Sample_I
Raw_count	Sample_I	L5_IT	6	L5_IT_Sample_I
Raw_count	Sample_I	L5_IT	4	L5_IT_Sample_I
Raw_count	Sample_I	L5_IT	10	L5_IT_Sample_I
Raw_count	Sample_I	L5_IT	14	L5_IT_Sample_I
Raw_count	Sample_I	L5_IT	2	L5_IT_Sample_I
Raw_count	Sample_I	L5_IT	6	L5_IT_Sample_I
Raw_count	Sample_I	L5_IT	6	L5_IT_Sample_I
Raw_count	Sample_I	L5_IT	24	L5_IT_Sample_I
Raw_count	Sample_I	L5_IT	2	L5_IT_Sample_I
Raw_count	Sample_I	L5_IT	10	L5_IT_Sample_I
Raw_count	Sample_I	L5_IT	8	L5_IT_Sample_I
Raw_count	Sample_I	L5_IT	12	L5_IT_Sample_I
Raw_count	Sample_I	L5_IT	3	L5_IT_Sample_I
Raw_count	Sample_I	L5_IT	7	L5_IT_Sample_I
Raw_count	Sample_I	L5_IT	3	L5_IT_Sample_I
Raw_count	Sample_I	L5_IT	14	L5_IT_Sample_I
Raw_count	Sample_I	L5_IT	14	L5_IT_Sample_I
Raw_count	Sample_I	L5_IT	6	L5_IT_Sample_I
Raw_count	Sample_I	L5_IT	3	L5_IT_Sample_I
Raw_count	Sample_I	L5_IT	9	L5_IT_Sample_I
Raw_count	Sample_I	L5_IT	5	L5_IT_Sample_I
Raw_count	Sample_I	L5_IT	4	L5_IT_Sample_I
Raw_count	Sample_I	L5_IT	10	L5_IT_Sample_I
Raw_count	Sample_I	L5_IT	6	L5_IT_Sample_I
Raw_count	Sample_I	L5_IT	8	L5_IT_Sample_I
Raw_count	Sample_I	L5_IT	5	L5_IT_Sample_I
Raw_count	Sample_I	L5_IT	9	L5_IT_Sample_I
Raw_count	Sample_I	L5_IT	12	L5_IT_Sample_I
Raw_count	Sample_I	L5_IT	13	L5_IT_Sample_I
Raw_count	Sample_I	L5_IT	5	L5_IT_Sample_I
Raw_count	Sample_I	L5_IT	8	L5_IT_Sample_I
Raw_count	Sample_I	L5_IT	22	L5_IT_Sample_I
Raw_count	Sample_I	L5_IT	15	L5_IT_Sample_I
Raw_count	Sample_I	L5_IT	3	L5_IT_Sample_I
Raw_count	Sample_I	L5_IT	2	L5_IT_Sample_I
Raw_count	Sample_I	L5_IT	2	L5_IT_Sample_I
Raw_count	Sample_I	L5_IT	8	L5_IT_Sample_I
Raw_count	Sample_I	L5_IT	3	L5_IT_Sample_I
Raw_count	Sample_I	L5_IT	2	L5_IT_Sample_I
Raw_count	Sample_I	L5_IT	8	L5_IT_Sample_I
Raw_count	Sample_I	L5_IT	11	L5_IT_Sample_I
Raw_count	Sample_I	L5_IT	10	L5_IT_Sample_I
Raw_count	Sample_I	L5_IT	14	L5_IT_Sample_I
Raw_count	Sample_I	L5_IT	13	L5_IT_Sample_I
Raw_count	Sample_I	L5_IT	9	L5_IT_Sample_I
Raw_count	Sample_I	L5_IT	19	L5_IT_Sample_I
Raw_count	Sample_I	L5_IT	17	L5_IT_Sample_I
Raw_count	Sample_I	L5_IT	18	L5_IT_Sample_I
Raw_count	Sample_I	L5_IT	6	L5_IT_Sample_I
Raw_count	Sample_I	L5_IT	5	L5_IT_Sample_I
Raw_count	Sample_I	L5_IT	23	L5_IT_Sample_I
Raw_count	Sample_I	L5_IT	16	L5_IT_Sample_I
Raw_count	Sample_I	L5_IT	3	L5_IT_Sample_I
Raw_count	Sample_I	L5_IT	3	L5_IT_Sample_I
Raw_count	Sample_I	L5_IT	15	L5_IT_Sample_I
Raw_count	Sample_I	L5_IT	18	L5_IT_Sample_I
Raw_count	Sample_I	L5_IT	10	L5_IT_Sample_I
Raw_count	Sample_I	L5_IT	4	L5_IT_Sample_I
Raw_count	Sample_I	L5_IT	19	L5_IT_Sample_I
Raw_count	Sample_I	L5_IT	14	L5_IT_Sample_I
Raw_count	Sample_I	L5_IT	18	L5_IT_Sample_I
Raw_count	Sample_I	L5_IT	23	L5_IT_Sample_I
Raw_count	Sample_I	L5_IT	11	L5_IT_Sample_I
Raw_count	Sample_I	L5_IT	7	L5_IT_Sample_I
Raw_count	Sample_I	L5_IT	6	L5_IT_Sample_I
Raw_count	Sample_I	L5_IT	6	L5_IT_Sample_I
Raw_count	Sample_I	L5_IT	11	L5_IT_Sample_I
Raw_count	Sample_I	L5_IT	18	L5_IT_Sample_I
Raw_count	Sample_I	L5_IT	17	L5_IT_Sample_I
Raw_count	Sample_I	L5_IT	12	L5_IT_Sample_I
Raw_count	Sample_I	L5_IT	14	L5_IT_Sample_I
Raw_count	Sample_I	L5_IT	9	L5_IT_Sample_I
Raw_count	Sample_I	L5_IT	8	L5_IT_Sample_I
Raw_count	Sample_I	L5_IT	12	L5_IT_Sample_I
Raw_count	Sample_I	L5_IT	7	L5_IT_Sample_I
Raw_count	Sample_I	L5_IT	8	L5_IT_Sample_I
Raw_count	Sample_I	L5_IT	8	L5_IT_Sample_I
Raw_count	Sample_I	L5_IT	11	L5_IT_Sample_I
Raw_count	Sample_I	L5_IT	19	L5_IT_Sample_I
Raw_count	Sample_I	L5_IT	10	L5_IT_Sample_I
Raw_count	Sample_I	L5_IT	5	L5_IT_Sample_I
Raw_count	Sample_I	L5_IT	19	L5_IT_Sample_I
Raw_count	Sample_I	L5_IT	14	L5_IT_Sample_I
Raw_count	Sample_I	L5_IT	4	L5_IT_Sample_I
Raw_count	Sample_I	L5_IT	5	L5_IT_Sample_I
Raw_count	Sample_I	L5_IT	9	L5_IT_Sample_I
Raw_count	Sample_I	L5_IT	6	L5_IT_Sample_I
Raw_count	Sample_I	L5_IT	6	L5_IT_Sample_I
Raw_count	Sample_I	L5_IT	8	L5_IT_Sample_I
Raw_count	Sample_I	L5_IT	18	L5_IT_Sample_I
Raw_count	Sample_I	L5_IT	5	L5_IT_Sample_I
Raw_count	Sample_I	L5_IT	7	L5_IT_Sample_I
Raw_count	Sample_I	L5_IT	17	L5_IT_Sample_I
Raw_count	Sample_I	L5_IT	11	L5_IT_Sample_I
Raw_count	Sample_I	L5_IT	8	L5_IT_Sample_I
Raw_count	Sample_I	L5_IT	18	L5_IT_Sample_I
Raw_count	Sample_I	L5_IT	13	L5_IT_Sample_I
Raw_count	Sample_I	L5_IT	13	L5_IT_Sample_I
Raw_count	Sample_I	L5_IT	12	L5_IT_Sample_I
Raw_count	Sample_I	L5_IT	5	L5_IT_Sample_I
Raw_count	Sample_I	L5_IT	10	L5_IT_Sample_I
Raw_count	Sample_I	L5_IT	9	L5_IT_Sample_I
Raw_count	Sample_I	L5_IT	5	L5_IT_Sample_I
Raw_count	Sample_I	L5_IT	18	L5_IT_Sample_I
Raw_count	Sample_I	L5_IT	17	L5_IT_Sample_I
Raw_count	Sample_I	L5_IT	25	L5_IT_Sample_I
Raw_count	Sample_I	L5_IT	11	L5_IT_Sample_I
Raw_count	Sample_I	L5_IT	12	L5_IT_Sample_I
Raw_count	Sample_I	L5_IT	7	L5_IT_Sample_I
Raw_count	Sample_I	L5_IT	17	L5_IT_Sample_I
Raw_count	Sample_I	L5_IT	14	L5_IT_Sample_I
Raw_count	Sample_I	L5_IT	7	L5_IT_Sample_I
Raw_count	Sample_I	L5_IT	27	L5_IT_Sample_I
Raw_count	Sample_I	L5_IT	0	L5_IT_Sample_I
Raw_count	Sample_I	L5_IT	10	L5_IT_Sample_I
Raw_count	Sample_I	L5_IT	15	L5_IT_Sample_I
Raw_count	Sample_I	L5_IT	2	L5_IT_Sample_I
Raw_count	Sample_I	L5_IT	11	L5_IT_Sample_I
Raw_count	Sample_I	L5_IT	4	L5_IT_Sample_I
Raw_count	Sample_I	L5_IT	13	L5_IT_Sample_I
Raw_count	Sample_I	L5_IT	13	L5_IT_Sample_I
Raw_count	Sample_I	L5_IT	12	L5_IT_Sample_I
Raw_count	Sample_I	L5_IT	14	L5_IT_Sample_I
Raw_count	Sample_I	L5_IT	9	L5_IT_Sample_I
Raw_count	Sample_I	L5_IT	13	L5_IT_Sample_I
Raw_count	Sample_I	L5_IT	10	L5_IT_Sample_I
Raw_count	Sample_I	L5_IT	12	L5_IT_Sample_I
Raw_count	Sample_I	L5_IT	10	L5_IT_Sample_I
Raw_count	Sample_I	L5_IT	11	L5_IT_Sample_I
Raw_count	Sample_I	L5_IT	5	L5_IT_Sample_I
Raw_count	Sample_I	L5_IT	4	L5_IT_Sample_I
Raw_count	Sample_I	L5_IT	17	L5_IT_Sample_I
Raw_count	Sample_I	L5_IT	2	L5_IT_Sample_I
Raw_count	Sample_I	L5_IT	20	L5_IT_Sample_I
Raw_count	Sample_I	L5_IT	7	L5_IT_Sample_I
Raw_count	Sample_I	L5_IT	13	L5_IT_Sample_I
Raw_count	Sample_I	L5_IT	6	L5_IT_Sample_I
Raw_count	Sample_I	L5_IT	14	L5_IT_Sample_I
Raw_count	Sample_I	L5_IT	9	L5_IT_Sample_I
Raw_count	Sample_I	L5_IT	8	L5_IT_Sample_I
Raw_count	Sample_I	L5_IT	4	L5_IT_Sample_I
Raw_count	Sample_I	L5_IT	7	L5_IT_Sample_I
Raw_count	Sample_I	L5_IT	11	L5_IT_Sample_I
Raw_count	Sample_I	L5_IT	19	L5_IT_Sample_I
Raw_count	Sample_I	L5_IT	3	L5_IT_Sample_I
Raw_count	Sample_I	L5_IT	12	L5_IT_Sample_I
Raw_count	Sample_I	L5_IT	20	L5_IT_Sample_I
Raw_count	Sample_I	L5_IT	9	L5_IT_Sample_I
Raw_count	Sample_I	L5_IT	8	L5_IT_Sample_I
Raw_count	Sample_I	L5_IT	8	L5_IT_Sample_I
Raw_count	Sample_I	L5_IT	12	L5_IT_Sample_I
Raw_count	Sample_I	L5_IT	23	L5_IT_Sample_I
Raw_count	Sample_I	L5_IT	7	L5_IT_Sample_I
Raw_count	Sample_I	L5_IT	1	L5_IT_Sample_I
Raw_count	Sample_I	L5_IT	5	L5_IT_Sample_I
Raw_count	Sample_I	L5_IT	2	L5_IT_Sample_I
Raw_count	Sample_I	L5_IT	19	L5_IT_Sample_I
Raw_count	Sample_I	L5_IT	7	L5_IT_Sample_I
Raw_count	Sample_I	L5_IT	6	L5_IT_Sample_I
Raw_count	Sample_I	L5_IT	4	L5_IT_Sample_I
Raw_count	Sample_I	L5_IT	3	L5_IT_Sample_I
Raw_count	Sample_I	L5_IT	10	L5_IT_Sample_I
Raw_count	Sample_I	L5_IT	4	L5_IT_Sample_I
Raw_count	Sample_I	L5_IT	15	L5_IT_Sample_I
Raw_count	Sample_I	L5_IT	3	L5_IT_Sample_I
Raw_count	Sample_I	L5_IT	11	L5_IT_Sample_I
Raw_count	Sample_I	L5_IT	12	L5_IT_Sample_I
Raw_count	Sample_I	L5_IT	9	L5_IT_Sample_I
Raw_count	Sample_I	L5_IT	14	L5_IT_Sample_I
Raw_count	Sample_I	L5_IT	5	L5_IT_Sample_I
Raw_count	Sample_I	L5_IT	5	L5_IT_Sample_I
Raw_count	Sample_I	L5_IT	7	L5_IT_Sample_I
Raw_count	Sample_I	L5_IT	1	L5_IT_Sample_I
Raw_count	Sample_I	L5_IT	4	L5_IT_Sample_I
Raw_count	Sample_I	L5_IT	1	L5_IT_Sample_I
Raw_count	Sample_I	L5_IT	6	L5_IT_Sample_I
Raw_count	Sample_I	L5_IT	4	L5_IT_Sample_I
Raw_count	Sample_I	L5_IT	5	L5_IT_Sample_I
Raw_count	Sample_I	L5_IT	7	L5_IT_Sample_I
Raw_count	Sample_I	L5_IT	11	L5_IT_Sample_I
Raw_count	Sample_I	L5_IT	8	L5_IT_Sample_I
Raw_count	Sample_I	L5_IT	6	L5_IT_Sample_I
Raw_count	Sample_I	L5_IT	4	L5_IT_Sample_I
Raw_count	Sample_I	L5_IT	8	L5_IT_Sample_I
Raw_count	Sample_I	L5_IT	7	L5_IT_Sample_I
Raw_count	Sample_I	L5_IT	7	L5_IT_Sample_I
Raw_count	Sample_I	L5_IT	10	L5_IT_Sample_I
Raw_count	Sample_I	L5_IT	8	L5_IT_Sample_I
Raw_count	Sample_I	L5_IT	17	L5_IT_Sample_I
Raw_count	Sample_I	L5_IT	5	L5_IT_Sample_I
Raw_count	Sample_I	L5_IT	15	L5_IT_Sample_I
Raw_count	Sample_I	L5_IT	15	L5_IT_Sample_I
Raw_count	Sample_I	L5_IT	6	L5_IT_Sample_I
Raw_count	Sample_I	L5_IT	8	L5_IT_Sample_I
Raw_count	Sample_I	L5_IT	12	L5_IT_Sample_I
Raw_count	Sample_I	L5_IT	11	L5_IT_Sample_I
Raw_count	Sample_I	L5_IT	12	L5_IT_Sample_I
Raw_count	Sample_I	L5_IT	13	L5_IT_Sample_I
Raw_count	Sample_I	L5_IT	2	L5_IT_Sample_I
Raw_count	Sample_I	L5_IT	12	L5_IT_Sample_I
Raw_count	Sample_I	L5_IT	6	L5_IT_Sample_I
Raw_count	Sample_I	L5_IT	9	L5_IT_Sample_I
Raw_count	Sample_I	L5_IT	10	L5_IT_Sample_I
Raw_count	Sample_I	L5_IT	8	L5_IT_Sample_I
Raw_count	Sample_I	L5_IT	14	L5_IT_Sample_I
Raw_count	Sample_I	L5_IT	5	L5_IT_Sample_I
Raw_count	Sample_I	L5_IT	12	L5_IT_Sample_I
Raw_count	Sample_I	L5_IT	12	L5_IT_Sample_I
Raw_count	Sample_I	L5_IT	10	L5_IT_Sample_I
Raw_count	Sample_I	L5_IT	2	L5_IT_Sample_I
Raw_count	Sample_I	L5_IT	12	L5_IT_Sample_I
Raw_count	Sample_I	L5_IT	13	L5_IT_Sample_I
Raw_count	Sample_I	L5_IT	14	L5_IT_Sample_I
Raw_count	Sample_I	L5_IT	7	L5_IT_Sample_I
Raw_count	Sample_I	L5_IT	12	L5_IT_Sample_I
Raw_count	Sample_I	L5_IT	4	L5_IT_Sample_I
Raw_count	Sample_I	L5_IT	5	L5_IT_Sample_I
Raw_count	Sample_I	L5_IT	8	L5_IT_Sample_I
Raw_count	Sample_I	L5_IT	8	L5_IT_Sample_I
Raw_count	Sample_I	L5_IT	8	L5_IT_Sample_I
Raw_count	Sample_I	L5_IT	8	L5_IT_Sample_I
Raw_count	Sample_I	L5_IT	5	L5_IT_Sample_I
Raw_count	Sample_I	L5_IT	16	L5_IT_Sample_I
Raw_count	Sample_I	L5_IT	8	L5_IT_Sample_I
Raw_count	Sample_I	L5_IT	11	L5_IT_Sample_I
Raw_count	Sample_I	L5_IT	14	L5_IT_Sample_I
Raw_count	Sample_I	L5_IT	7	L5_IT_Sample_I
Raw_count	Sample_I	L5_IT	20	L5_IT_Sample_I
Raw_count	Sample_I	L5_IT	13	L5_IT_Sample_I
Raw_count	Sample_I	L5_IT	2	L5_IT_Sample_I
Raw_count	Sample_I	L5_IT	11	L5_IT_Sample_I
Raw_count	Sample_I	L5_IT	3	L5_IT_Sample_I
Raw_count	Sample_I	L5_IT	8	L5_IT_Sample_I
Raw_count	Sample_I	L5_IT	10	L5_IT_Sample_I
Raw_count	Sample_I	L5_IT	7	L5_IT_Sample_I
Raw_count	Sample_I	L5_IT	12	L5_IT_Sample_I
Raw_count	Sample_I	L5_IT	5	L5_IT_Sample_I
Raw_count	Sample_I	L5_IT	8	L5_IT_Sample_I
Raw_count	Sample_I	L5_IT	5	L5_IT_Sample_I
Raw_count	Sample_I	L5_IT	11	L5_IT_Sample_I
Raw_count	Sample_I	L5_IT	4	L5_IT_Sample_I
Raw_count	Sample_I	L5_IT	9	L5_IT_Sample_I
Raw_count	Sample_I	L5_IT	9	L5_IT_Sample_I
Raw_count	Sample_I	L5_IT	7	L5_IT_Sample_I
Raw_count	Sample_I	L5_IT	7	L5_IT_Sample_I
Raw_count	Sample_I	L5_IT	6	L5_IT_Sample_I
Raw_count	Sample_I	L5_IT	13	L5_IT_Sample_I
Raw_count	Sample_I	L5_IT	9	L5_IT_Sample_I
Raw_count	Sample_I	L5_IT	6	L5_IT_Sample_I
Raw_count	Sample_I	L5_IT	17	L5_IT_Sample_I
Raw_count	Sample_I	L5_IT	10	L5_IT_Sample_I
Raw_count	Sample_I	L5_IT	15	L5_IT_Sample_I
Raw_count	Sample_I	L5_IT	14	L5_IT_Sample_I
Raw_count	Sample_I	L5_IT	22	L5_IT_Sample_I
Raw_count	Sample_I	L5_IT	14	L5_IT_Sample_I
Raw_count	Sample_I	L5_IT	8	L5_IT_Sample_I
Raw_count	Sample_I	L5_IT	11	L5_IT_Sample_I
Raw_count	Sample_I	L5_IT	11	L5_IT_Sample_I
Raw_count	Sample_I	L5_IT	8	L5_IT_Sample_I
Raw_count	Sample_I	L5_IT	12	L5_IT_Sample_I
Raw_count	Sample_I	L5_IT	6	L5_IT_Sample_I
Raw_count	Sample_I	L5_IT	6	L5_IT_Sample_I
Raw_count	Sample_I	L5_IT	15	L5_IT_Sample_I
Raw_count	Sample_I	L5_IT	12	L5_IT_Sample_I
Raw_count	Sample_I	L5_IT	13	L5_IT_Sample_I
Raw_count	Sample_I	L5_IT	8	L5_IT_Sample_I
Raw_count	Sample_I	L5_IT	15	L5_IT_Sample_I
Raw_count	Sample_I	L5_IT	9	L5_IT_Sample_I
Raw_count	Sample_I	L5_IT	7	L5_IT_Sample_I
Raw_count	Sample_I	L5_IT	7	L5_IT_Sample_I
Raw_count	Sample_I	L5_IT	8	L5_IT_Sample_I
Raw_count	Sample_I	L5_IT	10	L5_IT_Sample_I
Raw_count	Sample_I	L5_IT	9	L5_IT_Sample_I
Raw_count	Sample_I	L5_IT	1	L5_IT_Sample_I
Raw_count	Sample_I	L5_IT	9	L5_IT_Sample_I
Raw_count	Sample_I	L5_IT	9	L5_IT_Sample_I
Raw_count	Sample_I	L5_IT	7	L5_IT_Sample_I
Raw_count	Sample_I	L5_IT	9	L5_IT_Sample_I
Raw_count	Sample_I	L5_IT	11	L5_IT_Sample_I
Raw_count	Sample_I	L5_IT	6	L5_IT_Sample_I
Raw_count	Sample_I	L5_IT	9	L5_IT_Sample_I
Raw_count	Sample_I	L5_IT	15	L5_IT_Sample_I
Raw_count	Sample_I	L5_IT	11	L5_IT_Sample_I
Raw_count	Sample_I	L5_IT	9	L5_IT_Sample_I
Raw_count	Sample_I	L5_IT	11	L5_IT_Sample_I
Raw_count	Sample_I	L5_IT	6	L5_IT_Sample_I
Raw_count	Sample_I	L5_IT	14	L5_IT_Sample_I
Raw_count	Sample_I	L5_IT	2	L5_IT_Sample_I
Raw_count	Sample_I	L5_IT	15	L5_IT_Sample_I
Raw_count	Sample_I	L5_IT	19	L5_IT_Sample_I
Raw_count	Sample_I	L5_IT	12	L5_IT_Sample_I
Raw_count	Sample_I	L5_IT	15	L5_IT_Sample_I
Raw_count	Sample_I	L5_IT	7	L5_IT_Sample_I
Raw_count	Sample_I	L5_IT	7	L5_IT_Sample_I
Raw_count	Sample_I	L5_IT	13	L5_IT_Sample_I
Raw_count	Sample_I	L5_IT	21	L5_IT_Sample_I
Raw_count	Sample_I	L5_IT	5	L5_IT_Sample_I
Raw_count	Sample_I	L5_IT	5	L5_IT_Sample_I
Raw_count	Sample_I	L5_IT	10	L5_IT_Sample_I
Raw_count	Sample_I	L5_IT	11	L5_IT_Sample_I
Raw_count	Sample_I	L5_IT	18	L5_IT_Sample_I
Raw_count	Sample_I	L5_IT	10	L5_IT_Sample_I
Raw_count	Sample_I	L5_IT	4	L5_IT_Sample_I
Raw_count	Sample_I	L5_IT	11	L5_IT_Sample_I
Raw_count	Sample_I	L5_IT	10	L5_IT_Sample_I
Raw_count	Sample_I	L5_IT	7	L5_IT_Sample_I
Raw_count	Sample_I	L5_IT	11	L5_IT_Sample_I
Raw_count	Sample_I	L5_IT	5	L5_IT_Sample_I
Raw_count	Sample_I	L5_IT	8	L5_IT_Sample_I
Raw_count	Sample_I	L5_IT	3	L5_IT_Sample_I
Raw_count	Sample_I	L5_IT	13	L5_IT_Sample_I
Raw_count	Sample_I	L5_IT	5	L5_IT_Sample_I
Raw_count	Sample_I	L5_IT	5	L5_IT_Sample_I
Raw_count	Sample_I	L5_IT	7	L5_IT_Sample_I
Raw_count	Sample_I	L5_IT	21	L5_IT_Sample_I
Raw_count	Sample_I	L5_IT	7	L5_IT_Sample_I
Raw_count	Sample_I	L5_IT	5	L5_IT_Sample_I
Raw_count	Sample_I	L5_IT	15	L5_IT_Sample_I
Raw_count	Sample_I	L5_IT	4	L5_IT_Sample_I
Raw_count	Sample_I	L5_IT	10	L5_IT_Sample_I
Raw_count	Sample_I	L5_IT	9	L5_IT_Sample_I
Raw_count	Sample_I	L5_IT	6	L5_IT_Sample_I
Raw_count	Sample_I	L5_IT	7	L5_IT_Sample_I
Raw_count	Sample_I	L5_IT	7	L5_IT_Sample_I
Raw_count	Sample_I	L5_IT	13	L5_IT_Sample_I
Raw_count	Sample_I	L5_IT	17	L5_IT_Sample_I
Raw_count	Sample_I	L5_IT	21	L5_IT_Sample_I
Raw_count	Sample_I	L5_IT	11	L5_IT_Sample_I
Raw_count	Sample_I	L5_IT	2	L5_IT_Sample_I
Raw_count	Sample_I	L5_IT	11	L5_IT_Sample_I
Raw_count	Sample_I	L5_IT	10	L5_IT_Sample_I
Raw_count	Sample_I	L5_IT	6	L5_IT_Sample_I
Raw_count	Sample_I	L5_IT	7	L5_IT_Sample_I
Raw_count	Sample_I	L5_IT	5	L5_IT_Sample_I
Raw_count	Sample_I	L5_IT	2	L5_IT_Sample_I
Raw_count	Sample_I	L5_IT	8	L5_IT_Sample_I
Raw_count	Sample_I	L5_IT	9	L5_IT_Sample_I
Raw_count	Sample_I	L5_IT	5	L5_IT_Sample_I
Raw_count	Sample_I	L5_IT	9	L5_IT_Sample_I
Raw_count	Sample_I	L5_IT	7	L5_IT_Sample_I
Raw_count	Sample_I	L5_IT	9	L5_IT_Sample_I
Raw_count	Sample_I	L5_IT	9	L5_IT_Sample_I
Raw_count	Sample_I	L5_IT	10	L5_IT_Sample_I
Raw_count	Sample_I	L5_IT	10	L5_IT_Sample_I
Raw_count	Sample_I	L5_IT	8	L5_IT_Sample_I
Raw_count	Sample_I	L5_IT	13	L5_IT_Sample_I
Raw_count	Sample_I	L5_IT	8	L5_IT_Sample_I
Raw_count	Sample_I	L5_IT	5	L5_IT_Sample_I
Raw_count	Sample_I	L5_IT	17	L5_IT_Sample_I
Raw_count	Sample_I	L5_IT	7	L5_IT_Sample_I
Raw_count	Sample_I	L5_IT	15	L5_IT_Sample_I
Raw_count	Sample_I	L5_IT	15	L5_IT_Sample_I
Raw_count	Sample_I	L5_IT	8	L5_IT_Sample_I
Raw_count	Sample_I	L5_IT	7	L5_IT_Sample_I
Raw_count	Sample_I	L5_IT	10	L5_IT_Sample_I
Raw_count	Sample_I	L5_IT	4	L5_IT_Sample_I
Raw_count	Sample_I	L5_IT	3	L5_IT_Sample_I
Raw_count	Sample_I	L5_IT	5	L5_IT_Sample_I
Raw_count	Sample_I	L5_IT	9	L5_IT_Sample_I
Raw_count	Sample_I	L5_IT	2	L5_IT_Sample_I
Raw_count	Sample_I	L5_IT	3	L5_IT_Sample_I
Raw_count	Sample_I	L5_IT	16	L5_IT_Sample_I
Raw_count	Sample_I	L5_IT	5	L5_IT_Sample_I
Raw_count	Sample_I	L5_IT	7	L5_IT_Sample_I
Raw_count	Sample_I	L5_IT	8	L5_IT_Sample_I
Raw_count	Sample_I	L5_IT	12	L5_IT_Sample_I
Raw_count	Sample_I	L5_IT	6	L5_IT_Sample_I
Raw_count	Sample_I	L5_IT	2	L5_IT_Sample_I
Raw_count	Sample_I	L5_IT	8	L5_IT_Sample_I
Raw_count	Sample_I	L5_IT	5	L5_IT_Sample_I
Raw_count	Sample_I	L5_IT	7	L5_IT_Sample_I
Raw_count	Sample_I	L5_IT	10	L5_IT_Sample_I
Raw_count	Sample_I	L5_IT	11	L5_IT_Sample_I
Raw_count	Sample_I	L5_IT	9	L5_IT_Sample_I
Raw_count	Sample_I	L5_IT	5	L5_IT_Sample_I
Raw_count	Sample_I	L5_IT	16	L5_IT_Sample_I
Raw_count	Sample_I	L5_IT	1	L5_IT_Sample_I
Raw_count	Sample_I	L5_IT	4	L5_IT_Sample_I
Raw_count	Sample_I	L5_IT	6	L5_IT_Sample_I
Raw_count	Sample_I	L5_IT	12	L5_IT_Sample_I
Raw_count	Sample_I	L5_IT	3	L5_IT_Sample_I
Raw_count	Sample_I	L5_IT	9	L5_IT_Sample_I
Raw_count	Sample_I	L5_IT	9	L5_IT_Sample_I
Raw_count	Sample_I	L5_IT	12	L5_IT_Sample_I
Raw_count	Sample_I	L5_IT	9	L5_IT_Sample_I
Raw_count	Sample_I	L5_IT	13	L5_IT_Sample_I
Raw_count	Sample_I	L5_IT	18	L5_IT_Sample_I
Raw_count	Sample_I	L5_IT	14	L5_IT_Sample_I
Raw_count	Sample_I	L5_IT	16	L5_IT_Sample_I
Raw_count	Sample_I	L5_IT	9	L5_IT_Sample_I
Raw_count	Sample_I	L5_IT	3	L5_IT_Sample_I
Raw_count	Sample_I	L5_IT	8	L5_IT_Sample_I
Raw_count	Sample_I	L5_IT	4	L5_IT_Sample_I
Raw_count	Sample_I	L5_IT	16	L5_IT_Sample_I
Raw_count	Sample_I	L5_IT	4	L5_IT_Sample_I
Raw_count	Sample_I	L5_IT	2	L5_IT_Sample_I
Raw_count	Sample_I	L5_IT	8	L5_IT_Sample_I
Raw_count	Sample_I	L5_IT	9	L5_IT_Sample_I
Raw_count	Sample_I	L5_IT	14	L5_IT_Sample_I
Raw_count	Sample_I	L5_IT	25	L5_IT_Sample_I
Raw_count	Sample_I	L5_IT	10	L5_IT_Sample_I
Raw_count	Sample_I	L5_IT	9	L5_IT_Sample_I
Raw_count	Sample_I	L5_IT	11	L5_IT_Sample_I
Raw_count	Sample_I	L5_IT	21	L5_IT_Sample_I
Raw_count	Sample_I	L5_IT	10	L5_IT_Sample_I
Raw_count	Sample_I	L5_IT	2	L5_IT_Sample_I
Raw_count	Sample_I	L5_IT	5	L5_IT_Sample_I
Raw_count	Sample_I	L5_IT	8	L5_IT_Sample_I
Raw_count	Sample_I	L5_IT	3	L5_IT_Sample_I
Raw_count	Sample_I	L5_IT	15	L5_IT_Sample_I
Raw_count	Sample_I	L5_IT	5	L5_IT_Sample_I
Raw_count	Sample_I	L5_IT	9	L5_IT_Sample_I
Raw_count	Sample_I	L5_IT	4	L5_IT_Sample_I
Raw_count	Sample_I	L5_IT	4	L5_IT_Sample_I
Raw_count	Sample_I	L5_IT	10	L5_IT_Sample_I
Raw_count	Sample_I	L5_IT	9	L5_IT_Sample_I
Raw_count	Sample_I	L5_IT	5	L5_IT_Sample_I
Raw_count	Sample_I	L5_IT	2	L5_IT_Sample_I
Raw_count	Sample_I	L5_IT	4	L5_IT_Sample_I
Raw_count	Sample_I	L5_IT	5	L5_IT_Sample_I
Raw_count	Sample_I	L5_IT	8	L5_IT_Sample_I
Raw_count	Sample_I	L5_IT	15	L5_IT_Sample_I
Raw_count	Sample_I	L5_IT	11	L5_IT_Sample_I
Raw_count	Sample_I	L5_IT	15	L5_IT_Sample_I
Raw_count	Sample_I	L5_IT	7	L5_IT_Sample_I
Raw_count	Sample_I	L5_IT	6	L5_IT_Sample_I
Raw_count	Sample_I	L5_IT	1	L5_IT_Sample_I
Raw_count	Sample_I	L5_IT	11	L5_IT_Sample_I
Raw_count	Sample_I	L5_IT	11	L5_IT_Sample_I
Raw_count	Sample_I	L5_IT	16	L5_IT_Sample_I
Raw_count	Sample_I	L5_IT	15	L5_IT_Sample_I
Raw_count	Sample_I	L5_IT	2	L5_IT_Sample_I
Raw_count	Sample_I	L5_IT	5	L5_IT_Sample_I
Raw_count	Sample_I	L5_IT	6	L5_IT_Sample_I
Raw_count	Sample_I	L5_IT	31	L5_IT_Sample_I
Raw_count	Sample_I	L5_IT	5	L5_IT_Sample_I
Raw_count	Sample_I	L5_IT	19	L5_IT_Sample_I
Raw_count	Sample_I	L5_IT	10	L5_IT_Sample_I
Raw_count	Sample_I	L5_IT	7	L5_IT_Sample_I
Raw_count	Sample_I	L5_IT	15	L5_IT_Sample_I
Raw_count	Sample_I	L5_IT	7	L5_IT_Sample_I
Raw_count	Sample_I	L5_IT	11	L5_IT_Sample_I
Raw_count	Sample_I	L5_IT	5	L5_IT_Sample_I
Raw_count	Sample_I	L5_IT	6	L5_IT_Sample_I
Raw_count	Sample_I	L5_IT	21	L5_IT_Sample_I
Raw_count	Sample_I	L5_IT	2	L5_IT_Sample_I
Raw_count	Sample_I	L5_IT	4	L5_IT_Sample_I
Raw_count	Sample_I	L5_IT	7	L5_IT_Sample_I
Raw_count	Sample_I	L5_IT	9	L5_IT_Sample_I
Raw_count	Sample_I	L5_IT	15	L5_IT_Sample_I
Raw_count	Sample_I	L5_IT	4	L5_IT_Sample_I
Raw_count	Sample_I	L5_IT	11	L5_IT_Sample_I
Raw_count	Sample_I	L5_IT	6	L5_IT_Sample_I
Raw_count	Sample_I	L5_IT	9	L5_IT_Sample_I
Raw_count	Sample_I	L5_IT	9	L5_IT_Sample_I
Raw_count	Sample_I	L5_IT	19	L5_IT_Sample_I
Raw_count	Sample_I	L5_IT	6	L5_IT_Sample_I
Raw_count	Sample_I	L5_IT	6	L5_IT_Sample_I
Raw_count	Sample_I	L5_IT	2	L5_IT_Sample_I
Raw_count	Sample_I	L5_IT	7	L5_IT_Sample_I
Raw_count	Sample_I	L5_IT	9	L5_IT_Sample_I
Raw_count	Sample_I	L5_IT	2	L5_IT_Sample_I
Raw_count	Sample_I	L5_IT	12	L5_IT_Sample_I
Raw_count	Sample_I	L5_IT	11	L5_IT_Sample_I
Raw_count	Sample_I	L5_IT	9	L5_IT_Sample_I
Raw_count	Sample_I	L5_IT	10	L5_IT_Sample_I
Raw_count	Sample_I	L5_IT	9	L5_IT_Sample_I
Raw_count	Sample_I	L5_IT	14	L5_IT_Sample_I
Raw_count	Sample_I	L5_IT	4	L5_IT_Sample_I
Raw_count	Sample_I	L5_IT	9	L5_IT_Sample_I
Raw_count	Sample_I	L5_IT	4	L5_IT_Sample_I
Raw_count	Sample_I	L5_IT	18	L5_IT_Sample_I
Raw_count	Sample_I	L5_IT	9	L5_IT_Sample_I
Raw_count	Sample_I	L5_IT	9	L5_IT_Sample_I
Raw_count	Sample_I	L5_IT	15	L5_IT_Sample_I
Raw_count	Sample_I	L5_IT	5	L5_IT_Sample_I
Raw_count	Sample_I	L5_IT	5	L5_IT_Sample_I
Raw_count	Sample_I	L5_IT	3	L5_IT_Sample_I
Raw_count	Sample_I	L5_IT	5	L5_IT_Sample_I
Raw_count	Sample_I	L5_IT	12	L5_IT_Sample_I
Raw_count	Sample_I	L5_IT	13	L5_IT_Sample_I
Raw_count	Sample_I	L5_IT	7	L5_IT_Sample_I
Raw_count	Sample_I	L5_IT	16	L5_IT_Sample_I
Raw_count	Sample_I	L5_IT	14	L5_IT_Sample_I
Raw_count	Sample_I	L5_IT	21	L5_IT_Sample_I
Raw_count	Sample_I	L5_IT	16	L5_IT_Sample_I
Raw_count	Sample_I	L5_IT	8	L5_IT_Sample_I
Raw_count	Sample_I	L5_IT	15	L5_IT_Sample_I
Raw_count	Sample_I	L5_IT	18	L5_IT_Sample_I
Raw_count	Sample_I	L5_IT	6	L5_IT_Sample_I
Raw_count	Sample_I	L5_IT	14	L5_IT_Sample_I
Raw_count	Sample_I	L5_IT	4	L5_IT_Sample_I
Raw_count	Sample_I	L5_IT	8	L5_IT_Sample_I
Raw_count	Sample_I	L5_IT	4	L5_IT_Sample_I
Raw_count	Sample_I	L5_IT	11	L5_IT_Sample_I
Raw_count	Sample_I	L5_IT	8	L5_IT_Sample_I
Raw_count	Sample_I	L5_IT	20	L5_IT_Sample_I
Raw_count	Sample_I	L5_IT	11	L5_IT_Sample_I
Raw_count	Sample_I	L5_IT	7	L5_IT_Sample_I
Raw_count	Sample_I	L5_IT	9	L5_IT_Sample_I
Raw_count	Sample_I	L5_IT	19	L5_IT_Sample_I
Raw_count	Sample_I	L5_IT	10	L5_IT_Sample_I
Raw_count	Sample_I	L5_IT	7	L5_IT_Sample_I
Raw_count	Sample_I	L5_IT	11	L5_IT_Sample_I
Raw_count	Sample_I	L5_IT	12	L5_IT_Sample_I
Raw_count	Sample_I	L5_IT	14	L5_IT_Sample_I
Raw_count	Sample_I	L5_IT	18	L5_IT_Sample_I
Raw_count	Sample_I	L5_IT	9	L5_IT_Sample_I
Raw_count	Sample_I	L5_IT	16	L5_IT_Sample_I
Raw_count	Sample_I	L5_IT	7	L5_IT_Sample_I
Raw_count	Sample_I	L5_IT	6	L5_IT_Sample_I
Raw_count	Sample_I	L5_IT	21	L5_IT_Sample_I
Raw_count	Sample_I	L5_IT	4	L5_IT_Sample_I
Raw_count	Sample_I	L5_IT	6	L5_IT_Sample_I
Raw_count	Sample_I	L5_IT	12	L5_IT_Sample_I
Raw_count	Sample_I	L5_IT	21	L5_IT_Sample_I
Raw_count	Sample_I	L5_IT	23	L5_IT_Sample_I
Raw_count	Sample_I	L5_IT	10	L5_IT_Sample_I
Raw_count	Sample_I	L5_IT	13	L5_IT_Sample_I
Raw_count	Sample_I	L5_IT	6	L5_IT_Sample_I
Raw_count	Sample_I	L5_IT	16	L5_IT_Sample_I
Raw_count	Sample_I	L5_IT	5	L5_IT_Sample_I
Raw_count	Sample_I	L5_IT	8	L5_IT_Sample_I
Raw_count	Sample_I	L5_IT	7	L5_IT_Sample_I
Raw_count	Sample_I	L5_IT	9	L5_IT_Sample_I
Raw_count	Sample_I	L5_IT	11	L5_IT_Sample_I
Raw_count	Sample_I	L5_IT	17	L5_IT_Sample_I
Raw_count	Sample_I	L5_IT	13	L5_IT_Sample_I
Raw_count	Sample_I	L5_IT	11	L5_IT_Sample_I
Raw_count	Sample_I	L5_IT	6	L5_IT_Sample_I
Raw_count	Sample_I	L5_IT	10	L5_IT_Sample_I
Raw_count	Sample_I	L5_IT	2	L5_IT_Sample_I
Raw_count	Sample_I	L5_IT	13	L5_IT_Sample_I
Raw_count	Sample_I	L5_IT	8	L5_IT_Sample_I
Raw_count	Sample_I	L5_IT	3	L5_IT_Sample_I
Raw_count	Sample_I	L5_IT	4	L5_IT_Sample_I
Raw_count	Sample_I	L5_IT	11	L5_IT_Sample_I
Raw_count	Sample_I	L5_IT	8	L5_IT_Sample_I
Raw_count	Sample_I	L5_IT	4	L5_IT_Sample_I
Raw_count	Sample_I	L5_IT	8	L5_IT_Sample_I
Raw_count	Sample_I	L5_IT	17	L5_IT_Sample_I
Raw_count	Sample_I	L5_IT	15	L5_IT_Sample_I
Raw_count	Sample_I	L5_IT	15	L5_IT_Sample_I
Raw_count	Sample_I	L5_IT	21	L5_IT_Sample_I
Raw_count	Sample_I	L5_IT	7	L5_IT_Sample_I
Raw_count	Sample_I	L5_IT	7	L5_IT_Sample_I
Raw_count	Sample_I	L5_IT	7	L5_IT_Sample_I
Raw_count	Sample_I	L5_IT	21	L5_IT_Sample_I
Raw_count	Sample_I	L5_IT	10	L5_IT_Sample_I
Raw_count	Sample_I	L5_IT	4	L5_IT_Sample_I
Raw_count	Sample_I	L5_IT	4	L5_IT_Sample_I
Raw_count	Sample_I	L5_IT	6	L5_IT_Sample_I
Raw_count	Sample_I	L5_IT	4	L5_IT_Sample_I
Raw_count	Sample_I	L5_IT	20	L5_IT_Sample_I
Raw_count	Sample_I	L5_IT	6	L5_IT_Sample_I
Raw_count	Sample_I	L5_IT	9	L5_IT_Sample_I
Raw_count	Sample_I	L5_IT	14	L5_IT_Sample_I
Raw_count	Sample_I	L5_IT	15	L5_IT_Sample_I
Raw_count	Sample_I	L5_IT	6	L5_IT_Sample_I
Raw_count	Sample_I	L5_IT	16	L5_IT_Sample_I
Raw_count	Sample_I	L5_IT	9	L5_IT_Sample_I
Raw_count	Sample_I	L5_IT	7	L5_IT_Sample_I
Raw_count	Sample_I	L5_IT	17	L5_IT_Sample_I
Raw_count	Sample_I	L5_IT	3	L5_IT_Sample_I
Raw_count	Sample_I	L5_IT	4	L5_IT_Sample_I
Raw_count	Sample_I	L5_IT	9	L5_IT_Sample_I
Raw_count	Sample_I	L5_IT	10	L5_IT_Sample_I
Raw_count	Sample_I	L5_IT	18	L5_IT_Sample_I
Raw_count	Sample_I	L5_IT	10	L5_IT_Sample_I
Raw_count	Sample_I	L5_IT	10	L5_IT_Sample_I
Raw_count	Sample_I	L5_IT	5	L5_IT_Sample_I
Raw_count	Sample_I	L5_IT	16	L5_IT_Sample_I
Raw_count	Sample_I	L5_IT	5	L5_IT_Sample_I
Raw_count	Sample_I	L5_IT	9	L5_IT_Sample_I
Raw_count	Sample_I	L5_IT	8	L5_IT_Sample_I
Raw_count	Sample_I	L5_IT	6	L5_IT_Sample_I
Raw_count	Sample_I	L5_IT	12	L5_IT_Sample_I
Raw_count	Sample_I	L5_IT	20	L5_IT_Sample_I
Raw_count	Sample_I	L5_IT	1	L5_IT_Sample_I
Raw_count	Sample_I	L5_IT	7	L5_IT_Sample_I
Raw_count	Sample_I	L5_IT	9	L5_IT_Sample_I
Raw_count	Sample_I	L5_IT	1	L5_IT_Sample_I
Raw_count	Sample_I	L5_IT	10	L5_IT_Sample_I
Raw_count	Sample_I	L5_IT	6	L5_IT_Sample_I
Raw_count	Sample_I	L5_IT	10	L5_IT_Sample_I
Raw_count	Sample_I	L5_IT	12	L5_IT_Sample_I
Raw_count	Sample_I	L5_IT	11	L5_IT_Sample_I
Raw_count	Sample_I	L5_IT	7	L5_IT_Sample_I
Raw_count	Sample_I	L5_IT	16	L5_IT_Sample_I
Raw_count	Sample_I	L5_IT	5	L5_IT_Sample_I
Raw_count	Sample_I	L5_IT	3	L5_IT_Sample_I
Raw_count	Sample_I	L5_IT	23	L5_IT_Sample_I
Raw_count	Sample_I	L5_IT	5	L5_IT_Sample_I
Raw_count	Sample_I	L5_IT	14	L5_IT_Sample_I
Raw_count	Sample_I	L5_IT	6	L5_IT_Sample_I
Raw_count	Sample_I	L5_IT	26	L5_IT_Sample_I
Raw_count	Sample_I	L5_IT	11	L5_IT_Sample_I
Raw_count	Sample_I	L5_IT	5	L5_IT_Sample_I
Raw_count	Sample_I	L5_IT	9	L5_IT_Sample_I
Raw_count	Sample_I	L5_IT	10	L5_IT_Sample_I
Raw_count	Sample_I	L5_IT	14	L5_IT_Sample_I
Raw_count	Sample_I	L5_IT	8	L5_IT_Sample_I
Raw_count	Sample_I	L5_IT	8	L5_IT_Sample_I
Raw_count	Sample_I	L5_IT	20	L5_IT_Sample_I
Raw_count	Sample_I	L5_IT	8	L5_IT_Sample_I
Raw_count	Sample_I	L5_IT	1	L5_IT_Sample_I
Raw_count	Sample_I	L5_IT	5	L5_IT_Sample_I
Raw_count	Sample_I	L5_IT	11	L5_IT_Sample_I
Raw_count	Sample_I	L5_IT	14	L5_IT_Sample_I
Raw_count	Sample_I	L5_IT	14	L5_IT_Sample_I
Raw_count	Sample_I	L5_IT	7	L5_IT_Sample_I
Raw_count	Sample_I	L5_IT	1	L5_IT_Sample_I
Raw_count	Sample_I	L5_IT	9	L5_IT_Sample_I
Raw_count	Sample_I	L5_IT	6	L5_IT_Sample_I
Raw_count	Sample_I	L5_IT	9	L5_IT_Sample_I
Raw_count	Sample_I	L5_IT	7	L5_IT_Sample_I
Raw_count	Sample_I	L5_IT	12	L5_IT_Sample_I
Raw_count	Sample_I	L5_IT	13	L5_IT_Sample_I
Raw_count	Sample_I	L5_IT	7	L5_IT_Sample_I
Raw_count	Sample_I	L5_IT	4	L5_IT_Sample_I
Raw_count	Sample_I	L5_IT	8	L5_IT_Sample_I
Raw_count	Sample_I	L5_IT	5	L5_IT_Sample_I
Raw_count	Sample_I	L5_IT	5	L5_IT_Sample_I
Raw_count	Sample_I	L5_IT	1	L5_IT_Sample_I
Raw_count	Sample_I	L5_IT	11	L5_IT_Sample_I
Raw_count	Sample_I	L5_IT	24	L5_IT_Sample_I
Raw_count	Sample_I	L5_IT	13	L5_IT_Sample_I
Raw_count	Sample_I	L5_IT	15	L5_IT_Sample_I
Raw_count	Sample_I	L5_IT	5	L5_IT_Sample_I
Raw_count	Sample_I	L5_IT	5	L5_IT_Sample_I
Raw_count	Sample_I	L5_IT	6	L5_IT_Sample_I
Raw_count	Sample_I	L5_IT	5	L5_IT_Sample_I
Raw_count	Sample_I	L5_IT	9	L5_IT_Sample_I
Raw_count	Sample_I	L5_IT	4	L5_IT_Sample_I
Raw_count	Sample_I	L5_IT	6	L5_IT_Sample_I
Raw_count	Sample_I	L5_IT	8	L5_IT_Sample_I
Raw_count	Sample_I	L5_IT	17	L5_IT_Sample_I
Raw_count	Sample_I	L5_IT	6	L5_IT_Sample_I
Raw_count	Sample_I	L5_IT	8	L5_IT_Sample_I
Raw_count	Sample_I	L5_IT	5	L5_IT_Sample_I
Raw_count	Sample_I	L5_IT	5	L5_IT_Sample_I
Raw_count	Sample_I	L5_IT	21	L5_IT_Sample_I
Raw_count	Sample_I	L5_IT	13	L5_IT_Sample_I
Raw_count	Sample_I	L5_IT	6	L5_IT_Sample_I
Raw_count	Sample_I	L5_IT	9	L5_IT_Sample_I
Raw_count	Sample_I	L5_IT	6	L5_IT_Sample_I
Raw_count	Sample_I	L5_IT	12	L5_IT_Sample_I
Raw_count	Sample_I	L5_IT	1	L5_IT_Sample_I
Raw_count	Sample_I	L5_IT	17	L5_IT_Sample_I
Raw_count	Sample_I	L5_IT	17	L5_IT_Sample_I
Raw_count	Sample_I	L5_IT	10	L5_IT_Sample_I
Raw_count	Sample_I	L5_IT	11	L5_IT_Sample_I
Raw_count	Sample_I	L5_IT	11	L5_IT_Sample_I
Raw_count	Sample_I	L5_IT	13	L5_IT_Sample_I
Raw_count	Sample_I	L5_IT	12	L5_IT_Sample_I
Raw_count	Sample_I	L5_IT	8	L5_IT_Sample_I
Raw_count	Sample_I	L5_IT	3	L5_IT_Sample_I
Raw_count	Sample_I	L5_IT	7	L5_IT_Sample_I
Raw_count	Sample_I	L5_IT	15	L5_IT_Sample_I
Raw_count	Sample_I	L5_IT	7	L5_IT_Sample_I
Raw_count	Sample_I	L5_IT	19	L5_IT_Sample_I
Raw_count	Sample_I	L5_IT	10	L5_IT_Sample_I
Raw_count	Sample_I	L5_IT	6	L5_IT_Sample_I
Raw_count	Sample_I	L5_IT	6	L5_IT_Sample_I
Raw_count	Sample_I	L5_IT	8	L5_IT_Sample_I
Raw_count	Sample_I	L5_IT	6	L5_IT_Sample_I
Raw_count	Sample_I	L5_IT	21	L5_IT_Sample_I
Raw_count	Sample_I	L5_IT	3	L5_IT_Sample_I
Raw_count	Sample_I	L5_IT	14	L5_IT_Sample_I
Raw_count	Sample_I	L5_IT	8	L5_IT_Sample_I
Raw_count	Sample_I	L5_IT	22	L5_IT_Sample_I
Raw_count	Sample_I	L5_IT	14	L5_IT_Sample_I
Raw_count	Sample_I	L5_IT	14	L5_IT_Sample_I
Raw_count	Sample_I	L5_IT	7	L5_IT_Sample_I
Raw_count	Sample_I	L5_IT	8	L5_IT_Sample_I
Raw_count	Sample_I	L5_IT	15	L5_IT_Sample_I
Raw_count	Sample_I	L5_IT	9	L5_IT_Sample_I
Raw_count	Sample_I	L5_IT	13	L5_IT_Sample_I
Raw_count	Sample_I	L5_IT	13	L5_IT_Sample_I
Raw_count	Sample_I	L5_IT	8	L5_IT_Sample_I
Raw_count	Sample_I	L5_IT	8	L5_IT_Sample_I
Raw_count	Sample_I	L5_IT	14	L5_IT_Sample_I
Raw_count	Sample_I	L5_IT	7	L5_IT_Sample_I
Raw_count	Sample_I	L5_IT	6	L5_IT_Sample_I
Raw_count	Sample_I	L5_IT	28	L5_IT_Sample_I
Raw_count	Sample_I	L5_IT	3	L5_IT_Sample_I
Raw_count	Sample_I	L5_IT	10	L5_IT_Sample_I
Raw_count	Sample_I	L5_IT	1	L5_IT_Sample_I
Raw_count	Sample_I	L5_IT	6	L5_IT_Sample_I
Raw_count	Sample_I	L5_IT	9	L5_IT_Sample_I
Raw_count	Sample_I	L5_IT	5	L5_IT_Sample_I
Raw_count	Sample_I	L5_IT	9	L5_IT_Sample_I
Raw_count	Sample_I	L5_IT	11	L5_IT_Sample_I
Raw_count	Sample_I	L5_IT	5	L5_IT_Sample_I
Raw_count	Sample_I	L5_IT	3	L5_IT_Sample_I
Raw_count	Sample_I	L5_IT	9	L5_IT_Sample_I
Raw_count	Sample_I	L5_IT	10	L5_IT_Sample_I
Raw_count	Sample_I	L5_IT	11	L5_IT_Sample_I
Raw_count	Sample_I	L5_IT	9	L5_IT_Sample_I
Raw_count	Sample_I	L5_IT	2	L5_IT_Sample_I
Raw_count	Sample_I	L5_IT	3	L5_IT_Sample_I
Raw_count	Sample_I	L5_IT	10	L5_IT_Sample_I
Raw_count	Sample_I	L5_IT	9	L5_IT_Sample_I
Raw_count	Sample_I	L5_IT	7	L5_IT_Sample_I
Raw_count	Sample_I	L5_IT	12	L5_IT_Sample_I
Raw_count	Sample_I	L5_IT	8	L5_IT_Sample_I
Raw_count	Sample_I	L5_IT	8	L5_IT_Sample_I
Raw_count	Sample_I	L5_IT	16	L5_IT_Sample_I
Raw_count	Sample_I	L5_IT	2	L5_IT_Sample_I
Raw_count	Sample_I	L5_IT	9	L5_IT_Sample_I
Raw_count	Sample_I	L5_IT	1	L5_IT_Sample_I
Raw_count	Sample_I	L5_IT	4	L5_IT_Sample_I
Raw_count	Sample_I	L5_IT	10	L5_IT_Sample_I
Raw_count	Sample_I	L5_IT	6	L5_IT_Sample_I
Raw_count	Sample_I	L5_IT	10	L5_IT_Sample_I
Raw_count	Sample_I	L5_IT	9	L5_IT_Sample_I
Raw_count	Sample_I	L5_IT	13	L5_IT_Sample_I
Raw_count	Sample_I	L5_IT	4	L5_IT_Sample_I
Raw_count	Sample_I	L5_IT	6	L5_IT_Sample_I
Raw_count	Sample_I	L5_IT	7	L5_IT_Sample_I
Raw_count	Sample_I	L5_IT	16	L5_IT_Sample_I
Raw_count	Sample_I	L5_IT	15	L5_IT_Sample_I
Raw_count	Sample_I	L5_IT	14	L5_IT_Sample_I
Raw_count	Sample_I	L5_IT	2	L5_IT_Sample_I
Raw_count	Sample_I	L5_IT	7	L5_IT_Sample_I
Raw_count	Sample_I	L5_IT	6	L5_IT_Sample_I
Raw_count	Sample_I	L5_IT	30	L5_IT_Sample_I
Raw_count	Sample_I	L5_IT	11	L5_IT_Sample_I
Raw_count	Sample_I	L5_IT	3	L5_IT_Sample_I
Raw_count	Sample_I	L5_IT	5	L5_IT_Sample_I
Raw_count	Sample_I	L5_IT	10	L5_IT_Sample_I
Raw_count	Sample_I	L5_IT	19	L5_IT_Sample_I
Raw_count	Sample_I	L5_IT	9	L5_IT_Sample_I
Raw_count	Sample_I	L5_IT	13	L5_IT_Sample_I
Raw_count	Sample_I	L5_IT	14	L5_IT_Sample_I
Raw_count	Sample_I	L5_IT	37	L5_IT_Sample_I
Raw_count	Sample_I	L5_IT	13	L5_IT_Sample_I
Raw_count	Sample_I	L5_IT	2	L5_IT_Sample_I
Raw_count	Sample_I	L5_IT	10	L5_IT_Sample_I
Raw_count	Sample_I	L5_IT	6	L5_IT_Sample_I
Raw_count	Sample_I	L5_IT	7	L5_IT_Sample_I
Raw_count	Sample_I	L5_IT	12	L5_IT_Sample_I
Raw_count	Sample_I	L5_IT	8	L5_IT_Sample_I
Raw_count	Sample_I	L5_IT	4	L5_IT_Sample_I
Raw_count	Sample_I	L5_IT	3	L5_IT_Sample_I
Raw_count	Sample_I	L5_IT	8	L5_IT_Sample_I
Raw_count	Sample_I	L5_IT	6	L5_IT_Sample_I
Raw_count	Sample_I	L5_IT	7	L5_IT_Sample_I
Raw_count	Sample_I	L5_IT	8	L5_IT_Sample_I
Raw_count	Sample_I	L5_IT	4	L5_IT_Sample_I
Raw_count	Sample_I	L5_IT	7	L5_IT_Sample_I
Raw_count	Sample_I	L5_IT	17	L5_IT_Sample_I
Raw_count	Sample_I	L5_IT	13	L5_IT_Sample_I
Raw_count	Sample_I	L5_IT	2	L5_IT_Sample_I
Raw_count	Sample_I	L5_IT	10	L5_IT_Sample_I
Raw_count	Sample_I	L5_IT	12	L5_IT_Sample_I
Raw_count	Sample_I	L5_IT	14	L5_IT_Sample_I
Raw_count	Sample_I	L5_IT	5	L5_IT_Sample_I
Raw_count	Sample_I	L5_IT	5	L5_IT_Sample_I
Raw_count	Sample_I	L5_IT	10	L5_IT_Sample_I
Raw_count	Sample_I	L5_IT	16	L5_IT_Sample_I
Raw_count	Sample_I	L5_IT	23	L5_IT_Sample_I
Raw_count	Sample_I	L5_IT	13	L5_IT_Sample_I
Raw_count	Sample_I	L5_IT	7	L5_IT_Sample_I
Raw_count	Sample_I	L5_IT	4	L5_IT_Sample_I
Raw_count	Sample_I	L5_IT	3	L5_IT_Sample_I
Raw_count	Sample_I	L5_IT	4	L5_IT_Sample_I
Raw_count	Sample_I	L5_IT	15	L5_IT_Sample_I
Raw_count	Sample_I	L5_IT	13	L5_IT_Sample_I
Raw_count	Sample_I	L5_IT	9	L5_IT_Sample_I
Raw_count	Sample_I	L5_IT	5	L5_IT_Sample_I
Raw_count	Sample_I	L5_IT	10	L5_IT_Sample_I
Raw_count	Sample_I	L5_IT	23	L5_IT_Sample_I
Raw_count	Sample_I	L5_IT	15	L5_IT_Sample_I
Raw_count	Sample_I	L5_IT	13	L5_IT_Sample_I
Raw_count	Sample_I	L5_IT	8	L5_IT_Sample_I
Raw_count	Sample_I	L5_IT	10	L5_IT_Sample_I
Raw_count	Sample_I	L5_IT	13	L5_IT_Sample_I
Raw_count	Sample_I	L5_IT	7	L5_IT_Sample_I
Raw_count	Sample_I	L5_IT	2	L5_IT_Sample_I
Raw_count	Sample_I	L5_IT	16	L5_IT_Sample_I
Raw_count	Sample_I	L5_IT	15	L5_IT_Sample_I
Raw_count	Sample_I	L5_IT	6	L5_IT_Sample_I
Raw_count	Sample_I	L5_IT	8	L5_IT_Sample_I
Raw_count	Sample_I	L5_IT	3	L5_IT_Sample_I
Raw_count	Sample_I	L5_IT	7	L5_IT_Sample_I
Raw_count	Sample_I	L5_IT	9	L5_IT_Sample_I
Raw_count	Sample_I	L5_IT	3	L5_IT_Sample_I
Raw_count	Sample_I	L5_IT	19	L5_IT_Sample_I
Raw_count	Sample_I	L5_IT	19	L5_IT_Sample_I
Raw_count	Sample_I	L5_IT	10	L5_IT_Sample_I
Raw_count	Sample_I	L5_IT	8	L5_IT_Sample_I
Raw_count	Sample_I	L5_IT	7	L5_IT_Sample_I
Raw_count	Sample_I	L5_IT	14	L5_IT_Sample_I
Raw_count	Sample_I	L5_IT	11	L5_IT_Sample_I
Raw_count	Sample_I	L5_IT	8	L5_IT_Sample_I
Raw_count	Sample_I	L5_IT	4	L5_IT_Sample_I
Raw_count	Sample_I	L5_IT	11	L5_IT_Sample_I
Raw_count	Sample_I	L5_IT	7	L5_IT_Sample_I
Raw_count	Sample_I	L5_IT	15	L5_IT_Sample_I
Raw_count	Sample_I	L5_IT	6	L5_IT_Sample_I
Raw_count	Sample_I	L5_IT	14	L5_IT_Sample_I
Raw_count	Sample_I	L5_IT	24	L5_IT_Sample_I
Raw_count	Sample_I	L5_IT	4	L5_IT_Sample_I
Raw_count	Sample_I	L5_IT	9	L5_IT_Sample_I
Raw_count	Sample_I	L5_IT	9	L5_IT_Sample_I
Raw_count	Sample_I	L5_IT	17	L5_IT_Sample_I
Raw_count	Sample_I	L5_IT	15	L5_IT_Sample_I
Raw_count	Sample_I	L5_IT	6	L5_IT_Sample_I
Raw_count	Sample_I	L5_IT	4	L5_IT_Sample_I
Raw_count	Sample_I	L5_IT	8	L5_IT_Sample_I
Raw_count	Sample_I	L5_IT	13	L5_IT_Sample_I
Raw_count	Sample_I	L5_IT	10	L5_IT_Sample_I
Raw_count	Sample_I	L5_IT	8	L5_IT_Sample_I
Raw_count	Sample_I	L5_IT	11	L5_IT_Sample_I
Raw_count	Sample_I	L5_IT	2	L5_IT_Sample_I
Raw_count	Sample_I	L5_IT	6	L5_IT_Sample_I
Raw_count	Sample_I	L5_IT	7	L5_IT_Sample_I
Raw_count	Sample_I	L5_IT	18	L5_IT_Sample_I
Raw_count	Sample_I	L5_IT	6	L5_IT_Sample_I
Raw_count	Sample_I	L5_IT	18	L5_IT_Sample_I
Raw_count	Sample_I	L5_IT	23	L5_IT_Sample_I
Raw_count	Sample_I	L5_IT	7	L5_IT_Sample_I
Raw_count	Sample_I	L5_IT	7	L5_IT_Sample_I
Raw_count	Sample_I	L5_IT	12	L5_IT_Sample_I
Raw_count	Sample_I	L5_IT	10	L5_IT_Sample_I
Raw_count	Sample_I	L5_IT	8	L5_IT_Sample_I
Raw_count	Sample_I	L5_IT	19	L5_IT_Sample_I
Raw_count	Sample_I	L5_IT	3	L5_IT_Sample_I
Raw_count	Sample_I	L5_IT	1	L5_IT_Sample_I
Raw_count	Sample_I	L5_IT	6	L5_IT_Sample_I
Raw_count	Sample_I	L5_IT	12	L5_IT_Sample_I
Raw_count	Sample_I	L5_IT	8	L5_IT_Sample_I
Raw_count	Sample_I	L5_IT	17	L5_IT_Sample_I
Raw_count	Sample_I	L5_IT	9	L5_IT_Sample_I
Raw_count	Sample_I	L5_IT	17	L5_IT_Sample_I
Raw_count	Sample_I	L5_IT	7	L5_IT_Sample_I
Raw_count	Sample_I	L5_IT	13	L5_IT_Sample_I
Raw_count	Sample_I	L5_IT	18	L5_IT_Sample_I
Raw_count	Sample_I	L5_IT	9	L5_IT_Sample_I
Raw_count	Sample_I	L5_IT	14	L5_IT_Sample_I
Raw_count	Sample_I	L5_IT	8	L5_IT_Sample_I
Raw_count	Sample_I	L5_IT	14	L5_IT_Sample_I
Raw_count	Sample_I	L5_IT	6	L5_IT_Sample_I
Raw_count	Sample_I	L5_IT	19	L5_IT_Sample_I
Raw_count	Sample_I	L5_IT	5	L5_IT_Sample_I
Raw_count	Sample_I	L5_IT	9	L5_IT_Sample_I
Raw_count	Sample_I	L5_IT	10	L5_IT_Sample_I
Raw_count	Sample_I	L5_IT	8	L5_IT_Sample_I
Raw_count	Sample_I	L5_IT	7	L5_IT_Sample_I
Raw_count	Sample_I	L5_IT	3	L5_IT_Sample_I
Raw_count	Sample_I	L5_IT	10	L5_IT_Sample_I
Raw_count	Sample_I	L5_IT	7	L5_IT_Sample_I
Raw_count	Sample_I	L5_IT	20	L5_IT_Sample_I
Raw_count	Sample_I	L5_IT	15	L5_IT_Sample_I
Raw_count	Sample_I	L5_IT	10	L5_IT_Sample_I
Raw_count	Sample_I	L5_IT	13	L5_IT_Sample_I
Raw_count	Sample_I	L5_IT	4	L5_IT_Sample_I
Raw_count	Sample_I	L5_IT	5	L5_IT_Sample_I
Raw_count	Sample_I	L5_IT	15	L5_IT_Sample_I
Raw_count	Sample_I	L5_IT	3	L5_IT_Sample_I
Raw_count	Sample_I	L5_IT	11	L5_IT_Sample_I
Raw_count	Sample_I	L5_IT	11	L5_IT_Sample_I
Raw_count	Sample_I	L5_IT	13	L5_IT_Sample_I
Raw_count	Sample_I	L5_IT	11	L5_IT_Sample_I
Raw_count	Sample_I	L5_IT	9	L5_IT_Sample_I
Raw_count	Sample_I	L5_IT	10	L5_IT_Sample_I
Raw_count	Sample_I	L5_IT	20	L5_IT_Sample_I
Raw_count	Sample_I	L5_IT	20	L5_IT_Sample_I
Raw_count	Sample_I	L5_IT	8	L5_IT_Sample_I
Raw_count	Sample_I	L5_IT	5	L5_IT_Sample_I
Raw_count	Sample_I	L5_IT	11	L5_IT_Sample_I
Raw_count	Sample_I	L5_IT	21	L5_IT_Sample_I
Raw_count	Sample_I	L5_IT	9	L5_IT_Sample_I
Raw_count	Sample_I	L5_IT	12	L5_IT_Sample_I
Raw_count	Sample_I	L5_IT	4	L5_IT_Sample_I
Raw_count	Sample_I	L5_IT	14	L5_IT_Sample_I
Raw_count	Sample_I	L5_IT	3	L5_IT_Sample_I
Raw_count	Sample_I	L5_IT	7	L5_IT_Sample_I
Raw_count	Sample_I	L5_IT	3	L5_IT_Sample_I
Raw_count	Sample_I	L5_IT	14	L5_IT_Sample_I
Raw_count	Sample_I	L5_IT	7	L5_IT_Sample_I
Raw_count	Sample_I	L5_IT	1	L5_IT_Sample_I
Raw_count	Sample_I	L5_IT	9	L5_IT_Sample_I
Raw_count	Sample_I	L5_IT	5	L5_IT_Sample_I
Raw_count	Sample_I	L5_IT	18	L5_IT_Sample_I
Raw_count	Sample_I	L5_IT	5	L5_IT_Sample_I
Raw_count	Sample_I	L5_IT	1	L5_IT_Sample_I
Raw_count	Sample_I	L5_IT	12	L5_IT_Sample_I
Raw_count	Sample_I	L5_IT	7	L5_IT_Sample_I
Raw_count	Sample_I	L5_IT	8	L5_IT_Sample_I
Raw_count	Sample_I	L5_IT	13	L5_IT_Sample_I
Raw_count	Sample_I	L5_IT	11	L5_IT_Sample_I
Raw_count	Sample_I	L5_IT	5	L5_IT_Sample_I
Raw_count	Sample_I	L5_IT	14	L5_IT_Sample_I
Raw_count	Sample_I	L5_IT	6	L5_IT_Sample_I
Raw_count	Sample_I	L5_IT	9	L5_IT_Sample_I
Raw_count	Sample_I	L5_IT	3	L5_IT_Sample_I
Raw_count	Sample_I	L5_IT	8	L5_IT_Sample_I
Raw_count	Sample_I	L5_IT	3	L5_IT_Sample_I
Raw_count	Sample_I	L5_IT	12	L5_IT_Sample_I
Raw_count	Sample_I	L5_IT	11	L5_IT_Sample_I
Raw_count	Sample_I	L5_IT	3	L5_IT_Sample_I
Raw_count	Sample_I	L5_IT	9	L5_IT_Sample_I
Raw_count	Sample_I	L5_IT	8	L5_IT_Sample_I
Raw_count	Sample_I	L5_IT	6	L5_IT_Sample_I
Raw_count	Sample_I	L5_IT	11	L5_IT_Sample_I
Raw_count	Sample_I	L5_IT	12	L5_IT_Sample_I
Raw_count	Sample_I	L5_IT	4	L5_IT_Sample_I
Raw_count	Sample_I	L5_IT	9	L5_IT_Sample_I
Raw_count	Sample_I	L5_IT	9	L5_IT_Sample_I
Raw_count	Sample_I	L5_IT	8	L5_IT_Sample_I
Raw_count	Sample_I	L5_IT	16	L5_IT_Sample_I
Raw_count	Sample_I	L5_IT	6	L5_IT_Sample_I
Raw_count	Sample_I	L5_IT	6	L5_IT_Sample_I
Raw_count	Sample_I	L5_IT	17	L5_IT_Sample_I
Raw_count	Sample_I	L5_IT	14	L5_IT_Sample_I
Raw_count	Sample_I	L5_IT	4	L5_IT_Sample_I
Raw_count	Sample_I	L5_IT	11	L5_IT_Sample_I
Raw_count	Sample_I	L5_IT	12	L5_IT_Sample_I
Raw_count	Sample_I	L5_IT	7	L5_IT_Sample_I
Raw_count	Sample_I	L5_IT	14	L5_IT_Sample_I
Raw_count	Sample_I	L5_IT	14	L5_IT_Sample_I
Raw_count	Sample_I	L5_IT	11	L5_IT_Sample_I
Raw_count	Sample_I	L5_IT	11	L5_IT_Sample_I
Raw_count	Sample_I	L5_IT	7	L5_IT_Sample_I
Raw_count	Sample_I	L5_IT	7	L5_IT_Sample_I
Raw_count	Sample_I	L5_IT	13	L5_IT_Sample_I
Raw_count	Sample_I	L5_IT	8	L5_IT_Sample_I
Raw_count	Sample_I	L5_IT	7	L5_IT_Sample_I
Raw_count	Sample_I	L5_IT	8	L5_IT_Sample_I
Raw_count	Sample_I	L5_IT	31	L5_IT_Sample_I
Raw_count	Sample_I	L5_IT	4	L5_IT_Sample_I
Raw_count	Sample_I	L5_IT	13	L5_IT_Sample_I
Raw_count	Sample_I	L5_IT	3	L5_IT_Sample_I
Raw_count	Sample_I	L5_IT	6	L5_IT_Sample_I
Raw_count	Sample_I	L5_IT	5	L5_IT_Sample_I
Raw_count	Sample_I	L5_IT	11	L5_IT_Sample_I
Raw_count	Sample_I	L5_IT	3	L5_IT_Sample_I
Raw_count	Sample_I	L5_IT	2	L5_IT_Sample_I
Raw_count	Sample_I	L5_IT	11	L5_IT_Sample_I
Raw_count	Sample_I	L5_IT	18	L5_IT_Sample_I
Raw_count	Sample_I	L5_IT	14	L5_IT_Sample_I
Raw_count	Sample_I	L5_IT	17	L5_IT_Sample_I
Raw_count	Sample_I	L5_IT	10	L5_IT_Sample_I
Raw_count	Sample_I	L5_IT	3	L5_IT_Sample_I
Raw_count	Sample_I	L5_IT	6	L5_IT_Sample_I
Raw_count	Sample_I	L5_IT	3	L5_IT_Sample_I
Raw_count	Sample_I	L5_IT	3	L5_IT_Sample_I
Raw_count	Sample_I	L5_IT	7	L5_IT_Sample_I
Raw_count	Sample_I	L5_IT	7	L5_IT_Sample_I
Raw_count	Sample_I	L5_IT	3	L5_IT_Sample_I
Raw_count	Sample_I	L5_IT	6	L5_IT_Sample_I
Raw_count	Sample_I	L5_IT	7	L5_IT_Sample_I
Raw_count	Sample_I	L5_IT	14	L5_IT_Sample_I
Raw_count	Sample_I	L5_IT	2	L5_IT_Sample_I
Raw_count	Sample_I	L5_IT	7	L5_IT_Sample_I
Raw_count	Sample_I	L5_IT	7	L5_IT_Sample_I
Raw_count	Sample_I	L5_IT	11	L5_IT_Sample_I
Raw_count	Sample_I	L5_IT	5	L5_IT_Sample_I
Raw_count	Sample_I	L5_IT	12	L5_IT_Sample_I
Raw_count	Sample_I	L5_IT	15	L5_IT_Sample_I
Raw_count	Sample_I	L5_IT	23	L5_IT_Sample_I
Raw_count	Sample_I	L5_IT	5	L5_IT_Sample_I
Raw_count	Sample_I	L5_IT	14	L5_IT_Sample_I
Raw_count	Sample_I	L5_IT	12	L5_IT_Sample_I
Raw_count	Sample_I	L5_IT	9	L5_IT_Sample_I
Raw_count	Sample_I	L5_IT	12	L5_IT_Sample_I
Raw_count	Sample_I	L5_IT	11	L5_IT_Sample_I
Raw_count	Sample_I	L5_IT	7	L5_IT_Sample_I
Raw_count	Sample_I	L5_IT	12	L5_IT_Sample_I
Raw_count	Sample_I	L5_IT	14	L5_IT_Sample_I
Raw_count	Sample_I	L5_IT	8	L5_IT_Sample_I
Raw_count	Sample_I	L5_IT	10	L5_IT_Sample_I
Raw_count	Sample_I	L5_IT	12	L5_IT_Sample_I
Raw_count	Sample_I	L5_IT	6	L5_IT_Sample_I
Raw_count	Sample_I	L5_IT	26	L5_IT_Sample_I
Raw_count	Sample_I	L5_IT	14	L5_IT_Sample_I
Raw_count	Sample_I	L5_IT	8	L5_IT_Sample_I
Raw_count	Sample_I	L5_IT	6	L5_IT_Sample_I
Raw_count	Sample_I	L5_IT	17	L5_IT_Sample_I
Raw_count	Sample_I	L5_IT	3	L5_IT_Sample_I
Raw_count	Sample_I	L5_IT	17	L5_IT_Sample_I
Raw_count	Sample_I	L5_IT	4	L5_IT_Sample_I
Raw_count	Sample_I	L5_IT	11	L5_IT_Sample_I
Raw_count	Sample_I	L5_IT	8	L5_IT_Sample_I
Raw_count	Sample_I	L5_IT	7	L5_IT_Sample_I
Raw_count	Sample_I	L5_IT	13	L5_IT_Sample_I
Raw_count	Sample_I	L5_IT	3	L5_IT_Sample_I
Raw_count	Sample_I	L5_IT	5	L5_IT_Sample_I
Raw_count	Sample_I	L5_IT	10	L5_IT_Sample_I
Raw_count	Sample_I	L5_IT	12	L5_IT_Sample_I
Raw_count	Sample_I	L5_IT	9	L5_IT_Sample_I
Raw_count	Sample_I	L5_IT	10	L5_IT_Sample_I
Raw_count	Sample_I	L5_IT	12	L5_IT_Sample_I
Raw_count	Sample_I	L5_IT	7	L5_IT_Sample_I
Raw_count	Sample_I	L5_IT	6	L5_IT_Sample_I
Raw_count	Sample_I	L5_IT	6	L5_IT_Sample_I
Raw_count	Sample_I	L5_IT	2	L5_IT_Sample_I
Raw_count	Sample_I	L5_IT	6	L5_IT_Sample_I
Raw_count	Sample_I	L5_IT	11	L5_IT_Sample_I
Raw_count	Sample_I	L5_IT	9	L5_IT_Sample_I
Raw_count	Sample_I	L5_IT	17	L5_IT_Sample_I
Raw_count	Sample_I	L5_IT	13	L5_IT_Sample_I
Raw_count	Sample_I	L5_IT	8	L5_IT_Sample_I
Raw_count	Sample_I	L5_IT	8	L5_IT_Sample_I
Raw_count	Sample_I	L5_IT	20	L5_IT_Sample_I
Raw_count	Sample_I	L5_IT	9	L5_IT_Sample_I
Raw_count	Sample_I	L5_IT	7	L5_IT_Sample_I
Raw_count	Sample_I	L5_IT	12	L5_IT_Sample_I
Raw_count	Sample_I	L5_IT	10	L5_IT_Sample_I
Raw_count	Sample_I	L5_IT	4	L5_IT_Sample_I
Raw_count	Sample_I	L5_IT	8	L5_IT_Sample_I
Raw_count	Sample_I	L5_IT	4	L5_IT_Sample_I
Raw_count	Sample_I	L5_IT	7	L5_IT_Sample_I
Raw_count	Sample_I	L5_IT	15	L5_IT_Sample_I
Raw_count	Sample_I	L5_IT	15	L5_IT_Sample_I
Raw_count	Sample_I	L5_IT	20	L5_IT_Sample_I
Raw_count	Sample_I	L5_IT	12	L5_IT_Sample_I
Raw_count	Sample_I	L5_IT	8	L5_IT_Sample_I
Raw_count	Sample_I	L5_IT	18	L5_IT_Sample_I
Raw_count	Sample_I	L5_IT	8	L5_IT_Sample_I
Raw_count	Sample_I	L5_IT	5	L5_IT_Sample_I
Raw_count	Sample_I	L5_IT	3	L5_IT_Sample_I
Raw_count	Sample_I	L5_IT	20	L5_IT_Sample_I
Raw_count	Sample_I	L5_IT	9	L5_IT_Sample_I
Raw_count	Sample_I	L5_IT	23	L5_IT_Sample_I
Raw_count	Sample_I	L5_IT	4	L5_IT_Sample_I
Raw_count	Sample_I	L5_IT	11	L5_IT_Sample_I
Raw_count	Sample_I	L5_IT	11	L5_IT_Sample_I
Raw_count	Sample_I	L5_IT	5	L5_IT_Sample_I
Raw_count	Sample_I	L5_IT	9	L5_IT_Sample_I
Raw_count	Sample_I	L5_IT	4	L5_IT_Sample_I
Raw_count	Sample_I	L5_IT	5	L5_IT_Sample_I
Raw_count	Sample_I	L5_IT	4	L5_IT_Sample_I
Raw_count	Sample_I	L5_IT	4	L5_IT_Sample_I
Raw_count	Sample_I	L5_IT	9	L5_IT_Sample_I
Raw_count	Sample_I	L5_IT	11	L5_IT_Sample_I
Raw_count	Sample_I	L5_IT	12	L5_IT_Sample_I
Raw_count	Sample_I	L5_IT	9	L5_IT_Sample_I
Raw_count	Sample_I	L5_IT	10	L5_IT_Sample_I
Raw_count	Sample_I	L5_IT	17	L5_IT_Sample_I
Raw_count	Sample_I	L5_IT	18	L5_IT_Sample_I
Raw_count	Sample_I	L5_IT	16	L5_IT_Sample_I
Raw_count	Sample_I	L5_IT	10	L5_IT_Sample_I
Raw_count	Sample_I	L5_IT	7	L5_IT_Sample_I
Raw_count	Sample_I	L5_IT	20	L5_IT_Sample_I
Raw_count	Sample_I	L5_IT	16	L5_IT_Sample_I
Raw_count	Sample_I	L5_IT	9	L5_IT_Sample_I
Raw_count	Sample_I	L5_IT	12	L5_IT_Sample_I
Raw_count	Sample_I	L5_IT	21	L5_IT_Sample_I
Raw_count	Sample_I	L5_IT	13	L5_IT_Sample_I
Raw_count	Sample_I	L5_IT	2	L5_IT_Sample_I
Raw_count	Sample_I	L5_IT	5	L5_IT_Sample_I
Raw_count	Sample_I	L5_IT	10	L5_IT_Sample_I
Raw_count	Sample_I	L5_IT	10	L5_IT_Sample_I
Raw_count	Sample_I	L5_IT	19	L5_IT_Sample_I
Raw_count	Sample_I	L5_IT	14	L5_IT_Sample_I
Raw_count	Sample_I	L5_IT	5	L5_IT_Sample_I
Raw_count	Sample_I	L5_IT	7	L5_IT_Sample_I
Raw_count	Sample_I	L5_IT	15	L5_IT_Sample_I
Raw_count	Sample_I	L5_IT	4	L5_IT_Sample_I
Raw_count	Sample_I	L5_IT	10	L5_IT_Sample_I
Raw_count	Sample_I	L5_IT	13	L5_IT_Sample_I
Raw_count	Sample_I	L5_IT	19	L5_IT_Sample_I
Raw_count	Sample_I	L5_IT	4	L5_IT_Sample_I
Raw_count	Sample_I	L5_IT	13	L5_IT_Sample_I
Raw_count	Sample_I	L5_IT	4	L5_IT_Sample_I
Raw_count	Sample_I	L5_IT	7	L5_IT_Sample_I
Raw_count	Sample_I	L5_IT	7	L5_IT_Sample_I
Raw_count	Sample_I	L5_IT	4	L5_IT_Sample_I
Raw_count	Sample_I	L5_IT	10	L5_IT_Sample_I
Raw_count	Sample_I	L5_IT	9	L5_IT_Sample_I
Raw_count	Sample_I	L5_IT	2	L5_IT_Sample_I
Raw_count	Sample_I	L5_IT	10	L5_IT_Sample_I
Raw_count	Sample_I	L5_IT	5	L5_IT_Sample_I
Raw_count	Sample_I	L5_IT	9	L5_IT_Sample_I
Raw_count	Sample_I	L5_IT	12	L5_IT_Sample_I
Raw_count	Sample_I	L5_IT	4	L5_IT_Sample_I
Raw_count	Sample_I	L5_IT	12	L5_IT_Sample_I
Raw_count	Sample_I	L5_IT	7	L5_IT_Sample_I
Raw_count	Sample_I	L5_IT	15	L5_IT_Sample_I
Raw_count	Sample_I	L5_IT	10	L5_IT_Sample_I
Raw_count	Sample_I	L5_IT	8	L5_IT_Sample_I
Raw_count	Sample_I	L5_IT	7	L5_IT_Sample_I
Raw_count	Sample_I	L5_IT	12	L5_IT_Sample_I
Raw_count	Sample_I	L5_IT	12	L5_IT_Sample_I
Raw_count	Sample_I	L5_IT	7	L5_IT_Sample_I
Raw_count	Sample_I	L5_IT	3	L5_IT_Sample_I
Raw_count	Sample_I	L5_IT	15	L5_IT_Sample_I
Raw_count	Sample_I	L5_IT	16	L5_IT_Sample_I
Raw_count	Sample_I	L5_IT	6	L5_IT_Sample_I
Raw_count	Sample_I	L5_IT	6	L5_IT_Sample_I
Raw_count	Sample_I	L5_IT	10	L5_IT_Sample_I
Raw_count	Sample_I	L5_IT	19	L5_IT_Sample_I
Raw_count	Sample_I	L5_IT	28	L5_IT_Sample_I
Raw_count	Sample_I	L5_IT	7	L5_IT_Sample_I
Raw_count	Sample_I	L5_IT	1	L5_IT_Sample_I
Raw_count	Sample_I	L5_IT	14	L5_IT_Sample_I
Raw_count	Sample_I	L5_IT	16	L5_IT_Sample_I
Raw_count	Sample_I	L5_IT	10	L5_IT_Sample_I
Raw_count	Sample_I	L5_IT	13	L5_IT_Sample_I
Raw_count	Sample_I	L5_IT	7	L5_IT_Sample_I
Raw_count	Sample_I	L5_IT	10	L5_IT_Sample_I
Raw_count	Sample_I	L5_IT	8	L5_IT_Sample_I
Raw_count	Sample_I	L5_IT	7	L5_IT_Sample_I
Raw_count	Sample_I	L5_IT	8	L5_IT_Sample_I
Raw_count	Sample_I	L5_IT	6	L5_IT_Sample_I
Raw_count	Sample_I	L5_IT	8	L5_IT_Sample_I
Raw_count	Sample_I	L5_IT	5	L5_IT_Sample_I
Raw_count	Sample_I	L5_IT	6	L5_IT_Sample_I
Raw_count	Sample_I	L5_IT	4	L5_IT_Sample_I
Raw_count	Sample_I	L5_IT	8	L5_IT_Sample_I
Raw_count	Sample_I	L5_IT	11	L5_IT_Sample_I
Raw_count	Sample_I	L5_IT	3	L5_IT_Sample_I
Raw_count	Sample_I	L5_IT	7	L5_IT_Sample_I
Raw_count	Sample_I	L5_IT	10	L5_IT_Sample_I
Raw_count	Sample_I	L5_IT	17	L5_IT_Sample_I
Raw_count	Sample_I	L5_IT	10	L5_IT_Sample_I
Raw_count	Sample_I	L5_IT	6	L5_IT_Sample_I
Raw_count	Sample_I	L5_IT	11	L5_IT_Sample_I
Raw_count	Sample_I	L5_IT	12	L5_IT_Sample_I
Raw_count	Sample_I	L5_IT	12	L5_IT_Sample_I
Raw_count	Sample_I	L5_IT	9	L5_IT_Sample_I
Raw_count	Sample_I	L5_IT	10	L5_IT_Sample_I
Raw_count	Sample_I	L5_IT	19	L5_IT_Sample_I
Raw_count	Sample_I	L5_IT	10	L5_IT_Sample_I
Raw_count	Sample_I	L5_IT	12	L5_IT_Sample_I
Raw_count	Sample_I	L5_IT	7	L5_IT_Sample_I
Raw_count	Sample_I	L5_IT	8	L5_IT_Sample_I
Raw_count	Sample_I	L5_IT	6	L5_IT_Sample_I
Raw_count	Sample_I	L5_IT	10	L5_IT_Sample_I
Raw_count	Sample_I	L5_IT	13	L5_IT_Sample_I
Raw_count	Sample_I	L5_IT	17	L5_IT_Sample_I
Raw_count	Sample_I	L5_IT	3	L5_IT_Sample_I
Raw_count	Sample_I	L5_IT	3	L5_IT_Sample_I
Raw_count	Sample_I	L5_IT	2	L5_IT_Sample_I
Raw_count	Sample_I	L5_IT	4	L5_IT_Sample_I
Raw_count	Sample_I	L5_IT	11	L5_IT_Sample_I
Raw_count	Sample_I	L5_IT	3	L5_IT_Sample_I
Raw_count	Sample_I	L5_IT	5	L5_IT_Sample_I
Raw_count	Sample_I	L5_IT	19	L5_IT_Sample_I
Raw_count	Sample_I	L5_IT	8	L5_IT_Sample_I
Raw_count	Sample_I	L5_IT	12	L5_IT_Sample_I
Raw_count	Sample_I	L5_IT	22	L5_IT_Sample_I
Raw_count	Sample_I	L5_IT	14	L5_IT_Sample_I
Raw_count	Sample_I	L5_IT	7	L5_IT_Sample_I
Raw_count	Sample_I	L5_IT	13	L5_IT_Sample_I
Raw_count	Sample_I	L5_IT	8	L5_IT_Sample_I
Raw_count	Sample_I	L5_IT	9	L5_IT_Sample_I
Raw_count	Sample_I	L5_IT	10	L5_IT_Sample_I
Raw_count	Sample_I	L5_IT	1	L5_IT_Sample_I
Raw_count	Sample_I	L5_IT	14	L5_IT_Sample_I
Raw_count	Sample_I	L5_IT	11	L5_IT_Sample_I
Raw_count	Sample_I	L5_IT	13	L5_IT_Sample_I
Raw_count	Sample_I	L5_IT	10	L5_IT_Sample_I
Raw_count	Sample_I	L5_IT	8	L5_IT_Sample_I
Raw_count	Sample_I	L5_IT	14	L5_IT_Sample_I
Raw_count	Sample_I	L5_IT	2	L5_IT_Sample_I
Raw_count	Sample_I	L5_IT	9	L5_IT_Sample_I
Raw_count	Sample_I	L5_IT	11	L5_IT_Sample_I
Raw_count	Sample_I	L5_IT	13	L5_IT_Sample_I
Raw_count	Sample_I	L5_IT	20	L5_IT_Sample_I
Raw_count	Sample_I	L5_IT	4	L5_IT_Sample_I
Raw_count	Sample_I	L5_IT	25	L5_IT_Sample_I
Raw_count	Sample_I	L5_IT	11	L5_IT_Sample_I
Raw_count	Sample_I	L5_IT	12	L5_IT_Sample_I
Raw_count	Sample_I	L5_IT	8	L5_IT_Sample_I
Raw_count	Sample_I	L5_IT	15	L5_IT_Sample_I
Raw_count	Sample_I	L5_IT	0	L5_IT_Sample_I
Raw_count	Sample_I	L5_IT	6	L5_IT_Sample_I
Raw_count	Sample_I	L5_IT	22	L5_IT_Sample_I
Raw_count	Sample_I	L5_IT	7	L5_IT_Sample_I
Raw_count	Sample_I	L5_IT	6	L5_IT_Sample_I
Raw_count	Sample_I	L5_IT	14	L5_IT_Sample_I
Raw_count	Sample_I	L5_IT	8	L5_IT_Sample_I
Raw_count	Sample_I	L5_IT	20	L5_IT_Sample_I
Raw_count	Sample_I	L5_IT	8	L5_IT_Sample_I
Raw_count	Sample_I	L5_IT	5	L5_IT_Sample_I
Raw_count	Sample_I	L5_IT	10	L5_IT_Sample_I
Raw_count	Sample_I	L5_IT	8	L5_IT_Sample_I
Raw_count	Sample_I	L5_IT	7	L5_IT_Sample_I
Raw_count	Sample_I	L5_IT	14	L5_IT_Sample_I
Raw_count	Sample_I	L5_IT	1	L5_IT_Sample_I
Raw_count	Sample_I	L5_IT	6	L5_IT_Sample_I
Raw_count	Sample_I	L5_IT	11	L5_IT_Sample_I
Raw_count	Sample_I	L5_IT	6	L5_IT_Sample_I
Raw_count	Sample_I	L5_IT	2	L5_IT_Sample_I
Raw_count	Sample_I	L5_IT	5	L5_IT_Sample_I
Raw_count	Sample_I	L5_IT	8	L5_IT_Sample_I
Raw_count	Sample_I	L5_IT	12	L5_IT_Sample_I
Raw_count	Sample_I	L5_IT	5	L5_IT_Sample_I
Raw_count	Sample_I	L5_IT	7	L5_IT_Sample_I
Raw_count	Sample_I	L5_IT	11	L5_IT_Sample_I
Raw_count	Sample_I	L5_IT	13	L5_IT_Sample_I
Raw_count	Sample_I	L5_IT	8	L5_IT_Sample_I
Raw_count	Sample_I	L5_IT	4	L5_IT_Sample_I
Raw_count	Sample_I	L5_IT	9	L5_IT_Sample_I
Raw_count	Sample_I	L5_IT	9	L5_IT_Sample_I
Raw_count	Sample_I	L5_IT	3	L5_IT_Sample_I
Raw_count	Sample_I	L5_IT	5	L5_IT_Sample_I
Raw_count	Sample_I	L5_IT	8	L5_IT_Sample_I
Raw_count	Sample_I	L5_IT	5	L5_IT_Sample_I
Raw_count	Sample_I	L5_IT	13	L5_IT_Sample_I
Raw_count	Sample_I	L5_IT	9	L5_IT_Sample_I
Raw_count	Sample_I	L5_IT	6	L5_IT_Sample_I
Raw_count	Sample_I	L5_IT	7	L5_IT_Sample_I
Raw_count	Sample_I	L5_IT	6	L5_IT_Sample_I
Raw_count	Sample_I	L5_IT	9	L5_IT_Sample_I
Raw_count	Sample_I	L5_IT	4	L5_IT_Sample_I
Raw_count	Sample_I	L5_IT	19	L5_IT_Sample_I
Raw_count	Sample_I	L5_IT	3	L5_IT_Sample_I
Raw_count	Sample_I	L5_IT	5	L5_IT_Sample_I
Raw_count	Sample_I	L5_IT	13	L5_IT_Sample_I
Raw_count	Sample_I	L5_IT	19	L5_IT_Sample_I
Raw_count	Sample_I	L5_IT	14	L5_IT_Sample_I
Raw_count	Sample_I	L5_IT	4	L5_IT_Sample_I
Raw_count	Sample_I	L5_IT	6	L5_IT_Sample_I
Raw_count	Sample_I	L5_IT	7	L5_IT_Sample_I
Raw_count	Sample_I	L5_IT	2	L5_IT_Sample_I
Raw_count	Sample_I	L5_IT	4	L5_IT_Sample_I
Raw_count	Sample_I	L5_IT	10	L5_IT_Sample_I
Raw_count	Sample_I	L5_IT	16	L5_IT_Sample_I
Raw_count	Sample_I	L5_IT	12	L5_IT_Sample_I
Raw_count	Sample_I	L5_IT	12	L5_IT_Sample_I
Raw_count	Sample_I	L5_IT	5	L5_IT_Sample_I
Raw_count	Sample_I	L5_IT	7	L5_IT_Sample_I
Raw_count	Sample_I	L5_IT	8	L5_IT_Sample_I
Raw_count	Sample_I	L5_IT	17	L5_IT_Sample_I
Raw_count	Sample_I	L5_IT	4	L5_IT_Sample_I
Raw_count	Sample_I	L5_IT	5	L5_IT_Sample_I
Raw_count	Sample_I	L5_IT	11	L5_IT_Sample_I
Raw_count	Sample_I	L5_IT	9	L5_IT_Sample_I
Raw_count	Sample_I	L5_IT	12	L5_IT_Sample_I
Raw_count	Sample_I	L5_IT	14	L5_IT_Sample_I
Raw_count	Sample_I	L5_IT	3	L5_IT_Sample_I
Raw_count	Sample_I	L5_IT	17	L5_IT_Sample_I
Raw_count	Sample_I	L5_IT	10	L5_IT_Sample_I
Raw_count	Sample_I	L5_IT	6	L5_IT_Sample_I
Raw_count	Sample_I	L5_IT	9	L5_IT_Sample_I
Raw_count	Sample_I	L5_IT	22	L5_IT_Sample_I
Raw_count	Sample_I	L5_IT	9	L5_IT_Sample_I
Raw_count	Sample_I	L5_IT	5	L5_IT_Sample_I
Raw_count	Sample_I	L5_IT	9	L5_IT_Sample_I
Raw_count	Sample_I	L5_IT	8	L5_IT_Sample_I
Raw_count	Sample_I	L5_IT	16	L5_IT_Sample_I
Raw_count	Sample_I	L5_IT	14	L5_IT_Sample_I
Raw_count	Sample_I	L5_IT	6	L5_IT_Sample_I
Raw_count	Sample_I	L5_IT	13	L5_IT_Sample_I
Raw_count	Sample_I	L5_IT	9	L5_IT_Sample_I
Raw_count	Sample_I	L5_IT	21	L5_IT_Sample_I
Raw_count	Sample_I	L5_IT	10	L5_IT_Sample_I
Raw_count	Sample_I	L5_IT	12	L5_IT_Sample_I
Raw_count	Sample_I	L5_IT	14	L5_IT_Sample_I
Raw_count	Sample_I	L5_IT	3	L5_IT_Sample_I
Raw_count	Sample_I	L5_IT	2	L5_IT_Sample_I
Raw_count	Sample_I	L5_IT	5	L5_IT_Sample_I
Raw_count	Sample_I	L5_IT	2	L5_IT_Sample_I
Raw_count	Sample_I	L5_IT	11	L5_IT_Sample_I
Raw_count	Sample_I	L5_IT	17	L5_IT_Sample_I
Raw_count	Sample_I	L5_IT	8	L5_IT_Sample_I
Raw_count	Sample_I	L5_IT	6	L5_IT_Sample_I
Raw_count	Sample_I	L5_IT	19	L5_IT_Sample_I
Raw_count	Sample_I	L5_IT	5	L5_IT_Sample_I
Raw_count	Sample_I	L5_IT	18	L5_IT_Sample_I
Raw_count	Sample_I	L5_IT	17	L5_IT_Sample_I
Raw_count	Sample_I	L5_IT	11	L5_IT_Sample_I
Raw_count	Sample_I	L5_IT	3	L5_IT_Sample_I
Raw_count	Sample_I	L5_IT	3	L5_IT_Sample_I
Raw_count	Sample_I	L5_IT	8	L5_IT_Sample_I
Raw_count	Sample_I	L5_IT	6	L5_IT_Sample_I
Raw_count	Sample_I	L5_IT	10	L5_IT_Sample_I
Raw_count	Sample_I	L5_IT	11	L5_IT_Sample_I
Raw_count	Sample_I	L5_IT	14	L5_IT_Sample_I
Raw_count	Sample_I	L5_IT	7	L5_IT_Sample_I
Raw_count	Sample_I	L5_IT	15	L5_IT_Sample_I
Raw_count	Sample_I	L5_IT	9	L5_IT_Sample_I
Raw_count	Sample_I	L5_IT	14	L5_IT_Sample_I
Raw_count	Sample_I	L5_IT	7	L5_IT_Sample_I
Raw_count	Sample_I	L5_IT	7	L5_IT_Sample_I
Raw_count	Sample_I	L5_IT	8	L5_IT_Sample_I
Raw_count	Sample_I	L5_IT	4	L5_IT_Sample_I
Raw_count	Sample_I	L5_IT	6	L5_IT_Sample_I
Raw_count	Sample_I	L5_IT	3	L5_IT_Sample_I
Raw_count	Sample_I	L5_IT	9	L5_IT_Sample_I
Raw_count	Sample_I	L5_IT	6	L5_IT_Sample_I
Raw_count	Sample_I	L5_IT	6	L5_IT_Sample_I
Raw_count	Sample_I	L5_IT	14	L5_IT_Sample_I
Raw_count	Sample_I	L5_IT	5	L5_IT_Sample_I
Raw_count	Sample_I	L5_IT	15	L5_IT_Sample_I
Raw_count	Sample_I	L5_IT	13	L5_IT_Sample_I
Raw_count	Sample_I	L5_IT	11	L5_IT_Sample_I
Raw_count	Sample_I	L5_IT	17	L5_IT_Sample_I
Raw_count	Sample_I	L5_IT	11	L5_IT_Sample_I
Raw_count	Sample_I	L5_IT	4	L5_IT_Sample_I
Raw_count	Sample_I	L5_IT	2	L5_IT_Sample_I
Raw_count	Sample_I	L5_IT	19	L5_IT_Sample_I
Raw_count	Sample_I	L5_IT	4	L5_IT_Sample_I
Raw_count	Sample_I	L5_IT	9	L5_IT_Sample_I
Raw_count	Sample_I	L5_IT	8	L5_IT_Sample_I
Raw_count	Sample_I	L5_IT	10	L5_IT_Sample_I
Raw_count	Sample_I	L5_IT	5	L5_IT_Sample_I
Raw_count	Sample_I	L5_IT	6	L5_IT_Sample_I
Raw_count	Sample_I	L5_IT	5	L5_IT_Sample_I
Raw_count	Sample_I	L5_IT	19	L5_IT_Sample_I
Raw_count	Sample_I	L5_IT	8	L5_IT_Sample_I
Raw_count	Sample_I	L5_IT	12	L5_IT_Sample_I
Raw_count	Sample_I	L5_IT	8	L5_IT_Sample_I
Raw_count	Sample_I	L5_IT	14	L5_IT_Sample_I
Raw_count	Sample_I	L5_IT	12	L5_IT_Sample_I
Raw_count	Sample_I	L5_IT	14	L5_IT_Sample_I
Raw_count	Sample_I	L5_IT	6	L5_IT_Sample_I
Raw_count	Sample_I	L5_IT	11	L5_IT_Sample_I
Raw_count	Sample_I	L5_IT	18	L5_IT_Sample_I
Raw_count	Sample_I	L5_IT	7	L5_IT_Sample_I
Raw_count	Sample_I	L5_IT	4	L5_IT_Sample_I
Raw_count	Sample_I	L5_IT	20	L5_IT_Sample_I
Raw_count	Sample_I	L5_IT	2	L5_IT_Sample_I
Raw_count	Sample_I	L5_IT	5	L5_IT_Sample_I
Raw_count	Sample_I	L5_IT	18	L5_IT_Sample_I
Raw_count	Sample_I	L5_IT	11	L5_IT_Sample_I
Raw_count	Sample_I	L5_IT	10	L5_IT_Sample_I
Raw_count	Sample_I	L5_IT	10	L5_IT_Sample_I
Raw_count	Sample_I	L5_IT	10	L5_IT_Sample_I
Raw_count	Sample_I	L5_IT	9	L5_IT_Sample_I
Raw_count	Sample_I	L5_IT	6	L5_IT_Sample_I
Raw_count	Sample_I	L5_IT	4	L5_IT_Sample_I
Raw_count	Sample_I	L5_IT	16	L5_IT_Sample_I
Raw_count	Sample_I	L5_IT	15	L5_IT_Sample_I
Raw_count	Sample_I	L5_IT	4	L5_IT_Sample_I
Raw_count	Sample_I	L5_IT	10	L5_IT_Sample_I
Raw_count	Sample_I	L5_IT	5	L5_IT_Sample_I
Raw_count	Sample_I	L5_IT	5	L5_IT_Sample_I
Raw_count	Sample_I	L5_IT	15	L5_IT_Sample_I
Raw_count	Sample_I	L5_IT	5	L5_IT_Sample_I
Raw_count	Sample_I	L5_IT	17	L5_IT_Sample_I
Raw_count	Sample_I	L5_IT	7	L5_IT_Sample_I
Raw_count	Sample_I	L5_IT	8	L5_IT_Sample_I
Raw_count	Sample_I	L5_IT	8	L5_IT_Sample_I
Raw_count	Sample_I	L5_IT	14	L5_IT_Sample_I
Raw_count	Sample_I	L5_IT	18	L5_IT_Sample_I
Raw_count	Sample_I	L5_IT	15	L5_IT_Sample_I
Raw_count	Sample_I	L5_IT	6	L5_IT_Sample_I
Raw_count	Sample_I	L5_IT	10	L5_IT_Sample_I
Raw_count	Sample_I	L5_IT	13	L5_IT_Sample_I
Raw_count	Sample_I	L5_IT	7	L5_IT_Sample_I
Raw_count	Sample_I	L5_IT	19	L5_IT_Sample_I
Raw_count	Sample_I	L5_IT	1	L5_IT_Sample_I
Raw_count	Sample_I	L5_IT	11	L5_IT_Sample_I
Raw_count	Sample_I	L5_IT	14	L5_IT_Sample_I
Raw_count	Sample_I	L5_IT	7	L5_IT_Sample_I
Raw_count	Sample_I	L5_IT	17	L5_IT_Sample_I
Raw_count	Sample_I	L5_IT	1	L5_IT_Sample_I
Raw_count	Sample_I	L5_IT	4	L5_IT_Sample_I
Raw_count	Sample_I	L5_IT	19	L5_IT_Sample_I
Raw_count	Sample_I	L5_IT	3	L5_IT_Sample_I
Raw_count	Sample_I	L5_IT	7	L5_IT_Sample_I
Raw_count	Sample_I	L5_IT	12	L5_IT_Sample_I
Raw_count	Sample_I	L5_IT	1	L5_IT_Sample_I
Raw_count	Sample_I	L5_IT	5	L5_IT_Sample_I
Raw_count	Sample_I	L5_IT	5	L5_IT_Sample_I
Raw_count	Sample_I	L5_IT	8	L5_IT_Sample_I
Raw_count	Sample_I	L5_IT	10	L5_IT_Sample_I
Raw_count	Sample_I	L5_IT	16	L5_IT_Sample_I
Raw_count	Sample_I	L5_IT	7	L5_IT_Sample_I
Raw_count	Sample_I	L5_IT	11	L5_IT_Sample_I
Raw_count	Sample_I	L5_IT	7	L5_IT_Sample_I
Raw_count	Sample_I	L5_IT	12	L5_IT_Sample_I
Raw_count	Sample_I	L5_IT	11	L5_IT_Sample_I
Raw_count	Sample_I	L5_IT	11	L5_IT_Sample_I
Raw_count	Sample_I	L5_IT	3	L5_IT_Sample_I
Raw_count	Sample_I	L5_IT	6	L5_IT_Sample_I
Raw_count	Sample_I	L5_IT	4	L5_IT_Sample_I
Raw_count	Sample_I	L5_IT	10	L5_IT_Sample_I
Raw_count	Sample_I	L5_IT	7	L5_IT_Sample_I
Raw_count	Sample_I	L5_IT	8	L5_IT_Sample_I
Raw_count	Sample_I	L5_IT	16	L5_IT_Sample_I
Raw_count	Sample_I	L5_IT	5	L5_IT_Sample_I
Raw_count	Sample_I	L5_IT	6	L5_IT_Sample_I
Raw_count	Sample_I	L5_IT	14	L5_IT_Sample_I
Raw_count	Sample_I	L5_IT	4	L5_IT_Sample_I
Raw_count	Sample_I	L5_IT	9	L5_IT_Sample_I
Raw_count	Sample_I	L5_IT	17	L5_IT_Sample_I
Raw_count	Sample_I	L5_IT	10	L5_IT_Sample_I
Raw_count	Sample_I	L5_IT	11	L5_IT_Sample_I
Raw_count	Sample_I	L5_IT	2	L5_IT_Sample_I
Raw_count	Sample_I	L5_IT	7	L5_IT_Sample_I
Raw_count	Sample_I	L5_IT	20	L5_IT_Sample_I
Raw_count	Sample_I	L5_IT	10	L5_IT_Sample_I
Raw_count	Sample_I	L5_IT	9	L5_IT_Sample_I
Raw_count	Sample_I	L5_IT	14	L5_IT_Sample_I
Raw_count	Sample_I	L5_IT	12	L5_IT_Sample_I
Raw_count	Sample_I	L5_IT	10	L5_IT_Sample_I
Raw_count	Sample_I	L5_IT	3	L5_IT_Sample_I
Raw_count	Sample_I	L5_IT	7	L5_IT_Sample_I
Raw_count	Sample_I	L5_IT	8	L5_IT_Sample_I
Raw_count	Sample_I	L5_IT	11	L5_IT_Sample_I
Raw_count	Sample_I	L5_IT	5	L5_IT_Sample_I
Raw_count	Sample_I	L5_IT	18	L5_IT_Sample_I
Raw_count	Sample_I	L5_IT	0	L5_IT_Sample_I
Raw_count	Sample_I	L5_IT	17	L5_IT_Sample_I
Raw_count	Sample_I	L5_IT	4	L5_IT_Sample_I
Raw_count	Sample_I	L5_IT	12	L5_IT_Sample_I
Raw_count	Sample_I	L5_IT	16	L5_IT_Sample_I
Raw_count	Sample_I	L5_IT	16	L5_IT_Sample_I
Raw_count	Sample_I	L5_IT	10	L5_IT_Sample_I
Raw_count	Sample_I	L5_IT	3	L5_IT_Sample_I
Raw_count	Sample_I	L5_IT	9	L5_IT_Sample_I
Raw_count	Sample_I	L5_IT	3	L5_IT_Sample_I
Raw_count	Sample_I	L5_IT	13	L5_IT_Sample_I
Raw_count	Sample_I	L5_IT	10	L5_IT_Sample_I
Raw_count	Sample_I	L5_IT	5	L5_IT_Sample_I
Raw_count	Sample_I	L5_IT	12	L5_IT_Sample_I
Raw_count	Sample_I	L5_IT	6	L5_IT_Sample_I
Raw_count	Sample_I	L5_IT	4	L5_IT_Sample_I
Raw_count	Sample_I	L5_IT	12	L5_IT_Sample_I
Raw_count	Sample_I	L5_IT	6	L5_IT_Sample_I
Raw_count	Sample_I	L5_IT	19	L5_IT_Sample_I
Raw_count	Sample_I	L5_IT	8	L5_IT_Sample_I
Raw_count	Sample_I	L5_IT	15	L5_IT_Sample_I
Raw_count	Sample_I	L5_IT	17	L5_IT_Sample_I
Raw_count	Sample_I	L5_IT	6	L5_IT_Sample_I
Raw_count	Sample_I	L5_IT	13	L5_IT_Sample_I
Raw_count	Sample_I	L5_IT	4	L5_IT_Sample_I
Raw_count	Sample_I	L5_IT	7	L5_IT_Sample_I
Raw_count	Sample_I	L5_IT	9	L5_IT_Sample_I
Raw_count	Sample_I	L5_IT	18	L5_IT_Sample_I
Raw_count	Sample_I	L5_IT	9	L5_IT_Sample_I
Raw_count	Sample_I	L5_IT	12	L5_IT_Sample_I
Raw_count	Sample_I	L5_IT	6	L5_IT_Sample_I
Raw_count	Sample_I	L5_IT	3	L5_IT_Sample_I
Raw_count	Sample_I	L5_IT	5	L5_IT_Sample_I
Raw_count	Sample_I	L5_IT	17	L5_IT_Sample_I
Raw_count	Sample_I	L5_IT	4	L5_IT_Sample_I
Raw_count	Sample_I	L5_IT	4	L5_IT_Sample_I
Raw_count	Sample_I	L5_IT	7	L5_IT_Sample_I
Raw_count	Sample_I	L5_IT	7	L5_IT_Sample_I
Raw_count	Sample_I	L5_IT	13	L5_IT_Sample_I
Raw_count	Sample_I	L5_IT	6	L5_IT_Sample_I
Raw_count	Sample_I	L5_IT	17	L5_IT_Sample_I
Raw_count	Sample_I	L5_IT	9	L5_IT_Sample_I
Raw_count	Sample_I	L5_IT	13	L5_IT_Sample_I
Raw_count	Sample_I	L5_IT	3	L5_IT_Sample_I
Raw_count	Sample_I	L5_IT	17	L5_IT_Sample_I
Raw_count	Sample_I	L5_IT	10	L5_IT_Sample_I
Raw_count	Sample_I	L5_IT	5	L5_IT_Sample_I
Raw_count	Sample_I	L5_IT	17	L5_IT_Sample_I
Raw_count	Sample_I	L5_IT	13	L5_IT_Sample_I
Raw_count	Sample_I	L5_IT	6	L5_IT_Sample_I
Raw_count	Sample_I	L5_IT	13	L5_IT_Sample_I
Raw_count	Sample_I	L5_IT	9	L5_IT_Sample_I
Raw_count	Sample_I	L5_IT	11	L5_IT_Sample_I
Raw_count	Sample_I	L5_IT	4	L5_IT_Sample_I
Raw_count	Sample_I	L5_IT	16	L5_IT_Sample_I
Raw_count	Sample_I	L5_IT	16	L5_IT_Sample_I
Raw_count	Sample_I	L5_IT	9	L5_IT_Sample_I
Raw_count	Sample_I	L5_IT	11	L5_IT_Sample_I
Raw_count	Sample_I	L5_IT	11	L5_IT_Sample_I
Raw_count	Sample_I	L5_IT	7	L5_IT_Sample_I
Raw_count	Sample_I	L5_IT	4	L5_IT_Sample_I
Raw_count	Sample_I	L5_IT	11	L5_IT_Sample_I
Raw_count	Sample_I	L5_IT	1	L5_IT_Sample_I
Raw_count	Sample_I	L5_IT	7	L5_IT_Sample_I
Raw_count	Sample_I	L5_IT	4	L5_IT_Sample_I
Raw_count	Sample_I	L5_IT	20	L5_IT_Sample_I
Raw_count	Sample_I	L5_IT	1	L5_IT_Sample_I
Raw_count	Sample_I	L5_IT	5	L5_IT_Sample_I
Raw_count	Sample_I	L5_IT	7	L5_IT_Sample_I
Raw_count	Sample_I	L5_IT	7	L5_IT_Sample_I
Raw_count	Sample_I	L5_IT	4	L5_IT_Sample_I
Raw_count	Sample_I	L5_IT	9	L5_IT_Sample_I
Raw_count	Sample_I	L5_IT	18	L5_IT_Sample_I
Raw_count	Sample_I	L5_IT	6	L5_IT_Sample_I
Raw_count	Sample_I	L5_IT	25	L5_IT_Sample_I
Raw_count	Sample_I	L5_IT	15	L5_IT_Sample_I
Raw_count	Sample_I	L5_IT	15	L5_IT_Sample_I
Raw_count	Sample_I	L5_IT	3	L5_IT_Sample_I
Raw_count	Sample_I	L5_IT	8	L5_IT_Sample_I
Raw_count	Sample_I	L5_IT	5	L5_IT_Sample_I
Raw_count	Sample_I	L5_IT	2	L5_IT_Sample_I
Raw_count	Sample_I	L5_IT	15	L5_IT_Sample_I
Raw_count	Sample_I	L5_IT	11	L5_IT_Sample_I
Raw_count	Sample_I	L5_IT	9	L5_IT_Sample_I
Raw_count	Sample_I	L5_IT	8	L5_IT_Sample_I
Raw_count	Sample_I	L5_IT	23	L5_IT_Sample_I
Raw_count	Sample_I	L5_IT	13	L5_IT_Sample_I
Raw_count	Sample_I	L5_IT	12	L5_IT_Sample_I
Raw_count	Sample_I	L5_IT	5	L5_IT_Sample_I
Raw_count	Sample_I	L5_IT	16	L5_IT_Sample_I
Raw_count	Sample_I	L5_IT	10	L5_IT_Sample_I
Raw_count	Sample_I	L5_IT	3	L5_IT_Sample_I
Raw_count	Sample_I	L5_IT	8	L5_IT_Sample_I
Raw_count	Sample_I	L5_IT	3	L5_IT_Sample_I
Raw_count	Sample_I	L5_IT	8	L5_IT_Sample_I
Raw_count	Sample_I	L5_IT	13	L5_IT_Sample_I
Raw_count	Sample_I	L5_IT	12	L5_IT_Sample_I
Raw_count	Sample_I	L5_IT	12	L5_IT_Sample_I
Raw_count	Sample_I	L5_IT	5	L5_IT_Sample_I
Raw_count	Sample_I	L5_IT	21	L5_IT_Sample_I
Raw_count	Sample_I	L5_IT	12	L5_IT_Sample_I
Raw_count	Sample_I	L5_IT	12	L5_IT_Sample_I
Raw_count	Sample_I	L5_IT	13	L5_IT_Sample_I
Raw_count	Sample_I	L5_IT	6	L5_IT_Sample_I
Raw_count	Sample_I	L5_IT	9	L5_IT_Sample_I
Raw_count	Sample_I	L5_IT	12	L5_IT_Sample_I
Raw_count	Sample_I	L5_IT	7	L5_IT_Sample_I
Raw_count	Sample_I	L5_IT	8	L5_IT_Sample_I
Raw_count	Sample_I	L5_IT	12	L5_IT_Sample_I
Raw_count	Sample_I	L5_IT	6	L5_IT_Sample_I
Raw_count	Sample_I	L5_IT	9	L5_IT_Sample_I
Raw_count	Sample_I	L5_IT	12	L5_IT_Sample_I
Raw_count	Sample_I	L5_IT	17	L5_IT_Sample_I
Raw_count	Sample_I	L5_IT	1	L5_IT_Sample_I
Raw_count	Sample_I	L5_IT	3	L5_IT_Sample_I
Raw_count	Sample_I	L5_IT	7	L5_IT_Sample_I
Raw_count	Sample_I	L5_IT	6	L5_IT_Sample_I
Raw_count	Sample_I	L5_IT	23	L5_IT_Sample_I
Raw_count	Sample_I	L5_IT	12	L5_IT_Sample_I
Raw_count	Sample_I	L5_IT	21	L5_IT_Sample_I
Raw_count	Sample_I	L5_IT	1	L5_IT_Sample_I
Raw_count	Sample_I	L5_IT	6	L5_IT_Sample_I
Raw_count	Sample_I	L5_IT	11	L5_IT_Sample_I
Raw_count	Sample_I	L5_IT	9	L5_IT_Sample_I
Raw_count	Sample_I	L5_IT	6	L5_IT_Sample_I
Raw_count	Sample_I	L5_IT	5	L5_IT_Sample_I
Raw_count	Sample_I	L5_IT	12	L5_IT_Sample_I
Raw_count	Sample_I	L5_IT	9	L5_IT_Sample_I
Raw_count	Sample_I	L5_IT	16	L5_IT_Sample_I
Raw_count	Sample_I	L5_IT	9	L5_IT_Sample_I
Raw_count	Sample_I	L5_IT	8	L5_IT_Sample_I
Raw_count	Sample_I	L5_IT	16	L5_IT_Sample_I
Raw_count	Sample_I	L5_IT	0	L5_IT_Sample_I
Raw_count	Sample_I	L5_IT	24	L5_IT_Sample_I
Raw_count	Sample_I	L5_IT	5	L5_IT_Sample_I
Raw_count	Sample_I	L5_IT	5	L5_IT_Sample_I
Raw_count	Sample_I	L5_IT	7	L5_IT_Sample_I
Raw_count	Sample_I	L5_IT	7	L5_IT_Sample_I
Raw_count	Sample_I	L5_IT	17	L5_IT_Sample_I
Raw_count	Sample_I	L5_IT	13	L5_IT_Sample_I
Raw_count	Sample_I	L5_IT	12	L5_IT_Sample_I
Raw_count	Sample_I	L5_IT	6	L5_IT_Sample_I
Raw_count	Sample_I	L5_IT	4	L5_IT_Sample_I
Raw_count	Sample_I	L5_IT	15	L5_IT_Sample_I
Raw_count	Sample_I	L5_IT	2	L5_IT_Sample_I
Raw_count	Sample_I	L5_IT	1	L5_IT_Sample_I
Raw_count	Sample_I	L5_IT	10	L5_IT_Sample_I
Raw_count	Sample_I	L5_IT	9	L5_IT_Sample_I
Raw_count	Sample_I	L5_IT	5	L5_IT_Sample_I
Raw_count	Sample_I	L5_IT	4	L5_IT_Sample_I
Raw_count	Sample_I	L5_IT	1	L5_IT_Sample_I
Raw_count	Sample_I	L5_IT	12	L5_IT_Sample_I
Raw_count	Sample_I	L5_IT	15	L5_IT_Sample_I
Raw_count	Sample_I	L5_IT	2	L5_IT_Sample_I
Raw_count	Sample_I	L5_IT	5	L5_IT_Sample_I
Raw_count	Sample_I	L5_IT	21	L5_IT_Sample_I
Raw_count	Sample_I	L5_IT	6	L5_IT_Sample_I
Raw_count	Sample_I	L5_IT	16	L5_IT_Sample_I
Raw_count	Sample_I	L5_IT	16	L5_IT_Sample_I
Raw_count	Sample_I	L5_IT	10	L5_IT_Sample_I
Raw_count	Sample_I	L5_IT	6	L5_IT_Sample_I
Raw_count	Sample_I	L5_IT	14	L5_IT_Sample_I
Raw_count	Sample_I	L5_IT	11	L5_IT_Sample_I
Raw_count	Sample_I	L5_IT	1	L5_IT_Sample_I
Raw_count	Sample_I	L5_IT	13	L5_IT_Sample_I
Raw_count	Sample_I	L5_IT	6	L5_IT_Sample_I
Raw_count	Sample_I	L5_IT	10	L5_IT_Sample_I
Raw_count	Sample_I	L5_IT	4	L5_IT_Sample_I
Raw_count	Sample_I	L5_IT	6	L5_IT_Sample_I
Raw_count	Sample_I	L5_IT	8	L5_IT_Sample_I
Raw_count	Sample_I	L5_IT	26	L5_IT_Sample_I
Raw_count	Sample_I	L5_IT	2	L5_IT_Sample_I
Raw_count	Sample_I	L5_IT	17	L5_IT_Sample_I
Raw_count	Sample_I	L5_IT	8	L5_IT_Sample_I
Raw_count	Sample_I	L5_IT	12	L5_IT_Sample_I
Raw_count	Sample_I	L5_IT	4	L5_IT_Sample_I
Raw_count	Sample_I	L5_IT	14	L5_IT_Sample_I
Raw_count	Sample_I	L5_IT	4	L5_IT_Sample_I
Raw_count	Sample_I	L5_IT	5	L5_IT_Sample_I
Raw_count	Sample_I	L5_IT	4	L5_IT_Sample_I
Raw_count	Sample_I	L5_IT	5	L5_IT_Sample_I
Raw_count	Sample_I	L5_IT	15	L5_IT_Sample_I
Raw_count	Sample_I	L5_IT	11	L5_IT_Sample_I
Raw_count	Sample_I	L5_IT	2	L5_IT_Sample_I
Raw_count	Sample_I	L5_IT	5	L5_IT_Sample_I
Raw_count	Sample_I	L5_IT	7	L5_IT_Sample_I
Raw_count	Sample_I	L5_IT	22	L5_IT_Sample_I
Raw_count	Sample_I	L5_IT	24	L5_IT_Sample_I
Raw_count	Sample_I	L5_IT	15	L5_IT_Sample_I
Raw_count	Sample_I	L5_IT	6	L5_IT_Sample_I
Raw_count	Sample_I	L5_IT	9	L5_IT_Sample_I
Raw_count	Sample_I	L5_IT	9	L5_IT_Sample_I
Raw_count	Sample_I	L5_IT	6	L5_IT_Sample_I
Raw_count	Sample_I	L5_IT	11	L5_IT_Sample_I
Raw_count	Sample_I	L5_IT	8	L5_IT_Sample_I
Raw_count	Sample_I	L5_IT	9	L5_IT_Sample_I
Raw_count	Sample_I	L5_IT	20	L5_IT_Sample_I
Raw_count	Sample_I	L5_IT	10	L5_IT_Sample_I
Raw_count	Sample_I	L5_IT	9	L5_IT_Sample_I
Raw_count	Sample_I	L5_IT	10	L5_IT_Sample_I
Raw_count	Sample_I	L5_IT	4	L5_IT_Sample_I
Raw_count	Sample_I	L5_IT	2	L5_IT_Sample_I
Raw_count	Sample_I	L5_IT	10	L5_IT_Sample_I
Raw_count	Sample_I	L5_IT	18	L5_IT_Sample_I
Raw_count	Sample_I	L5_IT	23	L5_IT_Sample_I
Raw_count	Sample_I	L5_IT	3	L5_IT_Sample_I
Raw_count	Sample_I	L5_IT	7	L5_IT_Sample_I
Raw_count	Sample_I	L5_IT	14	L5_IT_Sample_I
Raw_count	Sample_I	L5_IT	17	L5_IT_Sample_I
Raw_count	Sample_I	L5_IT	6	L5_IT_Sample_I
Raw_count	Sample_I	L5_IT	7	L5_IT_Sample_I
Raw_count	Sample_I	L5_IT	6	L5_IT_Sample_I
Raw_count	Sample_I	L5_IT	17	L5_IT_Sample_I
Raw_count	Sample_II	L5_IT	35	L5_IT_Sample_II
Raw_count	Sample_II	L5_IT	8	L5_IT_Sample_II
Raw_count	Sample_II	L5_IT	22	L5_IT_Sample_II
Raw_count	Sample_II	L5_IT	24	L5_IT_Sample_II
Raw_count	Sample_II	L5_IT	20	L5_IT_Sample_II
Raw_count	Sample_II	L5_IT	27	L5_IT_Sample_II
Raw_count	Sample_II	L5_IT	32	L5_IT_Sample_II
Raw_count	Sample_II	L5_IT	23	L5_IT_Sample_II
Raw_count	Sample_II	L5_IT	24	L5_IT_Sample_II
Raw_count	Sample_II	L5_IT	10	L5_IT_Sample_II
Raw_count	Sample_II	L5_IT	20	L5_IT_Sample_II
Raw_count	Sample_II	L5_IT	12	L5_IT_Sample_II
Raw_count	Sample_II	L5_IT	6	L5_IT_Sample_II
Raw_count	Sample_II	L5_IT	14	L5_IT_Sample_II
Raw_count	Sample_II	L5_IT	11	L5_IT_Sample_II
Raw_count	Sample_II	L5_IT	13	L5_IT_Sample_II
Raw_count	Sample_II	L5_IT	4	L5_IT_Sample_II
Raw_count	Sample_II	L5_IT	17	L5_IT_Sample_II
Raw_count	Sample_II	L5_IT	24	L5_IT_Sample_II
Raw_count	Sample_II	L5_IT	12	L5_IT_Sample_II
Raw_count	Sample_II	L5_IT	17	L5_IT_Sample_II
Raw_count	Sample_II	L5_IT	17	L5_IT_Sample_II
Raw_count	Sample_II	L5_IT	10	L5_IT_Sample_II
Raw_count	Sample_II	L5_IT	1	L5_IT_Sample_II
Raw_count	Sample_II	L5_IT	27	L5_IT_Sample_II
Raw_count	Sample_II	L5_IT	11	L5_IT_Sample_II
Raw_count	Sample_II	L5_IT	11	L5_IT_Sample_II
Raw_count	Sample_II	L5_IT	20	L5_IT_Sample_II
Raw_count	Sample_II	L5_IT	33	L5_IT_Sample_II
Raw_count	Sample_II	L5_IT	22	L5_IT_Sample_II
Raw_count	Sample_II	L5_IT	18	L5_IT_Sample_II
Raw_count	Sample_II	L5_IT	4	L5_IT_Sample_II
Raw_count	Sample_II	L5_IT	16	L5_IT_Sample_II
Raw_count	Sample_II	L5_IT	13	L5_IT_Sample_II
Raw_count	Sample_II	L5_IT	7	L5_IT_Sample_II
Raw_count	Sample_II	L5_IT	39	L5_IT_Sample_II
Raw_count	Sample_II	L5_IT	14	L5_IT_Sample_II
Raw_count	Sample_II	L5_IT	16	L5_IT_Sample_II
Raw_count	Sample_II	L5_IT	6	L5_IT_Sample_II
Raw_count	Sample_II	L5_IT	24	L5_IT_Sample_II
Raw_count	Sample_II	L5_IT	5	L5_IT_Sample_II
Raw_count	Sample_II	L5_IT	8	L5_IT_Sample_II
Raw_count	Sample_II	L5_IT	36	L5_IT_Sample_II
Raw_count	Sample_II	L5_IT	24	L5_IT_Sample_II
Raw_count	Sample_II	L5_IT	9	L5_IT_Sample_II
Raw_count	Sample_II	L5_IT	8	L5_IT_Sample_II
Raw_count	Sample_II	L5_IT	24	L5_IT_Sample_II
Raw_count	Sample_II	L5_IT	26	L5_IT_Sample_II
Raw_count	Sample_II	L5_IT	6	L5_IT_Sample_II
Raw_count	Sample_II	L5_IT	20	L5_IT_Sample_II
Raw_count	Sample_II	L5_IT	6	L5_IT_Sample_II
Raw_count	Sample_II	L5_IT	12	L5_IT_Sample_II
Raw_count	Sample_II	L5_IT	10	L5_IT_Sample_II
Raw_count	Sample_II	L5_IT	5	L5_IT_Sample_II
Raw_count	Sample_II	L5_IT	14	L5_IT_Sample_II
Raw_count	Sample_II	L5_IT	25	L5_IT_Sample_II
Raw_count	Sample_II	L5_IT	30	L5_IT_Sample_II
Raw_count	Sample_II	L5_IT	30	L5_IT_Sample_II
Raw_count	Sample_II	L5_IT	21	L5_IT_Sample_II
Raw_count	Sample_II	L5_IT	29	L5_IT_Sample_II
Raw_count	Sample_II	L5_IT	34	L5_IT_Sample_II
Raw_count	Sample_II	L5_IT	34	L5_IT_Sample_II
Raw_count	Sample_II	L5_IT	10	L5_IT_Sample_II
Raw_count	Sample_II	L5_IT	3	L5_IT_Sample_II
Raw_count	Sample_II	L5_IT	11	L5_IT_Sample_II
Raw_count	Sample_II	L5_IT	6	L5_IT_Sample_II
Raw_count	Sample_II	L5_IT	14	L5_IT_Sample_II
Raw_count	Sample_II	L5_IT	8	L5_IT_Sample_II
Raw_count	Sample_II	L5_IT	5	L5_IT_Sample_II
Raw_count	Sample_II	L5_IT	32	L5_IT_Sample_II
Raw_count	Sample_II	L5_IT	12	L5_IT_Sample_II
Raw_count	Sample_II	L5_IT	40	L5_IT_Sample_II
Raw_count	Sample_II	L5_IT	18	L5_IT_Sample_II
Raw_count	Sample_II	L5_IT	13	L5_IT_Sample_II
Raw_count	Sample_II	L5_IT	3	L5_IT_Sample_II
Raw_count	Sample_II	L5_IT	20	L5_IT_Sample_II
Raw_count	Sample_II	L5_IT	19	L5_IT_Sample_II
Raw_count	Sample_II	L5_IT	16	L5_IT_Sample_II
Raw_count	Sample_II	L5_IT	11	L5_IT_Sample_II
Raw_count	Sample_II	L5_IT	30	L5_IT_Sample_II
Raw_count	Sample_II	L5_IT	14	L5_IT_Sample_II
Raw_count	Sample_II	L5_IT	21	L5_IT_Sample_II
Raw_count	Sample_II	L5_IT	14	L5_IT_Sample_II
Raw_count	Sample_II	L5_IT	26	L5_IT_Sample_II
Raw_count	Sample_II	L5_IT	31	L5_IT_Sample_II
Raw_count	Sample_II	L5_IT	12	L5_IT_Sample_II
Raw_count	Sample_II	L5_IT	26	L5_IT_Sample_II
Raw_count	Sample_II	L5_IT	20	L5_IT_Sample_II
Raw_count	Sample_II	L5_IT	10	L5_IT_Sample_II
Raw_count	Sample_II	L5_IT	6	L5_IT_Sample_II
Raw_count	Sample_II	L5_IT	25	L5_IT_Sample_II
Raw_count	Sample_II	L5_IT	11	L5_IT_Sample_II
Raw_count	Sample_II	L5_IT	10	L5_IT_Sample_II
Raw_count	Sample_II	L5_IT	14	L5_IT_Sample_II
Raw_count	Sample_II	L5_IT	13	L5_IT_Sample_II
Raw_count	Sample_II	L5_IT	19	L5_IT_Sample_II
Raw_count	Sample_II	L5_IT	25	L5_IT_Sample_II
Raw_count	Sample_II	L5_IT	19	L5_IT_Sample_II
Raw_count	Sample_II	L5_IT	25	L5_IT_Sample_II
Raw_count	Sample_II	L5_IT	16	L5_IT_Sample_II
Raw_count	Sample_II	L5_IT	22	L5_IT_Sample_II
Raw_count	Sample_II	L5_IT	10	L5_IT_Sample_II
Raw_count	Sample_II	L5_IT	10	L5_IT_Sample_II
Raw_count	Sample_II	L5_IT	7	L5_IT_Sample_II
Raw_count	Sample_II	L5_IT	46	L5_IT_Sample_II
Raw_count	Sample_II	L5_IT	9	L5_IT_Sample_II
Raw_count	Sample_II	L5_IT	24	L5_IT_Sample_II
Raw_count	Sample_II	L5_IT	5	L5_IT_Sample_II
Raw_count	Sample_II	L5_IT	38	L5_IT_Sample_II
Raw_count	Sample_II	L5_IT	51	L5_IT_Sample_II
Raw_count	Sample_II	L5_IT	13	L5_IT_Sample_II
Raw_count	Sample_II	L5_IT	21	L5_IT_Sample_II
Raw_count	Sample_II	L5_IT	26	L5_IT_Sample_II
Raw_count	Sample_II	L5_IT	21	L5_IT_Sample_II
Raw_count	Sample_II	L5_IT	6	L5_IT_Sample_II
Raw_count	Sample_II	L5_IT	8	L5_IT_Sample_II
Raw_count	Sample_II	L5_IT	8	L5_IT_Sample_II
Raw_count	Sample_II	L5_IT	21	L5_IT_Sample_II
Raw_count	Sample_II	L5_IT	23	L5_IT_Sample_II
Raw_count	Sample_II	L5_IT	20	L5_IT_Sample_II
Raw_count	Sample_II	L5_IT	14	L5_IT_Sample_II
Raw_count	Sample_II	L5_IT	22	L5_IT_Sample_II
Raw_count	Sample_II	L5_IT	13	L5_IT_Sample_II
Raw_count	Sample_II	L5_IT	14	L5_IT_Sample_II
Raw_count	Sample_II	L5_IT	14	L5_IT_Sample_II
Raw_count	Sample_II	L5_IT	29	L5_IT_Sample_II
Raw_count	Sample_II	L5_IT	30	L5_IT_Sample_II
Raw_count	Sample_II	L5_IT	3	L5_IT_Sample_II
Raw_count	Sample_II	L5_IT	11	L5_IT_Sample_II
Raw_count	Sample_II	L5_IT	9	L5_IT_Sample_II
Raw_count	Sample_II	L5_IT	18	L5_IT_Sample_II
Raw_count	Sample_II	L5_IT	29	L5_IT_Sample_II
Raw_count	Sample_II	L5_IT	20	L5_IT_Sample_II
Raw_count	Sample_II	L5_IT	32	L5_IT_Sample_II
Raw_count	Sample_II	L5_IT	19	L5_IT_Sample_II
Raw_count	Sample_II	L5_IT	16	L5_IT_Sample_II
Raw_count	Sample_II	L5_IT	21	L5_IT_Sample_II
Raw_count	Sample_II	L5_IT	40	L5_IT_Sample_II
Raw_count	Sample_II	L5_IT	12	L5_IT_Sample_II
Raw_count	Sample_II	L5_IT	35	L5_IT_Sample_II
Raw_count	Sample_II	L5_IT	20	L5_IT_Sample_II
Raw_count	Sample_II	L5_IT	8	L5_IT_Sample_II
Raw_count	Sample_II	L5_IT	7	L5_IT_Sample_II
Raw_count	Sample_II	L5_IT	17	L5_IT_Sample_II
Raw_count	Sample_II	L5_IT	18	L5_IT_Sample_II
Raw_count	Sample_II	L5_IT	15	L5_IT_Sample_II
Raw_count	Sample_II	L5_IT	14	L5_IT_Sample_II
Raw_count	Sample_II	L5_IT	1	L5_IT_Sample_II
Raw_count	Sample_II	L5_IT	8	L5_IT_Sample_II
Raw_count	Sample_II	L5_IT	30	L5_IT_Sample_II
Raw_count	Sample_II	L5_IT	29	L5_IT_Sample_II
Raw_count	Sample_II	L5_IT	5	L5_IT_Sample_II
Raw_count	Sample_II	L5_IT	28	L5_IT_Sample_II
Raw_count	Sample_II	L5_IT	19	L5_IT_Sample_II
Raw_count	Sample_II	L5_IT	23	L5_IT_Sample_II
Raw_count	Sample_II	L5_IT	12	L5_IT_Sample_II
Raw_count	Sample_II	L5_IT	11	L5_IT_Sample_II
Raw_count	Sample_II	L5_IT	36	L5_IT_Sample_II
Raw_count	Sample_II	L5_IT	10	L5_IT_Sample_II
Raw_count	Sample_II	L5_IT	5	L5_IT_Sample_II
Raw_count	Sample_II	L5_IT	19	L5_IT_Sample_II
Raw_count	Sample_II	L5_IT	14	L5_IT_Sample_II
Raw_count	Sample_II	L5_IT	23	L5_IT_Sample_II
Raw_count	Sample_II	L5_IT	20	L5_IT_Sample_II
Raw_count	Sample_II	L5_IT	8	L5_IT_Sample_II
Raw_count	Sample_II	L5_IT	14	L5_IT_Sample_II
Raw_count	Sample_II	L5_IT	21	L5_IT_Sample_II
Raw_count	Sample_II	L5_IT	26	L5_IT_Sample_II
Raw_count	Sample_II	L5_IT	24	L5_IT_Sample_II
Raw_count	Sample_II	L5_IT	24	L5_IT_Sample_II
Raw_count	Sample_II	L5_IT	23	L5_IT_Sample_II
Raw_count	Sample_II	L5_IT	15	L5_IT_Sample_II
Raw_count	Sample_II	L5_IT	24	L5_IT_Sample_II
Raw_count	Sample_II	L5_IT	22	L5_IT_Sample_II
Raw_count	Sample_II	L5_IT	18	L5_IT_Sample_II
Raw_count	Sample_II	L5_IT	6	L5_IT_Sample_II
Raw_count	Sample_II	L5_IT	5	L5_IT_Sample_II
Raw_count	Sample_II	L5_IT	24	L5_IT_Sample_II
Raw_count	Sample_II	L5_IT	19	L5_IT_Sample_II
Raw_count	Sample_II	L5_IT	25	L5_IT_Sample_II
Raw_count	Sample_II	L5_IT	17	L5_IT_Sample_II
Raw_count	Sample_II	L5_IT	10	L5_IT_Sample_II
Raw_count	Sample_II	L5_IT	20	L5_IT_Sample_II
Raw_count	Sample_II	L5_IT	12	L5_IT_Sample_II
Raw_count	Sample_II	L5_IT	17	L5_IT_Sample_II
Raw_count	Sample_II	L5_IT	15	L5_IT_Sample_II
Raw_count	Sample_II	L5_IT	13	L5_IT_Sample_II
Raw_count	Sample_II	L5_IT	17	L5_IT_Sample_II
Raw_count	Sample_II	L5_IT	13	L5_IT_Sample_II
Raw_count	Sample_II	L5_IT	43	L5_IT_Sample_II
Raw_count	Sample_II	L5_IT	19	L5_IT_Sample_II
Raw_count	Sample_II	L5_IT	10	L5_IT_Sample_II
Raw_count	Sample_II	L5_IT	12	L5_IT_Sample_II
Raw_count	Sample_II	L5_IT	5	L5_IT_Sample_II
Raw_count	Sample_II	L5_IT	4	L5_IT_Sample_II
Raw_count	Sample_II	L5_IT	21	L5_IT_Sample_II
Raw_count	Sample_II	L5_IT	3	L5_IT_Sample_II
Raw_count	Sample_II	L5_IT	23	L5_IT_Sample_II
Raw_count	Sample_II	L5_IT	10	L5_IT_Sample_II
Raw_count	Sample_II	L5_IT	14	L5_IT_Sample_II
Raw_count	Sample_II	L5_IT	29	L5_IT_Sample_II
Raw_count	Sample_II	L5_IT	30	L5_IT_Sample_II
Raw_count	Sample_II	L5_IT	14	L5_IT_Sample_II
Raw_count	Sample_II	L5_IT	20	L5_IT_Sample_II
Raw_count	Sample_II	L5_IT	15	L5_IT_Sample_II
Raw_count	Sample_II	L5_IT	21	L5_IT_Sample_II
Raw_count	Sample_II	L5_IT	21	L5_IT_Sample_II
Raw_count	Sample_II	L5_IT	20	L5_IT_Sample_II
Raw_count	Sample_II	L5_IT	39	L5_IT_Sample_II
Raw_count	Sample_II	L5_IT	21	L5_IT_Sample_II
Raw_count	Sample_II	L5_IT	7	L5_IT_Sample_II
Raw_count	Sample_II	L5_IT	27	L5_IT_Sample_II
Raw_count	Sample_II	L5_IT	14	L5_IT_Sample_II
Raw_count	Sample_II	L5_IT	8	L5_IT_Sample_II
Raw_count	Sample_II	L5_IT	3	L5_IT_Sample_II
Raw_count	Sample_II	L5_IT	22	L5_IT_Sample_II
Raw_count	Sample_II	L5_IT	27	L5_IT_Sample_II
Raw_count	Sample_II	L5_IT	13	L5_IT_Sample_II
Raw_count	Sample_II	L5_IT	24	L5_IT_Sample_II
Raw_count	Sample_II	L5_IT	32	L5_IT_Sample_II
Raw_count	Sample_II	L5_IT	9	L5_IT_Sample_II
Raw_count	Sample_II	L5_IT	8	L5_IT_Sample_II
Raw_count	Sample_II	L5_IT	24	L5_IT_Sample_II
Raw_count	Sample_II	L5_IT	15	L5_IT_Sample_II
Raw_count	Sample_II	L5_IT	5	L5_IT_Sample_II
Raw_count	Sample_II	L5_IT	34	L5_IT_Sample_II
Raw_count	Sample_II	L5_IT	40	L5_IT_Sample_II
Raw_count	Sample_II	L5_IT	16	L5_IT_Sample_II
Raw_count	Sample_II	L5_IT	14	L5_IT_Sample_II
Raw_count	Sample_II	L5_IT	11	L5_IT_Sample_II
Raw_count	Sample_II	L5_IT	17	L5_IT_Sample_II
Raw_count	Sample_II	L5_IT	8	L5_IT_Sample_II
Raw_count	Sample_II	L5_IT	17	L5_IT_Sample_II
Raw_count	Sample_II	L5_IT	21	L5_IT_Sample_II
Raw_count	Sample_II	L5_IT	29	L5_IT_Sample_II
Raw_count	Sample_II	L5_IT	9	L5_IT_Sample_II
Raw_count	Sample_II	L5_IT	9	L5_IT_Sample_II
Raw_count	Sample_II	L5_IT	2	L5_IT_Sample_II
Raw_count	Sample_II	L5_IT	11	L5_IT_Sample_II
Raw_count	Sample_II	L5_IT	32	L5_IT_Sample_II
Raw_count	Sample_II	L5_IT	25	L5_IT_Sample_II
Raw_count	Sample_II	L5_IT	18	L5_IT_Sample_II
Raw_count	Sample_II	L5_IT	20	L5_IT_Sample_II
Raw_count	Sample_II	L5_IT	19	L5_IT_Sample_II
Raw_count	Sample_II	L5_IT	17	L5_IT_Sample_II
Raw_count	Sample_II	L5_IT	24	L5_IT_Sample_II
Raw_count	Sample_II	L5_IT	21	L5_IT_Sample_II
Raw_count	Sample_II	L5_IT	18	L5_IT_Sample_II
Raw_count	Sample_II	L5_IT	21	L5_IT_Sample_II
Raw_count	Sample_II	L5_IT	23	L5_IT_Sample_II
Raw_count	Sample_II	L5_IT	38	L5_IT_Sample_II
Raw_count	Sample_II	L5_IT	18	L5_IT_Sample_II
Raw_count	Sample_II	L5_IT	40	L5_IT_Sample_II
Raw_count	Sample_II	L5_IT	22	L5_IT_Sample_II
Raw_count	Sample_II	L5_IT	20	L5_IT_Sample_II
Raw_count	Sample_II	L5_IT	8	L5_IT_Sample_II
Raw_count	Sample_II	L5_IT	21	L5_IT_Sample_II
Raw_count	Sample_II	L5_IT	30	L5_IT_Sample_II
Raw_count	Sample_II	L5_IT	16	L5_IT_Sample_II
Raw_count	Sample_II	L5_IT	19	L5_IT_Sample_II
Raw_count	Sample_II	L5_IT	12	L5_IT_Sample_II
Raw_count	Sample_II	L5_IT	9	L5_IT_Sample_II
Raw_count	Sample_II	L5_IT	8	L5_IT_Sample_II
Raw_count	Sample_II	L5_IT	29	L5_IT_Sample_II
Raw_count	Sample_II	L5_IT	17	L5_IT_Sample_II
Raw_count	Sample_II	L5_IT	6	L5_IT_Sample_II
Raw_count	Sample_II	L5_IT	21	L5_IT_Sample_II
Raw_count	Sample_II	L5_IT	8	L5_IT_Sample_II
Raw_count	Sample_II	L5_IT	3	L5_IT_Sample_II
Raw_count	Sample_II	L5_IT	9	L5_IT_Sample_II
Raw_count	Sample_II	L5_IT	3	L5_IT_Sample_II
Raw_count	Sample_II	L5_IT	9	L5_IT_Sample_II
Raw_count	Sample_II	L5_IT	9	L5_IT_Sample_II
Raw_count	Sample_II	L5_IT	12	L5_IT_Sample_II
Raw_count	Sample_II	L5_IT	36	L5_IT_Sample_II
Raw_count	Sample_II	L5_IT	14	L5_IT_Sample_II
Raw_count	Sample_II	L5_IT	7	L5_IT_Sample_II
Raw_count	Sample_II	L5_IT	29	L5_IT_Sample_II
Raw_count	Sample_II	L5_IT	26	L5_IT_Sample_II
Raw_count	Sample_II	L5_IT	8	L5_IT_Sample_II
Raw_count	Sample_II	L5_IT	12	L5_IT_Sample_II
Raw_count	Sample_II	L5_IT	19	L5_IT_Sample_II
Raw_count	Sample_II	L5_IT	16	L5_IT_Sample_II
Raw_count	Sample_II	L5_IT	31	L5_IT_Sample_II
Raw_count	Sample_II	L5_IT	27	L5_IT_Sample_II
Raw_count	Sample_II	L5_IT	12	L5_IT_Sample_II
Raw_count	Sample_II	L5_IT	5	L5_IT_Sample_II
Raw_count	Sample_II	L5_IT	18	L5_IT_Sample_II
Raw_count	Sample_II	L5_IT	24	L5_IT_Sample_II
Raw_count	Sample_II	L5_IT	10	L5_IT_Sample_II
Raw_count	Sample_II	L5_IT	11	L5_IT_Sample_II
Raw_count	Sample_II	L5_IT	29	L5_IT_Sample_II
Raw_count	Sample_II	L5_IT	23	L5_IT_Sample_II
Raw_count	Sample_II	L5_IT	14	L5_IT_Sample_II
Raw_count	Sample_II	L5_IT	10	L5_IT_Sample_II
Raw_count	Sample_II	L5_IT	15	L5_IT_Sample_II
Raw_count	Sample_II	L5_IT	12	L5_IT_Sample_II
Raw_count	Sample_II	L5_IT	12	L5_IT_Sample_II
Raw_count	Sample_II	L5_IT	12	L5_IT_Sample_II
Raw_count	Sample_II	L5_IT	18	L5_IT_Sample_II
Raw_count	Sample_II	L5_IT	13	L5_IT_Sample_II
Raw_count	Sample_II	L5_IT	35	L5_IT_Sample_II
Raw_count	Sample_II	L5_IT	14	L5_IT_Sample_II
Raw_count	Sample_II	L5_IT	13	L5_IT_Sample_II
Raw_count	Sample_II	L5_IT	10	L5_IT_Sample_II
Raw_count	Sample_II	L5_IT	28	L5_IT_Sample_II
Raw_count	Sample_II	L5_IT	7	L5_IT_Sample_II
Raw_count	Sample_II	L5_IT	16	L5_IT_Sample_II
Raw_count	Sample_II	L5_IT	24	L5_IT_Sample_II
Raw_count	Sample_II	L5_IT	12	L5_IT_Sample_II
Raw_count	Sample_II	L5_IT	10	L5_IT_Sample_II
Raw_count	Sample_II	L5_IT	17	L5_IT_Sample_II
Raw_count	Sample_II	L5_IT	12	L5_IT_Sample_II
Raw_count	Sample_II	L5_IT	17	L5_IT_Sample_II
Raw_count	Sample_II	L5_IT	34	L5_IT_Sample_II
Raw_count	Sample_II	L5_IT	23	L5_IT_Sample_II
Raw_count	Sample_II	L5_IT	14	L5_IT_Sample_II
Raw_count	Sample_II	L5_IT	24	L5_IT_Sample_II
Raw_count	Sample_II	L5_IT	17	L5_IT_Sample_II
Raw_count	Sample_II	L5_IT	21	L5_IT_Sample_II
Raw_count	Sample_II	L5_IT	30	L5_IT_Sample_II
Raw_count	Sample_II	L5_IT	12	L5_IT_Sample_II
Raw_count	Sample_II	L5_IT	22	L5_IT_Sample_II
Raw_count	Sample_II	L5_IT	4	L5_IT_Sample_II
Raw_count	Sample_II	L5_IT	15	L5_IT_Sample_II
Raw_count	Sample_II	L5_IT	12	L5_IT_Sample_II
Raw_count	Sample_II	L5_IT	11	L5_IT_Sample_II
Raw_count	Sample_II	L5_IT	11	L5_IT_Sample_II
Raw_count	Sample_II	L5_IT	13	L5_IT_Sample_II
Raw_count	Sample_II	L5_IT	12	L5_IT_Sample_II
Raw_count	Sample_II	L5_IT	15	L5_IT_Sample_II
Raw_count	Sample_II	L5_IT	10	L5_IT_Sample_II
Raw_count	Sample_II	L5_IT	32	L5_IT_Sample_II
Raw_count	Sample_II	L5_IT	22	L5_IT_Sample_II
[truncated: 10,568 more rows]

## Sheet: Figure_S5c
Group	Sample	Cell_type	Expression	Ctype_Sample
Raw_count	Sp1	L5_IT	58	L5_IT_Sp1
Raw_count	Sp1	L5_IT	160	L5_IT_Sp1
Raw_count	Sp1	L5_IT	104	L5_IT_Sp1
Raw_count	Sp1	L5_IT	67	L5_IT_Sp1
Raw_count	Sp1	L5_IT	60	L5_IT_Sp1
Raw_count	Sp1	L5_IT	61	L5_IT_Sp1
Raw_count	Sp1	L5_IT	162	L5_IT_Sp1
Raw_count	Sp1	L5_IT	83	L5_IT_Sp1
Raw_count	Sp1	L5_IT	80	L5_IT_Sp1
Raw_count	Sp1	L5_IT	80	L5_IT_Sp1
Raw_count	Sp1	L5_IT	55	L5_IT_Sp1
Raw_count	Sp1	L5_IT	39	L5_IT_Sp1
Raw_count	Sp1	L5_IT	147	L5_IT_Sp1
Raw_count	Sp1	L5_IT	50	L5_IT_Sp1
Raw_count	Sp1	L5_IT	62	L5_IT_Sp1
Raw_count	Sp1	L5_IT	134	L5_IT_Sp1
Raw_count	Sp1	L5_IT	62	L5_IT_Sp1
Raw_count	Sp1	L5_IT	72	L5_IT_Sp1
Raw_count	Sp1	L5_IT	77	L5_IT_Sp1
Raw_count	Sp1	L5_IT	76	L5_IT_Sp1
Raw_count	Sp1	L5_IT	65	L5_IT_Sp1
Raw_count	Sp1	L5_IT	39	L5_IT_Sp1
Raw_count	Sp1	L5_IT	80	L5_IT_Sp1
Raw_count	Sp1	L5_IT	65	L5_IT_Sp1
Raw_count	Sp1	L5_IT	72	L5_IT_Sp1
Raw_count	Sp1	L5_IT	114	L5_IT_Sp1
Raw_count	Sp1	L5_IT	31	L5_IT_Sp1
Raw_count	Sp1	L5_IT	93	L5_IT_Sp1
Raw_count	Sp1	L5_IT	74	L5_IT_Sp1
Raw_count	Sp1	L5_IT	106	L5_IT_Sp1
Raw_count	Sp1	L5_IT	73	L5_IT_Sp1
Raw_count	Sp1	L5_IT	74	L5_IT_Sp1
Raw_count	Sp1	L5_IT	97	L5_IT_Sp1
Raw_count	Sp1	L5_IT	71	L5_IT_Sp1
Raw_count	Sp1	L5_IT	95	L5_IT_Sp1
Raw_count	Sp1	L5_IT	49	L5_IT_Sp1
Raw_count	Sp1	L5_IT	98	L5_IT_Sp1
Raw_count	Sp1	L5_IT	43	L5_IT_Sp1
Raw_count	Sp1	L5_IT	55	L5_IT_Sp1
Raw_count	Sp1	L5_IT	76	L5_IT_Sp1
Raw_count	Sp1	L5_IT	67	L5_IT_Sp1
Raw_count	Sp1	L5_IT	107	L5_IT_Sp1
Raw_count	Sp1	L5_IT	84	L5_IT_Sp1
Raw_count	Sp1	L5_IT	54	L5_IT_Sp1
Raw_count	Sp1	L5_IT	146	L5_IT_Sp1
Raw_count	Sp1	L5_IT	70	L5_IT_Sp1
Raw_count	Sp1	L5_IT	77	L5_IT_Sp1
Raw_count	Sp1	L5_IT	89	L5_IT_Sp1
Raw_count	Sp1	L5_IT	80	L5_IT_Sp1
Raw_count	Sp1	L5_IT	97	L5_IT_Sp1
Raw_count	Sp1	L5_IT	55	L5_IT_Sp1
Raw_count	Sp1	L5_IT	23	L5_IT_Sp1
Raw_count	Sp1	L5_IT	89	L5_IT_Sp1
Raw_count	Sp1	L5_IT	36	L5_IT_Sp1
Raw_count	Sp1	L5_IT	93	L5_IT_Sp1
Raw_count	Sp1	L5_IT	62	L5_IT_Sp1
Raw_count	Sp1	L5_IT	129	L5_IT_Sp1
Raw_count	Sp1	L5_IT	66	L5_IT_Sp1
Raw_count	Sp1	L5_IT	48	L5_IT_Sp1
Raw_count	Sp1	L5_IT	56	L5_IT_Sp1
Raw_count	Sp1	L5_IT	162	L5_IT_Sp1
Raw_count	Sp1	L5_IT	77	L5_IT_Sp1
Raw_count	Sp1	L5_IT	59	L5_IT_Sp1
Raw_count	Sp1	L5_IT	67	L5_IT_Sp1
Raw_count	Sp1	L5_IT	41	L5_IT_Sp1
Raw_count	Sp1	L5_IT	97	L5_IT_Sp1
Raw_count	Sp1	L5_IT	75	L5_IT_Sp1
Raw_count	Sp1	L5_IT	49	L5_IT_Sp1
Raw_count	Sp1	L5_IT	68	L5_IT_Sp1
Raw_count	Sp1	L5_IT	136	L5_IT_Sp1
Raw_count	Sp1	L5_IT	74	L5_IT_Sp1
Raw_count	Sp1	L5_IT	57	L5_IT_Sp1
Raw_count	Sp1	L5_IT	95	L5_IT_Sp1
Raw_count	Sp1	L5_IT	54	L5_IT_Sp1
Raw_count	Sp1	L5_IT	51	L5_IT_Sp1
Raw_count	Sp1	L5_IT	197	L5_IT_Sp1
Raw_count	Sp1	L5_IT	47	L5_IT_Sp1
Raw_count	Sp1	L5_IT	65	L5_IT_Sp1
Raw_count	Sp1	L5_IT	71	L5_IT_Sp1
Raw_count	Sp1	L5_IT	88	L5_IT_Sp1
Raw_count	Sp1	L5_IT	59	L5_IT_Sp1
Raw_count	Sp1	L5_IT	56	L5_IT_Sp1
Raw_count	Sp1	L5_IT	59	L5_IT_Sp1
Raw_count	Sp1	L5_IT	57	L5_IT_Sp1
Raw_count	Sp1	L5_IT	117	L5_IT_Sp1
Raw_count	Sp1	L5_IT	85	L5_IT_Sp1
Raw_count	Sp1	L5_IT	76	L5_IT_Sp1
Raw_count	Sp1	L5_IT	56	L5_IT_Sp1
Raw_count	Sp1	L5_IT	57	L5_IT_Sp1
Raw_count	Sp1	L5_IT	80	L5_IT_Sp1
Raw_count	Sp1	L5_IT	82	L5_IT_Sp1
Raw_count	Sp1	L5_IT	111	L5_IT_Sp1
Raw_count	Sp1	L5_IT	42	L5_IT_Sp1
Raw_count	Sp1	L5_IT	105	L5_IT_Sp1
Raw_count	Sp1	L5_IT	100	L5_IT_Sp1
Raw_count	Sp1	L5_IT	116	L5_IT_Sp1
Raw_count	Sp1	L5_IT	127	L5_IT_Sp1
Raw_count	Sp1	L5_IT	147	L5_IT_Sp1
Raw_count	Sp1	L5_IT	70	L5_IT_Sp1
Raw_count	Sp1	L5_IT	104	L5_IT_Sp1
Raw_count	Sp1	L5_IT	102	L5_IT_Sp1
Raw_count	Sp1	L5_IT	87	L5_IT_Sp1
Raw_count	Sp1	L5_IT	49	L5_IT_Sp1
Raw_count	Sp1	L5_IT	87	L5_IT_Sp1
Raw_count	Sp1	L5_IT	64	L5_IT_Sp1
Raw_count	Sp1	L5_IT	44	L5_IT_Sp1
Raw_count	Sp1	L5_IT	48	L5_IT_Sp1
Raw_count	Sp1	L5_IT	89	L5_IT_Sp1
Raw_count	Sp1	L5_IT	80	L5_IT_Sp1
Raw_count	Sp1	L5_IT	61	L5_IT_Sp1
Raw_count	Sp1	L5_IT	58	L5_IT_Sp1
Raw_count	Sp1	L5_IT	51	L5_IT_Sp1
Raw_count	Sp1	L5_IT	115	L5_IT_Sp1
Raw_count	Sp1	L5_IT	107	L5_IT_Sp1
Raw_count	Sp1	L5_IT	62	L5_IT_Sp1
Raw_count	Sp1	L5_IT	56	L5_IT_Sp1
Raw_count	Sp1	L5_IT	47	L5_IT_Sp1
Raw_count	Sp1	L5_IT	107	L5_IT_Sp1
Raw_count	Sp1	L5_IT	51	L5_IT_Sp1
Raw_count	Sp1	L5_IT	117	L5_IT_Sp1
Raw_count	Sp1	L5_IT	80	L5_IT_Sp1
Raw_count	Sp1	L5_IT	85	L5_IT_Sp1
Raw_count	Sp1	L5_IT	74	L5_IT_Sp1
Raw_count	Sp1	L5_IT	117	L5_IT_Sp1
Raw_count	Sp1	L5_IT	81	L5_IT_Sp1
Raw_count	Sp1	L5_IT	116	L5_IT_Sp1
Raw_count	Sp1	L5_IT	54	L5_IT_Sp1
Raw_count	Sp1	L5_IT	72	L5_IT_Sp1
Raw_count	Sp1	L5_IT	50	L5_IT_Sp1
Raw_count	Sp1	L5_IT	90	L5_IT_Sp1
Raw_count	Sp1	L5_IT	110	L5_IT_Sp1
Raw_count	Sp1	L5_IT	78	L5_IT_Sp1
Raw_count	Sp1	L5_IT	69	L5_IT_Sp1
Raw_count	Sp1	L5_IT	44	L5_IT_Sp1
Raw_count	Sp1	L5_IT	111	L5_IT_Sp1
Raw_count	Sp1	L5_IT	50	L5_IT_Sp1
Raw_count	Sp1	L5_IT	37	L5_IT_Sp1
Raw_count	Sp1	L5_IT	66	L5_IT_Sp1
Raw_count	Sp1	L5_IT	52	L5_IT_Sp1
Raw_count	Sp1	L5_IT	67	L5_IT_Sp1
Raw_count	Sp1	L5_IT	96	L5_IT_Sp1
Raw_count	Sp1	L5_IT	104	L5_IT_Sp1
Raw_count	Sp1	L5_IT	108	L5_IT_Sp1
Raw_count	Sp1	L5_IT	62	L5_IT_Sp1
Raw_count	Sp1	L5_IT	60	L5_IT_Sp1
Raw_count	Sp1	L5_IT	114	L5_IT_Sp1
Raw_count	Sp1	L5_IT	68	L5_IT_Sp1
Raw_count	Sp1	L5_IT	32	L5_IT_Sp1
Raw_count	Sp1	L5_IT	84	L5_IT_Sp1
Raw_count	Sp1	L5_IT	61	L5_IT_Sp1
Raw_count	Sp1	L5_IT	156	L5_IT_Sp1
Raw_count	Sp1	L5_IT	78	L5_IT_Sp1
Raw_count	Sp1	L5_IT	70	L5_IT_Sp1
Raw_count	Sp1	L5_IT	84	L5_IT_Sp1
Raw_count	Sp1	L5_IT	87	L5_IT_Sp1
Raw_count	Sp1	L5_IT	83	L5_IT_Sp1
Raw_count	Sp1	L5_IT	88	L5_IT_Sp1
Raw_count	Sp1	L5_IT	130	L5_IT_Sp1
Raw_count	Sp1	L5_IT	108	L5_IT_Sp1
Raw_count	Sp1	L5_IT	81	L5_IT_Sp1
Raw_count	Sp1	L5_IT	112	L5_IT_Sp1
Raw_count	Sp1	L5_IT	72	L5_IT_Sp1
Raw_count	Sp1	L5_IT	105	L5_IT_Sp1
Raw_count	Sp1	L5_IT	96	L5_IT_Sp1
Raw_count	Sp1	L5_IT	39	L5_IT_Sp1
Raw_count	Sp1	L5_IT	121	L5_IT_Sp1
Raw_count	Sp1	L5_IT	35	L5_IT_Sp1
Raw_count	Sp1	L5_IT	112	L5_IT_Sp1
Raw_count	Sp1	L5_IT	114	L5_IT_Sp1
Raw_count	Sp1	L5_IT	43	L5_IT_Sp1
Raw_count	Sp1	L5_IT	113	L5_IT_Sp1
Raw_count	Sp1	L5_IT	48	L5_IT_Sp1
Raw_count	Sp1	L5_IT	141	L5_IT_Sp1
Raw_count	Sp1	L5_IT	93	L5_IT_Sp1
Raw_count	Sp1	L5_IT	190	L5_IT_Sp1
Raw_count	Sp1	L5_IT	112	L5_IT_Sp1
Raw_count	Sp1	L5_IT	68	L5_IT_Sp1
Raw_count	Sp1	L5_IT	107	L5_IT_Sp1
Raw_count	Sp1	L5_IT	96	L5_IT_Sp1
Raw_count	Sp1	L5_IT	62	L5_IT_Sp1
Raw_count	Sp1	L5_IT	98	L5_IT_Sp1
Raw_count	Sp1	L5_IT	90	L5_IT_Sp1
Raw_count	Sp1	L5_IT	125	L5_IT_Sp1
Raw_count	Sp1	L5_IT	32	L5_IT_Sp1
Raw_count	Sp1	L5_IT	97	L5_IT_Sp1
Raw_count	Sp1	L5_IT	64	L5_IT_Sp1
Raw_count	Sp1	L5_IT	102	L5_IT_Sp1
Raw_count	Sp1	L5_IT	152	L5_IT_Sp1
Raw_count	Sp1	L5_IT	84	L5_IT_Sp1
Raw_count	Sp1	L5_IT	85	L5_IT_Sp1
Raw_count	Sp1	L5_IT	88	L5_IT_Sp1
Raw_count	Sp1	L5_IT	57	L5_IT_Sp1
Raw_count	Sp1	L5_IT	150	L5_IT_Sp1
Raw_count	Sp1	L5_IT	53	L5_IT_Sp1
Raw_count	Sp1	L5_IT	61	L5_IT_Sp1
Raw_count	Sp1	L5_IT	74	L5_IT_Sp1
Raw_count	Sp1	L5_IT	131	L5_IT_Sp1
Raw_count	Sp1	L5_IT	88	L5_IT_Sp1
Raw_count	Sp1	L5_IT	78	L5_IT_Sp1
Raw_count	Sp1	L5_IT	81	L5_IT_Sp1
Raw_count	Sp1	L5_IT	54	L5_IT_Sp1
Raw_count	Sp1	L5_IT	55	L5_IT_Sp1
Raw_count	Sp1	L5_IT	88	L5_IT_Sp1
Raw_count	Sp1	L5_IT	120	L5_IT_Sp1
Raw_count	Sp1	L5_IT	110	L5_IT_Sp1
Raw_count	Sp1	L5_IT	99	L5_IT_Sp1
Raw_count	Sp1	L5_IT	63	L5_IT_Sp1
Raw_count	Sp1	L5_IT	79	L5_IT_Sp1
Raw_count	Sp1	L5_IT	48	L5_IT_Sp1
Raw_count	Sp1	L5_IT	105	L5_IT_Sp1
Raw_count	Sp1	L5_IT	92	L5_IT_Sp1
Raw_count	Sp1	L5_IT	68	L5_IT_Sp1
Raw_count	Sp1	L5_IT	89	L5_IT_Sp1
Raw_count	Sp1	L5_IT	85	L5_IT_Sp1
Raw_count	Sp1	L5_IT	46	L5_IT_Sp1
Raw_count	Sp1	L5_IT	59	L5_IT_Sp1
Raw_count	Sp1	L5_IT	108	L5_IT_Sp1
Raw_count	Sp1	L5_IT	46	L5_IT_Sp1
Raw_count	Sp1	L5_IT	67	L5_IT_Sp1
Raw_count	Sp1	L5_IT	113	L5_IT_Sp1
Raw_count	Sp1	L5_IT	61	L5_IT_Sp1
Raw_count	Sp1	L5_IT	106	L5_IT_Sp1
Raw_count	Sp1	L5_IT	84	L5_IT_Sp1
Raw_count	Sp1	L5_IT	32	L5_IT_Sp1
Raw_count	Sp1	L5_IT	77	L5_IT_Sp1
Raw_count	Sp1	L5_IT	39	L5_IT_Sp1
Raw_count	Sp1	L5_IT	34	L5_IT_Sp1
Raw_count	Sp1	L5_IT	44	L5_IT_Sp1
Raw_count	Sp1	L5_IT	46	L5_IT_Sp1
Raw_count	Sp1	L5_IT	53	L5_IT_Sp1
Raw_count	Sp1	L5_IT	32	L5_IT_Sp1
Raw_count	Sp1	L5_IT	50	L5_IT_Sp1
Raw_count	Sp1	L5_IT	84	L5_IT_Sp1
Raw_count	Sp1	L5_IT	146	L5_IT_Sp1
Raw_count	Sp1	L5_IT	51	L5_IT_Sp1
Raw_count	Sp1	L5_IT	38	L5_IT_Sp1
Raw_count	Sp1	L5_IT	118	L5_IT_Sp1
Raw_count	Sp1	L5_IT	108	L5_IT_Sp1
Raw_count	Sp1	L5_IT	61	L5_IT_Sp1
Raw_count	Sp1	L5_IT	59	L5_IT_Sp1
Raw_count	Sp1	L5_IT	67	L5_IT_Sp1
Raw_count	Sp1	L5_IT	121	L5_IT_Sp1
Raw_count	Sp1	L5_IT	111	L5_IT_Sp1
Raw_count	Sp1	L5_IT	65	L5_IT_Sp1
Raw_count	Sp1	L5_IT	65	L5_IT_Sp1
Raw_count	Sp1	L5_IT	55	L5_IT_Sp1
Raw_count	Sp1	L5_IT	54	L5_IT_Sp1
Raw_count	Sp1	L5_IT	139	L5_IT_Sp1
Raw_count	Sp1	L5_IT	82	L5_IT_Sp1
Raw_count	Sp1	L5_IT	94	L5_IT_Sp1
Raw_count	Sp1	L5_IT	109	L5_IT_Sp1
Raw_count	Sp1	L5_IT	55	L5_IT_Sp1
Raw_count	Sp1	L5_IT	75	L5_IT_Sp1
Raw_count	Sp1	L5_IT	82	L5_IT_Sp1
Raw_count	Sp1	L5_IT	78	L5_IT_Sp1
Raw_count	Sp1	L5_IT	96	L5_IT_Sp1
Raw_count	Sp1	L5_IT	82	L5_IT_Sp1
Raw_count	Sp1	L5_IT	74	L5_IT_Sp1
Raw_count	Sp1	L5_IT	54	L5_IT_Sp1
Raw_count	Sp1	L5_IT	55	L5_IT_Sp1
Raw_count	Sp1	L5_IT	90	L5_IT_Sp1
Raw_count	Sp1	L5_IT	74	L5_IT_Sp1
Raw_count	Sp1	L5_IT	132	L5_IT_Sp1
Raw_count	Sp1	L5_IT	157	L5_IT_Sp1
Raw_count	Sp1	L5_IT	57	L5_IT_Sp1
Raw_count	Sp1	L5_IT	138	L5_IT_Sp1
Raw_count	Sp1	L5_IT	70	L5_IT_Sp1
Raw_count	Sp1	L5_IT	85	L5_IT_Sp1
Raw_count	Sp1	L5_IT	28	L5_IT_Sp1
Raw_count	Sp1	L5_IT	59	L5_IT_Sp1
Raw_count	Sp1	L5_IT	92	L5_IT_Sp1
Raw_count	Sp1	L5_IT	83	L5_IT_Sp1
Raw_count	Sp1	L5_IT	46	L5_IT_Sp1
Raw_count	Sp1	L5_IT	82	L5_IT_Sp1
Raw_count	Sp1	L5_IT	46	L5_IT_Sp1
Raw_count	Sp1	L5_IT	76	L5_IT_Sp1
Raw_count	Sp1	L5_IT	91	L5_IT_Sp1
Raw_count	Sp1	L5_IT	61	L5_IT_Sp1
Raw_count	Sp1	L5_IT	45	L5_IT_Sp1
Raw_count	Sp1	L5_IT	94	L5_IT_Sp1
Raw_count	Sp1	L5_IT	70	L5_IT_Sp1
Raw_count	Sp1	L5_IT	92	L5_IT_Sp1
Raw_count	Sp1	L5_IT	16	L5_IT_Sp1
Raw_count	Sp1	L5_IT	36	L5_IT_Sp1
Raw_count	Sp1	L5_IT	56	L5_IT_Sp1
Raw_count	Sp1	L5_IT	71	L5_IT_Sp1
Raw_count	Sp1	L5_IT	110	L5_IT_Sp1
Raw_count	Sp1	L5_IT	65	L5_IT_Sp1
Raw_count	Sp1	L5_IT	55	L5_IT_Sp1
Raw_count	Sp1	L5_IT	55	L5_IT_Sp1
Raw_count	Sp1	L5_IT	63	L5_IT_Sp1
Raw_count	Sp1	L5_IT	119	L5_IT_Sp1
Raw_count	Sp1	L5_IT	127	L5_IT_Sp1
Raw_count	Sp1	L5_IT	48	L5_IT_Sp1
Raw_count	Sp1	L5_IT	60	L5_IT_Sp1
Raw_count	Sp1	L5_IT	68	L5_IT_Sp1
Raw_count	Sp1	L5_IT	54	L5_IT_Sp1
Raw_count	Sp1	L5_IT	58	L5_IT_Sp1
Raw_count	Sp1	L5_IT	135	L5_IT_Sp1
Raw_count	Sp1	L5_IT	119	L5_IT_Sp1
Raw_count	Sp1	L5_IT	78	L5_IT_Sp1
Raw_count	Sp1	L5_IT	52	L5_IT_Sp1
Raw_count	Sp1	L5_IT	74	L5_IT_Sp1
Raw_count	Sp1	L5_IT	36	L5_IT_Sp1
Raw_count	Sp1	L5_IT	88	L5_IT_Sp1
Raw_count	Sp1	L5_IT	87	L5_IT_Sp1
Raw_count	Sp1	L5_IT	167	L5_IT_Sp1
Raw_count	Sp1	L5_IT	76	L5_IT_Sp1
Raw_count	Sp1	L5_IT	55	L5_IT_Sp1
Raw_count	Sp1	L5_IT	68	L5_IT_Sp1
Raw_count	Sp1	L5_IT	98	L5_IT_Sp1
Raw_count	Sp1	L5_IT	77	L5_IT_Sp1
Raw_count	Sp1	L5_IT	65	L5_IT_Sp1
Raw_count	Sp1	L5_IT	55	L5_IT_Sp1
Raw_count	Sp1	L5_IT	72	L5_IT_Sp1
Raw_count	Sp1	L5_IT	100	L5_IT_Sp1
Raw_count	Sp1	L5_IT	78	L5_IT_Sp1
Raw_count	Sp1	L5_IT	83	L5_IT_Sp1
Raw_count	Sp1	L5_IT	77	L5_IT_Sp1
Raw_count	Sp1	L5_IT	83	L5_IT_Sp1
Raw_count	Sp1	L5_IT	71	L5_IT_Sp1
Raw_count	Sp1	L5_IT	88	L5_IT_Sp1
Raw_count	Sp1	L5_IT	112	L5_IT_Sp1
Raw_count	Sp1	L5_IT	103	L5_IT_Sp1
Raw_count	Sp1	L5_IT	75	L5_IT_Sp1
Raw_count	Sp1	L5_IT	54	L5_IT_Sp1
Raw_count	Sp1	L5_IT	60	L5_IT_Sp1
Raw_count	Sp1	L5_IT	109	L5_IT_Sp1
Raw_count	Sp1	L5_IT	74	L5_IT_Sp1
Raw_count	Sp1	L5_IT	54	L5_IT_Sp1
Raw_count	Sp1	L5_IT	56	L5_IT_Sp1
Raw_count	Sp1	L5_IT	97	L5_IT_Sp1
Raw_count	Sp1	L5_IT	74	L5_IT_Sp1
Raw_count	Sp1	L5_IT	118	L5_IT_Sp1
Raw_count	Sp1	L5_IT	106	L5_IT_Sp1
Raw_count	Sp1	L5_IT	61	L5_IT_Sp1
Raw_count	Sp1	L5_IT	108	L5_IT_Sp1
Raw_count	Sp1	L5_IT	87	L5_IT_Sp1
Raw_count	Sp1	L5_IT	41	L5_IT_Sp1
Raw_count	Sp1	L5_IT	63	L5_IT_Sp1
Raw_count	Sp1	L5_IT	80	L5_IT_Sp1
Raw_count	Sp1	L5_IT	116	L5_IT_Sp1
Raw_count	Sp1	L5_IT	123	L5_IT_Sp1
Raw_count	Sp1	L5_IT	82	L5_IT_Sp1
Raw_count	Sp1	L5_IT	106	L5_IT_Sp1
Raw_count	Sp1	L5_IT	72	L5_IT_Sp1
Raw_count	Sp1	L5_IT	55	L5_IT_Sp1
Raw_count	Sp1	L5_IT	46	L5_IT_Sp1
Raw_count	Sp1	L5_IT	75	L5_IT_Sp1
Raw_count	Sp1	L5_IT	43	L5_IT_Sp1
Raw_count	Sp1	L5_IT	95	L5_IT_Sp1
Raw_count	Sp1	L5_IT	70	L5_IT_Sp1
Raw_count	Sp1	L5_IT	86	L5_IT_Sp1
Raw_count	Sp1	L5_IT	100	L5_IT_Sp1
Raw_count	Sp1	L5_IT	75	L5_IT_Sp1
Raw_count	Sp1	L5_IT	73	L5_IT_Sp1
Raw_count	Sp1	L5_IT	108	L5_IT_Sp1
Raw_count	Sp1	L5_IT	64	L5_IT_Sp1
Raw_count	Sp1	L5_IT	132	L5_IT_Sp1
Raw_count	Sp1	L5_IT	67	L5_IT_Sp1
Raw_count	Sp1	L5_IT	39	L5_IT_Sp1
Raw_count	Sp1	L5_IT	73	L5_IT_Sp1
Raw_count	Sp1	L5_IT	49	L5_IT_Sp1
Raw_count	Sp1	L5_IT	139	L5_IT_Sp1
Raw_count	Sp1	L5_IT	51	L5_IT_Sp1
Raw_count	Sp1	L5_IT	58	L5_IT_Sp1
Raw_count	Sp1	L5_IT	38	L5_IT_Sp1
Raw_count	Sp1	L5_IT	103	L5_IT_Sp1
Raw_count	Sp1	L5_IT	69	L5_IT_Sp1
Raw_count	Sp1	L5_IT	55	L5_IT_Sp1
Raw_count	Sp1	L5_IT	105	L5_IT_Sp1
Raw_count	Sp1	L5_IT	98	L5_IT_Sp1
Raw_count	Sp1	L5_IT	88	L5_IT_Sp1
Raw_count	Sp1	L5_IT	47	L5_IT_Sp1
Raw_count	Sp1	L5_IT	51	L5_IT_Sp1
Raw_count	Sp1	L5_IT	64	L5_IT_Sp1
Raw_count	Sp1	L5_IT	114	L5_IT_Sp1
Raw_count	Sp1	L5_IT	65	L5_IT_Sp1
Raw_count	Sp1	L5_IT	75	L5_IT_Sp1
Raw_count	Sp1	L5_IT	117	L5_IT_Sp1
Raw_count	Sp1	L5_IT	64	L5_IT_Sp1
Raw_count	Sp1	L5_IT	52	L5_IT_Sp1
Raw_count	Sp1	L5_IT	62	L5_IT_Sp1
Raw_count	Sp1	L5_IT	104	L5_IT_Sp1
Raw_count	Sp1	L5_IT	71	L5_IT_Sp1
Raw_count	Sp1	L5_IT	100	L5_IT_Sp1
Raw_count	Sp1	L5_IT	55	L5_IT_Sp1
Raw_count	Sp1	L5_IT	83	L5_IT_Sp1
Raw_count	Sp1	L5_IT	55	L5_IT_Sp1
Raw_count	Sp1	L5_IT	81	L5_IT_Sp1
Raw_count	Sp1	L5_IT	124	L5_IT_Sp1
Raw_count	Sp1	L5_IT	46	L5_IT_Sp1
Raw_count	Sp1	L5_IT	50	L5_IT_Sp1
Raw_count	Sp1	L5_IT	59	L5_IT_Sp1
Raw_count	Sp1	L5_IT	76	L5_IT_Sp1
Raw_count	Sp1	L5_IT	68	L5_IT_Sp1
Raw_count	Sp1	L5_IT	57	L5_IT_Sp1
Raw_count	Sp1	L5_IT	70	L5_IT_Sp1
Raw_count	Sp1	L5_IT	67	L5_IT_Sp1
Raw_count	Sp1	L5_IT	53	L5_IT_Sp1
Raw_count	Sp1	L5_IT	49	L5_IT_Sp1
Raw_count	Sp1	L5_IT	117	L5_IT_Sp1
Raw_count	Sp1	L5_IT	66	L5_IT_Sp1
Raw_count	Sp1	L5_IT	61	L5_IT_Sp1
Raw_count	Sp1	L5_IT	113	L5_IT_Sp1
Raw_count	Sp1	L5_IT	64	L5_IT_Sp1
Raw_count	Sp1	L5_IT	77	L5_IT_Sp1
Raw_count	Sp1	L5_IT	53	L5_IT_Sp1
Raw_count	Sp1	L5_IT	63	L5_IT_Sp1
Raw_count	Sp1	L5_IT	73	L5_IT_Sp1
Raw_count	Sp1	L5_IT	126	L5_IT_Sp1
Raw_count	Sp1	L5_IT	78	L5_IT_Sp1
Raw_count	Sp1	L5_IT	49	L5_IT_Sp1
Raw_count	Sp1	L5_IT	56	L5_IT_Sp1
Raw_count	Sp1	L5_IT	132	L5_IT_Sp1
Raw_count	Sp1	L5_IT	82	L5_IT_Sp1
Raw_count	Sp1	L5_IT	54	L5_IT_Sp1
Raw_count	Sp1	L5_IT	63	L5_IT_Sp1
Raw_count	Sp1	L5_IT	66	L5_IT_Sp1
Raw_count	Sp1	L5_IT	76	L5_IT_Sp1
Raw_count	Sp1	L5_IT	51	L5_IT_Sp1
Raw_count	Sp1	L5_IT	63	L5_IT_Sp1
Raw_count	Sp1	L5_IT	90	L5_IT_Sp1
Raw_count	Sp1	L5_IT	25	L5_IT_Sp1
Raw_count	Sp1	L5_IT	58	L5_IT_Sp1
Raw_count	Sp1	L5_IT	52	L5_IT_Sp1
Raw_count	Sp1	L5_IT	91	L5_IT_Sp1
Raw_count	Sp1	L5_IT	20	L5_IT_Sp1
Raw_count	Sp1	L5_IT	104	L5_IT_Sp1
Raw_count	Sp1	L5_IT	54	L5_IT_Sp1
Raw_count	Sp1	L5_IT	50	L5_IT_Sp1
Raw_count	Sp1	L5_IT	74	L5_IT_Sp1
Raw_count	Sp1	L5_IT	72	L5_IT_Sp1
Raw_count	Sp1	L5_IT	66	L5_IT_Sp1
Raw_count	Sp1	L5_IT	66	L5_IT_Sp1
Raw_count	Sp1	L5_IT	44	L5_IT_Sp1
Raw_count	Sp1	L5_IT	103	L5_IT_Sp1
Raw_count	Sp1	L5_IT	61	L5_IT_Sp1
Raw_count	Sp1	L5_IT	44	L5_IT_Sp1
Raw_count	Sp1	L5_IT	63	L5_IT_Sp1
Raw_count	Sp1	L5_IT	56	L5_IT_Sp1
Raw_count	Sp1	L5_IT	62	L5_IT_Sp1
Raw_count	Sp1	L5_IT	81	L5_IT_Sp1
Raw_count	Sp1	L5_IT	75	L5_IT_Sp1
Raw_count	Sp1	L5_IT	120	L5_IT_Sp1
Raw_count	Sp1	L5_IT	61	L5_IT_Sp1
Raw_count	Sp1	L5_IT	81	L5_IT_Sp1
Raw_count	Sp1	L5_IT	43	L5_IT_Sp1
Raw_count	Sp1	L5_IT	74	L5_IT_Sp1
Raw_count	Sp1	L5_IT	127	L5_IT_Sp1
Raw_count	Sp1	L5_IT	80	L5_IT_Sp1
Raw_count	Sp1	L5_IT	43	L5_IT_Sp1
Raw_count	Sp1	L5_IT	158	L5_IT_Sp1
Raw_count	Sp1	L5_IT	96	L5_IT_Sp1
Raw_count	Sp1	L5_IT	95	L5_IT_Sp1
Raw_count	Sp1	L5_IT	46	L5_IT_Sp1
Raw_count	Sp1	L5_IT	74	L5_IT_Sp1
Raw_count	Sp1	L5_IT	77	L5_IT_Sp1
Raw_count	Sp1	L5_IT	75	L5_IT_Sp1
Raw_count	Sp1	L5_IT	59	L5_IT_Sp1
Raw_count	Sp1	L5_IT	78	L5_IT_Sp1
Raw_count	Sp1	L5_IT	81	L5_IT_Sp1
Raw_count	Sp1	L5_IT	80	L5_IT_Sp1
Raw_count	Sp1	L5_IT	113	L5_IT_Sp1
Raw_count	Sp1	L5_IT	46	L5_IT_Sp1
Raw_count	Sp1	L5_IT	61	L5_IT_Sp1
Raw_count	Sp1	L5_IT	84	L5_IT_Sp1
Raw_count	Sp1	L5_IT	121	L5_IT_Sp1
Raw_count	Sp1	L5_IT	67	L5_IT_Sp1
Raw_count	Sp1	L5_IT	69	L5_IT_Sp1
Raw_count	Sp1	L5_IT	74	L5_IT_Sp1
Raw_count	Sp1	L5_IT	74	L5_IT_Sp1
Raw_count	Sp1	L5_IT	52	L5_IT_Sp1
Raw_count	Sp1	L5_IT	83	L5_IT_Sp1
Raw_count	Sp1	L5_IT	137	L5_IT_Sp1
Raw_count	Sp1	L5_IT	53	L5_IT_Sp1
Raw_count	Sp1	L5_IT	57	L5_IT_Sp1
Raw_count	Sp1	L5_IT	87	L5_IT_Sp1
Raw_count	Sp1	L5_IT	63	L5_IT_Sp1
Raw_count	Sp1	L5_IT	38	L5_IT_Sp1
Raw_count	Sp1	L5_IT	125	L5_IT_Sp1
Raw_count	Sp1	L5_IT	37	L5_IT_Sp1
Raw_count	Sp1	L5_IT	97	L5_IT_Sp1
Raw_count	Sp1	L5_IT	85	L5_IT_Sp1
Raw_count	Sp1	L5_IT	60	L5_IT_Sp1
Raw_count	Sp1	L5_IT	50	L5_IT_Sp1
Raw_count	Sp1	L5_IT	83	L5_IT_Sp1
Raw_count	Sp1	L5_IT	150	L5_IT_Sp1
Raw_count	Sp1	L5_IT	52	L5_IT_Sp1
Raw_count	Sp1	L5_IT	99	L5_IT_Sp1
Raw_count	Sp1	L5_IT	64	L5_IT_Sp1
Raw_count	Sp1	L5_IT	68	L5_IT_Sp1
Raw_count	Sp1	L5_IT	67	L5_IT_Sp1
Raw_count	Sp1	L5_IT	52	L5_IT_Sp1
Raw_count	Sp1	L5_IT	87	L5_IT_Sp1
Raw_count	Sp1	L5_IT	58	L5_IT_Sp1
Raw_count	Sp1	L5_IT	66	L5_IT_Sp1
Raw_count	Sp1	L5_IT	111	L5_IT_Sp1
Raw_count	Sp1	L5_IT	65	L5_IT_Sp1
Raw_count	Sp1	L5_IT	89	L5_IT_Sp1
Raw_count	Sp1	L5_IT	85	L5_IT_Sp1
Raw_count	Sp1	L5_IT	94	L5_IT_Sp1
Raw_count	Sp1	L5_IT	47	L5_IT_Sp1
Raw_count	Sp1	L5_IT	49	L5_IT_Sp1
Raw_count	Sp1	L5_IT	66	L5_IT_Sp1
Raw_count	Sp1	L5_IT	37	L5_IT_Sp1
Raw_count	Sp1	L5_IT	81	L5_IT_Sp1
Raw_count	Sp1	L5_IT	68	L5_IT_Sp1
Raw_count	Sp1	L5_IT	111	L5_IT_Sp1
Raw_count	Sp1	L5_IT	100	L5_IT_Sp1
Raw_count	Sp1	L5_IT	76	L5_IT_Sp1
Raw_count	Sp1	L5_IT	55	L5_IT_Sp1
Raw_count	Sp1	L5_IT	56	L5_IT_Sp1
Raw_count	Sp1	L5_IT	71	L5_IT_Sp1
Raw_count	Sp1	L5_IT	39	L5_IT_Sp1
Raw_count	Sp1	L5_IT	83	L5_IT_Sp1
Raw_count	Sp1	L5_IT	61	L5_IT_Sp1
Raw_count	Sp1	L5_IT	74	L5_IT_Sp1
Raw_count	Sp1	L5_IT	44	L5_IT_Sp1
Raw_count	Sp1	L5_IT	47	L5_IT_Sp1
Raw_count	Sp1	L5_IT	106	L5_IT_Sp1
Raw_count	Sp1	L5_IT	49	L5_IT_Sp1
Raw_count	Sp1	L5_IT	125	L5_IT_Sp1
Raw_count	Sp1	L5_IT	87	L5_IT_Sp1
Raw_count	Sp1	L5_IT	63	L5_IT_Sp1
Raw_count	Sp1	L5_IT	56	L5_IT_Sp1
Raw_count	Sp1	L5_IT	60	L5_IT_Sp1
Raw_count	Sp1	L5_IT	125	L5_IT_Sp1
Raw_count	Sp1	L5_IT	87	L5_IT_Sp1
Raw_count	Sp1	L5_IT	62	L5_IT_Sp1
Raw_count	Sp1	L5_IT	69	L5_IT_Sp1
Raw_count	Sp1	L5_IT	52	L5_IT_Sp1
Raw_count	Sp1	L5_IT	75	L5_IT_Sp1
Raw_count	Sp1	L5_IT	49	L5_IT_Sp1
Raw_count	Sp1	L5_IT	76	L5_IT_Sp1
Raw_count	Sp1	L5_IT	165	L5_IT_Sp1
Raw_count	Sp1	L5_IT	55	L5_IT_Sp1
Raw_count	Sp1	L5_IT	79	L5_IT_Sp1
Raw_count	Sp1	L5_IT	104	L5_IT_Sp1
Raw_count	Sp1	L5_IT	68	L5_IT_Sp1
Raw_count	Sp1	L5_IT	76	L5_IT_Sp1
Raw_count	Sp1	L5_IT	80	L5_IT_Sp1
Raw_count	Sp1	L5_IT	55	L5_IT_Sp1
Raw_count	Sp1	L5_IT	78	L5_IT_Sp1
Raw_count	Sp1	L5_IT	88	L5_IT_Sp1
Raw_count	Sp1	L5_IT	55	L5_IT_Sp1
Raw_count	Sp1	L5_IT	69	L5_IT_Sp1
Raw_count	Sp1	L5_IT	37	L5_IT_Sp1
Raw_count	Sp1	L5_IT	60	L5_IT_Sp1
Raw_count	Sp1	L5_IT	81	L5_IT_Sp1
Raw_count	Sp1	L5_IT	56	L5_IT_Sp1
Raw_count	Sp1	L5_IT	49	L5_IT_Sp1
Raw_count	Sp1	L5_IT	90	L5_IT_Sp1
Raw_count	Sp1	L5_IT	76	L5_IT_Sp1
Raw_count	Sp1	L5_IT	93	L5_IT_Sp1
Raw_count	Sp1	L5_IT	80	L5_IT_Sp1
Raw_count	Sp1	L5_IT	111	L5_IT_Sp1
Raw_count	Sp1	L5_IT	95	L5_IT_Sp1
Raw_count	Sp1	L5_IT	105	L5_IT_Sp1
Raw_count	Sp1	L5_IT	67	L5_IT_Sp1
Raw_count	Sp1	L5_IT	29	L5_IT_Sp1
Raw_count	Sp1	L5_IT	43	L5_IT_Sp1
Raw_count	Sp1	L5_IT	100	L5_IT_Sp1
Raw_count	Sp1	L5_IT	53	L5_IT_Sp1
Raw_count	Sp1	L5_IT	88	L5_IT_Sp1
Raw_count	Sp1	L5_IT	57	L5_IT_Sp1
Raw_count	Sp1	L5_IT	49	L5_IT_Sp1
Raw_count	Sp1	L5_IT	56	L5_IT_Sp1
Raw_count	Sp1	L5_IT	103	L5_IT_Sp1
Raw_count	Sp1	L5_IT	62	L5_IT_Sp1
Raw_count	Sp1	L5_IT	61	L5_IT_Sp1
Raw_count	Sp1	L5_IT	69	L5_IT_Sp1
Raw_count	Sp1	L5_IT	173	L5_IT_Sp1
Raw_count	Sp1	L5_IT	79	L5_IT_Sp1
Raw_count	Sp1	L5_IT	47	L5_IT_Sp1
Raw_count	Sp1	L5_IT	124	L5_IT_Sp1
Raw_count	Sp1	L5_IT	62	L5_IT_Sp1
Raw_count	Sp1	L5_IT	90	L5_IT_Sp1
Raw_count	Sp1	L5_IT	47	L5_IT_Sp1
Raw_count	Sp1	L5_IT	114	L5_IT_Sp1
Raw_count	Sp1	L5_IT	86	L5_IT_Sp1
Raw_count	Sp1	L5_IT	122	L5_IT_Sp1
Raw_count	Sp1	L5_IT	66	L5_IT_Sp1
Raw_count	Sp1	L5_IT	87	L5_IT_Sp1
Raw_count	Sp1	L5_IT	48	L5_IT_Sp1
Raw_count	Sp1	L5_IT	79	L5_IT_Sp1
Raw_count	Sp1	L5_IT	61	L5_IT_Sp1
Raw_count	Sp1	L5_IT	44	L5_IT_Sp1
Raw_count	Sp1	L5_IT	47	L5_IT_Sp1
Raw_count	Sp1	L5_IT	95	L5_IT_Sp1
Raw_count	Sp1	L5_IT	110	L5_IT_Sp1
Raw_count	Sp1	L5_IT	151	L5_IT_Sp1
Raw_count	Sp1	L5_IT	80	L5_IT_Sp1
Raw_count	Sp1	L5_IT	87	L5_IT_Sp1
Raw_count	Sp1	L5_IT	88	L5_IT_Sp1
Raw_count	Sp1	L5_IT	72	L5_IT_Sp1
Raw_count	Sp1	L5_IT	134	L5_IT_Sp1
Raw_count	Sp1	L5_IT	40	L5_IT_Sp1
Raw_count	Sp1	L5_IT	58	L5_IT_Sp1
Raw_count	Sp1	L5_IT	79	L5_IT_Sp1
Raw_count	Sp1	L5_IT	103	L5_IT_Sp1
Raw_count	Sp1	L5_IT	110	L5_IT_Sp1
Raw_count	Sp1	L5_IT	35	L5_IT_Sp1
Raw_count	Sp1	L5_IT	70	L5_IT_Sp1
Raw_count	Sp1	L5_IT	104	L5_IT_Sp1
Raw_count	Sp1	L5_IT	69	L5_IT_Sp1
Raw_count	Sp1	L5_IT	94	L5_IT_Sp1
Raw_count	Sp1	L5_IT	56	L5_IT_Sp1
Raw_count	Sp1	L5_IT	76	L5_IT_Sp1
Raw_count	Sp1	L5_IT	112	L5_IT_Sp1
Raw_count	Sp1	L5_IT	131	L5_IT_Sp1
Raw_count	Sp1	L5_IT	86	L5_IT_Sp1
Raw_count	Sp1	L5_IT	111	L5_IT_Sp1
Raw_count	Sp1	L5_IT	45	L5_IT_Sp1
Raw_count	Sp1	L5_IT	63	L5_IT_Sp1
Raw_count	Sp1	L5_IT	76	L5_IT_Sp1
Raw_count	Sp1	L5_IT	24	L5_IT_Sp1
Raw_count	Sp1	L5_IT	101	L5_IT_Sp1
Raw_count	Sp1	L5_IT	51	L5_IT_Sp1
Raw_count	Sp1	L5_IT	61	L5_IT_Sp1
Raw_count	Sp1	L5_IT	102	L5_IT_Sp1
Raw_count	Sp1	L5_IT	50	L5_IT_Sp1
Raw_count	Sp1	L5_IT	88	L5_IT_Sp1
Raw_count	Sp1	L5_IT	72	L5_IT_Sp1
Raw_count	Sp1	L5_IT	55	L5_IT_Sp1
Raw_count	Sp1	L5_IT	51	L5_IT_Sp1
Raw_count	Sp1	L5_IT	48	L5_IT_Sp1
Raw_count	Sp1	L5_IT	75	L5_IT_Sp1
Raw_count	Sp1	L5_IT	37	L5_IT_Sp1
Raw_count	Sp1	L5_IT	71	L5_IT_Sp1
Raw_count	Sp1	L5_IT	70	L5_IT_Sp1
Raw_count	Sp1	L5_IT	97	L5_IT_Sp1
Raw_count	Sp1	L5_IT	113	L5_IT_Sp1
Raw_count	Sp1	L5_IT	87	L5_IT_Sp1
Raw_count	Sp1	L5_IT	54	L5_IT_Sp1
Raw_count	Sp1	L5_IT	74	L5_IT_Sp1
Raw_count	Sp1	L5_IT	52	L5_IT_Sp1
Raw_count	Sp1	L5_IT	100	L5_IT_Sp1
Raw_count	Sp1	L5_IT	120	L5_IT_Sp1
Raw_count	Sp1	L5_IT	73	L5_IT_Sp1
Raw_count	Sp1	L5_IT	62	L5_IT_Sp1
Raw_count	Sp1	L5_IT	117	L5_IT_Sp1
Raw_count	Sp1	L5_IT	91	L5_IT_Sp1
Raw_count	Sp1	L5_IT	80	L5_IT_Sp1
Raw_count	Sp1	L5_IT	88	L5_IT_Sp1
Raw_count	Sp1	L5_IT	83	L5_IT_Sp1
Raw_count	Sp1	L5_IT	80	L5_IT_Sp1
Raw_count	Sp1	L5_IT	50	L5_IT_Sp1
Raw_count	Sp1	L5_IT	71	L5_IT_Sp1
Raw_count	Sp1	L5_IT	144	L5_IT_Sp1
Raw_count	Sp1	L5_IT	47	L5_IT_Sp1
Raw_count	Sp1	L5_IT	64	L5_IT_Sp1
Raw_count	Sp1	L5_IT	138	L5_IT_Sp1
Raw_count	Sp1	L5_IT	50	L5_IT_Sp1
Raw_count	Sp1	L5_IT	68	L5_IT_Sp1
Raw_count	Sp1	L5_IT	48	L5_IT_Sp1
Raw_count	Sp1	L5_IT	170	L5_IT_Sp1
Raw_count	Sp1	L5_IT	56	L5_IT_Sp1
Raw_count	Sp1	L5_IT	52	L5_IT_Sp1
Raw_count	Sp1	L5_IT	50	L5_IT_Sp1
Raw_count	Sp1	L5_IT	84	L5_IT_Sp1
Raw_count	Sp1	L5_IT	154	L5_IT_Sp1
Raw_count	Sp1	L5_IT	93	L5_IT_Sp1
Raw_count	Sp1	L5_IT	66	L5_IT_Sp1
Raw_count	Sp1	L5_IT	56	L5_IT_Sp1
Raw_count	Sp1	L5_IT	68	L5_IT_Sp1
Raw_count	Sp1	L5_IT	84	L5_IT_Sp1
Raw_count	Sp1	L5_IT	73	L5_IT_Sp1
Raw_count	Sp1	L5_IT	47	L5_IT_Sp1
Raw_count	Sp1	L5_IT	58	L5_IT_Sp1
Raw_count	Sp1	L5_IT	52	L5_IT_Sp1
Raw_count	Sp1	L5_IT	73	L5_IT_Sp1
Raw_count	Sp1	L5_IT	78	L5_IT_Sp1
Raw_count	Sp1	L5_IT	121	L5_IT_Sp1
Raw_count	Sp1	L5_IT	29	L5_IT_Sp1
Raw_count	Sp1	L5_IT	87	L5_IT_Sp1
Raw_count	Sp1	L5_IT	49	L5_IT_Sp1
Raw_count	Sp1	L5_IT	89	L5_IT_Sp1
Raw_count	Sp1	L5_IT	144	L5_IT_Sp1
Raw_count	Sp1	L5_IT	93	L5_IT_Sp1
Raw_count	Sp1	L5_IT	58	L5_IT_Sp1
Raw_count	Sp1	L5_IT	104	L5_IT_Sp1
Raw_count	Sp1	L5_IT	86	L5_IT_Sp1
Raw_count	Sp1	L5_IT	50	L5_IT_Sp1
Raw_count	Sp1	L5_IT	16	L5_IT_Sp1
Raw_count	Sp1	L5_IT	146	L5_IT_Sp1
Raw_count	Sp1	L5_IT	101	L5_IT_Sp1
Raw_count	Sp1	L5_IT	39	L5_IT_Sp1
Raw_count	Sp1	L5_IT	69	L5_IT_Sp1
Raw_count	Sp1	L5_IT	80	L5_IT_Sp1
Raw_count	Sp1	L5_IT	51	L5_IT_Sp1
Raw_count	Sp1	L5_IT	47	L5_IT_Sp1
Raw_count	Sp1	L5_IT	76	L5_IT_Sp1
Raw_count	Sp1	L5_IT	118	L5_IT_Sp1
Raw_count	Sp1	L5_IT	62	L5_IT_Sp1
Raw_count	Sp1	L5_IT	63	L5_IT_Sp1
Raw_count	Sp1	L5_IT	101	L5_IT_Sp1
Raw_count	Sp1	L5_IT	55	L5_IT_Sp1
Raw_count	Sp1	L5_IT	144	L5_IT_Sp1
Raw_count	Sp1	L5_IT	108	L5_IT_Sp1
Raw_count	Sp1	L5_IT	38	L5_IT_Sp1
Raw_count	Sp1	L5_IT	111	L5_IT_Sp1
Raw_count	Sp1	L5_IT	101	L5_IT_Sp1
Raw_count	Sp1	L5_IT	93	L5_IT_Sp1
Raw_count	Sp1	L5_IT	93	L5_IT_Sp1
Raw_count	Sp1	L5_IT	71	L5_IT_Sp1
Raw_count	Sp1	L5_IT	59	L5_IT_Sp1
Raw_count	Sp1	L5_IT	69	L5_IT_Sp1
Raw_count	Sp1	L5_IT	71	L5_IT_Sp1
Raw_count	Sp1	L5_IT	65	L5_IT_Sp1
Raw_count	Sp1	L5_IT	132	L5_IT_Sp1
Raw_count	Sp1	L5_IT	69	L5_IT_Sp1
Raw_count	Sp1	L5_IT	95	L5_IT_Sp1
Raw_count	Sp1	L5_IT	106	L5_IT_Sp1
Raw_count	Sp1	L5_IT	96	L5_IT_Sp1
Raw_count	Sp1	L5_IT	88	L5_IT_Sp1
Raw_count	Sp1	L5_IT	86	L5_IT_Sp1
Raw_count	Sp1	L5_IT	65	L5_IT_Sp1
Raw_count	Sp1	L5_IT	187	L5_IT_Sp1
Raw_count	Sp1	L5_IT	166	L5_IT_Sp1
Raw_count	Sp1	L5_IT	39	L5_IT_Sp1
Raw_count	Sp1	L5_IT	62	L5_IT_Sp1
Raw_count	Sp1	L5_IT	51	L5_IT_Sp1
Raw_count	Sp1	L5_IT	68	L5_IT_Sp1
Raw_count	Sp1	L5_IT	90	L5_IT_Sp1
Raw_count	Sp1	L5_IT	68	L5_IT_Sp1
Raw_count	Sp1	L5_IT	110	L5_IT_Sp1
Raw_count	Sp1	L5_IT	243	L5_IT_Sp1
Raw_count	Sp1	L5_IT	45	L5_IT_Sp1
Raw_count	Sp1	L5_IT	110	L5_IT_Sp1
Raw_count	Sp1	L5_IT	133	L5_IT_Sp1
Raw_count	Sp1	L5_IT	67	L5_IT_Sp1
Raw_count	Sp1	L5_IT	83	L5_IT_Sp1
Raw_count	Sp1	L5_IT	64	L5_IT_Sp1
Raw_count	Sp1	L5_IT	63	L5_IT_Sp1
Raw_count	Sp1	L5_IT	54	L5_IT_Sp1
Raw_count	Sp1	L5_IT	86	L5_IT_Sp1
Raw_count	Sp1	L5_IT	82	L5_IT_Sp1
Raw_count	Sp1	L5_IT	62	L5_IT_Sp1
Raw_count	Sp1	L5_IT	84	L5_IT_Sp1
Raw_count	Sp1	L5_IT	118	L5_IT_Sp1
Raw_count	Sp1	L5_IT	65	L5_IT_Sp1
Raw_count	Sp1	L5_IT	63	L5_IT_Sp1
Raw_count	Sp1	L5_IT	70	L5_IT_Sp1
Raw_count	Sp1	L5_IT	215	L5_IT_Sp1
Raw_count	Sp1	L5_IT	98	L5_IT_Sp1
Raw_count	Sp1	L5_IT	42	L5_IT_Sp1
Raw_count	Sp1	L5_IT	69	L5_IT_Sp1
Raw_count	Sp1	L5_IT	162	L5_IT_Sp1
Raw_count	Sp1	L5_IT	90	L5_IT_Sp1
Raw_count	Sp1	L5_IT	82	L5_IT_Sp1
Raw_count	Sp1	L5_IT	63	L5_IT_Sp1
Raw_count	Sp1	L5_IT	34	L5_IT_Sp1
Raw_count	Sp1	L5_IT	54	L5_IT_Sp1
Raw_count	Sp1	L5_IT	145	L5_IT_Sp1
Raw_count	Sp1	L5_IT	57	L5_IT_Sp1
Raw_count	Sp1	L5_IT	73	L5_IT_Sp1
Raw_count	Sp1	L5_IT	115	L5_IT_Sp1
Raw_count	Sp1	L5_IT	83	L5_IT_Sp1
Raw_count	Sp1	L5_IT	100	L5_IT_Sp1
Raw_count	Sp1	L5_IT	102	L5_IT_Sp1
Raw_count	Sp1	L5_IT	70	L5_IT_Sp1
Raw_count	Sp1	L5_IT	90	L5_IT_Sp1
Raw_count	Sp1	L5_IT	48	L5_IT_Sp1
Raw_count	Sp1	L5_IT	42	L5_IT_Sp1
Raw_count	Sp1	L5_IT	102	L5_IT_Sp1
Raw_count	Sp1	L5_IT	124	L5_IT_Sp1
Raw_count	Sp1	L5_IT	79	L5_IT_Sp1
Raw_count	Sp1	L5_IT	95	L5_IT_Sp1
Raw_count	Sp1	L5_IT	95	L5_IT_Sp1
Raw_count	Sp1	L5_IT	68	L5_IT_Sp1
Raw_count	Sp1	L5_IT	54	L5_IT_Sp1
Raw_count	Sp1	L5_IT	86	L5_IT_Sp1
Raw_count	Sp1	L5_IT	98	L5_IT_Sp1
Raw_count	Sp1	L5_IT	103	L5_IT_Sp1
Raw_count	Sp1	L5_IT	43	L5_IT_Sp1
Raw_count	Sp1	L5_IT	74	L5_IT_Sp1
Raw_count	Sp1	L5_IT	53	L5_IT_Sp1
Raw_count	Sp1	L5_IT	69	L5_IT_Sp1
Raw_count	Sp1	L5_IT	106	L5_IT_Sp1
Raw_count	Sp1	L5_IT	112	L5_IT_Sp1
Raw_count	Sp1	L5_IT	58	L5_IT_Sp1
Raw_count	Sp1	L5_IT	71	L5_IT_Sp1
Raw_count	Sp1	L5_IT	141	L5_IT_Sp1
Raw_count	Sp1	L5_IT	90	L5_IT_Sp1
Raw_count	Sp1	L5_IT	181	L5_IT_Sp1
Raw_count	Sp1	L5_IT	78	L5_IT_Sp1
Raw_count	Sp1	L5_IT	74	L5_IT_Sp1
Raw_count	Sp1	L5_IT	124	L5_IT_Sp1
Raw_count	Sp1	L5_IT	219	L5_IT_Sp1
Raw_count	Sp1	L5_IT	81	L5_IT_Sp1
Raw_count	Sp1	L5_IT	98	L5_IT_Sp1
Raw_count	Sp1	L5_IT	92	L5_IT_Sp1
Raw_count	Sp1	L5_IT	61	L5_IT_Sp1
Raw_count	Sp1	L5_IT	80	L5_IT_Sp1
Raw_count	Sp1	L5_IT	82	L5_IT_Sp1
Raw_count	Sp1	L5_IT	77	L5_IT_Sp1
Raw_count	Sp1	L5_IT	75	L5_IT_Sp1
Raw_count	Sp1	L5_IT	48	L5_IT_Sp1
Raw_count	Sp1	L5_IT	53	L5_IT_Sp1
Raw_count	Sp1	L5_IT	61	L5_IT_Sp1
Raw_count	Sp1	L5_IT	32	L5_IT_Sp1
Raw_count	Sp1	L5_IT	68	L5_IT_Sp1
Raw_count	Sp1	L5_IT	59	L5_IT_Sp1
Raw_count	Sp1	L5_IT	167	L5_IT_Sp1
Raw_count	Sp1	L5_IT	73	L5_IT_Sp1
Raw_count	Sp1	L5_IT	68	L5_IT_Sp1
Raw_count	Sp1	L5_IT	78	L5_IT_Sp1
Raw_count	Sp1	L5_IT	67	L5_IT_Sp1
Raw_count	Sp1	L5_IT	35	L5_IT_Sp1
Raw_count	Sp1	L5_IT	53	L5_IT_Sp1
Raw_count	Sp1	L5_IT	54	L5_IT_Sp1
Raw_count	Sp1	L5_IT	132	L5_IT_Sp1
Raw_count	Sp1	L5_IT	69	L5_IT_Sp1
Raw_count	Sp1	L5_IT	178	L5_IT_Sp1
Raw_count	Sp1	L5_IT	83	L5_IT_Sp1
Raw_count	Sp1	L5_IT	86	L5_IT_Sp1
Raw_count	Sp1	L5_IT	131	L5_IT_Sp1
Raw_count	Sp1	L5_IT	49	L5_IT_Sp1
Raw_count	Sp1	L5_IT	45	L5_IT_Sp1
Raw_count	Sp1	L5_IT	73	L5_IT_Sp1
Raw_count	Sp1	L5_IT	70	L5_IT_Sp1
Raw_count	Sp1	L5_IT	140	L5_IT_Sp1
Raw_count	Sp1	L5_IT	41	L5_IT_Sp1
Raw_count	Sp1	L5_IT	76	L5_IT_Sp1
Raw_count	Sp1	L5_IT	71	L5_IT_Sp1
Raw_count	Sp1	L5_IT	94	L5_IT_Sp1
Raw_count	Sp1	L5_IT	62	L5_IT_Sp1
Raw_count	Sp1	L5_IT	174	L5_IT_Sp1
Raw_count	Sp1	L5_IT	64	L5_IT_Sp1
Raw_count	Sp1	L5_IT	80	L5_IT_Sp1
Raw_count	Sp1	L5_IT	47	L5_IT_Sp1
Raw_count	Sp1	L5_IT	54	L5_IT_Sp1
Raw_count	Sp1	L5_IT	92	L5_IT_Sp1
Raw_count	Sp1	L5_IT	35	L5_IT_Sp1
Raw_count	Sp1	L5_IT	63	L5_IT_Sp1
Raw_count	Sp1	L5_IT	101	L5_IT_Sp1
Raw_count	Sp1	L5_IT	61	L5_IT_Sp1
Raw_count	Sp1	L5_IT	144	L5_IT_Sp1
Raw_count	Sp1	L5_IT	64	L5_IT_Sp1
Raw_count	Sp1	L5_IT	71	L5_IT_Sp1
Raw_count	Sp1	L5_IT	134	L5_IT_Sp1
Raw_count	Sp1	L5_IT	135	L5_IT_Sp1
Raw_count	Sp1	L5_IT	108	L5_IT_Sp1
Raw_count	Sp1	L5_IT	92	L5_IT_Sp1
Raw_count	Sp1	L5_IT	26	L5_IT_Sp1
Raw_count	Sp1	L5_IT	67	L5_IT_Sp1
Raw_count	Sp1	L5_IT	84	L5_IT_Sp1
Raw_count	Sp1	L5_IT	78	L5_IT_Sp1
Raw_count	Sp1	L5_IT	53	L5_IT_Sp1
Raw_count	Sp1	L5_IT	54	L5_IT_Sp1
Raw_count	Sp1	L5_IT	83	L5_IT_Sp1
Raw_count	Sp1	L5_IT	162	L5_IT_Sp1
Raw_count	Sp1	L5_IT	62	L5_IT_Sp1
Raw_count	Sp1	L5_IT	100	L5_IT_Sp1
Raw_count	Sp1	L5_IT	101	L5_IT_Sp1
Raw_count	Sp1	L5_IT	73	L5_IT_Sp1
Raw_count	Sp1	L5_IT	54	L5_IT_Sp1
Raw_count	Sp1	L5_IT	53	L5_IT_Sp1
Raw_count	Sp1	L5_IT	150	L5_IT_Sp1
Raw_count	Sp1	L5_IT	92	L5_IT_Sp1
Raw_count	Sp1	L5_IT	49	L5_IT_Sp1
Raw_count	Sp1	L5_IT	36	L5_IT_Sp1
Raw_count	Sp1	L5_IT	64	L5_IT_Sp1
Raw_count	Sp1	L5_IT	123	L5_IT_Sp1
Raw_count	Sp1	L5_IT	102	L5_IT_Sp1
Raw_count	Sp1	L5_IT	42	L5_IT_Sp1
Raw_count	Sp1	L5_IT	98	L5_IT_Sp1
Raw_count	Sp1	L5_IT	57	L5_IT_Sp1
Raw_count	Sp1	L5_IT	58	L5_IT_Sp1
Raw_count	Sp1	L5_IT	129	L5_IT_Sp1
Raw_count	Sp1	L5_IT	120	L5_IT_Sp1
Raw_count	Sp1	L5_IT	104	L5_IT_Sp1
Raw_count	Sp1	L5_IT	111	L5_IT_Sp1
Raw_count	Sp1	L5_IT	95	L5_IT_Sp1
Raw_count	Sp1	L5_IT	106	L5_IT_Sp1
Raw_count	Sp1	L5_IT	159	L5_IT_Sp1
Raw_count	Sp1	L5_IT	69	L5_IT_Sp1
Raw_count	Sp1	L5_IT	67	L5_IT_Sp1
Raw_count	Sp1	L5_IT	118	L5_IT_Sp1
Raw_count	Sp1	L5_IT	100	L5_IT_Sp1
Raw_count	Sp1	L5_IT	116	L5_IT_Sp1
Raw_count	Sp1	L5_IT	178	L5_IT_Sp1
Raw_count	Sp1	L5_IT	142	L5_IT_Sp1
Raw_count	Sp1	L5_IT	67	L5_IT_Sp1
Raw_count	Sp1	L5_IT	65	L5_IT_Sp1
Raw_count	Sp1	L5_IT	95	L5_IT_Sp1
Raw_count	Sp1	L5_IT	358	L5_IT_Sp1
Raw_count	Sp1	L5_IT	100	L5_IT_Sp1
Raw_count	Sp1	L5_IT	159	L5_IT_Sp1
Raw_count	Sp1	L5_IT	99	L5_IT_Sp1
Raw_count	Sp1	L5_IT	91	L5_IT_Sp1
Raw_count	Sp1	L5_IT	84	L5_IT_Sp1
Raw_count	Sp1	L5_IT	131	L5_IT_Sp1
Raw_count	Sp1	L5_IT	44	L5_IT_Sp1
Raw_count	Sp1	L5_IT	86	L5_IT_Sp1
Raw_count	Sp1	L5_IT	65	L5_IT_Sp1
Raw_count	Sp1	L5_IT	61	L5_IT_Sp1
Raw_count	Sp1	L5_IT	65	L5_IT_Sp1
Raw_count	Sp1	L5_IT	65	L5_IT_Sp1
Raw_count	Sp1	L5_IT	73	L5_IT_Sp1
Raw_count	Sp1	L5_IT	50	L5_IT_Sp1
Raw_count	Sp1	L5_IT	61	L5_IT_Sp1
Raw_count	Sp1	L5_IT	25	L5_IT_Sp1
Raw_count	Sp1	L5_IT	62	L5_IT_Sp1
Raw_count	Sp1	L5_IT	48	L5_IT_Sp1
Raw_count	Sp1	L5_IT	128	L5_IT_Sp1
Raw_count	Sp1	L5_IT	97	L5_IT_Sp1
Raw_count	Sp1	L5_IT	56	L5_IT_Sp1
Raw_count	Sp1	L5_IT	81	L5_IT_Sp1
Raw_count	Sp1	L5_IT	75	L5_IT_Sp1
Raw_count	Sp1	L5_IT	50	L5_IT_Sp1
Raw_count	Sp1	L5_IT	112	L5_IT_Sp1
Raw_count	Sp1	L5_IT	50	L5_IT_Sp1
Raw_count	Sp1	L5_IT	144	L5_IT_Sp1
Raw_count	Sp1	L5_IT	108	L5_IT_Sp1
Raw_count	Sp1	L5_IT	86	L5_IT_Sp1
Raw_count	Sp1	L5_IT	116	L5_IT_Sp1
Raw_count	Sp1	L5_IT	72	L5_IT_Sp1
Raw_count	Sp1	L5_IT	141	L5_IT_Sp1
Raw_count	Sp1	L5_IT	137	L5_IT_Sp1
Raw_count	Sp1	L5_IT	138	L5_IT_Sp1
Raw_count	Sp1	L5_IT	60	L5_IT_Sp1
Raw_count	Sp1	L5_IT	51	L5_IT_Sp1
Raw_count	Sp1	L5_IT	55	L5_IT_Sp1
Raw_count	Sp1	L5_IT	73	L5_IT_Sp1
Raw_count	Sp1	L5_IT	73	L5_IT_Sp1
Raw_count	Sp1	L5_IT	91	L5_IT_Sp1
Raw_count	Sp1	L5_IT	49	L5_IT_Sp1
Raw_count	Sp1	L5_IT	97	L5_IT_Sp1
Raw_count	Sp1	L5_IT	56	L5_IT_Sp1
Raw_count	Sp1	L5_IT	58	L5_IT_Sp1
Raw_count	Sp1	L5_IT	92	L5_IT_Sp1
Raw_count	Sp1	L5_IT	91	L5_IT_Sp1
Raw_count	Sp1	L5_IT	74	L5_IT_Sp1
Raw_count	Sp1	L5_IT	57	L5_IT_Sp1
Raw_count	Sp1	L5_IT	92	L5_IT_Sp1
Raw_count	Sp1	L5_IT	79	L5_IT_Sp1
Raw_count	Sp1	L5_IT	112	L5_IT_Sp1
Raw_count	Sp1	L5_IT	63	L5_IT_Sp1
Raw_count	Sp1	L5_IT	53	L5_IT_Sp1
Raw_count	Sp1	L5_IT	95	L5_IT_Sp1
Raw_count	Sp1	L5_IT	53	L5_IT_Sp1
Raw_count	Sp1	L5_IT	74	L5_IT_Sp1
Raw_count	Sp1	L5_IT	69	L5_IT_Sp1
Raw_count	Sp1	L5_IT	97	L5_IT_Sp1
Raw_count	Sp1	L5_IT	61	L5_IT_Sp1
Raw_count	Sp1	L5_IT	155	L5_IT_Sp1
Raw_count	Sp1	L5_IT	105	L5_IT_Sp1
Raw_count	Sp1	L5_IT	84	L5_IT_Sp1
Raw_count	Sp1	L5_IT	48	L5_IT_Sp1
Raw_count	Sp1	L5_IT	90	L5_IT_Sp1
Raw_count	Sp1	L5_IT	92	L5_IT_Sp1
Raw_count	Sp1	L5_IT	52	L5_IT_Sp1
Raw_count	Sp1	L5_IT	136	L5_IT_Sp1
Raw_count	Sp1	L5_IT	82	L5_IT_Sp1
Raw_count	Sp1	L5_IT	79	L5_IT_Sp1
Raw_count	Sp1	L5_IT	86	L5_IT_Sp1
Raw_count	Sp1	L5_IT	75	L5_IT_Sp1
Raw_count	Sp1	L5_IT	96	L5_IT_Sp1
Raw_count	Sp1	L5_IT	104	L5_IT_Sp1
Raw_count	Sp1	L5_IT	100	L5_IT_Sp1
Raw_count	Sp1	L5_IT	114	L5_IT_Sp1
Raw_count	Sp1	L5_IT	92	L5_IT_Sp1
Raw_count	Sp1	L5_IT	84	L5_IT_Sp1
Raw_count	Sp1	L5_IT	99	L5_IT_Sp1
Raw_count	Sp1	L5_IT	89	L5_IT_Sp1
Raw_count	Sp1	L5_IT	43	L5_IT_Sp1
Raw_count	Sp1	L5_IT	100	L5_IT_Sp1
Raw_count	Sp1	L5_IT	108	L5_IT_Sp1
Raw_count	Sp1	L5_IT	44	L5_IT_Sp1
Raw_count	Sp1	L5_IT	58	L5_IT_Sp1
Raw_count	Sp1	L5_IT	107	L5_IT_Sp1
Raw_count	Sp1	L5_IT	84	L5_IT_Sp1
Raw_count	Sp1	L5_IT	115	L5_IT_Sp1
Raw_count	Sp1	L5_IT	93	L5_IT_Sp1
Raw_count	Sp1	L5_IT	92	L5_IT_Sp1
Raw_count	Sp1	L5_IT	66	L5_IT_Sp1
Raw_count	Sp1	L5_IT	79	L5_IT_Sp1
Raw_count	Sp1	L5_IT	62	L5_IT_Sp1
Raw_count	Sp1	L5_IT	89	L5_IT_Sp1
Raw_count	Sp1	L5_IT	77	L5_IT_Sp1
Raw_count	Sp1	L5_IT	48	L5_IT_Sp1
Raw_count	Sp1	L5_IT	85	L5_IT_Sp1
Raw_count	Sp1	L5_IT	107	L5_IT_Sp1
Raw_count	Sp1	L5_IT	37	L5_IT_Sp1
Raw_count	Sp1	L5_IT	93	L5_IT_Sp1
Raw_count	Sp1	L5_IT	69	L5_IT_Sp1
Raw_count	Sp1	L5_IT	53	L5_IT_Sp1
Raw_count	Sp1	L5_IT	77	L5_IT_Sp1
Raw_count	Sp1	L5_IT	105	L5_IT_Sp1
Raw_count	Sp1	L5_IT	95	L5_IT_Sp1
Raw_count	Sp1	L5_IT	25	L5_IT_Sp1
Raw_count	Sp1	L5_IT	34	L5_IT_Sp1
Raw_count	Sp1	L5_IT	108	L5_IT_Sp1
Raw_count	Sp1	L5_IT	85	L5_IT_Sp1
Raw_count	Sp1	L5_IT	166	L5_IT_Sp1
Raw_count	Sp1	L5_IT	114	L5_IT_Sp1
Raw_count	Sp1	L5_IT	74	L5_IT_Sp1
Raw_count	Sp1	L5_IT	111	L5_IT_Sp1
Raw_count	Sp1	L5_IT	85	L5_IT_Sp1
Raw_count	Sp1	L5_IT	51	L5_IT_Sp1
Raw_count	Sp1	L5_IT	91	L5_IT_Sp1
Raw_count	Sp1	L5_IT	117	L5_IT_Sp1
Raw_count	Sp1	L5_IT	87	L5_IT_Sp1
Raw_count	Sp1	L5_IT	57	L5_IT_Sp1
Raw_count	Sp1	L5_IT	78	L5_IT_Sp1
Raw_count	Sp1	L5_IT	132	L5_IT_Sp1
Raw_count	Sp1	L5_IT	41	L5_IT_Sp1
Raw_count	Sp1	L5_IT	118	L5_IT_Sp1
Raw_count	Sp1	L5_IT	82	L5_IT_Sp1
Raw_count	Sp1	L5_IT	99	L5_IT_Sp1
Raw_count	Sp1	L5_IT	60	L5_IT_Sp1
Raw_count	Sp1	L5_IT	92	L5_IT_Sp1
Raw_count	Sp1	L5_IT	107	L5_IT_Sp1
Raw_count	Sp1	L5_IT	59	L5_IT_Sp1
Raw_count	Sp1	L5_IT	81	L5_IT_Sp1
Raw_count	Sp1	L5_IT	57	L5_IT_Sp1
Raw_count	Sp1	L5_IT	110	L5_IT_Sp1
Raw_count	Sp1	L5_IT	87	L5_IT_Sp1
Raw_count	Sp1	L5_IT	63	L5_IT_Sp1
Raw_count	Sp1	L5_IT	58	L5_IT_Sp1
Raw_count	Sp1	L5_IT	100	L5_IT_Sp1
Raw_count	Sp1	L5_IT	250	L5_IT_Sp1
Raw_count	Sp1	L5_IT	76	L5_IT_Sp1
Raw_count	Sp1	L5_IT	76	L5_IT_Sp1
Raw_count	Sp1	L5_IT	94	L5_IT_Sp1
Raw_count	Sp1	L5_IT	71	L5_IT_Sp1
Raw_count	Sp1	L5_IT	58	L5_IT_Sp1
Raw_count	Sp1	L5_IT	139	L5_IT_Sp1
Raw_count	Sp1	L5_IT	124	L5_IT_Sp1
Raw_count	Sp1	L5_IT	57	L5_IT_Sp1
Raw_count	Sp1	L5_IT	45	L5_IT_Sp1
Raw_count	Sp1	L5_IT	70	L5_IT_Sp1
Raw_count	Sp1	L5_IT	57	L5_IT_Sp1
Raw_count	Sp1	L5_IT	101	L5_IT_Sp1
Raw_count	Sp1	L5_IT	30	L5_IT_Sp1
Raw_count	Sp1	L5_IT	114	L5_IT_Sp1
Raw_count	Sp1	L5_IT	68	L5_IT_Sp1
Raw_count	Sp1	L5_IT	117	L5_IT_Sp1
Raw_count	Sp1	L5_IT	81	L5_IT_Sp1
Raw_count	Sp1	L5_IT	59	L5_IT_Sp1
Raw_count	Sp1	L5_IT	21	L5_IT_Sp1
Raw_count	Sp1	L5_IT	77	L5_IT_Sp1
Raw_count	Sp1	L5_IT	76	L5_IT_Sp1
Raw_count	Sp1	L5_IT	151	L5_IT_Sp1
Raw_count	Sp1	L5_IT	80	L5_IT_Sp1
Raw_count	Sp1	L5_IT	78	L5_IT_Sp1
Raw_count	Sp1	L5_IT	50	L5_IT_Sp1
Raw_count	Sp1	L5_IT	40	L5_IT_Sp1
Raw_count	Sp1	L5_IT	113	L5_IT_Sp1
Raw_count	Sp1	L5_IT	59	L5_IT_Sp1
Raw_count	Sp1	L5_IT	73	L5_IT_Sp1
Raw_count	Sp1	L5_IT	73	L5_IT_Sp1
Raw_count	Sp1	L5_IT	84	L5_IT_Sp1
Raw_count	Sp1	L5_IT	124	L5_IT_Sp1
Raw_count	Sp1	L5_IT	97	L5_IT_Sp1
Raw_count	Sp1	L5_IT	67	L5_IT_Sp1
Raw_count	Sp1	L5_IT	54	L5_IT_Sp1
Raw_count	Sp1	L5_IT	146	L5_IT_Sp1
Raw_count	Sp1	L5_IT	81	L5_IT_Sp1
Raw_count	Sp1	L5_IT	98	L5_IT_Sp1
Raw_count	Sp1	L5_IT	55	L5_IT_Sp1
Raw_count	Sp1	L5_IT	54	L5_IT_Sp1
Raw_count	Sp1	L5_IT	95	L5_IT_Sp1
Raw_count	Sp1	L5_IT	44	L5_IT_Sp1
Raw_count	Sp1	L5_IT	71	L5_IT_Sp1
Raw_count	Sp1	L5_IT	60	L5_IT_Sp1
Raw_count	Sp1	L5_IT	59	L5_IT_Sp1
Raw_count	Sp1	L5_IT	106	L5_IT_Sp1
Raw_count	Sp1	L5_IT	110	L5_IT_Sp1
Raw_count	Sp1	L5_IT	101	L5_IT_Sp1
Raw_count	Sp1	L5_IT	75	L5_IT_Sp1
Raw_count	Sp1	L5_IT	74	L5_IT_Sp1
Raw_count	Sp1	L5_IT	55	L5_IT_Sp1
Raw_count	Sp1	L5_IT	74	L5_IT_Sp1
Raw_count	Sp1	L5_IT	44	L5_IT_Sp1
Raw_count	Sp1	L5_IT	117	L5_IT_Sp1
Raw_count	Sp1	L5_IT	122	L5_IT_Sp1
Raw_count	Sp1	L5_IT	103	L5_IT_Sp1
Raw_count	Sp1	L5_IT	20	L5_IT_Sp1
Raw_count	Sp1	L5_IT	95	L5_IT_Sp1
Raw_count	Sp1	L5_IT	56	L5_IT_Sp1
Raw_count	Sp1	L5_IT	141	L5_IT_Sp1
Raw_count	Sp1	L5_IT	82	L5_IT_Sp1
Raw_count	Sp1	L5_IT	89	L5_IT_Sp1
Raw_count	Sp1	L5_IT	86	L5_IT_Sp1
Raw_count	Sp1	L5_IT	55	L5_IT_Sp1
Raw_count	Sp1	L5_IT	132	L5_IT_Sp1
Raw_count	Sp1	L5_IT	92	L5_IT_Sp1
Raw_count	Sp1	L5_IT	101	L5_IT_Sp1
Raw_count	Sp1	L5_IT	141	L5_IT_Sp1
Raw_count	Sp1	L5_IT	63	L5_IT_Sp1
Raw_count	Sp1	L5_IT	68	L5_IT_Sp1
Raw_count	Sp1	L5_IT	91	L5_IT_Sp1
Raw_count	Sp1	L5_IT	128	L5_IT_Sp1
Raw_count	Sp1	L5_IT	154	L5_IT_Sp1
Raw_count	Sp1	L5_IT	138	L5_IT_Sp1
Raw_count	Sp1	L5_IT	89	L5_IT_Sp1
Raw_count	Sp1	L5_IT	87	L5_IT_Sp1
Raw_count	Sp1	L5_IT	117	L5_IT_Sp1
Raw_count	Sp1	L5_IT	82	L5_IT_Sp1
Raw_count	Sp1	L5_IT	80	L5_IT_Sp1
Raw_count	Sp1	L5_IT	169	L5_IT_Sp1
Raw_count	Sp1	L5_IT	79	L5_IT_Sp1
Raw_count	Sp1	L5_IT	53	L5_IT_Sp1
Raw_count	Sp1	L5_IT	59	L5_IT_Sp1
Raw_count	Sp1	L5_IT	73	L5_IT_Sp1
Raw_count	Sp1	L5_IT	97	L5_IT_Sp1
Raw_count	Sp1	L5_IT	107	L5_IT_Sp1
Raw_count	Sp1	L5_IT	90	L5_IT_Sp1
Raw_count	Sp1	L5_IT	11	L5_IT_Sp1
Raw_count	Sp1	L5_IT	76	L5_IT_Sp1
Raw_count	Sp1	L5_IT	83	L5_IT_Sp1
Raw_count	Sp1	L5_IT	40	L5_IT_Sp1
Raw_count	Sp1	L5_IT	108	L5_IT_Sp1
Raw_count	Sp1	L5_IT	103	L5_IT_Sp1
Raw_count	Sp1	L5_IT	95	L5_IT_Sp1
Raw_count	Sp1	L5_IT	89	L5_IT_Sp1
Raw_count	Sp1	L5_IT	133	L5_IT_Sp1
Raw_count	Sp1	L5_IT	98	L5_IT_Sp1
Raw_count	Sp1	L5_IT	57	L5_IT_Sp1
Raw_count	Sp1	L5_IT	86	L5_IT_Sp1
Raw_count	Sp1	L5_IT	64	L5_IT_Sp1
Raw_count	Sp1	L5_IT	98	L5_IT_Sp1
Raw_count	Sp1	L5_IT	99	L5_IT_Sp1
Raw_count	Sp1	L5_IT	50	L5_IT_Sp1
Raw_count	Sp1	L5_IT	71	L5_IT_Sp1
Raw_count	Sp1	L5_IT	55	L5_IT_Sp1
Raw_count	Sp1	L5_IT	48	L5_IT_Sp1
Raw_count	Sp1	L5_IT	67	L5_IT_Sp1
Raw_count	Sp1	L5_IT	81	L5_IT_Sp1
Raw_count	Sp1	L5_IT	92	L5_IT_Sp1
Raw_count	Sp1	L5_IT	68	L5_IT_Sp1
Raw_count	Sp1	L5_IT	68	L5_IT_Sp1
Raw_count	Sp1	L5_IT	71	L5_IT_Sp1
Raw_count	Sp1	L5_IT	64	L5_IT_Sp1
Raw_count	Sp1	L5_IT	70	L5_IT_Sp1
Raw_count	Sp1	L5_IT	59	L5_IT_Sp1
Raw_count	Sp1	L5_IT	57	L5_IT_Sp1
Raw_count	Sp1	L5_IT	87	L5_IT_Sp1
Raw_count	Sp1	L5_IT	87	L5_IT_Sp1
Raw_count	Sp1	L5_IT	46	L5_IT_Sp1
Raw_count	Sp1	L5_IT	117	L5_IT_Sp1
Raw_count	Sp1	L5_IT	44	L5_IT_Sp1
Raw_count	Sp1	L5_IT	56	L5_IT_Sp1
Raw_count	Sp1	L5_IT	60	L5_IT_Sp1
Raw_count	Sp1	L5_IT	167	L5_IT_Sp1
Raw_count	Sp1	L5_IT	147	L5_IT_Sp1
Raw_count	Sp1	L5_IT	55	L5_IT_Sp1
Raw_count	Sp1	L5_IT	33	L5_IT_Sp1
Raw_count	Sp1	L5_IT	127	L5_IT_Sp1
Raw_count	Sp1	L5_IT	119	L5_IT_Sp1
Raw_count	Sp1	L5_IT	99	L5_IT_Sp1
Raw_count	Sp1	L5_IT	55	L5_IT_Sp1
Raw_count	Sp1	L5_IT	52	L5_IT_Sp1
Raw_count	Sp1	L5_IT	64	L5_IT_Sp1
Raw_count	Sp1	L5_IT	81	L5_IT_Sp1
Raw_count	Sp1	L5_IT	65	L5_IT_Sp1
Raw_count	Sp1	L5_IT	84	L5_IT_Sp1
Raw_count	Sp1	L5_IT	33	L5_IT_Sp1
Raw_count	Sp1	L5_IT	64	L5_IT_Sp1
Raw_count	Sp1	L5_IT	57	L5_IT_Sp1
Raw_count	Sp1	L5_IT	93	L5_IT_Sp1
Raw_count	Sp1	L5_IT	86	L5_IT_Sp1
Raw_count	Sp1	L5_IT	54	L5_IT_Sp1
Raw_count	Sp1	L5_IT	98	L5_IT_Sp1
Raw_count	Sp1	L5_IT	25	L5_IT_Sp1
Raw_count	Sp1	L5_IT	60	L5_IT_Sp1
Raw_count	Sp1	L5_IT	56	L5_IT_Sp1
Raw_count	Sp1	L5_IT	57	L5_IT_Sp1
Raw_count	Sp1	L5_IT	82	L5_IT_Sp1
Raw_count	Sp1	L5_IT	57	L5_IT_Sp1
Raw_count	Sp1	L5_IT	88	L5_IT_Sp1
Raw_count	Sp1	L5_IT	70	L5_IT_Sp1
Raw_count	Sp1	L5_IT	58	L5_IT_Sp1
Raw_count	Sp1	L5_IT	80	L5_IT_Sp1
Raw_count	Sp1	L5_IT	49	L5_IT_Sp1
Raw_count	Sp1	L5_IT	61	L5_IT_Sp1
Raw_count	Sp1	L5_IT	82	L5_IT_Sp1
Raw_count	Sp1	L5_IT	94	L5_IT_Sp1
Raw_count	Sp1	L5_IT	82	L5_IT_Sp1
Raw_count	Sp1	L5_IT	79	L5_IT_Sp1
Raw_count	Sp1	L5_IT	49	L5_IT_Sp1
Raw_count	Sp1	L5_IT	76	L5_IT_Sp1
Raw_count	Sp1	L5_IT	83	L5_IT_Sp1
Raw_count	Sp1	L5_IT	106	L5_IT_Sp1
Raw_count	Sp1	L5_IT	72	L5_IT_Sp1
Raw_count	Sp1	L5_IT	95	L5_IT_Sp1
Raw_count	Sp1	L5_IT	35	L5_IT_Sp1
Raw_count	Sp1	L5_IT	99	L5_IT_Sp1
Raw_count	Sp1	L5_IT	79	L5_IT_Sp1
Raw_count	Sp1	L5_IT	71	L5_IT_Sp1
Raw_count	Sp1	L5_IT	47	L5_IT_Sp1
Raw_count	Sp1	L5_IT	101	L5_IT_Sp1
Raw_count	Sp1	L5_IT	80	L5_IT_Sp1
Raw_count	Sp1	L5_IT	78	L5_IT_Sp1
Raw_count	Sp1	L5_IT	116	L5_IT_Sp1
Raw_count	Sp1	L5_IT	149	L5_IT_Sp1
Raw_count	Sp1	L5_IT	69	L5_IT_Sp1
Raw_count	Sp1	L5_IT	95	L5_IT_Sp1
Raw_count	Sp1	L5_IT	56	L5_IT_Sp1
Raw_count	Sp1	L5_IT	131	L5_IT_Sp1
Raw_count	Sp1	L5_IT	68	L5_IT_Sp1
Raw_count	Sp1	L5_IT	36	L5_IT_Sp1
Raw_count	Sp1	L5_IT	71	L5_IT_Sp1
Raw_count	Sp1	L5_IT	94	L5_IT_Sp1
Raw_count	Sp1	L5_IT	96	L5_IT_Sp1
Raw_count	Sp1	L5_IT	92	L5_IT_Sp1
Raw_count	Sp1	L5_IT	87	L5_IT_Sp1
Raw_count	Sp1	L5_IT	87	L5_IT_Sp1
Raw_count	Sp1	L5_IT	50	L5_IT_Sp1
Raw_count	Sp1	L5_IT	106	L5_IT_Sp1
Raw_count	Sp1	L5_IT	119	L5_IT_Sp1
Raw_count	Sp1	L5_IT	104	L5_IT_Sp1
Raw_count	Sp1	L5_IT	99	L5_IT_Sp1
Raw_count	Sp1	L5_IT	55	L5_IT_Sp1
Raw_count	Sp1	L5_IT	73	L5_IT_Sp1
Raw_count	Sp1	L5_IT	83	L5_IT_Sp1
Raw_count	Sp1	L5_IT	120	L5_IT_Sp1
Raw_count	Sp1	L5_IT	61	L5_IT_Sp1
Raw_count	Sp1	L5_IT	62	L5_IT_Sp1
Raw_count	Sp1	L5_IT	71	L5_IT_Sp1
Raw_count	Sp1	L5_IT	62	L5_IT_Sp1
Raw_count	Sp1	L5_IT	169	L5_IT_Sp1
Raw_count	Sp1	L5_IT	87	L5_IT_Sp1
Raw_count	Sp1	L5_IT	75	L5_IT_Sp1
Raw_count	Sp1	L5_IT	94	L5_IT_Sp1
Raw_count	Sp1	L5_IT	62	L5_IT_Sp1
Raw_count	Sp1	L5_IT	143	L5_IT_Sp1
Raw_count	Sp1	L5_IT	73	L5_IT_Sp1
Raw_count	Sp1	L5_IT	85	L5_IT_Sp1
Raw_count	Sp1	L5_IT	45	L5_IT_Sp1
Raw_count	Sp1	L5_IT	62	L5_IT_Sp1
Raw_count	Sp1	L5_IT	93	L5_IT_Sp1
Raw_count	Sp1	L5_IT	88	L5_IT_Sp1
Raw_count	Sp1	L5_IT	45	L5_IT_Sp1
Raw_count	Sp1	L5_IT	134	L5_IT_Sp1
Raw_count	Sp1	L5_IT	72	L5_IT_Sp1
Raw_count	Sp1	L5_IT	68	L5_IT_Sp1
Raw_count	Sp1	L5_IT	62	L5_IT_Sp1
Raw_count	Sp1	L5_IT	63	L5_IT_Sp1
Raw_count	Sp1	L5_IT	108	L5_IT_Sp1
Raw_count	Sp1	L5_IT	80	L5_IT_Sp1
Raw_count	Sp1	L5_IT	88	L5_IT_Sp1
Raw_count	Sp1	L5_IT	89	L5_IT_Sp1
Raw_count	Sp1	L5_IT	85	L5_IT_Sp1
Raw_count	Sp1	L5_IT	159	L5_IT_Sp1
Raw_count	Sp1	L5_IT	45	L5_IT_Sp1
Raw_count	Sp1	L5_IT	53	L5_IT_Sp1
Raw_count	Sp1	L5_IT	91	L5_IT_Sp1
Raw_count	Sp1	L5_IT	90	L5_IT_Sp1
Raw_count	Sp1	L5_IT	67	L5_IT_Sp1
Raw_count	Sp1	L5_IT	99	L5_IT_Sp1
Raw_count	Sp1	L5_IT	59	L5_IT_Sp1
Raw_count	Sp1	L5_IT	79	L5_IT_Sp1
Raw_count	Sp1	L5_IT	169	L5_IT_Sp1
Raw_count	Sp1	L5_IT	68	L5_IT_Sp1
Raw_count	Sp1	L5_IT	40	L5_IT_Sp1
Raw_count	Sp1	L5_IT	80	L5_IT_Sp1
Raw_count	Sp1	L5_IT	54	L5_IT_Sp1
Raw_count	Sp1	L5_IT	72	L5_IT_Sp1
Raw_count	Sp1	L5_IT	137	L5_IT_Sp1
Raw_count	Sp1	L5_IT	100	L5_IT_Sp1
Raw_count	Sp1	L5_IT	102	L5_IT_Sp1
Raw_count	Sp1	L5_IT	51	L5_IT_Sp1
Raw_count	Sp1	L5_IT	130	L5_IT_Sp1
Raw_count	Sp1	L5_IT	78	L5_IT_Sp1
Raw_count	Sp1	L5_IT	117	L5_IT_Sp1
Raw_count	Sp1	L5_IT	76	L5_IT_Sp1
Raw_count	Sp1	L5_IT	66	L5_IT_Sp1
Raw_count	Sp1	L5_IT	66	L5_IT_Sp1
Raw_count	Sp1	L5_IT	106	L5_IT_Sp1
Raw_count	Sp1	L5_IT	139	L5_IT_Sp1
Raw_count	Sp1	L5_IT	101	L5_IT_Sp1
Raw_count	Sp1	L5_IT	80	L5_IT_Sp1
Raw_count	Sp1	L5_IT	88	L5_IT_Sp1
Raw_count	Sp1	L5_IT	78	L5_IT_Sp1
Raw_count	Sp1	L5_IT	43	L5_IT_Sp1
Raw_count	Sp1	L5_IT	45	L5_IT_Sp1
Raw_count	Sp1	L5_IT	65	L5_IT_Sp1
Raw_count	Sp1	L5_IT	98	L5_IT_Sp1
Raw_count	Sp1	L5_IT	52	L5_IT_Sp1
Raw_count	Sp1	L5_IT	37	L5_IT_Sp1
Raw_count	Sp1	L5_IT	110	L5_IT_Sp1
Raw_count	Sp1	L5_IT	40	L5_IT_Sp1
Raw_count	Sp1	L5_IT	64	L5_IT_Sp1
Raw_count	Sp1	L5_IT	89	L5_IT_Sp1
Raw_count	Sp1	L5_IT	66	L5_IT_Sp1
Raw_count	Sp1	L5_IT	68	L5_IT_Sp1
Raw_count	Sp1	L5_IT	77	L5_IT_Sp1
Raw_count	Sp1	L5_IT	39	L5_IT_Sp1
Raw_count	Sp1	L5_IT	53	L5_IT_Sp1
Raw_count	Sp1	L5_IT	117	L5_IT_Sp1
Raw_count	Sp1	L5_IT	23	L5_IT_Sp1
Raw_count	Sp1	L5_IT	38	L5_IT_Sp1
Raw_count	Sp1	L5_IT	76	L5_IT_Sp1
Raw_count	Sp1	L5_IT	153	L5_IT_Sp1
Raw_count	Sp1	L5_IT	93	L5_IT_Sp1
Raw_count	Sp1	L5_IT	83	L5_IT_Sp1
Raw_count	Sp1	L5_IT	42	L5_IT_Sp1
Raw_count	Sp1	L5_IT	95	L5_IT_Sp1
Raw_count	Sp1	L5_IT	98	L5_IT_Sp1
Raw_count	Sp1	L5_IT	90	L5_IT_Sp1
Raw_count	Sp1	L5_IT	48	L5_IT_Sp1
Raw_count	Sp1	L5_IT	62	L5_IT_Sp1
Raw_count	Sp1	L5_IT	73	L5_IT_Sp1
Raw_count	Sp1	L5_IT	49	L5_IT_Sp1
Raw_count	Sp1	L5_IT	70	L5_IT_Sp1
Raw_count	Sp1	L5_IT	59	L5_IT_Sp1
Raw_count	Sp1	L5_IT	87	L5_IT_Sp1
Raw_count	Sp1	L5_IT	109	L5_IT_Sp1
Raw_count	Sp1	L5_IT	86	L5_IT_Sp1
Raw_count	Sp1	L5_IT	43	L5_IT_Sp1
Raw_count	Sp1	L5_IT	84	L5_IT_Sp1
Raw_count	Sp1	L5_IT	71	L5_IT_Sp1
Raw_count	Sp1	L5_IT	104	L5_IT_Sp1
Raw_count	Sp1	L5_IT	58	L5_IT_Sp1
Raw_count	Sp1	L5_IT	83	L5_IT_Sp1
Raw_count	Sp1	L5_IT	74	L5_IT_Sp1
Raw_count	Sp1	L5_IT	42	L5_IT_Sp1
Raw_count	Sp1	L5_IT	40	L5_IT_Sp1
Raw_count	Sp1	L5_IT	76	L5_IT_Sp1
Raw_count	Sp1	L5_IT	87	L5_IT_Sp1
Raw_count	Sp1	L5_IT	105	L5_IT_Sp1
Raw_count	Sp1	L5_IT	45	L5_IT_Sp1
Raw_count	Sp1	L5_IT	69	L5_IT_Sp1
Raw_count	Sp1	L5_IT	105	L5_IT_Sp1
Raw_count	Sp1	L5_IT	59	L5_IT_Sp1
Raw_count	Sp1	L5_IT	63	L5_IT_Sp1
Raw_count	Sp1	L5_IT	72	L5_IT_Sp1
Raw_count	Sp1	L5_IT	145	L5_IT_Sp1
Raw_count	Sp1	L5_IT	98	L5_IT_Sp1
Raw_count	Sp1	L5_IT	65	L5_IT_Sp1
Raw_count	Sp1	L5_IT	39	L5_IT_Sp1
Raw_count	Sp1	L5_IT	60	L5_IT_Sp1
Raw_count	Sp1	L5_IT	24	L5_IT_Sp1
Raw_count	Sp1	L5_IT	72	L5_IT_Sp1
Raw_count	Sp1	L5_IT	99	L5_IT_Sp1
Raw_count	Sp1	L5_IT	67	L5_IT_Sp1
Raw_count	Sp1	L5_IT	62	L5_IT_Sp1
Raw_count	Sp1	L5_IT	51	L5_IT_Sp1
Raw_count	Sp1	L5_IT	122	L5_IT_Sp1
Raw_count	Sp1	L5_IT	101	L5_IT_Sp1
Raw_count	Sp1	L5_IT	87	L5_IT_Sp1
Raw_count	Sp1	L5_IT	132	L5_IT_Sp1
Raw_count	Sp1	L5_IT	63	L5_IT_Sp1
Raw_count	Sp1	L5_IT	61	L5_IT_Sp1
Raw_count	Sp1	L5_IT	61	L5_IT_Sp1
Raw_count	Sp1	L5_IT	110	L5_IT_Sp1
Raw_count	Sp1	L5_IT	57	L5_IT_Sp1
Raw_count	Sp1	L5_IT	65	L5_IT_Sp1
Raw_count	Sp1	L5_IT	52	L5_IT_Sp1
Raw_count	Sp1	L5_IT	49	L5_IT_Sp1
Raw_count	Sp1	L5_IT	51	L5_IT_Sp1
Raw_count	Sp1	L5_IT	95	L5_IT_Sp1
Raw_count	Sp1	L5_IT	128	L5_IT_Sp1
Raw_count	Sp1	L5_IT	118	L5_IT_Sp1
Raw_count	Sp1	L5_IT	87	L5_IT_Sp1
Raw_count	Sp1	L5_IT	72	L5_IT_Sp1
Raw_count	Sp1	L5_IT	58	L5_IT_Sp1
Raw_count	Sp1	L5_IT	83	L5_IT_Sp1
Raw_count	Sp1	L5_IT	33	L5_IT_Sp1
Raw_count	Sp1	L5_IT	85	L5_IT_Sp1
Raw_count	Sp1	L5_IT	67	L5_IT_Sp1
Raw_count	Sp1	L5_IT	46	L5_IT_Sp1
Raw_count	Sp1	L5_IT	143	L5_IT_Sp1
Raw_count	Sp1	L5_IT	68	L5_IT_Sp1
Raw_count	Sp1	L5_IT	97	L5_IT_Sp1
Raw_count	Sp1	L5_IT	84	L5_IT_Sp1
Raw_count	Sp1	L5_IT	49	L5_IT_Sp1
Raw_count	Sp1	L5_IT	61	L5_IT_Sp1
Raw_count	Sp1	L5_IT	92	L5_IT_Sp1
Raw_count	Sp1	L5_IT	81	L5_IT_Sp1
Raw_count	Sp1	L5_IT	61	L5_IT_Sp1
Raw_count	Sp1	L5_IT	96	L5_IT_Sp1
Raw_count	Sp1	L5_IT	86	L5_IT_Sp1
Raw_count	Sp1	L5_IT	48	L5_IT_Sp1
Raw_count	Sp1	L5_IT	67	L5_IT_Sp1
Raw_count	Sp1	L5_IT	40	L5_IT_Sp1
Raw_count	Sp1	L5_IT	101	L5_IT_Sp1
Raw_count	Sp1	L5_IT	123	L5_IT_Sp1
Raw_count	Sp1	L5_IT	58	L5_IT_Sp1
Raw_count	Sp1	L5_IT	101	L5_IT_Sp1
Raw_count	Sp1	L5_IT	66	L5_IT_Sp1
Raw_count	Sp1	L5_IT	57	L5_IT_Sp1
Raw_count	Sp1	L5_IT	105	L5_IT_Sp1
Raw_count	Sp1	L5_IT	70	L5_IT_Sp1
Raw_count	Sp1	L5_IT	134	L5_IT_Sp1
Raw_count	Sp1	L5_IT	88	L5_IT_Sp1
Raw_count	Sp1	L5_IT	64	L5_IT_Sp1
Raw_count	Sp1	L5_IT	63	L5_IT_Sp1
Raw_count	Sp1	L5_IT	84	L5_IT_Sp1
Raw_count	Sp1	L5_IT	123	L5_IT_Sp1
Raw_count	Sp1	L5_IT	43	L5_IT_Sp1
Raw_count	Sp1	L5_IT	63	L5_IT_Sp1
Raw_count	Sp1	L5_IT	101	L5_IT_Sp1
Raw_count	Sp1	L5_IT	91	L5_IT_Sp1
Raw_count	Sp1	L5_IT	64	L5_IT_Sp1
Raw_count	Sp1	L5_IT	89	L5_IT_Sp1
Raw_count	Sp1	L5_IT	57	L5_IT_Sp1
Raw_count	Sp1	L5_IT	121	L5_IT_Sp1
Raw_count	Sp1	L5_IT	107	L5_IT_Sp1
Raw_count	Sp1	L5_IT	59	L5_IT_Sp1
Raw_count	Sp1	L5_IT	100	L5_IT_Sp1
Raw_count	Sp1	L5_IT	57	L5_IT_Sp1
Raw_count	Sp1	L5_IT	52	L5_IT_Sp1
Raw_count	Sp1	L5_IT	90	L5_IT_Sp1
Raw_count	Sp1	L5_IT	55	L5_IT_Sp1
Raw_count	Sp1	L5_IT	40	L5_IT_Sp1
Raw_count	Sp1	L5_IT	105	L5_IT_Sp1
Raw_count	Sp1	L5_IT	62	L5_IT_Sp1
Raw_count	Sp1	L5_IT	53	L5_IT_Sp1
Raw_count	Sp1	L5_IT	63	L5_IT_Sp1
Raw_count	Sp1	L5_IT	81	L5_IT_Sp1
Raw_count	Sp1	L5_IT	99	L5_IT_Sp1
Raw_count	Sp1	L5_IT	74	L5_IT_Sp1
Raw_count	Sp1	L5_IT	93	L5_IT_Sp1
Raw_count	Sp1	L5_IT	70	L5_IT_Sp1
Raw_count	Sp1	L5_IT	55	L5_IT_Sp1
Raw_count	Sp1	L5_IT	100	L5_IT_Sp1
Raw_count	Sp1	L5_IT	106	L5_IT_Sp1
Raw_count	Sp1	L5_IT	94	L5_IT_Sp1
Raw_count	Sp1	L5_IT	71	L5_IT_Sp1
Raw_count	Sp1	L5_IT	55	L5_IT_Sp1
Raw_count	Sp1	L5_IT	40	L5_IT_Sp1
Raw_count	Sp1	L5_IT	65	L5_IT_Sp1
Raw_count	Sp1	L5_IT	65	L5_IT_Sp1
Raw_count	Sp1	L5_IT	84	L5_IT_Sp1
Raw_count	Sp1	L5_IT	106	L5_IT_Sp1
Raw_count	Sp1	L5_IT	93	L5_IT_Sp1
Raw_count	Sp1	L5_IT	54	L5_IT_Sp1
Raw_count	Sp1	L5_IT	102	L5_IT_Sp1
Raw_count	Sp1	L5_IT	52	L5_IT_Sp1
Raw_count	Sp1	L5_IT	66	L5_IT_Sp1
Raw_count	Sp1	L5_IT	80	L5_IT_Sp1
Raw_count	Sp1	L5_IT	71	L5_IT_Sp1
Raw_count	Sp1	L5_IT	64	L5_IT_Sp1
Raw_count	Sp1	L5_IT	54	L5_IT_Sp1
Raw_count	Sp1	L5_IT	74	L5_IT_Sp1
Raw_count	Sp1	L5_IT	139	L5_IT_Sp1
Raw_count	Sp1	L5_IT	78	L5_IT_Sp1
Raw_count	Sp1	L5_IT	106	L5_IT_Sp1
Raw_count	Sp1	L5_IT	86	L5_IT_Sp1
Raw_count	Sp1	L5_IT	52	L5_IT_Sp1
Raw_count	Sp1	L5_IT	98	L5_IT_Sp1
Raw_count	Sp1	L5_IT	59	L5_IT_Sp1
Raw_count	Sp1	L5_IT	85	L5_IT_Sp1
Raw_count	Sp1	L5_IT	93	L5_IT_Sp1
Raw_count	Sp1	L5_IT	54	L5_IT_Sp1
Raw_count	Sp1	L5_IT	67	L5_IT_Sp1
Raw_count	Sp1	L5_IT	131	L5_IT_Sp1
Raw_count	Sp1	L5_IT	39	L5_IT_Sp1
Raw_count	Sp1	L5_IT	104	L5_IT_Sp1
Raw_count	Sp1	L5_IT	58	L5_IT_Sp1
Raw_count	Sp1	L5_IT	105	L5_IT_Sp1
Raw_count	Sp1	L5_IT	84	L5_IT_Sp1
Raw_count	Sp1	L5_IT	44	L5_IT_Sp1
Raw_count	Sp1	L5_IT	53	L5_IT_Sp1
Raw_count	Sp1	L5_IT	54	L5_IT_Sp1
Raw_count	Sp1	L5_IT	72	L5_IT_Sp1
Raw_count	Sp1	L5_IT	55	L5_IT_Sp1
Raw_count	Sp1	L5_IT	57	L5_IT_Sp1
Raw_count	Sp1	L5_IT	102	L5_IT_Sp1
Raw_count	Sp1	L5_IT	60	L5_IT_Sp1
Raw_count	Sp1	L5_IT	64	L5_IT_Sp1
Raw_count	Sp1	L5_IT	29	L5_IT_Sp1
Raw_count	Sp1	L5_IT	44	L5_IT_Sp1
Raw_count	Sp1	L5_IT	105	L5_IT_Sp1
Raw_count	Sp1	L5_IT	44	L5_IT_Sp1
Raw_count	Sp1	L5_IT	66	L5_IT_Sp1
Raw_count	Sp1	L5_IT	115	L5_IT_Sp1
Raw_count	Sp1	L5_IT	102	L5_IT_Sp1
Raw_count	Sp1	L5_IT	135	L5_IT_Sp1
Raw_count	Sp1	L5_IT	91	L5_IT_Sp1
Raw_count	Sp1	L5_IT	119	L5_IT_Sp1
Raw_count	Sp1	L5_IT	73	L5_IT_Sp1
Raw_count	Sp1	L5_IT	72	L5_IT_Sp1
Raw_count	Sp1	L5_IT	80	L5_IT_Sp1
Raw_count	Sp1	L5_IT	83	L5_IT_Sp1
Raw_count	Sp1	L5_IT	128	L5_IT_Sp1
Raw_count	Sp1	L5_IT	75	L5_IT_Sp1
Raw_count	Sp1	L5_IT	61	L5_IT_Sp1
Raw_count	Sp1	L5_IT	92	L5_IT_Sp1
Raw_count	Sp1	L5_IT	117	L5_IT_Sp1
Raw_count	Sp1	L5_IT	107	L5_IT_Sp1
Raw_count	Sp1	L5_IT	52	L5_IT_Sp1
Raw_count	Sp1	L5_IT	40	L5_IT_Sp1
Raw_count	Sp1	L5_IT	130	L5_IT_Sp1
Raw_count	Sp1	L5_IT	87	L5_IT_Sp1
Raw_count	Sp1	L5_IT	88	L5_IT_Sp1
Raw_count	Sp1	L5_IT	70	L5_IT_Sp1
Raw_count	Sp1	L5_IT	146	L5_IT_Sp1
Raw_count	Sp1	L5_IT	64	L5_IT_Sp1
Raw_count	Sp1	L5_IT	84	L5_IT_Sp1
Raw_count	Sp1	L5_IT	77	L5_IT_Sp1
Raw_count	Sp1	L5_IT	110	L5_IT_Sp1
Raw_count	Sp1	L5_IT	93	L5_IT_Sp1
Raw_count	Sp1	L5_IT	80	L5_IT_Sp1
Raw_count	Sp1	L5_IT	56	L5_IT_Sp1
Raw_count	Sp1	L5_IT	48	L5_IT_Sp1
Raw_count	Sp1	L5_IT	38	L5_IT_Sp1
Raw_count	Sp1	L5_IT	71	L5_IT_Sp1
Raw_count	Sp1	L5_IT	68	L5_IT_Sp1
Raw_count	Sp1	L5_IT	204	L5_IT_Sp1
Raw_count	Sp1	L5_IT	48	L5_IT_Sp1
Raw_count	Sp1	L5_IT	91	L5_IT_Sp1
Raw_count	Sp1	L5_IT	44	L5_IT_Sp1
Raw_count	Sp1	L5_IT	48	L5_IT_Sp1
Raw_count	Sp1	L5_IT	78	L5_IT_Sp1
Raw_count	Sp1	L5_IT	76	L5_IT_Sp1
Raw_count	Sp1	L5_IT	62	L5_IT_Sp1
Raw_count	Sp1	L5_IT	65	L5_IT_Sp1
Raw_count	Sp1	L5_IT	82	L5_IT_Sp1
Raw_count	Sp1	L5_IT	74	L5_IT_Sp1
Raw_count	Sp1	L5_IT	64	L5_IT_Sp1
Raw_count	Sp1	L5_IT	86	L5_IT_Sp1
Raw_count	Sp1	L5_IT	70	L5_IT_Sp1
Raw_count	Sp1	L5_IT	56	L5_IT_Sp1
Raw_count	Sp1	L5_IT	83	L5_IT_Sp1
Raw_count	Sp1	L5_IT	36	L5_IT_Sp1
Raw_count	Sp1	L5_IT	68	L5_IT_Sp1
Raw_count	Sp1	L5_IT	88	L5_IT_Sp1
Raw_count	Sp1	L5_IT	111	L5_IT_Sp1
Raw_count	Sp1	L5_IT	131	L5_IT_Sp1
Raw_count	Sp1	L5_IT	52	L5_IT_Sp1
Raw_count	Sp1	L5_IT	174	L5_IT_Sp1
Raw_count	Sp1	L5_IT	105	L5_IT_Sp1
Raw_count	Sp1	L5_IT	96	L5_IT_Sp1
Raw_count	Sp1	L5_IT	83	L5_IT_Sp1
Raw_count	Sp1	L5_IT	88	L5_IT_Sp1
Raw_count	Sp1	L5_IT	92	L5_IT_Sp1
Raw_count	Sp1	L5_IT	45	L5_IT_Sp1
Raw_count	Sp1	L5_IT	105	L5_IT_Sp1
Raw_count	Sp1	L5_IT	104	L5_IT_Sp1
Raw_count	Sp1	L5_IT	59	L5_IT_Sp1
Raw_count	Sp1	L5_IT	53	L5_IT_Sp1
Raw_count	Sp1	L5_IT	167	L5_IT_Sp1
Raw_count	Sp1	L5_IT	106	L5_IT_Sp1
Raw_count	Sp1	L5_IT	59	L5_IT_Sp1
Raw_count	Sp1	L5_IT	44	L5_IT_Sp1
Raw_count	Sp1	L5_IT	101	L5_IT_Sp1
Raw_count	Sp1	L5_IT	46	L5_IT_Sp1
Raw_count	Sp1	L5_IT	72	L5_IT_Sp1
Raw_count	Sp1	L5_IT	75	L5_IT_Sp1
Raw_count	Sp1	L5_IT	81	L5_IT_Sp1
Raw_count	Sp1	L5_IT	203	L5_IT_Sp1
Raw_count	Sp1	L5_IT	48	L5_IT_Sp1
Raw_count	Sp1	L5_IT	133	L5_IT_Sp1
Raw_count	Sp1	L5_IT	60	L5_IT_Sp1
Raw_count	Sp1	L5_IT	95	L5_IT_Sp1
Raw_count	Sp1	L5_IT	117	L5_IT_Sp1
Raw_count	Sp1	L5_IT	53	L5_IT_Sp1
Raw_count	Sp1	L5_IT	114	L5_IT_Sp1
Raw_count	Sp1	L5_IT	86	L5_IT_Sp1
Raw_count	Sp1	L5_IT	50	L5_IT_Sp1
Raw_count	Sp1	L5_IT	93	L5_IT_Sp1
Raw_count	Sp1	L5_IT	62	L5_IT_Sp1
Raw_count	Sp1	L5_IT	70	L5_IT_Sp1
Raw_count	Sp1	L5_IT	104	L5_IT_Sp1
Raw_count	Sp1	L5_IT	105	L5_IT_Sp1
Raw_count	Sp1	L5_IT	47	L5_IT_Sp1
Raw_count	Sp1	L5_IT	38	L5_IT_Sp1
Raw_count	Sp1	L5_IT	95	L5_IT_Sp1
Raw_count	Sp1	L5_IT	108	L5_IT_Sp1
Raw_count	Sp1	L5_IT	97	L5_IT_Sp1
Raw_count	Sp1	L5_IT	39	L5_IT_Sp1
Raw_count	Sp1	L5_IT	59	L5_IT_Sp1
Raw_count	Sp1	L5_IT	64	L5_IT_Sp1
Raw_count	Sp1	L5_IT	132	L5_IT_Sp1
Raw_count	Sp1	L5_IT	61	L5_IT_Sp1
Raw_count	Sp1	L5_IT	203	L5_IT_Sp1
Raw_count	Sp1	L5_IT	123	L5_IT_Sp1
Raw_count	Sp1	L5_IT	55	L5_IT_Sp1
Raw_count	Sp1	L5_IT	150	L5_IT_Sp1
Raw_count	Sp1	L5_IT	118	L5_IT_Sp1
Raw_count	Sp1	L5_IT	52	L5_IT_Sp1
Raw_count	Sp1	L5_IT	53	L5_IT_Sp1
Raw_count	Sp1	L5_IT	128	L5_IT_Sp1
Raw_count	Sp1	L5_IT	71	L5_IT_Sp1
Raw_count	Sp1	L5_IT	57	L5_IT_Sp1
Raw_count	Sp1	L5_IT	69	L5_IT_Sp1
Raw_count	Sp1	L5_IT	66	L5_IT_Sp1
Raw_count	Sp1	L5_IT	101	L5_IT_Sp1
Raw_count	Sp1	L5_IT	64	L5_IT_Sp1
Raw_count	Sp1	L5_IT	167	L5_IT_Sp1
Raw_count	Sp1	L5_IT	58	L5_IT_Sp1
Raw_count	Sp1	L5_IT	45	L5_IT_Sp1
Raw_count	Sp1	L5_IT	46	L5_IT_Sp1
Raw_count	Sp1	L5_IT	84	L5_IT_Sp1
Raw_count	Sp1	L5_IT	119	L5_IT_Sp1
Raw_count	Sp1	L5_IT	88	L5_IT_Sp1
Raw_count	Sp1	L5_IT	55	L5_IT_Sp1
Raw_count	Sp1	L5_IT	23	L5_IT_Sp1
Raw_count	Sp1	L5_IT	34	L5_IT_Sp1
Raw_count	Sp1	L5_IT	125	L5_IT_Sp1
Raw_count	Sp1	L5_IT	55	L5_IT_Sp1
Raw_count	Sp1	L5_IT	67	L5_IT_Sp1
Raw_count	Sp1	L5_IT	106	L5_IT_Sp1
Raw_count	Sp1	L5_IT	64	L5_IT_Sp1
Raw_count	Sp1	L5_IT	58	L5_IT_Sp1
Raw_count	Sp1	L5_IT	60	L5_IT_Sp1
Raw_count	Sp1	L5_IT	47	L5_IT_Sp1
Raw_count	Sp1	L5_IT	103	L5_IT_Sp1
Raw_count	Sp1	L5_IT	51	L5_IT_Sp1
Raw_count	Sp1	L5_IT	50	L5_IT_Sp1
Raw_count	Sp1	L5_IT	35	L5_IT_Sp1
Raw_count	Sp1	L5_IT	103	L5_IT_Sp1
Raw_count	Sp1	L5_IT	65	L5_IT_Sp1
Raw_count	Sp1	L5_IT	147	L5_IT_Sp1
Raw_count	Sp1	L5_IT	61	L5_IT_Sp1
Raw_count	Sp1	L5_IT	101	L5_IT_Sp1
Raw_count	Sp1	L5_IT	117	L5_IT_Sp1
Raw_count	Sp1	L5_IT	69	L5_IT_Sp1
Raw_count	Sp1	L5_IT	66	L5_IT_Sp1
Raw_count	Sp1	L5_IT	47	L5_IT_Sp1
Raw_count	Sp1	L5_IT	85	L5_IT_Sp1
Raw_count	Sp1	L5_IT	55	L5_IT_Sp1
Raw_count	Sp1	L5_IT	91	L5_IT_Sp1
Raw_count	Sp1	L5_IT	47	L5_IT_Sp1
Raw_count	Sp1	L5_IT	101	L5_IT_Sp1
Raw_count	Sp1	L5_IT	61	L5_IT_Sp1
Raw_count	Sp1	L5_IT	114	L5_IT_Sp1
Raw_count	Sp1	L5_IT	73	L5_IT_Sp1
Raw_count	Sp1	L5_IT	85	L5_IT_Sp1
Raw_count	Sp1	L5_IT	72	L5_IT_Sp1
Raw_count	Sp1	L5_IT	77	L5_IT_Sp1
Raw_count	Sp1	L5_IT	91	L5_IT_Sp1
Raw_count	Sp1	L5_IT	172	L5_IT_Sp1
Raw_count	Sp1	L5_IT	82	L5_IT_Sp1
Raw_count	Sp1	L5_IT	59	L5_IT_Sp1
Raw_count	Sp1	L5_IT	164	L5_IT_Sp1
Raw_count	Sp1	L5_IT	81	L5_IT_Sp1
Raw_count	Sp1	L5_IT	85	L5_IT_Sp1
Raw_count	Sp1	L5_IT	64	L5_IT_Sp1
Raw_count	Sp1	L5_IT	66	L5_IT_Sp1
Raw_count	Sp1	L5_IT	92	L5_IT_Sp1
Raw_count	Sp1	L5_IT	79	L5_IT_Sp1
Raw_count	Sp1	L5_IT	114	L5_IT_Sp1
Raw_count	Sp1	L5_IT	136	L5_IT_Sp1
Raw_count	Sp1	L5_IT	111	L5_IT_Sp1
Raw_count	Sp1	L5_IT	55	L5_IT_Sp1
Raw_count	Sp1	L5_IT	76	L5_IT_Sp1
Raw_count	Sp1	L5_IT	121	L5_IT_Sp1
Raw_count	Sp1	L5_IT	63	L5_IT_Sp1
Raw_count	Sp1	L5_IT	53	L5_IT_Sp1
Raw_count	Sp1	L5_IT	74	L5_IT_Sp1
Raw_count	Sp1	L5_IT	88	L5_IT_Sp1
Raw_count	Sp1	L5_IT	131	L5_IT_Sp1
Raw_count	Sp1	L5_IT	96	L5_IT_Sp1
Raw_count	Sp1	L5_IT	50	L5_IT_Sp1
Raw_count	Sp1	L5_IT	121	L5_IT_Sp1
Raw_count	Sp1	L5_IT	74	L5_IT_Sp1
Raw_count	Sp1	L5_IT	97	L5_IT_Sp1
Raw_count	Sp1	L5_IT	90	L5_IT_Sp1
Raw_count	Sp1	L5_IT	97	L5_IT_Sp1
Raw_count	Sp1	L5_IT	100	L5_IT_Sp1
Raw_count	Sp1	L5_IT	57	L5_IT_Sp1
Raw_count	Sp1	L5_IT	82	L5_IT_Sp1
Raw_count	Sp1	L5_IT	45	L5_IT_Sp1
Raw_count	Sp1	L5_IT	208	L5_IT_Sp1
Raw_count	Sp1	L5_IT	59	L5_IT_Sp1
Raw_count	Sp1	L5_IT	93	L5_IT_Sp1
Raw_count	Sp1	L5_IT	41	L5_IT_Sp1
Raw_count	Sp1	L5_IT	116	L5_IT_Sp1
Raw_count	Sp2	L5_IT	235	L5_IT_Sp2
Raw_count	Sp2	L5_IT	187	L5_IT_Sp2
Raw_count	Sp2	L5_IT	213	L5_IT_Sp2
Raw_count	Sp2	L5_IT	106	L5_IT_Sp2
Raw_count	Sp2	L5_IT	74	L5_IT_Sp2
Raw_count	Sp2	L5_IT	250	L5_IT_Sp2
Raw_count	Sp2	L5_IT	295	L5_IT_Sp2
Raw_count	Sp2	L5_IT	192	L5_IT_Sp2
Raw_count	Sp2	L5_IT	103	L5_IT_Sp2
Raw_count	Sp2	L5_IT	115	L5_IT_Sp2
Raw_count	Sp2	L5_IT	88	L5_IT_Sp2
Raw_count	Sp2	L5_IT	197	L5_IT_Sp2
Raw_count	Sp2	L5_IT	82	L5_IT_Sp2
Raw_count	Sp2	L5_IT	141	L5_IT_Sp2
Raw_count	Sp2	L5_IT	121	L5_IT_Sp2
Raw_count	Sp2	L5_IT	178	L5_IT_Sp2
Raw_count	Sp2	L5_IT	62	L5_IT_Sp2
Raw_count	Sp2	L5_IT	212	L5_IT_Sp2
Raw_count	Sp2	L5_IT	196	L5_IT_Sp2
Raw_count	Sp2	L5_IT	184	L5_IT_Sp2
Raw_count	Sp2	L5_IT	169	L5_IT_Sp2
Raw_count	Sp2	L5_IT	92	L5_IT_Sp2
Raw_count	Sp2	L5_IT	197	L5_IT_Sp2
Raw_count	Sp2	L5_IT	87	L5_IT_Sp2
Raw_count	Sp2	L5_IT	138	L5_IT_Sp2
Raw_count	Sp2	L5_IT	245	L5_IT_Sp2
Raw_count	Sp2	L5_IT	156	L5_IT_Sp2
Raw_count	Sp2	L5_IT	154	L5_IT_Sp2
Raw_count	Sp2	L5_IT	277	L5_IT_Sp2
Raw_count	Sp2	L5_IT	224	L5_IT_Sp2
Raw_count	Sp2	L5_IT	121	L5_IT_Sp2
Raw_count	Sp2	L5_IT	105	L5_IT_Sp2
Raw_count	Sp2	L5_IT	128	L5_IT_Sp2
Raw_count	Sp2	L5_IT	65	L5_IT_Sp2
Raw_count	Sp2	L5_IT	149	L5_IT_Sp2
Raw_count	Sp2	L5_IT	173	L5_IT_Sp2
Raw_count	Sp2	L5_IT	113	L5_IT_Sp2
Raw_count	Sp2	L5_IT	93	L5_IT_Sp2
Raw_count	Sp2	L5_IT	81	L5_IT_Sp2
Raw_count	Sp2	L5_IT	189	L5_IT_Sp2
Raw_count	Sp2	L5_IT	70	L5_IT_Sp2
Raw_count	Sp2	L5_IT	95	L5_IT_Sp2
Raw_count	Sp2	L5_IT	172	L5_IT_Sp2
Raw_count	Sp2	L5_IT	232	L5_IT_Sp2
Raw_count	Sp2	L5_IT	186	L5_IT_Sp2
Raw_count	Sp2	L5_IT	131	L5_IT_Sp2
Raw_count	Sp2	L5_IT	209	L5_IT_Sp2
Raw_count	Sp2	L5_IT	208	L5_IT_Sp2
Raw_count	Sp2	L5_IT	160	L5_IT_Sp2
Raw_count	Sp2	L5_IT	246	L5_IT_Sp2
Raw_count	Sp2	L5_IT	73	L5_IT_Sp2
Raw_count	Sp2	L5_IT	124	L5_IT_Sp2
Raw_count	Sp2	L5_IT	168	L5_IT_Sp2
Raw_count	Sp2	L5_IT	113	L5_IT_Sp2
Raw_count	Sp2	L5_IT	101	L5_IT_Sp2
Raw_count	Sp2	L5_IT	205	L5_IT_Sp2
Raw_count	Sp2	L5_IT	296	L5_IT_Sp2
Raw_count	Sp2	L5_IT	171	L5_IT_Sp2
Raw_count	Sp2	L5_IT	196	L5_IT_Sp2
Raw_count	Sp2	L5_IT	242	L5_IT_Sp2
Raw_count	Sp2	L5_IT	197	L5_IT_Sp2
Raw_count	Sp2	L5_IT	182	L5_IT_Sp2
Raw_count	Sp2	L5_IT	101	L5_IT_Sp2
Raw_count	Sp2	L5_IT	105	L5_IT_Sp2
Raw_count	Sp2	L5_IT	115	L5_IT_Sp2
Raw_count	Sp2	L5_IT	84	L5_IT_Sp2
Raw_count	Sp2	L5_IT	138	L5_IT_Sp2
Raw_count	Sp2	L5_IT	122	L5_IT_Sp2
Raw_count	Sp2	L5_IT	81	L5_IT_Sp2
Raw_count	Sp2	L5_IT	239	L5_IT_Sp2
Raw_count	Sp2	L5_IT	116	L5_IT_Sp2
Raw_count	Sp2	L5_IT	165	L5_IT_Sp2
Raw_count	Sp2	L5_IT	203	L5_IT_Sp2
Raw_count	Sp2	L5_IT	178	L5_IT_Sp2
Raw_count	Sp2	L5_IT	83	L5_IT_Sp2
Raw_count	Sp2	L5_IT	279	L5_IT_Sp2
Raw_count	Sp2	L5_IT	182	L5_IT_Sp2
Raw_count	Sp2	L5_IT	93	L5_IT_Sp2
Raw_count	Sp2	L5_IT	142	L5_IT_Sp2
Raw_count	Sp2	L5_IT	172	L5_IT_Sp2
Raw_count	Sp2	L5_IT	104	L5_IT_Sp2
Raw_count	Sp2	L5_IT	135	L5_IT_Sp2
Raw_count	Sp2	L5_IT	121	L5_IT_Sp2
Raw_count	Sp2	L5_IT	288	L5_IT_Sp2
Raw_count	Sp2	L5_IT	186	L5_IT_Sp2
Raw_count	Sp2	L5_IT	167	L5_IT_Sp2
Raw_count	Sp2	L5_IT	169	L5_IT_Sp2
Raw_count	Sp2	L5_IT	109	L5_IT_Sp2
Raw_count	Sp2	L5_IT	248	L5_IT_Sp2
Raw_count	Sp2	L5_IT	88	L5_IT_Sp2
Raw_count	Sp2	L5_IT	151	L5_IT_Sp2
Raw_count	Sp2	L5_IT	113	L5_IT_Sp2
Raw_count	Sp2	L5_IT	107	L5_IT_Sp2
Raw_count	Sp2	L5_IT	125	L5_IT_Sp2
Raw_count	Sp2	L5_IT	126	L5_IT_Sp2
Raw_count	Sp2	L5_IT	138	L5_IT_Sp2
Raw_count	Sp2	L5_IT	133	L5_IT_Sp2
Raw_count	Sp2	L5_IT	178	L5_IT_Sp2
Raw_count	Sp2	L5_IT	122	L5_IT_Sp2
Raw_count	Sp2	L5_IT	110	L5_IT_Sp2
Raw_count	Sp2	L5_IT	119	L5_IT_Sp2
Raw_count	Sp2	L5_IT	145	L5_IT_Sp2
Raw_count	Sp2	L5_IT	301	L5_IT_Sp2
Raw_count	Sp2	L5_IT	83	L5_IT_Sp2
Raw_count	Sp2	L5_IT	291	L5_IT_Sp2
Raw_count	Sp2	L5_IT	98	L5_IT_Sp2
Raw_count	Sp2	L5_IT	115	L5_IT_Sp2
Raw_count	Sp2	L5_IT	71	L5_IT_Sp2
Raw_count	Sp2	L5_IT	159	L5_IT_Sp2
Raw_count	Sp2	L5_IT	301	L5_IT_Sp2
Raw_count	Sp2	L5_IT	132	L5_IT_Sp2
Raw_count	Sp2	L5_IT	107	L5_IT_Sp2
Raw_count	Sp2	L5_IT	189	L5_IT_Sp2
Raw_count	Sp2	L5_IT	129	L5_IT_Sp2
Raw_count	Sp2	L5_IT	91	L5_IT_Sp2
Raw_count	Sp2	L5_IT	92	L5_IT_Sp2
Raw_count	Sp2	L5_IT	65	L5_IT_Sp2
Raw_count	Sp2	L5_IT	224	L5_IT_Sp2
Raw_count	Sp2	L5_IT	122	L5_IT_Sp2
Raw_count	Sp2	L5_IT	214	L5_IT_Sp2
Raw_count	Sp2	L5_IT	136	L5_IT_Sp2
Raw_count	Sp2	L5_IT	191	L5_IT_Sp2
Raw_count	Sp2	L5_IT	147	L5_IT_Sp2
Raw_count	Sp2	L5_IT	116	L5_IT_Sp2
Raw_count	Sp2	L5_IT	173	L5_IT_Sp2
Raw_count	Sp2	L5_IT	186	L5_IT_Sp2
Raw_count	Sp2	L5_IT	259	L5_IT_Sp2
Raw_count	Sp2	L5_IT	32	L5_IT_Sp2
Raw_count	Sp2	L5_IT	170	L5_IT_Sp2
Raw_count	Sp2	L5_IT	72	L5_IT_Sp2
Raw_count	Sp2	L5_IT	114	L5_IT_Sp2
Raw_count	Sp2	L5_IT	187	L5_IT_Sp2
Raw_count	Sp2	L5_IT	142	L5_IT_Sp2
Raw_count	Sp2	L5_IT	167	L5_IT_Sp2
Raw_count	Sp2	L5_IT	228	L5_IT_Sp2
Raw_count	Sp2	L5_IT	217	L5_IT_Sp2
Raw_count	Sp2	L5_IT	107	L5_IT_Sp2
Raw_count	Sp2	L5_IT	229	L5_IT_Sp2
Raw_count	Sp2	L5_IT	127	L5_IT_Sp2
Raw_count	Sp2	L5_IT	220	L5_IT_Sp2
Raw_count	Sp2	L5_IT	197	L5_IT_Sp2
Raw_count	Sp2	L5_IT	114	L5_IT_Sp2
Raw_count	Sp2	L5_IT	123	L5_IT_Sp2
Raw_count	Sp2	L5_IT	243	L5_IT_Sp2
Raw_count	Sp2	L5_IT	194	L5_IT_Sp2
Raw_count	Sp2	L5_IT	138	L5_IT_Sp2
Raw_count	Sp2	L5_IT	208	L5_IT_Sp2
Raw_count	Sp2	L5_IT	84	L5_IT_Sp2
Raw_count	Sp2	L5_IT	125	L5_IT_Sp2
Raw_count	Sp2	L5_IT	257	L5_IT_Sp2
Raw_count	Sp2	L5_IT	118	L5_IT_Sp2
Raw_count	Sp2	L5_IT	67	L5_IT_Sp2
Raw_count	Sp2	L5_IT	167	L5_IT_Sp2
Raw_count	Sp2	L5_IT	245	L5_IT_Sp2
Raw_count	Sp2	L5_IT	290	L5_IT_Sp2
Raw_count	Sp2	L5_IT	238	L5_IT_Sp2
Raw_count	Sp2	L5_IT	187	L5_IT_Sp2
Raw_count	Sp2	L5_IT	276	L5_IT_Sp2
Raw_count	Sp2	L5_IT	195	L5_IT_Sp2
Raw_count	Sp2	L5_IT	119	L5_IT_Sp2
Raw_count	Sp2	L5_IT	176	L5_IT_Sp2
Raw_count	Sp2	L5_IT	142	L5_IT_Sp2
Raw_count	Sp2	L5_IT	176	L5_IT_Sp2
Raw_count	Sp2	L5_IT	206	L5_IT_Sp2
Raw_count	Sp2	L5_IT	97	L5_IT_Sp2
Raw_count	Sp2	L5_IT	117	L5_IT_Sp2
Raw_count	Sp2	L5_IT	163	L5_IT_Sp2
Raw_count	Sp2	L5_IT	218	L5_IT_Sp2
Raw_count	Sp2	L5_IT	198	L5_IT_Sp2
Raw_count	Sp2	L5_IT	354	L5_IT_Sp2
Raw_count	Sp2	L5_IT	291	L5_IT_Sp2
Raw_count	Sp2	L5_IT	198	L5_IT_Sp2
Raw_count	Sp2	L5_IT	149	L5_IT_Sp2
Raw_count	Sp2	L5_IT	218	L5_IT_Sp2
Raw_count	Sp2	L5_IT	166	L5_IT_Sp2
Raw_count	Sp2	L5_IT	100	L5_IT_Sp2
Raw_count	Sp2	L5_IT	87	L5_IT_Sp2
Raw_count	Sp2	L5_IT	255	L5_IT_Sp2
Raw_count	Sp2	L5_IT	148	L5_IT_Sp2
Raw_count	Sp2	L5_IT	120	L5_IT_Sp2
Raw_count	Sp2	L5_IT	191	L5_IT_Sp2
Raw_count	Sp2	L5_IT	214	L5_IT_Sp2
Raw_count	Sp2	L5_IT	148	L5_IT_Sp2
Raw_count	Sp2	L5_IT	110	L5_IT_Sp2
Raw_count	Sp2	L5_IT	234	L5_IT_Sp2
Raw_count	Sp2	L5_IT	119	L5_IT_Sp2
Raw_count	Sp2	L5_IT	131	L5_IT_Sp2
Raw_count	Sp2	L5_IT	120	L5_IT_Sp2
Raw_count	Sp2	L5_IT	163	L5_IT_Sp2
Raw_count	Sp2	L5_IT	232	L5_IT_Sp2
Raw_count	Sp2	L5_IT	168	L5_IT_Sp2
Raw_count	Sp2	L5_IT	105	L5_IT_Sp2
Raw_count	Sp2	L5_IT	148	L5_IT_Sp2
Raw_count	Sp2	L5_IT	91	L5_IT_Sp2
Raw_count	Sp2	L5_IT	62	L5_IT_Sp2
Raw_count	Sp2	L5_IT	135	L5_IT_Sp2
Raw_count	Sp2	L5_IT	100	L5_IT_Sp2
Raw_count	Sp2	L5_IT	168	L5_IT_Sp2
Raw_count	Sp2	L5_IT	83	L5_IT_Sp2
Raw_count	Sp2	L5_IT	103	L5_IT_Sp2
Raw_count	Sp2	L5_IT	201	L5_IT_Sp2
Raw_count	Sp2	L5_IT	224	L5_IT_Sp2
Raw_count	Sp2	L5_IT	171	L5_IT_Sp2
Raw_count	Sp2	L5_IT	210	L5_IT_Sp2
Raw_count	Sp2	L5_IT	163	L5_IT_Sp2
Raw_count	Sp2	L5_IT	160	L5_IT_Sp2
Raw_count	Sp2	L5_IT	132	L5_IT_Sp2
Raw_count	Sp2	L5_IT	95	L5_IT_Sp2
Raw_count	Sp2	L5_IT	245	L5_IT_Sp2
Raw_count	Sp2	L5_IT	140	L5_IT_Sp2
Raw_count	Sp2	L5_IT	213	L5_IT_Sp2
Raw_count	Sp2	L5_IT	170	L5_IT_Sp2
Raw_count	Sp2	L5_IT	103	L5_IT_Sp2
Raw_count	Sp2	L5_IT	121	L5_IT_Sp2
Raw_count	Sp2	L5_IT	73	L5_IT_Sp2
Raw_count	Sp2	L5_IT	118	L5_IT_Sp2
Raw_count	Sp2	L5_IT	145	L5_IT_Sp2
Raw_count	Sp2	L5_IT	115	L5_IT_Sp2
Raw_count	Sp2	L5_IT	171	L5_IT_Sp2
Raw_count	Sp2	L5_IT	216	L5_IT_Sp2
Raw_count	Sp2	L5_IT	154	L5_IT_Sp2
Raw_count	Sp2	L5_IT	113	L5_IT_Sp2
Raw_count	Sp2	L5_IT	166	L5_IT_Sp2
Raw_count	Sp2	L5_IT	81	L5_IT_Sp2
Raw_count	Sp2	L5_IT	75	L5_IT_Sp2
Raw_count	Sp2	L5_IT	249	L5_IT_Sp2
Raw_count	Sp2	L5_IT	233	L5_IT_Sp2
Raw_count	Sp2	L5_IT	99	L5_IT_Sp2
Raw_count	Sp2	L5_IT	155	L5_IT_Sp2
Raw_count	Sp2	L5_IT	143	L5_IT_Sp2
Raw_count	Sp2	L5_IT	206	L5_IT_Sp2
Raw_count	Sp2	L5_IT	177	L5_IT_Sp2
Raw_count	Sp2	L5_IT	227	L5_IT_Sp2
Raw_count	Sp2	L5_IT	195	L5_IT_Sp2
Raw_count	Sp2	L5_IT	152	L5_IT_Sp2
Raw_count	Sp2	L5_IT	70	L5_IT_Sp2
Raw_count	Sp2	L5_IT	160	L5_IT_Sp2
Raw_count	Sp2	L5_IT	117	L5_IT_Sp2
Raw_count	Sp2	L5_IT	122	L5_IT_Sp2
Raw_count	Sp2	L5_IT	164	L5_IT_Sp2
Raw_count	Sp2	L5_IT	185	L5_IT_Sp2
Raw_count	Sp2	L5_IT	149	L5_IT_Sp2
Raw_count	Sp2	L5_IT	148	L5_IT_Sp2
Raw_count	Sp2	L5_IT	133	L5_IT_Sp2
Raw_count	Sp2	L5_IT	198	L5_IT_Sp2
Raw_count	Sp2	L5_IT	304	L5_IT_Sp2
Raw_count	Sp2	L5_IT	152	L5_IT_Sp2
Raw_count	Sp2	L5_IT	151	L5_IT_Sp2
Raw_count	Sp2	L5_IT	150	L5_IT_Sp2
Raw_count	Sp2	L5_IT	135	L5_IT_Sp2
Raw_count	Sp2	L5_IT	290	L5_IT_Sp2
Raw_count	Sp2	L5_IT	148	L5_IT_Sp2
Raw_count	Sp2	L5_IT	309	L5_IT_Sp2
Raw_count	Sp2	L5_IT	210	L5_IT_Sp2
Raw_count	Sp2	L5_IT	196	L5_IT_Sp2
Raw_count	Sp2	L5_IT	80	L5_IT_Sp2
Raw_count	Sp2	L5_IT	153	L5_IT_Sp2
Raw_count	Sp2	L5_IT	243	L5_IT_Sp2
Raw_count	Sp2	L5_IT	125	L5_IT_Sp2
Raw_count	Sp2	L5_IT	152	L5_IT_Sp2
Raw_count	Sp2	L5_IT	63	L5_IT_Sp2
Raw_count	Sp2	L5_IT	226	L5_IT_Sp2
Raw_count	Sp2	L5_IT	176	L5_IT_Sp2
Raw_count	Sp2	L5_IT	233	L5_IT_Sp2
Raw_count	Sp2	L5_IT	119	L5_IT_Sp2
Raw_count	Sp2	L5_IT	114	L5_IT_Sp2
Raw_count	Sp2	L5_IT	156	L5_IT_Sp2
Raw_count	Sp2	L5_IT	129	L5_IT_Sp2
Raw_count	Sp2	L5_IT	107	L5_IT_Sp2
Raw_count	Sp2	L5_IT	149	L5_IT_Sp2
Raw_count	Sp2	L5_IT	108	L5_IT_Sp2
Raw_count	Sp2	L5_IT	144	L5_IT_Sp2
Raw_count	Sp2	L5_IT	120	L5_IT_Sp2
Raw_count	Sp2	L5_IT	126	L5_IT_Sp2
Raw_count	Sp2	L5_IT	121	L5_IT_Sp2
Raw_count	Sp2	L5_IT	120	L5_IT_Sp2
Raw_count	Sp2	L5_IT	64	L5_IT_Sp2
Raw_count	Sp2	L5_IT	114	L5_IT_Sp2
Raw_count	Sp2	L5_IT	158	L5_IT_Sp2
Raw_count	Sp2	L5_IT	117	L5_IT_Sp2
Raw_count	Sp2	L5_IT	114	L5_IT_Sp2
Raw_count	Sp2	L5_IT	138	L5_IT_Sp2
Raw_count	Sp2	L5_IT	162	L5_IT_Sp2
Raw_count	Sp2	L5_IT	181	L5_IT_Sp2
Raw_count	Sp2	L5_IT	310	L5_IT_Sp2
Raw_count	Sp2	L5_IT	82	L5_IT_Sp2
Raw_count	Sp2	L5_IT	98	L5_IT_Sp2
Raw_count	Sp2	L5_IT	165	L5_IT_Sp2
Raw_count	Sp2	L5_IT	146	L5_IT_Sp2
Raw_count	Sp2	L5_IT	187	L5_IT_Sp2
Raw_count	Sp2	L5_IT	184	L5_IT_Sp2
Raw_count	Sp2	L5_IT	212	L5_IT_Sp2
Raw_count	Sp2	L5_IT	186	L5_IT_Sp2
Raw_count	Sp2	L5_IT	137	L5_IT_Sp2
Raw_count	Sp2	L5_IT	78	L5_IT_Sp2
Raw_count	Sp2	L5_IT	158	L5_IT_Sp2
Raw_count	Sp2	L5_IT	177	L5_IT_Sp2
Raw_count	Sp2	L5_IT	152	L5_IT_Sp2
Raw_count	Sp2	L5_IT	130	L5_IT_Sp2
Raw_count	Sp2	L5_IT	162	L5_IT_Sp2
Raw_count	Sp2	L5_IT	139	L5_IT_Sp2
Raw_count	Sp2	L5_IT	228	L5_IT_Sp2
Raw_count	Sp2	L5_IT	131	L5_IT_Sp2
Raw_count	Sp2	L5_IT	154	L5_IT_Sp2
Raw_count	Sp2	L5_IT	102	L5_IT_Sp2
Raw_count	Sp2	L5_IT	180	L5_IT_Sp2
Raw_count	Sp2	L5_IT	107	L5_IT_Sp2
Raw_count	Sp2	L5_IT	165	L5_IT_Sp2
Raw_count	Sp2	L5_IT	139	L5_IT_Sp2
Raw_count	Sp2	L5_IT	142	L5_IT_Sp2
Raw_count	Sp2	L5_IT	106	L5_IT_Sp2
Raw_count	Sp2	L5_IT	131	L5_IT_Sp2
Raw_count	Sp2	L5_IT	122	L5_IT_Sp2
Raw_count	Sp2	L5_IT	151	L5_IT_Sp2
Raw_count	Sp2	L5_IT	238	L5_IT_Sp2
Raw_count	Sp2	L5_IT	225	L5_IT_Sp2
Raw_count	Sp2	L5_IT	150	L5_IT_Sp2
Raw_count	Sp2	L5_IT	155	L5_IT_Sp2
Raw_count	Sp2	L5_IT	276	L5_IT_Sp2
Raw_count	Sp2	L5_IT	114	L5_IT_Sp2
Raw_count	Sp2	L5_IT	190	L5_IT_Sp2
Raw_count	Sp2	L5_IT	206	L5_IT_Sp2
Raw_count	Sp2	L5_IT	175	L5_IT_Sp2
Raw_count	Sp2	L5_IT	70	L5_IT_Sp2
Raw_count	Sp2	L5_IT	129	L5_IT_Sp2
Raw_count	Sp2	L5_IT	135	L5_IT_Sp2
Raw_count	Sp2	L5_IT	159	L5_IT_Sp2
Raw_count	Sp2	L5_IT	171	L5_IT_Sp2
Raw_count	Sp2	L5_IT	375	L5_IT_Sp2
Raw_count	Sp2	L5_IT	98	L5_IT_Sp2
Raw_count	Sp2	L5_IT	207	L5_IT_Sp2
Raw_count	Sp2	L5_IT	107	L5_IT_Sp2
Raw_count	Sp2	L5_IT	224	L5_IT_Sp2
Raw_count	Sp2	L5_IT	202	L5_IT_Sp2
[truncated: 10,568 more rows]

## Sheet: Figure_S5d
Group	Mean_difference
Raw_count	55.0849
CBTS	3.82191
CP10K	-4.01978
Raw_count	25.6779
CBTS	-15.8609
CP10K	-13.7469
Raw_count	-3.18149
CBTS	-35.1651
CP10K	-38.5223
Raw_count	123.427
CBTS	49.527
CP10K	32.0698
Raw_count	65.526
CBTS	11.2247
CP10K	14.4525
Raw_count	56.3991
CBTS	4.71187
CP10K	2.53945
Raw_count	5.862
CBTS	-29.0778
CP10K	-26.8634
Raw_count	-20.9411
CBTS	-47.1122
CP10K	-51.291
Raw_count	-55.3145
CBTS	-70.1069
CP10K	-62.733
Raw_count	14.0794
CBTS	-23.6016
CP10K	-27.9942
Raw_count	168.113
CBTS	79.3587
CP10K	6.37542
Raw_count	41.9421
CBTS	-5.01098
CP10K	2.72394
Raw_count	29.8006
CBTS	-13.1167
CP10K	-17.6383
Raw_count	18.9422
CBTS	-20.3378
CP10K	-25.5635
Raw_count	-0.698964
CBTS	-33.5481
CP10K	-36.2677
Raw_count	-32.9718
CBTS	-55.1603
CP10K	-31.9693
Raw_count	34.0564
CBTS	-10.3034
CP10K	-14.9293
Raw_count	138.322
CBTS	59.6484
CP10K	33.511
Raw_count	51.9306
CBTS	1.69922
CP10K	-4.48881
Raw_count	63.8467
CBTS	9.60812
CP10K	18.5508
Raw_count	212.798
CBTS	109.252
CP10K	75.1336
Raw_count	346.855
CBTS	198.931
CP10K	227.022
Raw_count	105.553
CBTS	37.5084
CP10K	34.5522
Raw_count	34.0564
CBTS	-10.2032
CP10K	-16.3374
Raw_count	34.0564
CBTS	-10.2486
CP10K	2.01665
Raw_count	-10.6291
CBTS	-40.2138
CP10K	-11.9606
Raw_count	55.6949
CBTS	4.62077
CP10K	2.61392
Raw_count	78.7419
CBTS	19.5725
CP10K	11.5874
Raw_count	78.7419
CBTS	19.5725
CP10K	42.6458
Raw_count	22.885
CBTS	-17.6914
CP10K	-12.5694
Raw_count	5.92111
CBTS	-29.0776
CP10K	-24.8483
Raw_count	-4.24543
CBTS	-35.9057
CP10K	-43.1881
Raw_count	13.4932
CBTS	-23.9566
CP10K	-24.5923
Raw_count	-77.6573
CBTS	-85.0534
CP10K	-86.2307
Raw_count	-45.7391
CBTS	-63.5811
CP10K	-47.3283
Raw_count	-1.2216
CBTS	-33.8776
CP10K	-36.7976
Raw_count	109.96
CBTS	40.6465
CP10K	34.948
Raw_count	65.9746
CBTS	11.0316
CP10K	-13.8209
Raw_count	173.078
CBTS	82.6802
CP10K	85.0044
Raw_count	38.8102
CBTS	-7.03093
CP10K	-1.97597
Raw_count	154.513
CBTS	70.3064
CP10K	69.702
Raw_count	68.2276
CBTS	12.5796
CP10K	7.54377
Raw_count	-40.4194
CBTS	-60.1425
CP10K	-48.8543
Raw_count	4.26609
CBTS	-30.2494
CP10K	-35.2378
Raw_count	257.484
CBTS	139.145
CP10K	174.349
Raw_count	-32.9718
CBTS	-55.1603
CP10K	-51.6603
Raw_count	-55.3145
CBTS	-70.1069
CP10K	-79.3828
Raw_count	123.427
CBTS	49.9271
CP10K	70.7627
Raw_count	152.396
CBTS	69.3478
CP10K	85.2591
Raw_count	56.3991
CBTS	4.62593
CP10K	-5.39207
Raw_count	-77.6573
CBTS	-85.0534
CP10K	-87.1088
Raw_count	47.5576
CBTS	-0.948026
CP10K	-4.74857
Raw_count	19.1612
CBTS	-20.285
CP10K	14.8258
Raw_count	78.7419
CBTS	19.5725
CP10K	-1.71216
Raw_count	55.3352
CBTS	3.91419
CP10K	-8.26594
Raw_count	34.0564
CBTS	-10.3206
CP10K	-32.274
Raw_count	71.7598
CBTS	15.0123
CP10K	23.6401
Raw_count	110.915
CBTS	41.2346
CP10K	27.8719
Raw_count	123.427
CBTS	49.4656
CP10K	27.2477
Raw_count	48.9516
CBTS	-0.356256
CP10K	5.2696
Raw_count	114.49
CBTS	43.487
CP10K	5.45226
Raw_count	41.8278
CBTS	-5.03287
CP10K	-7.13359
Raw_count	29.5879
CBTS	-13.2387
CP10K	-17.2632
Raw_count	27.0008
CBTS	-14.9947
CP10K	-9.45988
Raw_count	-10.6291
CBTS	-40.2138
CP10K	1.87938
Raw_count	63.1539
CBTS	9.23848
CP10K	20.9418
Raw_count	54.8049
CBTS	4.06153
CP10K	5.08857
Raw_count	66.7531
CBTS	11.6194
CP10K	10.1398
Raw_count	197.903
CBTS	99.2875
CP10K	107.149
Raw_count	11.7137
CBTS	-25.2672
CP10K	-13.6607
Raw_count	-22.816
CBTS	-48.3664
CP10K	-61.4935
Raw_count	123.427
CBTS	49.4656
CP10K	35.4092
Raw_count	-55.3145
CBTS	-70.1069
CP10K	-73.6026
Raw_count	64.5238
CBTS	10.1535
CP10K	5.86304
Raw_count	34.0564
CBTS	-10.3206
CP10K	-15.0469
Raw_count	53.6666
CBTS	2.99863
CP10K	4.49966
Raw_count	41.504
CBTS	-5.33844
CP10K	-10.6442
Raw_count	38.1187
CBTS	-7.55134
CP10K	5.86493
Raw_count	45.7824
CBTS	-2.28864
CP10K	-4.9088
Raw_count	-55.3145
CBTS	-70.1069
CP10K	-66.2624
Raw_count	24.8111
CBTS	-16.3723
CP10K	-14.2599
Raw_count	22.3993
CBTS	-18.0969
CP10K	-15.0154
Raw_count	145.77
CBTS	64.4122
CP10K	54.3046
Raw_count	212.798
CBTS	109.252
CP10K	86.6421
Raw_count	8.52185
CBTS	-27.4024
CP10K	-27.3788
Raw_count	6.45655
CBTS	-28.7324
CP10K	-30.9053
Raw_count	-32.9718
CBTS	-55.1143
CP10K	-59.656
Raw_count	93.637
CBTS	29.5369
CP10K	13.3693
Raw_count	80.8697
CBTS	21.0315
CP10K	21.5874
Raw_count	123.427
CBTS	49.4656
CP10K	66.186
Raw_count	97.4474
CBTS	32.2184
CP10K	36.3761
Raw_count	34.0564
CBTS	-10.3206
CP10K	-7.54311
Raw_count	28.9495
CBTS	-13.7218
CP10K	-18.8132
Raw_count	54.6805
CBTS	3.4762
CP10K	2.08134
Raw_count	4.26609
CBTS	-30.2494
CP10K	-36.2809
Raw_count	2.51372
CBTS	-31.3968
CP10K	-35.0227
Raw_count	123.427
CBTS	49.4656
CP10K	75.9204
Raw_count	89.9132
CBTS	27.2416
CP10K	51.1852
Raw_count	203.223
CBTS	102.846
CP10K	72.9476
Raw_count	123.427
CBTS	49.4656
CP10K	-17.5544
Raw_count	106.67
CBTS	38.3622
CP10K	52.7058
Raw_count	95.3393
CBTS	30.6986
CP10K	34.711
Raw_count	56.3991
CBTS	4.62593
CP10K	-41.8245
Raw_count	97.1418
CBTS	31.9292
CP10K	43.8477
Raw_count	100.54
CBTS	34.2755
CP10K	43.4898
Raw_count	77.3004
CBTS	18.6318
CP10K	24.957
Raw_count	64.5238
CBTS	10.0918
CP10K	-0.890643
Raw_count	-1.69197
CBTS	-34.2081
CP10K	-30.5338
Raw_count	64.9925
CBTS	10.5054
CP10K	6.6901
Raw_count	-23.3963
CBTS	-48.7396
CP10K	-50.0782
Raw_count	19.3148
CBTS	-20.0097
CP10K	-23.9867
Raw_count	-9.48329
CBTS	-39.4281
CP10K	-42.7298
Raw_count	78.7419
CBTS	19.5725
CP10K	6.08834
Raw_count	29.9941
CBTS	-12.9895
CP10K	-13.5277
Raw_count	128.392
CBTS	52.8916
CP10K	40.1153
Raw_count	212.798
CBTS	109.252
CP10K	-1.65168
Raw_count	59.4927
CBTS	6.77635
CP10K	8.79294
Raw_count	235.141
CBTS	124.198
CP10K	83.7712
Raw_count	78.7419
CBTS	19.5725
CP10K	0.432671
Raw_count	67.5705
CBTS	12.0992
CP10K	24.954
Raw_count	90.327
CBTS	27.3516
CP10K	25.7619
Raw_count	75.8527
CBTS	17.9684
CP10K	15.4757
Raw_count	51.453
CBTS	1.49838
CP10K	7.95873
Raw_count	155.926
CBTS	71.2061
CP10K	90.7305
Raw_count	212.798
CBTS	109.682
CP10K	101.604
Raw_count	54.368
CBTS	3.26715
CP10K	12.5475
Raw_count	-70.2097
CBTS	-80.0713
CP10K	-72.1176
Raw_count	168.113
CBTS	79.3587
CP10K	30.5942
Raw_count	-40.4194
CBTS	-60.1425
CP10K	-58.0887
Raw_count	28.7993
CBTS	-13.8375
CP10K	0.83019
Raw_count	23.7444
CBTS	-17.219
CP10K	2.39811
Raw_count	94.3818
CBTS	30.0351
CP10K	24.2552
Raw_count	346.855
CBTS	198.931
CP10K	95.4626
Raw_count	6.55765
CBTS	-28.6826
CP10K	-39.8103
Raw_count	177.05
CBTS	85.3374
CP10K	88.6425
Raw_count	17.8071
CBTS	-21.1247
CP10K	-28.5943
Raw_count	42.0141
CBTS	-4.82867
CP10K	1.92011
Raw_count	-10.6291
CBTS	-40.2138
CP10K	-56.3434
Raw_count	11.7137
CBTS	-25.2672
CP10K	-25.7953
Raw_count	61.7188
CBTS	8.2481
CP10K	-5.57015
Raw_count	436.226
CBTS	258.717
CP10K	346.62
Raw_count	9.23114
CBTS	-26.8946
CP10K	-24.0458
Raw_count	-35.003
CBTS	-56.446
CP10K	-52.4552
Raw_count	-55.3145
CBTS	-70.1069
CP10K	-63.3396
Raw_count	34.0564
CBTS	-10.3206
CP10K	-5.43188
Raw_count	212.798
CBTS	109.252
CP10K	397.638
Raw_count	-10.6291
CBTS	-40.2138
CP10K	-51.8287
Raw_count	-62.7621
CBTS	-75.0891
CP10K	-79.6256
Raw_count	-32.9718
CBTS	-55.1603
CP10K	-67.168
Raw_count	11.7137
CBTS	-25.2096
CP10K	-25.9475
Raw_count	39.0215
CBTS	-6.91428
CP10K	-4.34223
Raw_count	43.6319
CBTS	-3.83039
CP10K	7.12121
Raw_count	11.7137
CBTS	-25.2672
CP10K	-22.1357
Raw_count	-1.69197
CBTS	-34.2351
CP10K	-28.5865
Raw_count	109.463
CBTS	40.124
CP10K	23.823
Raw_count	40.0145
CBTS	-6.27719
CP10K	-9.94935
Raw_count	-8.14654
CBTS	-38.532
CP10K	-35.4293
Raw_count	11.7137
CBTS	-25.2343
CP10K	-26.5858
Raw_count	1106.51
CBTS	707.114
CP10K	541.769
Raw_count	-55.3145
CBTS	-70.1069
CP10K	-71.3901
Raw_count	-28.5033
CBTS	-52.171
CP10K	-48.702
Raw_count	73.3254
CBTS	16.0573
CP10K	25.7992
Raw_count	25.1193
CBTS	-16.2993
CP10K	-12.5413
Raw_count	27.6728
CBTS	-14.5535
CP10K	-19.6052
Raw_count	31.5739
CBTS	-11.891
CP10K	-20.293
Raw_count	-38.5575
CBTS	-58.897
CP10K	-63.4326
Raw_count	21.2891
CBTS	-18.7583
CP10K	-15.0277
Raw_count	15.6565
CBTS	-22.5735
CP10K	-9.61667
Raw_count	66.8257
CBTS	11.6927
CP10K	26.8
Raw_count	148.122
CBTS	66.0931
CP10K	65.6323
Raw_count	53.3524
CBTS	2.73148
CP10K	0.407213
Raw_count	39.7307
CBTS	-6.43326
CP10K	-14.7254
Raw_count	38.8102
CBTS	-7.07966
CP10K	-1.53671
Raw_count	106.67
CBTS	38.2557
CP10K	50.4695
Raw_count	34.3899
CBTS	-9.89888
CP10K	-12.9612
Raw_count	-55.3145
CBTS	-70.1069
CP10K	-72.7443
Raw_count	13.7448
CBTS	-23.9084
CP10K	-31.7911
Raw_count	34.0564
CBTS	-10.3206
CP10K	-26.6496
Raw_count	136.195
CBTS	58.0065
CP10K	25.3596
Raw_count	36.8492
CBTS	-8.41708
CP10K	-9.52702
Raw_count	88.672
CBTS	26.2154
CP10K	25.6891
Raw_count	123.427
CBTS	49.4656
CP10K	30.0272
Raw_count	197.903
CBTS	99.2875
CP10K	128.898
Raw_count	85.9882
CBTS	24.5236
CP10K	32.3575
Raw_count	16.6787
CBTS	-21.9457
CP10K	-24.6241
Raw_count	35.7114
CBTS	-9.0822
CP10K	-7.29654
Raw_count	47.1992
CBTS	-1.49287
CP10K	-4.61027
Raw_count	56.3991
CBTS	4.62593
CP10K	-6.94511
Raw_count	78.7419
CBTS	19.65
CP10K	39.1839
Raw_count	115.98
CBTS	44.4834
CP10K	52.2258
Raw_count	40.7592
CBTS	-5.79317
CP10K	-3.69618
Raw_count	112.256
CBTS	42.2112
CP10K	47.0535
Raw_count	-6.68623
CBTS	-37.4969
CP10K	-42.3039
Raw_count	-10.6291
CBTS	-40.2138
CP10K	-49.0493
Raw_count	94.9911
CBTS	30.4427
CP10K	34.0349
Raw_count	97.8928
CBTS	32.3838
CP10K	51.7145
Raw_count	57.8886
CBTS	5.66573
CP10K	19.0964
Raw_count	16.1822
CBTS	-22.214
CP10K	-27.154
Raw_count	48.9516
CBTS	-0.356256
CP10K	23.5539
Raw_count	46.9464
CBTS	-1.52275
CP10K	-5.73016
Raw_count	-47.1899
CBTS	-64.652
CP10K	-74.3189
Raw_count	-23.6623
CBTS	-48.8539
CP10K	-52.0662
Raw_count	19.1612
CBTS	-20.285
CP10K	-15.9314
Raw_count	46.6242
CBTS	-1.76201
CP10K	-11.3688
Raw_count	8.7994
CBTS	-27.1583
CP10K	-34.7488
Raw_count	-55.3145
CBTS	-70.1069
CP10K	-52.9099
Raw_count	160.665
CBTS	74.3766
CP10K	92.9856
Raw_count	75.7628
CBTS	17.6279
CP10K	3.69458
Raw_count	113.497
CBTS	42.9204
CP10K	44.919
Raw_count	28.0983
CBTS	-14.2712
CP10K	-9.78734
Raw_count	14.7803
CBTS	-23.1601
CP10K	-24.4378
Raw_count	45.2278
CBTS	-2.81744
CP10K	-3.00455
Raw_count	235.141
CBTS	124.198
CP10K	118.946
Raw_count	38.0284
CBTS	-7.46939
CP10K	-8.3529
Raw_count	-55.3145
CBTS	-70.1069
CP10K	-74.3255
Raw_count	-17.5038
CBTS	-44.708
CP10K	-59.5303
Raw_count	49.7355
CBTS	0.243963
CP10K	11.1423
Raw_count	27.6728
CBTS	-14.5159
CP10K	-19.8668
Raw_count	59.8747
CBTS	7.05346
CP10K	0.69745
Raw_count	70.9705
CBTS	14.4349
CP10K	18.2149
Raw_count	-10.6291
CBTS	-40.2138
CP10K	-62.9036
Raw_count	12.9214
CBTS	-24.3523
CP10K	-20.9904
Raw_count	-19.5662
CBTS	-46.1261
CP10K	-49.3828
Raw_count	59.5223
CBTS	6.82837
CP10K	1.95943
Raw_count	-28.5033
CBTS	-52.112
CP10K	-32.5083
Raw_count	0.0954447
CBTS	-32.9816
CP10K	-39.1077
Raw_count	78.7419
CBTS	19.5725
CP10K	18.1538
Raw_count	6.12798
CBTS	-28.9492
CP10K	-14.1637
Raw_count	-32.9718
CBTS	-55.1603
CP10K	-5.09643
Raw_count	81.3704
CBTS	21.3309
CP10K	14.1697
Raw_count	52.2099
CBTS	1.86264
CP10K	2.45711
Raw_count	41.2061
CBTS	-5.53773
CP10K	0.322459
Raw_count	52.7495
CBTS	2.45583
CP10K	4.9619
Raw_count	-18.0766
CBTS	-45.1397
CP10K	-40.7295
Raw_count	-1.69197
CBTS	-34.2351
CP10K	-44.0034
Raw_count	72.6828
CBTS	15.6519
CP10K	27.0943
Raw_count	164.921
CBTS	77.3535
CP10K	73.3804
Raw_count	66.5549
CBTS	11.4198
CP10K	24.6939
Raw_count	9.03254
CBTS	-27.0248
CP10K	-33.1749
Raw_count	-26.8783
CBTS	-51.0566
CP10K	-57.7127
Raw_count	7.65135
CBTS	-27.9242
CP10K	-27.4941
Raw_count	-55.3145
CBTS	-70.1069
CP10K	-74.9865
Raw_count	123.427
CBTS	49.4656
CP10K	59.1792
Raw_count	101.085
CBTS	34.5191
CP10K	30.3019
Raw_count	-1.69197
CBTS	-34.2351
CP10K	-28.1811
Raw_count	-67.5015
CBTS	-78.2108
CP10K	-73.7842
Raw_count	-70.2097
CBTS	-80.0713
CP10K	-83.3443
Raw_count	34.0564
CBTS	-10.3206
CP10K	7.64222
Raw_count	26.6088
CBTS	-15.3028
CP10K	-32.6471
Raw_count	92.4912
CBTS	28.8924
CP10K	26.337
Raw_count	136.303
CBTS	58.4094
CP10K	68.1291
Raw_count	50.0757
CBTS	0.699855
CP10K	-32.277
Raw_count	-55.3145
CBTS	-70.1069
CP10K	-57.2533
Raw_count	-10.6291
CBTS	-40.2138
CP10K	-3.44577
Raw_count	35.9992
CBTS	-8.94782
CP10K	-18.3431
Raw_count	56.972
CBTS	5.10871
CP10K	-4.75686
Raw_count	-5.66402
CBTS	-36.8635
CP10K	-39.5749
Raw_count	6.9743
CBTS	-28.2972
CP10K	-28.0083
Raw_count	58.1178
CBTS	5.84249
CP10K	5.33482
Raw_count	-55.3145
CBTS	-70.0806
CP10K	-67.8481
Raw_count	83.4456
CBTS	22.7987
CP10K	8.0906
Raw_count	41.112
CBTS	-5.55477
CP10K	-7.63688
Raw_count	7.98988
CBTS	-27.7583
CP10K	-29.147
Raw_count	19.6749
CBTS	-19.8563
CP10K	-23.8958
Raw_count	53.9166
CBTS	2.9652
CP10K	6.20905
Raw_count	70.6172
CBTS	14.1374
CP10K	16.7595
Raw_count	22.885
CBTS	-17.7517
CP10K	-7.75988
Raw_count	34.0564
CBTS	-10.3206
CP10K	-16.5623
Raw_count	24.4809
CBTS	-16.6897
CP10K	-15.5723
Raw_count	16.1822
CBTS	-22.2779
CP10K	-22.6459
Raw_count	36.8492
CBTS	-8.41708
CP10K	-17.6975
Raw_count	-55.3145
CBTS	-70.1069
CP10K	-64.8908
Raw_count	-18.0766
CBTS	-45.1959
CP10K	-60.6847
Raw_count	61.9848
CBTS	8.36257
CP10K	21.8889
Raw_count	19.1612
CBTS	-20.285
CP10K	-19.3945
Raw_count	-15.0976
CBTS	-43.2031
CP10K	-48.0332
Raw_count	85.1255
CBTS	23.9519
CP10K	20.6986
Raw_count	-3.18149
CBTS	-35.2316
CP10K	-18.945
Raw_count	39.0215
CBTS	-6.99917
CP10K	-5.42493
Raw_count	-7.74613
CBTS	-38.2484
CP10K	-38.4442
Raw_count	56.3991
CBTS	4.62593
CP10K	0.827056
Raw_count	-77.6573
CBTS	-85.0534
CP10K	-70.7929
Raw_count	22.885
CBTS	-17.7939
CP10K	-1.57627
Raw_count	-27.1792
CBTS	-51.2408
CP10K	-49.7627
Raw_count	-55.3145
CBTS	-70.1069
CP10K	-74.6987
Raw_count	4.26609
CBTS	-30.2494
CP10K	-36.2415
Raw_count	109.678
CBTS	40.3342
CP10K	45.474
Raw_count	145.77
CBTS	64.4122
CP10K	87.5126
Raw_count	141.302
CBTS	61.4229
CP10K	47.3715
Raw_count	-10.6291
CBTS	-40.2138
CP10K	-9.13727
Raw_count	48.9516
CBTS	-0.356256
CP10K	-22.6901
Raw_count	-10.6291
CBTS	-40.2138
CP10K	-46.1859
Raw_count	-30.0575
CBTS	-53.1982
CP10K	-57.1958
Raw_count	55.7608
CBTS	4.2906
CP10K	2.59132
Raw_count	-55.3145
CBTS	-70.1069
CP10K	-82.3093
Raw_count	48.9516
CBTS	-0.315349
CP10K	-10.7491
Raw_count	34.0564
CBTS	-10.3206
CP10K	-30.8329
Raw_count	48.9876
CBTS	0.0451235
CP10K	0.243335
Raw_count	145.77
CBTS	64.4122
CP10K	136.541
Raw_count	138.322
CBTS	59.43
CP10K	37.0382
Raw_count	-32.9718
CBTS	-55.1603
CP10K	-69.4862
Raw_count	11.7137
CBTS	-25.2442
CP10K	-32.8225
Raw_count	838.395
CBTS	527.756
CP10K	367.562
Raw_count	78.2588
CBTS	19.5397
CP10K	18.5683
Raw_count	75.949
CBTS	17.7721
CP10K	17.8989
Raw_count	63.8467
CBTS	10.0598
CP10K	90.1446
Raw_count	71.2943
CBTS	14.5903
CP10K	24.7465
Raw_count	51.2431
CBTS	1.22465
CP10K	-4.09489
Raw_count	242.589
CBTS	129.298
CP10K	167.172
Raw_count	212.798
CBTS	109.252
CP10K	77.7852
Raw_count	47.533
CBTS	-1.21838
CP10K	3.92896
Raw_count	48.2745
CBTS	-0.781421
CP10K	-6.89105
Raw_count	71.2943
CBTS	14.5903
CP10K	7.86328
Raw_count	29.5614
CBTS	-13.1188
CP10K	-10.0173
Raw_count	52.9992
CBTS	2.54356
CP10K	-6.5844
Raw_count	80.1833
CBTS	20.6446
CP10K	15.9231
Raw_count	120.746
CBTS	48.1096
CP10K	66.813
Raw_count	87.679
CBTS	25.5511
CP10K	35.3111
Raw_count	119.704
CBTS	47.05
CP10K	32.2597
Raw_count	75.3981
CBTS	17.5966
CP10K	15.1869
Raw_count	153.218
CBTS	69.3944
CP10K	45.5055
Raw_count	257.484
CBTS	139.145
CP10K	28.3939
Raw_count	95.7649
CBTS	30.9987
CP10K	12.2837
Raw_count	12.9783
CBTS	-24.3509
CP10K	-17.1746
Raw_count	4.26609
CBTS	-30.2494
CP10K	-44.5168
Raw_count	212.798
CBTS	109.252
CP10K	112.14
Raw_count	-10.6291
CBTS	-40.1962
CP10K	-41.5205
Raw_count	-77.6573
CBTS	-85.0534
CP10K	-66.9925
Raw_count	63.8467
CBTS	9.64026
CP10K	18.4932
Raw_count	11.8294
CBTS	-24.996
CP10K	-25.2538
Raw_count	70.9705
CBTS	14.4656
CP10K	2.54894
Raw_count	-18.7537
CBTS	-45.6184
CP10K	-48.3171
Raw_count	42.2639
CBTS	-4.72234
CP10K	-5.40741
Raw_count	11.7137
CBTS	-25.2672
CP10K	-27.9297
Raw_count	159.176
CBTS	73.3801
CP10K	100.501
Raw_count	302.169
CBTS	169.038
CP10K	137.655
Raw_count	42.2487
CBTS	-4.76206
CP10K	-4.8313
Raw_count	-55.3145
CBTS	-70.1069
CP10K	-85.3998
Raw_count	42.1423
CBTS	-4.74946
CP10K	-0.803237
Raw_count	78.7419
CBTS	19.8183
CP10K	35.142
Raw_count	34.0564
CBTS	-10.3206
CP10K	-28.3429
Raw_count	20.7715
CBTS	-19.1405
CP10K	-14.3675
Raw_count	78.7419
CBTS	19.5725
CP10K	-9.98526
Raw_count	47.8058
CBTS	-1.12275
CP10K	-0.63189
Raw_count	101.085
CBTS	34.5678
CP10K	34.299
Raw_count	34.0564
CBTS	-10.3206
CP10K	30.628
Raw_count	41.8278
CBTS	-5.12183
CP10K	-14.3067
Raw_count	69.8048
CBTS	13.5939
CP10K	32.0722
Raw_count	34.0564
CBTS	-10.3206
CP10K	-13.0383
Raw_count	23.2703
CBTS	-17.5012
CP10K	-15.5405
Raw_count	212.798
CBTS	109.252
CP10K	50.7236
Raw_count	43.9865
CBTS	-3.67771
CP10K	-7.30376
Raw_count	16.6787
CBTS	-21.9457
CP10K	-15.4067
Raw_count	27.3869
CBTS	-14.6176
CP10K	-15.01
Raw_count	34.0564
CBTS	-10.2872
CP10K	-11.1783
Raw_count	-17.5038
CBTS	-44.7996
CP10K	-52.6229
Raw_count	34.0564
CBTS	-10.2861
CP10K	-23.4963
Raw_count	-2.50444
CBTS	-34.7421
CP10K	-40.5152
Raw_count	67.0848
CBTS	11.7743
CP10K	3.55151
Raw_count	78.7419
CBTS	19.5725
CP10K	9.37073
Raw_count	96.6161
CBTS	31.5297
CP10K	18.0292
Raw_count	24.7036
CBTS	-16.4577
CP10K	-18.4739
Raw_count	11.7137
CBTS	-25.2672
CP10K	-25.9695
Raw_count	17.6413
CBTS	-21.2226
CP10K	-22.7417
Raw_count	120.236
CBTS	47.5683
CP10K	44.2214
Raw_count	212.798
CBTS	109.252
CP10K	57.7176
Raw_count	-55.3145
CBTS	-70.1069
CP10K	-46.6509
Raw_count	659.653
CBTS	408.183
CP10K	220.541
Raw_count	-32.9718
CBTS	-55.1603
CP10K	-57.3154
Raw_count	331.96
CBTS	188.967
CP10K	232.125
Raw_count	-40.4194
CBTS	-60.1152
CP10K	-60.6969
Raw_count	-16.2148
CBTS	-43.9288
CP10K	-47.0386
Raw_count	19.6577
CBTS	-19.8103
CP10K	-21.0655
Raw_count	51.9306
CBTS	1.7201
CP10K	2.71999
Raw_count	-47.1899
CBTS	-64.6718
CP10K	-63.0403
Raw_count	-55.3145
CBTS	-70.1069
CP10K	-86.059
Raw_count	7.98988
CBTS	-27.7583
CP10K	-32.7985
Raw_count	34.0564
CBTS	-10.2781
CP10K	-16.6751
Raw_count	1.55788
CBTS	-32.0611
CP10K	-29.8023
Raw_count	10.1178
CBTS	-26.2862
CP10K	-33.2577
Raw_count	-19.5662
CBTS	-46.1924
CP10K	-59.7321
Raw_count	69.8048
CBTS	13.5939
CP10K	24.0298
Raw_count	11.7137
CBTS	-25.2672
CP10K	2.22435
Raw_count	62.9705
CBTS	9.02198
CP10K	18.3074
Raw_count	45.2278
CBTS	-2.84735
CP10K	-8.64713
Raw_count	-10.6291
CBTS	-40.2138
CP10K	5.7261
Raw_count	-10.6291
CBTS	-40.1677
CP10K	-39.3581
Raw_count	47.462
CBTS	-1.3122
CP10K	-8.21817
Raw_count	-10.6291
CBTS	-40.2138
CP10K	-13.9949
Raw_count	65.9746
CBTS	11.0804
CP10K	15.2552
Raw_count	123.427
CBTS	49.4656
CP10K	18.7482
Raw_count	114.49
CBTS	43.487
CP10K	39.8822
Raw_count	18.5884
CBTS	-20.5805
CP10K	-27.1392
Raw_count	-0.698964
CBTS	-33.5708
CP10K	-46.9153
Raw_count	235.141
CBTS	124.198
CP10K	207.645
Raw_count	53.7813
CBTS	3.23485
CP10K	1.51443
Raw_count	-44.1432
CBTS	-62.6336
CP10K	-67.9907
Raw_count	74.1192
CBTS	16.5048
CP10K	20.5689
Raw_count	17.2993
CBTS	-21.4528
CP10K	-22.0254
Raw_count	-55.3145
CBTS	-70.1069
CP10K	-50.2569
Raw_count	6.12798
CBTS	-29.0038
CP10K	-18.7561
Raw_count	65.6564
CBTS	11.1726
CP10K	14.3936
Raw_count	6.72451
CBTS	-28.4765
CP10K	-29.4793
Raw_count	34.0564
CBTS	-10.2625
CP10K	-11.1631
Raw_count	50.0155
CBTS	0.399628
CP10K	-4.48516
Raw_count	-10.6291
CBTS	-40.2138
CP10K	-57.3611
Raw_count	-44.1432
CBTS	-62.6336
CP10K	-61.3573
Raw_count	-55.3145
CBTS	-70.1069
CP10K	-75.4629
Raw_count	78.7419
CBTS	19.5725
CP10K	-1.03236
Raw_count	7.6099
CBTS	-27.7781
CP10K	-27.298
Raw_count	-28.5033
CBTS	-52.171
CP10K	-71.8881
Raw_count	-17.5038
CBTS	-44.8127
CP10K	-53.2848
Raw_count	81.9337
CBTS	21.8148
CP10K	30.3508
Raw_count	69.8048
CBTS	13.5939
CP10K	20.3042
Raw_count	35.2022
CBTS	-9.41116
CP10K	-10.564
Raw_count	78.7419
CBTS	19.5725
CP10K	24.3201
Raw_count	3.58904
CBTS	-30.7023
CP10K	-38.4601
Raw_count	40.5835
CBTS	-5.81743
CP10K	-11.4157
Raw_count	-55.3145
CBTS	-70.1069
CP10K	-63.321
Raw_count	-10.6291
CBTS	-40.2138
CP10K	-35.7937
Raw_count	82.8042
CBTS	22.3585
CP10K	26.9181
Raw_count	212.798
CBTS	109.252
CP10K	75.5544
Raw_count	105.553
CBTS	37.5084
CP10K	29.3758
Raw_count	-2.42153
CBTS	-34.6329
CP10K	-33.9495
Raw_count	89.5747
CBTS	27.0919
CP10K	37.1449
Raw_count	-19.5662
CBTS	-46.1924
CP10K	-61.4528
Raw_count	156.941
CBTS	71.8855
CP10K	20.1
Raw_count	81.7714
CBTS	21.9724
CP10K	18.5556
Raw_count	93.637
CBTS	29.5369
CP10K	35.8955
Raw_count	20.307
CBTS	-19.5185
CP10K	-22.6745
Raw_count	65.843
CBTS	11.0634
CP10K	4.522
Raw_count	55.5054
CBTS	4.05369
CP10K	-6.30082
Raw_count	5.834
CBTS	-29.1776
CP10K	-28.5239
Raw_count	-20.5592
CBTS	-46.796
CP10K	-46.341
Raw_count	14.3948
CBTS	-23.3226
CP10K	-10.5981
Raw_count	103.766
CBTS	36.3798
CP10K	28.3747
Raw_count	26.352
CBTS	-15.4567
CP10K	-12.5183
Raw_count	-25.5242
CBTS	-50.1781
CP10K	-54.3481
Raw_count	34.0564
CBTS	-10.3206
CP10K	-28.8445
Raw_count	14.323
CBTS	-23.2786
CP10K	-24.9034
Raw_count	152.841
CBTS	69.3136
CP10K	66.369
Raw_count	-77.6573
CBTS	-85.0534
CP10K	-92.0183
Raw_count	0.542299
CBTS	-32.7405
CP10K	-35.5191
Raw_count	14.3422
CBTS	-23.3839
CP10K	-19.3144
Raw_count	28.607
CBTS	-13.8368
CP10K	-25.5113
Raw_count	53.6063
CBTS	2.79716
CP10K	-2.43831
Raw_count	-23.6623
CBTS	-48.8933
CP10K	-54.5106
Raw_count	32.6265
CBTS	-11.1284
CP10K	-9.98345
Raw_count	35.5215
CBTS	-9.22144
CP10K	-20.062
Raw_count	34.0564
CBTS	-10.3206
CP10K	-64.3108
Raw_count	31.8221
CBTS	-11.7881
CP10K	2.00673
Raw_count	7.24512
CBTS	-28.2565
CP10K	-39.8362
Raw_count	212.798
CBTS	109.252
CP10K	92.3964
Raw_count	145.77
CBTS	64.4122
CP10K	51.8141
Raw_count	13.7448
CBTS	-23.8658
CP10K	-21.8595
Raw_count	-4.53559
CBTS	-36.1195
CP10K	-36.3985
Raw_count	212.798
CBTS	109.252
CP10K	68.3243
Raw_count	78.7419
CBTS	19.5725
CP10K	-43.55
Raw_count	60.8677
CBTS	7.61524
CP10K	5.94964
Raw_count	34.0564
CBTS	-10.3206
CP10K	-32.958
Raw_count	-1.69197
CBTS	-34.2351
CP10K	-36.0681
Raw_count	-55.3145
CBTS	-70.1069
CP10K	-76.9779
Raw_count	-10.6291
CBTS	-40.2138
CP10K	-51.1178
Raw_count	75.2599
CBTS	17.4309
CP10K	18.2077
Raw_count	134.599
CBTS	56.9389
CP10K	18.6469
Raw_count	48.5792
CBTS	-0.452173
CP10K	-2.52145
Raw_count	34.0564
CBTS	-10.3206
CP10K	-13.2991
Raw_count	12.1352
CBTS	-24.9416
CP10K	-30.8897
Raw_count	69.8048
CBTS	13.5939
CP10K	30.2565
Raw_count	8.52185
CBTS	-27.4024
CP10K	-12.1521
Raw_count	302.169
CBTS	169.038
CP10K	268.449
Raw_count	45.2278
CBTS	-2.84735
CP10K	4.37345
Raw_count	19.1612
CBTS	-20.2106
CP10K	-17.5273
Raw_count	1.28706
CBTS	-32.2144
CP10K	-36.9846
Raw_count	34.0564
CBTS	-10.3206
CP10K	10.1344
Raw_count	34.0564
CBTS	-10.3206
CP10K	-36.1101
Raw_count	110.86
CBTS	41.1125
CP10K	66.8515
Raw_count	-55.3145
CBTS	-70.1069
CP10K	-66.7149
Raw_count	64.9925
CBTS	10.4269
CP10K	26.3129
Raw_count	56.3991
CBTS	4.71546
CP10K	-1.37527
Raw_count	71.8672
CBTS	14.9736
CP10K	42.2197
Raw_count	145.77
CBTS	64.4122
CP10K	0.246408
Raw_count	34.0564
CBTS	-10.3206
CP10K	-42.1566
Raw_count	311.106
CBTS	175.017
CP10K	175.677
Raw_count	97.8928
CBTS	32.4421
CP10K	25.2712
Raw_count	219.182
CBTS	113.522
CP10K	103.512
Raw_count	42.9935
CBTS	-4.2536
CP10K	-11.6272
Raw_count	-8.2772
CBTS	-38.5807
CP10K	-31.9091
Raw_count	22.885
CBTS	-17.7517
CP10K	-22.6498
Raw_count	82.3167
CBTS	21.9639
CP10K	28.7768
Raw_count	-10.6291
CBTS	-40.2138
CP10K	-67.3862
Raw_count	-13.2576
CBTS	-41.9301
CP10K	-29.5925
Raw_count	49.5992
CBTS	0.103768
CP10K	7.98307
Raw_count	10.82
CBTS	-25.8103
CP10K	-14.1413
Raw_count	48.9516
CBTS	-0.356256
CP10K	-25.5789
Raw_count	-5.04338
CBTS	-36.3915
CP10K	-34.4943
Raw_count	9.44701
CBTS	-26.7181
CP10K	-30.9051
Raw_count	46.7032
CBTS	-1.71191
CP10K	-4.48615
Raw_count	-10.6291
CBTS	-40.2138
CP10K	-22.713
Raw_count	102.453
CBTS	35.5193
CP10K	30.1875
Raw_count	96.7278
CBTS	32.1005
CP10K	32.261
Raw_count	69.4324
CBTS	13.3448
CP10K	24.5993
Raw_count	21.4279
CBTS	-18.7034
CP10K	-16.256
Raw_count	-77.6573
CBTS	-85.0534
CP10K	-86.7886
Raw_count	48.2611
CBTS	-0.583122
CP10K	-4.2937
Raw_count	52.8713
CBTS	2.29909
CP10K	-10.9341
Raw_count	168.113
CBTS	79.6352
CP10K	70.1236
Raw_count	123.427
CBTS	49.4656
CP10K	32.0724
Raw_count	34.6562
CBTS	-9.65251
CP10K	-13.665
Raw_count	105.553
CBTS	37.5084
CP10K	36.6747
Raw_count	78.7419
CBTS	19.5725
CP10K	70.7098
Raw_count	41.2061
CBTS	-5.4679
CP10K	-8.14356
Raw_count	80.9761
CBTS	21.1417
CP10K	44.3239
Raw_count	92.7061
CBTS	29.0382
CP10K	25.0151
Raw_count	34.0564
CBTS	-10.3206
CP10K	-16.6699
Raw_count	55.0849
CBTS	3.74672
CP10K	22.5399
Raw_count	56.3991
CBTS	4.62593
CP10K	-7.18509
Raw_count	51.0369
CBTS	1.08854
CP10K	-3.36907
Raw_count	145.77
CBTS	64.4122
CP10K	80.8925
Raw_count	128.392
CBTS	52.7871
CP10K	50.5023
Raw_count	87.9418
CBTS	25.7497
CP10K	26.0684
Raw_count	68.8118
CBTS	12.9296
CP10K	-9.61113
Raw_count	-10.6291
CBTS	-40.2138
CP10K	45.0259
Raw_count	27.6728
CBTS	-14.5911
CP10K	-13.466
Raw_count	34.0564
CBTS	-10.3206
CP10K	-44.2432
Raw_count	0.542299
CBTS	-32.6856
CP10K	-32.4132
Raw_count	92.1475
CBTS	28.6592
CP10K	39.3502
Raw_count	64.874
CBTS	10.3656
CP10K	15.7035
Raw_count	22.4382
CBTS	-18.0121
CP10K	-24.9492
Raw_count	6.74861
CBTS	-28.5887
CP10K	-29.4488
Raw_count	436.226
CBTS	258.717
CP10K	198.99
Raw_count	108.067
CBTS	39.3239
CP10K	30.9145
Raw_count	78.7419
CBTS	19.8318
CP10K	24.2596
Raw_count	34.0564
CBTS	-10.3206
CP10K	-6.04089
Raw_count	37.0354
CBTS	-8.27129
CP10K	-14.6794
Raw_count	152.026
CBTS	68.5972
CP10K	51.3533
Raw_count	-91.8754
CBTS	-94.5649
CP10K	-90.8751
Raw_count	-35.4543
CBTS	-56.821
CP10K	-53.3614
Raw_count	-15.0976
CBTS	-43.1797
CP10K	-31.2873
Raw_count	141.031
CBTS	61.3922
CP10K	69.3417
Raw_count	9.13566
CBTS	-26.9139
CP10K	-22.2119
Raw_count	48.9516
CBTS	-0.356256
CP10K	-9.02902
Raw_count	34.0564
CBTS	-10.3206
CP10K	-8.18089
Raw_count	15.151
CBTS	-22.913
CP10K	-16.2142
Raw_count	83.2104
CBTS	22.5618
CP10K	25.7373
Raw_count	34.0564
CBTS	-10.3206
CP10K	-22.075
Raw_count	46.5683
CBTS	-1.90225
CP10K	21.1127
Raw_count	27.8501
CBTS	-14.3993
CP10K	-17.8128
Raw_count	67.5705
CBTS	12.0992
CP10K	4.92225
Raw_count	15.9694
CBTS	-22.3861
CP10K	-20.2529
Raw_count	27.1817
CBTS	-14.9196
CP10K	-29.1886
Raw_count	-10.6291
CBTS	-40.2138
CP10K	11.1721
Raw_count	-5.04338
CBTS	-36.4771
CP10K	-32.9764
Raw_count	-32.9718
CBTS	-55.1603
CP10K	-51.4677
Raw_count	175.56
CBTS	84.3409
CP10K	58.8853
Raw_count	160.665
CBTS	74.3766
CP10K	85.6396
Raw_count	56.3991
CBTS	4.62593
CP10K	5.07252
Raw_count	-10.6291
CBTS	-40.2138
CP10K	-75.2751
Raw_count	-55.3145
CBTS	-70.1069
CP10K	-75.7497
Raw_count	-55.3145
CBTS	-70.1069
CP10K	-56.7338
Raw_count	-5.04338
CBTS	-36.4771
CP10K	-10.5407
Raw_count	51.9703
CBTS	2.17922
CP10K	0.254002
Raw_count	173.078
CBTS	82.6802
CP10K	72.3989
Raw_count	81.9337
CBTS	21.7077
CP10K	13.141
Raw_count	34.0564
CBTS	-10.2625
CP10K	-17.1186
Raw_count	11.7137
CBTS	-25.2672
CP10K	-50.7321
Raw_count	4.26609
CBTS	-30.2233
CP10K	-26.2005
Raw_count	145.77
CBTS	64.4122
CP10K	79.4646
Raw_count	77.9845
CBTS	19.2525
CP10K	16.9852
Raw_count	60.8677
CBTS	7.61524
CP10K	7.0372
Raw_count	-17.0127
CBTS	-44.4842
CP10K	-42.9134
Raw_count	-55.3145
CBTS	-70.1069
CP10K	-79.382
Raw_count	21.7898
CBTS	-18.4577
CP10K	-18.5743
Raw_count	61.6562
CBTS	8.29963
CP10K	4.21995
Raw_count	77.146
CBTS	18.5309
CP10K	20.3947
Raw_count	24.4809
CBTS	-16.5735
CP10K	-14.8137
Raw_count	48.9516
CBTS	-0.151382
CP10K	22.9631
Raw_count	300.226
CBTS	167.738
CP10K	179.64
Raw_count	55.5286
CBTS	4.12684
CP10K	-4.71023
Raw_count	168.113
CBTS	79.3587
CP10K	74.1564
Raw_count	19.7819
CBTS	-19.7875
CP10K	-18.0546
Raw_count	335.683
CBTS	191.458
CP10K	201.861
Raw_count	17.0334
CBTS	-21.7085
CP10K	-21.2113
Raw_count	56.3991
CBTS	4.69498
CP10K	15.5172
Raw_count	4.26609
CBTS	-30.2494
CP10K	-17.9862
Raw_count	24.8356
CBTS	-16.4482
CP10K	-22.4451
Raw_count	45.2278
CBTS	-2.84735
CP10K	-4.76018
Raw_count	34.0564
CBTS	-10.2881
CP10K	-25.7504
Raw_count	50.6333
CBTS	0.924064
CP10K	8.40676
Raw_count	41.2637
CBTS	-5.46162
CP10K	8.15156
Raw_count	90.327
CBTS	27.4097
CP10K	22.9579
Raw_count	115.98
CBTS	44.5823
CP10K	25.1453
Raw_count	-55.3145
CBTS	-70.1069
CP10K	-71.461
Raw_count	287.274
CBTS	159.074
CP10K	178.238
Raw_count	30.9206
CBTS	-12.3237
CP10K	-8.20728
Raw_count	27.1817
CBTS	-14.9196
CP10K	-19.6153
Raw_count	63.7303
CBTS	9.75195
CP10K	13.5883
Raw_count	-47.1899
CBTS	-64.6718
CP10K	-64.0277
Raw_count	11.7137
CBTS	-25.1981
CP10K	-25.9093
Raw_count	78.7419
CBTS	19.5725
CP10K	13.7972
Raw_count	58.1178
CBTS	5.82578
CP10K	13.1498
Raw_count	458.568
CBTS	273.664
CP10K	210.665
Raw_count	63.8467
CBTS	9.65312
CP10K	11.0807
Raw_count	-46.3774
CBTS	-64.1283
CP10K	-74.2346
Raw_count	68.4126
CBTS	13.0823
CP10K	16.8903
Raw_count	59.9269
CBTS	6.98591
CP10K	-5.44998
Raw_count	69.8048
CBTS	13.5939
CP10K	-23.1593
Raw_count	27.6728
CBTS	-14.5034
CP10K	-14.8655
Raw_count	570.282
CBTS	348.397
CP10K	162.626
Raw_count	32.9531
CBTS	-10.9437
CP10K	-8.50102
Raw_count	36.2907
CBTS	-8.43142
CP10K	-1.23708
Raw_count	66.5549
CBTS	11.5342
CP10K	1.59942
Raw_count	63.8467
CBTS	9.60812
CP10K	31.2467
Raw_count	32.7023
CBTS	-11.1519
CP10K	-4.01871
Raw_count	-18.0766
CBTS	-45.1959
CP10K	-50.3194
Raw_count	61.7188
CBTS	8.18464
CP10K	6.13632
Raw_count	144.051
CBTS	63.3398
CP10K	57.345
Raw_count	39.6421
CBTS	-6.51206
CP10K	-0.472939
Raw_count	-77.6573
CBTS	-85.0534
CP10K	-71.0783
Raw_count	-55.3145
CBTS	-70.1069
CP10K	-69.9813
Raw_count	145.77
CBTS	64.4122
CP10K	80.4071
Raw_count	34.0564
CBTS	-10.3206
CP10K	-1.99885
Raw_count	15.6565
CBTS	-22.6015
CP10K	-11.4246
Raw_count	43.9865
CBTS	-3.59529
CP10K	-16.6399
Raw_count	68.8118
CBTS	13.123
CP10K	15.5096
Raw_count	-55.3145
CBTS	-70.1069
CP10K	-63.3802
Raw_count	-23.3963
CBTS	-48.7276
CP10K	-53.9267
Raw_count	42.4349
CBTS	-4.679
CP10K	10.9591
Raw_count	26.396
CBTS	-15.3037
CP10K	-15.2693
Raw_count	95.6499
CBTS	30.9924
CP10K	39.1949
Raw_count	16.1822
CBTS	-22.2779
CP10K	-39.974
Raw_count	16.5708
CBTS	-21.9762
CP10K	-17.3954
Raw_count	36.8492
CBTS	-8.34653
CP10K	15.1934
Raw_count	26.6088
CBTS	-15.1319
CP10K	-14.6087
Raw_count	92.4912
CBTS	29.076
CP10K	89.4334
Raw_count	29.0913
CBTS	-13.583
CP10K	-25.2083
Raw_count	161.729
CBTS	75.2424
CP10K	129.404
Raw_count	19.1612
CBTS	-20.285
CP10K	-13.6911
Raw_count	78.7419
CBTS	19.5725
CP10K	24.3783
Raw_count	84.3275
CBTS	23.4041
CP10K	17.8665
Raw_count	69.3344
CBTS	13.3159
CP10K	15.9193
Raw_count	793.709
CBTS	497.862
CP10K	599.559
Raw_count	19.5322
CBTS	-19.6662
CP10K	-19.0524
Raw_count	108.532
CBTS	39.5012
CP10K	67.1128
Raw_count	-55.3145
CBTS	-70.1069
CP10K	-82.0143
Raw_count	78.7419
CBTS	19.6045
CP10K	32.2653
Raw_count	46.3834
CBTS	-1.93548
CP10K	-8.89456
Raw_count	12.4841
CBTS	-24.7358
CP10K	-21.2351
Raw_count	346.855
CBTS	198.931
CP10K	290.774
Raw_count	-18.0766
CBTS	-45.1959
CP10K	-41.9422
Raw_count	140.184
CBTS	60.6755
CP10K	67.2375
Raw_count	-77.6573
CBTS	-85.0534
CP10K	-91.3362
Raw_count	15.6565
CBTS	-22.5454
CP10K	-21.1023
Raw_count	-10.6291
CBTS	-40.2138
CP10K	-45.4055
Raw_count	74.9117
CBTS	17.1751
CP10K	29.1409
Raw_count	34.0564
CBTS	-10.3206
CP10K	-21.454
Raw_count	25.9318
CBTS	-15.7322
CP10K	-27.0723
Raw_count	-31.9079
CBTS	-54.4219
CP10K	-47.0387
Raw_count	436.226
CBTS	258.717
CP10K	172.923
Raw_count	76.4503
CBTS	18.0768
CP10K	18.6461
Raw_count	-77.6573
CBTS	-85.0073
CP10K	-84.0084
Raw_count	30.6191
CBTS	-12.6201
CP10K	-0.521549
Raw_count	63.8467
CBTS	9.60812
CP10K	-7.90642
Raw_count	67.5705
CBTS	12.0992
CP10K	24.9347
Raw_count	34.0564
CBTS	-10.3206
CP10K	-9.73536
Raw_count	-19.0076
CBTS	-45.7979
CP10K	-46.482
Raw_count	324.512
[truncated: 38,759 more rows]

## Sheet: Figure_S5e
Group	Mean_difference
Raw_count	66.812
CBTS	12.1424
CP10K	5.75494
Raw_count	2.73627
CBTS	-31.2375
CP10K	-27.5909
Raw_count	21.6824
CBTS	-18.5984
CP10K	1.65019
Raw_count	52.0047
CBTS	1.76623
CP10K	-5.00791
Raw_count	168.982
CBTS	79.9404
CP10K	105.432
Raw_count	6.5573
CBTS	-28.6753
CP10K	-30.8845
Raw_count	179.046
CBTS	86.7823
CP10K	90.1031
Raw_count	61.7409
CBTS	8.48388
CP10K	3.2975
Raw_count	74.0889
CBTS	16.7826
CP10K	9.37277
Raw_count	87.6034
CBTS	25.7181
CP10K	13.2276
Raw_count	49.4346
CBTS	-0.0331336
CP10K	-7.84846
Raw_count	87.8867
CBTS	26.0988
CP10K	20.5834
Raw_count	112.155
CBTS	41.9863
CP10K	39.0921
Raw_count	157.775
CBTS	72.4428
CP10K	87.8352
Raw_count	3.22287
CBTS	-30.8829
CP10K	-38.4378
Raw_count	51.9294
CBTS	1.99118
CP10K	-1.91617
Raw_count	15.3895
CBTS	-22.7544
CP10K	-28.3095
Raw_count	69.7639
CBTS	14.1561
CP10K	8.50212
Raw_count	21.778
CBTS	-18.4708
CP10K	-17.5828
Raw_count	91.0164
CBTS	27.8179
CP10K	37.6717
Raw_count	53.4503
CBTS	3.19346
CP10K	-1.87163
Raw_count	50.5624
CBTS	0.744735
CP10K	-5.78366
Raw_count	41.9584
CBTS	-4.80086
CP10K	-9.11807
Raw_count	203.139
CBTS	103.267
CP10K	85.6806
Raw_count	52.3647
CBTS	2.03099
CP10K	-4.42072
Raw_count	34.7077
CBTS	-9.834
CP10K	-9.88271
Raw_count	39.8351
CBTS	-6.30334
CP10K	-9.74591
Raw_count	288.53
CBTS	159.914
CP10K	215.526
Raw_count	54.5875
CBTS	3.44694
CP10K	2.52981
Raw_count	535.776
CBTS	325.314
CP10K	325.748
Raw_count	99.7416
CBTS	33.7996
CP10K	25.0452
Raw_count	48.2173
CBTS	-0.553823
CP10K	-7.91687
Raw_count	64.2031
CBTS	10.1761
CP10K	3.87257
Raw_count	103.338
CBTS	36.251
CP10K	27.3825
Raw_count	28.5924
CBTS	-13.9061
CP10K	-13.8857
Raw_count	72.0644
CBTS	15.5781
CP10K	9.55876
Raw_count	123.448
CBTS	49.7592
CP10K	39.5638
Raw_count	39.4723
CBTS	-6.69759
CP10K	-11.4256
Raw_count	79.3215
CBTS	19.9602
CP10K	18.478
Raw_count	54.6968
CBTS	3.83052
CP10K	-1.89849
Raw_count	32.1316
CBTS	-11.5796
CP10K	-31.0328
Raw_count	17.7859
CBTS	-21.1417
CP10K	-26.7853
Raw_count	56.9935
CBTS	5.08144
CP10K	1.40775
Raw_count	79.3215
CBTS	19.9602
CP10K	-12.6174
Raw_count	303.473
CBTS	169.911
CP10K	283.831
Raw_count	56.2271
CBTS	4.54006
CP10K	-0.0955626
Raw_count	16.6554
CBTS	-21.951
CP10K	-24.9138
Raw_count	79.3215
CBTS	19.9602
CP10K	216.194
Raw_count	77.4553
CBTS	19.3353
CP10K	11.3806
Raw_count	67.2235
CBTS	12.0297
CP10K	4.16958
Raw_count	348.304
CBTS	199.901
CP10K	281.77
Raw_count	120.076
CBTS	47.2651
CP10K	25.1734
Raw_count	101.12
CBTS	35.1342
CP10K	34.2101
Raw_count	50.502
CBTS	0.750527
CP10K	-7.23976
Raw_count	-82.0679
CBTS	-88.004
CP10K	-86.3654
Raw_count	69.3614
CBTS	13.7706
CP10K	9.8741
Raw_count	12.0759
CBTS	-25.0249
CP10K	-44.9068
Raw_count	36.9062
CBTS	-8.07268
CP10K	-12.5053
Raw_count	60.8315
CBTS	8.01623
CP10K	8.33984
Raw_count	-10.3393
CBTS	-40.0199
CP10K	-42.7466
Raw_count	53.9048
CBTS	3.1056
CP10K	-2.47761
Raw_count	48.2851
CBTS	-0.80211
CP10K	-0.607477
Raw_count	0.485638
CBTS	-32.6459
CP10K	-41.2255
Raw_count	59.4057
CBTS	6.86425
CP10K	-0.689116
Raw_count	79.3215
CBTS	19.9602
CP10K	26.1312
Raw_count	62.4881
CBTS	9.07542
CP10K	4.67277
Raw_count	19.5477
CBTS	-19.9991
CP10K	-34.8728
Raw_count	-10.3393
CBTS	-40.0199
CP10K	-54.5948
Raw_count	23.2835
CBTS	-17.5273
CP10K	-17.4508
Raw_count	73.138
CBTS	15.8237
CP10K	32.8249
Raw_count	42.461
CBTS	-4.6265
CP10K	6.98936
Raw_count	225.154
CBTS	118.331
CP10K	129.767
Raw_count	348.304
CBTS	199.901
CP10K	255.744
Raw_count	393.134
CBTS	229.891
CP10K	201.417
Raw_count	168.982
CBTS	79.9404
CP10K	9.48665
Raw_count	35.9373
CBTS	-9.05337
CP10K	-13.1863
Raw_count	-28.2714
CBTS	-51.9568
CP10K	-46.9865
Raw_count	-70.1131
CBTS	-80.0066
CP10K	-82.7543
Raw_count	10.3517
CBTS	-26.1783
CP10K	-32.2276
Raw_count	65.5275
CBTS	10.9006
CP10K	6.59148
Raw_count	73.3441
CBTS	15.9616
CP10K	39.784
Raw_count	68.1139
CBTS	12.4627
CP10K	31.5163
Raw_count	27.5208
CBTS	-14.4542
CP10K	-18.8865
Raw_count	24.8846
CBTS	-16.4379
CP10K	-24.6954
Raw_count	54.2692
CBTS	3.33204
CP10K	0.395692
Raw_count	63.5236
CBTS	10.0441
CP10K	3.15029
Raw_count	101.737
CBTS	34.9553
CP10K	23.7856
Raw_count	64.4137
CBTS	10.6248
CP10K	4.73605
Raw_count	91.2763
CBTS	27.9576
CP10K	21.2191
Raw_count	27.7224
CBTS	-14.1521
CP10K	-17.9694
Raw_count	159.786
CBTS	73.816
CP10K	51.5942
Raw_count	77.3759
CBTS	19.0944
CP10K	12.4512
Raw_count	58.9699
CBTS	6.58158
CP10K	2.29527
Raw_count	51.0844
CBTS	1.25784
CP10K	-5.50491
Raw_count	115.186
CBTS	43.9523
CP10K	9.9258
Raw_count	21.6439
CBTS	-18.4547
CP10K	-22.853
Raw_count	71.0349
CBTS	14.8648
CP10K	12.284
Raw_count	65.1525
CBTS	11.1316
CP10K	4.73017
Raw_count	168.982
CBTS	79.9404
CP10K	13.2127
Raw_count	59.9224
CBTS	7.30027
CP10K	3.13706
Raw_count	36.5655
CBTS	-8.50384
CP10K	-11.0917
Raw_count	-32.7544
CBTS	-55.0149
CP10K	-69.9374
Raw_count	258.643
CBTS	139.92
CP10K	212.742
Raw_count	44.9606
CBTS	-2.5827
CP10K	-6.56267
Raw_count	258.643
CBTS	139.92
CP10K	184.862
Raw_count	45.8184
CBTS	-2.38169
CP10K	-9.4661
Raw_count	55.3119
CBTS	3.99772
CP10K	-1.69265
Raw_count	130.829
CBTS	54.4776
CP10K	45.296
Raw_count	42.5144
CBTS	-4.41472
CP10K	-9.39153
Raw_count	40.5286
CBTS	-5.58792
CP10K	-10.5196
Raw_count	57.059
CBTS	5.55528
CP10K	-0.0176024
Raw_count	46.7176
CBTS	-1.8324
CP10K	-8.03925
Raw_count	21.0553
CBTS	-18.9721
CP10K	-22.7007
Raw_count	30.396
CBTS	-12.7021
CP10K	-16.6412
Raw_count	180.19
CBTS	87.5822
CP10K	103.956
Raw_count	79.3215
CBTS	19.9602
CP10K	32.0573
Raw_count	124.152
CBTS	49.9503
CP10K	-2.43326
Raw_count	70.7483
CBTS	14.2867
CP10K	15.7659
Raw_count	34.6834
CBTS	-9.53808
CP10K	-14.6056
Raw_count	23.2835
CBTS	-17.5273
CP10K	-34.6782
Raw_count	30.1123
CBTS	-12.6248
CP10K	-17.6217
Raw_count	61.5838
CBTS	8.44806
CP10K	4.73023
Raw_count	-21.2735
CBTS	-47.295
CP10K	-51.6677
Raw_count	-55.1696
CBTS	-70.0099
CP10K	-77.8626
Raw_count	101.214
CBTS	34.8025
CP10K	26.5336
Raw_count	303.473
CBTS	169.911
CP10K	103.042
Raw_count	69.0718
CBTS	13.2786
CP10K	8.82257
Raw_count	106.22
CBTS	37.9826
CP10K	35.2407
Raw_count	-10.3393
CBTS	-40.0199
CP10K	-37.4755
Raw_count	37.2701
CBTS	-8.03042
CP10K	-13.1176
Raw_count	-10.3393
CBTS	-40.0199
CP10K	-26.4836
Raw_count	-3.90892
CBTS	-35.6324
CP10K	-40.4276
Raw_count	60.4455
CBTS	7.3944
CP10K	9.57163
Raw_count	75.2575
CBTS	17.3214
CP10K	11.3472
Raw_count	79.3215
CBTS	19.9602
CP10K	117.962
Raw_count	17.8873
CBTS	-21.1372
CP10K	-34.9242
Raw_count	33.0261
CBTS	-10.9848
CP10K	-12.3171
Raw_count	151.05
CBTS	67.9443
CP10K	66.7011
Raw_count	107.037
CBTS	38.9518
CP10K	30.0168
Raw_count	41.775
CBTS	-4.75693
CP10K	-8.3376
Raw_count	6.47213
CBTS	-28.7371
CP10K	-28.6794
Raw_count	93.1154
CBTS	29.188
CP10K	35.766
Raw_count	34.4911
CBTS	-10.0298
CP10K	3.87303
Raw_count	64.2517
CBTS	10.0782
CP10K	3.86685
Raw_count	64.378
CBTS	9.96355
CP10K	21.1024
Raw_count	-10.3393
CBTS	-40.0199
CP10K	24.1716
Raw_count	303.473
CBTS	170.327
CP10K	148.819
Raw_count	22.8867
CBTS	-17.429
CP10K	-21.1581
Raw_count	-10.3393
CBTS	-40.0199
CP10K	-62.4338
Raw_count	24.1179
CBTS	-16.8332
CP10K	-20.6258
Raw_count	53.5679
CBTS	2.80091
CP10K	-1.72539
Raw_count	66.133
CBTS	11.3155
CP10K	9.09511
Raw_count	61.8373
CBTS	8.63609
CP10K	3.36655
Raw_count	84.7428
CBTS	23.7499
CP10K	20.4775
Raw_count	93.7829
CBTS	29.6473
CP10K	12.7139
Raw_count	89.8698
CBTS	27.0167
CP10K	34.8689
Raw_count	53.0874
CBTS	2.48059
CP10K	-2.90728
Raw_count	58.7422
CBTS	6.50963
CP10K	3.73748
Raw_count	228.756
CBTS	120.153
CP10K	52.8148
Raw_count	43.4829
CBTS	-3.89257
CP10K	-6.8752
Raw_count	66.5654
CBTS	11.8883
CP10K	12.0595
Raw_count	50.0876
CBTS	0.598314
CP10K	-5.70447
Raw_count	303.473
CBTS	169.911
CP10K	120.194
Raw_count	57.7541
CBTS	5.93781
CP10K	-0.79472
Raw_count	101.737
CBTS	34.9553
CP10K	22.1637
Raw_count	-13.5578
CBTS	-42.142
CP10K	-49.8556
Raw_count	40.9003
CBTS	-5.43737
CP10K	-11.8267
Raw_count	64.2703
CBTS	10.0708
CP10K	6.8303
Raw_count	44.6984
CBTS	-3.10153
CP10K	-4.21798
Raw_count	46.4067
CBTS	-1.64655
CP10K	-9.40478
Raw_count	22.0896
CBTS	-18.0769
CP10K	-22.0754
Raw_count	51.5111
CBTS	1.4319
CP10K	-4.04879
Raw_count	64.4151
CBTS	10.0556
CP10K	3.39547
Raw_count	57.7654
CBTS	5.70846
CP10K	-1.34032
Raw_count	58.6444
CBTS	6.43477
CP10K	4.15732
Raw_count	14.1137
CBTS	-23.6284
CP10K	-27.8003
Raw_count	258.643
CBTS	139.92
CP10K	86.5433
Raw_count	62.2011
CBTS	8.72703
CP10K	5.91812
Raw_count	19.5477
CBTS	-20.0265
CP10K	-12.0781
Raw_count	60.4977
CBTS	7.41887
CP10K	2.01202
Raw_count	44.8366
CBTS	-3.06314
CP10K	1.322
Raw_count	61.3893
CBTS	7.96422
CP10K	-20.0888
Raw_count	61.3893
CBTS	7.96422
CP10K	-6.28755
Raw_count	-55.1696
CBTS	-70.0099
CP10K	-76.4401
Raw_count	52.2809
CBTS	1.88095
CP10K	-18.1194
Raw_count	142.084
CBTS	61.9463
CP10K	71.9713
Raw_count	29.9294
CBTS	-12.9348
CP10K	-19.4307
Raw_count	-55.1696
CBTS	-69.9174
CP10K	-75.4847
Raw_count	57.6535
CBTS	5.82703
CP10K	1.15388
Raw_count	36.5795
CBTS	-8.43892
CP10K	-12.1236
Raw_count	47.4794
CBTS	-1.30137
CP10K	3.75375
Raw_count	56.1387
CBTS	4.56962
CP10K	-2.58815
Raw_count	78.708
CBTS	19.7927
CP10K	11.5317
Raw_count	61.9727
CBTS	8.4631
CP10K	7.50347
Raw_count	124.152
CBTS	49.9503
CP10K	63.8784
Raw_count	59.992
CBTS	7.13052
CP10K	5.19015
Raw_count	54.6084
CBTS	3.73647
CP10K	-2.61149
Raw_count	56.9315
CBTS	5.1612
CP10K	0.659665
Raw_count	79.3215
CBTS	19.9602
CP10K	-15.7381
Raw_count	198.869
CBTS	99.9337
CP10K	63.4378
Raw_count	-4.36187
CBTS	-36.0212
CP10K	-38.0594
Raw_count	44.5711
CBTS	-3.06785
CP10K	-9.15289
Raw_count	74.0542
CBTS	16.5996
CP10K	11.6652
Raw_count	258.643
CBTS	139.92
CP10K	41.3769
Raw_count	-40.2262
CBTS	-59.931
CP10K	-77.7766
Raw_count	63.2502
CBTS	9.22812
CP10K	-11.694
Raw_count	51.0076
CBTS	1.02733
CP10K	-22.617
Raw_count	47.4794
CBTS	-1.23884
CP10K	-1.98063
Raw_count	38.793
CBTS	-7.06965
CP10K	-17.0681
Raw_count	19.5477
CBTS	-20.0265
CP10K	-54.4343
Raw_count	17.4865
CBTS	-21.3553
CP10K	-29.407
Raw_count	124.152
CBTS	49.9503
CP10K	4.1666
Raw_count	28.8873
CBTS	-13.7454
CP10K	-10.9724
Raw_count	94.2029
CBTS	29.9918
CP10K	26.935
Raw_count	90.0808
CBTS	27.1735
CP10K	38.8774
Raw_count	21.6824
CBTS	-18.5626
CP10K	-16.3372
Raw_count	48.8707
CBTS	-0.364079
CP10K	-3.47404
Raw_count	22.8674
CBTS	-17.4255
CP10K	-23.0346
Raw_count	-46.2036
CBTS	-64.0119
CP10K	-71.1689
Raw_count	168.982
CBTS	79.9404
CP10K	53.4954
Raw_count	19.5477
CBTS	-20.0265
CP10K	-27.9876
Raw_count	45.1125
CBTS	-2.56129
CP10K	-8.49048
Raw_count	24.5288
CBTS	-16.68
CP10K	-7.55534
Raw_count	39.5424
CBTS	-6.61423
CP10K	-15.4039
Raw_count	41.9628
CBTS	-5.00711
CP10K	-20.4241
Raw_count	7.51848
CBTS	-28.0461
CP10K	-30.9106
Raw_count	97.2536
CBTS	32.1189
CP10K	150.968
Raw_count	177.948
CBTS	85.9956
CP10K	71.4171
Raw_count	46.8741
CBTS	-1.57597
CP10K	-5.55457
Raw_count	56.9063
CBTS	5.06121
CP10K	4.22065
Raw_count	79.3215
CBTS	19.9602
CP10K	-11.2476
Raw_count	45.3251
CBTS	-2.74231
CP10K	-9.09619
Raw_count	44.0629
CBTS	-3.14739
CP10K	-8.62718
Raw_count	52.6777
CBTS	2.26149
CP10K	-1.77834
Raw_count	25.3213
CBTS	-16.0761
CP10K	-25.3537
Raw_count	20.4964
CBTS	-19.3471
CP10K	-21.9421
Raw_count	54.1563
CBTS	3.43909
CP10K	-0.707903
Raw_count	41.621
CBTS	-5.19023
CP10K	-6.89242
Raw_count	48.6654
CBTS	-0.455306
CP10K	-1.03387
Raw_count	45.3894
CBTS	-2.59344
CP10K	-1.69367
Raw_count	43.9291
CBTS	-3.68492
CP10K	-19.2935
Raw_count	70.5977
CBTS	14.2079
CP10K	5.58887
Raw_count	139.095
CBTS	59.947
CP10K	98.4846
Raw_count	68.7461
CBTS	12.9391
CP10K	10.0602
Raw_count	87.7272
CBTS	25.6075
CP10K	29.1671
Raw_count	151.05
CBTS	67.9443
CP10K	49.2399
Raw_count	50.7483
CBTS	0.879815
CP10K	11.1142
Raw_count	56.9063
CBTS	4.96521
CP10K	-8.39821
Raw_count	60.8356
CBTS	8.06466
CP10K	0.426798
Raw_count	14.1137
CBTS	-23.6403
CP10K	-47.755
Raw_count	70.2363
CBTS	14.0026
CP10K	12.2568
Raw_count	61.4791
CBTS	8.17511
CP10K	4.04529
Raw_count	35.4604
CBTS	-9.29839
CP10K	-11.459
Raw_count	9.90672
CBTS	-26.476
CP10K	-23.7437
Raw_count	45.6987
CBTS	-2.23957
CP10K	-8.71832
Raw_count	44.5029
CBTS	-3.17923
CP10K	-6.22505
Raw_count	70.1255
CBTS	14.0372
CP10K	13.6899
Raw_count	124.21
CBTS	50.38
CP10K	45.4272
Raw_count	47.4512
CBTS	-1.06314
CP10K	-6.39072
Raw_count	115.186
CBTS	43.9523
CP10K	-0.11176
Raw_count	111.925
CBTS	41.7712
CP10K	61.072
Raw_count	23.3514
CBTS	-17.4264
CP10K	-20.0487
Raw_count	68.1139
CBTS	12.4627
CP10K	-9.79427
Raw_count	65.6815
CBTS	11.253
CP10K	4.99734
Raw_count	30.096
CBTS	-12.97
CP10K	-8.23922
Raw_count	48.2368
CBTS	-0.339385
CP10K	-7.47224
Raw_count	130.556
CBTS	54.2346
CP10K	96.9935
Raw_count	79.3215
CBTS	19.9602
CP10K	38.6019
Raw_count	39.627
CBTS	-6.51026
CP10K	-6.04715
Raw_count	44.2927
CBTS	-3.41958
CP10K	-3.35266
Raw_count	65.4086
CBTS	10.7211
CP10K	1.34706
Raw_count	58.9702
CBTS	6.48065
CP10K	0.547843
Raw_count	57.1198
CBTS	5.14809
CP10K	-0.34865
Raw_count	143.365
CBTS	62.8032
CP10K	62.8011
Raw_count	34.4911
CBTS	-10.0298
CP10K	-41.9353
Raw_count	133.118
CBTS	55.9483
CP10K	43.9441
Raw_count	104.29
CBTS	36.7381
CP10K	22.5404
Raw_count	168.982
CBTS	79.9404
CP10K	170.119
Raw_count	-25.2827
CBTS	-50.0166
CP10K	-65.604
Raw_count	35.2418
CBTS	-9.21698
CP10K	-14.7564
Raw_count	31.1116
CBTS	-12.1096
CP10K	-19.5205
Raw_count	49.1387
CBTS	-0.162128
CP10K	-6.5979
Raw_count	64.378
CBTS	10.0087
CP10K	-1.82599
Raw_count	56.7794
CBTS	5.04873
CP10K	-1.31725
Raw_count	39.644
CBTS	-6.54301
CP10K	-8.86244
Raw_count	74.4905
CBTS	17.2617
CP10K	11.808
Raw_count	98.3641
CBTS	33.0878
CP10K	27.7444
Raw_count	79.3215
CBTS	20.0341
CP10K	66.6429
Raw_count	93.7584
CBTS	29.7128
CP10K	33.6123
Raw_count	774.192
CBTS	485.708
CP10K	222.495
Raw_count	43.3769
CBTS	-3.86339
CP10K	-8.22082
Raw_count	40.8955
CBTS	-5.58871
CP10K	-7.38844
Raw_count	-23.1479
CBTS	-48.5885
CP10K	-41.6611
Raw_count	79.3215
CBTS	19.9602
CP10K	12.8602
Raw_count	54.1003
CBTS	3.20877
CP10K	-2.65684
Raw_count	53.7041
CBTS	2.84567
CP10K	-9.70516
Raw_count	58.8276
CBTS	6.28788
CP10K	-8.01672
Raw_count	34.4911
CBTS	-10.0298
CP10K	-21.0919
Raw_count	44.3984
CBTS	-3.32327
CP10K	-8.08947
Raw_count	-55.1696
CBTS	-70.0099
CP10K	-84.8372
Raw_count	79.3215
CBTS	19.9602
CP10K	-3.736
Raw_count	-18.4902
CBTS	-45.4115
CP10K	-48.3296
Raw_count	139.095
CBTS	59.947
CP10K	40.5261
Raw_count	19.5136
CBTS	-19.6985
CP10K	-24.0869
Raw_count	88.3396
CBTS	26.1177
CP10K	25.1526
Raw_count	45.0785
CBTS	-2.57311
CP10K	-7.12719
Raw_count	45.3632
CBTS	-2.52508
CP10K	-6.93798
Raw_count	46.223
CBTS	-2.02377
CP10K	-7.16243
Raw_count	56.1355
CBTS	4.58771
CP10K	2.16423
Raw_count	23.6571
CBTS	-17.1747
CP10K	-22.5455
Raw_count	71.9752
CBTS	15.3075
CP10K	9.48988
Raw_count	37.9639
CBTS	-7.63858
CP10K	-7.19607
Raw_count	33.8453
CBTS	-10.0533
CP10K	-14.5395
Raw_count	38.839
CBTS	-6.75479
CP10K	-10.4495
Raw_count	168.982
CBTS	79.9404
CP10K	10.7458
Raw_count	140.38
CBTS	61.1421
CP10K	58.1956
Raw_count	79.3215
CBTS	19.9602
CP10K	72.0427
Raw_count	49.4346
CBTS	-0.0331336
CP10K	-44.915
Raw_count	189.903
CBTS	93.9357
CP10K	113.132
Raw_count	79.3215
CBTS	19.9602
CP10K	17.8118
Raw_count	-55.1696
CBTS	-70.0099
CP10K	-86.7622
Raw_count	32.6979
CBTS	-11.1356
CP10K	-8.95138
Raw_count	57.2369
CBTS	5.41367
CP10K	2.11414
Raw_count	44.9966
CBTS	-2.8952
CP10K	-13.2672
Raw_count	104.703
CBTS	37.1427
CP10K	32.3966
Raw_count	88.373
CBTS	26.3249
CP10K	18.8489
Raw_count	49.4346
CBTS	0.00534057
CP10K	-8.35525
Raw_count	66.157
CBTS	11.3458
CP10K	4.73476
Raw_count	34.2485
CBTS	-9.86925
CP10K	-16.6382
Raw_count	-0.376952
CBTS	-33.3326
CP10K	-10.1393
Raw_count	19.5477
CBTS	-20.0265
CP10K	-41.9815
Raw_count	37.9396
CBTS	-7.72289
CP10K	-11.7977
Raw_count	39.4723
CBTS	-6.67506
CP10K	-8.7106
Raw_count	56.9063
CBTS	4.96521
CP10K	41.2084
Raw_count	-55.1696
CBTS	-70.0099
CP10K	-72.9395
Raw_count	46.5111
CBTS	-1.57602
CP10K	-4.02638
Raw_count	198.869
CBTS	99.9337
CP10K	94.7175
Raw_count	79.3215
CBTS	19.9602
CP10K	10.3777
Raw_count	7.59289
CBTS	-27.8462
CP10K	-9.7255
Raw_count	39.8424
CBTS	-6.21374
CP10K	-11.8469
Raw_count	41.827
CBTS	-5.06658
CP10K	-6.92721
Raw_count	16.559
CBTS	-22.0258
CP10K	3.42891
Raw_count	89.0236
CBTS	26.5204
CP10K	16.6193
Raw_count	437.964
CBTS	259.881
CP10K	187.3
Raw_count	51.5553
CBTS	1.65297
CP10K	-2.25941
Raw_count	168.982
CBTS	79.9404
CP10K	86.9606
Raw_count	437.964
CBTS	259.881
CP10K	221.953
Raw_count	120.703
CBTS	47.7133
CP10K	65.1836
Raw_count	62.4289
CBTS	8.7154
CP10K	4.80718
Raw_count	49.4081
CBTS	0.13682
CP10K	-7.39537
Raw_count	334.51
CBTS	190.673
CP10K	157.108
Raw_count	43.3748
CBTS	-3.58152
CP10K	-7.7026
Raw_count	191.397
CBTS	94.9354
CP10K	95.815
Raw_count	69.3171
CBTS	13.8347
CP10K	8.15101
Raw_count	37.0929
CBTS	-8.2023
CP10K	-9.33246
Raw_count	51.7958
CBTS	1.6609
CP10K	0.452029
Raw_count	207.749
CBTS	106.703
CP10K	100.001
Raw_count	69.8835
CBTS	13.6834
CP10K	12.1499
Raw_count	54.4949
CBTS	3.60583
CP10K	-0.00179512
Raw_count	-10.3393
CBTS	-40.0199
CP10K	-80.4709
Raw_count	101.737
CBTS	34.9553
CP10K	68.5359
Raw_count	46.3331
CBTS	-1.96274
CP10K	-0.24913
Raw_count	12.0759
CBTS	-25.0249
CP10K	-28.2384
Raw_count	60.1085
CBTS	7.1859
CP10K	9.41701
Raw_count	77.9421
CBTS	19.1051
CP10K	3.31705
Raw_count	-31.4359
CBTS	-54.0497
CP10K	-36.7863
Raw_count	-10.3393
CBTS	-40.0199
CP10K	-33.6711
Raw_count	198.869
CBTS	99.9337
CP10K	95.9329
Raw_count	39.6146
CBTS	-6.56952
CP10K	-6.4207
Raw_count	34.4911
CBTS	-9.75206
CP10K	16.2735
Raw_count	-10.3393
CBTS	-40.0199
CP10K	-47.353
Raw_count	-10.3393
CBTS	-39.9861
CP10K	-43.1776
Raw_count	11.7311
CBTS	-25.2201
CP10K	-32.1258
Raw_count	69.0157
CBTS	13.13
CP10K	0.940703
Raw_count	67.0205
CBTS	11.7984
CP10K	7.33652
Raw_count	81.6707
CBTS	21.5873
CP10K	18.6196
Raw_count	77.9899
CBTS	19.1675
CP10K	15.9843
Raw_count	71.8498
CBTS	15.0102
CP10K	7.92825
Raw_count	79.3215
CBTS	19.9602
CP10K	-2.67512
Raw_count	294.507
CBTS	163.913
CP10K	144.656
Raw_count	98.787
CBTS	33.4945
CP10K	32.2761
Raw_count	-57.5291
CBTS	-71.5699
CP10K	-60.4757
Raw_count	21.0084
CBTS	-18.6618
CP10K	-22.4632
Raw_count	-10.3393
CBTS	-40.0199
CP10K	-58.7103
Raw_count	49.4346
CBTS	-0.0331336
CP10K	-4.96308
Raw_count	527.625
CBTS	319.861
CP10K	206.458
Raw_count	94.2649
CBTS	29.9569
CP10K	-0.732275
Raw_count	79.9808
CBTS	20.5213
CP10K	16.8505
Raw_count	51.8255
CBTS	1.96343
CP10K	-2.62878
Raw_count	82.1769
CBTS	22.0446
CP10K	11.0608
Raw_count	37.438
CBTS	-7.71757
CP10K	-10.8939
Raw_count	16.4632
CBTS	-22.0352
CP10K	-23.4347
Raw_count	35.5845
CBTS	-9.24385
CP10K	-2.65105
Raw_count	198.869
CBTS	99.9337
CP10K	26.3684
Raw_count	2.28902
CBTS	-31.5482
CP10K	-32.796
Raw_count	258.643
CBTS	139.92
CP10K	180.102
Raw_count	46.3607
CBTS	-1.87032
CP10K	-9.49854
Raw_count	57.3292
CBTS	5.37608
CP10K	-1.5206
Raw_count	-2.86753
CBTS	-35.0215
CP10K	-30.7217
Raw_count	75.212
CBTS	17.2713
CP10K	1.08052
Raw_count	45.7884
CBTS	-2.37858
CP10K	-5.79202
Raw_count	18.0018
CBTS	-21.0103
CP10K	-22.9969
Raw_count	23.8172
CBTS	-17.1703
CP10K	-28.9212
Raw_count	55.1821
CBTS	3.89896
CP10K	0.31356
Raw_count	258.643
CBTS	139.92
CP10K	33.9683
Raw_count	213.813
CBTS	109.93
CP10K	1.68106
Raw_count	52.7819
CBTS	2.33211
CP10K	-10.4341
Raw_count	72.061
CBTS	15.6074
CP10K	11.0418
Raw_count	-10.3393
CBTS	-40.0076
CP10K	-36.9872
Raw_count	32.0679
CBTS	-11.6362
CP10K	-19.844
Raw_count	12.0759
CBTS	-25.0249
CP10K	-54.3932
Raw_count	37.8007
CBTS	-7.7815
CP10K	-14.4448
Raw_count	-13.8554
CBTS	-42.3581
CP10K	-40.2533
Raw_count	31.1456
CBTS	-12.1969
CP10K	-8.22429
Raw_count	63.3732
CBTS	9.61831
CP10K	7.15375
Raw_count	23.5326
CBTS	-17.2979
CP10K	-27.9818
Raw_count	33.0132
CBTS	-11.0125
CP10K	-5.13931
Raw_count	51.544
CBTS	1.62065
CP10K	-5.05115
Raw_count	7.13699
CBTS	-28.2615
CP10K	-35.7191
Raw_count	80.8412
CBTS	20.9769
CP10K	1.66037
Raw_count	18.754
CBTS	-20.3919
CP10K	-24.5096
Raw_count	61.4656
CBTS	8.54427
CP10K	6.4662
Raw_count	115.186
CBTS	43.9523
CP10K	57.628
Raw_count	45.5363
CBTS	-2.51225
CP10K	-4.79803
Raw_count	68.1348
CBTS	13.0048
CP10K	5.78513
Raw_count	156.174
CBTS	71.3718
CP10K	66.3131
Raw_count	43.3078
CBTS	-4.00079
CP10K	-9.18227
Raw_count	-70.1131
CBTS	-80.0066
CP10K	-87.8405
Raw_count	26.886
CBTS	-15.0731
CP10K	-22.8176
Raw_count	348.304
CBTS	199.901
CP10K	275.361
Raw_count	97.2536
CBTS	31.9563
CP10K	-10.9593
Raw_count	52.8336
CBTS	2.47125
CP10K	-3.12084
Raw_count	258.643
CBTS	139.92
CP10K	47.2516
Raw_count	35.445
CBTS	-9.35315
CP10K	-14.2667
Raw_count	139.095
CBTS	59.947
CP10K	53.2737
Raw_count	67.3425
CBTS	12.0957
CP10K	-0.552447
Raw_count	43.6092
CBTS	-3.90007
CP10K	-7.8677
Raw_count	63.2106
CBTS	9.3785
CP10K	3.97489
Raw_count	-3.05822
CBTS	-35.0907
CP10K	-37.0516
Raw_count	66.8686
CBTS	11.6564
CP10K	6.13898
Raw_count	36.3805
CBTS	-8.58369
CP10K	-12.8671
Raw_count	72.6304
CBTS	15.5903
CP10K	-6.4093
Raw_count	4.6042
CBTS	-30.0232
CP10K	-30.7725
Raw_count	47.4482
CBTS	-0.856866
CP10K	-4.82768
Raw_count	-0.376952
CBTS	-33.3554
CP10K	-11.6498
Raw_count	29.4908
CBTS	-13.2516
CP10K	-17.823
Raw_count	34.4911
CBTS	-10.0298
CP10K	-34.7459
Raw_count	55.7775
CBTS	4.35409
CP10K	-0.836572
Raw_count	79.3215
CBTS	19.9602
CP10K	66.3005
Raw_count	527.625
CBTS	319.861
CP10K	459.098
Raw_count	-10.3393
CBTS	-40.0199
CP10K	-14.4915
Raw_count	71.985
CBTS	15.2841
CP10K	10.7091
Raw_count	71.8498
CBTS	14.9914
CP10K	8.13478
Raw_count	71.294
CBTS	14.9827
CP10K	7.46995
Raw_count	29.6005
CBTS	-13.2238
CP10K	-15.3315
Raw_count	42.583
CBTS	-4.47715
CP10K	-11.9061
Raw_count	62.2535
CBTS	8.65515
CP10K	7.92804
Raw_count	12.6781
CBTS	-24.4285
CP10K	-25.902
Raw_count	79.3215
CBTS	19.9602
CP10K	-31.9921
Raw_count	60.8785
CBTS	7.92753
CP10K	1.16869
Raw_count	348.304
CBTS	199.901
CP10K	253.905
Raw_count	62.9149
CBTS	9.19729
CP10K	0.589419
Raw_count	46.2268
CBTS	-1.83061
CP10K	-7.45307
Raw_count	26.4046
CBTS	-15.3396
CP10K	-17.4346
Raw_count	139.577
CBTS	60.3862
CP10K	67.2934
Raw_count	-10.3393
CBTS	-40.0199
CP10K	-50.9811
Raw_count	-2.18828
CBTS	-34.5305
CP10K	-35.7809
Raw_count	66.5128
CBTS	11.4897
CP10K	-10.0009
Raw_count	41.6575
CBTS	-4.84555
CP10K	-7.58723
Raw_count	56.4988
CBTS	4.97491
CP10K	3.08973
Raw_count	23.2835
CBTS	-17.5273
CP10K	-10.8585
Raw_count	79.3215
CBTS	19.9602
CP10K	83.8353
Raw_count	62.5101
CBTS	8.71397
CP10K	10.6521
Raw_count	79.3215
CBTS	19.9602
CP10K	-9.29802
Raw_count	73.2033
CBTS	16.3306
CP10K	8.8154
Raw_count	73.6287
CBTS	16.2997
CP10K	5.06998
Raw_count	40.3951
CBTS	-5.7102
CP10K	-11.0104
Raw_count	70.1152
CBTS	14.0005
CP10K	9.93167
Raw_count	53.9841
CBTS	3.33448
CP10K	-2.09371
Raw_count	89.009
CBTS	26.6811
CP10K	35.4917
Raw_count	33.8119
CBTS	-10.3944
CP10K	-14.3288
Raw_count	32.4763
CBTS	-11.3409
CP10K	-14.2015
Raw_count	-70.1131
CBTS	-80.0066
CP10K	-90.8895
Raw_count	34.4911
CBTS	-10.0298
CP10K	-61.328
Raw_count	19.5477
CBTS	-20.0265
CP10K	-50.2893
Raw_count	168.982
CBTS	79.9404
CP10K	51.2451
Raw_count	50.7625
CBTS	1.27801
CP10K	-1.18049
Raw_count	59.0034
CBTS	6.89157
CP10K	3.42892
Raw_count	10.2585
CBTS	-26.2284
CP10K	-28.5113
Raw_count	139.095
CBTS	59.947
CP10K	85.8033
Raw_count	124.152
CBTS	49.9503
CP10K	20.7075
Raw_count	12.0759
CBTS	-25.0249
CP10K	52.6133
Raw_count	188.427
CBTS	93.1917
CP10K	105.024
Raw_count	54.6721
CBTS	3.71515
CP10K	-1.89365
Raw_count	25.525
CBTS	-16.0072
CP10K	-30.9535
Raw_count	286.641
CBTS	158.804
CP10K	151.732
Raw_count	36.7784
CBTS	-8.29812
CP10K	-16.4156
Raw_count	-37.9272
CBTS	-58.4556
CP10K	-49.7864
Raw_count	-50.1885
CBTS	-66.6549
CP10K	-57.6394
Raw_count	99.3778
CBTS	33.7483
CP10K	28.2567
Raw_count	124.152
CBTS	50.1814
CP10K	151.263
Raw_count	58.5806
CBTS	6.59537
CP10K	1.86981
Raw_count	44.6854
CBTS	-3.06467
CP10K	-6.85857
Raw_count	49.9245
CBTS	0.43886
CP10K	-2.20918
Raw_count	97.9303
CBTS	32.4089
CP10K	28.2616
Raw_count	60.9818
CBTS	7.97083
CP10K	1.76099
Raw_count	7.92497
CBTS	-27.7523
CP10K	-33.2128
Raw_count	-55.1696
CBTS	-70.0099
CP10K	-32.7207
Raw_count	40.2855
CBTS	-6.01581
CP10K	-9.04903
Raw_count	19.5477
CBTS	-20.0265
CP10K	5.18478
Raw_count	42.6793
CBTS	-4.26588
CP10K	-9.81744
Raw_count	53.7041
CBTS	2.82306
CP10K	3.13748
Raw_count	64.0136
CBTS	9.83516
CP10K	8.73742
Raw_count	64.5691
CBTS	10.5624
CP10K	6.89599
Raw_count	34.8365
CBTS	-9.64194
CP10K	-11.8634
Raw_count	80.5497
CBTS	20.8124
CP10K	24.9497
Raw_count	44.7091
CBTS	-2.9756
CP10K	-6.88395
Raw_count	10.8962
CBTS	-25.766
CP10K	-21.4355
Raw_count	50.4652
CBTS	0.84345
CP10K	-4.02784
Raw_count	33.0662
CBTS	-10.8469
CP10K	-15.1446
Raw_count	94.2649
CBTS	29.9569
CP10K	16.0526
Raw_count	168.982
CBTS	79.9404
CP10K	51.3235
Raw_count	29.1874
CBTS	-13.4617
CP10K	-19.1257
Raw_count	124.152
CBTS	49.9503
CP10K	53.0976
Raw_count	79.3215
CBTS	19.9602
CP10K	-46.8837
Raw_count	-0.611912
CBTS	-33.4759
CP10K	-32.2537
Raw_count	99.2461
CBTS	33.3472
CP10K	22.4652
Raw_count	-85.0565
CBTS	-90.0033
CP10K	-95.1709
Raw_count	54.7548
CBTS	3.79387
CP10K	0.599324
Raw_count	140.059
CBTS	60.6557
CP10K	44.2955
Raw_count	-37.2375
CBTS	-58.0139
CP10K	-61.1205
Raw_count	74.386
CBTS	16.7245
CP10K	0.156887
Raw_count	-30.5852
CBTS	-53.5638
CP10K	-60.9319
Raw_count	41.8098
CBTS	-4.89989
CP10K	-8.01106
Raw_count	617.286
CBTS	379.841
CP10K	371.182
Raw_count	60.2267
CBTS	7.48804
CP10K	-0.695962
Raw_count	124.152
CBTS	49.9503
CP10K	26.4137
Raw_count	36.6828
CBTS	-8.34758
CP10K	-9.58525
Raw_count	45.1358
CBTS	-2.70561
CP10K	-6.57147
Raw_count	-10.3393
CBTS	-40.0199
CP10K	-63.5863
Raw_count	45.6558
CBTS	-2.49664
CP10K	-9.24156
Raw_count	16.0315
CBTS	-22.3787
CP10K	-28.0485
Raw_count	124.152
CBTS	49.9503
CP10K	15.4529
Raw_count	-10.3393
CBTS	-40.0199
CP10K	10.2368
Raw_count	-21.5468
CBTS	-47.5174
CP10K	-25.148
Raw_count	64.1773
CBTS	9.94225
CP10K	1.16329
Raw_count	56.9063
CBTS	4.99106
CP10K	11.6219
Raw_count	20.2621
CBTS	-19.436
CP10K	-21.0084
Raw_count	65.5501
CBTS	10.8167
CP10K	4.6057
Raw_count	49.5181
CBTS	0.098443
CP10K	-5.48376
Raw_count	19.5477
CBTS	-20.0265
CP10K	-15.3403
Raw_count	49.4346
CBTS	0.0010642
CP10K	-17.5116
Raw_count	84.3571
CBTS	23.6751
CP10K	19.0676
Raw_count	4.6042
CBTS	-30.0052
CP10K	-31.2025
Raw_count	437.964
CBTS	259.881
CP10K	212.429
Raw_count	72.6356
CBTS	15.7874
CP10K	12.2006
Raw_count	168.982
CBTS	79.9404
CP10K	79.4016
Raw_count	68.4334
CBTS	13.178
CP10K	7.81249
Raw_count	-37.2375
CBTS	-58.0139
CP10K	-57.4224
Raw_count	65.5275
CBTS	10.7325
CP10K	-10.9814
Raw_count	55.6623
CBTS	4.33141
CP10K	-3.6973
Raw_count	19.5477
CBTS	-20.0265
CP10K	-35.727
Raw_count	97.2536
CBTS	31.9563
CP10K	58.3797
Raw_count	24.5288
CBTS	-16.588
CP10K	-17.6586
Raw_count	121.407
CBTS	48.1328
CP10K	40.6813
Raw_count	26.8784
CBTS	-15.0562
CP10K	-19.7002
Raw_count	7.18841
CBTS	-28.2745
CP10K	-30.9321
Raw_count	22.6694
CBTS	-17.8542
CP10K	-25.9953
Raw_count	68.7732
CBTS	12.9447
CP10K	18.074
Raw_count	-10.3393
CBTS	-40.0199
CP10K	-82.2616
Raw_count	40.2625
CBTS	-5.70596
CP10K	-9.71614
Raw_count	101.737
CBTS	34.9553
CP10K	12.5971
Raw_count	40.9726
CBTS	-5.66242
CP10K	-8.40412
Raw_count	26.3401
CBTS	-15.4826
CP10K	-19.815
Raw_count	41.2157
CBTS	-5.50223
CP10K	-11.0549
Raw_count	71.6181
CBTS	15.022
CP10K	10.2418
Raw_count	-70.1131
CBTS	-80.0066
CP10K	-67.4173
Raw_count	76.3035
CBTS	18.2371
CP10K	12.4052
Raw_count	8.99933
CBTS	-27.0742
CP10K	-32.2678
Raw_count	71.8302
CBTS	15.0635
CP10K	8.10766
Raw_count	35.9333
CBTS	-8.75153
CP10K	-11.135
Raw_count	-10.3393
CBTS	-40.0199
CP10K	-49.2573
Raw_count	22.3014
CBTS	-17.8628
CP10K	-23.2616
Raw_count	45.8306
CBTS	-2.36986
CP10K	-8.96847
Raw_count	49.4346
CBTS	-0.0331336
CP10K	5.23712
Raw_count	55.2441
CBTS	4.01364
CP10K	0.63454
Raw_count	30.5015
CBTS	-12.5626
CP10K	-14.7846
Raw_count	38.1376
CBTS	-7.56866
CP10K	-9.18348
Raw_count	16.9963
CBTS	-21.7215
CP10K	-26.6721
Raw_count	348.304
CBTS	199.901
CP10K	322.874
Raw_count	79.3215
CBTS	19.9602
CP10K	2.14279
Raw_count	79.3215
CBTS	19.9602
CP10K	-2.60679
Raw_count	11.4313
CBTS	-25.1777
CP10K	-28.8304
Raw_count	60.6422
CBTS	7.49195
CP10K	6.64568
Raw_count	19.5477
CBTS	-20.0265
CP10K	14.0442
Raw_count	53.4684
CBTS	2.69638
CP10K	5.34616
Raw_count	42.9867
CBTS	-4.27958
CP10K	-8.78394
Raw_count	15.2781
CBTS	-22.8827
CP10K	-22.4485
Raw_count	23.7476
CBTS	-16.9602
CP10K	-21.4121
Raw_count	57.686
CBTS	5.58851
CP10K	2.97718
Raw_count	72.9389
CBTS	15.8367
CP10K	8.247
Raw_count	30.8218
CBTS	-12.099
CP10K	-18.4271
Raw_count	-10.3393
CBTS	-40.0199
CP10K	-60.3896
Raw_count	617.286
CBTS	379.841
CP10K	645.781
Raw_count	-10.3393
CBTS	-40.0199
CP10K	-24.1771
Raw_count	17.2747
CBTS	-21.2598
CP10K	-23.0504
Raw_count	-10.3393
CBTS	-40.0199
CP10K	-35.0849
Raw_count	58.6529
CBTS	6.43856
CP10K	6.41569
Raw_count	17.9449
CBTS	-20.9606
CP10K	-25.633
Raw_count	43.4572
CBTS	-4.03181
CP10K	13.94
Raw_count	68.9526
CBTS	13.1576
CP10K	5.03204
Raw_count	44.5897
CBTS	-3.0106
CP10K	-6.57864
Raw_count	54.0749
CBTS	3.22159
CP10K	1.26171
Raw_count	18.0898
CBTS	-20.9781
CP10K	-15.4084
Raw_count	51.5847
CBTS	1.49363
CP10K	-0.0713155
Raw_count	96.3997
CBTS	31.385
CP10K	48.6461
Raw_count	59.7676
CBTS	7.17866
CP10K	2.77295
Raw_count	38.9765
CBTS	-6.76287
CP10K	-11.8424
Raw_count	-10.3393
CBTS	-40.0199
CP10K	-52.3055
Raw_count	38.3139
CBTS	-7.319
CP10K	-8.2727
Raw_count	55.1198
CBTS	3.93733
CP10K	-4.34683
Raw_count	34.4911
CBTS	-10.0298
CP10K	14.698
Raw_count	-10.3393
CBTS	-40.0199
CP10K	-63.6887
Raw_count	217.261
CBTS	112.237
CP10K	122.414
Raw_count	59.5484
CBTS	6.83896
CP10K	3.50062
Raw_count	34.4911
CBTS	-10.0298
CP10K	-29.1985
Raw_count	11.4167
CBTS	-25.3814
CP10K	-30.1489
Raw_count	91.548
CBTS	28.2111
CP10K	40.3122
Raw_count	8.42695
CBTS	-27.4243
CP10K	-23.7986
Raw_count	53.1559
CBTS	2.51033
CP10K	-6.89636
Raw_count	-21.5468
CBTS	-47.5174
CP10K	-39.576
Raw_count	53.3375
CBTS	3.1173
CP10K	-0.288243
Raw_count	48.3103
CBTS	-0.449922
CP10K	-3.18355
Raw_count	105.461
CBTS	37.5368
CP10K	32.6679
Raw_count	73.7616
CBTS	16.6217
CP10K	12.8603
Raw_count	32.0458
CBTS	-11.6558
CP10K	-26.6149
Raw_count	79.3215
CBTS	19.9602
CP10K	-0.192034
Raw_count	-10.3393
CBTS	-40.0199
CP10K	-47.6032
Raw_count	45.7675
CBTS	-2.3794
CP10K	-2.49316
Raw_count	45.7219
CBTS	-2.42601
CP10K	-3.3106
Raw_count	-19.3053
CBTS	-46.0179
CP10K	-63.0837
Raw_count	45.3958
CBTS	-2.70257
CP10K	0.784668
Raw_count	70.7369
CBTS	14.2624
CP10K	3.40861
Raw_count	54.2676
CBTS	3.57824
CP10K	-0.216367
Raw_count	52.2914
CBTS	1.91029
CP10K	3.27202
Raw_count	79.3215
CBTS	19.9602
CP10K	-23.4834
Raw_count	258.643
CBTS	139.92
CP10K	372.12
Raw_count	119.861
CBTS	47.2145
CP10K	52.6727
Raw_count	106.718
CBTS	38.3111
CP10K	24.791
Raw_count	-10.3393
CBTS	-40.0199
CP10K	-25.2313
Raw_count	366.236
CBTS	211.897
CP10K	148.95
Raw_count	31.5024
CBTS	-12.0292
CP10K	-8.53885
Raw_count	46.929
CBTS	-1.47043
CP10K	-3.81144
Raw_count	37.1282
CBTS	-8.1939
CP10K	-11.5703
Raw_count	-42.9432
CBTS	-61.8308
CP10K	-70.0295
Raw_count	51.3628
CBTS	1.34396
CP10K	-9.64814
Raw_count	71.8449
CBTS	15.5758
CP10K	9.16481
Raw_count	76.5572
CBTS	18.8104
CP10K	10.7763
Raw_count	-43.962
CBTS	-62.4836
CP10K	-66.8631
Raw_count	26.6174
CBTS	-14.9678
CP10K	-18.1893
Raw_count	58.4768
CBTS	6.08653
CP10K	2.96635
Raw_count	61.3893
CBTS	7.96422
CP10K	-28.7101
Raw_count	15.2781
CBTS	-22.8714
CP10K	2.86762
Raw_count	205.967
CBTS	104.698
CP10K	92.8109
Raw_count	59.8661
CBTS	7.38307
CP10K	-0.695877
Raw_count	43.1895
CBTS	-4.07866
CP10K	-9.03344
Raw_count	527.625
[truncated: 57,602 more rows]
