# Supplementary material for: Transcriptome size matters for single-cell RNA-seq normalization and bulk deconvolution
Source: Nat Commun. 2025 Feb 1;16:1246. doi: 10.1038/s41467-025-56623-1 (PMC11787294; doi:10.1038/s41467-025-56623-1)
Supplement: Supplementary file 6 — Source Data [file 41467_2025_56623_MOESM6_ESM.zip › Source_data/Figure_S6.xlsx]

## Sheet: Figure_S6a
#Name	Total_item	Num_item	Num_list	Num_list_item	Ori_P	Adj_P	Odds_Ratio	Extra gene#	Percentage
REACTOME_PEPTIDE_CHAIN_ELONGATION	8681	78	606	37	9.55951e-23	9.55951e-23	12.742	0	0
KEGG_RIBOSOME	8681	80	606	35	3.94243e-20	3.94243e-20	10.9379	0	0
REACTOME_TRANSMISSION_ACROSS_CHEMICAL_SYNAPSES	8681	122	606	45	7.08123e-22	7.08123e-22	8.33183	4	0.0888889
GO_SYNAPTIC_SIGNALING	8681	251	606	86	2.18104e-38	2.18104e-38	7.92844	11	0.127907
GO_SYNAPSE_PART	8681	457	606	136	3.68253e-53	3.68253e-53	6.98975	21	0.154412
GO_PRESYNAPSE	8681	210	606	67	7.98689e-28	7.98689e-28	6.89498	7	0.104478
GO_EXCITATORY_SYNAPSE	8681	164	606	53	1.86343e-22	1.86343e-22	6.87637	9	0.169811
GO_SYNAPTIC_MEMBRANE	8681	194	606	62	7.76675e-26	7.76675e-26	6.85809	13	0.209677
GO_POSTSYNAPSE	8681	291	606	90	3.94631e-36	3.94631e-36	6.8327	17	0.188889
REACTOME_NEURONAL_SYSTEM	8681	179	606	56	6.79491e-23	6.79491e-23	6.58259	5	0.0892857
GO_AXON_PART	8681	167	606	52	3.22959e-21	3.22959e-21	6.49694	8	0.153846
GO_REGULATION_OF_SYNAPSE_STRUCTURE_OR_ACTIVITY	8681	177	606	54	1.5725e-21	1.5725e-21	6.3245	9	0.166667
GO_MODULATION_OF_SYNAPTIC_TRANSMISSION	8681	205	606	60	8.71468e-23	8.71468e-23	6.00985	7	0.116667
GO_CELL_CELL_SIGNALING	8681	350	606	93	1.78307e-31	1.78307e-31	5.51478	14	0.150538
GO_AXON	8681	313	606	84	9.5425e-29	9.5425e-29	5.51343	14	0.166667
GO_DENDRITE	8681	347	606	80	1.11184e-22	1.11184e-22	4.44767	11	0.1375
GO_PLASMA_MEMBRANE_REGION	8681	466	606	102	5.58432e-27	5.58432e-27	4.28725	20	0.196078
GO_SOMATODENDRITIC_COMPARTMENT	8681	461	606	99	1.73463e-25	1.73463e-25	4.16047	14	0.141414
GO_REGULATION_OF_NEURON_DIFFERENTIATION	8681	352	606	77	2.32132e-20	2.32132e-20	4.12854	21	0.272727
GO_REGULATION_OF_NERVOUS_SYSTEM_DEVELOPMENT	8681	461	606	91	1.02062e-20	1.02062e-20	3.67964	22	0.241758

## Sheet: Figure_S6b
#Name	Total_item	Num_item	Num_list	Num_list_item	Ori_P	Adj_P	Odds_Ratio	Extra gene#	Percentage
GO_POSTSYNAPSE	9339	290	932	114	1.12177e-41	1.12177e-41	6.51766	30	0.263158
GO_POSTSYNAPTIC_MEMBRANE	9339	157	932	63	7.49728e-24	7.49728e-24	6.41137	13	0.206349
GO_SYNAPTIC_MEMBRANE	9339	203	932	79	1.29936e-28	1.29936e-28	6.18649	17	0.21519
GO_EXCITATORY_SYNAPSE	9339	165	932	64	2.98113e-23	2.98113e-23	6.0636	18	0.28125
GO_SYNAPSE_PART	9339	464	932	152	4.33504e-44	4.33504e-44	5.05605	41	0.269737
GO_GATED_CHANNEL_ACTIVITY	9339	187	932	63	3.54081e-19	3.54081e-19	4.84269	8	0.126984
GO_SYNAPTIC_SIGNALING	9339	263	932	86	7.98496e-25	7.98496e-25	4.72666	18	0.209302
GO_TRANSPORTER_COMPLEX	9339	199	932	65	5.95498e-19	5.95498e-19	4.62863	7	0.107692
GO_BEHAVIOR	9339	303	932	94	3.81401e-25	3.81401e-25	4.39993	25	0.265957
GO_CELL_MORPHOGENESIS_INVOLVED_IN_NEURON_DIFFERENTIATION	9339	239	932	74	6.69304e-20	6.69304e-20	4.30817	24	0.324324
GO_SINGLE_ORGANISM_BEHAVIOR	9339	235	932	72	4.22625e-19	4.22625e-19	4.23433	19	0.263889
GO_NEURON_PROJECTION_MORPHOGENESIS	9339	260	932	74	1.38664e-17	1.38664e-17	3.81203	25	0.337838
GO_REGULATION_OF_NEURON_PROJECTION_DEVELOPMENT	9339	299	932	82	2.68172e-18	2.68172e-18	3.64099	29	0.353659
GO_CELL_CELL_SIGNALING	9339	358	932	96	1.55152e-20	1.55152e-20	3.56989	21	0.21875
GO_DENDRITE	9339	355	932	95	2.92522e-20	2.92522e-20	3.5565	34	0.357895
GO_SOMATODENDRITIC_COMPARTMENT	9339	473	932	122	2.33218e-24	2.33218e-24	3.4569	43	0.352459
GO_REGULATION_OF_NEURON_DIFFERENTIATION	9339	351	932	91	1.91442e-18	1.91442e-18	3.39055	36	0.395604
GO_NEURON_DEVELOPMENT	9339	426	932	106	7.59306e-20	7.59306e-20	3.24312	37	0.349057
GO_REGULATION_OF_CELL_PROJECTION_ORGANIZATION	9339	389	932	96	8.45673e-18	8.45673e-18	3.18004	39	0.40625
GO_REGULATION_OF_NERVOUS_SYSTEM_DEVELOPMENT	9339	456	932	111	7.21538e-20	7.21538e-20	3.15939	44	0.396396
