# Supplementary material for: Transcriptome size matters for single-cell RNA-seq normalization and bulk deconvolution
Source: Nat Commun. 2025 Feb 1;16:1246. doi: 10.1038/s41467-025-56623-1 (PMC11787294; doi:10.1038/s41467-025-56623-1)
Supplement: Supplementary file 6 — Source Data [file 41467_2025_56623_MOESM6_ESM.zip › Source_data/Figure_S7.xlsx]

## Sheet: Figure_s7a
Cell_type	Transcriptome_size
L2/3 IT	2994
L2/3 IT	22834
L2/3 IT	22399
L2/3 IT	23400
L2/3 IT	30339
L2/3 IT	17134
L2/3 IT	27903
L2/3 IT	1483
L2/3 IT	21335
L2/3 IT	16940
L2/3 IT	25942
L2/3 IT	32601
L2/3 IT	16406
L2/3 IT	8096
L2/3 IT	8792
L2/3 IT	29404
L2/3 IT	24469
L2/3 IT	21191
L2/3 IT	19977
L2/3 IT	22694
L2/3 IT	7363
L2/3 IT	21850
L2/3 IT	23347
L2/3 IT	3729
L2/3 IT	32672
L2/3 IT	27299
L2/3 IT	28313
L2/3 IT	30065
L2/3 IT	4571
L2/3 IT	25385
L2/3 IT	26013
L2/3 IT	26759
L2/3 IT	17264
L2/3 IT	32817
L2/3 IT	24930
L2/3 IT	21885
L2/3 IT	36361
L2/3 IT	24797
L2/3 IT	26592
L2/3 IT	29631
L2/3 IT	26208
Astro	2642
L2/3 IT	31172
L2/3 IT	25188
L2/3 IT	30800
L2/3 IT	23268
L2/3 IT	8473
L2/3 IT	24205
L2/3 IT	15652
L2/3 IT	17215
L2/3 IT	32336
L2/3 IT	27298
L2/3 IT	26688
L2/3 IT	27510
L2/3 IT	16245
L2/3 IT	4507
L2/3 IT	28204
L2/3 IT	23384
L2/3 IT	7164
L2/3 IT	23951
L2/3 IT	23134
L2/3 IT	22793
L2/3 IT	25320
L2/3 IT	26636
L2/3 IT	17248
L2/3 IT	36883
L2/3 IT	18907
L2/3 IT	33836
L2/3 IT	15027
L2/3 IT	31593
L2/3 IT	18754
L2/3 IT	28854
L2/3 IT	23756
L2/3 IT	18941
L2/3 IT	24683
L2/3 IT	31518
L2/3 IT	4555
L2/3 IT	33883
L2/3 IT	28425
L2/3 IT	22206
L2/3 IT	25222
L2/3 IT	32906
L2/3 IT	25827
L2/3 IT	18174
L2/3 IT	25827
L2/3 IT	21263
L2/3 IT	19299
L2/3 IT	17939
L2/3 IT	37800
L2/3 IT	28189
L2/3 IT	36114
L2/3 IT	34673
Astro	3761
L2/3 IT	25680
L2/3 IT	4616
L2/3 IT	31901
L2/3 IT	27688
L2/3 IT	32602
L2/3 IT	19909
L2/3 IT	21685
L2/3 IT	10697
L2/3 IT	28080
L2/3 IT	26886
L2/3 IT	27442
L2/3 IT	17537
L2/3 IT	27245
L2/3 IT	12712
L2/3 IT	26004
L2/3 IT	31882
L2/3 IT	5317
L2/3 IT	22449
L2/3 IT	20142
L2/3 IT	6075
L2/3 IT	24666
L2/3 IT	5043
L2/3 IT	25255
L2/3 IT	39218
L2/3 IT	26144
L2/3 IT	27272
L2/3 IT	17567
L2/3 IT	28526
L2/3 IT	22924
L2/3 IT	32420
L2/3 IT	24424
L2/3 IT	17793
L2/3 IT	29574
L2/3 IT	15790
L2/3 IT	29109
L2/3 IT	31389
L2/3 IT	30486
L2/3 IT	31132
L2/3 IT	12311
L2/3 IT	27880
L2/3 IT	18406
L2/3 IT	30826
L2/3 IT	37029
L2/3 IT	25469
L2/3 IT	19260
L2/3 IT	20967
L2/3 IT	26446
L2/3 IT	23815
L2/3 IT	32757
L2/3 IT	1970
L2/3 IT	27452
L2/3 IT	18941
L2/3 IT	17385
L2/3 IT	19838
L2/3 IT	28186
L2/3 IT	19600
L2/3 IT	16029
L2/3 IT	22224
L2/3 IT	19337
L2/3 IT	20491
L2/3 IT	9862
L2/3 IT	26553
L2/3 IT	1862
L2/3 IT	29741
L2/3 IT	17330
L2/3 IT	19124
L2/3 IT	23351
L2/3 IT	33565
L2/3 IT	5427
L2/3 IT	29011
L2/3 IT	26703
L2/3 IT	19981
L2/3 IT	23595
L2/3 IT	10337
L2/3 IT	24681
L2/3 IT	26137
L2/3 IT	23140
L2/3 IT	19444
L2/3 IT	18716
L2/3 IT	3730
L2/3 IT	4234
L2/3 IT	25182
L2/3 IT	17365
L2/3 IT	27719
L2/3 IT	23494
L2/3 IT	2705
L2/3 IT	28563
L2/3 IT	22868
L2/3 IT	29646
L2/3 IT	1969
L2/3 IT	16102
L2/3 IT	30452
L2/3 IT	21172
L2/3 IT	23417
L2/3 IT	25123
L2/3 IT	20846
L2/3 IT	31595
L2/3 IT	16239
L2/3 IT	7491
L2/3 IT	21747
L2/3 IT	15782
L2/3 IT	25797
L2/3 IT	23430
L2/3 IT	21788
L2/3 IT	31547
L2/3 IT	17700
L2/3 IT	21458
L2/3 IT	20527
L2/3 IT	22488
L2/3 IT	25451
L2/3 IT	20779
L2/3 IT	22917
L2/3 IT	21786
L2/3 IT	25458
L2/3 IT	19313
L2/3 IT	29494
L2/3 IT	34374
L2/3 IT	21555
L2/3 IT	23223
L2/3 IT	25790
L2/3 IT	10403
Astro	2841
L2/3 IT	30835
L2/3 IT	20790
L2/3 IT	13513
L2/3 IT	14308
L2/3 IT	33622
L2/3 IT	23158
L2/3 IT	3346
L2/3 IT	19578
L2/3 IT	4358
L2/3 IT	20769
L2/3 IT	27291
L2/3 IT	26269
L2/3 IT	26223
L2/3 IT	21768
L2/3 IT	23574
L2/3 IT	25002
L2/3 IT	24941
L2/3 IT	24140
L2/3 IT	21585
L2/3 IT	21882
L2/3 IT	24236
L2/3 IT	26922
L2/3 IT	27254
L2/3 IT	35251
L2/3 IT	3827
L2/3 IT	23862
L2/3 IT	23438
L2/3 IT	22500
L2/3 IT	37759
L2/3 IT	23203
L2/3 IT	27979
L2/3 IT	28996
L2/3 IT	5091
Astro	1996
L2/3 IT	29842
L2/3 IT	26251
L2/3 IT	27319
L2/3 IT	13498
L2/3 IT	11077
L2/3 IT	39123
L2/3 IT	24910
L2/3 IT	20554
L2/3 IT	18593
L2/3 IT	16683
L2/3 IT	23900
L2/3 IT	25230
L2/3 IT	27344
L2/3 IT	22582
L2/3 IT	6146
L2/3 IT	26304
L2/3 IT	18893
L2/3 IT	29163
L2/3 IT	34372
L2/3 IT	24531
L2/3 IT	5539
L2/3 IT	30334
L2/3 IT	26750
L2/3 IT	18173
L2/3 IT	4399
L2/3 IT	20666
L2/3 IT	24694
L2/3 IT	33102
L2/3 IT	27105
L2/3 IT	21251
L2/3 IT	26065
L2/3 IT	9821
L2/3 IT	28119
L2/3 IT	34524
L2/3 IT	24499
L2/3 IT	18054
L2/3 IT	29839
L2/3 IT	3957
L2/3 IT	27984
L2/3 IT	22769
L2/3 IT	23191
L2/3 IT	21032
L2/3 IT	21508
L2/3 IT	16355
L2/3 IT	37830
L2/3 IT	18954
L2/3 IT	26448
L2/3 IT	6723
L2/3 IT	1638
L2/3 IT	32445
L2/3 IT	24664
L2/3 IT	24336
L2/3 IT	4568
Astro	2244
L2/3 IT	24077
L2/3 IT	25451
L2/3 IT	4413
L2/3 IT	31655
L2/3 IT	28613
L2/3 IT	29637
L2/3 IT	2869
L2/3 IT	25848
L2/3 IT	28900
L2/3 IT	15860
L2/3 IT	29785
L2/3 IT	14403
L2/3 IT	16682
L2/3 IT	24490
L2/3 IT	28002
L2/3 IT	22893
L2/3 IT	33713
L2/3 IT	26025
L2/3 IT	21091
L2/3 IT	30524
L2/3 IT	4362
L2/3 IT	24326
L2/3 IT	19632
L2/3 IT	6777
L2/3 IT	29885
L2/3 IT	21808
L2/3 IT	29030
L2/3 IT	21455
L2/3 IT	22718
L2/3 IT	28929
L2/3 IT	33229
L2/3 IT	16476
L2/3 IT	24395
L2/3 IT	24163
L2/3 IT	28118
L2/3 IT	22627
L2/3 IT	27661
L2/3 IT	7737
L2/3 IT	28173
L2/3 IT	25699
L2/3 IT	25567
L2/3 IT	6492
L2/3 IT	32875
L2/3 IT	35798
L2/3 IT	23091
L2/3 IT	27333
L2/3 IT	24115
L2/3 IT	19941
L2/3 IT	36125
L2/3 IT	19806
L2/3 IT	33372
L2/3 IT	35726
L2/3 IT	36794
L2/3 IT	6183
L2/3 IT	21024
L2/3 IT	40286
L2/3 IT	3947
L2/3 IT	38954
L2/3 IT	35696
L2/3 IT	28236
L2/3 IT	19587
L2/3 IT	29231
L2/3 IT	3246
L2/3 IT	25784
L2/3 IT	21814
L2/3 IT	5572
L2/3 IT	23371
L2/3 IT	17178
L2/3 IT	24346
L2/3 IT	4093
L2/3 IT	22349
L2/3 IT	38609
L2/3 IT	21879
L2/3 IT	5023
L2/3 IT	26019
L2/3 IT	37841
L2/3 IT	21357
L2/3 IT	23571
L2/3 IT	26719
L2/3 IT	23239
L2/3 IT	35013
L2/3 IT	23611
L2/3 IT	25467
L2/3 IT	21904
L2/3 IT	23444
L2/3 IT	20440
L2/3 IT	30761
L2/3 IT	26939
L2/3 IT	16176
L2/3 IT	24678
L2/3 IT	7720
L2/3 IT	22100
L2/3 IT	2936
L2/3 IT	28089
L2/3 IT	16132
L2/3 IT	10226
L2/3 IT	29876
L2/3 IT	14563
L2/3 IT	30928
L2/3 IT	33450
L2/3 IT	13557
L2/3 IT	18836
L2/3 IT	20841
L2/3 IT	17154
L2/3 IT	17012
L2/3 IT	13190
L2/3 IT	29872
L2/3 IT	12695
L2/3 IT	35360
L2/3 IT	24215
L2/3 IT	26788
Astro	3365
L2/3 IT	26125
L2/3 IT	26101
L2/3 IT	22051
L2/3 IT	28542
L2/3 IT	29560
L2/3 IT	23679
L2/3 IT	8504
L2/3 IT	1726
L2/3 IT	4524
L2/3 IT	26730
L2/3 IT	23893
L2/3 IT	27164
L2/3 IT	19966
L2/3 IT	14195
L2/3 IT	15420
Astro	1710
L2/3 IT	33097
L2/3 IT	1809
L2/3 IT	28787
L2/3 IT	25028
L2/3 IT	8718
L2/3 IT	4423
L2/3 IT	25931
L2/3 IT	23734
L2/3 IT	25968
L2/3 IT	20539
L2/3 IT	23975
L2/3 IT	23402
L2/3 IT	19066
L2/3 IT	15999
L2/3 IT	2184
L2/3 IT	27856
L2/3 IT	29931
L2/3 IT	22739
L2/3 IT	31337
L2/3 IT	26917
L2/3 IT	40212
L2/3 IT	38284
L2/3 IT	22744
L2/3 IT	28210
L2/3 IT	21425
L2/3 IT	7527
L2/3 IT	24498
L2/3 IT	32848
L2/3 IT	10332
L2/3 IT	25585
L2/3 IT	26245
L2/3 IT	19795
L2/3 IT	19302
L2/3 IT	29443
L2/3 IT	25711
L2/3 IT	26531
L2/3 IT	21501
L2/3 IT	24051
L2/3 IT	24480
L2/3 IT	20977
L2/3 IT	27394
L2/3 IT	29162
L2/3 IT	26867
L2/3 IT	36091
Astro	3539
L2/3 IT	15719
L2/3 IT	26350
L2/3 IT	48675
L2/3 IT	22933
L2/3 IT	4956
L2/3 IT	6097
L2/3 IT	2897
L2/3 IT	21165
L2/3 IT	23876
L2/3 IT	39586
L2/3 IT	19031
L2/3 IT	21192
L2/3 IT	29390
L2/3 IT	21866
L2/3 IT	25929
L2/3 IT	20248
L2/3 IT	23800
L2/3 IT	25897
L2/3 IT	23206
L2/3 IT	30335
L2/3 IT	19205
L2/3 IT	7907
L2/3 IT	25848
L2/3 IT	20274
L2/3 IT	26188
L2/3 IT	3870
L2/3 IT	15808
L2/3 IT	9749
L2/3 IT	24010
L2/3 IT	22109
L2/3 IT	3298
L2/3 IT	22060
L2/3 IT	21900
L2/3 IT	27432
L2/3 IT	18795
L2/3 IT	19929
L2/3 IT	18008
L2/3 IT	25999
L2/3 IT	14315
L2/3 IT	22194
L2/3 IT	23351
L2/3 IT	7219
L2/3 IT	17530
L2/3 IT	19830
L2/3 IT	22142
L2/3 IT	19847
L2/3 IT	15325
L2/3 IT	11143
L2/3 IT	18090
L2/3 IT	6245
L2/3 IT	24542
L2/3 IT	20766
L2/3 IT	3592
L2/3 IT	24320
L2/3 IT	25355
L2/3 IT	6834
L2/3 IT	5440
L2/3 IT	9914
L2/3 IT	13044
L2/3 IT	26228
L2/3 IT	20222
L2/3 IT	32402
L2/3 IT	21668
L2/3 IT	29919
L2/3 IT	21044
L2/3 IT	34414
L2/3 IT	23594
L2/3 IT	14157
L2/3 IT	34848
L2/3 IT	4879
L2/3 IT	29856
L2/3 IT	22662
L2/3 IT	25518
L2/3 IT	5430
L2/3 IT	3204
L2/3 IT	22011
L2/3 IT	5063
L2/3 IT	22859
L2/3 IT	2774
L2/3 IT	22368
L2/3 IT	5480
L2/3 IT	14548
L2/3 IT	41130
L2/3 IT	22210
L2/3 IT	39971
L2/3 IT	39175
L2/3 IT	10611
L2/3 IT	15527
L2/3 IT	28690
L2/3 IT	6090
L2/3 IT	5098
L2/3 IT	25933
L2/3 IT	22141
L2/3 IT	20973
L2/3 IT	29896
L2/3 IT	28137
L2/3 IT	24427
L2/3 IT	31842
L2/3 IT	26803
Astro	1705
L2/3 IT	27002
L2/3 IT	7770
L2/3 IT	22241
L2/3 IT	17068
L2/3 IT	27351
L2/3 IT	24215
L2/3 IT	9819
L2/3 IT	30028
L2/3 IT	32010
L2/3 IT	21391
L2/3 IT	32173
L2/3 IT	32195
L2/3 IT	21993
L2/3 IT	24515
L2/3 IT	22482
L2/3 IT	28721
L2/3 IT	23671
L2/3 IT	26995
L2/3 IT	2509
L2/3 IT	32685
L2/3 IT	26344
L2/3 IT	26435
L2/3 IT	22384
L2/3 IT	32189
L2/3 IT	28050
L2/3 IT	13420
L2/3 IT	28227
L2/3 IT	26272
L2/3 IT	31418
L2/3 IT	13592
L2/3 IT	20155
L2/3 IT	30729
L2/3 IT	10917
L2/3 IT	30423
L2/3 IT	7096
L2/3 IT	9227
L2/3 IT	12532
L2/3 IT	8898
L2/3 IT	24190
L2/3 IT	27656
L2/3 IT	20037
L2/3 IT	26203
L2/3 IT	35482
L2/3 IT	22327
L2/3 IT	20049
L2/3 IT	11150
L2/3 IT	27118
L2/3 IT	32171
L2/3 IT	32183
L2/3 IT	24344
L2/3 IT	31133
L2/3 IT	30173
L2/3 IT	25655
L2/3 IT	34787
Astro	2693
L2/3 IT	25005
L2/3 IT	36443
L2/3 IT	32786
L2/3 IT	26148
L2/3 IT	15145
L2/3 IT	20802
L2/3 IT	18687
L2/3 IT	22434
L2/3 IT	20194
L2/3 IT	2348
L2/3 IT	22530
L2/3 IT	21506
L2/3 IT	18489
L2/3 IT	21660
L2/3 IT	4990
L2/3 IT	6103
L2/3 IT	31536
L2/3 IT	1868
L2/3 IT	23165
L2/3 IT	24860
L2/3 IT	27469
L2/3 IT	21138
L2/3 IT	24205
L2/3 IT	4431
L2/3 IT	32100
L2/3 IT	27048
L2/3 IT	31902
L2/3 IT	29670
L2/3 IT	32472
L2/3 IT	26097
L2/3 IT	16974
L2/3 IT	27025
L2/3 IT	27301
L2/3 IT	30607
L2/3 IT	19065
L2/3 IT	28423
L2/3 IT	24764
L2/3 IT	19220
L2/3 IT	24145
L2/3 IT	26753
L2/3 IT	21672
L2/3 IT	27936
L2/3 IT	6153
L2/3 IT	4358
L2/3 IT	24885
L2/3 IT	4416
L2/3 IT	6479
L2/3 IT	26288
L2/3 IT	24293
L2/3 IT	2031
L2/3 IT	22960
L2/3 IT	22211
L2/3 IT	24512
L2/3 IT	20232
L2/3 IT	25122
L2/3 IT	27744
L2/3 IT	26834
L2/3 IT	35512
L2/3 IT	18831
L2/3 IT	20703
L2/3 IT	35236
L2/3 IT	26772
L2/3 IT	27732
L2/3 IT	20040
L2/3 IT	22733
L2/3 IT	24990
L2/3 IT	27212
L2/3 IT	28117
L2/3 IT	24425
L2/3 IT	30787
L2/3 IT	28458
L2/3 IT	45489
L2/3 IT	19129
L2/3 IT	3251
L2/3 IT	28697
L2/3 IT	28571
L2/3 IT	13185
L2/3 IT	22656
L2/3 IT	23756
L2/3 IT	21091
L2/3 IT	27937
L2/3 IT	26924
L2/3 IT	26394
L2/3 IT	24447
L2/3 IT	25788
L2/3 IT	8217
L2/3 IT	33506
L2/3 IT	24824
L2/3 IT	21664
L2/3 IT	30147
L2/3 IT	10694
L2/3 IT	30164
L2/3 IT	33313
L2/3 IT	26837
L2/3 IT	29647
L2/3 IT	20041
L2/3 IT	22020
L2/3 IT	37422
L2/3 IT	25050
L2/3 IT	29473
L2/3 IT	27495
L2/3 IT	27375
L2/3 IT	6328
L2/3 IT	17907
L2/3 IT	24939
L2/3 IT	34577
L2/3 IT	19170
L2/3 IT	27199
L2/3 IT	24996
L2/3 IT	21512
L2/3 IT	34068
L2/3 IT	25779
L2/3 IT	19131
L2/3 IT	23178
L2/3 IT	22591
L2/3 IT	41239
L2/3 IT	13403
L2/3 IT	5379
L2/3 IT	29622
L2/3 IT	25900
L2/3 IT	20072
L2/3 IT	12601
L2/3 IT	20356
L2/3 IT	24753
L2/3 IT	23669
L2/3 IT	19783
L2/3 IT	20757
L2/3 IT	23050
L2/3 IT	18851
L2/3 IT	33687
L2/3 IT	22689
L2/3 IT	24527
L2/3 IT	28380
L2/3 IT	29532
L2/3 IT	5832
L2/3 IT	23649
L2/3 IT	36588
L2/3 IT	29785
L2/3 IT	19878
L2/3 IT	21159
L2/3 IT	19657
L2/3 IT	34008
L2/3 IT	24466
L2/3 IT	5322
L2/3 IT	24696
L2/3 IT	31339
L2/3 IT	25007
L2/3 IT	6500
L2/3 IT	21229
L2/3 IT	26743
L2/3 IT	17834
L2/3 IT	17036
L2/3 IT	33045
L2/3 IT	33001
L2/3 IT	24967
L2/3 IT	26052
L2/3 IT	32647
L2/3 IT	27471
L2/3 IT	26676
L2/3 IT	26070
L2/3 IT	30523
L2/3 IT	31043
L2/3 IT	20952
L2/3 IT	43480
L2/3 IT	28307
L2/3 IT	24982
L2/3 IT	19361
L2/3 IT	27052
L2/3 IT	8513
L2/3 IT	29485
L2/3 IT	20106
L2/3 IT	21843
L2/3 IT	24651
L2/3 IT	21814
L2/3 IT	29059
L2/3 IT	20452
L2/3 IT	19515
L2/3 IT	16769
L2/3 IT	33407
L2/3 IT	2723
L2/3 IT	20909
L2/3 IT	30751
L2/3 IT	24798
L2/3 IT	25865
L2/3 IT	20431
L2/3 IT	20971
L2/3 IT	21423
L2/3 IT	36789
L2/3 IT	27428
L2/3 IT	27166
L2/3 IT	26538
L2/3 IT	18790
L2/3 IT	28226
L2/3 IT	19170
L2/3 IT	29654
L2/3 IT	19617
L2/3 IT	29422
L2/3 IT	22258
L2/3 IT	20656
L2/3 IT	20726
L2/3 IT	24197
L2/3 IT	24991
L2/3 IT	21005
L2/3 IT	18934
L2/3 IT	26985
L2/3 IT	14512
L2/3 IT	29353
L2/3 IT	14769
L2/3 IT	20103
L2/3 IT	22397
L2/3 IT	13133
L2/3 IT	12480
L2/3 IT	29613
L2/3 IT	27881
L2/3 IT	18016
L2/3 IT	22348
L2/3 IT	19562
L2/3 IT	25093
L2/3 IT	20267
L2/3 IT	4700
L2/3 IT	37542
L2/3 IT	25952
L2/3 IT	27262
L2/3 IT	22668
L2/3 IT	23979
L2/3 IT	30452
L2/3 IT	20607
L2/3 IT	28817
L2/3 IT	4343
L2/3 IT	11092
L2/3 IT	27820
L2/3 IT	8477
L2/3 IT	17232
L2/3 IT	18946
L2/3 IT	24729
L2/3 IT	22837
L2/3 IT	24415
L2/3 IT	19427
L2/3 IT	20644
L2/3 IT	21567
L2/3 IT	29613
L2/3 IT	20409
L2/3 IT	22665
L2/3 IT	2284
L2/3 IT	21941
L2/3 IT	22620
L2/3 IT	17099
L2/3 IT	21921
L2/3 IT	23773
L2/3 IT	21802
L2/3 IT	25033
L2/3 IT	19618
L2/3 IT	32430
L2/3 IT	19565
L2/3 IT	22458
Astro	4495
L2/3 IT	28158
L2/3 IT	29003
L2/3 IT	24780
L2/3 IT	20680
L2/3 IT	24552
L2/3 IT	21181
L2/3 IT	8177
L2/3 IT	28643
L2/3 IT	30912
L2/3 IT	32714
L2/3 IT	23283
L2/3 IT	9334
L2/3 IT	30788
L2/3 IT	16651
L2/3 IT	5135
L2/3 IT	21780
L2/3 IT	15917
L2/3 IT	2941
L2/3 IT	2650
L2/3 IT	22342
L2/3 IT	19570
L2/3 IT	4346
L2/3 IT	29924
L2/3 IT	3901
L2/3 IT	16657
L2/3 IT	4839
L2/3 IT	24103
L2/3 IT	44087
L2/3 IT	23925
L2/3 IT	18406
L2/3 IT	28747
L2/3 IT	13315
L2/3 IT	22649
L2/3 IT	19800
L2/3 IT	23325
L2/3 IT	26324
L2/3 IT	20536
L2/3 IT	31082
L2/3 IT	23516
L2/3 IT	32862
L2/3 IT	28111
L2/3 IT	43285
L2/3 IT	1621
L2/3 IT	24320
L2/3 IT	14814
L2/3 IT	4634
L2/3 IT	25295
L2/3 IT	24828
L2/3 IT	29329
L2/3 IT	19242
L2/3 IT	19618
L2/3 IT	25660
L2/3 IT	26404
L2/3 IT	33976
L2/3 IT	26240
L2/3 IT	28871
L2/3 IT	2095
L2/3 IT	23930
L2/3 IT	24202
L2/3 IT	21444
L2/3 IT	4017
L2/3 IT	29185
L2/3 IT	28952
L2/3 IT	25727
L2/3 IT	29947
Astro	2720
L2/3 IT	30811
L2/3 IT	26507
L2/3 IT	17059
L2/3 IT	2308
L2/3 IT	25828
L2/3 IT	24667
L2/3 IT	23698
L2/3 IT	24477
L2/3 IT	11236
L2/3 IT	24877
L2/3 IT	21289
L2/3 IT	27197
L2/3 IT	28204
L2/3 IT	5862
L2/3 IT	24920
L2/3 IT	31841
L2/3 IT	29556
L2/3 IT	12852
L2/3 IT	30461
L2/3 IT	9279
L2/3 IT	25995
L2/3 IT	21755
L2/3 IT	21491
L2/3 IT	27392
L2/3 IT	15579
L2/3 IT	10845
L2/3 IT	29595
L2/3 IT	36295
L2/3 IT	28447
Astro	4499
L2/3 IT	27488
L2/3 IT	34738
L2/3 IT	16105
L2/3 IT	9750
L2/3 IT	7573
L2/3 IT	21818
L2/3 IT	28241
L2/3 IT	2727
L2/3 IT	23661
L2/3 IT	5024
L2/3 IT	20792
L2/3 IT	31496
L2/3 IT	19619
L2/3 IT	26514
L2/3 IT	24269
L2/3 IT	21821
L2/3 IT	26400
L2/3 IT	32468
L2/3 IT	18666
L2/3 IT	29630
L2/3 IT	28308
L2/3 IT	11402
L2/3 IT	36250
L2/3 IT	26081
L2/3 IT	26558
L2/3 IT	20761
L2/3 IT	31131
L2/3 IT	28134
L2/3 IT	9325
L2/3 IT	32393
L2/3 IT	28488
L2/3 IT	26216
Astro	4559
L2/3 IT	18183
L2/3 IT	30109
L2/3 IT	24939
L2/3 IT	29690
L2/3 IT	35663
L2/3 IT	18513
L2/3 IT	20297
L2/3 IT	33080
L2/3 IT	29300
L2/3 IT	18749
L2/3 IT	18922
L2/3 IT	20896
L2/3 IT	11551
L2/3 IT	20544
L2/3 IT	14441
L2/3 IT	15716
L2/3 IT	15302
L2/3 IT	20581
L2/3 IT	27623
L2/3 IT	24422
L2/3 IT	11781
L2/3 IT	31861
L2/3 IT	4386
L2/3 IT	24694
L2/3 IT	35026
L2/3 IT	27379
L2/3 IT	7705
L2/3 IT	26759
L2/3 IT	23708
L2/3 IT	29400
L2/3 IT	21870
L2/3 IT	37511
L2/3 IT	27392
L2/3 IT	18350
L2/3 IT	26627
L2/3 IT	30126
L2/3 IT	27562
L2/3 IT	21188
L2/3 IT	21960
L2/3 IT	24964
L2/3 IT	9155
L2/3 IT	20959
L2/3 IT	28340
L2/3 IT	25941
L2/3 IT	40060
L2/3 IT	33756
L2/3 IT	22568
L2/3 IT	5449
L2/3 IT	26560
L2/3 IT	26818
L2/3 IT	16589
L2/3 IT	32091
L2/3 IT	21774
L2/3 IT	33968
L2/3 IT	21249
L2/3 IT	23502
L2/3 IT	23929
L2/3 IT	26031
L2/3 IT	23099
L2/3 IT	23987
Astro	2291
L2/3 IT	4571
L2/3 IT	29604
L2/3 IT	32401
Astro	3077
L2/3 IT	21118
L2/3 IT	18015
L2/3 IT	27585
L2/3 IT	26050
L2/3 IT	24004
L2/3 IT	24758
L2/3 IT	22895
L2/3 IT	16019
L2/3 IT	25680
L2/3 IT	36834
L2/3 IT	31313
L2/3 IT	18473
L2/3 IT	21940
L2/3 IT	35919
L2/3 IT	16900
L2/3 IT	22300
L2/3 IT	10066
L2/3 IT	5647
L2/3 IT	29256
L2/3 IT	4108
L2/3 IT	25070
L2/3 IT	6393
L2/3 IT	23908
L2/3 IT	22959
L2/3 IT	21497
L2/3 IT	25178
L2/3 IT	30357
L2/3 IT	18470
L2/3 IT	21971
L2/3 IT	25489
L2/3 IT	25772
L2/3 IT	25955
L2/3 IT	11292
L2/3 IT	26968
L2/3 IT	28192
L2/3 IT	3912
L2/3 IT	3914
L2/3 IT	11587
L2/3 IT	22665
L2/3 IT	19928
L2/3 IT	6398
L2/3 IT	26365
L2/3 IT	21547
L2/3 IT	21098
L2/3 IT	22597
L2/3 IT	1973
L2/3 IT	37463
L2/3 IT	15328
L2/3 IT	12439
L2/3 IT	22542
L2/3 IT	16552
L2/3 IT	22679
L2/3 IT	19971
L2/3 IT	17536
L2/3 IT	23808
L2/3 IT	34289
L2/3 IT	4433
L2/3 IT	28171
L2/3 IT	29814
L2/3 IT	13722
L2/3 IT	20988
L2/3 IT	14777
L2/3 IT	21998
L2/3 IT	17141
L2/3 IT	10130
L2/3 IT	27810
L2/3 IT	35310
L2/3 IT	38720
L2/3 IT	21838
L2/3 IT	28917
L2/3 IT	30378
L2/3 IT	28018
L2/3 IT	42272
L2/3 IT	29414
L2/3 IT	39511
L2/3 IT	30057
L2/3 IT	30461
L2/3 IT	28458
L2/3 IT	21822
L2/3 IT	23196
L2/3 IT	20681
L2/3 IT	25643
L2/3 IT	21365
L2/3 IT	25440
L2/3 IT	10433
L2/3 IT	24231
L2/3 IT	3648
L2/3 IT	22094
L2/3 IT	20593
L2/3 IT	33955
L2/3 IT	11595
L2/3 IT	31155
L2/3 IT	20166
L2/3 IT	23667
L2/3 IT	21573
L2/3 IT	5603
L2/3 IT	22803
L2/3 IT	21411
L2/3 IT	16690
L2/3 IT	23493
L2/3 IT	35057
L2/3 IT	15893
L2/3 IT	20891
L2/3 IT	23325
L2/3 IT	31458
L2/3 IT	35753
L2/3 IT	23129
L2/3 IT	31146
L2/3 IT	2117
L2/3 IT	15999
Astro	3975
L2/3 IT	26548
L2/3 IT	28601
L2/3 IT	26927
L2/3 IT	31871
L2/3 IT	15337
L2/3 IT	19189
L2/3 IT	24825
L2/3 IT	18837
L2/3 IT	19470
L2/3 IT	25298
L2/3 IT	29675
L2/3 IT	33309
L2/3 IT	1764
L2/3 IT	20998
L2/3 IT	2349
L2/3 IT	28264
L2/3 IT	28436
L2/3 IT	18172
L2/3 IT	31096
L2/3 IT	17471
L2/3 IT	20831
L2/3 IT	37493
L2/3 IT	16892
L2/3 IT	21119
L2/3 IT	23688
L2/3 IT	25033
L2/3 IT	26373
L2/3 IT	20497
L2/3 IT	27149
L2/3 IT	28316
L2/3 IT	27960
L2/3 IT	13119
L2/3 IT	28169
L2/3 IT	31623
L2/3 IT	19383
L2/3 IT	24075
L2/3 IT	11899
L2/3 IT	23697
L2/3 IT	26067
L2/3 IT	2387
L2/3 IT	19936
L2/3 IT	28816
L2/3 IT	7804
L2/3 IT	25080
L2/3 IT	28320
L2/3 IT	28790
L2/3 IT	15967
L2/3 IT	7770
L2/3 IT	28148
L2/3 IT	24747
L2/3 IT	24652
L2/3 IT	24654
L2/3 IT	23067
L2/3 IT	32828
L2/3 IT	11652
L2/3 IT	33740
L2/3 IT	23596
L2/3 IT	24406
L2/3 IT	5541
L2/3 IT	28525
L2/3 IT	20873
L2/3 IT	36125
L2/3 IT	25616
L2/3 IT	2085
L2/3 IT	25419
L2/3 IT	25529
L2/3 IT	31821
L2/3 IT	23378
L2/3 IT	35701
L2/3 IT	22032
L2/3 IT	24292
L2/3 IT	23407
L2/3 IT	20604
L2/3 IT	7549
L2/3 IT	16006
L2/3 IT	15000
L2/3 IT	32882
L2/3 IT	15113
L2/3 IT	24977
L2/3 IT	8901
L2/3 IT	23508
L2/3 IT	24736
L2/3 IT	19069
L2/3 IT	5505
L2/3 IT	31661
L2/3 IT	37768
Astro	3156
L2/3 IT	26544
L2/3 IT	31156
L2/3 IT	26332
L2/3 IT	19879
L2/3 IT	32359
L2/3 IT	40209
L2/3 IT	23691
L2/3 IT	31521
L2/3 IT	24147
L2/3 IT	33913
L2/3 IT	22934
L2/3 IT	20817
L2/3 IT	5222
L2/3 IT	14804
L2/3 IT	25797
L2/3 IT	24295
L2/3 IT	24747
L2/3 IT	2241
L2/3 IT	21077
L2/3 IT	17580
L2/3 IT	22374
L2/3 IT	26391
L2/3 IT	26770
L2/3 IT	19367
L2/3 IT	16747
L2/3 IT	7677
L2/3 IT	23725
L2/3 IT	33962
L2/3 IT	23394
L2/3 IT	6859
L2/3 IT	29805
L2/3 IT	34304
L2/3 IT	26925
L2/3 IT	35240
L2/3 IT	18092
L2/3 IT	18282
L2/3 IT	18562
L2/3 IT	20803
L2/3 IT	25177
L2/3 IT	30029
L2/3 IT	26718
L2/3 IT	21771
L2/3 IT	41510
L2/3 IT	29400
L2/3 IT	21792
L2/3 IT	15411
L2/3 IT	3306
L2/3 IT	28739
L2/3 IT	33000
L2/3 IT	14771
L2/3 IT	37053
L2/3 IT	24963
L2/3 IT	9788
L2/3 IT	23307
L2/3 IT	25828
L2/3 IT	31318
L2/3 IT	23999
L2/3 IT	32229
L2/3 IT	14223
L2/3 IT	22128
L2/3 IT	23333
L2/3 IT	35976
L2/3 IT	14187
L2/3 IT	21278
L2/3 IT	27709
L2/3 IT	33427
L2/3 IT	27712
L2/3 IT	23490
L2/3 IT	22293
L2/3 IT	19209
L2/3 IT	20013
L2/3 IT	19536
L2/3 IT	26524
L2/3 IT	29519
L2/3 IT	25117
L2/3 IT	3813
L2/3 IT	20291
L2/3 IT	28457
L2/3 IT	17380
L2/3 IT	27392
L2/3 IT	3779
L2/3 IT	16052
L2/3 IT	19499
L2/3 IT	20239
L2/3 IT	23045
L2/3 IT	8315
L2/3 IT	1548
L2/3 IT	6319
L2/3 IT	30652
L2/3 IT	24888
L2/3 IT	29865
L2/3 IT	2954
L2/3 IT	23996
L2/3 IT	22687
L2/3 IT	16364
L2/3 IT	23220
L2/3 IT	9599
L2/3 IT	22333
L2/3 IT	21929
L2/3 IT	26542
L2/3 IT	26096
L2/3 IT	19336
L2/3 IT	6015
L2/3 IT	19033
L2/3 IT	25992
L2/3 IT	32180
L2/3 IT	31516
L2/3 IT	28408
L2/3 IT	28870
L2/3 IT	29800
L2/3 IT	23565
L2/3 IT	30464
L2/3 IT	27644
L2/3 IT	32210
L2/3 IT	21107
L2/3 IT	25248
L2/3 IT	27065
L2/3 IT	17432
L2/3 IT	4833
L2/3 IT	19144
L2/3 IT	26577
L2/3 IT	19064
L2/3 IT	30152
L2/3 IT	20431
L2/3 IT	11863
L2/3 IT	2087
L2/3 IT	21714
L2/3 IT	8527
L2/3 IT	26945
L2/3 IT	20470
L2/3 IT	31942
L2/3 IT	18209
L2/3 IT	34489
L2/3 IT	43309
L2/3 IT	29511
L2/3 IT	31122
L2/3 IT	31613
L2/3 IT	27082
L2/3 IT	25282
L2/3 IT	28101
L2/3 IT	18694
L2/3 IT	23829
L2/3 IT	23583
L2/3 IT	28125
L2/3 IT	21438
L2/3 IT	27728
L2/3 IT	21024
L2/3 IT	21670
L2/3 IT	19533
L2/3 IT	22368
L2/3 IT	25407
L2/3 IT	21033
L2/3 IT	17547
L2/3 IT	21370
L2/3 IT	30965
L2/3 IT	31957
L2/3 IT	15809
L2/3 IT	37858
L2/3 IT	19606
L2/3 IT	20480
L2/3 IT	20997
L2/3 IT	18971
L2/3 IT	9525
L2/3 IT	21168
L2/3 IT	21336
L2/3 IT	23358
L2/3 IT	21417
L2/3 IT	24462
L2/3 IT	31537
L2/3 IT	41784
L2/3 IT	27639
L2/3 IT	26181
L2/3 IT	35061
L2/3 IT	23957
L2/3 IT	21390
L2/3 IT	24282
L2/3 IT	32300
L2/3 IT	25255
L2/3 IT	23121
L2/3 IT	35107
L2/3 IT	6909
L2/3 IT	25231
L2/3 IT	24197
L2/3 IT	5477
L2/3 IT	20023
L2/3 IT	28442
L2/3 IT	29687
L2/3 IT	24330
L2/3 IT	3660
L2/3 IT	16241
L2/3 IT	36874
L2/3 IT	32204
L2/3 IT	28040
L2/3 IT	25142
L2/3 IT	24808
L2/3 IT	18413
L2/3 IT	23847
L2/3 IT	10320
L2/3 IT	19941
L2/3 IT	22895
L2/3 IT	30914
L2/3 IT	32704
L2/3 IT	37314
L2/3 IT	29519
L2/3 IT	32847
L2/3 IT	4942
L2/3 IT	20129
L2/3 IT	4281
L2/3 IT	24717
L2/3 IT	28924
L2/3 IT	22484
L2/3 IT	30750
L2/3 IT	31060
L2/3 IT	6743
L2/3 IT	29151
L2/3 IT	13986
L2/3 IT	20235
L2/3 IT	31471
Astro	1990
L2/3 IT	32809
L2/3 IT	15340
L2/3 IT	23964
L2/3 IT	20447
L2/3 IT	9668
L2/3 IT	18495
L2/3 IT	31439
L2/3 IT	25349
L2/3 IT	18990
L2/3 IT	19277
L2/3 IT	17552
L2/3 IT	21230
L2/3 IT	19209
L2/3 IT	27387
L2/3 IT	30237
L2/3 IT	28567
L2/3 IT	21154
L2/3 IT	13614
L2/3 IT	1621
L2/3 IT	24442
L2/3 IT	27062
L2/3 IT	37449
L2/3 IT	19228
L2/3 IT	25715
L2/3 IT	8764
L2/3 IT	22938
L2/3 IT	20383
L2/3 IT	30425
L2/3 IT	25699
L2/3 IT	30290
L2/3 IT	17977
L2/3 IT	28787
L2/3 IT	22256
L2/3 IT	5767
L2/3 IT	24786
L2/3 IT	28921
L2/3 IT	2195
L2/3 IT	11852
L2/3 IT	23785
L2/3 IT	11257
L2/3 IT	24481
L2/3 IT	29965
L2/3 IT	24962
L2/3 IT	30787
L2/3 IT	24749
L2/3 IT	21527
L2/3 IT	24561
L2/3 IT	30387
L2/3 IT	29257
L2/3 IT	32651
L2/3 IT	4846
L2/3 IT	24824
L2/3 IT	27295
L2/3 IT	15248
L2/3 IT	23189
L2/3 IT	16137
L2/3 IT	26968
L2/3 IT	14666
L2/3 IT	31558
L2/3 IT	16448
L2/3 IT	27606
L2/3 IT	27153
L2/3 IT	39274
L2/3 IT	33085
L2/3 IT	32269
L2/3 IT	24388
L2/3 IT	13865
L2/3 IT	19852
L2/3 IT	20439
L2/3 IT	24135
L2/3 IT	26829
L2/3 IT	27664
L2/3 IT	16212
L2/3 IT	17655
L2/3 IT	21895
L2/3 IT	35738
L2/3 IT	19690
L2/3 IT	23827
L2/3 IT	17401
L2/3 IT	18730
L2/3 IT	23816
L2/3 IT	27864
L2/3 IT	11056
L2/3 IT	21134
L2/3 IT	19648
L2/3 IT	23651
L2/3 IT	12266
L2/3 IT	20326
L2/3 IT	28464
L2/3 IT	25060
L2/3 IT	35179
L2/3 IT	22032
L2/3 IT	9668
L2/3 IT	18348
L2/3 IT	41697
L2/3 IT	26293
L2/3 IT	24512
L2/3 IT	28173
L2/3 IT	5302
L2/3 IT	33017
L2/3 IT	8192
L2/3 IT	5539
L2/3 IT	25105
L2/3 IT	23194
L2/3 IT	20257
Astro	3036
L2/3 IT	26571
L2/3 IT	13656
L2/3 IT	20539
L2/3 IT	34893
L2/3 IT	22512
L2/3 IT	29527
Astro	2996
L2/3 IT	27162
L2/3 IT	21696
L2/3 IT	24159
L2/3 IT	24648
L2/3 IT	20321
L2/3 IT	22553
Astro	3609
L2/3 IT	25284
L2/3 IT	23268
L2/3 IT	23668
L2/3 IT	25787
L2/3 IT	24238
L2/3 IT	10379
L2/3 IT	20101
L2/3 IT	3215
L2/3 IT	10123
L2/3 IT	23369
L2/3 IT	38799
L2/3 IT	12526
L2/3 IT	19612
L2/3 IT	9264
L2/3 IT	24825
L2/3 IT	21175
L2/3 IT	4434
L2/3 IT	16840
L2/3 IT	21435
L2/3 IT	14160
L2/3 IT	18673
L2/3 IT	23886
L2/3 IT	25270
L2/3 IT	24982
L2/3 IT	22412
L2/3 IT	27130
L2/3 IT	36457
L2/3 IT	32966
L2/3 IT	30401
L2/3 IT	35102
L2/3 IT	26672
L2/3 IT	28376
L2/3 IT	20870
L2/3 IT	30915
L2/3 IT	21437
L2/3 IT	18135
L2/3 IT	20900
L2/3 IT	25001
L2/3 IT	29863
Astro	4596
L2/3 IT	33690
L2/3 IT	20936
L2/3 IT	26432
L2/3 IT	36603
L2/3 IT	24872
L2/3 IT	25128
L2/3 IT	20992
L2/3 IT	25715
L2/3 IT	32839
L2/3 IT	3938
L2/3 IT	23740
L2/3 IT	21383
L2/3 IT	22374
L2/3 IT	23114
L2/3 IT	34310
L2/3 IT	3702
L2/3 IT	34629
L2/3 IT	29195
L2/3 IT	20281
L2/3 IT	20769
L2/3 IT	25361
L2/3 IT	32449
L2/3 IT	19849
L2/3 IT	29774
L2/3 IT	28863
L2/3 IT	20480
L2/3 IT	21758
L2/3 IT	20991
L2/3 IT	27286
L2/3 IT	21230
L2/3 IT	18962
L2/3 IT	39286
L2/3 IT	31411
L2/3 IT	24294
L2/3 IT	27336
L2/3 IT	5378
L2/3 IT	34061
L2/3 IT	29084
L2/3 IT	30739
L2/3 IT	30497
L2/3 IT	27695
L2/3 IT	26913
L2/3 IT	33464
L2/3 IT	22913
L2/3 IT	30708
L2/3 IT	19107
L2/3 IT	28260
L2/3 IT	25545
L2/3 IT	21335
L2/3 IT	20941
L2/3 IT	31463
L2/3 IT	5794
L2/3 IT	2963
L2/3 IT	22994
L2/3 IT	22903
L2/3 IT	26868
L2/3 IT	27786
L2/3 IT	18587
L2/3 IT	21300
L2/3 IT	37598
L2/3 IT	24510
L2/3 IT	23548
L2/3 IT	29791
L2/3 IT	19975
L2/3 IT	21516
L2/3 IT	24053
L2/3 IT	19628
L2/3 IT	18285
L2/3 IT	24701
L2/3 IT	26620
L2/3 IT	16035
L2/3 IT	31147
Astro	2882
L2/3 IT	28163
L2/3 IT	29948
L2/3 IT	22508
L2/3 IT	21777
L2/3 IT	13841
L2/3 IT	12195
L2/3 IT	2479
L2/3 IT	20499
L2/3 IT	10810
L2/3 IT	21122
L2/3 IT	12429
L2/3 IT	14398
L2/3 IT	3010
L2/3 IT	18104
L2/3 IT	37021
L2/3 IT	20632
L2/3 IT	29829
L2/3 IT	25225
L2/3 IT	20156
L2/3 IT	26755
L2/3 IT	24200
L2/3 IT	31034
L2/3 IT	30336
L2/3 IT	26883
L2/3 IT	22009
L2/3 IT	23942
L2/3 IT	30421
Astro	2568
L2/3 IT	16286
L2/3 IT	30646
L2/3 IT	17147
L2/3 IT	26420
L2/3 IT	26120
L2/3 IT	22567
L2/3 IT	27861
L2/3 IT	7189
L2/3 IT	14316
L2/3 IT	52995
L2/3 IT	32373
L2/3 IT	19358
L2/3 IT	22984
L2/3 IT	25483
L2/3 IT	27908
L2/3 IT	26205
L2/3 IT	21402
L2/3 IT	19480
L2/3 IT	21265
L2/3 IT	21459
L2/3 IT	25865
L2/3 IT	19983
L2/3 IT	11632
L2/3 IT	4759
L2/3 IT	29861
L2/3 IT	22781
L2/3 IT	20149
L2/3 IT	2741
L2/3 IT	19083
L2/3 IT	19919
L2/3 IT	23387
L2/3 IT	20761
L2/3 IT	23706
L2/3 IT	22773
L2/3 IT	37058
L2/3 IT	36725
L2/3 IT	30237
L2/3 IT	11762
L2/3 IT	23688
L2/3 IT	27810
L2/3 IT	28731
L2/3 IT	21918
L2/3 IT	25563
L2/3 IT	21890
L2/3 IT	25115
L2/3 IT	7349
L2/3 IT	24009
L2/3 IT	23583
L2/3 IT	4553
L2/3 IT	14347
L2/3 IT	28343
L2/3 IT	24569
L2/3 IT	10541
L2/3 IT	20244
L2/3 IT	18810
L2/3 IT	32442
L2/3 IT	19186
L2/3 IT	24418
L2/3 IT	24818
L2/3 IT	23850
L2/3 IT	16918
L2/3 IT	17108
L2/3 IT	28282
L2/3 IT	36522
L2/3 IT	4118
L2/3 IT	29488
L2/3 IT	15221
L2/3 IT	25981
L2/3 IT	23556
L2/3 IT	15113
L2/3 IT	28884
L2/3 IT	20800
L2/3 IT	31421
L2/3 IT	19410
L2/3 IT	32780
L2/3 IT	28995
L2/3 IT	23924
L2/3 IT	30609
L2/3 IT	8028
L2/3 IT	25681
L2/3 IT	21224
L2/3 IT	23103
L2/3 IT	24876
L2/3 IT	22120
L2/3 IT	26833
L2/3 IT	21748
L2/3 IT	28735
L2/3 IT	16552
L2/3 IT	17359
L2/3 IT	31612
L2/3 IT	18944
L2/3 IT	22429
L2/3 IT	29743
L2/3 IT	25523
L2/3 IT	23161
L2/3 IT	6501
L2/3 IT	24386
L2/3 IT	5069
L2/3 IT	5590
L2/3 IT	23837
L2/3 IT	10412
L2/3 IT	31913
L2/3 IT	2532
L2/3 IT	20729
L2/3 IT	17583
L2/3 IT	5269
L2/3 IT	21958
L2/3 IT	13901
L2/3 IT	24288
L2/3 IT	27995
L2/3 IT	5157
L2/3 IT	9350
L2/3 IT	30257
L2/3 IT	20791
L2/3 IT	24644
L2/3 IT	19832
L2/3 IT	27277
L2/3 IT	29269
L2/3 IT	15679
L2/3 IT	15253
L2/3 IT	14327
L2/3 IT	16824
L2/3 IT	25447
L2/3 IT	26914
L2/3 IT	27568
L2/3 IT	24890
L2/3 IT	7215
L2/3 IT	26357
L2/3 IT	23193
L2/3 IT	23477
L2/3 IT	31329
L2/3 IT	23290
L2/3 IT	8939
L2/3 IT	10872
L2/3 IT	31848
L2/3 IT	19603
L2/3 IT	20404
L2/3 IT	18137
L2/3 IT	24264
L2/3 IT	40254
L2/3 IT	22578
L2/3 IT	12128
L2/3 IT	21376
L2/3 IT	4983
L2/3 IT	21856
L2/3 IT	30415
L2/3 IT	27038
L2/3 IT	14048
L2/3 IT	36804
L2/3 IT	26314
L2/3 IT	23333
L2/3 IT	21767
L2/3 IT	23887
L2/3 IT	24750
L2/3 IT	2211
L2/3 IT	27724
L2/3 IT	21578
L2/3 IT	22015
L2/3 IT	29430
L2/3 IT	16431
L2/3 IT	16803
L2/3 IT	25377
L2/3 IT	13752
L2/3 IT	28660
L2/3 IT	6115
L2/3 IT	25815
L2/3 IT	24996
L2/3 IT	20122
L2/3 IT	2483
L2/3 IT	24602
L2/3 IT	19915
L2/3 IT	24966
L2/3 IT	19620
L2/3 IT	3146
L2/3 IT	25021
L2/3 IT	20276
L2/3 IT	21973
L2/3 IT	24353
L2/3 IT	23759
L2/3 IT	29417
L2/3 IT	27262
L2/3 IT	15500
L2/3 IT	13633
L2/3 IT	23807
L2/3 IT	17841
L2/3 IT	29431
L2/3 IT	23981
L2/3 IT	21946
L2/3 IT	27305
L2/3 IT	29730
L2/3 IT	23570
L2/3 IT	31576
L2/3 IT	21546
L2/3 IT	30290
L2/3 IT	22247
L2/3 IT	17067
L2/3 IT	18649
L2/3 IT	21084
L2/3 IT	19730
L2/3 IT	16486
L2/3 IT	22021
L2/3 IT	22529
L2/3 IT	26326
L2/3 IT	3246
L2/3 IT	20933
L2/3 IT	12750
L2/3 IT	15905
L2/3 IT	4716
L2/3 IT	17349
L2/3 IT	18732
L2/3 IT	23094
L2/3 IT	24771
L2/3 IT	24617
L2/3 IT	16147
L2/3 IT	23525
L2/3 IT	24647
L2/3 IT	19061
L2/3 IT	37072
L2/3 IT	4451
L2/3 IT	31892
L2/3 IT	24532
L2/3 IT	22435
Astro	4235
L2/3 IT	19956
L2/3 IT	26267
L2/3 IT	19205
L2/3 IT	22103
L2/3 IT	23621
L2/3 IT	8051
L2/3 IT	28848
L2/3 IT	23377
L2/3 IT	33460
L2/3 IT	24931
L2/3 IT	23599
L2/3 IT	23168
L2/3 IT	1514
L2/3 IT	22224
L2/3 IT	24286
L2/3 IT	28754
L2/3 IT	23831
[truncated: 9,497 more rows]

## Sheet: Figure_S7b_S7c
Gene	rc_pv	rc_fc	rec_pv	rec_fc	cos_pv	cos_fc
A1BG	0.1077	0.523404	0.105606	3.43984	0.315647	-0.189698
A2M	0.0306735	-0.0838327	0.0267692	2.37176	0.207565	0.189363
AAAS	0.00544275	-1.97035	0.000856863	1.19739	0.685965	0.0392422
AAK1	1.26857e-87	1.3084	1.21019e-218	4.17807	0	3.02466
AAMP	1.18493e-09	-0.663801	3.76008e-11	2.4679	1.12771e-198	1.2195
AASS	8.10823e-44	-5.27015	5.08382e-35	-2.31902	1.72353e-73	-1.51621
AATK	4.01305e-48	0.414104	7.22886e-61	3.49615	1.71779e-44	1.56029
ABAT	1.02478e-33	-0.451732	1.62386e-63	2.5026	3.61217e-267	1.52931
ABCA1	0.000587065	-2.91223	0.156991	-0.0150179	0.357747	-0.172767
ABCA2	1.41529e-17	-0.784181	1.05063e-26	2.22635	2.39699e-37	0.624436
ABCA5	1.23203e-160	2.76351	7.59226e-205	5.60254	0	2.79912
ABCB1	9.08928e-26	1	9.08928e-26	1	0.000297997	0.51083
ABCB10	9.41039e-32	0.0844202	1.03769e-38	3.21384	6.33199e-18	0.920526
ABCB7	3.85276e-15	-0.743509	5.53635e-41	2.09147	4.61921e-13	0.868742
ABCB8	1.01757e-14	-0.698591	7.04572e-19	2.28249	4.79035e-36	0.845337
ABCB9	3.49624e-79	1.47249	2.43406e-96	4.45964	7.49308e-76	1.67263
ABCC1	1.56083e-34	0.351547	2.95052e-40	3.45197	1.13101e-14	1.05964
ABCC3	0.00514338	1	0.00514338	1	0.116472	0.218906
ABCC4	4.76588e-05	-1.76029	1.12869e-07	1.11659	0.161604	-0.269514
ABCC8	8.98895e-86	0.993032	5.3433e-114	4.06647	1.38415e-236	2.01791
ABCC9	7.04845e-24	-6.12485	2.92324e-22	-3.28686	2.80531e-12	-0.873159
ABCD1	0.803507	-3.4687	0.813261	-0.521323	0.000791134	0.273117
ABCE1	2.51396e-30	0.120507	3.25116e-38	2.96732	3.65085e-112	1.59717
ABCG1	1.49677e-26	3.80844	1.03433e-26	7.32323	4.03016e-59	1.51678
ABHD12	1.18486e-47	0.226088	1.57419e-65	3.28456	1.61152e-135	2.0854
ABHD2	8.73201e-37	0.208525	1.21837e-162	3.11291	3.21766e-279	1.14403
ABHD3	3.84972e-08	-1.25776	1.08433e-14	1.52864	0.236695	-0.158994
ABHD5	2.50225e-37	0.600318	1.93311e-44	3.49195	5.39052e-15	0.966163
ABHD6	4.2052e-48	0.961344	8.1147e-57	3.8347	1.5495e-37	0.983044
ABI1	3.68573e-44	-2.11267	2.68527e-24	0.745743	1.72757e-108	0.655073
ABI2	1.1084e-24	0.341902	4.57067e-198	3.16134	1.32454e-236	1.37027
ABI3BP	0.000515289	-4.81111	0.000985124	-1.95968	1.27913e-09	-0.955036
ABL1	9.45158e-25	-0.448962	1.66865e-69	2.36014	0.000153838	0.376567
ABL2	2.47468e-54	0.183449	1.1033e-126	3.13196	2.05017e-42	1.22752
ABLIM1	6.45551e-180	-2.29277	3.30272e-24	0.597492	8.89036e-05	0.121589
ABR	9.79804e-21	-2.06409	3.37408e-39	1.01394	0	1.3882
ACAA1	9.46769e-08	-1.63494	3.49555e-22	1.41971	5.59406e-19	0.385054
ACACA	2.18144e-21	0.234562	4.40176e-196	3.20602	1.36316e-189	1.31765
ACACB	3.63652e-39	-5.34889	2.41117e-32	-2.42224	3.18869e-84	-1.98806
ACAD9	9.6565e-16	-0.28289	1.54655e-18	2.59586	4.94954e-40	1.4251
ACADM	1.04429e-55	0.25934	2.1405e-97	3.19461	2.40762e-56	0.930509
ACADS	0.482415	-2.26604	0.425558	0.728501	0.0801988	-0.242598
ACADVL	1.14151e-08	-2.52771	3.71416e-07	0.519371	1.39825e-18	-0.410214
ACAP2	1.50836e-21	-0.0413739	7.35718e-165	2.86563	2.62931e-101	1.20928
ACAP3	1.54266e-63	0.718149	9.79317e-86	3.65493	1.27902e-290	1.91818
ACAT1	1.5035e-50	0.516902	4.14348e-66	3.38917	3.60668e-131	1.14779
ACAT2	6.47351e-05	-1.4255	1.1203e-06	1.58427	1.38678e-07	1.14096
ACBD5	2.12745e-17	-0.797476	1.40929e-23	2.31084	7.94548e-25	0.524483
ACBD6	1.19825e-67	0.652459	5.87471e-176	3.48087	2.38832e-183	1.64497
ACD	8.78028e-05	-0.148112	5.58392e-05	2.47786	7.58238e-46	1.00418
ACE	9.0769e-06	1	9.0769e-06	1	7.87519e-08	0.708715
ACE2	0.980906	-2.95028	0.983814	0.0515662	0.139412	0.231193
ACER2	8.81601e-42	4.34244	4.6241e-42	7.88105	4.59074e-07	0.668223
ACER3	3.78806e-39	-0.167717	6.79105e-89	2.81374	3.00021e-06	0.563247
ACHE	0.00128551	-0.703997	0.00101866	2.61618	2.34969e-38	0.971827
ACIN1	1.04383e-19	-0.846947	6.3295e-55	2.10908	6.03337e-181	1.09402
ACKR1	0.00926583	0.636121	0.00843008	3.18879	3.31451e-20	1.3179
ACKR3	0.023608	-4.54226	0.0299879	-1.68905	1.88581e-52	-1.22119
ACKR4	0.637084	-0.828391	0.63465	1.93154	0.472892	0.117657
ACLY	1.5434e-06	-1.09125	6.0536e-08	1.84138	1.50088e-36	1.31748
ACO2	2.87258e-09	-1.47872	2.82312e-24	1.52851	1.76573e-109	0.647373
ACOT11	2.90213e-52	-5.36065	5.62456e-43	-2.53654	2.15206e-182	-1.5923
ACOT12	0.71525	1	0.71525	1	0.181952	0.284922
ACOT13	2.19544e-07	-1.34316	3.66631e-10	1.72624	7.77342e-13	0.480413
ACOT7	5.41872e-72	1.21485	1.55631e-81	4.62563	0	3.52674
ACOT8	1.50339e-14	0.203631	1.00181e-15	3.19723	2.33416e-75	1.54236
ACOT9	0.00080444	-1.32186	0.000370945	2.07323	2.49885e-17	0.781009
ACOX1	4.24514e-10	-1.07877	2.32338e-16	1.82624	0.000908812	0.282864
ACOX2	0.175499	-4.65634	0.186238	-1.69535	0.850948	-0.0845918
ACOX3	7.62819e-13	-0.652667	1.17648e-15	2.29425	5.56595e-30	1.13924
ACP5	0.997594	1	0.997594	1	0.562981	-0.156454
ACSBG1	2.73847e-64	-8.18756	1.19518e-62	-5.30208	2.49343e-181	-1.99671
ACSF3	3.26576e-10	-0.428529	2.37457e-11	2.6437	1.61348e-50	1.02953
ACSL1	9.13998e-19	0.488847	9.50827e-21	3.38204	2.59058e-20	0.79646
ACSL3	2.23228e-14	-0.591575	9.59562e-111	2.2659	9.35087e-248	1.17586
ACSL4	2.26918e-88	0.984734	1.66342e-137	4.00439	0	1.9953
ACSL5	0.255684	1	0.255684	1	0.0766356	0.340748
ACSM2A	0.967095	-2.38204	0.968455	-0.23839	0.00129653	0.623736
ACSM3	0.818706	-1.83298	0.818688	0.911636	0.0528747	0.265294
ACSS1	1.06697e-121	-8.97415	2.49372e-119	-6.06832	0	-3.28644
ACSS2	5.42463e-14	-0.69016	5.14571e-18	2.29325	6.37853e-12	0.681388
ACSS3	1.49678e-52	-7.0678	4.15774e-50	-4.33065	1.24883e-90	-1.50823
ACTA2	0.0762773	-1.51833	0.0669198	1.47416	4.72018e-40	0.847081
ACTG2	0.906397	1	0.906397	1	0.190279	0.257968
ACTL6A	0.22236	-1.51238	0.19831	1.33394	4.01705e-05	0.603325
ACTN1	6.45163e-143	1.77604	2.56577e-191	4.88839	0	3.00544
ACTN4	7.96241e-58	0.362245	1.32258e-81	3.5059	2.34051e-128	2.1189
ACTR10	1.09941e-51	0.145663	1.63906e-83	3.1631	0	1.8388
ACTR1A	1.39768e-14	-0.19278	9.40023e-17	2.83728	0	1.62344
ACTR1B	8.42416e-49	0.387552	1.18647e-62	3.51679	0	2.37189
ACTR2	1.92539e-123	1.72908	2.22634e-208	4.76667	0	2.35702
ACTR3	1.25577e-40	0.122986	1.36092e-64	2.89784	3.99563e-95	1.53605
ACTR3B	1.92675e-90	1.17106	1.72553e-132	4.09829	3.08552e-164	1.9992
ACVR1	9.24391e-40	0.22126	7.14812e-54	3.11578	3.78958e-25	0.608871
ACVR1B	8.66646e-65	1.74136	8.95387e-73	4.61276	1.43087e-280	2.03681
ACVR1C	8.01088e-36	1.02655	1.25606e-46	3.71262	2.71201e-102	2.04329
ACVR2A	3.69276e-65	0.788445	2.05845e-97	3.61626	5.21088e-50	1.51804
ACVR2B	4.72572e-15	0.404629	2.8268e-16	3.23852	6.7898e-11	0.592339
ACVRL1	0.959122	1	0.959122	1	1.42102e-09	0.719021
ADA	0.847997	-3.87966	0.85047	-0.82533	0.186983	0.154343
ADAM10	3.64895e-26	-0.213926	1.20416e-122	2.52184	5.59684e-16	0.935501
ADAM12	0.420791	-2.34239	0.194403	0.390662	0.0214253	0.372259
ADAM15	1.8212e-05	-0.874591	2.95676e-06	2.0076	3.36978e-08	0.569679
ADAM17	3.32779e-108	1.88931	7.43406e-141	4.45461	5.69369e-68	1.62757
ADAM19	2.25613e-39	2.76611	1.04189e-40	5.48878	9.96206e-31	1.42866
ADAM22	4.55228e-150	2.20569	2.37241e-230	5.19989	0	2.92481
ADAM28	0.000412881	2.2191	0.000393506	4.15675	0.0756615	0.314132
ADAM8	0.0585837	-1.11306	0.0513342	2.01006	1.38597e-53	1.20304
ADAM9	1.64034e-81	1.32038	2.75474e-102	4.121	7.16445e-291	1.84109
ADAMTS17	8.74329e-09	-3.66402	1.15832e-05	-0.884249	0.263934	-0.180148
ADAMTS5	0.715459	-0.391976	0.714517	2.5143	0.964147	-0.0351794
ADAMTS9	2.60087e-15	-4.84066	3.96468e-12	-1.80778	2.14019e-14	-1.0824
ADAR	1.32293e-30	-0.464322	9.53076e-71	2.47889	0	1.53628
ADCY1	4.46584e-119	1.5036	1.08159e-197	4.34078	0	3.37256
ADCY2	1.12429e-67	-1.10256	7.47166e-153	1.71877	3.17944e-50	0.418033
ADCY3	1.79965e-58	0.722663	2.09547e-78	3.48184	4.38251e-103	1.40307
ADCY5	7.09275e-56	0.915861	8.93753e-63	4.04321	4.74769e-72	1.71976
ADCY7	0.0408112	-0.307635	0.0364608	2.55193	0.000132498	0.69752
ADCY8	7.01106e-27	-2.76347	0.0106264	0.310283	1.2234e-21	-0.743259
ADCY9	8.23163e-102	1.10361	1.39209e-163	4.11145	9.2015e-54	1.49202
ADD1	0.936105	-1.19318	5.79702e-87	1.79064	0	1.01684
ADD2	7.13736e-145	5.53915	3.07805e-147	8.47614	0	3.70987
ADD3	3.08329e-113	-2.97933	0.124897	-0.0905995	5.00508e-37	-0.56156
ADGRA2	9.82905e-09	2.19159	7.19995e-09	4.7579	1.79321e-14	1.24476
ADGRA3	7.59064e-69	-4.64902	1.12359e-42	-1.79808	3.33906e-56	-1.43694
ADGRE1	0.556584	1	0.556584	1	0.00902161	0.72169
ADGRE2	0.47746	1.1218	0.476186	3.22284	0.0168312	0.409274
ADGRE5	0.0769422	-0.029224	0.0739068	3.24598	0.536611	0.0372701
ADGRF1	0.920745	1	0.920745	1	0.208784	0.191556
ADGRF3	0.56396	-2.10572	0.451852	0.591739	0.00471492	0.312731
ADGRF5	2.75422e-24	3.78316	1.8585e-24	7.71971	6.88012e-25	1.25041
ADGRG1	1.9342e-32	-5.00652	6.87947e-25	-1.95879	0	-1.76591
ADGRG3	0.915959	1	0.915959	1	0.132146	0.140176
ADGRG5	0.998129	-2.58902	0.998303	-0.0358967	0.0332927	0.353817
ADGRG6	0.668557	1	0.668557	1	0.15369	0.221458
ADGRL1	3.72397e-52	0.141019	1.63749e-93	3.16871	0	2.43667
ADGRL2	2.27923e-240	5.48127	1.45622e-244	8.41684	0	2.8613
ADGRL3	0.000482572	-0.284062	3.61854e-199	2.5199	2.69815e-270	1.4322
ADGRL4	0.856446	1	0.856446	1	0.000217815	0.521022
ADGRV1	9.83908e-224	-5.38493	1.82915e-167	-2.53081	0	-2.77303
ADH1A	0.992783	1	0.992783	1	0.00508054	0.505038
ADH1B	1	0	1	0	0.227687	0.28776
ADH1C	0.906113	-1.44782	0.905687	1.26527	0.00312208	0.416697
ADH4	0.971139	1	0.971139	1	0.0149257	0.444976
ADH5	1.10535e-09	-1.00392	2.50869e-13	1.82273	9.8703e-27	0.403905
ADH6	0.959122	1	0.959122	1	0.0909483	0.261447
ADIPOQ	0.906397	1	0.906397	1	0.0422865	0.154403
ADIPOR1	1.20573e-17	0.773153	6.3962e-19	3.67173	1.18398e-42	1.10984
ADIPOR2	2.59553e-25	-0.571613	9.30864e-46	2.11313	4.48991e-11	0.448737
ADIRF	0.462494	-6.59445	0.46322	-3.92571	4.09432e-57	-1.5033
ADM	0.0853017	-5.95677	0.0892591	-2.90884	0.937465	-0.0776279
ADNP2	2.73351e-23	-0.192535	3.59932e-31	2.55074	3.62565e-61	1.09989
ADORA1	2.03531e-11	-0.582115	2.14034e-13	2.47303	2.32015e-91	1.32617
ADORA2B	0.0822274	-4.66462	0.0923123	-1.67906	1.77087e-42	-1.32727
ADPGK	3.48467e-06	-1.48217	7.98877e-09	1.43473	1.15717e-07	0.970326
ADPRM	0.00417174	-1.31594	0.00206121	1.76016	3.54959e-13	0.871831
ADRA1A	1.70038e-21	-4.59268	1.72017e-18	-1.99547	7.33156e-31	-0.988303
ADRA1B	8.11352e-74	4.17521	2.91405e-75	6.83623	1.76303e-29	1.46799
ADRA1D	0.103504	1	0.103504	1	0.013421	0.48897
ADRA2A	0.168215	1.21149	0.166973	4.17356	2.13466e-07	0.662472
ADRA2B	0.995189	1	0.995189	1	0.00053449	0.33259
ADRA2C	0.232274	0.766168	0.230925	3.95116	1.59983e-05	0.805597
ADRB1	9.20834e-11	-1.16828	5.9325e-13	2.20041	1.07666e-241	1.34285
ADRB2	0.689159	-6.30939	0.689474	-3.70575	7.21588e-12	-0.907744
ADRB3	0.944715	1	0.944715	1	0.055819	0.485969
ADRM1	0.0104023	-0.914499	0.00695507	1.88047	8.44598e-72	1.22476
AEBP2	6.45988e-55	0.180272	2.0104e-105	3.10921	1.84201e-122	1.85806
AFF1	0.121866	-1.60211	7.27085e-24	1.22532	0.869293	-0.0204342
AFF2	5.06284e-33	4.36911	1.69497e-33	7.1812	5.87124e-09	1.2702
AFP	0.837557	1	0.837557	1	0.000756812	0.641661
AGA	0.00728849	-0.306404	0.00637466	3.0085	0.744005	0.0689268
AGAP3	3.46917e-51	0.126294	2.1037e-80	3.15537	0	2.35296
AGBL4	4.91135e-198	2.32439	6.80206e-242	5.14757	0	2.34035
AGER	0.504514	-4.12777	0.51165	-1.51027	0.424429	-0.226654
AGFG1	7.45252e-70	0.851307	2.57901e-175	3.73931	0	1.9067
AGK	9.62162e-65	0.566751	4.44939e-89	3.6002	1.62169e-100	1.82708
AGL	0.000122165	-1.30598	1.02856e-49	1.60796	1.79413e-11	0.675182
AGMO	0.87486	-3.26072	0.900578	-0.0955061	0.000235026	0.460027
AGO2	1.21702e-12	-1.19808	1.51953e-34	1.80176	1.59276e-23	0.519452
AGO3	7.54011e-30	-0.0218727	1.58513e-143	2.89187	1.01785e-37	0.730336
AGO4	8.65481e-29	-0.360634	5.20041e-90	2.54937	5.63693e-31	1.11899
AGPAT1	2.28708e-10	-0.728902	2.0431e-12	2.23509	1.11926e-302	1.54949
AGPAT2	0.0221154	1	0.0221154	1	3.16045e-28	0.984575
AGPAT3	1.02981e-21	-0.765889	1.67094e-43	2.26846	1.14605e-59	0.63482
AGPAT4	2.819e-138	3.35298	5.48083e-150	5.91241	0	2.20168
AGPAT5	2.49079e-18	-0.754432	2.81521e-58	2.1136	0.131908	0.404887
AGPS	8.00356e-57	0.363772	2.72009e-93	3.13357	6.68747e-57	1.04753
AGR2	0.947115	1	0.947115	1	0.00742252	0.576109
AGRN	5.34899e-36	0.35165	5.60391e-45	3.17077	7.47102e-72	1.19014
AGRP	0.949516	1	0.949516	1	0.364902	-0.108707
AGT	1.74253e-52	-9.9636	3.93938e-52	-7.03308	0	-3.7431
AGTPBP1	6.01447e-108	1.38593	8.03316e-205	4.50531	0	1.8212
AGTR1	0.971139	1	0.971139	1	0.224398	0.251166
AGTR2	0.995189	1	0.995189	1	0.172502	0.67023
AGTRAP	0.474827	-4.82794	0.47907	-1.96283	5.03036e-11	-0.807272
AHCTF1	1.01293e-68	0.407903	4.26216e-115	3.39114	1.91108e-67	1.22247
AHCYL1	2.42012e-70	-3.25435	0.000477741	-0.361206	0	-1.55973
AHI1	7.15792e-146	1.59909	5.85272e-235	4.43415	0	2.40301
AHR	4.35148e-26	1.9957	1.36767e-26	5.85256	1.37631e-40	1.24333
AICDA	0.973543	1	0.973543	1	0.419942	0.326579
AIF1	0.978352	1	0.978352	1	0.965092	-0.0436116
AIFM1	3.52722e-06	-1.40554	4.69337e-08	1.62693	1.34078e-14	0.982888
AIFM2	2.32428e-06	-0.898832	4.57448e-07	2.35757	2.33793e-18	0.767737
AIG1	2.20643e-18	0.122655	3.78361e-174	3.06731	8.19467e-169	1.21837
AIP	0.150274	-2.17471	0.112502	1.04709	3.01051e-71	0.986755
AIRE	0.451	1	0.451	1	0.0442926	0.401444
AK1	0.0762347	-2.27214	0.00263043	0.747425	0.0101449	0.334555
AKAP1	4.20471e-10	-1.1787	7.36363e-15	1.81407	8.36575e-14	0.817816
AKAP10	3.93783e-16	-0.797153	6.22152e-68	2.04484	1.95093e-112	1.33815
AKAP12	2.41715e-73	0.819139	6.37378e-123	3.76437	3.57762e-53	1.30438
AKAP13	0.00200676	-1.4892	5.70326e-26	1.44193	3.54663e-73	1.3537
AKAP9	0.0022694	-0.591052	9.0129e-136	2.33075	1.43137e-105	1.56079
AKIRIN1	9.51169e-38	-0.141219	2.15444e-54	2.79959	2.31984e-152	1.54113
AKR1A1	6.52307e-06	-0.692269	1.39483e-06	2.14782	2.58938e-35	0.920218
AKR1B1	8.11969e-10	-0.566796	6.7995e-11	2.5872	3.33413e-173	1.65865
AKR1C1	0.0276248	0.174276	0.0262042	3.37592	0.996554	-0.0349583
AKR1C4	0.990378	1	0.990378	1	0.0803218	0.434788
AKT1	0.00285542	-1.40513	0.000303223	1.30709	1.18787e-49	1.06794
AKT1S1	0.0218884	-1.33162	0.0165737	1.69829	3.87865e-52	0.894771
AKT2	6.18091e-08	-1.30928	3.72003e-26	1.61364	1.1379e-24	0.601551
AKT3	9.73763e-41	0.541255	5.31059e-227	3.32796	0	1.79475
ALAD	0.000214486	-1.7044	3.62103e-06	1.30243	9.29867e-51	0.714165
ALCAM	0.191975	-0.696405	5.80944e-100	2.20311	1.70525e-13	0.480534
ALDH1A1	0.00789625	-4.2288	0.0155054	-1.18903	1.5047e-08	-0.673184
ALDH1A3	0.00243002	2.21376	0.00235728	5.38436	7.5018e-29	1.33562
ALDH1L1	5.28086e-29	-7.40708	4.57078e-28	-4.3541	1.51083e-77	-2.2754
ALDH2	0.693962	-2.62615	0.090922	0.286774	2.31295e-69	-0.515431
ALDH3A1	0.966331	1	0.966331	1	0.000167007	0.647301
ALDH3A2	9.56003e-42	0.172688	4.44045e-55	3.19522	9.55954e-194	1.98125
ALDH3B1	0.910003	-3.70116	0.910898	-0.813504	0.93881	-0.0295731
ALDH7A1	0.000105138	-3.20855	0.198468	-0.425699	3.38116e-22	-0.832848
ALDH9A1	0.119971	-1.86792	0.0604753	0.802407	1.04659e-11	-0.483204
ALDOA	0.00617242	-1.43538	2.32359e-43	1.62227	0	2.13024
ALDOB	0.697325	1	0.697325	1	0.0304137	0.283859
ALDOC	8.39814e-11	-3.31194	0.0866826	-0.0870355	6.90013e-257	-0.524621
ALG13	1.1641e-65	0.51802	4.07312e-114	3.44779	1.19301e-58	1.05389
ALK	0.024031	-3.25381	0.284288	-0.458097	0.00714372	0.467542
ALKBH2	0.0312049	-0.73273	0.0265586	2.16798	1.47429e-20	0.692435
ALKBH3	2.5417e-16	-0.304555	6.24596e-20	2.48886	3.74532e-30	1.22272
ALKBH5	5.43624e-12	-0.94275	5.2876e-16	1.96936	8.65042e-103	1.49146
ALMS1	1.67412e-39	-0.104408	6.00867e-92	2.73694	1.39319e-07	0.810604
ALOX12	0.375763	-0.126055	0.37268	2.69591	0.0480907	0.272312
ALOX15B	0.793087	1	0.793087	1	0.0430655	0.464267
ALOX5	1.63645e-07	2.2308	1.14042e-07	4.41531	0.355331	0.272173
ALOX5AP	0.657618	1	0.657618	1	0.00496144	0.385975
ALPK1	0.614873	-2.61297	0.46958	0.5121	0.650106	0.176104
AMBP	0.925534	1	0.925534	1	0.0147835	0.420152
AMBRA1	4.01735e-43	0.0825844	6.30201e-147	3.00571	2.45569e-71	1.41872
AMELX	0.995189	1	0.995189	1	0.430363	0.164982
AMER1	0.633861	-1.13331	0.629738	1.52598	8.15399e-12	0.73028
AMFR	1.99859e-17	-0.674945	5.00959e-25	2.16683	1.02135e-130	0.976222
AMH	0.562413	-1.5614	0.553398	1.27776	0.0184141	0.30927
AMHR2	0.968735	1	0.968735	1	0.0459003	0.169951
AMOT	0.692559	-2.30507	0.0113668	0.471646	0.0231766	0.152837
AMOTL2	0.00416661	-0.337072	0.00336315	2.65887	1.61752e-31	0.969384
AMPH	1.50338e-180	2.96385	9.39059e-226	5.95721	0	3.55437
ANAPC1	1.19943e-40	0.227048	5.48029e-57	3.09912	1.12347e-31	1.1527
ANAPC10	3.45287e-62	0.510828	1.10024e-100	3.35301	2.55704e-27	1.11508
ANAPC11	9.27876e-05	-1.53761	9.0209e-06	1.73781	4.61558e-87	0.902228
ANAPC13	8.40064e-05	0.608875	5.37758e-05	2.92079	2.09124e-90	1.15369
ANAPC15	6.13804e-07	0.737379	4.09467e-07	3.80636	1.5744e-89	1.40177
ANAPC16	6.59598e-35	-0.397993	1.29069e-73	2.56526	0.0226703	0.666028
ANAPC2	0.565529	-2.30618	0.514591	0.627068	3.52324e-15	0.715594
ANAPC4	1.97093e-38	0.32205	1.66609e-52	2.9925	1.09838e-71	1.41627
ANAPC5	1.04994e-51	0.202869	2.0556e-101	3.03096	3.56231e-59	1.80858
ANAPC7	3.60851e-34	0.0831765	8.11105e-45	3.0624	4.0092e-58	1.67048
ANGEL2	8.88899e-33	-0.108007	5.13964e-53	2.73403	2.74217e-58	1.36418
ANGPT1	8.81117e-17	-6.79424	3.19988e-16	-3.97109	0.00660605	-0.406006
ANGPT2	6.91532e-27	1.76121	1.50796e-28	4.3885	0.725663	0.105588
ANGPTL1	1.42248e-09	-0.563965	2.48047e-11	2.31746	0.227272	-0.217798
ANGPTL2	0.68486	-0.941269	0.683767	1.17912	0.00248269	0.274403
ANGPTL3	0.988532	-3.20487	0.988681	-0.258289	0.0892623	0.457487
ANGPTL4	6.77651e-43	-8.92098	2.49106e-42	-6.0497	3.39022e-250	-2.54687
ANK1	3.20088e-10	2.77654	2.06819e-10	5.4843	0.000416537	0.614174
ANKH	1.07004e-74	0.879431	3.57922e-198	3.91758	4.02503e-307	2.08959
ANKLE2	7.19792e-18	-0.798489	1.38788e-24	2.28799	1.31622e-50	1.13433
ANKRD1	0.966331	1	0.966331	1	0.00226674	0.55058
ANKRD22	0.980757	1	0.980757	1	0.000574304	0.494722
ANKRD28	1.30236e-61	0.749821	4.31019e-197	3.59858	5.47968e-106	1.35262
ANKRD30B	9.21923e-18	3.31784	3.72933e-18	6.23978	4.37312e-25	1.55053
ANKRD6	0.00164429	-1.35159	7.21229e-07	1.36979	2.0892e-86	1.29687
ANLN	0.0312	0.816456	0.0301487	3.96571	0.878747	-0.115384
ANO4	1.10224e-114	1.10687	9.27195e-131	3.55815	3.91448e-23	1.25646
ANO6	7.42883e-12	-0.987759	2.22815e-37	1.96215	0.0892092	0.112428
ANP32B	0.000615414	-0.674484	0.00029904	2.15755	1.90387e-08	0.41347
ANPEP	0.763034	1	0.763034	1	4.26646e-05	0.678337
ANTXR2	1.44545e-12	-0.448306	2.55396e-21	2.49822	0.642551	-0.0439514
ANXA1	0.226832	-0.62449	0.219532	2.48318	0.119942	-0.288072
ANXA2	0.889695	1	0.889695	1	0.551383	-0.213163
ANXA4	0.00168019	-1.78391	6.23678e-09	1.19905	5.80777e-07	0.409181
ANXA5	5.91909e-10	-0.382515	9.56038e-13	2.44126	1.90304e-139	-1.17992
AOAH	1.31723e-19	3.09224	4.27518e-20	5.30808	0.0359331	0.311223
AP1B1	8.43839e-16	-0.896649	2.97367e-24	2.09316	1.38585e-118	0.958878
AP1G1	3.28624e-39	-0.111113	2.59529e-89	2.80104	3.80556e-123	1.35728
AP1G2	4.34175e-35	0.835839	3.25841e-38	3.97465	1.28519e-31	1.16377
AP1M1	1.154e-09	-0.620032	2.32002e-11	2.37255	9.39914e-134	2.22341
AP1S1	7.57582e-47	2.73725	1.74077e-48	5.68403	0	2.84414
AP1S2	0.0597427	-2.17867	0.000177293	0.862019	0.020116	0.185291
AP1S3	7.80135e-26	0.138919	2.75966e-29	3.26875	2.35917e-21	1.13305
AP2A1	3.51766e-24	-0.436208	4.08511e-31	2.58602	0	2.07051
AP2A2	1.33681e-37	-0.234736	2.07294e-59	2.74321	0	2.09384
AP2B1	3.22188e-61	0.348854	3.22136e-162	3.39453	0	2.00759
AP2M1	1.79478e-35	-0.323	5.39374e-87	2.70348	0	2.79811
AP2S1	3.55326e-10	-0.81093	2.52491e-12	2.32937	0	2.397
AP3B1	9.70849e-15	-0.862705	4.60637e-66	2.01489	2.23154e-09	0.890234
AP3B2	1.06755e-96	1.06957	6.90439e-124	4.28885	0	2.98048
AP3D1	0.000855688	-1.78939	3.30593e-13	1.23257	2.32147e-254	1.36589
AP3M1	1.18129e-24	1.1277	1.04298e-26	3.87813	2.88498e-26	0.760399
AP3M2	8.72315e-32	0.114688	3.66864e-41	2.91922	0	2.13506
AP3S1	6.57919e-89	1.06971	1.48073e-148	3.8276	4.52743e-154	1.79359
AP4B1	1.68971e-11	0.118317	2.75786e-12	3.05436	3.73069e-110	1.475
AP4S1	2.91576e-50	1.04783	2.99427e-58	3.7182	5.06928e-46	1.33474
APAF1	9.91535e-15	0.241725	1.66432e-16	3.04907	4.28944e-09	0.738797
APBA1	3.10299e-81	0.855108	8.47047e-186	3.92446	0	2.1431
APBB1IP	0.556003	-1.09808	0.554243	1.7075	0.568921	0.116195
APBB2	1.45939e-89	1.05512	1.16868e-172	4	3.29018e-20	0.827712
APC	5.34051e-93	-2.04352	1.90905e-38	0.76687	0.000109378	0.143055
APCDD1	1.5279e-41	-9.74371	2.99291e-41	-6.8368	5.93402e-278	-2.65095
APEH	0.00951785	-1.11284	0.00624016	1.71236	6.9288e-89	1.24205
APELA	0.980757	1	0.980757	1	0.00637971	0.629556
APEX1	2.79691e-29	0.5668	9.79692e-34	3.35244	6.50214e-34	0.865634
APH1A	0.0116656	-1.69854	0.00301313	1.26671	0.470907	0.0191413
APH1B	1.04098e-18	-0.463181	5.69701e-24	2.42575	3.74782e-06	0.351096
API5	2.27521e-40	-0.257841	7.71814e-67	2.72985	2.06709e-95	1.4702
APIP	7.41181e-14	-1.14626	1.57987e-37	1.76428	2.50399e-14	0.473259
APLN	0.115785	-7.77305	0.116554	-4.59171	4.51801e-07	-0.538263
APLNR	0.23014	-9.16473	0.230331	-6.23557	7.95816e-53	-2.15933
APLP1	1.96928e-93	1.67597	4.79101e-112	4.60957	0	2.42939
APLP2	3.17205e-79	0.766614	1.78233e-155	3.79012	0	1.94598
APOA2	0.997594	1	0.997594	1	0.011593	0.894565
APOB	0.870668	1	0.870668	1	0.100573	0.311904
APOC1	0.906113	-2.95689	0.905687	1.26527	0.673182	-0.149736
APOC3	0.992783	1	0.992783	1	0.226636	0.149589
APOD	0.506426	-2.28268	0.492958	1.00224	2.79203e-17	0.48932
APOE	6.88277e-159	-9.30902	3.69752e-156	-6.45338	0	-3.03287
APOL1	0.913568	1	0.913568	1	0.000116557	0.320002
APOL6	0.391209	-5.36008	0.394523	-2.42821	8.17382e-08	-0.884803
APOLD1	0.135275	-1.91527	0.0623668	0.679613	0.00527712	0.204739
APOM	0.775806	-4.3404	0.778709	-1.08836	0.428042	-0.392663
APOO	3.89047e-16	-0.724855	2.01275e-81	2.20739	2.56779e-223	1.77002
APOOL	4.88218e-35	0.167458	4.52599e-49	2.8933	1.46511e-18	1.14426
APP	1.03168e-151	1.95309	8.07646e-235	4.96525	0	2.96644
APPL1	3.27925e-74	0.922377	6.7407e-103	3.81001	3.41395e-63	1.41383
APRT	0.000235915	-0.624671	0.000156579	2.53005	3.99269e-17	0.838237
APTX	4.93194e-19	-0.770562	9.18392e-33	2.13021	3.80617e-15	0.664072
AQP1	2.51538e-12	-5.9276	5.78263e-11	-2.54907	0	-4.2546
AQP3	0.71525	1	0.71525	1	4.44806e-05	0.615876
AQP4	8.81167e-163	-8.10099	7.12118e-156	-5.1664	0	-4.20846
AQP7	0.986133	-3.0056	0.986276	-0.31969	0.0441321	0.325557
AQP9	0.0787916	1	0.0787916	1	4.19474e-05	0.477466
AQR	1.25802e-24	-0.555336	1.73087e-54	2.2459	3.2848e-44	0.904884
AR	0.875425	-2.63086	0.487926	0.396095	0.348223	0.0428995
ARAF	0.00528925	-1.28432	0.00302475	1.82256	1.55727e-05	0.313042
ARAP2	4.8048e-33	-1.64697	4.918e-62	1.18487	5.28139e-36	0.430816
ARC	6.89802e-13	1.62947	4.69924e-13	4.86368	8.44469e-53	1.23815
AREG	0.992783	1	0.992783	1	0.412014	0.0781294
AREL1	1.17917e-25	-0.438362	3.80669e-36	2.50246	3.98913e-49	1.36074
ARF1	6.38052e-44	-0.047714	1.26726e-69	2.96134	0	2.4835
ARF3	3.98324e-64	0.638172	2.18975e-83	3.82453	0	2.86825
ARF4	1.08162e-31	-0.18808	3.24547e-41	2.83937	1.64512e-142	1.24889
ARF5	3.34165e-51	0.162344	1.22785e-85	3.19008	0	2.63622
ARF6	0.000134571	0.129184	9.76395e-05	2.87956	1.97682e-63	1.09592
ARFGAP1	0.0154798	-2.231	5.92954e-06	0.920174	9.37034e-89	1.03923
ARFGAP3	1.05793e-18	-0.795406	1.66281e-31	2.12911	8.0106e-07	0.72848
ARFGEF1	1.48154e-33	0.194696	1.67595e-158	2.9632	9.56385e-141	1.34412
ARFGEF3	2.66187e-135	2.10958	3.64217e-214	4.93197	0	2.31847
ARG1	0.779223	-1.52357	0.778476	2.13403	0.0209381	0.370645
ARG2	2.68744e-43	1.76675	6.08335e-48	4.35554	1.19987e-54	1.48429
ARHGAP10	3.60279e-116	2.71601	6.47674e-131	5.76522	1.45335e-14	1.23271
ARHGAP12	0.299572	-1.77841	1.46365e-06	1.17949	0.00832595	0.192382
ARHGAP15	0.000158858	1.15874	0.000133563	3.15988	0.318292	0.237336
ARHGAP22	4.70497e-69	2.27335	5.58595e-73	5.33952	1.21797e-06	0.997062
ARHGAP42	1.47763e-31	-7.01598	2.36135e-30	-4.17503	0.0479639	-0.271318
ARHGAP5	1.07305e-88	-2.78379	0.195093	0.0679594	0.254434	0.0162539
ARHGDIB	0.395198	1	0.395198	1	1.898e-07	1.07618
ARHGEF12	0.478306	-0.403787	1.10032e-179	2.40858	4.23676e-273	1.52214
ARHGEF18	2.40665e-26	-0.238293	6.43975e-35	2.6512	2.09096e-116	1.09176
ARHGEF7	5.565e-99	1.42869	2.11543e-225	4.29031	0	2.64048
ARHGEF9	3.4675e-54	0.29472	7.87825e-154	3.25577	4.0088e-242	2.32819
ARID1A	0.23542	-1.70462	2.43225e-31	1.18817	6.18941e-12	0.40235
ARID1B	9.19232e-09	0.177176	1.81205e-214	2.96622	1.72709e-75	1.06193
ARID2	0.528867	-1.57271	1.27909e-33	1.27088	0.000439349	0.339298
ARID4A	1.46256e-38	-0.0900651	1.74064e-127	2.84542	3.21089e-99	1.57118
ARID4B	1.8354e-22	0.197407	4.78271e-181	3.00761	8.4046e-93	1.6187
ARID5B	8.55295e-85	0.981417	1.51421e-199	3.98863	3.19082e-200	1.96092
ARIH1	2.2797e-28	0.179075	2.72729e-168	2.95948	5.07432e-259	1.78831
ARIH2	2.19859e-26	-0.541195	3.0373e-69	2.33994	3.9625e-42	1.07584
ARL13B	1.33076e-59	0.456552	1.22383e-110	3.2277	8.17629e-12	0.69205
ARL5B	7.42357e-12	-0.468843	1.88434e-13	2.54202	1.08574e-31	0.974601
ARL6IP5	2.23391e-43	-0.0571663	8.77062e-78	2.77401	0	1.77353
ARMC8	1.89425e-61	0.599739	2.324e-157	3.39955	4.24938e-121	1.6843
ARNT	5.61566e-39	0.0770658	1.93346e-68	2.81415	3.83952e-26	1.44886
ARNT2	0.813485	-0.35831	1.49805e-163	2.52038	0	1.89213
ARPC1A	2.11082e-33	-0.169229	7.35407e-46	2.90158	0	1.61403
ARPC1B	0.0280358	1.80817	0.0271313	3.88297	1.76133e-11	0.689997
ARPC5	3.28612e-35	0.785053	1.83922e-39	3.65302	1.00466e-31	1.56963
ARPC5L	1.40746e-26	1.43559	3.56464e-28	4.30112	0	2.47606
ARPP19	2.92114e-113	1.60124	5.36193e-192	4.47519	0	2.57995
ARPP21	1.3908e-227	4.27002	1.24775e-242	7.32208	0	3.84196
ARRB1	1.51804e-12	-1.27939	8.28151e-28	1.70508	0.000179117	0.250821
ARRB2	1.57846e-28	1.11794	1.05951e-30	4.0998	0	1.79822
ARRDC4	0.0449395	-2.53193	0.006689	0.626881	0.255959	-0.0418215
ARSA	0.00214017	-1.86716	0.000106916	1.12893	0.000139406	0.293663
ARSB	4.02265e-17	-0.7169	1.83847e-36	2.11769	0.000151657	0.400641
ARSG	3.30879e-24	0.230639	2.55638e-28	3.16424	4.96863e-18	1.40343
ARTN	0.68399	1	0.68399	1	0.797045	0.028187
ASAH1	9.54628e-43	-0.0476011	1.99382e-88	2.8108	3.96862e-31	0.349903
ASAP1	1.2783e-17	0.296513	6.61405e-206	3.16039	3.01613e-212	1.61187
ASAP2	0.12836	-1.52868	1.23922e-41	1.44715	2.15016e-07	0.206801
ASB3	0.572851	-2.65682	0.44667	0.399242	2.06634e-06	0.398263
ASB7	5.56926e-27	0.0214379	4.69371e-33	2.88577	1.50741e-11	0.962447
ASB8	2.77877e-25	0.168984	2.13135e-29	3.06814	2.69212e-38	1.26503
ASCL1	0.217419	-3.91398	0.26338	-0.870311	1.17469e-07	-0.645487
ASF1A	0.00177971	-1.12001	0.000818472	1.8006	0.033432	0.307936
ASH1L	0.00172251	-0.164663	6.1175e-189	2.71092	6.97071e-206	1.49392
ASH2L	1.88144e-20	-0.276392	1.24201e-25	2.6388	1.33014e-79	1.41383
ASIC2	1.96142e-241	6.06858	3.03713e-243	9.04424	5.95059e-59	1.8326
ASIP	0.156565	0.718018	0.154105	3.26527	0.326785	0.0758244
ASL	1.94269e-10	-0.235654	3.72618e-11	3.22528	8.85753e-37	1.26945
ASNS	1.53425e-100	1.8497	1.37061e-118	4.74742	4.10838e-286	2.24198
ASPA	0.032555	-5.90691	0.0342353	-3.06953	0.805078	-0.0907008
ASPG	0.998129	-2.33808	0.998309	0.0147294	0.0369432	0.350621
ASPSCR1	2.71352e-06	-1.4459	4.6078e-08	1.61532	0.00391523	0.503531
ASS1	0.0325468	-0.0473281	0.0290241	2.52307	1.20981e-197	1.62462
ASTN2	8.1179e-30	-1.1235	2.09583e-95	1.82597	2.07025e-32	-0.686251
ASXL1	1.46863e-30	-0.312946	1.24078e-96	2.6209	7.14254e-34	0.826035
ATF1	7.63125e-32	-0.21022	7.65319e-42	2.85563	1.89609e-15	0.741878
ATF2	7.07166e-65	0.500655	1.35576e-144	3.3177	1.01024e-227	1.92234
ATF3	0.0634551	-0.0359477	0.0601505	2.73418	0.0687613	0.671566
ATF4	5.23081e-13	-0.912795	1.61903e-18	2.07614	5.36628e-100	1.30965
ATF6	1.8217e-67	0.627605	9.14606e-131	3.38655	1.26258e-32	1.14627
ATF6B	9.42131e-23	-0.820025	3.77351e-40	2.18857	2.49823e-14	0.426778
ATF7	0.697071	-2.04947	6.13509e-11	0.872199	0.000606275	-0.530051
ATF7IP	4.16652e-28	-0.429951	4.17305e-85	2.3699	1.71352e-23	0.713469
ATG10	4.64447e-19	-0.600864	2.42442e-54	2.28082	2.09017e-15	0.723331
ATG12	1.05399e-34	0.0784874	1.64788e-45	3.08714	5.74857e-06	0.576102
ATG13	8.4947e-31	0.378421	1.65162e-38	3.05459	1.54306e-137	1.43479
ATG14	6.45471e-35	0.0209175	2.1027e-46	3.08243	2.75838e-36	0.799515
ATG16L1	6.07357e-49	2.17512	1.81724e-52	4.75499	1.52382e-48	2.08789
ATG16L2	4.95451e-16	-0.0509756	2.74004e-18	2.81598	0.0139293	0.745618
ATG2A	0.169639	-2.3654	0.0610011	0.720751	1.24847e-09	0.39704
ATG2B	2.56311e-68	0.489405	2.56102e-140	3.35567	1.27143e-161	1.60643
ATG3	5.45228e-11	-0.573221	5.12667e-13	2.28259	2.25433e-31	0.763013
ATG4A	3.61327e-06	-0.94274	1.19917e-06	2.18895	2.0786e-09	0.486561
ATG4B	2.93294e-30	-0.640561	1.27095e-60	2.45572	1.18239e-114	1.3035
ATG4C	4.47986e-21	-0.76773	8.04496e-46	2.04949	2.14443e-17	0.812723
ATG5	1.30927e-105	1.40851	7.38784e-152	4.26817	2.24285e-191	2.00972
ATG7	4.18857e-06	-0.204021	9.27469e-168	2.70085	5.49469e-76	1.12067
ATM	5.01239e-32	-0.168751	6.77131e-108	2.69347	2.78412e-10	0.977491
ATOX1	8.67131e-05	-1.17661	3.54177e-05	2.08957	7.33875e-54	1.06358
ATP11B	1.31025e-84	1.05766	3.49779e-148	3.79429	1.37964e-42	1.53361
ATP11C	0.0630906	-3.89678	0.0894824	-1.03792	0.064393	0.310647
ATP1A1	3.02215e-129	1.68983	1.22039e-190	4.9798	0	3.54189
ATP1A2	1.28073e-160	-6.51689	7.32347e-140	-3.50023	0	-2.30866
ATP1A3	2.30847e-97	2.18281	1.80578e-107	5.06397	0	3.57289
ATP1A4	0.996177	-2.79718	0.991459	0.0922082	0.0048469	0.582309
ATP1B1	5.75987e-120	1.61577	4.75479e-231	4.68932	0	3.87712
ATP1B3	3.72138e-89	1.00025	1.57269e-167	3.98256	0	1.89491
ATP2A2	1.79503e-48	0.605935	2.11979e-187	3.4227	0	2.34169
ATP2A3	0.692869	1	0.692869	1	0.901504	0.00139368
ATP2B1	2.46608e-209	2.81269	3.20898e-241	5.69392	0	3.89852
ATP2B2	8.23533e-76	1.06365	4.49674e-220	4.03021	0	2.75622
ATP2B4	4.61638e-05	-2.01965	4.92621e-07	0.762691	0	1.48148
ATP6AP1	1.49994e-11	-0.869455	7.5277e-15	2.13371	0	2.08048
ATP6AP2	2.57165e-31	-0.30962	8.45195e-58	2.53445	0	1.67563
ATP6V0A1	3.38482e-76	0.876454	9.13406e-179	3.78894	0	2.54045
ATP6V0A2	8.19191e-47	2.63369	7.98764e-49	5.45252	3.00839e-32	0.929519
ATP6V0B	2.62352e-44	0.0738145	3.15214e-69	2.98569	0	2.12492
ATP6V0C	1.11065e-42	-0.00503108	1.49076e-93	2.98395	0	2.71125
ATP6V0D1	1.20666e-25	0.0343743	1.30116e-29	3.17428	0	2.48806
ATP6V0E2	2.21409e-19	-0.897295	3.84171e-41	2.20418	0	1.71896
ATP6V1A	1.75448e-85	0.92167	1.81005e-170	3.85655	0	2.70307
ATP6V1B2	1.18078e-91	1.12934	3.50442e-125	4.17709	0	3.28512
ATP6V1C1	1.7854e-62	0.448369	5.5399e-114	3.19952	0	2.69843
ATP6V1D	5.39205e-30	0.646169	2.42737e-35	3.41542	0	2.09094
ATP6V1E1	1.03712e-31	-0.00823345	2.43361e-38	3.01974	0	2.78619
ATP6V1F	6.83749e-23	-0.680073	2.7871e-33	2.54795	0	2.04894
ATP6V1H	1.31959e-42	0.428169	3.69166e-178	3.24062	0	2.31335
ATP7A	9.66304e-05	-1.27886	4.64109e-06	1.56246	0.0505365	0.338269
ATP8A1	1.55995e-77	1.07206	5.44011e-222	3.89261	0	2.16826
ATP8A2	1.16735e-237	5.84828	8.57406e-242	8.70551	1.96447e-263	3.42688
ATP9A	9.74641e-71	0.694183	8.69079e-169	3.61771	0	2.2057
ATR	2.58209e-82	0.948619	3.05011e-149	3.7468	2.08761e-54	1.35674
ATRIP	0.0128725	0.130208	0.0114761	2.88331	9.17453e-05	0.378919
ATRN	1.05159e-30	-0.108101	1.07839e-138	2.76427	2.31755e-197	1.2476
ATRX	5.6214e-10	-0.0618306	8.1639e-181	2.72532	5.18406e-182	1.39762
ATXN1	8.04997e-81	0.984641	8.90187e-229	3.86188	5.04646e-69	1.43579
ATXN1L	9.25429e-07	0.0936874	5.69895e-07	3.56685	3.85176e-07	0.89218
ATXN2	0.0357082	-0.817192	1.16342e-138	2.08912	1.25422e-76	0.894372
ATXN3	5.45203e-32	-0.37186	1.25103e-52	2.38949	5.38014e-21	0.914918
ATXN7	5.24026e-76	0.751514	3.90586e-133	3.54458	1.58164e-44	1.20136
AURKA	0.23606	1	0.23606	1	4.31988e-12	0.684089
AURKB	0.971139	1	0.971139	1	0.836729	-0.0896029
AUTS2	3.46981e-13	0.222781	7.65643e-223	3.12943	3.6828e-167	1.85139
AVEN	4.22122e-23	0.364434	6.12456e-28	2.96668	6.73942e-23	1.0536
AVP	0.704028	1	0.704028	1	0.0398852	0.270794
AVPR1A	0.973543	1	0.973543	1	0.221166	0.14025
AVPR1B	0.973543	1	0.973543	1	0.076185	0.370289
AVPR2	0.997594	1	0.997594	1	0.267147	0.258818
AXIN1	1.67536e-30	1.20593	3.93803e-32	4.56348	2.63764e-52	0.861704
AXIN2	1.10686e-06	-0.593128	1.61327e-07	2.00496	9.04048e-31	0.703614
AXL	7.93806e-07	-6.03347	1.41382e-06	-2.98954	3.64008e-29	-1.584
AZGP1	0.90162	1	0.90162	1	0.192048	0.214541
AZI2	6.09092e-29	-0.11489	6.15445e-40	2.74171	2.64433e-67	1.1566
AZU1	0.503286	1	0.503286	1	0.259361	0.415631
B2M	0.102337	-3.32739	0.218566	-0.541439	3.68108e-239	-1.54065
B3GALNT1	5.40773e-31	0.625598	1.70723e-36	3.38513	3.91458e-64	1.41325
B3GNT5	0.143407	-0.246719	0.136358	2.25056	0.323611	0.274177
B3GNT7	0.846862	-1.44948	0.846283	1.7266	0.192451	0.169659
B4GALT1	0.00096803	-0.120888	0.000724852	2.9059	4.6516e-08	0.720924
B4GALT6	4.99161e-118	2.2835	1.26327e-138	5.19984	6.01305e-279	2.4508
B9D2	0.38195	-0.530453	0.377087	2.17541	4.60742e-11	0.450449
BABAM1	1.51492e-22	0.179472	8.13428e-26	3.11978	0	1.79019
BACE1	2.01409e-26	-0.390726	1.45547e-34	2.75955	1.14907e-118	1.28948
BACE2	1.83302e-14	-0.170641	4.16319e-17	2.77469	0.0581629	0.308271
BACH2	3.88982e-09	-0.672396	1.98583e-52	1.95923	2.66932e-05	0.585434
BAD	3.49245e-08	-1.02242	2.33412e-09	2.25249	4.58434e-159	1.62451
BAG1	0.000851241	-0.962157	0.000508924	2.13843	2.27315e-49	1.28445
BAG3	8.75794e-07	-5.42095	2.03666e-06	-2.59434	4.06579e-146	-1.845
BAG5	1.74272e-22	0.396297	2.18468e-26	3.12411	8.57095e-23	1.58128
BAG6	0.000595224	-1.29216	0.000103159	1.60479	3.45278e-113	1.28945
BAIAP3	1.16651e-07	-1.31419	6.83265e-12	1.96799	0	1.9886
BAK1	0.00659775	-0.0240084	0.00539684	2.60914	1.59937e-52	1.28525
BAMBI	0.0239371	-7.98386	0.0241977	-5.42821	0.233635	0.168324
BANF1	1.1568e-10	-0.419891	1.14506e-12	2.32436	6.83754e-138	0.980757
BANK1	5.55488e-06	-0.161423	1.82728e-06	2.39364	0.00374401	0.349914
BAP1	3.39155e-05	-0.692348	1.12855e-05	2.31527	2.7499e-95	1.24564
BARD1	0.375524	-1.65718	0.288946	0.962983	0.384681	-0.241488
BASP1	2.32152e-159	2.53693	6.35668e-224	5.61081	0	3.72623
BATF	0.882552	1	0.882552	1	0.010218	0.47712
BATF3	0.000158278	2.80508	0.000151394	5.64056	2.51581e-72	1.93828
BAX	4.02875e-06	-0.466668	8.64677e-07	2.28785	5.81949e-22	0.922558
BBC3	0.015579	1.9748	0.0149769	4.03327	1.07409e-15	0.856057
BBS1	1.05705e-35	0.00364792	2.11664e-46	2.83824	9.59584e-79	0.916318
BBS9	4.15772e-14	-0.110751	1.6717e-148	2.74575	8.32503e-29	0.863199
BCAM	0.510452	-5.37228	0.512271	-2.65562	0.00231229	-0.721271
BCAN	4.82555e-29	-3.78553	2.20174e-08	-0.64985	5.56367e-276	-1.75015
BCAP31	6.57753e-19	-0.31152	3.24034e-22	2.80866	0	1.72772
BCAR1	2.16179e-17	0.448804	2.5081e-19	3.2008	1.46193e-195	1.41267
BCAR3	2.71155e-10	-4.52142	1.25988e-08	-1.71499	3.41848e-10	-0.66348
BCAS1	0.310224	-0.418225	0.308581	2.33997	1.62273e-09	-0.967221
BCAS2	3.25808e-18	-0.122837	4.43619e-21	2.81585	3.2921e-65	1.58367
BCAT1	3.3241e-61	4.75614	1.75584e-62	6.82814	2.55624e-42	1.36724
BCCIP	1.23742e-24	-0.144783	2.94898e-32	2.67135	5.09134e-22	0.916627
BCHE	0.0342466	1.00841	0.0333351	4.14259	0.00165545	0.49542
BCKDK	0.00595426	-1.17425	0.00431388	2.22284	5.21714e-79	1.25653
BCL10	1.15246e-07	0.25001	4.75912e-08	3.20114	0.0290988	0.481151
BCL11A	9.25469e-179	5.08014	4.01339e-187	7.76377	0	2.67842
BCL11B	2.62293e-47	4.25823	4.55465e-48	7.63375	1.6104e-17	1.42051
BCL2	1.15729e-57	-3.15635	1.75902e-07	-0.339705	0.473658	-0.0924707
BCL2A1	0.939916	1	0.939916	1	0.0194865	0.332729
BCL2L1	9.96799e-16	-0.843073	1.15128e-21	2.08304	7.7046e-103	1.11568
BCL2L11	0.464803	-1.54427	0.454813	1.56614	3.36745e-05	0.554834
BCL3	0.805798	-1.883	0.798876	0.686569	0.0285601	0.287271
BCL6	0.000341596	-3.26887	0.126975	-0.290209	1.33494e-18	-0.510534
BCL6B	0.985567	1	0.985567	1	0.00431318	0.279733
BCL7A	3.87852e-20	0.610633	1.44927e-22	3.28603	2.80016e-89	1.79483
BCOR	5.25828e-22	-0.473666	2.19093e-31	2.45053	8.11368e-09	0.649461
BCR	1.66793e-13	-1.34611	7.78791e-30	1.82673	1.05985e-103	0.756834
BDH1	1.67636e-74	0.767652	2.93345e-123	3.67958	1.01472e-287	1.59578
BDH2	4.02179e-07	-5.379	1.15104e-06	-2.41441	2.14912e-103	-1.6004
BDNF	3.87776e-12	3.11955	1.61155e-12	5.75629	2.64249e-34	1.75375
BECN1	2.05516e-11	-0.216924	6.72906e-13	2.61372	1.31365e-135	1.06857
BEST1	0.352486	-5.01564	0.358106	-2.02125	0.00805135	-0.298067
BEX1	1.77229e-85	1.27897	3.26362e-113	4.18205	0	3.36849
BEX2	1.74675e-82	0.887906	1.33703e-108	4.0348	0	2.63433
BGN	0.31703	-8.1748	0.317618	-4.72777	4.42643e-199	-2.11531
BHLHE40	1.41567e-31	-0.379821	5.05166e-53	2.48951	1.15422e-118	1.14635
BID	1.90013e-17	-0.576698	5.17786e-22	2.46209	6.42622e-05	0.532094
BIN1	2.81865e-56	0.777781	1.19533e-67	3.78596	0	2.00645
BIN2	0.490627	0.696942	0.489334	3.20114	1.41177e-08	0.839699
BIRC2	8.6878e-24	-0.0101537	2.02268e-29	2.75177	8.39985e-52	0.933839
BIRC3	0.728798	1	0.728798	1	0.0124344	0.501199
BIRC5	0.638113	1	0.638113	1	0.0139288	0.256879
BIRC6	0.00250029	-0.484593	5.20908e-190	2.50198	2.04468e-53	0.875871
BLK	0.968288	-2.55041	0.968027	0.549066	7.10462e-05	0.905244
BLM	0.787255	-1.17492	0.784002	1.07163	0.0365383	0.214673
BLMH	1.489e-23	-0.144844	8.4177e-28	3.09118	4.9723e-26	0.972698
BLNK	0.429583	-0.109344	0.427947	2.07561	0.171533	0.250133
BLVRA	1.00493e-06	-0.309773	2.26443e-07	2.54563	7.13655e-64	1.56497
BLVRB	0.019416	-1.62678	0.00903952	1.3594	2.36384e-13	0.622448
BLZF1	1.823e-21	-0.684478	4.93109e-42	2.21504	3.55727e-37	1.08426
BMP1	0.00967377	-1.1786	0.00668554	1.96732	4.63616e-11	0.550731
BMP15	1	0	1	0	0.0343943	0.477295
BMP2	0.541117	0.187887	0.53987	3.07561	3.18877e-05	0.555769
BMP2K	2.13776e-38	-2.84418	0.409371	0.032109	5.42747e-09	-0.577973
BMP3	0.388529	1	0.388529	1	0.03807	0.261638
BMP4	0.395116	-0.512703	0.390177	2.16798	1.30371e-11	0.790559
BMP5	0.915959	1	0.915959	1	0.000505664	0.798073
BMP6	2.50296e-05	4.14841	2.32951e-05	6.8243	0.00348902	0.474318
BMP7	2.82511e-22	-6.98104	1.60459e-21	-4.14566	2.30106e-84	-2.04117
BMP8A	6.45159e-09	3.69336	5.77103e-09	6.4685	4.2035e-08	0.87581
BMP8B	0.737878	1	0.737878	1	0.000249551	0.590231
BMPR1A	0.00198232	-1.7905	1.66376e-32	1.14772	0.000725795	-0.297182
BMPR1B	5.87583e-123	-3.07281	2.13036e-24	-0.247312	1.18795e-130	-1.40032
BMPR2	7.33623e-28	0.311793	2.71899e-195	3.2666	0	1.67593
BNC1	0.896848	1	0.896848	1	0.0159152	0.350351
BNIP3	1.49215e-22	-0.812057	1.86269e-42	2.2481	4.3084e-279	1.29698
BNIP3L	1.74816e-45	-0.0332805	4.01312e-82	2.89059	0	1.11958
BOC	9.95179e-05	-3.35264	0.0329654	-0.467103	2.90948e-23	-0.792512
BOK	0.851789	-2.28061	0.850323	1.06364	0.0972713	0.11027
BOLA2	0.447387	1	0.447387	1	9.8583e-75	1.05953
BPGM	2.68026e-07	-0.537962	6.85178e-08	2.53526	9.31215e-30	1.02239
BRAF	4.30174e-14	0.263976	7.77264e-207	3.09676	2.12766e-250	2.00515
BRAT1	1.94584e-12	-1.11973	3.43559e-15	2.08681	5.91681e-06	0.359145
BRCA1	0.329879	-1.91975	0.275297	0.878607	0.149868	0.418533
BRCA2	0.552543	1	0.552543	1	0.369824	0.231964
BRCC3	2.1365e-47	0.90942	1.97829e-60	3.48187	6.51681e-51	1.02343
BRD1	7.5907e-35	0.22918	1.31264e-43	3.01605	3.95931e-140	1.52273
BRD2	0.0153865	-2.24867	1.28365e-05	0.803586	1.94073e-108	0.984509
BRD3	5.1465e-10	-0.957407	2.10787e-12	2.15863	1.62343e-10	0.672499
BRD4	7.84208e-53	0.113678	3.45567e-80	3.13942	1.69731e-297	1.92678
BRD7	1.54644e-14	-0.490264	2.82067e-17	2.46053	1.63888e-22	0.958477
BRD8	5.85455e-18	-0.840386	1.34792e-29	2.0593	2.71697e-63	1.20167
BRF2	0.00776658	2.40403	0.00759766	5.05459	1.02853e-39	1.13246
BRI3	3.09838e-08	-1.27218	6.80127e-11	1.74386	2.2625e-42	0.706884
BRINP1	1.6311e-11	0.0973299	9.48645e-189	3.00675	2.43408e-141	1.68303
BRINP3	1.20675e-19	0.45908	1.80111e-175	3.23612	3.14438e-28	0.744208
BRIP1	0.00227754	1.47089	0.00213387	4.5121	0.00398104	0.511258
BRMS1	0.139514	-1.47351	0.119958	1.28286	1.70142e-11	0.559049
BRWD1	1.44376e-09	0.0369687	1.29537e-193	2.88354	1.06016e-164	1.74913
BSG	0.0817657	-1.93345	1.01406e-19	1.07173	0	0.783285
BST1	0.689262	-1.1131	0.68698	1.82917	0.638637	0.146586
BST2	0.444751	-8.4442	0.44496	-5.69125	4.55278e-35	-1.18544
BTBD1	1.17336e-33	-0.171998	1.45764e-52	2.67146	3.92026e-209	1.85573
BTBD3	8.58433e-67	0.620706	4.82327e-104	3.55455	1.06749e-294	2.19183
BTC	4.19735e-09	1	4.19735e-09	1	2.01824e-06	0.797253
BTF3	5.63447e-24	-0.231049	4.37358e-34	2.52598	0	1.50403
BTG1	2.1468e-07	-0.730113	6.09925e-09	1.97053	4.58611e-157	1.23042
BTG2	0.303552	-1.70906	0.280261	0.781239	0.0470197	0.13471
BTK	0.65109	1	0.65109	1	2.06232e-05	0.917697
BTLA	0.760736	1	0.760736	1	0.000348827	0.301276
BTRC	1.05659e-25	0.148314	1.14359e-174	3.00315	1.81437e-246	1.94582
BUB3	7.81112e-12	-0.910443	5.81389e-15	2.1146	3.1863e-60	1.12497
C19orf12	9.3041e-27	0.156778	1.10674e-29	3.67087	6.77317e-46	1.15733
C1QA	0.985567	1	0.985567	1	0.194856	0.151254
C1QB	0.973543	1	0.973543	1	0.738171	0.0475183
C1QBP	5.84514e-07	-0.822729	2.94646e-08	2.04268	1.46488e-120	0.92815
C1QC	0.987972	1	0.987972	1	0.950732	0.0605858
C1QTNF1	0.372167	-5.45096	0.374693	-2.75579	0.364645	-0.160153
C1QTNF7	0.684276	-2.16338	0.683304	2.56614	0.48725	0.0125416
C1R	0.820511	-3.97099	0.826028	-0.628239	2.83877e-12	-1.04965
C1S	0.976755	-2.89842	0.913011	0.149215	4.76138e-10	-0.623961
C1orf35	1.35298e-11	-0.635497	3.44507e-13	2.54702	4.48942e-33	0.918051
C2	1.53866e-05	0.485686	8.78266e-06	3.14898	0.00190721	0.501532
C3	0.791148	-1.8339	0.789204	1.56614	2.26855e-12	-0.605606
C3AR1	0.760831	-0.862963	0.760048	2.20114	0.0627498	0.261494
C4BPA	0.505211	1	0.505211	1	0.549402	0.194739
C5	0.942223	-2.63391	0.515169	0.319865	0.776807	-0.132786
C5AR1	0.169182	1	0.169182	1	5.79259e-05	0.734662
C5AR2	0.953909	-1.68502	0.953611	0.741711	0.005167	0.493444
C6	0.344698	-0.152598	0.343252	3.67638	0.0503581	0.26665
C7	0.880173	1	0.880173	1	0.372076	0.228076
C8A	0.968735	1	0.968735	1	0.0405917	0.285989
C8B	0.975947	1	0.975947	1	3.62394e-06	0.834404
C8G	0.81876	1	0.81876	1	0.0497733	0.162223
C9	0.937518	1	0.937518	1	0.0393823	0.676375
C9orf72	4.48396e-80	1.08738	2.13584e-113	3.73347	1.2721e-124	1.6005
CA2	0.000345632	-5.13684	0.000585851	-2.12759	3.52457e-110	-1.34303
CA3	0.0824184	-0.765381	0.0760966	2.20841	6.9033e-06	0.610531
CA8	6.10878e-23	-5.43102	3.89119e-20	-2.54849	1.96457e-10	-0.612406
CAB39	1.00976e-63	0.2391	2.38287e-133	3.33549	0	2.18714
CAB39L	8.15884e-12	-1.03719	6.39422e-38	1.84574	1.21547e-46	0.985068
CABLES1	4.53539e-23	-3.8978	1.25471e-10	-1.14509	5.86999e-20	-0.864692
CACNA1A	3.62259e-202	3.53056	2.32237e-235	6.46947	0	3.79401
CACNA1B	1.09608e-182	2.6645	1.24295e-240	5.58392	0	2.71111
CACNA1C	7.7117e-161	2.05456	1.34493e-238	5.05382	6.86665e-172	2.4378
CACNA1D	1.29327e-217	4.6828	1.0807e-231	7.9363	5.3394e-50	2.66741
CACNA1E	1.34001e-215	5.93764	6.22127e-222	8.84062	0	3.08028
CACNA1F	0.534541	1	0.534541	1	0.566285	0.161632
CACNA1G	9.21847e-28	1	9.21847e-28	1	7.33189e-191	2.38076
CACNA1H	0.136822	0.23988	0.132879	2.96625	1.28091e-06	0.511625
CACNA1I	3.81038e-27	1	3.81038e-27	1	2.9632e-88	1.77776
CACNA1S	0.870478	-0.964179	0.869957	1.56614	0.00414311	0.422022
CACNA2D1	5.66159e-165	1.9222	6.42919e-238	4.72199	0	3.00923
CACNA2D2	3.25471e-05	-0.354225	1.81986e-05	2.88844	4.18829e-06	0.48332
CACNA2D3	4.11902e-168	1.98435	6.86103e-239	5.03324	0	2.58402
CACNA2D4	0.48494	0.823021	0.483475	3.47416	0.213229	0.283967
CACNB2	0.811829	-0.409646	8.69656e-182	2.36174	0	2.20425
CACNB3	3.59655e-30	4.67882	2.36432e-30	7.42148	4.31745e-222	2.60687
CACNB4	5.7303e-154	2.17793	1.30802e-232	5.03602	0	2.31779
CACNG1	0.971139	1	0.971139	1	0.0960884	0.272615
CACNG3	4.75115e-194	5.82331	6.28503e-200	8.39706	0	3.58574
CACNG4	0.144494	1	0.144494	1	0.00113215	0.437401
CACNG6	0.699805	-0.355857	0.698887	2.46963	0.00151115	0.591384
CACYBP	8.10201e-30	0.512738	8.44844e-36	3.28173	0	2.14639
CADM1	7.51394e-77	-1.5904	1.56701e-79	1.1754	2.68095e-09	0.115274
CADM4	0.0729054	-2.13618	0.00958468	0.853716	0.736732	-0.0251955
CADPS	1.3564e-171	2.14147	8.63803e-238	5.1066	0	3.4259
CALB1	0.00436761	1.00653	0.00410238	4.59242	3.78912e-123	1.9613
CALB2	0.465617	1	0.465617	1	6.94994e-08	0.929062
CALCB	0.825798	1	0.825798	1	0.028125	0.430193
CALCOCO2	2.26972e-36	-0.158376	9.62663e-52	2.91427	6.85609e-08	0.428197
CALCR	0.861182	1	0.861182	1	0.00419682	0.675082
CALCRL	0.149131	-2.45962	0.240454	0.409682	0.00021974	0.479716
CALD1	3.80276e-67	0.598706	8.51172e-133	3.46862	6.08375e-07	0.354596
CALM1	2.28689e-72	1.08019	1.68652e-222	4.03405	0	2.72281
CALM2	8.16203e-06	0.0670445	2.26154e-199	2.95023	0	2.23168
CALM3	2.24522e-106	1.59592	8.69286e-163	4.48619	0	3.34971
CALML3	0.95672	1	0.95672	1	2.05596e-18	1.16357
CALML4	0.00795189	-0.221614	0.00671356	2.4023	0.955135	-0.0203115
CALML6	0.873043	1	0.873043	1	0.000867829	0.329932
CALU	1.80924e-46	0.276819	2.19541e-68	3.05951	1.4634e-54	0.913114
CAMK1	9.62585e-23	-0.318917	4.42591e-29	2.6678	6.67607e-127	1.78986
CAMK1D	6.85513e-81	1.02317	8.03284e-228	3.96671	0	2.67517
CAMK2A	6.02074e-214	4.38677	3.21435e-234	7.43229	0	3.75554
CAMK2B	5.3377e-29	-0.148272	7.63182e-149	2.89475	0	2.69843
CAMK2D	0.237332	-1.50605	1.18419e-19	1.43032	2.37621e-294	1.6752
CAMK2G	5.98817e-125	-2.87731	0.297323	0.135684	2.12667e-64	0.469089
CAMK2N1	1.23647e-120	1.78578	3.03245e-196	4.67014	0	2.52559
CAMK4	9.78811e-122	1.835	2.26901e-195	4.50378	3.38379e-143	3.09217
CAMKK1	8.84858e-96	2.08182	1.35729e-108	5.02175	0	2.50241
CAMKK2	5.1828e-124	2.33157	9.6107e-147	5.25931	0	3.66501
CAMP	0.997594	1	0.997594	1	0.0291154	0.263826
CAMTA1	0.240869	-0.30423	3.85385e-194	2.60536	0	2.43456
CAND1	1.07299e-36	-0.129486	1.5555e-79	2.71738	1.27176e-273	1.44673
CANT1	0.0390835	-1.09772	0.0291091	1.6682	2.25397e-20	0.752395
CANX	1.1428e-11	-0.986447	1.88801e-47	1.92033	1.76466e-31	0.269559
CAP1	2.86707e-21	-0.238607	1.74012e-27	2.52543	8.8895e-232	1.22792
CAP2	1.34546e-170	2.97771	4.2271e-199	6.19401	0	3.60776
CAPG	0.607335	-4.88362	0.611754	-1.52132	4.21093e-20	-0.899649
CAPN1	2.48071e-07	-1.45241	1.10457e-11	1.53675	1.36892e-112	1.12824
CAPN2	2.62263e-06	-3.15978	0.251315	-0.145085	2.22102e-77	-1.07406
CAPN7	1.56473e-52	0.0759642	7.04194e-103	3.00975	9.40497e-23	0.924627
CAPNS1	1.0203e-11	-0.552194	2.89556e-13	2.68188	0	2.02867
CAPZA1	2.29224e-24	-0.647291	6.36979e-69	2.23635	5.2444e-96	0.979759
CAPZA2	1.46882e-52	0.190292	1.57991e-103	2.98225	0	1.51181
CAPZB	5.23735e-19	-0.826501	6.47143e-63	2.13162	0	1.51085
CARD11	0.493499	-0.47745	0.490642	2.35642	0.342911	0.207318
CARD8	0.826234	-2.34792	0.736333	0.265273	0.50223	-0.196917
CARD9	0.307594	-1.8017	0.283602	1.22284	0.0734502	0.214672
CARHSP1	0.533691	-2.37495	0.372743	0.444461	2.86886e-06	-0.408454
CARM1	3.58903e-14	0.0201449	2.83474e-15	3.35765	9.12197e-93	1.39499
CARTPT	0.536527	1	0.536527	1	2.91604e-279	4.02781
CASP1	0.932723	1	0.932723	1	0.000880117	0.449204
CASP10	0.788442	1	0.788442	1	0.22556	0.172368
CASP3	0.0120925	-1.99259	0.000381437	0.986823	0.000223254	0.241965
CASP4	0.963928	1	0.963928	1	0.0656099	0.260163
CASP8	0.00221032	1.6562	0.00208054	4.35642	0.18501	0.18608
CASP9	0.0154895	-1.99154	0.00260031	1.05188	2.89549e-12	0.569248
CASR	0.939916	1	0.939916	1	0.0606915	0.318253
CAST	5.14642e-14	-0.826982	1.6133e-61	2.2472	7.95838e-25	0.811022
CAT	2.75925e-05	-1.58012	4.28906e-13	1.33072	2.9175e-18	-0.467285
CAV1	0.830497	1	0.830497	1	0.00620336	0.541125
CAV2	0.00650517	4.50222	0.00637994	5.28216	0.0014895	0.744437
CBFB	0.864569	-2.46718	0.192572	0.463007	0.0018321	-0.225629
CBL	2.98424e-50	0.226021	3.11364e-72	3.16869	1.16739e-15	0.911905
CBLB	1.51764e-14	-0.768461	2.62201e-48	2.05166	1.01503e-06	0.623341
CBLC	0.758441	1	0.758441	1	0.789158	-0.0564661
CBLN2	1.4625e-228	6.54085	5.37088e-232	9.24341	0	3.87854
CBR1	0.11071	-2.22473	0.0443822	0.681878	1.46906e-50	-0.635464
CBR4	1.77618e-18	-0.447245	6.52162e-87	2.35127	1.07598e-35	0.613788
CCBE1	1.58882e-17	4.67888	8.95081e-18	7.3694	1.78996e-21	1.17356
CCDC12	2.544e-16	-0.377321	5.6196e-20	2.50607	1.11519e-82	1.2189
CCDC122	2.02274e-23	0.729741	2.20061e-26	3.4685	0.000280553	0.629743
CCDC50	0.0986859	-2.08046	0.000327843	0.881175	0.00949467	0.272408
CCDC59	3.10426e-07	-0.648228	3.4188e-08	2.05308	7.53198e-40	1.38907
CCDC80	0.0173721	-7.19927	0.0178597	-4.19555	2.80906e-15	-0.821196
CCDC88A	0.0258689	-0.0872931	9.12245e-196	2.8686	1.14875e-103	1.10476
CCDC88C	6.45279e-09	0.397143	1.42207e-09	3.02141	0.0370755	0.678282
CCDC92	2.44251e-64	0.721695	3.13204e-176	3.58781	0	2.3049
CCK	1.70395e-116	1.6198	3.49349e-201	4.57252	0	3.9915
CCKAR	0.983162	1	0.983162	1	0.0331795	0.52648
CCKBR	2.69888e-28	4.41733	2.46263e-28	6.39903	3.21495e-76	1.90239
CCL1	0.990378	1	0.990378	1	0.190577	0.242474
CCL13	0.997594	1	0.997594	1	0.340647	0.165019
CCL16	0.992783	1	0.992783	1	0.536894	0.188459
CCL17	0.839913	1	0.839913	1	3.91872e-11	0.9578
CCL18	0.990378	1	0.990378	1	0.0744159	0.260666
CCL2	0.883106	-3.78853	0.885658	-0.741714	0.344811	-0.46185
CCL22	0.966331	1	0.966331	1	0.000849222	0.833495
CCL23	0.997594	1	0.997594	1	0.176677	0.25779
CCL24	0.968735	1	0.968735	1	0.0335804	0.214229
CCL25	0.951514	-3.31587	0.951209	0.771458	4.52786e-13	0.642176
CCL26	0.939916	1	0.939916	1	0.423485	0.294396
CCL27	0.975481	-2.79919	0.975239	0.442151	0.00541656	0.36941
CCL28	0.336973	-1.17005	0.327222	1.82066	0.0367548	0.265058
CCL3	0.959122	1	0.959122	1	0.170563	0.509478
CCL4	0.992783	1	0.992783	1	9.90066e-06	0.556467
CCL5	0.677662	-0.234071	0.676687	2.5746	1.59579e-11	0.867017
CCL7	1	0	1	0	7.2679e-06	0.600099
CCNA1	0.00406223	1	0.00406223	1	4.53852e-24	1.60765
CCNA2	0.0276226	0.725432	0.0262483	3.31662	0.236069	0.625178
CCNB1	0.0495844	-0.503375	0.0467107	2.845	0.036753	0.724034
CCNB2	0.570837	1	0.570837	1	0.327536	0.311521
CCNB3	0.953946	-3.02991	0.95798	-0.142812	0.0791598	0.519639
CCNC	1.44963e-75	0.675381	5.53303e-125	3.61013	6.5331e-48	1.21443
CCND1	0.870331	1.0693	0.869957	1.56614	0.00189635	0.3217
CCND3	1.76683e-36	-0.079355	2.96814e-54	2.9081	3.28228e-121	1.108
CCNE1	0.0179441	1	0.0179441	1	2.58756e-08	0.625358
CCNE2	0.0285254	2.69638	0.0280765	4.82917	3.41749e-16	0.80144
CCNG1	5.0187e-07	-0.353061	1.3296e-07	2.52424	5.45519e-12	0.641969
CCNG2	3.21512e-15	-0.610104	1.68784e-18	2.27599	8.09153e-140	1.15779
CCNH	2.01753e-38	0.480094	1.1457e-49	3.15436	1.8551e-154	1.70346
CCNK	3.50827e-13	-0.473266	1.32835e-15	2.52272	2.74114e-29	0.862046
CCNO	8.56029e-05	3.19624	8.16417e-05	5.69105	4.63071e-29	1.23779
CCNT1	7.61482e-22	-0.0669794	4.10469e-26	2.72739	5.30329e-40	1.13492
CCNT2	9.5722e-42	0.0633133	6.22823e-118	2.92568	5.92987e-66	1.71995
CCP110	1.06584e-34	-0.177509	4.5388e-50	2.77973	1.98971e-21	1.00895
CCR1	0.983162	1	0.983162	1	0.00031942	0.447071
CCR10	1.96292e-05	1.61204	1.75029e-05	4.84849	0.000275582	0.445668
CCR2	0.995189	1	0.995189	1	0.596314	0.0700465
CCR3	0.722013	1	0.722013	1	1.05471e-05	0.610227
CCR4	1	0	1	0	0.357875	0.042296
CCR5	0.997594	1	0.997594	1	0.605043	0.157687
CCR6	0.2311	0.0125161	0.229708	4.02093	0.271546	0.486773
CCR7	0.983162	1	0.983162	1	0.357157	0.27002
CCR9	0.832849	1	0.832849	1	0.000487399	0.831016
CCRL2	0.985567	1	0.985567	1	2.41057e-14	0.988545
CCS	0.0308085	-2.3557	4.76456e-08	0.81166	0.000760096	0.145033
CCT2	2.07854e-21	-0.266233	2.49457e-26	2.73518	0	1.50354
CCT6A	8.77191e-23	-0.0990863	3.322e-27	2.88989	7.49249e-283	1.86118
CCT8	1.87981e-39	0.144997	1.80745e-47	3.08587	0	2.121
CD109	1.07485e-05	-4.10988	0.00023445	-0.983667	0.63336	-0.121361
CD14	0.56813	-0.400719	0.565471	2.15675	0.102782	0.152743
CD151	4.82967e-05	-1.19025	8.12945e-06	1.73069	7.40124e-28	-0.728041
CD160	0.686487	-0.221356	0.685524	2.54907	0.0342674	0.559015
CD163	0.581124	1	0.581124	1	0.0616968	0.542295
CD164	3.53799e-20	-0.498497	3.27558e-28	2.44194	0.00477397	0.129984
CD180	0.995189	1	0.995189	1	0.33933	0.12519
CD19	0.992783	1	0.992783	1	0.0127072	0.370693
CD1A	0.997594	1	0.997594	1	0.00247045	0.389017
CD1D	0.983162	1	0.983162	1	0.0606797	0.258487
CD2	0.987972	1	0.987972	1	0.249604	0.234584
CD200	2.0111e-99	1.72845	3.86629e-119	4.8072	5.16019e-243	2.46611
CD207	0.992783	1	0.992783	1	0.0513877	0.330497
CD209	0.913568	1	0.913568	1	0.0179628	0.449709
CD22	0.825798	1	0.825798	1	0.283777	0.090431
CD226	0.0464148	-1.0088	0.0413677	2.21879	0.00210686	0.352859
CD24	0.90162	1	0.90162	1	4.09828e-13	0.703465
CD244	0.318297	1	0.318297	1	6.83807e-12	0.897297
CD247	1.73643e-07	1.23599	1.28024e-07	4.05641	0.000258222	0.857619
CD27	0.891832	-0.845199	0.891376	1.3662	0.0695479	0.334908
CD274	0.0440079	1	0.0440079	1	0.258756	0.284938
CD276	2.32597e-29	0.463398	7.50168e-33	3.66998	4.50597e-15	0.926859
CD28	0.947115	1	0.947115	1	1.59847e-11	0.842197
CD300A	0.937152	-2.37812	0.936812	0.938108	0.0238362	0.465306
CD300E	0.767635	1	0.767635	1	0.138032	0.373847
CD300LF	0.00960096	1	0.00960096	1	0.000133813	0.508696
CD320	0.00012269	-0.929202	6.81599e-05	2.40388	1.25561e-05	0.85465
CD33	0.966331	1	0.966331	1	1.64906e-11	0.938235
CD34	0.756147	1	0.756147	1	0.136028	0.164718
CD36	0.51684	1	0.51684	1	0.000515983	0.530062
CD37	0.969344	-2.68847	0.969449	-0.673327	9.13366e-06	0.511005
CD38	1.01106e-33	-8.53633	2.89203e-33	-5.6824	1.80573e-134	-2.33297
CD3D	0.997594	1	0.997594	1	0.00965979	0.430471
CD3E	0.92793	1	0.92793	1	0.0241625	0.541221
CD3G	0.92314	1	0.92314	1	0.120724	0.452889
CD4	0.58567	-1.58761	0.581028	1.7517	0.280158	0.196919
CD40	0.985921	-2.82966	0.962463	0.123582	0.131759	0.13463
CD40LG	0.987972	1	0.987972	1	0.0145672	0.509221
CD44	3.31755e-11	-8.36154	4.48717e-11	-5.16948	2.2479e-213	-3.98842
CD46	2.70858e-37	-0.131996	4.01575e-102	2.60575	7.13797e-96	1.28128
CD47	2.7921e-70	1.04931	2.44417e-216	3.91157	0	2.33738
CD48	0.92314	1	0.92314	1	0.000237664	0.554383
CD5	0.786122	1	0.786122	1	0.0875913	0.211678
CD52	0.911176	1	0.911176	1	0.0084122	0.285795
CD53	0.00405522	4.74971	0.00396081	6.21542	2.82788e-50	1.5772
CD55	4.18e-08	0.285431	1.96234e-08	3.2448	1.48983e-13	0.881187
CD58	0.22632	-1.9248	0.155619	1.0212	0.3066	0.129263
CD59	5.31457e-12	-0.984583	1.42043e-23	1.94057	3.40444e-225	1.21197
CD5L	0.992783	1	0.992783	1	1.42468e-07	0.66148
CD6	0.416443	0.665638	0.415033	3.46053	0.00183498	0.638387
CD63	0.0701556	-2.35733	0.00256576	0.741711	0.00169644	0.0551131
CD68	0.993343	-2.25695	0.994928	-0.0188231	0.90035	-0.0247789
CD69	0.985567	1	0.985567	1	0.0101367	0.477619
CD7	0.992783	1	0.992783	1	0.00174822	0.39592
CD70	0.915959	1	0.915959	1	0.000515478	0.391663
CD72	0.892682	-2.67643	0.868289	0.219244	0.108293	0.199377
CD74	0.768713	-1.45734	0.764852	1.49065	1.42189e-24	-0.728944
CD79A	0.961525	1	0.961525	1	0.00118311	0.628827
CD79B	1	0	1	0	0.00517423	0.373313
CD80	0.719757	1	0.719757	1	0.506295	0.125265
CD81	2.64852e-07	-3.08776	0.465765	-0.0580314	0	-1.18473
CD82	0.111647	-6.68578	0.113467	-3.48068	6.30159e-15	-1.08404
CD83	0.00779485	-0.728808	0.00523719	2.05258	3.11644e-45	1.19758
CD84	0.896848	1	0.896848	1	0.000481235	0.555013
CD86	0.910855	-0.528467	0.910398	1.61618	0.372182	0.195417
CD8A	0.000961975	1	0.000961975	1	0.146149	0.409412
CD8B	0.760736	1	0.760736	1	0.233026	0.22394
CD9	6.52261e-10	-7.3841	8.94835e-10	-4.58893	4.87549e-209	-2.37969
CD93	0.997594	1	0.997594	1	0.00378903	0.439814
CD96	0.520747	1	0.520747	1	1.23102e-06	0.488541
CD99L2	1.09227e-61	0.672675	1.5087e-91	3.52679	0	2.58595
CDA	0.793087	1	0.793087	1	7.78271e-05	0.533443
CDC14A	4.04516e-43	-7.96699	3.72151e-42	-5.17603	0.0377222	-0.629193
CDC14B	5.82709e-08	-0.866945	7.82639e-54	2.04144	1.32426e-08	0.403655
CDC16	9.90484e-13	-1.04903	2.74907e-48	1.72559	3.46602e-101	1.00226
CDC20	0.884932	1	0.884932	1	0.104443	0.251814
CDC20B	0.863552	1	0.863552	1	7.56385e-05	0.482501
CDC23	8.48246e-15	-0.0949634	9.46899e-17	2.80888	2.04083e-09	0.493756
CDC25A	0.971996	-3.21253	0.97258	-0.258289	0.0368217	0.311834
CDC25B	6.50816e-44	-0.0363076	2.12428e-66	3.03038	1.05675e-72	1.09709
CDC25C	0.466599	-1.06111	0.459136	1.79699	0.0179281	0.621648
CDC26	0.000687734	0.185936	0.000488273	2.70653	2.17601e-14	0.614053
CDC27	7.11821e-51	0.52945	1.29621e-172	3.37468	6.0093e-123	1.84821
CDC34	0.0079933	-1.89989	0.000886386	1.07474	2.17394e-70	1.26072
CDC37	1.92933e-07	-1.42524	8.09173e-28	1.57731	0	1.96004
CDC37L1	1.3261e-22	-0.650494	5.49295e-34	2.37815	5.56598e-154	1.80958
CDC40	1.55866e-97	1.31537	7.48786e-140	4.26189	0	2.55882
CDC42BPB	1.1471e-25	-0.580615	3.62891e-59	2.39204	9.52205e-172	1.43132
CDC42EP3	2.02943e-34	5.46257	1.22829e-34	7.64056	2.9253e-44	1.98196
CDC5L	2.93739e-27	0.304681	3.17756e-32	2.92379	2.13744e-98	1.1475
CDC6	0.0435381	1.71589	0.0429426	4.69397	6.31439e-11	0.756228
CDC7	5.19535e-29	1.77592	2.28678e-30	4.72796	8.58151e-58	1.68161
CDC73	1.87213e-35	-0.183828	4.76484e-91	2.63972	6.62235e-11	0.811436
CDH1	0.665146	-1.0661	0.662838	1.84325	6.9902e-06	0.394611
CDH10	4.24694e-69	1.04788	5.00551e-201	3.8115	3.7117e-80	1.5405
CDH11	0.000795904	-0.647578	1.5386e-51	2.1728	0.0115679	0.230255
CDH12	4.64296e-229	4.84484	5.2712e-235	7.38215	1.24529e-30	1.99124
CDH13	2.66477e-207	4.87648	2.68507e-218	7.45328	0	3.27882
CDH18	3.32127e-241	5.97155	5.41226e-244	8.72313	1.61302e-259	3.96945
CDH19	0.314444	1.05952	0.310808	3.27828	0.0510409	0.485547
CDH2	0.00116427	-0.0512422	1.97738e-188	2.79299	2.09963e-35	0.703718
CDH3	2.46208e-05	2.23827	2.19902e-05	4.86928	1.58214e-07	1.0403
CDH5	0.904008	1	0.904008	1	0.000158444	0.758571
CDH8	4.61116e-140	5.15432	2.37682e-145	8.28052	0	3.32963
CDH9	4.95948e-203	5.33735	1.30311e-211	8.0511	1.1368e-233	2.88655
CDIPT	6.15371e-16	-0.147966	2.23601e-18	2.79205	0	1.68872
CDK1	0.830412	-2.0917	0.82975	1.93811	0.377525	0.206632
CDK10	8.46632e-35	-0.314612	3.83392e-73	2.59661	2.05234e-107	1.29164
CDK11B	1.55721e-10	-0.833251	1.17287e-12	2.26023	2.00746e-23	1.44185
CDK12	7.27349e-32	-0.336452	3.84957e-84	2.54809	3.5371e-32	1.15152
CDK13	8.28889e-12	0.0591366	2.21398e-189	2.96568	4.44809e-152	1.32579
CDK16	4.57738e-12	-0.310774	1.31811e-13	2.80101	0	1.71723
CDK17	6.92076e-73	0.794312	5.66765e-167	3.51526	0	1.58828
CDK19	5.38365e-71	0.694085	3.13189e-152	3.55883	1.14024e-58	1.39941
CDK2	0.834618	-5.04818	0.834928	-2.34075	0.0348853	0.379868
CDK4	0.00457122	-1.26088	0.0024477	1.76962	0.143714	0.240049
CDK5	1.00856e-05	0.0412895	7.29268e-06	3.65819	0	2.42969
CDK5RAP2	1.12196e-15	-0.926004	1.79693e-58	2.07607	1.73047e-123	1.17479
CDK5RAP3	2.31951e-07	-1.57945	5.0212e-24	1.47395	0.00435651	0.245763
CDK6	5.01443e-185	4.44264	3.35571e-195	7.70509	3.08859e-67	1.57745
CDK7	5.53776e-23	0.439978	1.61088e-26	3.24924	1.55342e-68	1.65938
CDK8	1.99664e-54	0.256852	5.15069e-136	3.14524	3.92886e-21	1.19529
CDK9	3.17031e-06	-1.61349	8.8328e-14	1.36497	3.14213e-57	0.636306
CDKN1A	0.894315	-2.67613	0.893649	0.286031	0.563367	-0.318407
CDKN1B	1.95082e-07	-0.386695	4.7252e-08	2.58915	3.36355e-53	0.721357
CDKN1C	0.865923	-2.12021	0.864428	1.09926	0.180755	-0.264114
CDKN2A	0.406171	0.27197	0.404496	3.85024	0.133259	0.137445
CDKN2B	0.90162	1	0.90162	1	0.0135061	0.52828
CDKN2C	0.648818	-1.28473	0.644739	1.50842	0.0878976	-0.217735
CDKN2D	1.69013e-25	1.27441	3.07788e-27	4.18189	0	2.00246
CDKN3	0.0529279	0.43344	0.0515282	3.69591	9.30905e-12	0.912101
CDON	1.77242e-102	1.88355	5.83098e-126	4.58482	3.02248e-38	1.10686
CDS2	2.18513e-31	-0.432444	2.6966e-52	2.55665	0	1.28783
CDT1	0.943332	-3.40792	0.943729	-0.755789	0.690608	-0.115485
CDX2	0.995189	1	0.995189	1	0.247742	0.119802
CEACAM1	0.257762	0.863929	0.254753	3.02711	1.77903e-08	0.680111
CEACAM6	0.966331	1	0.966331	1	0.00214229	0.661632
CEACAM8	0.90162	1	0.90162	1	0.138437	0.219277
CEBPA	0.0503791	1	0.0503791	1	6.68606e-29	0.921616
CEBPB	2.24113e-21	-0.558277	1.47071e-25	2.26333	3.80866e-126	0.958582
CEBPD	1.85296e-09	-1.30763	1.83506e-12	1.64254	8.07884e-29	0.736907
CEBPE	0.997594	1	0.997594	1	0.0083163	0.325766
CEBPG	1.40257e-17	1.68775	4.15933e-18	4.69591	4.82728e-107	1.25431
CEBPZ	1.8848e-12	-0.827095	5.41478e-16	2.27475	1.21853e-08	0.72815
CELSR1	0.345327	1	0.345327	1	0.00222213	0.488637
CELSR2	3.98542e-43	0.525891	1.8623e-50	3.61831	0	2.21718
CENPC	6.83807e-51	0.261139	1.58211e-95	3.02255	5.03866e-120	1.44497
CENPE	0.166366	0.893715	0.165039	4.31157	0.225811	0.25504
CENPF	0.681777	1	0.681777	1	0.000216139	0.472619
CENPH	0.246963	1	0.246963	1	0.000432922	0.494546
CENPK	0.0118184	1	0.0118184	1	6.05052e-09	0.963551
CENPM	0.695332	0.280906	0.694422	2.4966	0.0409438	0.396886
CENPN	0.0891814	0.531033	0.0882573	4.46736	1.19861e-05	0.60265
CENPP	2.80532e-91	1.8516	4.14411e-108	4.64789	3.37108e-09	1.09147
CENPT	1.76352e-20	0.207704	3.33239e-23	2.99445	9.86425e-59	1.46375
CENPU	0.675155	1	0.675155	1	0.000122428	0.602943
CEP135	1.70094e-05	-0.227367	7.09336e-06	2.62247	0.01558	0.198736
CEP164	1.46205e-06	-1.61605	4.82222e-11	1.48674	0.122351	0.344409
CEP192	8.72818e-61	0.414358	8.23627e-149	3.29268	2.92226e-46	1.06801
CEP290	6.20446e-51	0.169146	4.25319e-126	2.99701	7.89908e-15	1.23183
CEP55	0.635961	1	0.635961	1	0.133009	0.371308
CEP57	5.10027e-70	0.713266	6.95952e-127	3.51956	2.98653e-57	1.10385
CEP63	8.46652e-43	0.118103	3.0034e-99	2.97045	1.30644e-104	1.39885
CEP70	2.87063e-29	-0.378667	6.21849e-72	2.48107	2.33761e-24	0.875678
CEP78	3.36272e-26	-0.497411	3.31445e-43	2.37465	3.58658e-26	0.993137
CEPT1	1.70906e-59	0.516429	8.54644e-85	3.44468	6.26267e-14	0.919796
CER1	0.983162	1	0.983162	1	0.0242453	0.287229
CERS2	0.00653098	-1.39653	0.00394322	1.70846	6.64137e-16	-0.558408
CERS4	3.18324e-30	-0.374572	1.86105e-47	2.66652	5.10621e-26	0.893697
CERS5	2.31414e-57	0.676295	6.6387e-82	3.41996	7.52847e-28	1.15595
CERS6	2.99449e-41	0.490044	8.84385e-202	3.34846	7.57073e-122	2.07856
CES3	0.286766	0.827978	0.285387	3.78974	0.471968	0.0494339
CETN2	0.0131526	-0.612261	0.0103681	2.23949	6.51054e-52	1.01419
CETP	0.963928	1	0.963928	1	0.194583	0.158762
CFB	0.861182	1	0.861182	1	4.17032e-09	0.726878
CFD	0.870668	1	0.870668	1	0.965284	-0.0564754
CFH	0.82345	1	0.82345	1	0.0488216	1.13042
CFI	0.632297	-4.0388	0.636227	-1.63026	0.260478	-0.240907
CFL2	9.2226e-10	0.568269	2.73349e-10	3.44061	1.23565e-08	0.432572
CFLAR	0.781351	-2.29887	0.265816	0.432252	0.484367	-0.216872
CFP	0.308752	0.583157	0.30585	2.81853	1.00849e-05	0.701085
CH25H	0.00478025	2.48699	0.00466098	5.21339	0.00904164	0.346738
CHAD	0.774487	-5.3779	0.774965	-2.52132	5.40828e-10	0.880974
CHAT	0.918352	1	0.918352	1	0.000218491	0.596731
CHCHD10	3.45806e-26	-0.576401	3.75238e-53	2.3643	0	1.78303
CHCHD3	3.26862e-35	0.449004	3.19354e-199	3.41064	1.44628e-223	1.52727
CHCHD6	1.28674e-74	0.978713	8.54332e-99	3.7929	8.32476e-241	2.26963
CHD3	3.16814e-15	-0.11723	4.56521e-17	3.0437	2.15658e-189	2.22122
CHD4	6.22221e-08	-1.56664	1.66061e-23	1.47885	8.77274e-24	0.61586
CHD6	0.0198508	-0.577794	3.64057e-128	2.23238	8.30794e-85	1.16974
CHD9	4.16025e-55	-1.21287	3.11208e-132	1.68657	1.64409e-45	0.922329
CHEK1	0.00698852	1.24319	0.00665105	4.21067	1.05113e-07	0.620038
CHEK2	0.0376792	-0.391577	0.0337343	2.504	0.0032887	0.453569
CHGA	1.00793e-67	1.73864	5.59117e-77	4.59648	0	4.05286
CHI3L1	0.195983	-6.37728	0.199225	-3.63466	3.24246e-20	-1.43546
CHID1	3.41683e-08	0.880149	1.47572e-08	3.37713	1.3585e-45	1.44409
CHIT1	0.896848	1	0.896848	1	0.197623	0.190051
CHKA	0.048961	-1.15876	1.10119e-76	1.75594	9.07248e-32	0.817408
CHL1	7.60893e-60	0.777477	2.49599e-222	3.68603	0	2.71374
CHMP1A	0.000990298	-1.69096	6.30075e-05	1.24628	5.79753e-53	1.21655
CHMP2A	0.0654721	-2.03343	0.0348439	1.07513	1.14907e-102	0.996682
CHMP2B	4.89714e-13	-0.542689	1.9339e-15	2.53248	1.31274e-18	0.708455
CHMP4A	1.55688e-12	-0.425356	9.82884e-15	2.34127	4.8104e-12	0.816394
CHMP4B	9.18267e-15	-0.631627	4.13105e-19	2.26747	0	1.87056
CHMP5	1.52057e-24	0.273339	1.06623e-28	3.12479	5.07621e-166	1.47002
CHMP6	0.786937	-2.70767	0.753856	0.426654	4.28118e-19	0.554008
CHMP7	3.13355e-08	-0.264486	4.2634e-09	2.60331	1.19578e-81	1.55986
CHORDC1	4.02895e-90	1.18777	6.24355e-131	4.03246	2.82736e-26	1.85153
CHPT1	0.39616	-1.17047	6.70456e-76	1.68954	0.373636	-0.13688
CHRM1	3.90656e-10	0.839113	2.05252e-10	4.19237	2.08806e-227	3.05178
CHRM2	5.23028e-14	3.56209	2.54116e-14	7.04003	0.0383688	0.473699
CHRM3	1.30811e-243	7.00338	2.3512e-244	9.45381	0	2.88054
CHRM5	1.17992e-07	1.00396	5.523e-08	3.87001	0.0701933	0.383406
CHRNA4	0.00636759	2.33992	0.0062179	5.13974	4.75446e-21	0.905182
CHRNA7	5.49507e-09	1.80807	3.8486e-09	4.97053	3.73146e-19	1.03342
CHST11	0.0396206	-2.00486	6.58106e-11	0.901936	0.5373	-0.0857652
CHST9	0.0478796	-2.38527	0.00705783	0.549556	0.861397	-0.0825486
CHTF8	0.0151115	-1.44186	0.0083006	1.57272	1.03473e-17	0.903716
CHUK	1.91357e-29	0.386214	3.0003e-35	2.96967	2.51452e-13	0.948962
CIB1	0.0172192	-1.81737	0.00524224	1.1436	0.0661752	0.105542
CIB2	0.456418	-0.499952	0.453409	2.48767	8.65063e-67	1.41918
CIC	0.000849335	-1.47544	0.000168711	1.40341	1.19184e-59	0.730667
CIDEA	0.0030184	2.66148	0.00293461	5.2963	9.6945e-13	0.896832
CIITA	0.137974	1	0.137974	1	0.308612	0.182097
CIR1	5.01951e-22	-0.68928	3.71e-39	2.24276	3.39937e-25	1.00702
CISH	0.973543	1	0.973543	1	0.00841337	0.713581
CITED2	5.94486e-06	0.244903	3.17788e-06	2.78213	0	2.18762
CKAP4	0.0239575	-1.77365	0.0119754	1.38648	1.34388e-16	0.602937
CKAP5	7.46374e-60	0.0849219	2.10986e-112	3.18902	8.84928e-169	1.59057
CKB	3.51335e-99	-2.05993	4.2804e-57	0.97957	0	1.2395
CKS1B	0.632785	-0.573926	0.630358	1.94465	7.3018e-30	0.855867
CLASP1	0.000486626	-0.0966597	5.24736e-201	2.79814	0	1.88161
CLASP2	1.32082e-29	0.422543	1.78476e-225	3.29354	0	1.84676
CLCF1	0.574257	-0.908861	0.571648	2.11094	0.902476	-0.0177661
CLDN1	0.751567	1	0.751567	1	0.15976	0.185813
CLDN3	0.997594	1	0.997594	1	2.99495e-06	0.694782
CLDN4	0.858814	1	0.858814	1	0.165097	0.296169
CLDN5	0.933423	-7.94407	0.933429	-4.84325	0.578708	-0.226856
CLEC10A	0.756147	1	0.756147	1	0.0173225	0.257433
CLEC11A	2.18088e-08	-0.530711	2.25441e-09	2.27475	0.104407	0.481807
CLEC12A	0.802398	1	0.802398	1	1.23936e-10	0.789036
CLEC14A	0.697325	1	0.697325	1	0.000212763	0.720559
CLEC1A	0.966331	1	0.966331	1	0.209508	0.315801
CLEC1B	0.990378	1	0.990378	1	0.000483167	0.596798
CLEC2D	0.0252024	-1.46601	0.0104112	1.25517	0.0704769	0.173637
CLEC3A	0.939916	1	0.939916	1	0.000258812	0.532114
CLEC4A	0.251466	-1.64427	0.237728	1.63016	0.00277164	0.510613
CLEC4C	0.804731	1	0.804731	1	0.00211422	0.39697
CLEC4D	0.987972	1	0.987972	1	0.000218827	0.678519
CLEC4E	0.987972	1	0.987972	1	0.00474768	0.870203
CLEC5A	0.993343	-2.57914	0.993492	-0.142812	0.754758	-0.00365002
CLEC6A	0.963928	1	0.963928	1	0.0416888	0.773422
CLEC7A	0.959756	-2.93722	0.959849	-0.936361	0.00848825	0.600747
CLEC9A	0.875419	1	0.875419	1	0.0973858	0.289877
CLIC4	0.00342149	-4.82159	0.00503465	-1.88053	2.69911e-43	-1.01281
CLIP1	5.38831e-05	-0.66491	1.68985e-127	2.2751	2.41707e-121	1.15538
CLMN	0.00495407	-1.12705	0.000385592	1.83413	0.91788	-0.05994
CLMP	3.09468e-15	2.54277	9.66387e-16	5.12455	0.464522	0.152525
CLN3	0.00015216	-1.35297	3.65905e-05	1.8078	2.18172e-05	0.423649
CLN5	2.2383e-05	-1.23503	6.69198e-07	1.52047	0.657796	0.133719
CLOCK	2.53395e-61	0.303796	1.69052e-146	3.26256	1.5176e-87	1.70326
CLSTN1	7.86255e-60	0.589959	3.43386e-185	3.64419	0	2.36699
CLSTN2	1.35631e-170	3.70731	1.20435e-194	6.82476	2.32822e-76	2.12092
CLTA	3.86656e-39	0.410059	4.64855e-48	3.33391	0	2.14036
CLTB	3.17146e-38	0.870189	3.50159e-43	3.87865	0	2.43323
CLTC	7.9818e-47	0.388048	1.32309e-176	3.32068	0	2.23963
CLTCL1	0.69364	-3.15831	0.745432	-0.181286	0.276677	-0.211781
CLU	7.66411e-203	-4.09104	5.96042e-60	-1.12572	0	-0.978876
CMA1	0.997594	1	0.997594	1	0.424436	0.329179
CMIP	4.08608e-57	0.46505	4.57101e-168	3.37424	0	2.43989
CMKLR1	0.851716	1	0.851716	1	0.834356	-0.0469843
CMTM4	2.39841e-73	0.739669	2.73882e-131	3.57422	0	1.59716
CMTM6	2.09916e-18	0.318881	2.94111e-21	3.10131	0.0380928	0.152371
CNIH4	4.83102e-18	0.566502	6.22978e-20	3.33533	6.47932e-06	0.869075
CNKSR2	8.78946e-128	1.60112	7.84892e-235	4.47485	0	2.95575
CNN2	0.93512	1	0.93512	1	0.255894	0.100228
CNOT2	7.2755e-32	0.0914687	4.64626e-148	2.94818	6.80447e-37	1.32686
CNOT6L	4.43314e-77	0.69099	2.27422e-134	3.62225	7.88442e-83	1.29541
CNP	0.20035	-2.17543	0.100604	0.761029	5.42895e-45	-0.764538
CNPY3	0.00427605	-0.663573	0.00330995	2.50104	1.68246e-76	0.833738
CNR1	1.47153e-43	3.48944	2.21352e-45	5.74077	2.49266e-108	2.40047
CNR2	0.695096	1	0.695096	1	0.0125229	0.548315
CNST	2.08724e-87	1.20416	2.48515e-119	4.0818	0	2.23218
CNTFR	8.66744e-07	-4.11046	4.41589e-05	-1.13422	1.56837e-193	-1.28201
CNTN1	0.00323042	-0.308213	9.08232e-214	2.55438	1.68811e-166	0.735081
CNTN2	1.43585e-32	2.30618	2.06155e-33	5.61823	1.47916e-44	0.870451
CNTN4	8.55635e-238	5.37195	2.48255e-242	8.31869	8.97468e-75	2.1033
CNTN5	3.53787e-199	5.46605	1.57801e-207	8.1373	3.67998e-23	1.06818
CNTRL	2.30892e-19	-0.749752	2.63321e-30	2.08261	0.219474	0.150551
COBL	2.9188e-118	1.57739	2.11035e-210	4.5986	0	1.94008
COBLL1	1.38921e-17	2.11833	1.91512e-19	5.16247	0.00020373	0.693934
COL11A1	0.0169936	-0.74667	2.84047e-30	2.13165	5.50092e-06	0.420697
COL11A2	0.0643677	-1.85333	0.0473178	1.42103	0.00774019	0.387251
COL12A1	1.03028e-25	3.79796	2.57449e-26	6.76377	3.28791e-21	1.05708
COL14A1	1.10321e-10	1	1.10321e-10	1	0.186901	0.316459
COL15A1	0.86338	-1.89946	0.862848	1.61618	0.0008275	0.642264
COL16A1	0.0100191	-2.44031	0.00150968	0.486691	1.37319e-37	-1.26836
COL17A1	0.983734	-3.22001	0.98387	-0.38382	0.118184	0.180564
COL18A1	0.0444366	-0.264364	0.0395586	2.67245	0.965759	0.0244672
COL1A1	0.961525	1	0.961525	1	0.0587607	0.151948
COL1A2	1	0	1	0	0.340151	0.207836
COL21A1	1.55408e-14	-5.01903	1.38232e-12	-2.04027	0.000266387	-0.749814
COL24A1	8.57931e-115	5.04917	1.13768e-119	8.0444	2.0694e-44	1.7323
COL27A1	3.54818e-09	-0.59682	2.41262e-11	2.43163	0.961811	-0.063022
COL2A1	0.875419	1	0.875419	1	5.95114e-06	0.814085
COL3A1	0.968735	1	0.968735	1	0.136102	0.177227
COL4A1	1.0411e-09	0.0119766	2.63438e-10	3.04877	2.17244e-08	0.78646
COL4A2	3.81495e-12	-0.818013	1.51628e-16	2.15307	3.02217e-08	0.525647
COL4A3	8.25602e-06	1.17773	6.69746e-06	3.7228	0.138657	0.735763
COL4A4	0.0589192	0.0159255	0.0556034	2.85198	0.0269174	0.491588
COL4A5	4.95457e-24	-6.99454	2.88439e-23	-4.15937	1.29193e-14	-1.2972
COL4A6	0.399547	-4.76732	0.40737	-1.63938	0.020669	0.49992
COL5A1	4.52008e-13	1	4.52008e-13	1	4.21621e-07	0.980516
COL5A2	3.47945e-81	2.91395	1.48544e-97	5.79787	3.32871e-71	2.3491
COL5A3	2.88935e-120	-5.16553	1.72391e-74	-2.17855	2.2233e-246	-2.24378
COL6A1	3.17872e-14	-0.485689	1.70856e-21	2.59346	0.0026462	0.109938
COL6A2	0.97788	-3.08977	0.977631	0.478677	0.53143	-0.224734
COL6A3	0.407035	1	0.407035	1	0.00750023	0.341923
COL6A6	0.00863837	2.77517	0.00844926	5.10073	0.0072376	0.380487
COL7A1	0.00255412	-1.24577	0.00108563	1.81813	0.0942055	0.161439
COL8A1	0.412172	1	0.412172	1	0.958664	-0.0127334
COL9A2	6.17109e-06	-8.08923	6.85643e-06	-4.88906	0.000949157	-0.889293
COL9A3	0.28951	0.571333	0.288122	3.77513	1.36376e-06	0.314991
COLEC12	7.57986e-06	-6.70649	9.46976e-06	-3.82464	0.453233	-0.18163
COMMD9	2.14515e-11	1.50992	1.03062e-11	4.28655	8.28515e-54	1.24303
COMP	0.966331	1	0.966331	1	0.612994	0.0422307
COMT	8.86507e-10	-1.19727	6.63662e-15	1.73887	2.95068e-21	-0.451115
COPB1	1.08364e-39	-0.0535831	1.35158e-60	2.81658	4.0165e-61	1.08825
COPRS	1.40223e-11	-0.635486	3.82073e-14	2.27984	0	1.54152
COPS2	2.19203e-58	0.975134	1.74128e-71	3.73889	9.36133e-89	1.75372
COPS3	2.4133e-14	-0.224955	3.39402e-16	2.92088	2.50872e-285	1.93069
COPS4	2.60909e-45	0.25043	3.99854e-64	3.161	7.17058e-196	1.6044
COPS5	1.25836e-29	0.112287	2.502e-37	2.98923	7.53762e-143	1.47439
COPS6	3.43602e-15	-0.985611	9.49366e-23	2.05157	3.15485e-270	1.60957
COPS7A	2.26e-07	-1.29846	1.21696e-09	1.78342	6.84164e-101	1.73491
COPS7B	6.98017e-08	-1.415	2.90894e-12	1.61773	2.07411e-113	1.03504
COPS8	1.16435e-30	0.210702	9.18153e-36	3.25894	0	1.70497
CORO1A	0.00994036	2.34071	0.00973563	5.02248	0	2.99225
CORO1C	1.47017e-38	0.111005	7.70346e-53	2.97633	7.76635e-134	1.54204
COTL1	0.522844	-2.73938	0.223664	0.510552	1.75329e-44	-0.548541
COX1	2.06072e-13	0.379338	2.1969e-115	3.34962	0	1.20294
COX10	5.29273e-40	-0.119222	8.83425e-58	2.92082	4.58608e-29	1.15728
COX14	1.02348e-12	-0.471881	7.43377e-15	2.51686	1.06491e-133	1.21033
COX17	0.097263	-1.62253	0.083031	1.48916	4.2976e-51	0.896931
COX2	0.10225	-0.411056	3.39464e-88	2.62572	0	1.24493
COX20	0.00246779	-1.83373	2.87824e-08	1.0895	2.70053e-10	0.278565
COX4I1	4.9576e-28	-0.736514	3.56192e-62	2.29421	0	1.86774
COX4I2	0.973543	1	0.973543	1	0.0971658	0.657865
COX5A	9.4537e-14	-0.901214	2.32239e-19	2.05051	4.30352e-282	1.96361
COX5B	9.83324e-17	-1.22632	1.44445e-30	1.93604	0	1.40523
COX6A1	8.24343e-08	-1.48929	6.18283e-20	1.47777	0	1.35088
COX6B1	2.75948e-09	-1.26938	6.89708e-17	1.73597	0	1.79721
COX6C	5.85282e-15	-1.03062	6.76989e-30	2.00009	0	2.06873
COX7A1	0.029162	-0.478132	0.0270594	3.06063	1.18805e-55	1.63244
COX7A2L	4.27467e-47	0.697407	4.73308e-55	3.67737	4.07544e-185	1.74216
COX7C	9.56286e-11	-1.29934	1.85606e-20	1.7503	0	1.42542
COX8A	4.06134e-09	-1.20806	1.2925e-10	2.03327	0	1.45137
CPA3	0.971139	1	0.971139	1	0.45734	0.321134
CPB1	0.971866	-3.4836	0.973301	-0.161428	0.194066	0.174781
CPB2	0.013602	-0.591513	0.0110864	2.36254	0.348976	0.396459
CPD	4.75941e-65	0.66633	7.41206e-101	3.56339	2.12239e-118	1.28555
CPE	4.9778e-150	-2.24362	1.93229e-31	0.63256	1.1168e-137	-0.703146
CPEB2	7.01128e-30	-0.296064	1.96904e-74	2.39274	3.06255e-64	0.995166
CPEB4	2.24458e-07	-0.756213	6.37521e-143	2.03707	5.6249e-242	0.987535
CPLX1	5.93931e-65	2.34469	9.2767e-69	5.40045	0	3.11038
CPNE1	7.90742e-34	-0.360796	3.69521e-57	2.60336	1.34543e-37	0.832168
CPNE3	7.04926e-44	0.243602	2.47187e-61	3.06844	0.531416	-0.0581316
CPNE8	4.27885e-43	0.564799	1.77502e-114	3.26117	0	1.85011
CPPED1	1.04696e-14	0.261394	1.23848e-16	3.00389	6.96481e-28	0.812338
CPSF7	5.24119e-08	-1.5565	1.53336e-25	1.47719	1.93595e-75	0.618048
CPT1A	0.0747287	-3.24343	0.346854	-0.129947	1.60102e-32	-1.30437
CPTP	0.0589798	-0.594295	0.0573679	2.7304	3.39369e-30	1.19143
CPVL	0.681337	-1.58435	0.667032	0.934356	0.61871	0.00634675
CR1	0.891832	-2.2337	0.89137	1.38557	0.0647162	0.325789
CR1L	0.657618	1	0.657618	1	1.94806e-06	0.7055
CR2	0.868295	1	0.868295	1	0.0904596	0.240921
CRABP2	0.0282699	0.564559	0.0268522	3.32834	2.21003e-53	1.4649
CRACR2A	0.0124317	1.32907	0.0121752	5.05611	3.82309e-06	0.658505
CRADD	0.000259474	-1.87412	4.60081e-14	1.04595	2.83207e-09	0.437136
CRAT	0.00237871	-0.811988	0.00182776	2.17102	2.51631e-25	0.807946
CRB1	3.58594e-120	-3.91967	1.14526e-37	-1.07371	2.17839e-36	-1.49671
CRCP	2.29004e-24	0.0599722	2.73881e-29	2.99619	1.13421e-35	1.35875
CREB1	6.82592e-34	-0.356115	1.19759e-78	2.58736	9.19453e-108	1.41811
CREB3	0.00599916	-0.356033	0.00472688	2.44561	7.37699e-59	1.17145
CREB3L1	0.651443	0.50993	0.650416	2.68813	3.59284e-05	0.512624
CREB3L2	0.123663	-2.22771	0.0263099	0.826712	0.848331	0.0170999
CREB3L3	0.58371	-0.424244	0.5837	1.89146	0.01358	0.659278
CREB3L4	0.638631	-4.04807	0.643984	-1.25829	0.610676	0.0282829
CREB5	8.48273e-07	-0.658569	1.12585e-07	2.47833	2.42234e-05	0.655035
CREBBP	9.9748e-12	-0.720798	1.24523e-111	2.27607	1.49116e-57	1.28275
CREBRF	6.96832e-59	0.309604	1.64216e-104	3.28279	1.41919e-38	1.51795
CREG1	3.86327e-37	1.43102	9.71818e-40	4.45847	2.53844e-73	0.914216
CREM	1.24801e-29	-0.187096	3.81523e-61	2.6743	8.08166e-30	1.23254
CRH	0.939793	-2.90125	0.943791	-0.109897	0.00170509	0.776248
CRHR2	1.42334e-23	1	1.42334e-23	1	2.57371e-25	0.992561
CRIP1	0.950173	-4.78608	0.950223	-1.84325	0.0106607	0.461873
CRK	8.66803e-16	-0.140538	1.11798e-18	2.81868	2.82915e-129	1.10958
CRKL	2.72709e-28	-0.0135257	5.49163e-36	2.91487	9.46043e-140	1.13837
CRLF1	1.79125e-08	-0.697441	1.58201e-09	2.23185	7.19052e-39	0.862487
CRLF2	0.57906	1	0.57906	1	0.0361285	0.278715
CRLS1	4.74559e-35	-0.141866	8.71416e-51	2.72295	3.28393e-29	0.897263
CRNKL1	1.30191e-06	-0.393212	3.54998e-07	2.5509	5.20503e-17	1.0059
CROT	1.56729e-34	0.283171	8.79454e-46	3.12876	5.25899e-21	0.818044
CRTAM	0.701791	1	0.701791	1	0.00791137	0.716967
CRTC1	6.1347e-37	-0.326722	9.74671e-63	2.68496	0	1.59553
CRTC3	3.0065e-41	-0.100845	5.50088e-108	2.8862	4.09307e-38	0.954547
CRYAB	1.84946e-15	-5.35232	6.71948e-13	-2.40709	0	-2.0969
CS	1.81863e-10	-1.29957	1.19738e-20	1.74021	3.51819e-220	1.49166
CSF1	0.0257353	-7.79402	0.0262647	-4.3652	6.79391e-25	-1.73567
CSF1R	0.80698	0.772249	0.806311	2.19017	0.131568	0.338645
CSF2RA	0.388559	-0.235555	0.383509	2.19749	0.0399284	0.261181
CSF2RB	0.902817	-4.62846	0.903027	-1.75579	0.0548886	0.380562
CSF3	0.997594	1	0.997594	1	0.0203542	0.238048
CSF3R	0.963481	-0.717227	0.963183	0.857188	0.00350934	0.556208
CSK	0.0105371	-1.37636	0.00587	1.63057	1.18534e-15	0.423958
CSMD3	5.00662e-243	5.84363	2.25e-244	8.26703	2.21555e-198	2.40499
CSNK1A1	0.430544	-0.869125	5.10731e-116	2.02954	2.21733e-229	1.29191
CSNK1D	5.58742e-13	-1.11669	3.75332e-24	1.80903	6.06009e-296	1.35119
CSNK1G2	2.13113e-06	-0.81419	3.28934e-07	2.21374	3.91449e-88	0.975538
CSNK1G3	4.40976e-59	0.422145	7.30745e-121	3.1838	1.55544e-77	1.40883
CSNK2A2	6.15637e-33	-0.198033	3.95197e-45	2.88109	3.92416e-185	1.51814
CSNK2B	1.9059e-13	-0.391654	5.29337e-16	2.47103	3.52506e-216	1.25938
CSPG4	0.966077	-2.59992	0.964133	0.286031	4.39161e-48	1.15906
CSPG5	0.64342	-2.63674	0.0216443	0.317974	1.26759e-05	-0.345966
CST3	2.83221e-203	-7.95861	1.72416e-194	-5.10523	0	-1.75542
CST7	0.966331	1	0.966331	1	2.75219e-07	0.68041
CSTA	0.937518	1	0.937518	1	0.253492	0.234103
CSTB	0.0810399	-2.16951	2.5941e-05	0.787654	5.54705e-12	0.433379
CTAGE1	0.837703	-1.96713	0.836169	1.13403	0.250087	0.212581
CTBP1	1.23472e-18	-0.363484	1.26943e-24	2.48767	0	1.77418
CTBP2	0.379288	-1.74843	1.59867e-12	1.28112	0.000402026	0.186974
CTCF	6.04093e-22	-0.375565	3.05843e-30	2.60054	1.43611e-93	1.11202
CTCFL	0.929979	-1.59838	0.92962	1.01473	0.0192743	0.370894
CTDNEP1	3.11868e-13	-0.3931	1.69145e-15	2.52307	2.3428e-78	1.03719
CTDSP2	3.08331e-07	-1.38682	1.67532e-12	1.52015	6.925e-11	0.383713
CTF1	0.727675	-4.3049	0.731247	-1.19117	0.884109	-0.0626032
CTLA4	0.990378	1	0.990378	1	0.000289068	0.556614
CTNNA1	3.2429e-18	-0.775872	8.11367e-48	2.08714	0.000177239	-0.252687
CTNNA2	1.92294e-181	-1.99725	2.48327e-64	0.808328	1.33056e-09	0.109401
CTNNAL1	1.96665e-120	2.5319	1.13602e-142	5.31145	3.60064e-127	1.93991
CTNNB1	8.2576e-25	-0.441141	4.34139e-70	2.3556	6.14459e-271	1.53112
CTNNBIP1	0.000222174	-1.51476	1.86671e-06	1.21604	1.50902e-30	0.511407
CTNNBL1	1.74732e-38	0.222208	2.71618e-54	2.94302	2.68367e-84	1.44015
CTNND2	2.13143e-194	-1.42679	7.82763e-159	1.47996	2.05843e-108	0.533159
CTSA	4.54351e-13	-1.30954	1.26235e-20	1.8222	6.99269e-142	1.1801
CTSB	2.71988e-47	0.283478	3.45321e-60	3.34544	0	1.76043
CTSC	0.0112893	4.18615	0.011079	5.08896	9.65473e-05	0.455443
CTSD	0.611246	-2.58213	0.0404481	0.43553	2.86487e-06	0.11908
CTSH	7.51706e-15	-5.40387	3.72854e-13	-2.39886	0	-3.05374
CTSK	0.000362874	0.100541	0.000317356	3.35544	0.00608668	0.482087
CTSL	4.62332e-18	-0.486529	4.94986e-23	2.47894	3.35492e-13	0.281938
CTSO	0.540978	-3.38684	0.590189	-0.681642	1.6175e-14	-0.723069
CTSS	9.73102e-11	2.51272	6.61159e-11	5.03888	0.00105112	0.684233
CTSW	0.992783	1	0.992783	1	0.0131079	0.41697
CTSZ	0.00260799	-0.239384	0.0020286	2.41728	4.64515e-18	0.670052
CTTN	6.39803e-34	-0.158839	1.21988e-131	2.85175	1.99923e-59	1.29257
CTXN1	1.17415e-19	1.43667	2.08265e-20	4.64124	0	3.28529
CUL1	3.25704e-60	0.434069	4.91994e-134	3.2856	6.67122e-173	1.95961
CUL2	1.22408e-55	0.524686	2.57294e-78	3.37887	2.24608e-188	1.83324
CUL3	1.45259e-09	-0.584835	3.91191e-111	2.244	6.17894e-272	1.58039
CUL4A	9.90236e-39	-0.342454	5.80767e-80	2.58821	5.50484e-15	0.948654
CUL5	1.4972e-27	-0.184984	1.20179e-119	2.67106	1.57067e-80	1.24549
CUX1	4.19208e-51	0.855793	2.22552e-172	3.71986	7.45614e-55	1.11846
CWC15	1.40301e-12	-0.843846	3.61347e-16	2.28248	5.43463e-108	1.10199
CWF19L2	1.04246e-36	-0.0622144	1.83711e-65	2.70819	1.6709e-14	0.760002
CX3CL1	2.31986e-49	1.6451	3.07715e-51	5.27068	1.81635e-298	2.0537
CX3CR1	0.984859	-1.31359	0.98456	-0.0618919	0.00506873	0.381277
CXADR	1.83616e-127	4.06313	9.69634e-133	6.95035	2.63439e-151	1.85897
CXCL1	0.997594	1	0.997594	1	0.0175048	0.477979
CXCL11	0.995189	1	0.995189	1	7.66416e-07	0.644218
CXCL12	0.424044	-1.09021	0.420314	1.79337	0.599327	0.0526886
CXCL13	0.106655	0.706826	0.103054	3.13403	0.210494	0.320453
CXCL14	0.00394888	-5.58149	0.00488425	-2.42821	1.74668e-81	-1.4103
CXCL16	0.785949	-5.26776	0.786536	-2.1994	0.646475	-0.151628
CXCL17	0.259153	1.01137	0.257771	3.88807	0.592004	-0.107349
CXCL2	0.825288	-5.25569	0.825525	-2.72777	0.255365	0.151609
CXCL3	0.744954	-6.89327	0.745078	-4.35782	0.000270465	0.427204
CXCL5	0.633812	1	0.633812	1	0.362464	0.181131
CXCL6	0.992783	1	0.992783	1	0.330186	0.159682
CXCL8	0.978352	1	0.978352	1	0.000101631	0.594377
CXCL9	0.987972	1	0.987972	1	0.0673132	0.258337
CXCR1	0.995189	1	0.995189	1	5.95726e-12	0.827264
CXCR2	0.971139	1	0.971139	1	0.00994654	0.627158
CXCR4	0.103698	-9.34138	0.103857	-6.71772	0.0198559	-0.42075
CXCR5	0.983162	1	0.983162	1	0.942139	-0.033381
CXCR6	0.985567	1	0.985567	1	0.00719081	0.279208
CXXC1	8.58028e-05	-1.67932	1.32564e-06	1.37118	2.67143e-07	0.640154
CXXC4	3.42663e-13	0.334038	1.57768e-15	3.1444	0.657292	0.0951229
CXXC5	1.2508e-06	-1.63755	1.38619e-11	1.47161	3.44135e-138	0.91344
CYB5B	1.28094e-37	-0.171705	3.4196e-64	2.58557	4.60925e-74	0.987984
CYB5R1	1.55377e-06	-1.0331	1.63935e-07	2.15514	3.68382e-06	0.392961
CYB5R3	1.32768e-07	-1.15629	1.19186e-09	1.84942	2.36597e-18	0.332839
CYBA	0.851716	1	0.851716	1	0.016965	0.381342
CYBB	0.220673	0.8346	0.217808	3.12542	0.00397499	0.551076
CYC1	4.54327e-08	-1.17266	1.58227e-11	1.81948	7.13046e-218	1.3161
CYCS	4.26717e-31	-0.300432	2.02481e-71	2.55041	7.51527e-101	1.7393
CYFIP1	4.89049e-64	0.517771	1.5285e-92	3.45644	3.47648e-59	0.97753
CYFIP2	0.00142436	-0.562233	1.62911e-129	2.29886	0	2.14648
CYGB	0.0485687	0.825029	0.0465227	3.20296	1.55288e-60	1.42643
CYLD	1.6323e-58	0.603683	3.08379e-99	3.32703	4.22516e-89	1.83585
CYP19A1	0.906397	1	0.906397	1	0.0629835	0.35579
CYP1B1	0.000993458	1	0.000993458	1	3.70711e-07	1.68013
CYP27A1	9.3448e-05	-4.53264	0.000262022	-1.77745	2.64112e-110	-1.42668
CYP2E1	0.0247921	-1.28817	0.0194744	1.7788	4.34157e-17	1.16741
CYP2R1	9.69177e-18	0.343521	1.29521e-19	3.35642	4.94469e-19	0.905768
CYP2U1	4.75807e-49	0.278986	1.24554e-62	3.25546	1.5947e-05	0.28615
CYP46A1	2.2762e-32	-0.165588	7.22556e-91	2.71439	0	2.52274
CYP4A11	0.915959	1	0.915959	1	0.000450369	0.649367
CYP4A22	0.816418	1	0.816418	1	2.70955e-14	0.740426
CYP4B1	0.920745	1	0.920745	1	0.0829233	0.28672
CYP7B1	0.0311939	-2.01933	0.00479665	0.630066	0.00633398	-0.31572
CYP8B1	0.997594	1	0.997594	1	0.00020066	0.659688
CYSLTR2	0.995189	1	0.995189	1	0.456282	0.175034
CYSTM1	0.181998	-2.1973	0.00559291	0.670788	0.388604	-0.0471204
CYTH1	5.24744e-16	-0.914321	1.14047e-36	1.88365	8.93744e-21	0.961564
CYTH2	0.14141	-2.10471	0.0839191	0.902358	1.6342e-122	1.37248
CYTH4	0.887313	1	0.887313	1	0.104456	0.473434
D2HGDH	0.702449	-2.7504	0.501965	0.166464	1.31752e-18	0.415725
DAAM1	0.398237	-0.726094	1.79508e-143	2.21322	3.99483e-08	0.865356
DAAM2	2.98543e-126	-8.50778	7.98509e-123	-5.61102	2.12572e-260	-1.97615
DAB1	1.09705e-206	4.22264	1.15315e-227	6.88607	4.16295e-211	2.56891
DAB2	4.40169e-05	1	4.40169e-05	1	0.0903	0.466095
DAB2IP	3.48364e-38	-0.138951	4.33747e-52	3.08439	1.25892e-118	1.14037
DACH1	1.94681e-11	1.04231	1.96266e-12	3.45424	0.000427306	0.583341
DACH2	1.69572e-57	2.51147	1.65524e-60	5.05626	1.43489e-17	1.26592
DAD1	7.36228e-06	-1.29022	2.00479e-07	1.58165	9.37879e-05	0.137232
DAPK1	0.000145788	-0.478963	2.97835e-132	2.37646	3.27463e-267	1.48025
DAPK2	1.09816e-06	0.412607	3.63229e-07	3.17811	0.205124	0.19636
DAPK3	1.02648e-09	-0.350135	1.24273e-10	2.73134	1.57731e-156	1.37696
DAPP1	0.740154	1	0.740154	1	7.86688e-05	0.637521
DAXX	0.049636	-1.4571	0.0428114	1.81067	4.95185e-18	0.919074
DBF4	4.88879e-19	0.648746	8.93745e-21	3.60351	5.54981e-13	0.939511
DBI	9.94722e-07	-4.30014	2.70507e-05	-1.31091	1.8352e-62	-1.41683
DBP	0.0321984	-1.4746	0.0226416	1.66114	1.01549e-16	0.588015
DCAF12	2.55574e-09	-0.150553	2.64262e-10	2.71182	9.45558e-08	0.427023
DCC	6.60341e-55	5.04318	6.32566e-56	7.19032	4.96362e-13	1.76434
DCLK1	2.06154e-134	1.56202	9.64648e-236	4.5973	0	3.00019
DCN	0.958638	-2.39879	0.95816	-0.180287	0.999723	-0.118576
DCP2	6.25701e-38	0.496791	1.05176e-44	3.39937	1.13587e-61	1.43573
DCTN1	3.51082e-46	0.904251	6.65649e-53	4.02814	0	2.68384
DCTN2	2.62289e-31	-0.322732	1.04973e-42	2.86574	8.84494e-277	1.78067
DCTN3	2.61441e-15	-0.33867	3.24153e-19	2.45196	1.40719e-250	1.89939
DCTN4	1.77245e-17	-0.92941	7.25794e-50	2.023	1.345e-90	1.00826
DCTN6	1.07257e-17	-0.646717	6.22428e-24	2.3077	1.09006e-112	1.19808
DCX	2.07011e-66	2.69686	1.35973e-69	6.0897	3.77891e-59	1.96617
DCXR	0.166824	-2.25372	0.0827532	0.737284	0.134056	0.0591468
DDAH1	4.24912e-38	-1.4866	7.11551e-76	1.40496	0.000715395	-0.135434
DDAH2	0.0425666	-6.19854	0.0435146	-3.87127	5.15053e-20	-1.08182
DDB1	2.94773e-11	-1.3496	2.42784e-25	1.68013	3.99746e-107	0.966199
DDB2	0.00302223	-1.43125	0.00135828	1.60521	0.183706	0.0975046
DDC	0.740154	1	0.740154	1	0.0011637	0.555474
DDHD1	1.93028e-56	0.600176	3.74736e-169	3.30714	3.94297e-127	2.05465
DDHD2	6.14049e-77	1.09709	4.75112e-102	3.99117	0	2.14258
DDIT3	3.07717e-05	-1.3517	8.41307e-07	1.69042	7.49705e-07	0.839291
DDIT4	1.28687e-22	-6.56557	2.22394e-21	-3.54715	8.65427e-73	-0.99135
DDOST	5.75796e-10	-0.11521	7.013e-11	2.71278	2.0531e-101	0.875914
DDR1	1.05233e-16	-6.62134	4.09201e-16	-3.84913	0	-3.10976
DDR2	4.28986e-06	-4.21758	4.42805e-05	-1.4598	0.608324	-0.127191
DDRGK1	3.2254e-46	0.0913427	2.08494e-63	3.16744	0	1.6459
DDT	3.44184e-05	-1.38192	3.81631e-06	1.81441	5.32258e-08	0.682685
DDX23	0.000721347	-1.22094	0.000240215	1.72153	1.57122e-11	1.02892
DDX24	1.69249e-40	-0.0874903	5.71134e-95	2.87536	0	2.4678
DDX39A	0.0767733	-1.46263	0.0654949	1.70519	5.3055e-06	0.470335
DDX3X	4.69257e-07	-1.14567	2.47858e-60	1.84173	9.51823e-06	0.502987
DDX41	0.00157553	-1.04573	0.000847646	2.03327	4.7327e-52	1.21636
DDX42	6.36099e-37	0.0297755	5.37981e-55	2.79426	2.323e-204	1.55122
DDX43	0.913265	-2.4353	0.912826	1.32667	0.316064	0.156509
DDX46	1.51987e-35	-0.214956	8.28152e-60	2.65724	1.52531e-87	1.44885
DDX6	1.00915e-43	-0.0912759	1.1471e-93	2.68913	0	1.32676
DECR1	1.74696e-06	-1.29582	2.74665e-27	1.53231	0.000116952	0.20864
DECR2	0.316785	-1.7837	0.285243	1.08354	3.12048e-05	0.32126
DEFB1	0.992783	1	0.992783	1	0.121057	0.141111
DEFB134	0.277746	1	0.277746	1	0.000212134	0.472829
DEGS1	2.32376e-18	-0.448018	2.15378e-22	2.69563	3.04765e-48	0.894513
DENND2D	0.875216	-1.85522	0.874706	1.53179	0.0527956	0.423957
DEPTOR	1.13469e-19	0.594985	2.42696e-21	3.769	4.69415e-09	0.77428
DERA	0.0273512	-1.6853	0.00250222	1.09518	0.0339202	0.194559
DERL1	5.41588e-10	-0.672019	1.86289e-11	2.16258	2.10656e-08	0.7916
DERL3	0.93237	-1.89967	0.93201	1.01473	0.533295	0.0326307
DES	0.920745	1	0.920745	1	0.00818829	0.645688
DFFA	1.50159e-05	-0.231057	7.45342e-06	2.78756	2.02501e-06	0.446082
DGKA	1.98236e-22	2.08652	5.56925e-23	5.22955	4.56101e-134	1.85469
DGKB	4.24991e-194	3.45006	9.02021e-218	6.26315	0	3.00157
DGKD	0.783044	-2.50088	0.379845	0.542611	1.16383e-11	0.667185
DGKE	1.812e-124	2.73846	4.6418e-141	5.57638	2.38458e-165	2.11454
DGKG	0.00803508	-1.23668	2.0793e-41	1.54731	0.00195592	0.119978
DGKH	6.76644e-97	2.95299	1.4582e-108	5.78896	4.03802e-80	1.99445
DGKI	3.63599e-232	5.01633	6.3328e-242	8.08787	0	2.79789
DGKQ	9.48754e-13	-0.221725	2.1747e-14	2.84364	6.6026e-39	1.2035
DGKZ	5.0203e-114	1.33365	4.50303e-173	4.45171	2.64033e-263	2.42685
DHCR24	3.6965e-10	-0.353765	5.64161e-12	2.47907	0	1.9932
DHFR	5.17779e-05	0.242047	3.18034e-05	3.01084	0.000116836	0.518097
DHH	0.990378	1	0.990378	1	0.00966634	0.272496
DHRS2	0.937518	1	0.937518	1	2.46493e-33	0.96188
DHRS3	0.0588816	-3.4255	0.159791	-0.495226	2.61213e-52	-0.831102
DHRS4	0.177404	-1.64773	0.147026	1.21976	9.22332e-13	0.41038
DHRS7B	7.99956e-24	-0.441645	3.5088e-37	2.44278	1.2509e-20	0.620004
DHX15	4.52578e-46	0.0374987	9.91843e-87	2.8624	2.67836e-196	1.21194
DHX29	1.47591e-45	0.0660566	2.93694e-79	2.89674	0.000193524	1.2702
DHX36	1.82902e-39	-0.315457	2.08337e-81	2.55903	4.66076e-199	1.72255
DHX8	2.43794e-10	-0.0156748	2.35033e-11	2.8618	1.78397e-49	1.06236
DHX9	2.48713e-24	-0.697328	4.63809e-70	2.23051	1.9236e-38	0.81529
DIABLO	2.53217e-16	0.0277333	3.62248e-18	3.1739	3.24197e-54	0.968525
DIAPH1	1.71467e-80	1.2513	1.27108e-99	4.23475	4.73169e-149	1.62246
DICER1	2.70126e-27	-0.0525088	3.18021e-145	2.78236	6.43375e-43	0.904701
DIDO1	1.53487e-42	-0.0553983	7.46244e-75	2.69634	4.50013e-39	0.983267
DIS3	2.83016e-29	0.300877	7.26508e-35	3.02204	8.96871e-46	0.896861
DKC1	0.000486611	-0.638132	0.00021699	2.08037	1.38296e-31	0.787882
DKK1	0.107396	1	0.107396	1	4.96481e-05	0.571897
DKK2	0.0552817	3.0691	0.0544951	5.02093	2.72447e-06	0.596375
DKK4	0.800068	1	0.800068	1	0.375421	0.11184
DLAT	9.58793e-19	-0.44244	7.80171e-23	2.68227	7.13855e-53	1.28219
DLD	6.43253e-33	0.156032	3.21226e-40	3.10414	2.70053e-38	1.58547
DLG1	2.95959e-97	1.27595	2.76396e-231	4.21052	0	1.96074
DLG3	6.32227e-45	1.92256	8.2214e-48	4.81278	6.95914e-165	2.45559
DLG4	4.5163e-30	0.227746	2.81161e-36	3.20702	0	2.6551
DLGAP2	8.61969e-233	4.92019	3.14551e-243	8.05692	8.43698e-117	2.64329
DLGAP5	0.765334	1	0.765334	1	0.000103586	0.499509
DLK1	0.997594	1	0.997594	1	0.083468	0.605736
DLL1	0.570536	-2.3287	0.238922	0.462391	0.10351	-0.374341
DLL3	0.173856	1.3349	0.172626	4.12253	7.47824e-07	0.742985
DLL4	0.505211	1	0.505211	1	0.0103566	0.32277
DLST	1.41367e-32	0.503726	6.8475e-38	3.41135	2.25771e-69	0.936902
DLX1	0.927527	-0.707281	0.927218	1.06364	0.00120069	0.379192
DLX5	0.947115	1	0.947115	1	0.065508	0.206834
DMAP1	1.36191e-09	-0.610433	5.11841e-11	2.40015	5.68782e-158	1.45126
DMBT1	0.931032	-1	0.931032	-1	0.577842	0.153462
DMD	2.15937e-202	2.36773	2.51441e-241	5.27118	1.1382e-32	0.626904
DNAH14	1.99498e-53	4.92072	1.21517e-54	7.51677	1.53257e-15	1.03274
DNAH6	4.65769e-86	1.4178	4.43412e-106	4.24089	1.93659e-16	1.00639
DNAH7	0.009344	-0.946127	3.73315e-90	1.94026	0.969893	-0.0476246
DNAJA1	4.21349e-18	0.14205	9.56652e-21	2.95765	0	2.26018
DNAJA2	8.90204e-19	-0.289326	9.51348e-23	2.63444	0	1.85553
DNAJB1	0.572395	-2.66957	0.0735713	0.445107	3.74535e-205	1.26982
DNAJB11	2.9554e-08	-0.641845	1.60849e-09	2.3461	3.45341e-14	0.924808
DNAJB12	4.2469e-12	-0.274643	5.71965e-14	2.61345	1.11866e-58	0.932891
DNAJB2	0.00233808	-1.9261	6.77415e-09	1.11011	2.55148e-120	0.992609
DNAJC1	3.56772e-41	0.316587	7.80775e-138	3.17079	6.13725e-25	0.794314
DNAJC10	7.78524e-41	-0.0814948	2.99262e-77	2.78725	5.65468e-175	1.53665
DNAJC11	1.93444e-37	0.136597	1.98733e-48	3.1526	9.88268e-158	1.58193
DNAJC13	8.46251e-29	-0.39167	1.50927e-70	2.51929	5.35212e-17	1.06023
DNAJC3	1.93954e-12	-1.09173	4.5731e-31	1.80425	0.410513	0.0223938
DNAJC5	1.37767e-43	0.122457	1.60532e-62	3.05251	0	2.35826
DNAJC7	4.79745e-20	-0.841419	1.59749e-43	2.10721	1.86375e-211	1.57062
DNASE1L1	0.00972508	0.228239	0.00906529	3.59969	1.74664e-11	0.590306
DNASE2	0.917035	-3.21342	0.952084	-0.172491	9.22928e-06	-0.531894
DNER	0.0086064	-2.89236	0.59874	0.176106	3.40626e-159	-1.21778
DNM1	1.46638e-188	3.36635	5.08585e-218	6.07232	0	4.59591
DNM1L	9.43848e-41	0.426963	1.25216e-177	3.16323	0	1.8868
DNM2	9.05778e-28	-0.489082	1.12165e-40	2.54097	0.000114464	0.337251
DNM3	4.51892e-45	0.606751	7.29843e-207	3.46741	0	2.12742
DNMT1	1.63082e-19	-0.30626	8.20549e-23	2.79308	1.1599e-17	0.999112
DNMT3A	1.50499e-61	0.533564	3.32586e-95	3.45648	2.02322e-16	1.36558
DNMT3B	0.939173	-2.2574	0.933862	0.286031	0.0607918	0.414068
DNMT3L	0.710754	1	0.710754	1	0.411919	0.150388
DNTT	0.95672	1	0.95672	1	0.00783721	0.505359
DOCK1	3.12128e-75	-7.03972	2.909e-71	-4.27379	8.63207e-53	-1.51242
DOCK10	0.00206942	-1.11949	0.00152862	1.65079	0.21904	0.197132
DOCK2	9.83848e-19	2.11178	3.76774e-19	4.31536	0.00157687	0.632439
DOCK3	2.09795e-133	1.28627	1.93311e-239	4.19541	0	2.73927
DOCK4	1.70478e-103	-1.42069	1.60468e-87	1.39643	1.43667e-205	1.74648
DOCK8	0.217596	0.0629039	0.210964	2.10365	0.758083	0.0137092
DOCK9	1.57317e-114	1.7218	1.60471e-209	4.55853	1.35137e-215	2.33471
DOK3	0.00399363	0.615044	0.00366919	3.74421	0.146547	0.167733
DOK6	9.74922e-183	4.22728	7.71748e-192	6.5114	1.28882e-113	1.83283
DPP4	1.19825e-22	6.08035	8.66405e-23	8.15833	0.0096758	0.359321
DPP7	2.17516e-05	-1.62022	1.28202e-22	1.45381	2.91122e-45	0.581723
DPPA3	0.942316	1	0.942316	1	0.287867	0.140381
DPPA4	0.930326	1	0.930326	1	0.00587954	0.666943
DPT	1.71276e-05	1	1.71276e-05	1	0.000155291	0.987536
DPY30	6.51972e-19	-0.0446681	3.4805e-21	3.00475	3.34268e-164	1.15301
DPYD	3.77862e-158	2.70323	1.13443e-196	5.76568	4.28495e-126	1.77732
DPYSL2	4.46672e-07	-0.890811	4.22127e-144	2.12916	3.11443e-60	0.461646
DR1	0.000240692	-1.1809	4.19169e-05	1.74983	7.51958e-14	0.795722
DRAM1	0.83981	-3.78006	0.848028	-0.433861	0.0744377	-0.442163
DRAP1	2.20504e-09	-0.58367	7.3978e-11	2.33059	0	1.55315
DRAXIN	0.708509	1	0.708509	1	0.00158064	0.601299
DRD1	0.724273	1	0.724273	1	2.10454e-43	1.65668
DRD2	0.173002	0.62642	0.170306	3.28345	0.00116044	0.632924
DRD4	0.935603	-3.08405	0.948957	-0.0943133	5.64004e-05	0.25675
DSC2	0.00571001	0.251968	0.00495887	3.06484	0.937809	0.0196379
DSC3	0.800062	-0.944136	0.799382	1.97693	0.000750769	0.389547
DSCAM	2.63393e-238	4.85153	4.14221e-244	7.7254	2.3156e-161	2.28644
DSCAML1	4.66597e-102	1.6304	3.54383e-144	4.55918	9.64975e-25	1.32981
DSE	1.40802e-16	-0.712001	1.50953e-53	2.04105	0.508788	-0.124601
DSG3	0.00201947	1	0.00201947	1	4.64788e-06	0.632435
DSP	0.896848	1	0.896848	1	2.65642e-06	0.58167
DST	2.40705e-178	-1.75404	1.39528e-120	1.25942	7.74505e-08	0.133027
DTL	0.851716	1	0.851716	1	0.813253	0.00873705
DTNA	1.68437e-189	-2.14828	1.53266e-32	0.739228	4.42514e-10	-0.347449
DTNBP1	5.81909e-36	-0.0360098	1.67442e-62	2.73641	2.19785e-63	1.07581
DTX1	0.0720802	-3.01845	0.886181	-0.141414	0.000135487	0.153098
DTX3	1.74967e-28	-0.395218	5.62154e-43	2.54755	1.04161e-161	1.61328
DTX3L	0.522676	-6.46914	0.523406	-3.67333	0.182874	-0.371817
DUOX1	0.000177183	0.0862237	0.000130027	2.83535	6.03709e-24	0.856992
DUSP1	0.00105476	-1.91046	0.000100717	0.912512	3.74046e-56	0.998596
DUSP10	0.876696	-3.24818	0.878268	-0.777162	0.756377	0.00647539
DUSP16	9.91887e-13	-0.849535	3.64584e-23	1.84478	7.60867e-05	0.318065
DUSP2	0.00451655	3.17625	0.00440283	5.25346	0.181096	-0.0687509
DUSP3	3.24119e-25	1.10919	6.62968e-27	4.1406	0	2.28272
DUSP4	0.0936723	1	0.0936723	1	3.00359e-34	1.40118
DUSP5	0.000261062	1	0.000261062	1	8.68237e-36	1.55794
DUSP6	6.03708e-21	0.706164	1.60794e-23	3.5746	1.60886e-220	1.82822
DUSP8	3.30651e-16	1	3.30651e-16	1	0	2.32439
DVL3	2.17662e-07	-1.19537	2.48425e-09	1.88722	2.61542e-63	0.711206
DYNC1H1	7.16203e-25	-0.194003	9.66114e-153	2.9379	0	2.38176
DYNC1I1	9.77314e-207	3.57081	5.53505e-238	6.77818	0	3.61296
DYNC1I2	7.99421e-105	1.37578	6.33545e-169	4.16755	5.99801e-135	1.24522
DYNC1LI1	6.5911e-63	0.892733	1.01848e-80	3.65756	6.81006e-139	1.82131
DYNC1LI2	2.93307e-36	-0.270855	1.67126e-81	2.60312	0	1.55218
DYNC2H1	0.0500985	-0.332444	1.83911e-160	2.5341	1.52628e-24	0.890907
DYNLL1	2.12803e-22	-0.343915	1.98174e-128	2.67127	0	1.97682
DYNLL2	0.333687	0.355927	0.330688	2.75666	3.23787e-256	2.00142
DYNLT1	3.98629e-23	0.628418	7.84076e-26	3.31325	5.56292e-10	0.560428
DYRK1A	1.30676e-18	0.0216368	5.86239e-172	2.88346	2.32286e-172	1.544
DYSF	8.43893e-63	4.49114	1.01363e-63	7.40616	6.27496e-20	1.007
DZIP1	1.82512e-40	-0.0801915	1.19416e-120	2.76172	5.35175e-86	1.17126
DZIP3	6.05052e-47	0.449256	2.44757e-182	3.31964	0	1.78036
E2F1	0.262981	0.965058	0.261621	3.85024	3.16929e-09	0.73467
E2F3	2.50272e-38	-0.148843	4.15951e-111	2.82431	5.25638e-90	1.49001
E2F4	2.65077e-12	-1.08569	7.63454e-15	2.28319	8.37936e-19	1.08227
E2F5	7.86345e-09	0.700908	2.6429e-09	3.36783	1.02908e-07	0.557117
EBI3	0.699793	-0.521868	0.698859	2.5143	0.0836968	0.159468
EBP	0.000279785	0.299766	0.000224432	3.36034	1.96686e-18	1.06094
ECHS1	5.17792e-06	-1.47077	2.42524e-08	1.56209	1.91258e-124	1.17175
ECI1	0.715698	-2.55432	0.521851	0.375917	0.129856	0.13586
ECI2	1.58085e-06	-1.06629	3.84819e-08	1.7318	0.247528	0.0482811
ECSIT	2.55968e-18	-0.53601	3.79467e-21	2.75963	2.49414e-107	1.42574
EDA	1.2881e-12	-0.606319	1.94843e-16	2.32784	0.000883766	0.383709
EDEM1	3.58166e-24	0.0911076	2.89503e-28	3.10715	4.27961e-48	1.28137
EDEM2	0.00102629	-0.692834	0.000620107	2.13491	0.000113	0.331324
EDIL3	1.58554e-181	2.47783	8.60364e-198	5.36659	2.67766e-115	1.35012
EDN1	0.0507856	-0.810014	0.0464208	2.28897	0.0403172	0.758348
EDN3	0.339197	1	0.339197	1	0.199984	0.630623
EDNRA	0.0201168	2.56917	0.0192278	4.83887	1.94389e-07	0.525245
EDNRB	1.76353e-45	-6.84209	1.62586e-42	-3.80507	0	-2.35458
EEA1	8.86875e-23	-0.570911	1.13799e-76	2.33295	8.10096e-43	1.25886
EED	4.79914e-34	-0.2115	1.25038e-56	2.60556	7.17282e-52	1.01649
EEF2K	1.0186e-27	-0.0164386	1.70774e-35	2.8076	2.18369e-41	0.575843
EFEMP2	5.97254e-06	-5.76079	1.04661e-05	-2.73838	8.19799e-40	-1.16996
EFNA1	0.442785	0.163816	0.442762	2.33167	0.300536	0.256059
EFNA2	0.795418	-1.02723	0.794721	2.01473	0.681764	0.154456
EFNA3	6.10736e-06	0.749796	4.3538e-06	3.69358	5.02654e-100	1.74061
EFNA4	0.820553	-3.81751	0.821523	-1.52132	0.876132	-0.00522168
EFNA5	3.76404e-84	1.03618	1.02909e-225	3.90459	7.8358e-122	1.89723
EFNB1	0.538691	-1.55689	0.528729	0.967779	0.0726058	0.261386
EFNB2	2.86132e-26	-0.43687	1.72408e-53	2.49359	5.34836e-12	1.00852
EFNB3	4.10767e-09	2.283	3.3041e-09	5.34966	2.08333e-135	2.85813
EFTUD2	5.53131e-23	0.147385	9.41434e-27	3.16478	2.13284e-123	1.49846
EGF	0.0580515	-0.860163	0.0493948	1.99343	0.0509045	0.357496
EGFR	1.97916e-44	-8.10536	1.10155e-43	-5.67272	3.1361e-46	-1.21675
EGLN1	9.52267e-34	-0.256533	2.50115e-67	2.60346	1.82648e-59	1.00402
EGLN3	3.02727e-07	-6.89673	4.08764e-07	-3.99315	1.10456e-81	-1.86867
EGR1	4.63632e-15	-0.420794	1.50751e-16	3.1555	4.43047e-143	2.46078
EGR2	0.174862	1	0.174862	1	2.76446e-09	0.994938
EHBP1L1	0.00295885	-1.63267	0.00148719	1.85632	0.110287	-0.268925
EHD1	0.472385	-1.43985	0.460049	1.33666	0.800697	-0.0678312
EHD4	0.719115	-1.95407	0.715233	1.38557	0.245161	0.0820947
EHHADH	0.443739	-2.32621	0.234171	0.609438	0.802621	0.0530953
EHMT1	0.0299425	-1.24561	3.64081e-70	1.71677	2.15308e-14	0.404268
EHMT2	1.47037e-07	-1.31345	2.74031e-12	1.6526	8.1903e-70	1.16873
EIF1AY	0.990378	1	0.990378	1	3.95368e-08	0.648085
EIF2A	5.49992e-44	0.556556	7.14687e-57	3.29864	1.88979e-79	1.27624
EIF2AK1	1.76581e-26	0.101316	6.79819e-32	2.93312	0	1.49105
EIF2AK2	2.51284e-48	0.14226	9.72823e-69	3.09735	2.06067e-98	1.0981
EIF2AK3	7.76316e-38	0.283847	1.18085e-46	3.15575	1.49794e-30	1.10668
EIF2AK4	1.30252e-50	0.186266	4.65996e-76	3.16545	8.44901e-55	1.33784
EIF2B1	2.43707e-32	0.310713	3.95599e-39	3.27569	1.32332e-78	1.07498
EIF2B4	0.00231152	-1.28659	0.000912694	1.61462	3.04502e-09	0.593803
EIF2B5	7.24049e-23	0.449494	1.03502e-24	3.75852	2.03748e-17	1.36709
EIF2S1	2.77151e-27	-0.135046	1.80074e-33	2.88071	6.3443e-128	1.26163
EIF2S2	6.08296e-20	0.118061	4.31495e-23	2.86065	1.2523e-235	1.32228
EIF2S3	0.00894444	-1.86821	1.83516e-10	1.05055	8.48258e-52	0.827774
EIF3A	1.0301e-34	-0.29589	8.37648e-50	2.75805	1.25983e-64	1.4517
EIF3C	0.339591	-0.980807	0.334681	2.27915	0	1.8394
EIF3D	0.000117927	-1.16533	1.36033e-05	1.63999	2.36132e-93	0.961439
EIF3I	0.000219696	-0.680527	8.31418e-05	2.09339	9.36661e-133	1.3755
EIF3J	2.16155e-22	-0.27857	1.09297e-29	2.54907	1.25934e-180	1.07772
EIF4A2	3.0892e-48	0.494301	4.08e-183	3.43598	0	2.831
EIF4A3	0.0745358	-1.46501	0.0554136	1.40468	1.02668e-16	0.845511
EIF4E	4.7813e-47	-0.0163423	6.4256e-76	2.90345	3.88948e-249	1.82464
EIF4E2	2.61011e-28	0.155529	4.26186e-33	3.22448	6.80311e-97	1.73512
EIF4E3	1.56853e-66	1.38861	2.11066e-74	4.64633	0	1.9548
EIF4EBP1	0.641339	0.00227848	0.638909	1.94465	0.000191181	0.836072
EIF4EBP2	1.76731e-06	-1.24888	2.59154e-09	1.62509	2.49158e-05	0.197243
EIF4G1	5.77745e-05	-1.54186	1.41067e-06	1.47358	7.96303e-57	0.993682
EIF4G3	5.57288e-95	1.07278	9.17786e-233	4.02696	0	2.1644
EIF4H	1.05798e-25	0.0130791	4.42806e-33	2.87681	0	1.70038
EIF5A	1.96972e-06	-0.595419	4.7117e-07	2.33314	0	1.64673
EIF5B	1.07891e-26	-0.415832	1.0286e-35	2.53699	5.72968e-28	1.07842
EIF6	0.000143393	-0.274905	9.94827e-05	2.66806	2.18846e-125	1.34895
ELANE	0.939916	1	0.939916	1	0.410225	0.153328
ELAVL1	4.69929e-24	-0.24287	2.33194e-29	2.73465	2.30491e-155	1.28831
ELAVL4	1.57479e-159	3.42044	6.87299e-174	6.48754	0	3.37395
ELF3	0.746995	1	0.746995	1	0.667364	0.0095813
ELK1	5.48169e-11	0.828908	2.2602e-11	4.06614	2.54995e-67	1.95052
ELK4	2.30706e-39	1.11929	3.84389e-44	3.94302	0.00394162	0.98527
ELL	6.3712e-10	-0.23251	5.14633e-11	2.60245	7.76606e-30	0.983709
ELL2	1.71895e-122	1.4921	2.33957e-189	4.55763	1.83504e-271	2.21943
ELMO1	2.46954e-198	3.01234	3.95623e-223	5.90765	0	3.1541
ELMO2	4.49507e-05	-1.72363	1.20128e-08	1.23734	7.18333e-91	0.842411
ELOVL1	0.0657472	-1.60203	0.0507385	1.38557	2.37041e-22	-0.734612
ELOVL5	0.710986	-2.33469	1.61647e-05	0.590609	4.36666e-167	-1.5188
ELOVL6	1.53784e-48	-0.00164948	1.56405e-111	2.95573	1.23334e-88	1.37361
ELOVL7	1.27479e-49	2.32904	9.45803e-53	5.44302	9.95232e-36	1.13538
ELP2	2.65066e-59	0.26833	7.80415e-118	3.16842	2.32862e-205	1.78152
ELP3	2.27665e-39	0.0877241	6.23515e-55	2.95347	3.9011e-178	1.44086
ELP4	0.187711	-1.05657	3.7467e-78	1.80895	0.00857083	0.244541
ELP5	1.27339e-07	-0.247888	1.75781e-08	2.3198	2.95118e-31	1.10838
ELP6	5.37513e-08	-0.685167	8.30448e-09	2.35487	1.17711e-36	0.758506
EMCN	0.480494	1	0.480494	1	0.000731251	0.676225
EMD	2.64671e-08	-0.120684	3.52312e-09	2.61516	1.00237e-112	1.33072
EML4	4.75697e-58	0.278336	8.10548e-91	3.16545	3.90864e-30	1.30684
EMP1	0.323203	-5.78503	0.326399	-2.73363	5.56713e-14	-1.20798
EMP2	0.0272294	-5.65232	0.0297926	-2.55374	6.07601e-18	-1.03156
EMP3	0.383258	-5.26523	0.386103	-2.59532	0.00148403	-0.816222
ENAH	5.24732e-13	-0.429414	1.21503e-98	2.39284	4.9981e-22	1.02162
ENDOD1	3.41873e-25	-0.2442	3.02827e-34	2.55231	9.12746e-18	0.370812
ENDOG	0.0190548	-1.65747	0.0109466	1.20569	6.26811e-15	1.44372
ENG	0.732571	-1.81902	0.729009	1.24421	0.00531814	0.336757
ENO1	0.0249557	-2.34791	8.68091e-07	0.604682	0.000213095	0.107569
ENO2	4.71404e-44	0.0537512	1.2615e-130	3.00082	0	3.56898
ENO4	2.64109e-11	-0.970593	4.01075e-14	1.8678	0.0461215	0.425659
ENPP2	0.137637	-1.31933	0.129723	1.56784	3.46902e-05	-0.547901
ENPP4	6.8507e-24	-0.458771	2.68699e-35	2.37876	9.31101e-57	1.18163
ENPP6	0.0225594	-1.6204	0.0143089	1.58597	0.311245	0.257424
ENSA	8.85642e-58	0.510366	7.57769e-80	3.42186	0	2.49044
ENTPD1	4.19956e-08	-4.87949	3.2692e-07	-2.03044	2.79952e-07	-0.779476
ENTPD2	0.00172562	-7.56775	0.00182202	-4.33229	4.33038e-212	-2.20573
ENTPD4	7.3726e-61	1.25397	5.36681e-69	4.47444	4.93421e-227	1.98875
ENY2	1.19839e-30	0.175899	1.20533e-36	2.90787	8.45691e-06	0.68648
EOMES	0.997594	1	0.997594	1	0.000806697	0.527533
EP300	7.60382e-31	-0.287352	8.76059e-106	2.578	2.12543e-109	1.14097
EP400	2.35676e-46	0.093093	2.09138e-104	2.91244	5.77877e-52	1.20045
EPAS1	0.00943923	-4.57881	0.0142151	-1.58022	8.35194e-07	-0.47667
EPB41	2.31214e-81	1.45501	2.08185e-112	4.25365	3.96867e-38	1.11049
EPB41L1	3.87994e-78	0.712533	6.24907e-111	3.71476	0	2.12188
EPB41L2	1.25871e-77	1.10532	8.83691e-225	3.86424	0	2.22683
EPB41L3	6.32249e-194	3.15144	6.60381e-236	6.22605	0	3.21949
EPB41L4A	5.53396e-18	0.996047	2.92615e-22	3.67511	0.0869072	0.178883
EPB41L5	1.48192e-27	-0.331021	1.53145e-100	2.57963	3.87374e-24	0.838968
EPC1	0.0791476	-0.797127	2.51608e-110	2.05545	1.91706e-24	0.69504
EPCAM	0.451014	-1.36208	0.448016	2.49214	0.155032	0.125314
EPHA2	0.715646	-5.6703	0.716315	-2.64162	0.630642	-0.155148
EPHA3	2.23633e-43	2.57755	2.24552e-46	5.85332	5.76778e-11	1.53064
EPHA4	1.17994e-186	2.8447	2.13789e-235	5.60499	0	2.82365
EPHA6	2.89654e-16	0.32951	1.41552e-157	3.07896	2.09491e-119	2.54597
EPHA7	4.87215e-168	4.50235	5.01517e-176	7.67859	2.20644e-17	1.10639
EPHB1	2.99583e-14	-2.4307	2.62195e-05	0.477147	0.00500112	0.236001
EPHB2	1.47648e-66	2.90542	7.78212e-71	5.18755	1.36761e-52	1.50122
EPHB3	0.1937	-2.00882	0.126299	0.971923	0.000476779	0.59801
EPHB4	0.934761	-1.96159	0.933708	0.566139	0.0594719	-0.359423
EPHB6	2.72878e-112	2.53738	2.93213e-124	5.32809	0	2.65756
EPHX2	0.380137	-3.41045	0.492079	-0.342	0.00012158	-0.341834
EPM2AIP1	1.66876e-05	-0.499448	6.23798e-06	2.29562	2.03779e-127	1.39252
EPN1	0.00483194	-1.4648	0.00154183	1.47072	0	1.83908
EPN2	3.08669e-08	-1.25278	1.12237e-39	1.67183	9.55613e-18	0.766866
EPO	0.900442	-4.73301	0.90064	-1.84325	0.000261327	0.608921
EPOR	0.0434862	-3.82735	0.0711443	-0.940739	0.489572	-0.0889775
EPS15	0.0574823	-1.44923	1.18327e-38	1.36577	1.62824e-180	1.4898
EPS15L1	1.02946e-15	-1.10543	5.18558e-56	1.92605	6.31198e-42	0.619543
ERAP1	4.14513e-61	0.503228	4.19473e-114	3.47328	0.0274668	0.119955
ERAP2	0.835409	-2.75323	0.738178	0.131482	0.0203127	0.249503
ERBB2	0.0833983	-4.77466	0.0950206	-1.59532	4.73497e-47	-1.11239
ERBB3	0.811382	-3.03972	0.807698	0.244211	0.998352	-0.0564869
ERC1	4.22635e-36	0.532501	1.80837e-209	3.34867	3.49705e-193	1.32916
ERC2	3.00348e-228	4.43458	2.59144e-243	7.50811	3.92508e-261	3.43407
ERCC1	2.827e-57	0.715426	8.59586e-72	3.71606	4.73857e-184	1.42584
ERCC2	0.156171	-1.67399	0.135946	1.43878	2.24226e-14	0.737075
ERCC3	1.56285e-17	-0.608162	2.28636e-25	2.26341	1.76354e-73	1.51551
ERCC6	2.27366e-30	0.268983	5.72576e-37	3.03531	5.452e-52	1.02483
ERCC6L2	1.31866e-08	-0.7736	1.11951e-95	2.11991	4.43426e-35	1.29892
ERCC8	1.43591e-55	0.333641	7.74405e-91	3.14781	5.84697e-35	1.04972
EREG	0.947115	1	0.947115	1	0.0178456	0.579805
ERG	0.0147227	1	0.0147227	1	0.00171964	0.325141
ERLEC1	2.01618e-24	-0.249301	3.70851e-34	2.40843	0	1.90481
ERMP1	1.01359e-14	-0.871039	3.6658e-23	2.1356	6.52246e-13	0.603384
ERN1	4.78015e-06	-0.625474	1.87814e-06	2.60224	0.0246594	0.365324
ERP29	5.11672e-14	-0.515426	4.09981e-17	2.50351	1.28874e-56	1.13329
ERP44	4.24466e-61	0.350161	9.74802e-120	3.23328	1.58686e-88	1.18721
ERRFI1	5.29574e-16	-0.578603	8.50455e-21	2.23356	1.71157e-30	1.05895
ESAM	0.28253	-1.80735	0.277466	2.5143	0.00106974	0.590346
ESCO1	3.40643e-48	0.00436972	2.94301e-77	3.04239	9.19118e-20	1.22625
ESR1	0.0212489	0.299079	0.0194513	3.30523	3.50644e-05	0.346054
ESR2	8.96387e-12	-0.152901	4.85909e-13	3.12484	0.0824612	0.646265
ESRRB	0.37248	0.615903	0.369364	2.73795	0.0002337	0.508228
ESYT1	1.34009e-10	0.646779	3.60702e-11	3.48318	1.35721e-58	1.33148
ESYT2	4.67447e-64	0.878551	1.01991e-178	3.76337	1.78124e-232	1.44399
ETF1	2.29059e-24	0.134993	1.89218e-28	3.08259	4.36604e-131	1.60061
ETFA	1.86091e-12	-1.21353	7.96274e-29	1.79369	1.3386e-21	0.5852
ETFB	0.53531	-2.77806	0.379668	0.378762	2.20405e-10	0.262433
ETFDH	5.48946e-21	-0.758382	2.60631e-51	2.09378	1.05606e-09	0.44793
ETNK1	4.28412e-64	0.4923	7.08828e-160	3.37767	0	1.95951
ETS1	0.0729154	-0.185575	0.0672733	2.24724	0.00789707	0.557337
ETS2	1.40694e-75	2.40445	4.54073e-80	5.51552	0	3.48402
ETV1	0.211197	-2.22052	0.142048	0.683621	2.55349e-05	0.273495
ETV4	0.6871	-0.848344	0.684774	1.82208	2.74411e-07	0.70304
ETV5	1.41304e-102	1.91374	4.05909e-128	4.82274	0	2.13346
ETV6	7.8445e-08	-1.00391	3.53036e-52	1.8849	1.16949e-25	0.984082
ETV7	0.849353	1	0.849353	1	0.0460255	0.410436
EVI5	5.5494e-43	0.590801	4.26583e-181	3.4039	1.10104e-80	1.49858
EVL	3.06188e-70	0.552399	2.22153e-156	3.50134	0	2.53088
EWSR1	4.54378e-12	-0.951941	3.43373e-68	2.01113	1.40373e-77	1.43522
EXO1	0.399408	-0.138899	0.397993	3.5143	0.0720704	0.25872
EXOC4	0.0053675	-0.0930174	3.00848e-200	2.7374	5.77909e-134	1.26642
EXOC6	4.84425e-135	1.90579	3.24665e-213	4.88176	3.49557e-178	2.14889
EXOC7	2.16872e-12	-1.35246	1.6361e-24	1.7375	2.92863e-172	1.13479
EXOG	1.1622e-31	0.00604329	9.97076e-41	2.85079	5.64114e-19	1.04139
EXOSC1	1.00679e-26	0.0423559	1.8556e-35	2.87523	2.44259e-107	1.39202
EXOSC3	0.00161108	0.0682186	0.00135718	3.17133	4.55095e-38	1.14466
EXOSC4	0.0250303	-0.375557	0.0232439	3.00381	1.16416e-20	0.704334
EXOSC5	0.000120091	0.15377	8.9271e-05	3.20841	1.08396e-38	1.3136
EXT1	1.08902e-26	0.0450975	3.36469e-158	2.8523	1.75608e-27	1.13607
EXTL3	5.03835e-27	0.681602	2.9815e-30	3.47265	1.16123e-114	1.78608
EYA1	3.16645e-71	-7.83996	6.90653e-69	-5.03368	1.18889e-06	-0.639316
EYA4	0.00538933	2.0476	0.00496319	4.42041	0.00667106	0.524336
EZH2	1.16481e-05	0.899531	8.93768e-06	4.06289	0.00395225	0.483595
EZR	4.42032e-45	-8.76528	2.11398e-44	-5.80733	0	-2.49121
F10	0.327611	-0.485831	0.322555	2.37914	0.165531	0.227707
F11R	0.0196164	1	0.0196164	1	5.32596e-11	0.980722
F12	0.0510927	1	0.0510927	1	2.23179e-07	1.06049
F13A1	0.0292693	1	0.0292693	1	0.161703	0.36037
F2	0.868295	1	0.868295	1	0.255179	0.194176
F2R	0.795166	-4.61395	0.795652	-2.3072	0.786846	-0.0183658
F2RL1	0.920745	1	0.920745	1	0.721713	-0.164279
F2RL3	0.973543	1	0.973543	1	3.02207e-07	-0.575725
F3	2.81249e-79	-9.44062	1.67297e-78	-6.80974	0	-2.89765
F8	0.00166434	-1.46385	0.00054341	1.44284	1.06118e-20	0.963509
FA2H	0.908058	-3.74024	0.911566	-0.833267	0.156495	-0.45422
FAAH2	1.58717e-26	-0.131318	1.21671e-118	2.74564	4.95856e-08	0.424126
FABP1	0.957359	-3.97126	0.957428	-1.38382	0.000244095	0.697289
FABP3	6.59592e-20	1.49108	1.18592e-20	4.58091	0	3.04464
FABP4	0.997594	1	0.997594	1	0.0216535	0.721844
FABP5	0.462555	-2.84595	0.198859	0.0658915	0.0851452	0.0099641
FABP7	0.950819	-3.0995	0.960575	-0.441424	0.00228442	0.0145701
FADD	0.290874	0.886327	0.289506	3.75666	1.83799e-07	0.529912
FADS1	0.147165	-2.07531	0.0230158	0.68031	4.67062e-23	-0.585973
FADS2	2.74562e-11	-4.19483	1.80969e-07	-1.13486	1.19991e-303	-1.48505
FAF2	1.09891e-29	-0.272783	7.40772e-44	2.65227	1.10859e-20	0.833711
FAM120B	1.55253e-37	-0.353767	4.45792e-78	2.66962	7.44899e-159	1.22752
FAM124B	0.865923	1	0.865923	1	0.0626281	0.351774
FAM177A1	7.23463e-10	-0.0898886	1.27821e-10	3.10365	2.11033e-39	0.830975
FAM3A	0.00502371	-1.93375	0.001138	1.26729	5.11078e-19	0.498805
FAM3C	1.61862e-72	0.860797	3.92384e-95	3.76428	0	2.49582
FAM91A1	5.36391e-22	-0.583631	1.45788e-28	2.5574	2.00604e-56	1.04069
FANCA	7.79609e-14	3.77768	6.55773e-14	6.71421	1.94397e-10	1.0691
FANCB	1.22318e-05	3.77799	1.15059e-05	5.97293	0.03185	0.407473
FANCC	5.02589e-25	0.99832	2.74408e-27	3.60842	0.00110323	0.506189
FANCE	0.989936	-3.01378	0.988252	0.0795806	0.0537002	0.44049
FANCF	0.0577407	-0.315903	0.053656	2.52482	0.00136225	0.397996
FANCG	0.145705	-1.74967	0.121787	1.3174	0.000119358	0.377943
FANCL	7.92118e-56	0.671615	3.15738e-73	3.41272	3.18532e-46	1.01533
FAR1	1.06888e-44	0.577358	7.49809e-189	3.41181	1.8747e-185	1.49712
FAR2	9.27136e-154	3.8287	1.17952e-166	6.33038	3.75461e-112	1.93419
FAS	0.0229933	-3.18787	0.205103	-0.295656	6.18439e-14	-0.822027
FASN	0.427775	-2.41136	0.0361433	0.593337	2.15133e-204	1.01154
FAT4	1.40083e-09	0.370898	1.51279e-10	2.82884	0.0205183	0.382038
FBLN1	1.33761e-05	-6.81069	1.62103e-05	-3.89896	7.08636e-79	-1.53736
FBLN2	0.855621	-2.17175	0.851197	0.656594	0.0645327	0.308337
FBLN5	0.550528	1	0.550528	1	0.0261201	0.723076
FBN1	2.70763e-56	0.429829	1.29353e-105	3.36912	3.22767e-12	1.19412
FBN2	0.575382	-0.792214	0.572464	0.969247	0.0720937	0.205436
FBP1	0.342253	1	0.342253	1	0.663839	0.144773
FBXL12	5.36592e-18	0.0923068	9.22562e-21	2.8825	1.06682e-37	0.94414
FBXL13	4.60095e-34	-0.251615	6.17159e-90	2.62797	3.43823e-06	0.52142
FBXL15	4.69987e-27	0.794618	3.71206e-29	3.83216	2.2268e-110	1.37103
FBXL18	4.97082e-12	0.046968	3.81262e-13	3.07646	1.64799e-35	1.26342
FBXL20	5.89646e-53	0.474582	1.45978e-172	3.41272	1.27794e-122	1.64246
FBXL3	2.88602e-28	-0.477153	3.46278e-47	2.4069	3.29055e-80	1.16065
FBXL4	2.81599e-31	-0.240198	3.68773e-73	2.64298	2.97804e-26	1.0167
FBXL5	1.63165e-28	-0.316372	9.14452e-114	2.63096	1.98072e-241	1.24297
FBXL7	9.83063e-215	-8.22769	9.71485e-207	-5.50816	7.60359e-16	-1.02031
FBXO11	5.8512e-34	0.286419	3.04139e-184	3.1519	1.02078e-127	1.55605
FBXO2	0.00149528	-2.029	5.11388e-09	0.972491	2.78675e-176	0.982719
FBXO21	2.41882e-39	-0.0285798	8.1076e-84	2.78601	1.97118e-223	1.35447
FBXO22	1.31283e-48	0.846967	2.55333e-57	3.89838	1.18633e-46	1.52737
FBXO25	2.68192e-21	-0.162349	1.18097e-26	2.64422	1.47441e-34	1.4855
FBXO27	0.00054892	-0.119562	0.000426791	3.08156	4.695e-76	2.02484
FBXO3	1.81554e-46	0.135221	1.75802e-77	2.83471	2.28797e-284	1.48883
FBXO31	1.30643e-30	0.302937	8.54997e-36	3.27439	0	1.90166
FBXO32	2.27455e-78	2.03388	1.17397e-87	4.7668	2.25433e-60	2.02289
FBXO33	8.36092e-100	1.43197	1.45016e-148	4.38176	4.19984e-185	1.91352
FBXO4	1.42502e-15	0.129247	2.81243e-18	2.90433	1.53121e-14	0.55625
FBXO44	1.32181e-56	0.27132	1.91253e-92	3.28904	0	2.45114
FBXO5	0.422699	0.470858	0.419605	2.59138	0.0581033	0.335901
FBXO6	0.363827	-1.78825	0.345554	1.3065	3.57633e-28	0.870538
FBXO7	7.21703e-18	-0.810222	8.68922e-36	2.06481	5.27272e-55	0.85792
FBXO9	3.75993e-38	-0.358853	1.89109e-93	2.71631	0	1.90483
FBXW11	1.36988e-21	-0.313487	6.01864e-114	2.5242	1.22395e-153	1.32298
FBXW2	2.76684e-51	0.537889	1.33021e-64	3.43061	1.58832e-76	1.60225
FBXW4	1.21992e-40	-0.371674	2.39886e-91	2.61934	4.72118e-69	0.860704
FBXW5	3.18916e-16	-0.60834	4.35788e-19	2.59842	1.36954e-123	1.34942
FBXW7	7.87848e-180	2.33661	1.16915e-237	5.24622	0	3.80256
FBXW8	2.29122e-46	0.183423	4.9148e-66	3.15368	7.74309e-38	0.881966
FCAR	0.767635	1	0.767635	1	1.97069e-08	0.690971
FCER1A	0.959756	-3.18605	0.95983	-1.25829	0.978218	0.0108454
FCER1G	0.924229	-3.52866	0.924563	-1.08836	0.0748194	0.222475
FCER2	0.863552	1	0.863552	1	0.0205351	0.56332
FCGBP	0.967679	-2.91393	0.962512	0.227138	0.0741435	0.277995
FCGR2A	0.95672	1	0.95672	1	0.0539932	0.230095
FCGR3A	0.888581	-4.24931	0.888673	-2.72777	0.750557	0.0398095
FCGRT	0.00011638	-8.17286	0.000124458	-4.84325	5.75314e-38	-0.953725
FCN1	0.983162	1	0.983162	1	0.191597	0.113024
FCRL2	0.954318	1	0.954318	1	0.142575	0.242301
FCRL4	0.980757	1	0.980757	1	1.15896e-06	0.643008
FCRL5	0.983734	-2.55975	0.98387	-0.38382	0.274338	0.2437
FDFT1	0.987407	-2.19124	1.33321e-07	0.757995	4.77868e-33	0.525919
FDPS	1.61276e-09	-1.35537	4.85229e-22	1.54585	8.80027e-109	1.37941
FDX1	1.37913e-31	0.0702977	2.12802e-38	2.95333	3.00019e-48	1.05206
FEN1	0.13638	1	0.13638	1	8.29629e-25	0.89138
FER	0.634372	-0.268043	4.1235e-166	2.591	7.93309e-13	0.773896
FES	0.0208473	-0.89268	0.0173017	2.29246	0.779998	0.023056
FEZ1	4.3256e-15	-1.1367	1.18268e-49	1.91287	1.16902e-304	0.713297
FEZ2	7.42073e-66	0.590399	2.89833e-95	3.43849	4.53989e-172	1.46967
FFAR2	0.995189	1	0.995189	1	0.0438601	0.449313
FFAR4	0.000133454	1	0.000133454	1	1.24152e-12	1.22064
FGA	0.997594	1	0.997594	1	2.44938e-07	1.19725
FGD4	3.9289e-28	-2.77639	0.801579	0.136484	4.73005e-18	-0.640972
FGF1	1.26332e-09	-3.57767	9.05342e-05	-0.637752	0.0328206	-0.302203
FGF10	0.11732	3.90031	0.116451	4.81853	0.039122	0.308637
FGF11	0.126242	-8.63616	0.126589	-5.69125	0.000146959	-0.558446
FGF12	1.87604e-240	4.61461	3.44552e-245	7.74512	0	3.37282
FGF13	1.24657e-72	3.4726	1.77851e-75	6.48733	1.26767e-21	1.81039
FGF14	6.7286e-244	4.42119	2.36119e-245	7.23147	1.67382e-22	1.89321
FGF16	0.983162	1	0.983162	1	0.130391	0.467454
FGF17	5.24433e-14	1.6513	2.5407e-14	4.74546	1.53447e-19	1.10492
FGF18	0.372158	1	0.372158	1	0.0142374	0.481891
FGF19	1	0	1	0	0.000795008	0.378095
FGF2	3.22027e-41	-6.40136	9.38597e-39	-3.76165	1.11605e-252	-2.13569
FGF20	0.473023	1	0.473023	1	0.132788	0.304528
FGF21	1	0	1	0	4.60266e-12	0.763139
FGF22	0.350464	-0.973303	0.347465	2.70364	8.52921e-11	0.548237
FGF23	0.585263	1	0.585263	1	6.04654e-05	0.770365
FGF3	0.997594	1	0.997594	1	2.9175e-06	0.884749
FGF4	0.985567	1	0.985567	1	0.00888394	0.50366
FGF5	1.28374e-13	1	1.28374e-13	1	0.0314154	0.399129
FGF6	0.987972	1	0.987972	1	3.0089e-06	0.598944
FGF7	0.221202	-0.574586	0.214649	2.30395	0.0223414	0.414329
FGF8	0.512948	1	0.512948	1	7.76009e-05	0.627216
FGF9	2.3129e-70	1.18774	6.92773e-83	4.24476	1.09659e-148	1.85892
FGFR1	0.00042937	-3.09834	0.0952832	-0.0963763	8.13624e-05	-0.27897
FGFR2	2.70533e-39	-3.46775	1.22545e-10	-0.604262	3.95181e-143	-1.39543
FGFR3	2.13789e-172	-9.89885	1.94913e-170	-7.11805	0	-3.43123
FGFR4	0.80005	0.166669	0.799363	2.01473	0.677528	0.0615997
FGFRL1	0.046703	-3.55372	0.139635	-0.513202	9.63782e-140	-1.45566
FGL2	0.760736	1	0.760736	1	0.0323109	0.154925
FGR	0.868295	1	0.868295	1	0.491935	0.249159
FH	3.33489e-13	-0.0997518	5.78736e-15	2.74846	1.15589e-182	1.70247
FHIT	2.31843e-62	-1.5617	1.52965e-52	1.27662	0.259774	0.180954
FHL1	1.43953e-72	0.523679	1.47711e-136	3.50392	0	1.39383
FHL2	4.36869e-90	3.61909	3.44345e-92	7.231	9.04631e-193	2.18007
FHOD1	0.0437053	0.145161	0.0403104	2.60796	0.0556096	0.242681
FIG4	3.50036e-79	0.983443	6.71043e-107	3.71009	3.87384e-98	1.82046
FKBP11	0.00564167	-0.773473	0.00357219	1.95516	8.71762e-31	1.44994
FKBP14	6.99213e-37	0.836697	1.28029e-40	4.01473	2.98935e-08	0.372305
FKBP2	1.64873e-05	-1.67375	8.64185e-08	1.50856	2.70681e-87	0.816687
FKBP5	1.38611e-25	0.923115	1.14382e-29	3.60899	6.48641e-12	-0.38381
FKBP6	0.779175	1	0.779175	1	0.0034978	0.382043
FLG	0.828146	1	0.828146	1	3.45832e-18	0.912302
FLII	0.00157579	-1.07281	0.000564267	1.70519	3.38414e-22	0.75948
FLNA	0.396143	-2.4907	0.0208343	0.622631	1.49141e-10	-0.455286
FLNB	1.85115e-60	2.17087	2.06205e-63	5.53148	7.52067e-12	0.916679
FLNC	0.96481	-2.80342	0.965344	-0.416987	0.145348	-0.348196
FLOT1	1.08005e-37	0.0295882	7.42607e-55	2.9258	1.39024e-84	1.91306
FLOT2	6.80433e-18	-0.323463	1.10582e-21	2.60521	6.56102e-128	1.80884
FLRT2	1.88096e-91	1.14585	1.0304e-230	4.04806	0.0480805	0.382653
FLT1	0.699066	-1.48484	0.695251	1.37269	0.0846773	0.263363
FLT3	0.000279531	1.14461	0.000211301	3.944	0.469829	0.31654
FLT3LG	0.598053	-4.15612	0.606785	-1.10301	5.22063e-06	-0.760663
FMNL3	5.52324e-24	1.82135	2.32598e-25	4.2466	4.701e-13	0.573489
FMOD	0.896848	1	0.896848	1	0.917812	-0.0612513
FN1	0.000113665	-0.741337	2.73246e-05	1.93998	5.3224e-05	-0.640558
FNBP1	5.5679e-80	-2.90392	0.739719	0.010387	1.97738e-30	-0.890511
FNIP2	7.61915e-150	2.5504	1.29759e-189	5.23595	4.49448e-196	2.07199
FNTA	4.75824e-28	-0.388186	3.05708e-40	2.43901	2.4167e-20	0.644533
FOLH1	0.821105	1	0.821105	1	0.00878558	0.354744
FOLR1	0.997594	1	0.997594	1	0.0642783	0.320587
FOLR2	0.980757	1	0.980757	1	0.00359277	0.480616
FOLR3	0.980757	1	0.980757	1	0.842067	0.0170648
FOS	3.02133e-24	-6.02081	3.58077e-22	-3.22506	0.211882	-0.31087
FOSB	0.466509	-1.30997	0.458966	1.22642	4.18545e-14	0.87902
FOSL1	0.906397	1	0.906397	1	0.000510733	0.515054
FOXA1	0.995189	1	0.995189	1	5.87916e-06	0.554063
FOXC1	0.997594	1	0.997594	1	0.649578	0.255086
FOXF1	0.997594	1	0.997594	1	0.138195	0.25253
FOXJ1	0.811339	-6.68101	0.811466	-3.62086	0.0142102	-0.278464
FOXM1	0.360261	1.26175	0.35886	3.59969	0.057371	0.176413
FOXO1	4.58123e-59	-5.86715	6.74671e-54	-3.51135	1.72082e-30	-1.36816
FOXO3	6.58692e-08	-0.477712	1.88221e-123	2.41068	2.87069e-48	0.956749
FOXO4	0.515541	0.436873	0.514299	3.11675	2.43042e-09	0.493906
FOXP1	1.72306e-60	0.909368	1.17602e-216	3.75462	4.13633e-186	2.59135
FOXP2	7.78017e-43	4.05121	1.43374e-43	5.93878	0.0455973	0.393982
FOXP3	0.985076	-3.55979	0.984852	0.326673	0.120017	0.287285
FPR1	0.842271	1	0.842271	1	0.285522	0.197179
FPR2	0.973543	1	0.973543	1	0.106486	0.49067
FPR3	0.800062	-0.940509	0.799376	1.98964	0.0103816	0.499846
FRS2	0.0170632	-1.13376	9.0706e-64	1.67901	3.43584e-14	0.468344
FRY	6.34749e-190	3.17012	5.6018e-232	6.4082	0	2.62444
FRYL	4.93923e-19	-0.311653	2.66193e-127	2.60854	3.7218e-26	0.706386
FSHB	0.997594	1	0.997594	1	1.66877e-11	0.53751
FST	0.861182	1	0.861182	1	4.27699e-06	0.590588
FSTL1	0.413572	-2.3619	0.120086	0.571786	2.26773e-133	-1.58643
FSTL3	0.687971	-2.8874	0.411998	0.141995	0.280533	-0.187557
FSTL4	3.02483e-170	3.0509	8.04609e-200	5.79769	1.12656e-225	2.70573
FUBP1	3.75891e-28	-0.571937	6.92996e-72	2.32481	7.4734e-55	1.10857
FUCA2	6.98966e-07	-1.02214	1.00659e-07	2.00798	0.155375	0.182962
FURIN	2.16216e-06	-0.24076	1.11946e-06	2.88739	5.67924e-35	1.07423
FUS	8.38758e-40	-0.0908996	1.70629e-117	2.82898	0	1.32013
FUT4	0.292022	-0.412432	0.287143	2.41728	1.96951e-06	0.562918
FUT5	0.973543	1	0.973543	1	3.14416e-05	0.586966
FUT7	0.973543	1	0.973543	1	0.390955	0.217712
FUT8	1.47251e-08	-1.02553	3.09963e-103	1.7882	3.89031e-07	0.437124
FUT9	3.34671e-121	-1.69204	1.29027e-77	1.07255	2.09115e-23	0.508897
FXN	7.16079e-14	-0.602112	1.88256e-16	2.44087	2.28425e-16	0.652006
FYN	1.98269e-68	-2.07921	8.23684e-36	0.838349	0.000264871	0.112965
FZD1	0.851698	-3.3722	0.861935	-0.457821	0.462134	-0.159792
FZD2	0.733692	-8.53197	0.733739	-5.84325	0.795923	0.00837471
FZD3	7.33621e-68	0.816246	2.42296e-189	3.6523	1.01908e-121	1.71635
FZD4	3.60512e-06	-0.843503	6.09784e-07	2.15788	0.00064097	0.420757
FZD5	0.575903	-4.17369	0.583924	-1.19416	0.528459	0.0742399
FZD6	5.11892e-12	0.0776072	1.74388e-13	2.94102	1.08164e-10	0.599028
FZD7	0.510312	-1.18265	0.486709	1.06096	0.0265801	-0.30438
FZD8	0.0543582	-5.49698	0.0573321	-2.70332	2.97663e-44	-1.49224
FZD9	0.868099	-1.62873	0.867584	1.58301	0.00211026	0.71063
FZR1	0.00316259	-1.21147	0.00171726	1.88558	6.35012e-94	1.18868
G0S2	0.909163	-3.25149	0.927348	-0.223643	4.34683e-09	0.493511
G3BP2	6.67127e-87	0.937536	3.15044e-131	3.75612	0	2.68794
G6PC2	0.990378	1	0.990378	1	0.0546409	0.457422
G6PC3	0.207402	-1.92496	0.181056	1.26178	0.896091	-0.0273926
G6PD	0.126311	-1.19818	0.118266	2.05157	1.34794e-34	1.13507
GAA	1.61766e-05	-1.72099	8.32618e-10	1.2904	0.00297351	0.171362
GAB1	1.36842e-52	0.766318	4.72638e-184	3.69572	7.06852e-53	0.852972
GAB2	8.23305e-32	-0.158205	1.4859e-76	2.65718	1.37313e-13	0.661412
GABARAP	6.88052e-12	-1.30699	4.3345e-34	1.7428	0	1.17323
GABARAPL1	3.36641e-61	0.524622	5.62015e-82	3.69113	0	2.76209
GABARAPL2	1.52972e-33	-0.309961	3.83804e-55	2.63061	0	0.853664
GABBR2	8.46719e-224	4.53656	2.19152e-240	7.60959	0	3.86017
GABPA	8.14802e-27	0.395658	1.1618e-32	3.11267	1.39807e-12	0.434148
GABRA2	8.39523e-39	-1.54652	5.31934e-72	1.27299	1.0255e-25	0.233623
GABRB1	8.24074e-82	-1.28205	2.67325e-123	1.56176	1.92947e-164	0.770654
GABRB2	1.15811e-231	4.77377	3.85175e-241	7.6158	0	3.75147
GABRG3	1.16909e-205	4.57466	5.59849e-221	7.78446	1.7808e-70	2.0925
GAD1	0.663743	-3.25658	0.76926	-0.313821	0.00286848	1.04854
GAD2	0.845331	-2.3202	0.813714	0.359688	5.03267e-06	0.930463
GADD45A	0.280108	-2.12302	0.228233	0.964103	0.587409	0.0333409
GADD45B	0.725435	-3.39288	0.903848	-0.569418	1.11856e-17	0.382986
GADD45G	0.506855	-1.3352	0.503967	2.34162	1.94241e-35	-0.841009
GADL1	0.92793	1	0.92793	1	0.658231	0.0207158
GAGE1	0.995189	1	0.995189	1	0.00189268	0.454217
GAL	0.142843	1	0.142843	1	0.125724	0.282563
GALC	9.44664e-11	-1.02435	2.88637e-17	1.91779	0.00182039	0.1793
GALM	0.947804	-2.82787	0.935046	0.231782	0.570094	0.0293852
GALNS	5.66029e-05	-1.06135	1.25385e-05	1.82425	0.000195158	0.517123
GALNT10	0.751827	-2.66035	0.637278	0.242905	0.0154845	-0.269456
GALNT6	0.731065	1	0.731065	1	0.0337831	0.396114
GALP	0.846991	1	0.846991	1	0.22068	0.367562
GALR1	0.894463	1	0.894463	1	2.24733e-10	0.828461
GALR2	0.915959	1	0.915959	1	0.162054	0.229553
GALR3	0.832849	1	0.832849	1	0.861481	-0.0564984
GAN	0.469135	-2.38933	0.000140706	0.481521	0.119803	-0.243566
GANAB	1.53495e-07	-1.04822	5.58367e-10	1.84844	3.66775e-13	0.441213
GAP43	3.06811e-186	3.28119	3.91225e-222	6.34967	0	3.32145
GAPVD1	1.2272e-69	0.543848	1.22043e-122	3.36408	4.53828e-115	1.14744
GAR1	4.41536e-06	0.134747	2.37313e-06	2.84115	3.64685e-138	0.937221
GARNL3	2.79263e-64	0.81115	2.66506e-191	3.7223	1.88318e-131	1.77681
GAS1	0.349091	-1.51592	0.339646	1.73569	0.0197593	0.186793
GAS2	4.91828e-90	1.19589	5.34454e-159	4.18369	1.76248e-29	1.631
GAS6	1.24121e-24	-0.499173	6.05628e-35	2.48747	2.80273e-125	1.34778
GAS7	1.72257e-184	4.07596	9.04469e-202	6.85478	0	3.46906
GATA1	0.893323	-4.68819	0.893495	-2.0359	0.12652	0.286693
GATA2	0.997594	1	0.997594	1	0.106961	0.270826
GATA3	0.951917	1	0.951917	1	9.77632e-05	0.433785
GATA4	0.92314	1	0.92314	1	0.338963	0.0968616
GATA6	0.944715	1	0.944715	1	0.0562898	0.312189
GATAD2A	9.37851e-06	-1.4435	9.62915e-09	1.48866	0.0115566	0.2559
GATAD2B	1.32541e-53	0.185687	7.17659e-148	3.16105	2.9113e-240	1.88816
GATM	6.83681e-05	-3.3534	0.047964	-0.483386	0	-1.27984
GBE1	9.58726e-23	-0.450833	4.5828e-44	2.52615	9.38593e-06	0.47994
GBP1	0.902904	-3.67669	0.903749	-0.873625	0.230664	-0.352841
GBP2	0.865923	-1.6528	0.864465	1.07561	0.522258	0.0917747
GBP4	0.572888	1	0.572888	1	0.00198468	0.274635
GBP5	0.954318	1	0.954318	1	0.915176	-0.0140671
GC	0.919465	-3.99597	0.919762	-1.25829	0.000142854	0.534515
GCA	1.52226e-41	0.681821	2.20594e-48	3.50104	2.19651e-23	1.03947
GCDH	0.561562	-2.58121	0.190179	0.40122	0.0022256	-0.301897
GCG	0.997594	1	0.997594	1	0.000282599	0.693884
[truncated: 3,747 more rows]

## Sheet: Figure_S7d
Case	Gene_number
CP10K	969
CosMx	95
CLTS	0
CP10K_CosMx	58
CP10K_CLTS	55
CosMx_CLTS	0
ALL_three	208

## Sheet: Figure_S7e
Gene	rc_pv	rc_fc	rec_pv	rec_fc	cos_pv	cos_fc
AAAS	0.00544275	-1.97035	0.000856863	1.19739	0.685965	0.0392422
AAMP	1.18493e-09	-0.663801	3.76008e-11	2.4679	1.12771e-198	1.2195
ABCA1	0.000587065	-2.91223	0.156991	-0.0150179	0.357747	-0.172767
ABCA2	1.41529e-17	-0.784181	1.05063e-26	2.22635	2.39699e-37	0.624436
ABCB7	3.85276e-15	-0.743509	5.53635e-41	2.09147	4.61921e-13	0.868742
ABCB8	1.01757e-14	-0.698591	7.04572e-19	2.28249	4.79035e-36	0.845337
ABCC4	4.76588e-05	-1.76029	1.12869e-07	1.11659	0.161604	-0.269514
ABHD3	3.84972e-08	-1.25776	1.08433e-14	1.52864	0.236695	-0.158994
ABI1	3.68573e-44	-2.11267	2.68527e-24	0.745743	1.72757e-108	0.655073
ABLIM1	6.45551e-180	-2.29277	3.30272e-24	0.597492	8.89036e-05	0.121589
ABR	9.79804e-21	-2.06409	3.37408e-39	1.01394	0	1.3882
ACAA1	9.46769e-08	-1.63494	3.49555e-22	1.41971	5.59406e-19	0.385054
ACADVL	1.14151e-08	-2.52771	3.71416e-07	0.519371	1.39825e-18	-0.410214
ACAT2	6.47351e-05	-1.4255	1.1203e-06	1.58427	1.38678e-07	1.14096
ACBD5	2.12745e-17	-0.797476	1.40929e-23	2.31084	7.94548e-25	0.524483
ACHE	0.00128551	-0.703997	0.00101866	2.61618	2.34969e-38	0.971827
ACIN1	1.04383e-19	-0.846947	6.3295e-55	2.10908	6.03337e-181	1.09402
ACLY	1.5434e-06	-1.09125	6.0536e-08	1.84138	1.50088e-36	1.31748
ACO2	2.87258e-09	-1.47872	2.82312e-24	1.52851	1.76573e-109	0.647373
ACOT13	2.19544e-07	-1.34316	3.66631e-10	1.72624	7.77342e-13	0.480413
ACOT9	0.00080444	-1.32186	0.000370945	2.07323	2.49885e-17	0.781009
ACOX1	4.24514e-10	-1.07877	2.32338e-16	1.82624	0.000908812	0.282864
ACOX3	7.62819e-13	-0.652667	1.17648e-15	2.29425	5.56595e-30	1.13924
ACSL3	2.23228e-14	-0.591575	9.59562e-111	2.2659	9.35087e-248	1.17586
ACSS2	5.42463e-14	-0.69016	5.14571e-18	2.29325	6.37853e-12	0.681388
ADAM15	1.8212e-05	-0.874591	2.95676e-06	2.0076	3.36978e-08	0.569679
ADCY2	1.12429e-67	-1.10256	7.47166e-153	1.71877	3.17944e-50	0.418033
ADCY8	7.01106e-27	-2.76347	0.0106264	0.310283	1.2234e-21	-0.743259
ADD3	3.08329e-113	-2.97933	0.124897	-0.0905995	5.00508e-37	-0.56156
ADH5	1.10535e-09	-1.00392	2.50869e-13	1.82273	9.8703e-27	0.403905
ADPGK	3.48467e-06	-1.48217	7.98877e-09	1.43473	1.15717e-07	0.970326
ADPRM	0.00417174	-1.31594	0.00206121	1.76016	3.54959e-13	0.871831
ADRB1	9.20834e-11	-1.16828	5.9325e-13	2.20041	1.07666e-241	1.34285
ADRM1	0.0104023	-0.914499	0.00695507	1.88047	8.44598e-72	1.22476
AGL	0.000122165	-1.30598	1.02856e-49	1.60796	1.79413e-11	0.675182
AGO2	1.21702e-12	-1.19808	1.51953e-34	1.80176	1.59276e-23	0.519452
AGPAT1	2.28708e-10	-0.728902	2.0431e-12	2.23509	1.11926e-302	1.54949
AGPAT3	1.02981e-21	-0.765889	1.67094e-43	2.26846	1.14605e-59	0.63482
AGPAT5	2.49079e-18	-0.754432	2.81521e-58	2.1136	0.131908	0.404887
AHCYL1	2.42012e-70	-3.25435	0.000477741	-0.361206	0	-1.55973
AIFM1	3.52722e-06	-1.40554	4.69337e-08	1.62693	1.34078e-14	0.982888
AIFM2	2.32428e-06	-0.898832	4.57448e-07	2.35757	2.33793e-18	0.767737
AKAP1	4.20471e-10	-1.1787	7.36363e-15	1.81407	8.36575e-14	0.817816
AKAP10	3.93783e-16	-0.797153	6.22152e-68	2.04484	1.95093e-112	1.33815
AKAP13	0.00200676	-1.4892	5.70326e-26	1.44193	3.54663e-73	1.3537
AKAP9	0.0022694	-0.591052	9.0129e-136	2.33075	1.43137e-105	1.56079
AKR1A1	6.52307e-06	-0.692269	1.39483e-06	2.14782	2.58938e-35	0.920218
AKT1	0.00285542	-1.40513	0.000303223	1.30709	1.18787e-49	1.06794
AKT1S1	0.0218884	-1.33162	0.0165737	1.69829	3.87865e-52	0.894771
AKT2	6.18091e-08	-1.30928	3.72003e-26	1.61364	1.1379e-24	0.601551
ALAD	0.000214486	-1.7044	3.62103e-06	1.30243	9.29867e-51	0.714165
ALDH7A1	0.000105138	-3.20855	0.198468	-0.425699	3.38116e-22	-0.832848
ALDOA	0.00617242	-1.43538	2.32359e-43	1.62227	0	2.13024
ALDOC	8.39814e-11	-3.31194	0.0866826	-0.0870355	6.90013e-257	-0.524621
ALK	0.024031	-3.25381	0.284288	-0.458097	0.00714372	0.467542
ALKBH2	0.0312049	-0.73273	0.0265586	2.16798	1.47429e-20	0.692435
ALKBH5	5.43624e-12	-0.94275	5.2876e-16	1.96936	8.65042e-103	1.49146
AMFR	1.99859e-17	-0.674945	5.00959e-25	2.16683	1.02135e-130	0.976222
ANAPC11	9.27876e-05	-1.53761	9.0209e-06	1.73781	4.61558e-87	0.902228
ANKLE2	7.19792e-18	-0.798489	1.38788e-24	2.28799	1.31622e-50	1.13433
ANKRD6	0.00164429	-1.35159	7.21229e-07	1.36979	2.0892e-86	1.29687
ANO6	7.42883e-12	-0.987759	2.22815e-37	1.96215	0.0892092	0.112428
ANP32B	0.000615414	-0.674484	0.00029904	2.15755	1.90387e-08	0.41347
ANXA4	0.00168019	-1.78391	6.23678e-09	1.19905	5.80777e-07	0.409181
AP1B1	8.43839e-16	-0.896649	2.97367e-24	2.09316	1.38585e-118	0.958878
AP1M1	1.154e-09	-0.620032	2.32002e-11	2.37255	9.39914e-134	2.22341
AP2S1	3.55326e-10	-0.81093	2.52491e-12	2.32937	0	2.397
AP3B1	9.70849e-15	-0.862705	4.60637e-66	2.01489	2.23154e-09	0.890234
AP3D1	0.000855688	-1.78939	3.30593e-13	1.23257	2.32147e-254	1.36589
APC	5.34051e-93	-2.04352	1.90905e-38	0.76687	0.000109378	0.143055
APEH	0.00951785	-1.11284	0.00624016	1.71236	6.9288e-89	1.24205
APH1A	0.0116656	-1.69854	0.00301313	1.26671	0.470907	0.0191413
APIP	7.41181e-14	-1.14626	1.57987e-37	1.76428	2.50399e-14	0.473259
APOO	3.89047e-16	-0.724855	2.01275e-81	2.20739	2.56779e-223	1.77002
APRT	0.000235915	-0.624671	0.000156579	2.53005	3.99269e-17	0.838237
APTX	4.93194e-19	-0.770562	9.18392e-33	2.13021	3.80617e-15	0.664072
ARAF	0.00528925	-1.28432	0.00302475	1.82256	1.55727e-05	0.313042
ARAP2	4.8048e-33	-1.64697	4.918e-62	1.18487	5.28139e-36	0.430816
ARFGAP1	0.0154798	-2.231	5.92954e-06	0.920174	9.37034e-89	1.03923
ARFGAP3	1.05793e-18	-0.795406	1.66281e-31	2.12911	8.0106e-07	0.72848
ARHGAP5	1.07305e-88	-2.78379	0.195093	0.0679594	0.254434	0.0162539
ARRB1	1.51804e-12	-1.27939	8.28151e-28	1.70508	0.000179117	0.250821
ARRDC4	0.0449395	-2.53193	0.006689	0.626881	0.255959	-0.0418215
ARSA	0.00214017	-1.86716	0.000106916	1.12893	0.000139406	0.293663
ARSB	4.02265e-17	-0.7169	1.83847e-36	2.11769	0.000151657	0.400641
ASF1A	0.00177971	-1.12001	0.000818472	1.8006	0.033432	0.307936
ASPSCR1	2.71352e-06	-1.4459	4.6078e-08	1.61532	0.00391523	0.503531
ASTN2	8.1179e-30	-1.1235	2.09583e-95	1.82597	2.07025e-32	-0.686251
ATF4	5.23081e-13	-0.912795	1.61903e-18	2.07614	5.36628e-100	1.30965
ATF6B	9.42131e-23	-0.820025	3.77351e-40	2.18857	2.49823e-14	0.426778
ATG10	4.64447e-19	-0.600864	2.42442e-54	2.28082	2.09017e-15	0.723331
ATG4A	3.61327e-06	-0.94274	1.19917e-06	2.18895	2.0786e-09	0.486561
ATG4B	2.93294e-30	-0.640561	1.27095e-60	2.45572	1.18239e-114	1.3035
ATG4C	4.47986e-21	-0.76773	8.04496e-46	2.04949	2.14443e-17	0.812723
ATOX1	8.67131e-05	-1.17661	3.54177e-05	2.08957	7.33875e-54	1.06358
ATP2B4	4.61638e-05	-2.01965	4.92621e-07	0.762691	0	1.48148
ATP6AP1	1.49994e-11	-0.869455	7.5277e-15	2.13371	0	2.08048
ATP6V0E2	2.21409e-19	-0.897295	3.84171e-41	2.20418	0	1.71896
ATP6V1F	6.83749e-23	-0.680073	2.7871e-33	2.54795	0	2.04894
ATP7A	9.66304e-05	-1.27886	4.64109e-06	1.56246	0.0505365	0.338269
ATXN2	0.0357082	-0.817192	1.16342e-138	2.08912	1.25422e-76	0.894372
AXIN2	1.10686e-06	-0.593128	1.61327e-07	2.00496	9.04048e-31	0.703614
BACH2	3.88982e-09	-0.672396	1.98583e-52	1.95923	2.66932e-05	0.585434
BAD	3.49245e-08	-1.02242	2.33412e-09	2.25249	4.58434e-159	1.62451
BAG1	0.000851241	-0.962157	0.000508924	2.13843	2.27315e-49	1.28445
BAG6	0.000595224	-1.29216	0.000103159	1.60479	3.45278e-113	1.28945
BAIAP3	1.16651e-07	-1.31419	6.83265e-12	1.96799	0	1.9886
BAP1	3.39155e-05	-0.692348	1.12855e-05	2.31527	2.7499e-95	1.24564
BCKDK	0.00595426	-1.17425	0.00431388	2.22284	5.21714e-79	1.25653
BCL2	1.15729e-57	-3.15635	1.75902e-07	-0.339705	0.473658	-0.0924707
BCL2L1	9.96799e-16	-0.843073	1.15128e-21	2.08304	7.7046e-103	1.11568
BCL6	0.000341596	-3.26887	0.126975	-0.290209	1.33494e-18	-0.510534
BCR	1.66793e-13	-1.34611	7.78791e-30	1.82673	1.05985e-103	0.756834
BLVRB	0.019416	-1.62678	0.00903952	1.3594	2.36384e-13	0.622448
BLZF1	1.823e-21	-0.684478	4.93109e-42	2.21504	3.55727e-37	1.08426
BMP1	0.00967377	-1.1786	0.00668554	1.96732	4.63616e-11	0.550731
BMP2K	2.13776e-38	-2.84418	0.409371	0.032109	5.42747e-09	-0.577973
BMPR1A	0.00198232	-1.7905	1.66376e-32	1.14772	0.000725795	-0.297182
BMPR1B	5.87583e-123	-3.07281	2.13036e-24	-0.247312	1.18795e-130	-1.40032
BNIP3	1.49215e-22	-0.812057	1.86269e-42	2.2481	4.3084e-279	1.29698
BOC	9.95179e-05	-3.35264	0.0329654	-0.467103	2.90948e-23	-0.792512
BRAT1	1.94584e-12	-1.11973	3.43559e-15	2.08681	5.91681e-06	0.359145
BRD2	0.0153865	-2.24867	1.28365e-05	0.803586	1.94073e-108	0.984509
BRD3	5.1465e-10	-0.957407	2.10787e-12	2.15863	1.62343e-10	0.672499
BRD8	5.85455e-18	-0.840386	1.34792e-29	2.0593	2.71697e-63	1.20167
BRI3	3.09838e-08	-1.27218	6.80127e-11	1.74386	2.2625e-42	0.706884
BTG1	2.1468e-07	-0.730113	6.09925e-09	1.97053	4.58611e-157	1.23042
BUB3	7.81112e-12	-0.910443	5.81389e-15	2.1146	3.1863e-60	1.12497
C1QBP	5.84514e-07	-0.822729	2.94646e-08	2.04268	1.46488e-120	0.92815
C1orf35	1.35298e-11	-0.635497	3.44507e-13	2.54702	4.48942e-33	0.918051
CAB39L	8.15884e-12	-1.03719	6.39422e-38	1.84574	1.21547e-46	0.985068
CADM1	7.51394e-77	-1.5904	1.56701e-79	1.1754	2.68095e-09	0.115274
CAMK2G	5.98817e-125	-2.87731	0.297323	0.135684	2.12667e-64	0.469089
CANT1	0.0390835	-1.09772	0.0291091	1.6682	2.25397e-20	0.752395
CANX	1.1428e-11	-0.986447	1.88801e-47	1.92033	1.76466e-31	0.269559
CAPN1	2.48071e-07	-1.45241	1.10457e-11	1.53675	1.36892e-112	1.12824
CAPN2	2.62263e-06	-3.15978	0.251315	-0.145085	2.22102e-77	-1.07406
CAPZA1	2.29224e-24	-0.647291	6.36979e-69	2.23635	5.2444e-96	0.979759
CAPZB	5.23735e-19	-0.826501	6.47143e-63	2.13162	0	1.51085
CASP3	0.0120925	-1.99259	0.000381437	0.986823	0.000223254	0.241965
CASP9	0.0154895	-1.99154	0.00260031	1.05188	2.89549e-12	0.569248
CAST	5.14642e-14	-0.826982	1.6133e-61	2.2472	7.95838e-25	0.811022
CAT	2.75925e-05	-1.58012	4.28906e-13	1.33072	2.9175e-18	-0.467285
CBLB	1.51764e-14	-0.768461	2.62201e-48	2.05166	1.01503e-06	0.623341
CCDC59	3.10426e-07	-0.648228	3.4188e-08	2.05308	7.53198e-40	1.38907
CCNG2	3.21512e-15	-0.610104	1.68784e-18	2.27599	8.09153e-140	1.15779
CCS	0.0308085	-2.3557	4.76456e-08	0.81166	0.000760096	0.145033
CD151	4.82967e-05	-1.19025	8.12945e-06	1.73069	7.40124e-28	-0.728041
CD226	0.0464148	-1.0088	0.0413677	2.21879	0.00210686	0.352859
CD320	0.00012269	-0.929202	6.81599e-05	2.40388	1.25561e-05	0.85465
CD59	5.31457e-12	-0.984583	1.42043e-23	1.94057	3.40444e-225	1.21197
CD81	2.64852e-07	-3.08776	0.465765	-0.0580314	0	-1.18473
CD83	0.00779485	-0.728808	0.00523719	2.05258	3.11644e-45	1.19758
CDC14B	5.82709e-08	-0.866945	7.82639e-54	2.04144	1.32426e-08	0.403655
CDC16	9.90484e-13	-1.04903	2.74907e-48	1.72559	3.46602e-101	1.00226
CDC34	0.0079933	-1.89989	0.000886386	1.07474	2.17394e-70	1.26072
CDC37	1.92933e-07	-1.42524	8.09173e-28	1.57731	0	1.96004
CDC37L1	1.3261e-22	-0.650494	5.49295e-34	2.37815	5.56598e-154	1.80958
CDH11	0.000795904	-0.647578	1.5386e-51	2.1728	0.0115679	0.230255
CDK11B	1.55721e-10	-0.833251	1.17287e-12	2.26023	2.00746e-23	1.44185
CDK4	0.00457122	-1.26088	0.0024477	1.76962	0.143714	0.240049
CDK5RAP2	1.12196e-15	-0.926004	1.79693e-58	2.07607	1.73047e-123	1.17479
CDK5RAP3	2.31951e-07	-1.57945	5.0212e-24	1.47395	0.00435651	0.245763
CDK9	3.17031e-06	-1.61349	8.8328e-14	1.36497	3.14213e-57	0.636306
CEBPD	1.85296e-09	-1.30763	1.83506e-12	1.64254	8.07884e-29	0.736907
CEBPZ	1.8848e-12	-0.827095	5.41478e-16	2.27475	1.21853e-08	0.72815
CEP164	1.46205e-06	-1.61605	4.82222e-11	1.48674	0.122351	0.344409
CERS2	0.00653098	-1.39653	0.00394322	1.70846	6.64137e-16	-0.558408
CETN2	0.0131526	-0.612261	0.0103681	2.23949	6.51054e-52	1.01419
CHD4	6.22221e-08	-1.56664	1.66061e-23	1.47885	8.77274e-24	0.61586
CHD9	4.16025e-55	-1.21287	3.11208e-132	1.68657	1.64409e-45	0.922329
CHKA	0.048961	-1.15876	1.10119e-76	1.75594	9.07248e-32	0.817408
CHMP1A	0.000990298	-1.69096	6.30075e-05	1.24628	5.79753e-53	1.21655
CHMP4B	9.18267e-15	-0.631627	4.13105e-19	2.26747	0	1.87056
CHST11	0.0396206	-2.00486	6.58106e-11	0.901936	0.5373	-0.0857652
CHST9	0.0478796	-2.38527	0.00705783	0.549556	0.861397	-0.0825486
CHTF8	0.0151115	-1.44186	0.0083006	1.57272	1.03473e-17	0.903716
CIB1	0.0172192	-1.81737	0.00524224	1.1436	0.0661752	0.105542
CIC	0.000849335	-1.47544	0.000168711	1.40341	1.19184e-59	0.730667
CIR1	5.01951e-22	-0.68928	3.71e-39	2.24276	3.39937e-25	1.00702
CKAP4	0.0239575	-1.77365	0.0119754	1.38648	1.34388e-16	0.602937
CKB	3.51335e-99	-2.05993	4.2804e-57	0.97957	0	1.2395
CLEC2D	0.0252024	-1.46601	0.0104112	1.25517	0.0704769	0.173637
CLIP1	5.38831e-05	-0.66491	1.68985e-127	2.2751	2.41707e-121	1.15538
CLMN	0.00495407	-1.12705	0.000385592	1.83413	0.91788	-0.05994
CLN3	0.00015216	-1.35297	3.65905e-05	1.8078	2.18172e-05	0.423649
CLN5	2.2383e-05	-1.23503	6.69198e-07	1.52047	0.657796	0.133719
CNPY3	0.00427605	-0.663573	0.00330995	2.50104	1.68246e-76	0.833738
CNTRL	2.30892e-19	-0.749752	2.63321e-30	2.08261	0.219474	0.150551
COL11A1	0.0169936	-0.74667	2.84047e-30	2.13165	5.50092e-06	0.420697
COL16A1	0.0100191	-2.44031	0.00150968	0.486691	1.37319e-37	-1.26836
COL27A1	3.54818e-09	-0.59682	2.41262e-11	2.43163	0.961811	-0.063022
COL4A2	3.81495e-12	-0.818013	1.51628e-16	2.15307	3.02217e-08	0.525647
COL7A1	0.00255412	-1.24577	0.00108563	1.81813	0.0942055	0.161439
COMT	8.86507e-10	-1.19727	6.63662e-15	1.73887	2.95068e-21	-0.451115
COPRS	1.40223e-11	-0.635486	3.82073e-14	2.27984	0	1.54152
COPS6	3.43602e-15	-0.985611	9.49366e-23	2.05157	3.15485e-270	1.60957
COPS7A	2.26e-07	-1.29846	1.21696e-09	1.78342	6.84164e-101	1.73491
COPS7B	6.98017e-08	-1.415	2.90894e-12	1.61773	2.07411e-113	1.03504
COX20	0.00246779	-1.83373	2.87824e-08	1.0895	2.70053e-10	0.278565
COX4I1	4.9576e-28	-0.736514	3.56192e-62	2.29421	0	1.86774
COX5A	9.4537e-14	-0.901214	2.32239e-19	2.05051	4.30352e-282	1.96361
COX5B	9.83324e-17	-1.22632	1.44445e-30	1.93604	0	1.40523
COX6A1	8.24343e-08	-1.48929	6.18283e-20	1.47777	0	1.35088
COX6B1	2.75948e-09	-1.26938	6.89708e-17	1.73597	0	1.79721
COX6C	5.85282e-15	-1.03062	6.76989e-30	2.00009	0	2.06873
COX7C	9.56286e-11	-1.29934	1.85606e-20	1.7503	0	1.42542
COX8A	4.06134e-09	-1.20806	1.2925e-10	2.03327	0	1.45137
CPB2	0.013602	-0.591513	0.0110864	2.36254	0.348976	0.396459
CPE	4.9778e-150	-2.24362	1.93229e-31	0.63256	1.1168e-137	-0.703146
CPEB4	2.24458e-07	-0.756213	6.37521e-143	2.03707	5.6249e-242	0.987535
CPSF7	5.24119e-08	-1.5565	1.53336e-25	1.47719	1.93595e-75	0.618048
CRADD	0.000259474	-1.87412	4.60081e-14	1.04595	2.83207e-09	0.437136
CRAT	0.00237871	-0.811988	0.00182776	2.17102	2.51631e-25	0.807946
CREB5	8.48273e-07	-0.658569	1.12585e-07	2.47833	2.42234e-05	0.655035
CREBBP	9.9748e-12	-0.720798	1.24523e-111	2.27607	1.49116e-57	1.28275
CRLF1	1.79125e-08	-0.697441	1.58201e-09	2.23185	7.19052e-39	0.862487
CS	1.81863e-10	-1.29957	1.19738e-20	1.74021	3.51819e-220	1.49166
CSK	0.0105371	-1.37636	0.00587	1.63057	1.18534e-15	0.423958
CSNK1D	5.58742e-13	-1.11669	3.75332e-24	1.80903	6.06009e-296	1.35119
CSNK1G2	2.13113e-06	-0.81419	3.28934e-07	2.21374	3.91449e-88	0.975538
CTDSP2	3.08331e-07	-1.38682	1.67532e-12	1.52015	6.925e-11	0.383713
CTNNA1	3.2429e-18	-0.775872	8.11367e-48	2.08714	0.000177239	-0.252687
CTNNA2	1.92294e-181	-1.99725	2.48327e-64	0.808328	1.33056e-09	0.109401
CTNNBIP1	0.000222174	-1.51476	1.86671e-06	1.21604	1.50902e-30	0.511407
CTNND2	2.13143e-194	-1.42679	7.82763e-159	1.47996	2.05843e-108	0.533159
CTSA	4.54351e-13	-1.30954	1.26235e-20	1.8222	6.99269e-142	1.1801
CWC15	1.40301e-12	-0.843846	3.61347e-16	2.28248	5.43463e-108	1.10199
CXXC1	8.58028e-05	-1.67932	1.32564e-06	1.37118	2.67143e-07	0.640154
CXXC5	1.2508e-06	-1.63755	1.38619e-11	1.47161	3.44135e-138	0.91344
CYB5R1	1.55377e-06	-1.0331	1.63935e-07	2.15514	3.68382e-06	0.392961
CYB5R3	1.32768e-07	-1.15629	1.19186e-09	1.84942	2.36597e-18	0.332839
CYC1	4.54327e-08	-1.17266	1.58227e-11	1.81948	7.13046e-218	1.3161
CYP2E1	0.0247921	-1.28817	0.0194744	1.7788	4.34157e-17	1.16741
CYP7B1	0.0311939	-2.01933	0.00479665	0.630066	0.00633398	-0.31572
CYTH1	5.24744e-16	-0.914321	1.14047e-36	1.88365	8.93744e-21	0.961564
DAD1	7.36228e-06	-1.29022	2.00479e-07	1.58165	9.37879e-05	0.137232
DAXX	0.049636	-1.4571	0.0428114	1.81067	4.95185e-18	0.919074
DBP	0.0321984	-1.4746	0.0226416	1.66114	1.01549e-16	0.588015
DCTN4	1.77245e-17	-0.92941	7.25794e-50	2.023	1.345e-90	1.00826
DCTN6	1.07257e-17	-0.646717	6.22428e-24	2.3077	1.09006e-112	1.19808
DDAH1	4.24912e-38	-1.4866	7.11551e-76	1.40496	0.000715395	-0.135434
DDB1	2.94773e-11	-1.3496	2.42784e-25	1.68013	3.99746e-107	0.966199
DDB2	0.00302223	-1.43125	0.00135828	1.60521	0.183706	0.0975046
DDIT3	3.07717e-05	-1.3517	8.41307e-07	1.69042	7.49705e-07	0.839291
DDT	3.44184e-05	-1.38192	3.81631e-06	1.81441	5.32258e-08	0.682685
DDX23	0.000721347	-1.22094	0.000240215	1.72153	1.57122e-11	1.02892
DDX3X	4.69257e-07	-1.14567	2.47858e-60	1.84173	9.51823e-06	0.502987
DDX41	0.00157553	-1.04573	0.000847646	2.03327	4.7327e-52	1.21636
DECR1	1.74696e-06	-1.29582	2.74665e-27	1.53231	0.000116952	0.20864
DERA	0.0273512	-1.6853	0.00250222	1.09518	0.0339202	0.194559
DERL1	5.41588e-10	-0.672019	1.86289e-11	2.16258	2.10656e-08	0.7916
DGKG	0.00803508	-1.23668	2.0793e-41	1.54731	0.00195592	0.119978
DHX9	2.48713e-24	-0.697328	4.63809e-70	2.23051	1.9236e-38	0.81529
DKC1	0.000486611	-0.638132	0.00021699	2.08037	1.38296e-31	0.787882
DMAP1	1.36191e-09	-0.610433	5.11841e-11	2.40015	5.68782e-158	1.45126
DNAH7	0.009344	-0.946127	3.73315e-90	1.94026	0.969893	-0.0476246
DNAJB11	2.9554e-08	-0.641845	1.60849e-09	2.3461	3.45341e-14	0.924808
DNAJB2	0.00233808	-1.9261	6.77415e-09	1.11011	2.55148e-120	0.992609
DNAJC3	1.93954e-12	-1.09173	4.5731e-31	1.80425	0.410513	0.0223938
DNAJC7	4.79745e-20	-0.841419	1.59749e-43	2.10721	1.86375e-211	1.57062
DNER	0.0086064	-2.89236	0.59874	0.176106	3.40626e-159	-1.21778
DOCK10	0.00206942	-1.11949	0.00152862	1.65079	0.21904	0.197132
DOCK4	1.70478e-103	-1.42069	1.60468e-87	1.39643	1.43667e-205	1.74648
DPP7	2.17516e-05	-1.62022	1.28202e-22	1.45381	2.91122e-45	0.581723
DPYSL2	4.46672e-07	-0.890811	4.22127e-144	2.12916	3.11443e-60	0.461646
DR1	0.000240692	-1.1809	4.19169e-05	1.74983	7.51958e-14	0.795722
DSE	1.40802e-16	-0.712001	1.50953e-53	2.04105	0.508788	-0.124601
DST	2.40705e-178	-1.75404	1.39528e-120	1.25942	7.74505e-08	0.133027
DTNA	1.68437e-189	-2.14828	1.53266e-32	0.739228	4.42514e-10	-0.347449
DUSP1	0.00105476	-1.91046	0.000100717	0.912512	3.74046e-56	0.998596
DUSP16	9.91887e-13	-0.849535	3.64584e-23	1.84478	7.60867e-05	0.318065
DVL3	2.17662e-07	-1.19537	2.48425e-09	1.88722	2.61542e-63	0.711206
E2F4	2.65077e-12	-1.08569	7.63454e-15	2.28319	8.37936e-19	1.08227
ECHS1	5.17792e-06	-1.47077	2.42524e-08	1.56209	1.91258e-124	1.17175
ECI2	1.58085e-06	-1.06629	3.84819e-08	1.7318	0.247528	0.0482811
EDA	1.2881e-12	-0.606319	1.94843e-16	2.32784	0.000883766	0.383709
EDEM2	0.00102629	-0.692834	0.000620107	2.13491	0.000113	0.331324
EHBP1L1	0.00295885	-1.63267	0.00148719	1.85632	0.110287	-0.268925
EHMT1	0.0299425	-1.24561	3.64081e-70	1.71677	2.15308e-14	0.404268
EHMT2	1.47037e-07	-1.31345	2.74031e-12	1.6526	8.1903e-70	1.16873
EIF2B4	0.00231152	-1.28659	0.000912694	1.61462	3.04502e-09	0.593803
EIF2S3	0.00894444	-1.86821	1.83516e-10	1.05055	8.48258e-52	0.827774
EIF3D	0.000117927	-1.16533	1.36033e-05	1.63999	2.36132e-93	0.961439
EIF3I	0.000219696	-0.680527	8.31418e-05	2.09339	9.36661e-133	1.3755
EIF4EBP2	1.76731e-06	-1.24888	2.59154e-09	1.62509	2.49158e-05	0.197243
EIF4G1	5.77745e-05	-1.54186	1.41067e-06	1.47358	7.96303e-57	0.993682
EIF5A	1.96972e-06	-0.595419	4.7117e-07	2.33314	0	1.64673
ELMO2	4.49507e-05	-1.72363	1.20128e-08	1.23734	7.18333e-91	0.842411
ELP6	5.37513e-08	-0.685167	8.30448e-09	2.35487	1.17711e-36	0.758506
ENDOG	0.0190548	-1.65747	0.0109466	1.20569	6.26811e-15	1.44372
ENO1	0.0249557	-2.34791	8.68091e-07	0.604682	0.000213095	0.107569
ENO4	2.64109e-11	-0.970593	4.01075e-14	1.8678	0.0461215	0.425659
ENPP6	0.0225594	-1.6204	0.0143089	1.58597	0.311245	0.257424
EPHB1	2.99583e-14	-2.4307	2.62195e-05	0.477147	0.00500112	0.236001
EPN1	0.00483194	-1.4648	0.00154183	1.47072	0	1.83908
EPN2	3.08669e-08	-1.25278	1.12237e-39	1.67183	9.55613e-18	0.766866
EPOR	0.0434862	-3.82735	0.0711443	-0.940739	0.489572	-0.0889775
EPS15L1	1.02946e-15	-1.10543	5.18558e-56	1.92605	6.31198e-42	0.619543
ERCC3	1.56285e-17	-0.608162	2.28636e-25	2.26341	1.76354e-73	1.51551
ERCC6L2	1.31866e-08	-0.7736	1.11951e-95	2.11991	4.43426e-35	1.29892
ERMP1	1.01359e-14	-0.871039	3.6658e-23	2.1356	6.52246e-13	0.603384
ERN1	4.78015e-06	-0.625474	1.87814e-06	2.60224	0.0246594	0.365324
ETFA	1.86091e-12	-1.21353	7.96274e-29	1.79369	1.3386e-21	0.5852
ETFDH	5.48946e-21	-0.758382	2.60631e-51	2.09378	1.05606e-09	0.44793
ETV6	7.8445e-08	-1.00391	3.53036e-52	1.8849	1.16949e-25	0.984082
EWSR1	4.54378e-12	-0.951941	3.43373e-68	2.01113	1.40373e-77	1.43522
EXOC7	2.16872e-12	-1.35246	1.6361e-24	1.7375	2.92863e-172	1.13479
F8	0.00166434	-1.46385	0.00054341	1.44284	1.06118e-20	0.963509
FAM3A	0.00502371	-1.93375	0.001138	1.26729	5.11078e-19	0.498805
FAS	0.0229933	-3.18787	0.205103	-0.295656	6.18439e-14	-0.822027
FBXO2	0.00149528	-2.029	5.11388e-09	0.972491	2.78675e-176	0.982719
FBXO7	7.21703e-18	-0.810222	8.68922e-36	2.06481	5.27272e-55	0.85792
FBXW5	3.18916e-16	-0.60834	4.35788e-19	2.59842	1.36954e-123	1.34942
FDPS	1.61276e-09	-1.35537	4.85229e-22	1.54585	8.80027e-109	1.37941
FES	0.0208473	-0.89268	0.0173017	2.29246	0.779998	0.023056
FEZ1	4.3256e-15	-1.1367	1.18268e-49	1.91287	1.16902e-304	0.713297
FGD4	3.9289e-28	-2.77639	0.801579	0.136484	4.73005e-18	-0.640972
FGFR1	0.00042937	-3.09834	0.0952832	-0.0963763	8.13624e-05	-0.27897
FGFRL1	0.046703	-3.55372	0.139635	-0.513202	9.63782e-140	-1.45566
FHIT	2.31843e-62	-1.5617	1.52965e-52	1.27662	0.259774	0.180954
FKBP11	0.00564167	-0.773473	0.00357219	1.95516	8.71762e-31	1.44994
FKBP2	1.64873e-05	-1.67375	8.64185e-08	1.50856	2.70681e-87	0.816687
FLII	0.00157579	-1.07281	0.000564267	1.70519	3.38414e-22	0.75948
FN1	0.000113665	-0.741337	2.73246e-05	1.93998	5.3224e-05	-0.640558
FNBP1	5.5679e-80	-2.90392	0.739719	0.010387	1.97738e-30	-0.890511
FRS2	0.0170632	-1.13376	9.0706e-64	1.67901	3.43584e-14	0.468344
FUCA2	6.98966e-07	-1.02214	1.00659e-07	2.00798	0.155375	0.182962
FUT8	1.47251e-08	-1.02553	3.09963e-103	1.7882	3.89031e-07	0.437124
FUT9	3.34671e-121	-1.69204	1.29027e-77	1.07255	2.09115e-23	0.508897
FXN	7.16079e-14	-0.602112	1.88256e-16	2.44087	2.28425e-16	0.652006
FYN	1.98269e-68	-2.07921	8.23684e-36	0.838349	0.000264871	0.112965
FZD4	3.60512e-06	-0.843503	6.09784e-07	2.15788	0.00064097	0.420757
FZR1	0.00316259	-1.21147	0.00171726	1.88558	6.35012e-94	1.18868
GAA	1.61766e-05	-1.72099	8.32618e-10	1.2904	0.00297351	0.171362
GABARAP	6.88052e-12	-1.30699	4.3345e-34	1.7428	0	1.17323
GABRA2	8.39523e-39	-1.54652	5.31934e-72	1.27299	1.0255e-25	0.233623
GABRB1	8.24074e-82	-1.28205	2.67325e-123	1.56176	1.92947e-164	0.770654
GALC	9.44664e-11	-1.02435	2.88637e-17	1.91779	0.00182039	0.1793
GALNS	5.66029e-05	-1.06135	1.25385e-05	1.82425	0.000195158	0.517123
GANAB	1.53495e-07	-1.04822	5.58367e-10	1.84844	3.66775e-13	0.441213
GATAD2A	9.37851e-06	-1.4435	9.62915e-09	1.48866	0.0115566	0.2559
GATM	6.83681e-05	-3.3534	0.047964	-0.483386	0	-1.27984
GCLC	2.07416e-09	-1.28818	4.81646e-19	1.68137	0.579056	0.031701
GDI2	2.45656e-16	-0.819636	4.04948e-28	1.98906	0	1.24561
GET4	7.19272e-05	-1.17701	6.95226e-06	1.61618	1.04552e-144	1.22871
GGA1	9.67798e-11	-1.16788	5.14257e-17	1.84001	4.46935e-18	0.674987
GIPC1	8.22322e-29	-0.61116	4.27607e-42	2.54316	3.30101e-193	1.31446
GIT1	1.09324e-11	-0.909499	3.3949e-16	2.00701	1.95e-242	1.59925
GLO1	1.14832e-19	-0.690785	1.9316e-29	2.34657	1.58766e-83	1.2908
GLTP	7.03083e-06	-1.25304	4.21248e-07	1.71874	0.84024	-0.0867215
GMPR	0.0318782	-1.16607	0.0213063	1.71325	3.15638e-21	-1.15839
GNA12	3.52113e-21	-0.833584	2.07572e-38	2.07812	1.54661e-19	-0.507477
GNAI2	0.000405943	-1.9529	3.21294e-06	1.16084	4.50468e-26	0.335547
GNAQ	1.27324e-37	-0.816084	1.04137e-174	2.01111	0	1.1763
GNB2	8.03543e-09	-1.11688	6.48994e-11	1.95863	0	1.29762
GNB4	0.00539244	-1.56301	0.00073355	1.4301	0.0479466	0.104933
GNG7	4.34674e-11	-1.10569	1.12701e-21	1.93987	3.64289e-08	0.399449
GNPAT	2.8016e-14	-0.852467	2.04114e-20	2.14233	1.00517e-51	1.05535
GOLGA2	5.94771e-08	-1.41954	1.0455e-11	1.64459	8.64154e-43	0.916548
GPCPD1	1.45379e-14	-0.924863	1.22703e-22	1.88791	1.38619e-84	1.60542
GPD2	3.34333e-14	-3.1237	0.00285702	-0.321208	0.280729	-0.185299
GPM6A	5.72504e-216	-2.34014	6.07997e-30	0.418673	0	1.08086
GPM6B	1.56059e-71	-1.31844	1.46827e-122	1.54091	2.07949e-88	0.292014
GPR37	0.0142743	-1.64253	0.00941316	2.00417	2.42155e-08	-0.773418
GPS1	0.001286	-1.77002	2.09474e-05	1.15765	1.03902e-158	1.06745
GPS2	8.38888e-10	-1.15431	3.58106e-13	1.84666	1.04694e-55	1.15368
GPX4	4.40144e-15	-0.704131	1.60446e-22	2.17845	1.15839e-306	1.48488
GRIK1	0.000474324	-1.50029	2.3329e-05	1.24889	1.27175e-10	0.960521
GRN	0.0232098	-2.06648	0.00644623	1.09853	0.00167848	0.264465
GSN	1.35519e-07	-3.30244	0.00487467	-0.465318	0	-2.35453
GSS	2.27647e-10	-0.786296	2.94188e-12	2.34539	2.091e-68	1.34296
GTF2F2	1.00744e-05	-1.4945	1.10915e-13	1.28866	1.37074e-18	0.562542
GTF2H5	2.30636e-10	-0.860792	3.60933e-14	2.08312	2.79876e-11	0.691203
GTF2IRD1	1.04339e-09	-1.21798	1.21268e-23	1.66659	7.48609e-34	0.99233
GTF3C1	8.93475e-20	-0.909739	3.6054e-37	2.15791	1.00624e-115	1.32189
GYG1	0.000179883	-1.46704	1.95792e-05	1.50413	0.0710906	0.145976
H6PD	0.0043736	-1.72129	0.000658696	1.21384	0.850376	0.024571
HACD3	2.01488e-10	-1.0356	8.48402e-59	1.78663	0.0397867	-0.00704401
HADHA	8.33849e-05	-1.72125	3.04545e-14	1.26911	0.0560376	-0.112296
HCFC1R1	6.56583e-12	-1.09275	4.27695e-17	2.04166	3.51516e-179	1.63454
HDAC10	0.000135431	-1.46606	3.41295e-05	1.75342	0.150845	0.102453
HDAC11	0.0014503	-1.52544	0.000423865	1.67388	4.0253e-38	0.609835
HDAC6	7.29839e-09	-1.3381	1.44301e-12	1.75302	7.61639e-05	0.394488
HDAC7	1.42511e-12	-0.951283	2.20938e-19	1.89771	0.390942	0.155414
HERPUD2	0.031222	-1.8539	2.72558e-12	1.03881	4.15396e-08	0.228977
HES4	6.3862e-07	-0.952271	9.06412e-09	2.16658	6.7123e-10	0.50639
HEY1	5.05117e-06	-1.26387	3.53338e-07	1.66118	3.89133e-07	0.289769
HGS	1.86372e-07	-1.36472	2.2659e-10	1.7756	9.65295e-19	1.27211
HIF1A	8.42325e-12	-0.941678	3.133e-53	1.97338	9.16099e-06	-0.268565
HIPK2	6.71545e-05	-2.9213	0.712437	0.0248279	0.000364644	-0.551892
HIVEP1	3.65612e-15	-0.805156	6.33485e-62	2.08524	7.2277e-21	1.20663
HLA-F	0.0192789	-0.681488	0.0159822	2.28474	5.61587e-20	-0.796481
HMBS	0.0126916	-0.770472	0.00968428	2.10278	0.0258136	0.200583
HMGB1	5.98879e-32	-2.3203	3.06362e-13	0.639424	0	1.02507
HMGCS1	0.000996407	-1.79842	9.53981e-21	1.06902	7.57008e-224	1.25335
HMGN1	2.47352e-06	-1.43431	8.22249e-27	1.41963	2.82656e-63	0.642276
HMGN2	1.82284e-06	-1.56835	5.40462e-10	1.37925	9.70116e-08	0.405614
HMGN5	9.86678e-08	-0.873088	1.10924e-09	1.98095	0.0608253	0.351451
HNRNPF	3.20493e-08	-0.807238	8.47609e-10	2.16663	0.996756	-0.00906673
HNRNPM	6.53924e-25	-0.659029	2.50101e-63	2.19165	7.90228e-161	1.11244
HRAS	1.21946e-06	-0.690578	1.73753e-07	2.23581	2.18956e-127	1.48697
HSP90AA1	2.63627e-13	-1.64426	2.11739e-77	1.3573	0	2.3924
HSPA8	0.00327899	-1.82637	9.30895e-16	1.13919	0	2.17827
HSPA9	8.5949e-22	-0.768243	2.16025e-50	2.12501	0	1.39063
HSPD1	2.40262e-13	-1.0093	1.01336e-31	1.86972	8.23642e-303	1.17544
HTRA2	0.000557904	-1.02084	0.000234121	2.00381	2.81157e-44	0.939572
IDH1	3.26116e-06	-1.4764	1.68609e-11	1.34684	0.667306	0.0176943
IDI1	4.70306e-08	-1.5975	5.58856e-24	1.4307	7.94288e-85	0.730968
IFI6	0.0239848	-0.869663	0.0211166	2.18465	4.33215e-106	0.899745
IFIH1	0.017518	-0.732968	0.0152855	2.26759	0.559119	-0.146275
IFNGR1	4.53395e-15	-0.75146	8.23795e-24	2.08475	1.33727e-15	0.70291
IFT140	5.73605e-08	-1.1921	3.09637e-11	1.74625	4.70168e-11	0.594344
IFT88	0.000244798	-1.51429	2.6781e-20	1.33519	0.0123081	0.203885
IGFBP5	0.00842815	-3.33639	0.0746221	-0.647295	6.85627e-17	-0.793071
IKBKG	0.00279105	-1.53615	0.00120321	1.63167	3.86091e-66	1.19028
IKZF2	0.0282027	-2.73475	0.761549	-0.128039	0.0784528	0.176972
IL3RA	0.000246338	-1.36055	3.2114e-05	1.6319	0.534103	0.142655
IL6R	0.0171952	-1.71817	0.00488413	1.1441	0.27667	-0.249672
IL6ST	1.09812e-06	-1.38006	3.31663e-21	1.47363	2.25289e-19	-0.405366
ILF3	1.64102e-12	-1.14973	2.41976e-24	1.8638	2.10299e-111	1.01285
ILK	4.09539e-08	-1.48032	6.11072e-12	1.66584	1.14346e-33	0.645736
IMPACT	0.0011026	-1.35258	0.000320624	1.6769	4.67529e-12	0.602486
ING3	3.78731e-08	-1.0957	1.56053e-11	1.7778	8.83125e-06	0.516345
INHA	0.0027445	-1.21635	0.0014353	1.9598	1.43402e-13	0.77313
INPP5K	0.0167567	-1.40531	0.0103309	1.61105	7.58515e-24	0.766257
INSIG1	0.0469313	-3.06407	0.460882	-0.233357	0.248837	-0.172837
IP6K2	2.854e-17	-1.04824	3.57816e-36	1.95828	8.88797e-71	1.10683
IQCK	3.04006e-05	-2.44378	3.50185e-05	0.487735	0.00180724	-0.27467
IRF2	1.9764e-05	-1.53228	1.85954e-18	1.43539	0.484119	-0.105119
IRS2	9.55547e-23	-0.677517	5.02602e-68	2.14969	0	1.24136
IST1	7.51413e-22	-0.775525	2.62619e-47	2.10236	4.08189e-41	0.924644
ITGA7	2.38558e-05	-2.8126	0.682532	0.313016	1.79405e-103	-1.52528
ITGB3BP	1.17428e-10	-0.909091	1.02376e-14	1.9351	0.000660956	0.419404
ITGB8	0.000144693	-2.30583	0.0211118	0.435177	6.14012e-58	-0.681428
ITM2B	1.86431e-09	-1.23378	8.60263e-85	1.65395	8.27154e-57	0.254454
ITM2C	2.50668e-08	-2.2511	2.53943e-15	0.801047	5.26636e-13	-0.267117
ITPR2	2.97708e-35	-0.928467	1.3127e-112	1.95061	6.22849e-08	-0.301994
JMJD6	8.74542e-05	-1.09604	3.17146e-05	2.06999	1.58474e-49	0.998393
KAT2B	6.2995e-22	-2.90824	0.174976	-0.0753235	3.87394e-21	-0.686157
KAT5	0.00153536	-1.16817	0.000499922	1.70033	1.37051e-32	1.02784
KAT6A	2.55569e-22	-0.594246	6.51075e-83	2.26954	5.77644e-30	0.709107
KAT8	7.57371e-15	-0.721061	1.29177e-18	2.41899	2.88248e-75	1.27272
KBTBD2	5.65366e-13	-0.712129	2.80451e-18	1.94691	6.55938e-44	0.814729
KCNA2	1.0805e-17	-0.829359	1.74982e-47	2.16544	0	1.62873
KCTD7	1.99432e-07	-1.42891	3.13044e-11	1.58695	1.7266e-54	0.853455
KDM3A	5.68264e-05	-1.47709	7.0602e-24	1.45137	0.0416099	0.30916
KDM3B	1.98667e-19	-0.62919	1.307e-53	2.12461	6.5094e-27	0.664808
KDM6A	4.22193e-10	-0.640542	2.12035e-98	2.17239	3.14909e-09	0.887335
KDSR	2.19966e-12	-0.939342	1.141e-17	2.04798	0.0165469	0.295896
KIDINS220	0.00603417	-0.819287	1.75377e-107	2.03884	0	1.51694
KIF1B	1.04288e-30	-0.87267	1.17825e-166	2.00432	0	1.02164
KIF22	0.00767717	-1.34425	0.00513409	1.82513	6.2042e-07	0.694016
KIF5B	3.95887e-21	-0.735095	2.35424e-53	2.12742	8.13511e-29	0.969923
KIFC3	4.04931e-13	-0.986075	5.5364e-21	1.9746	1.46458e-108	1.22128
KLF7	0.0125395	-1.46917	2.74037e-21	1.42432	0.00121297	0.537391
KLHL20	1.15364e-14	-1.02139	1.74389e-28	1.99835	1.90194e-14	0.647176
KLHL22	1.08007e-24	-0.692602	8.86786e-59	2.31651	4.08374e-81	1.31967
KMT2C	1.95228e-32	-1.19387	2.03589e-120	1.68668	8.67509e-06	0.685948
KMT2D	2.43617e-17	-0.736689	1.31489e-21	2.48851	3.07977e-17	1.09069
LAMA4	2.69073e-07	-1.36843	2.79666e-17	1.80556	0.848394	0.000674565
LAMP1	2.47441e-13	-1.26232	5.99093e-23	1.83374	0.00205229	-0.183426
LAMP2	4.01869e-14	-1.31663	3.02577e-35	1.6624	3.94135e-73	-0.690624
LAMTOR1	6.47414e-05	-1.18826	8.44282e-06	1.87557	7.17398e-105	0.925318
LAMTOR4	7.06436e-06	-1.54318	5.42541e-08	1.4368	4.6763e-152	1.13124
LAMTOR5	3.22814e-10	-1.08863	3.14784e-13	2.00833	1.77169e-126	0.938021
LAPTM4A	0.000109011	-1.86284	5.76323e-09	1.08868	3.50004e-32	-0.795548
LBR	1.63371e-06	-0.902061	7.01385e-08	1.90686	0.000652026	0.341948
LDHB	1.07727e-07	-1.4412	1.88168e-33	1.53843	0	1.2503
LDLRAD3	3.61622e-07	-1.05935	2.99623e-43	1.72729	0.766011	-0.0609535
LEPR	8.02059e-08	-1.07641	1.05833e-12	1.59696	1.01762e-10	0.73879
LGALS1	0.0396311	-2.03948	0.0181121	1.17515	6.38685e-27	0.881136
LGR4	1.04839e-20	-2.69466	0.252075	0.177896	8.87549e-20	-0.713086
LHFPL2	0.0178281	-1.45457	0.00449618	1.14124	0.897949	0.0198251
LIAS	1.03706e-08	-0.7508	9.94608e-11	1.98964	1.85168e-12	0.579354
LIG1	0.020535	-1.33995	0.0148732	1.66568	7.27533e-18	0.579408
LINGO1	1.47631e-09	-0.586818	5.15736e-196	2.37389	0	3.95499
LIPE	0.00321063	-0.614113	0.00235295	2.40257	0.287962	0.222891
LMAN2	0.001654	-1.19156	0.000411449	1.48421	1.39896e-15	0.583367
LMBR1L	9.70697e-11	-1.07195	1.84551e-14	2.09109	1.12982e-30	0.606387
LMF2	9.89868e-13	-0.744614	2.12575e-15	2.34179	6.50495e-05	0.209064
LMNA	1.51118e-05	-1.24711	1.32232e-06	1.79312	7.33881e-28	-0.697257
LONP1	2.77844e-09	-1.08138	1.04726e-12	1.84051	1.52767e-134	1.11246
LPCAT1	1.82196e-09	-1.07415	3.47845e-12	1.99669	1.25157e-51	1.13717
LPIN1	2.01474e-17	-2.18536	1.5365e-16	0.77109	0.542777	-0.0274318
LPIN2	9.50901e-09	-1.3365	4.33561e-20	1.57876	1.81214e-21	0.425911
LRP1	0.00121702	-2.06962	3.29078e-15	0.857802	0.000265096	-0.165362
LRP4	9.05084e-12	-3.28284	0.00969457	-0.381459	0	-2.24162
LRP6	0.0358152	-1.36639	9.99205e-49	1.4847	4.5766e-59	0.934606
LRRC4B	2.71291e-24	-0.764779	3.85141e-42	2.32883	3.13642e-150	1.34725
LRSAM1	2.54444e-21	-0.755198	2.04505e-35	2.23373	3.98575e-32	1.1943
LSS	0.0259006	-2.73691	0.263184	0.220577	0.288078	0.0087805
LTBP1	0.0417675	-1.94948	0.000245313	1.00682	6.08687e-11	-1.13077
MACF1	2.04859e-205	-2.34248	2.58119e-36	0.611464	1.50837e-26	-0.711577
MAGED2	8.48768e-06	-1.53368	3.99743e-08	1.587	3.47099e-148	0.834068
MAGT1	0.0137278	-1.3934	0.0071236	1.53352	8.07078e-23	-0.785134
MAML2	7.17578e-118	-2.74483	1.50691e-06	0.153691	0.00373646	-0.467114
MAN1B1	5.82292e-06	-1.50877	7.13615e-09	1.44855	6.4397e-61	0.778396
MAN2B1	1.0102e-05	-0.835073	2.58765e-06	2.35948	0.00722168	0.475457
MANF	0.000175681	-0.785818	0.000121708	2.689	6.55352e-16	0.643771
MAOB	2.81129e-06	-1.56948	7.34938e-19	1.43651	0.306902	-0.0471023
MAP2K2	9.23309e-11	-1.21311	5.47441e-16	1.84353	2.50352e-279	1.69149
MAP2K7	1.67634e-07	-0.743515	2.16555e-08	2.2141	3.83697e-23	0.982415
MAP3K1	2.80813e-07	-1.20712	1.56576e-09	1.79229	0.00255701	0.528138
MAP3K12	1.9195e-18	-0.72185	1.69663e-28	2.19038	4.84202e-138	1.05341
MAP3K5	2.32192e-38	-1.27855	1.83398e-61	1.49974	1.17694e-45	0.562475
MAP3K8	0.0234587	-1.646	0.00971124	1.36386	0.0111789	0.360715
MAP4K2	0.00626102	-1.14917	0.00358299	1.84884	2.03581e-18	0.67381
MAP4K4	1.7341e-07	-0.682458	3.78894e-155	2.17533	0.000356247	0.151803
MAPK11	6.21585e-10	-0.868571	2.45552e-13	2.04887	1.14682e-274	1.51475
MAPK12	0.000887179	-1.50997	9.97803e-05	1.41943	1.13312e-08	0.368872
MAPK3	2.22776e-05	-0.808689	8.47106e-06	2.29152	1.76882e-239	1.63248
MAPK8IP3	6.52888e-36	-0.594831	9.1878e-90	2.6133	0	2.43114
MARCKS	0.000260698	-1.56761	3.09964e-16	1.38772	0.000620618	0.154669
MAU2	6.76299e-19	-0.947252	1.1247e-31	2.04973	2.15991e-60	0.883287
MAVS	1.40935e-06	-1.64152	9.80358e-10	1.49125	2.17911e-06	0.552988
MBD3	0.000364755	-1.52559	5.94838e-05	1.49125	3.28543e-13	0.752063
MBOAT2	0.0164998	-1.28765	1.6515e-54	1.63866	3.89444e-23	0.656987
MCAT	0.019474	-0.978734	0.0152001	2.03449	2.56936e-102	1.50986
MCL1	0.00736732	-1.64058	0.00258302	1.39477	0.663154	-0.0654277
MDC1	9.64156e-06	-0.82675	2.42278e-06	2.18158	1.95514e-26	0.830702
MDM4	3.6272e-13	-0.85319	2.39482e-72	2.01712	7.18772e-31	0.671307
ME2	3.37252e-24	-0.722889	3.93777e-48	2.26648	1.45178e-14	0.963998
MEA1	2.75253e-09	-0.688592	5.13208e-11	2.31872	5.17416e-219	1.61312
MECOM	1.04872e-05	-0.723479	1.53243e-06	1.94954	0.00453842	0.405556
MED11	0.00192836	-0.878093	0.00080973	1.8006	0.00220862	0.432944
MED14	9.61464e-18	-0.996651	2.23887e-34	2.03875	1.44742e-29	0.621787
MED25	1.41244e-05	-1.32217	4.41979e-07	1.67078	5.88538e-69	0.879307
MED28	0.00183085	-0.700585	0.00111347	2.17263	5.44637e-157	1.35961
MED29	0.000168233	-0.957222	3.70732e-05	1.91672	2.82522e-103	1.01278
MEIS2	1.07099e-90	-1.92818	5.20533e-11	0.868648	8.83956e-55	0.674767
MFN2	1.72615e-20	-0.594801	5.75487e-27	2.52118	0	2.09125
MGAT1	1.39215e-05	-0.938574	3.83024e-06	2.28603	1.15245e-20	0.999031
MICA	0.0467253	-3.70488	0.0809734	-0.714885	0.68166	-0.0537621
MIF	8.50814e-10	-1.17078	7.05944e-15	1.85256	0	2.03264
MIS12	0.00106437	-1.33002	0.000375461	1.54835	0.000153149	0.424352
MKNK2	0.00178954	-0.695223	0.00114269	2.27663	1.70303e-06	0.482873
MLEC	1.58872e-17	-0.794577	1.09371e-23	2.23736	4.98296e-76	0.985186
MLH1	1.85251e-13	-0.68057	5.88833e-19	2.17695	5.2682e-60	1.15143
MLH3	1.68886e-19	-0.807728	6.38617e-55	2.18448	3.88844e-32	1.05011
MLST8	4.39711e-06	-1.4282	6.23125e-07	1.88249	6.19059e-56	1.30225
MLX	1.55302e-05	-1.03701	3.41829e-06	2.02217	8.52078e-59	1.08384
MOB1B	9.45732e-21	-0.708145	2.72934e-48	2.08725	2.04268e-82	0.928292
MOBP	0.0212065	-1.87646	0.0177864	1.3349	7.12873e-77	-1.64899
MOGAT1	0.017282	-1.07687	0.0142567	1.74402	0.203511	0.312505
MOGS	8.46613e-10	-0.798295	2.2339e-12	2.07636	4.04872e-24	0.788512
MOSPD2	4.18768e-12	-0.871807	4.91055e-17	2.02347	1.61965e-06	0.514506
MPC1	2.2312e-14	-1.01051	3.2671e-61	1.99038	3.86576e-27	0.482224
MPI	0.0178954	-1.33215	0.0110007	1.62741	3.65277e-35	1.04572
MPZL1	9.86807e-25	-0.607124	1.07354e-40	2.38367	1.1244e-10	0.480142
MRAS	2.51335e-05	-1.60062	9.71406e-21	1.41739	7.26581e-293	1.07949
MSL1	9.07742e-25	-0.664155	1.49585e-58	2.26434	1.37115e-113	1.21306
MSMO1	1.29172e-05	-1.88706	2.76604e-16	0.895179	0.000562839	-0.262789
MSRB2	0.0211266	-1.95103	0.00193283	0.907355	0.0153694	0.208999
MSRB3	0.000626625	-1.55947	7.29945e-16	1.19378	0.00161181	0.390112
MTA1	0.00067759	-1.76	3.5148e-09	1.19711	4.82278e-68	0.688492
MTAP	6.97962e-10	-1.0093	1.72547e-14	1.7481	0.000257793	0.234108
MTM1	3.01266e-24	-0.622426	9.29834e-59	2.20929	0.000720555	-0.261555
MTMR1	1.46278e-17	-0.719484	4.32808e-71	2.11863	1.19816e-65	0.899285
MTMR10	0.000689027	-2.99721	0.878981	-0.0224344	2.12366e-68	-0.953182
MTMR14	3.79515e-06	-1.38767	3.66833e-08	1.53427	1.37779e-18	0.777183
MTMR3	0.00149163	-1.21154	1.18136e-55	1.6841	0.00178817	0.302718
MVD	1.12342e-09	-1.24183	3.15028e-16	1.73854	1.55373e-64	1.00557
MYO6	2.42446e-27	-1.30226	1.10737e-97	1.59373	2.51945e-18	0.528565
NAPRT	0.0380132	-1.42606	0.0283766	1.64613	0.905734	-0.0179675
NAV1	0.0123062	-1.44911	7.77221e-76	1.515	0.00015481	0.14395
NAV2	5.08692e-53	-1.08616	2.70295e-159	1.87608	5.22539e-11	-0.310351
NBR1	1.89873e-17	-0.899571	2.86882e-28	2.17406	8.86658e-80	0.997259
NCAM1	2.01061e-21	-0.635603	1.96064e-184	2.21642	3.60973e-94	0.399896
NCBP1	2.17622e-19	-0.682904	3.00546e-34	2.1342	4.80668e-40	0.815202
NCOA1	3.28694e-40	-0.967386	3.22068e-163	1.92224	9.82672e-31	1.17752
NCOA6	6.61362e-26	-0.63798	2.44375e-71	2.33817	4.1141e-104	1.15723
NDUFA11	2.53824e-06	-1.52683	4.85558e-09	1.50529	0	1.58888
NDUFA12	3.27387e-11	-0.998378	7.57683e-18	1.69841	3.56038e-66	1.61509
NDUFA13	1.68775e-09	-1.37039	3.78251e-20	1.5212	0	1.60369
NDUFA2	0.00382027	-1.4161	0.00146485	1.38864	4.59239e-259	1.26653
NDUFA3	0.00533677	-0.994184	0.0033607	1.96608	1.56545e-162	0.771704
NDUFA4	4.50894e-20	-0.728842	7.32225e-67	2.27894	0	2.16552
NDUFA6	0.00011774	-1.20672	1.1641e-05	1.65081	3.76618e-47	0.96031
NDUFA7	4.367e-06	-1.25707	3.50704e-07	1.98541	3.93231e-68	0.9971
NDUFA8	2.91496e-19	-0.635549	7.59004e-25	2.49558	0	1.89816
NDUFAF6	4.29716e-21	-0.880761	1.99015e-41	2.13981	2.33646e-35	1.5727
NDUFB10	0.00594549	-1.74905	0.000101105	1.03894	9.49223e-246	1.29724
NDUFB11	0.000297533	-1.55699	9.62973e-06	1.44357	2.42427e-303	1.81767
NDUFB2	8.48232e-10	-1.28116	3.0128e-16	1.75075	5.36538e-187	1.42643
NDUFB3	1.9244e-07	-1.15055	7.07651e-10	1.68451	1.29205e-116	1.28262
NDUFB4	5.60742e-12	-0.989292	6.09197e-22	1.74856	0	1.3749
NDUFC1	2.53694e-07	-1.07743	5.26041e-09	1.90299	7.77775e-52	1.19865
NDUFS3	2.66343e-05	-1.45427	2.25071e-08	1.35512	6.64687e-241	1.23586
NDUFS6	6.39343e-08	-0.785923	2.58945e-09	2.13128	5.55802e-145	1.36961
NDUFS7	6.302e-12	-0.883361	2.40428e-14	2.35896	2.05578e-142	1.10239
NDUFS8	4.07608e-10	-1.08902	7.40915e-13	2.04227	9.775e-305	1.48424
NDUFV1	6.3306e-22	-0.673628	7.18895e-41	2.23952	4.5878e-192	1.70738
NECAP2	0.00127244	-1.57798	0.000414698	1.65659	0.910599	-0.0329644
NEK7	1.69831e-05	-3.01876	0.056496	-0.239451	0.189034	-0.160568
NEK9	3.54276e-11	-1.30306	4.98237e-32	1.68573	1.20259e-17	0.682436
NEO1	2.12457e-07	-1.09944	3.66579e-106	1.7979	6.60998e-35	-0.628394
NFATC3	4.44359e-24	-0.66509	4.04776e-62	2.36978	1.54955e-15	0.81231
NFIB	3.0957e-51	-1.23874	5.24306e-101	1.61155	9.23378e-23	0.398664
NFKBIA	0.0173058	-1.82592	0.00832352	1.27655	1.71536e-14	-0.413028
NFYA	0.0246841	-1.17083	0.017487	1.80614	1.74628e-15	0.728475
NFYC	2.5414e-18	-0.824272	5.15761e-49	2.08912	4.00564e-150	1.32094
NLGN3	1.01859e-06	-1.23703	1.67127e-08	1.66154	9.54378e-11	0.270287
NMT1	8.89552e-08	-1.45829	8.54312e-26	1.48823	4.8967e-163	1.33116
NOP10	0.000116889	-0.73819	5.48156e-05	2.2875	1.79057e-37	1.29821
NOSIP	8.50587e-06	-1.42355	8.94663e-07	1.70338	6.84925e-27	0.847976
NPC1	7.02906e-15	-0.850053	1.16278e-24	1.8926	0.000353157	-0.373687
NPDC1	4.23638e-20	-0.779119	3.69218e-98	2.35437	0	1.73818
NR1H3	2.96485e-07	-0.621464	5.31182e-08	2.30436	0.589558	0.0338732
NRAS	0.00290539	-0.897208	0.00171284	1.87557	1.36344e-19	0.707037
NRXN1	3.73885e-55	-0.623058	3.28379e-206	2.15668	0	2.16827
NSUN6	3.54068e-19	-0.729947	6.39653e-52	2.06341	4.99082e-15	0.643532
NTHL1	0.0475137	-1.14775	0.0422029	2.19331	3.34803e-52	0.890271
NTM	1.02456e-209	-2.06141	1.09289e-35	0.886526	4.93738e-111	0.654454
NTN1	0.00348005	-1.14788	0.00123228	1.64924	0.192125	-0.218985
NTRK2	4.49181e-51	-0.824144	1.11788e-146	2.04517	9.30345e-109	-0.50748
NUBPL	1.67836e-05	-1.1738	2.49731e-33	1.67021	4.84685e-12	0.670708
NUMA1	2.14367e-08	-1.59119	3.20704e-23	1.48207	7.16475e-54	0.459434
NUP188	4.66287e-07	-1.00151	6.50127e-09	1.86755	0.410376	-0.0180937
NUP205	2.95297e-18	-0.844087	6.5216e-28	2.23417	1.66487e-22	0.808686
NUP37	0.00889357	-1.42569	0.00338125	1.43597	0.000893878	0.403065
NUP43	0.0335728	-1.67176	0.0183723	1.26051	0.427805	0.0131478
NXF1	9.68665e-07	-0.792577	4.60254e-08	1.94441	8.44286e-105	1.22537
OAT	4.20127e-20	-0.775212	1.79903e-40	2.12088	3.34516e-307	0.992849
ODC1	1.7133e-05	-0.838541	3.57416e-06	2.07859	3.04451e-26	0.852772
OFD1	3.41413e-17	-1.09889	2.06992e-49	1.8529	9.2958e-07	0.386991
OGDH	7.71292e-20	-0.790774	6.70494e-55	2.13526	5.23177e-132	1.05502
OGG1	1.75925e-06	-0.936964	8.08246e-08	1.77241	0.000308975	0.21184
OMA1	3.47876e-06	-1.23883	9.97858e-12	1.48024	0.0418266	0.182318
OPHN1	8.17318e-65	-2.49848	8.98399e-08	0.320676	0.015484	0.106019
ORMDL3	0.0153902	-0.849952	0.012676	2.2963	9.24282e-288	1.69608
OS9	1.02634e-13	-0.823001	1.04309e-19	1.98317	2.27131e-24	0.781524
OSBPL2	1.23668e-09	-1.01977	1.96354e-12	2.04406	8.50615e-68	0.779247
OSBPL9	2.26212e-11	-1.01112	1.0089e-54	1.77862	0.000255282	0.211057
OSER1	5.21426e-05	-0.979385	5.56207e-06	1.75004	6.04176e-24	0.739951
OTUD5	1.21562e-10	-1.06573	1.39326e-14	1.94608	0	1.57678
OTULIN	3.54685e-14	-0.852592	5.72225e-20	1.98381	1.94345e-13	0.538971
P2RX4	0.000592305	-0.686507	0.00039769	2.29545	1.92778e-10	0.842396
P2RY12	0.0233825	-0.593586	0.0205571	2.32291	0.0116163	0.355672
P4HA1	0.000204925	-1.41865	9.89516e-42	1.55517	2.18204e-19	-0.618114
P4HA2	4.42523e-05	-0.988632	1.13074e-05	2.10447	1.08593e-15	0.952646
P4HB	9.08025e-07	-1.40342	5.95212e-11	1.53605	4.44212e-22	0.315617
PAN2	8.2921e-05	-1.475	1.9931e-06	1.45678	0.00938572	0.317842
PARK7	1.12915e-10	-1.02265	2.14227e-16	1.81258	0	1.51283
PAXIP1	1.87257e-18	-0.648291	1.67217e-26	2.36554	1.85035e-13	0.59984
PBRM1	2.07604e-14	-0.752925	1.35388e-87	2.13072	2.30415e-18	0.862796
PC	2.09329e-10	-1.16895	1.9432e-17	1.87629	5.49426e-09	0.230742
PCTP	2.48796e-12	-0.848992	1.2933e-17	2.24042	0.0729229	-0.188077
PDE4B	2.1967e-64	-1.79827	7.04303e-18	1.08047	1.6615e-09	0.847856
PDE7B	1.3943e-20	-1.2075	6.00951e-56	1.66868	1.27511e-47	1.27879
PDE8A	1.68681e-16	-0.800485	2.70342e-70	2.15223	9.70844e-06	0.300562
PDGFA	0.000144911	-0.762833	5.9724e-05	2.1247	1.67082e-124	1.46276
PDIA3	5.68197e-23	-0.732876	1.51421e-37	2.2889	2.22261e-08	0.497158
PDLIM2	0.028326	-0.911168	0.023352	2.05963	0.0167491	0.20131
PDPR	2.11967e-12	-0.866618	3.83923e-16	2.16081	1.1981e-89	0.727434
PEBP1	0.000526605	-0.939654	1.54522e-78	2.01267	0	1.861
PER1	1.53896e-10	-0.882903	5.26061e-15	2.00515	2.19655e-06	0.218725
PFKFB3	2.28212e-10	-2.60405	1.21721e-07	0.492084	2.64431e-42	-0.548764
PFKM	1.12725e-13	-1.02501	4.30343e-25	1.91971	5.82931e-177	1.0775
PFKP	1.45973e-10	-2.50524	5.46205e-08	0.653854	3.06375e-289	0.963437
PFN1	0.0109956	-1.5459	0.0031298	1.37986	5.19526e-112	0.803707
PGD	2.19482e-05	-0.91046	3.96433e-06	1.93811	8.66915e-07	0.700158
PGM1	0.000295178	-1.81247	1.81466e-10	1.18969	0.528955	0.0121205
PHACTR2	9.08307e-08	-0.974586	4.71094e-21	1.93862	9.31569e-19	0.703513
PHB2	2.80595e-06	-1.05777	1.93606e-07	1.91881	7.05074e-205	1.36454
PHF1	1.15813e-12	-0.823095	7.87694e-18	2.04705	1.11553e-90	0.926321
PHF2	1.03002e-10	-0.706089	8.53186e-13	2.22437	1.05525e-20	0.733718
PHKA2	7.18243e-08	-1.48129	9.44356e-13	1.59138	0.00142645	0.368067
PHKG2	1.57243e-12	-0.941215	2.86089e-15	2.27811	1.1628e-106	-0.639649
PHLDA1	1.02459e-05	-0.926368	4.51769e-06	2.19211	2.69153e-18	1.02508
PHLPP1	1.94988e-71	-2.66109	0.00422823	0.142641	9.64396e-08	-0.368167
PHYH	7.95493e-05	-0.910015	2.34481e-05	2.1594	2.14562e-19	0.722291
PI4K2A	3.8167e-08	-0.690193	1.38257e-09	2.16708	1.44822e-142	1.41845
PI4K2B	0.000304154	-1.36649	2.09927e-05	1.23143	0.232376	0.252454
PI4KB	1.31188e-14	-0.67152	8.27963e-20	2.10851	3.29668e-121	1.19716
PIAS3	0.0115545	-0.967945	0.0071521	1.71848	2.12036e-19	0.718515
PIAS4	0.0157301	-1.88308	0.00310288	1.17912	1.30088e-20	0.751126
PIDD1	3.77593e-05	-1.63288	9.60527e-08	1.32274	0.0118829	0.19522
PIGF	3.45407e-16	-0.813707	5.485e-26	1.929	1.32563e-13	0.582167
PIK3C2A	6.87006e-05	-2.07699	1.3711e-20	0.799856	2.19913e-06	-0.373833
PIP4K2A	7.86711e-16	-0.615724	3.3384e-78	2.2918	5.16427e-06	0.158533
PKM	0.00585716	-0.971963	5.72702e-98	2.11338	0	1.75324
PLA2G4C	5.92915e-26	-0.627518	3.76656e-37	2.47391	1.59772e-21	0.826485
PLCG1	1.19139e-05	-3.43215	0.0175191	-0.443148	0.993248	-0.0531378
PLEC	0.000416398	-1.71504	8.38853e-38	1.41548	1.30872e-60	-0.721321
PLK1	0.0427531	-0.899848	0.0377955	2.22591	7.64355e-05	0.521983
PLOD3	8.17686e-10	-0.664324	2.00952e-11	2.4197	0.0105062	0.198393
PLRG1	1.24821e-15	-0.863615	1.09232e-26	1.97816	3.44208e-84	1.10592
PML	0.0200497	-1.60241	0.0144398	1.69369	0.000217256	0.368031
PNPLA2	2.8794e-05	-1.23654	2.58114e-06	1.80559	7.22258e-44	0.743904
PNPLA6	1.97651e-10	-0.856962	3.60718e-13	2.12433	7.8236e-84	1.11908
PNPLA8	3.17881e-17	-0.999332	1.74399e-44	1.82845	2.25759e-13	0.448613
POLA1	5.42911e-20	-0.596881	1.54239e-43	2.27953	0.0178916	1.21658
POLD4	0.01591	-1.89073	0.00806199	1.17484	0.0270333	0.210118
POLR2H	5.6218e-06	-1.4096	2.98098e-09	1.55162	8.79691e-22	0.664187
POLR3GL	0.00168987	-0.918247	0.000666293	1.73418	4.9289e-06	0.585223
POLR3H	8.55975e-06	-1.35865	3.30687e-07	1.74655	9.15773e-47	0.752727
POT1	1.31521e-24	-0.592172	2.61198e-47	2.35265	7.63021e-32	0.815526
POU2F1	1.09714e-11	-0.946992	1.97235e-129	1.87884	5.08716e-10	0.32632
PPIE	8.82868e-05	-0.892122	3.03331e-05	2.15039	3.19667e-13	1.07774
PPP1CA	3.95051e-05	-0.858684	7.86093e-06	1.89944	9.61387e-135	1.41647
PPP1CC	1.28378e-08	-1.29197	7.19376e-15	1.58406	1.41717e-28	0.361891
PPP1R12C	1.62207e-12	-0.897952	1.85214e-15	2.14644	1.3707e-104	1.25368
PPP1R15B	1.03402e-08	-1.0667	5.51672e-11	1.98766	0.0151083	0.410563
PPP1R9A	0.000118895	-0.650673	1.95801e-150	2.10933	9.70768e-197	1.84252
PPP1R9B	0.000476697	-1.24472	0.000221399	2.00537	0	1.41804
PPP2CB	7.62089e-06	-1.44052	1.25567e-30	1.40404	2.2381e-246	0.88978
PPP2R2B	5.82555e-126	-1.26458	2.92114e-142	1.56902	0	1.60331
PPP2R3A	6.87377e-12	-1.00805	1.05702e-27	1.73135	0.102118	0.224365
PPP2R5B	1.25659e-13	-0.661097	8.35037e-18	2.25658	5.14167e-231	1.62474
PPP4C	0.00017549	-1.25096	2.91095e-05	1.75852	1.05094e-28	0.754007
PPP5C	3.46841e-13	-1.20101	1.79223e-18	2.04798	7.67507e-90	1.60483
PRDX2	7.29573e-16	-1.18218	1.98302e-33	1.89231	0	1.91763
PRDX5	6.01627e-06	-1.38095	6.59981e-08	1.53137	0	1.58514
PREX1	0.000676356	-2.80956	0.658971	0.0824687	3.98915e-39	-0.809119
PRKCA	4.91951e-70	-1.23769	5.37513e-116	1.64013	7.76819e-104	0.72859
PRKCSH	5.52714e-07	-1.45617	5.96162e-09	1.75751	2.22672e-54	0.586016
PRKD1	3.43367e-50	-1.71585	3.92353e-14	1.23313	0.129987	0.123812
PRKD2	0.00404962	-0.779502	0.00247856	2.03845	0.00359247	0.342094
PRKG1	1.66678e-129	-1.96503	8.23795e-24	0.770184	0.476886	-0.158484
PRMT1	1.07146e-05	-0.980808	5.91302e-07	1.80369	1.71495e-128	1.42737
PRMT2	4.66468e-10	-1.31743	4.35912e-29	1.57782	5.77121e-29	0.932693
PRPF3	1.40735e-12	-1.11039	5.13486e-20	1.77073	2.01207e-36	0.674787
PRPF31	5.72875e-12	-0.912584	1.03517e-14	2.20431	2.33426e-15	1.14785
PRPF38A	0.000145244	-0.644017	6.15161e-05	2.26004	6.66016e-22	0.621786
PRPF38B	6.68724e-20	-0.797135	3.38883e-34	2.06579	8.40093e-36	0.764395
PRPF6	8.45048e-06	-1.55943	2.00505e-08	1.53179	2.39515e-84	0.995748
PRPF8	1.4529e-13	-1.05791	4.52728e-23	1.91608	0	1.51118
PRPSAP2	3.98417e-10	-1.02949	4.4154e-15	1.85082	6.16846e-52	0.81669
PSD3	9.25767e-52	-1.16751	7.38531e-136	1.63975	0.0111817	-0.230878
PSMA1	1.20016e-26	-0.627364	1.83419e-66	2.28968	2.32731e-258	1.65088
PSMB10	0.0442876	-1.44499	0.0397968	2.04701	6.1975e-06	0.400202
PSMB3	5.62389e-07	-0.690689	9.89051e-08	2.13075	4.17653e-262	1.70511
PSMB6	6.30947e-05	-0.982377	2.17191e-05	2.12185	1.055e-123	1.39152
PSMC5	4.87649e-05	-0.916596	1.67535e-05	2.09788	7.3779e-245	1.34744
PSMD13	2.63895e-16	-0.651315	6.92875e-21	2.34346	5.65743e-122	1.4863
PSMD3	3.33909e-16	-0.613539	7.52426e-21	2.36341	0	1.81802
PSMD9	8.38035e-12	-0.607548	4.93765e-14	2.50658	9.38681e-11	0.620051
PSMF1	3.40199e-19	-0.853387	5.43037e-31	2.08673	4.69367e-253	1.47447
PSPH	5.03768e-07	-0.681371	4.79328e-08	2.11196	4.01244e-10	0.492318
PTBP1	5.54537e-10	-0.713322	1.92644e-11	2.39124	0.989469	0.00862457
PTCD2	5.53724e-06	-1.11264	1.21659e-07	1.65836	0.00117149	0.950542
PTPMT1	0.00227382	-1.46385	0.000232318	1.31055	7.29402e-31	0.548311
PTPN13	0.00050599	-1.51821	1.15836e-31	1.31501	1.09116e-07	0.719912
PTPRM	4.1747e-22	-2.48204	0.608098	0.394115	9.35809e-06	0.692484
PTS	7.53542e-16	-0.605253	7.70625e-19	2.45718	5.97574e-51	1.36883
PYGB	1.50664e-05	-1.73799	1.40888e-14	1.339	8.66086e-83	0.694941
RAB11B	4.49204e-08	-1.37213	8.26101e-12	1.79403	8.73928e-290	1.24512
RAB1B	0.000111187	-0.973675	3.46012e-05	1.97087	0	1.39097
RAB4A	6.75261e-12	-1.12049	3.51121e-24	1.73255	2.09719e-22	0.532208
RAB5A	5.21805e-26	-0.757323	1.21248e-47	2.29417	8.08081e-83	1.13607
RAB5C	2.2475e-06	-1.41994	9.15431e-09	1.54085	5.62773e-57	0.772411
RAD50	1.17901e-18	-0.634305	1.63343e-80	2.27268	9.3176e-195	1.42287
RAD9A	3.26207e-07	-1.01887	2.9386e-08	2.17254	7.5959e-11	0.625805
RAE1	8.48348e-09	-0.82386	3.36785e-10	2.31295	3.36918e-60	1.34575
RALGDS	1.20715e-22	-0.895713	1.17512e-44	2.11888	2.05207e-24	0.466431
RASD1	6.23366e-11	-1.32919	5.20988e-13	1.57561	0	2.32383
RASSF1	0.0367301	-1.2616	0.0290585	1.8006	2.83998e-07	0.486702
RBM12B	2.83785e-17	-0.633374	3.53749e-26	2.10706	1.57976e-34	0.876796
RBM22	6.64419e-05	-0.629631	2.01723e-05	2.11845	1.1009e-54	0.988723
RBMX	2.98721e-09	-1.20553	1.05674e-35	1.68344	1.80609e-46	0.453249
RDH11	8.79024e-23	-0.69437	5.55669e-38	2.12253	8.85754e-43	0.526635
REC8	0.0174398	-1.13221	0.012631	1.87328	0.01551	0.368965
REPS1	4.99244e-06	-1.17297	5.91398e-94	1.67762	5.77218e-62	0.674426
REV3L	8.67437e-25	-1.31163	7.98107e-91	1.50728	0.00057753	0.327444
RFC1	2.32177e-08	-1.58881	5.79855e-18	1.59663	8.506e-16	0.58197
RGN	7.35663e-06	-1.16716	1.02544e-07	1.76982	0.109745	0.218675
RGS12	2.33339e-05	-0.91061	1.34683e-24	1.76376	1.94136e-34	1.11792
RGS2	0.000146431	-1.24528	9.17905e-05	1.61149	2.07854e-113	1.52327
RGS5	0.000909011	-1.63524	1.56598e-11	1.22266	0.002369	0.165214
RHBDD1	0.01151	-1.79029	1.04228e-11	1.10507	0.481793	-0.113286
RHEB	2.74248e-17	-0.830513	3.54789e-76	2.20682	1.7924e-62	0.762969
RIMKLB	0.0152911	-2.05665	9.21818e-09	0.722524	2.47319e-07	-0.410204
RING1	2.52904e-20	-0.65941	2.31163e-29	2.37482	9.06576e-43	1.10407
RIPK2	8.0673e-06	-1.50171	1.0039e-08	1.32327	0.00263031	0.485565
RNF19A	3.22309e-11	-0.864426	6.72994e-98	1.99736	4.91665e-60	0.624365
RNF213	0.0105396	-1.96265	1.73815e-12	1.12039	3.22161e-15	-0.651272
RNF214	7.03772e-15	-0.815487	5.11337e-23	2.13151	2.22453e-26	0.575491
RNF25	0.000182989	-0.785548	8.00605e-05	2.23356	7.26406e-55	1.24711
RNF31	0.00024928	-1.61909	2.43896e-05	1.49325	0.0254362	0.579583
RNF4	9.2713e-11	-1.11602	8.18497e-15	1.97037	1.73608e-87	1.03487
RNF41	9.28332e-14	-0.607511	5.29167e-16	2.636	7.54012e-174	1.99888
RNF5	0.0309215	-1.25547	0.0281161	2.25929	0.000264115	0.371397
ROR1	8.78707e-08	-3.32035	5.67004e-05	-0.476806	0.522233	0.0180807
RORA	2.27633e-160	-1.99479	2.28268e-30	0.872891	0.00030235	0.204539
RORB	1.23553e-26	-1.10687	0.261145	1.67195	4.85436e-31	1.05924
RPA1	5.3647e-09	-1.01043	9.23261e-11	2.0291	2.29727e-05	0.660187
RPA2	4.76875e-05	-1.11383	7.3349e-06	1.8543	7.64299e-16	1.15251
RPN1	3.77615e-09	-0.90591	4.85592e-11	2.23397	2.30402e-32	0.810715
RPN2	9.09008e-13	-1.02813	4.09043e-18	1.95062	2.4599e-19	0.348655
RYR3	1.60255e-158	-3.54758	1.51207e-20	-0.551579	8.47543e-188	-1.68849
S100A6	4.99352e-10	-1.02319	1.02987e-12	1.86376	2.76161e-55	0.722088
SAMD4A	0.00022229	-2.25751	4.04855e-05	0.59792	0.0313613	0.557595
SAP130	8.22747e-20	-0.778419	3.92254e-31	2.2164	4.54175e-30	0.860949
SART1	0.0269344	-1.59317	0.0163746	1.38557	4.48495e-81	1.14617
SAT1	0.00134493	-1.58116	6.0377e-27	1.23227	3.12836e-06	0.147137
SAV1	2.69548e-08	-0.691354	1.22842e-09	2.29808	1.99169e-06	0.579098
SBNO2	0.00618911	-0.604821	0.0046964	2.31438	0.436853	0.0713588
SC5D	4.09257e-27	-0.604881	1.67792e-39	2.47271	1.14781e-59	0.820535
SCARB1	2.95021e-12	-1.09893	2.35056e-19	1.85475	1.27423e-20	0.838888
SCARF1	0.000687382	-0.855572	0.000358245	2.22449	0.637004	0.0433122
SCD5	1.26396e-44	-2.48986	3.49678e-08	0.478041	1.04046e-47	-0.317752
SCP2	1.28956e-11	-1.02523	7.47003e-51	1.95781	0.000300694	0.119873
SDCBP	1.02044e-09	-1.24019	5.27918e-17	1.70458	2.54021e-184	1.16958
SDHD	4.1347e-07	-0.74015	2.70972e-08	1.97938	2.05576e-07	0.491896
SEC11A	3.60955e-14	-1.00714	2.11567e-22	2.10441	0.000159089	0.320534
SEC11C	3.68108e-07	-1.16377	6.69071e-10	1.64262	1.6481e-08	0.106012
SEC24C	1.44708e-12	-1.02883	4.8259e-16	2.21892	2.64358e-76	1.03753
SEC61A1	0.000165838	-1.55051	6.32124e-07	1.41044	0.427954	0.0361814
SEC61G	1.71752e-05	-1.20058	2.34252e-06	1.99194	4.45228e-86	1.02079
SEMA4B	0.0233425	-1.92464	1.80501e-12	0.992009	5.7929e-30	-0.701673
SENP7	7.22216e-12	-0.810396	1.47612e-69	2.0589	5.05565e-12	0.480606
SERINC5	0.0235529	-1.95563	2.08346e-07	0.917016	0.228865	-0.151982
SERPINB6	2.19696e-05	-1.53846	1.33256e-10	1.36902	0.000340901	-0.37359
SERPINE2	2.2806e-29	-1.58281	2.53808e-18	1.372	1.16613e-132	-0.545506
SESN2	0.00750092	-1.06365	0.00592531	2.45939	1.94205e-07	0.681008
SETX	1.37697e-14	-0.638017	1.19094e-91	2.24978	7.61587e-18	1.25402
SF3B2	6.21727e-14	-0.815921	5.2958e-19	2.20757	3.05668e-104	0.92798
SFRP2	0.049293	-5.36758	0.0523063	-2.64162	1.10944e-07	-1.18339
SGTA	4.96134e-05	-1.54492	1.82185e-06	1.58695	1.61011e-117	1.14505
SH3BGRL	2.06309e-16	-0.585172	4.89788e-82	2.28174	3.28397e-91	1.08777
SH3BGRL3	2.94919e-07	-0.937628	1.52435e-08	2.23589	3.14137e-61	1.3035
SH3GLB2	1.06192e-18	-0.874397	3.39415e-29	2.1805	0	2.07492
SHARPIN	4.09395e-05	-1.17549	6.19932e-06	1.8374	1.84731e-10	0.415019
SHC1	0.024233	-1.4487	0.0133884	1.46437	1.34267e-08	0.449354
SHC2	2.96846e-06	-1.54191	9.61786e-15	1.43706	3.84492e-61	1.0325
SHISA5	3.0915e-08	-0.689787	3.51962e-09	2.23162	1.02044e-69	0.876129
SIGMAR1	0.00101083	-0.874364	0.00052203	2.06878	2.46184e-103	1.05757
SIVA1	0.000885743	-1.09589	0.000314336	1.80818	9.32343e-120	1.0175
SKA2	0.00159946	-1.67462	3.35176e-05	1.26082	0.000876048	0.455711
SKP1	4.03128e-19	-0.69838	1.35357e-81	2.20638	0	1.6482
SLC16A2	9.00515e-14	-0.706399	3.09023e-18	2.14466	0.000799411	0.27042
SLC25A1	0.0355352	-1.96918	0.0197401	1.11373	0.000338437	-0.22975
SLC25A11	0.000209909	-1.26722	2.9968e-05	1.66396	7.47671e-175	1.44514
SLC25A17	4.06285e-13	-0.917044	1.2568e-18	1.90152	1.20424e-15	0.581136
SLC27A1	9.09975e-07	-3.09138	0.418825	-0.066546	1.22485e-46	-0.935825
SLC38A1	8.1962e-48	-0.634816	6.79738e-116	2.33524	1.34973e-120	0.629241
SLC39A11	1.98018e-12	-2.14698	1.61418e-12	0.829251	1.33565e-26	-0.541893
SLC39A8	0.00307578	-1.51331	0.000562073	1.30489	0.0101019	0.253078
SLC3A2	3.06374e-05	-2.80436	0.916405	-0.0189185	0	-1.45187
SLC44A2	0.0315859	-2.11892	8.37426e-05	0.941851	8.28869e-286	-1.47427
SLC7A5	5.6384e-10	-0.598411	4.39007e-11	2.62797	3.60513e-24	0.644301
SMAD4	6.54177e-14	-0.942805	6.87855e-43	1.88959	4.49912e-21	0.630979
SMAD5	1.40981e-15	-0.839056	9.25202e-33	2.04453	1.27177e-05	0.358708
SMARCB1	5.39814e-09	-0.955153	2.78633e-12	1.90132	6.0542e-72	1.01543
SMARCD1	7.38594e-07	-0.986991	6.68463e-08	2.06834	3.55212e-09	1.26291
SMARCD2	0.0365285	-1.8836	0.00729052	1.0603	0.0106733	-0.189131
SMARCD3	0.000804599	-1.98074	2.50862e-07	1.2008	2.22687e-24	0.59957
SMC1A	2.53832e-07	-1.27003	5.04944e-09	1.82273	4.71486e-15	0.685752
SMNDC1	1.00071e-05	-0.826052	2.29682e-06	2.10481	1.00305e-22	0.87356
SMPD1	0.00482034	-1.34483	0.00214671	1.66204	9.00192e-09	0.496289
SMURF2	7.29531e-08	-1.16935	1.16004e-45	1.66414	4.67847e-06	0.392937
SNAP23	8.70144e-15	-0.844082	8.33543e-25	2.00479	0.00382293	0.282251
SNRNP70	1.67386e-32	-2.1333	6.44462e-31	0.867759	5.90488e-211	0.976085
SNRPF	0.000168432	-0.739768	8.31364e-05	2.20893	3.20445e-98	1.15545
SNX5	1.13297e-15	-0.765126	1.79777e-21	2.18555	5.669e-18	0.406568
SOAT1	1.94886e-08	-0.600751	4.87517e-10	2.18568	0.000296236	0.285913
SOD1	1.75989e-15	-1.0318	1.14225e-39	2.04972	0	1.82686
SORBS1	1.51125e-123	-1.59623	5.16108e-85	1.32197	7.28667e-61	0.373495
SORCS2	0.000719365	-2.33078	0.000180755	0.580663	0.604467	-0.475676
SOX5	1.16001e-138	-1.65285	6.02843e-78	1.19707	0.722716	-0.0836615
SP1	0.00452251	-1.66977	0.000957763	1.42688	0.363884	-0.132842
SPARC	0.00521115	-1.03542	0.00260211	1.64478	1.44851e-20	-0.99306
SPARCL1	1.76763e-165	-2.26848	9.32716e-22	0.624946	2.22713e-48	-0.264367
SPHK2	8.83486e-08	-0.589717	9.50769e-09	2.46458	2.55069e-11	0.747349
SPOCK2	4.55375e-14	-1.09395	3.70929e-38	1.87404	0	1.10729
SPOP	9.34746e-10	-1.08248	4.09444e-48	1.69854	6.46881e-49	0.658002
SPPL2B	0.000311025	-1.84228	2.80949e-16	1.18612	0.770181	0.0113632
SPRY1	0.000427432	-1.25297	0.000141983	1.70733	5.42073e-12	1.11178
SQLE	0.00527349	-2.00241	0.000157089	0.969424	1.03854e-13	0.523912
SQSTM1	1.12601e-20	-0.954028	1.36572e-40	2.00194	1.41309e-264	0.953037
SREBF1	0.0182546	-2.95235	0.868491	0.0722149	2.64768e-14	-1.09133
SREBF2	0.00197147	-1.26874	2.56107e-62	1.66733	2.1039e-238	1.24841
SRI	0.000300808	-1.67983	8.60984e-22	1.32975	3.04523e-65	0.40186
SRR	0.0265061	-0.595684	0.0229385	2.36062	0.0232213	0.307635
SRSF2	2.87563e-21	-0.593487	1.68786e-70	2.17958	0	1.09319
SRSF4	4.56996e-16	-0.876911	2.14193e-22	2.16175	1.88796e-141	1.28076
SRSF5	1.01448e-10	-0.846406	4.07259e-141	2.1057	1.3322e-295	1.01528
SRSF6	9.84723e-16	-0.969275	1.80407e-37	1.79798	1.13062e-24	0.494333
SSR3	0.000698316	-1.69598	1.6667e-05	1.17958	2.9796e-05	0.308742
ST6GAL2	1.63549e-08	-1.06532	1.22224e-38	1.86942	1.07752e-25	0.822806
ST6GALNAC3	2.01145e-11	-1.88151	3.67764e-20	0.974631	0.25097	-0.138585
STAG2	1.82725e-22	-0.699458	9.18558e-52	2.15795	2.17373e-24	0.525568
STAMBP	3.59409e-13	-0.756476	9.13934e-19	2.0844	1.40257e-06	0.907253
STARD13	2.67583e-14	-1.91783	6.22623e-07	0.994692	1.20547e-24	0.869409
STARD3	2.47923e-05	-1.74238	6.14382e-10	1.34069	0.0141748	0.0917894
STAT1	4.53736e-07	-0.9034	2.28019e-08	1.75294	1.09684e-55	1.03617
STAT2	1.94719e-15	-1.07363	3.15067e-33	1.87265	1.18837e-17	0.425991
STAT3	2.32e-09	-1.24897	8.3795e-20	1.5214	0.275636	-0.142302
STAT5B	5.81138e-05	-1.52195	6.09028e-14	1.39255	5.7232e-25	0.742427
STK11	0.00201614	-1.8753	0.000352368	1.38941	4.45556e-63	0.83113
STK17A	0.00293052	-1.82683	0.000210627	1.18786	0.0848021	0.249568
STK3	8.53932e-12	-2.41004	2.98238e-05	0.599124	0.0572243	-0.272101
STUB1	2.00612e-12	-1.10161	1.3121e-20	1.89088	0	1.6286
STX18	2.60557e-21	-0.819537	6.17008e-49	1.91913	2.21437e-21	0.530485
STXBP3	5.02219e-06	-1.34082	1.07469e-21	1.47331	1.60521e-05	0.237097
SUCO	1.42799e-18	-0.82771	3.57952e-39	2.04932	7.71876e-13	0.396779
SUMF2	2.71309e-19	-0.670098	2.00016e-26	2.43854	2.72797e-19	0.467892
SUN2	2.67603e-07	-1.10682	1.53693e-09	1.76148	1.02925e-11	0.194328
SUPT7L	6.12879e-26	-0.636468	2.11068e-42	2.45071	1.45741e-166	1.47407
SVIP	0.000834274	-0.941947	0.000584621	2.43752	7.92938e-32	1.45684
SYNE1	8.39699e-08	-0.59228	1.03116e-196	2.34552	0	1.59137
SYNE2	2.80017e-08	-0.754054	3.90176e-09	2.28013	1.67179e-18	0.865046
SYT11	8.84541e-17	-0.80413	2.8158e-92	2.14176	0	1.24898
SYT17	2.24788e-05	-2.73317	0.556646	0.106991	0.31861	0.0683473
SYVN1	4.15143e-06	-0.931411	3.63931e-07	1.9244	4.86916e-12	0.289731
TAB1	0.000700562	-1.6738	2.51578e-05	1.38458	2.05279e-07	0.488794
TAB2	7.61518e-13	-2.26416	6.26476e-28	0.56422	1.33804e-20	0.701652
TADA3	0.0193111	-2.10802	0.00199259	0.960261	8.67572e-57	1.07428
TAF10	0.0456688	-1.89999	0.0352091	1.51556	6.06748e-82	1.0233
TAF5L	2.50316e-09	-0.843606	1.1099e-11	2.08901	4.26151e-14	0.661591
TAF8	0.000518303	-1.16406	0.000112698	1.76376	0.0178729	0.181084
TALDO1	7.42827e-10	-0.633239	8.29204e-12	2.32828	1.51244e-46	0.862078
TANK	0.000125902	-1.38083	1.26903e-34	1.57043	4.57027e-08	0.718133
TAOK3	2.57926e-07	-1.27268	3.65306e-80	1.5622	4.08854e-05	1.21931
TAP2	9.71384e-06	-0.627353	2.47239e-06	2.36376	0.0319566	0.254426
TAPBP	7.05037e-22	-0.625883	3.05797e-35	2.38175	2.58256e-06	0.135319
TCEA1	1.32725e-10	-1.2771	5.89535e-17	1.73046	0.000147102	0.322503
TCF12	5.48304e-07	-1.15431	3.01754e-80	1.64179	0.91964	-0.00468675
TCF7L2	8.48803e-46	-3.31778	1.43603e-06	-0.500799	4.15161e-05	-0.373891
TEAD1	1.35439e-42	-2.4063	0.000392484	0.581471	0.0125511	-0.191091
TET2	9.56435e-15	-0.738508	1.56094e-46	2.01671	0.00160082	0.367245
TEX264	0.000160009	-1.25588	4.13635e-05	1.75018	4.19765e-28	0.691721
TFE3	0.00378677	-1.71261	0.000889661	1.29834	3.29715e-49	0.993674
TFEB	0.000427092	-1.21795	0.000140959	1.84658	0.212474	0.0809488
TFPT	0.00551275	-0.728847	0.00383774	2.11833	5.72391e-77	1.24736
TFRC	1.49124e-10	-1.44496	5.06047e-22	1.53333	3.6565e-19	0.428816
TGFBR1	4.95844e-06	-1.02519	4.16511e-08	2.01103	0.745235	0.0906449
THOC2	2.70984e-18	-0.777397	4.50204e-85	2.21354	3.29095e-19	0.952879
THOP1	6.65255e-09	-1.10827	9.58755e-11	2.19313	1.08709e-123	1.4305
THRA	9.2876e-09	-1.37321	4.11926e-15	1.66797	0	1.21617
TICAM1	0.00950191	-0.830378	0.0073519	2.27569	7.71158e-11	0.663886
TIMMDC1	1.58493e-16	-0.643719	1.48098e-21	2.38343	9.36424e-16	0.652667
TINF2	0.0136379	-0.734837	0.0108162	2.18527	1.2546e-19	0.479833
TLE3	0.0078937	-1.76015	0.00127893	1.23105	5.96135e-16	0.493839
TLE4	7.68759e-06	-1.16013	8.86694e-29	1.61322	5.7181e-57	0.939951
TLN1	0.00533523	-1.53156	0.00108276	1.29068	7.89606e-07	-0.53743
TM7SF2	0.0132918	-2.16262	0.000262642	0.994602	4.94504e-09	0.404536
TMBIM1	0.0451464	-3.7838	0.0848993	-0.811151	5.01045e-15	-1.59588
TMED5	2.708e-10	-0.966891	9.96103e-16	1.87631	0.355415	-0.0870703
TMEM135	1.47292e-07	-0.682828	2.9681e-108	2.11622	4.71498e-28	0.722425
TMEM179B	2.3987e-06	-0.940189	1.36101e-07	1.91855	7.83088e-08	-0.471374
TMEM192	1.00517e-12	-0.764612	1.89275e-16	2.14663	6.91971e-23	0.836974
TNFRSF1A	0.0275809	-1.82891	0.0114763	1.13479	1.41749e-25	-0.739098
TNIK	7.38749e-170	-2.84681	0.122472	0.0230717	7.65284e-56	-0.689818
TOMM40	1.91183e-09	-0.857716	8.36951e-11	2.48587	1.33072e-172	1.69639
TOMM5	4.98609e-10	-0.853879	7.53392e-12	2.00566	4.70817e-133	1.25749
TOX	7.11735e-53	-2.50519	7.85063e-06	0.342305	1.53933e-20	0.909209
TPCN1	4.27222e-31	-3.36796	0.00106698	-0.321166	7.07441e-110	-1.14717
TPI1	2.16703e-22	-0.724907	1.82131e-44	2.29497	0	2.27467
TPP1	0.0179263	-1.97463	0.000103746	0.949764	2.44481e-149	-0.972
TPR	7.61603e-26	-0.699149	7.96091e-57	2.27095	6.40489e-15	1.0442
TRAF2	0.00264063	-1.3623	0.0014606	1.81942	1.06772e-31	0.687561
TRAF7	2.43063e-05	-0.901096	2.78532e-06	1.88807	1.11463e-24	0.929537
TRAPPC1	2.28435e-05	-1.30785	2.40532e-06	1.83649	2.69685e-87	1.4124
TRIM25	0.0117897	-1.0125	0.0072946	1.74271	0.00745075	0.410588
TRIM26	7.29367e-14	-0.93181	1.77766e-18	2.14401	4.60384e-27	1.05303
TRIM28	2.84983e-05	-1.64028	9.077e-07	1.5992	5.66308e-33	1.12985
TRIM4	1.87019e-14	-0.682828	1.94102e-19	2.30732	0.000927568	0.322757
TRIM41	0.041116	-1.55256	0.0201293	1.16484	3.26052e-38	0.670715
TRIP6	0.0499809	-5.69623	0.0524199	-2.85719	4.94875e-22	-0.934264
TRMT112	5.79461e-07	-0.655135	9.95049e-08	2.22821	4.34062e-190	1.34495
TRPM3	2.9976e-102	-2.19648	0.00015366	0.694298	0.990958	-0.0512793
TRPV1	7.44662e-05	-1.43613	2.06454e-06	1.46676	0.000148159	0.274718
TSC2	0.000128395	-1.79726	1.20297e-13	1.22691	3.24912e-50	0.992605
TSPAN3	5.75932e-05	-1.2114	3.9914e-46	1.65154	5.42725e-64	0.399894
TSPAN7	1.36096e-08	-0.856493	2.51161e-140	1.95816	0	1.69933
TTN	7.87145e-07	-1.93546	5.37573e-16	1.40043	5.66697e-06	0.381338
TUBB2A	2.51613e-29	-0.614949	1.19304e-58	2.45308	0	2.50615
TUBB4B	2.07611e-23	-0.58716	2.09833e-34	2.44061	0	2.35791
TUBGCP2	1.90401e-13	-1.05204	1.32491e-17	2.02564	1.95515e-63	1.32822
TXLNA	5.8695e-06	-1.00956	2.24448e-07	1.81644	1.9522e-22	0.783699
TXN2	0.000538325	-1.66341	9.99856e-05	1.53736	1.0406e-53	0.861617
TXNRD1	2.64015e-16	-0.83307	8.02253e-58	2.05813	4.86039e-34	1.1079
TYK2	9.44576e-08	-0.632364	6.62849e-09	2.26677	0.000410948	0.428694
U2AF2	0.00155372	-1.24446	0.000531326	1.62731	1.27077e-105	1.04156
UBA1	4.90185e-07	-1.4951	1.14179e-22	1.49342	0	1.56609
UBB	0.00204894	-1.84138	3.23352e-12	1.18379	0	1.49745
UBE2A	3.40361e-06	-0.896464	2.26245e-07	1.95946	3.85708e-29	0.819728
UBE2E1	9.65856e-12	-0.991966	7.00381e-58	1.96626	2.03971e-23	1.19924
UBE2G2	5.27779e-21	-0.609426	2.08388e-86	2.33022	2.25061e-58	1.08597
UBE2I	1.23885e-13	-0.648153	8.70191e-18	2.25388	1.06867e-199	1.43982
UBE2J2	1.11532e-07	-1.19444	1.38047e-10	1.75852	8.16257e-26	1.071
UBE2Q2	1.54024e-11	-0.612178	6.42792e-15	2.21602	3.29754e-115	1.36755
UBE3B	8.50236e-13	-1.25326	1.17787e-24	1.79049	5.24102e-102	1.25173
UBE4A	1.15372e-24	-0.716382	6.47791e-62	2.26854	9.82273e-58	1.26055
UBR4	5.42651e-07	-1.30444	2.19153e-57	1.74499	6.97365e-113	0.76433
UBXN6	3.95551e-12	-0.680561	1.48003e-15	2.24918	0	1.87565
UFL1	8.38404e-05	-1.62026	4.73666e-17	1.25333	0.1536	0.079074
UGP2	2.40042e-17	-0.631631	3.35332e-89	2.16529	2.17631e-236	1.12318
UNKL	3.54109e-07	-1.10127	4.53488e-09	1.89357	3.58973e-133	0.816348
UQCR10	8.37456e-09	-1.51092	5.43656e-20	1.53839	9.35582e-46	1.30828
UQCR11	8.97638e-11	-1.03103	1.85914e-15	1.89381	2.35685e-84	0.998109
UQCRC2	3.46001e-13	-0.791018	5.17528e-83	2.11609	0	1.56304
UQCRQ	3.21585e-10	-0.934413	1.0694e-12	1.91488	2.0843e-172	1.22788
USF2	7.77737e-09	-1.3787	3.50476e-16	1.69718	2.63231e-205	0.980856
USP39	1.24972e-09	-0.838336	1.11816e-12	1.984	1.53113e-26	1.28517
UTRN	3.98608e-14	-1.81556	0.458248	1.14849	0.623576	-0.0741733
VAC14	2.8947e-08	-1.03362	2.4739e-10	1.90376	4.96596e-28	1.0358
VAV3	8.9139e-32	-2.01072	0.231201	0.975482	0.983455	-0.0134464
VCP	1.88378e-20	-0.757497	2.46324e-32	2.25075	5.27083e-199	1.22195
VDAC2	2.63841e-13	-0.948161	3.0645e-22	1.91608	2.35989e-272	1.78931
VEGFB	0.00201118	-3.28052	0.0616033	-0.324319	2.43475e-06	-0.289167
VPS25	0.0265204	-1.02099	0.021559	1.83942	3.23843e-26	0.966969
VPS28	9.10928e-08	-1.45533	2.45071e-15	1.5717	1.67483e-230	1.2289
VPS4A	6.39485e-13	-0.718424	1.44322e-15	2.27014	0	1.81946
VPS72	0.00011971	-0.941092	4.92326e-05	2.10949	1.46391e-44	1.33072
WASF3	2.37759e-08	-2.32558	7.53131e-07	0.545614	1.12698e-53	0.596824
WBP2	2.32751e-08	-1.49248	2.03184e-16	1.57287	0	1.66733
WDR41	8.38036e-09	-1.20823	1.7491e-36	1.64259	6.56305e-24	0.81599
WDR45	0.000583394	-1.37225	7.37574e-05	1.50193	1.0791e-37	0.618684
WDR59	9.51294e-06	-1.30588	5.09477e-39	1.54964	1.74456e-13	0.435813
WDR77	0.00319546	-1.42691	0.00116731	1.61696	1.69821e-87	1.24124
WIPI1	0.000369068	-1.24919	3.6158e-05	1.55068	0.62451	0.0139817
WNT5B	5.92015e-06	-0.772268	9.50667e-07	2.15675	2.4044e-11	0.825831
WWOX	2.09126e-172	-2.24602	7.52799e-17	0.667849	3.4825e-43	-0.675404
XPO1	8.20517e-06	-0.8115	1.16085e-97	2.04976	5.33103e-42	1.02338
XRCC4	0.00567954	-1.63422	2.68265e-05	1.15611	8.38991e-06	0.421546
YBX1	6.22652e-11	-1.17092	1.22266e-14	1.97757	4.15909e-16	0.441488
YWHAE	6.62941e-08	-0.950405	4.03864e-79	1.9504	0	1.6775
ZBTB17	5.41359e-05	-0.963628	1.75054e-05	2.19017	3.75412e-10	0.616359
ZNF277	8.66072e-17	-0.772328	1.15183e-64	2.13063	3.34359e-14	0.592364
ZNF521	1.86171e-30	-3.48639	1.41706e-09	-0.570698	0.99	-0.0390983
ZNF580	4.32377e-05	-1.36684	2.70743e-06	1.60641	4.23066e-51	0.803951
ZNF598	0.00127986	-0.692371	0.000890954	2.51234	1.3392e-05	0.546628
ZNRF3	7.69653e-91	-3.2088	0.000559662	-0.399153	6.71808e-09	-1.06031
ZSWIM6	3.18186e-47	-1.35863	2.97244e-104	1.49302	6.91369e-07	0.481946

## Sheet: Figure_S7f
Case	Gene_number
CP10K	0
CosMx	315
CLTS	570
CP10K_CosMx	0
CP10K_CLTS	105
CosMx_CLTS	1989
ALL_three	1044

## Sheet: Figure_S7g
Gene	rc_pv	rc_fc	rec_pv	rec_fc	cos_pv	cos_fc
A2M	0.0306735	-0.0838327	0.0267692	2.37176	0.207565	0.189363
AAAS	0.00544275	-1.97035	0.000856863	1.19739	0.685965	0.0392422
AAMP	1.18493e-09	-0.663801	3.76008e-11	2.4679	1.12771e-198	1.2195
AATK	4.01305e-48	0.414104	7.22886e-61	3.49615	1.71779e-44	1.56029
ABAT	1.02478e-33	-0.451732	1.62386e-63	2.5026	3.61217e-267	1.52931
ABCA2	1.41529e-17	-0.784181	1.05063e-26	2.22635	2.39699e-37	0.624436
ABCB10	9.41039e-32	0.0844202	1.03769e-38	3.21384	6.33199e-18	0.920526
ABCB7	3.85276e-15	-0.743509	5.53635e-41	2.09147	4.61921e-13	0.868742
ABCB8	1.01757e-14	-0.698591	7.04572e-19	2.28249	4.79035e-36	0.845337
ABCC1	1.56083e-34	0.351547	2.95052e-40	3.45197	1.13101e-14	1.05964
ABCC4	4.76588e-05	-1.76029	1.12869e-07	1.11659	0.161604	-0.269514
ABCE1	2.51396e-30	0.120507	3.25116e-38	2.96732	3.65085e-112	1.59717
ABHD12	1.18486e-47	0.226088	1.57419e-65	3.28456	1.61152e-135	2.0854
ABHD2	8.73201e-37	0.208525	1.21837e-162	3.11291	3.21766e-279	1.14403
ABHD3	3.84972e-08	-1.25776	1.08433e-14	1.52864	0.236695	-0.158994
ABI1	3.68573e-44	-2.11267	2.68527e-24	0.745743	1.72757e-108	0.655073
ABI2	1.1084e-24	0.341902	4.57067e-198	3.16134	1.32454e-236	1.37027
ABL1	9.45158e-25	-0.448962	1.66865e-69	2.36014	0.000153838	0.376567
ABL2	2.47468e-54	0.183449	1.1033e-126	3.13196	2.05017e-42	1.22752
ABLIM1	6.45551e-180	-2.29277	3.30272e-24	0.597492	8.89036e-05	0.121589
ABR	9.79804e-21	-2.06409	3.37408e-39	1.01394	0	1.3882
ACAA1	9.46769e-08	-1.63494	3.49555e-22	1.41971	5.59406e-19	0.385054
ACACA	2.18144e-21	0.234562	4.40176e-196	3.20602	1.36316e-189	1.31765
ACAD9	9.6565e-16	-0.28289	1.54655e-18	2.59586	4.94954e-40	1.4251
ACADM	1.04429e-55	0.25934	2.1405e-97	3.19461	2.40762e-56	0.930509
ACAP2	1.50836e-21	-0.0413739	7.35718e-165	2.86563	2.62931e-101	1.20928
ACAT1	1.5035e-50	0.516902	4.14348e-66	3.38917	3.60668e-131	1.14779
ACAT2	6.47351e-05	-1.4255	1.1203e-06	1.58427	1.38678e-07	1.14096
ACBD5	2.12745e-17	-0.797476	1.40929e-23	2.31084	7.94548e-25	0.524483
ACD	8.78028e-05	-0.148112	5.58392e-05	2.47786	7.58238e-46	1.00418
ACER3	3.78806e-39	-0.167717	6.79105e-89	2.81374	3.00021e-06	0.563247
ACHE	0.00128551	-0.703997	0.00101866	2.61618	2.34969e-38	0.971827
ACIN1	1.04383e-19	-0.846947	6.3295e-55	2.10908	6.03337e-181	1.09402
ACLY	1.5434e-06	-1.09125	6.0536e-08	1.84138	1.50088e-36	1.31748
ACO2	2.87258e-09	-1.47872	2.82312e-24	1.52851	1.76573e-109	0.647373
ACOT13	2.19544e-07	-1.34316	3.66631e-10	1.72624	7.77342e-13	0.480413
ACOT8	1.50339e-14	0.203631	1.00181e-15	3.19723	2.33416e-75	1.54236
ACOT9	0.00080444	-1.32186	0.000370945	2.07323	2.49885e-17	0.781009
ACOX1	4.24514e-10	-1.07877	2.32338e-16	1.82624	0.000908812	0.282864
ACOX3	7.62819e-13	-0.652667	1.17648e-15	2.29425	5.56595e-30	1.13924
ACSF3	3.26576e-10	-0.428529	2.37457e-11	2.6437	1.61348e-50	1.02953
ACSL1	9.13998e-19	0.488847	9.50827e-21	3.38204	2.59058e-20	0.79646
ACSL3	2.23228e-14	-0.591575	9.59562e-111	2.2659	9.35087e-248	1.17586
ACSS2	5.42463e-14	-0.69016	5.14571e-18	2.29325	6.37853e-12	0.681388
ACTN4	7.96241e-58	0.362245	1.32258e-81	3.5059	2.34051e-128	2.1189
ACTR10	1.09941e-51	0.145663	1.63906e-83	3.1631	0	1.8388
ACTR1A	1.39768e-14	-0.19278	9.40023e-17	2.83728	0	1.62344
ACTR1B	8.42416e-49	0.387552	1.18647e-62	3.51679	0	2.37189
ACTR3	1.25577e-40	0.122986	1.36092e-64	2.89784	3.99563e-95	1.53605
ACVR1	9.24391e-40	0.22126	7.14812e-54	3.11578	3.78958e-25	0.608871
ACVR2B	4.72572e-15	0.404629	2.8268e-16	3.23852	6.7898e-11	0.592339
ADAM10	3.64895e-26	-0.213926	1.20416e-122	2.52184	5.59684e-16	0.935501
ADAM15	1.8212e-05	-0.874591	2.95676e-06	2.0076	3.36978e-08	0.569679
ADAR	1.32293e-30	-0.464322	9.53076e-71	2.47889	0	1.53628
ADCY2	1.12429e-67	-1.10256	7.47166e-153	1.71877	3.17944e-50	0.418033
ADCY7	0.0408112	-0.307635	0.0364608	2.55193	0.000132498	0.69752
ADD1	0.936105	-1.19318	5.79702e-87	1.79064	0	1.01684
ADGRL1	3.72397e-52	0.141019	1.63749e-93	3.16871	0	2.43667
ADGRL3	0.000482572	-0.284062	3.61854e-199	2.5199	2.69815e-270	1.4322
ADH5	1.10535e-09	-1.00392	2.50869e-13	1.82273	9.8703e-27	0.403905
ADIPOR2	2.59553e-25	-0.571613	9.30864e-46	2.11313	4.48991e-11	0.448737
ADNP2	2.73351e-23	-0.192535	3.59932e-31	2.55074	3.62565e-61	1.09989
ADORA1	2.03531e-11	-0.582115	2.14034e-13	2.47303	2.32015e-91	1.32617
ADPGK	3.48467e-06	-1.48217	7.98877e-09	1.43473	1.15717e-07	0.970326
ADPRM	0.00417174	-1.31594	0.00206121	1.76016	3.54959e-13	0.871831
ADRB1	9.20834e-11	-1.16828	5.9325e-13	2.20041	1.07666e-241	1.34285
ADRM1	0.0104023	-0.914499	0.00695507	1.88047	8.44598e-72	1.22476
AEBP2	6.45988e-55	0.180272	2.0104e-105	3.10921	1.84201e-122	1.85806
AFF1	0.121866	-1.60211	7.27085e-24	1.22532	0.869293	-0.0204342
AGA	0.00728849	-0.306404	0.00637466	3.0085	0.744005	0.0689268
AGAP3	3.46917e-51	0.126294	2.1037e-80	3.15537	0	2.35296
AGK	9.62162e-65	0.566751	4.44939e-89	3.6002	1.62169e-100	1.82708
AGL	0.000122165	-1.30598	1.02856e-49	1.60796	1.79413e-11	0.675182
AGO2	1.21702e-12	-1.19808	1.51953e-34	1.80176	1.59276e-23	0.519452
AGO3	7.54011e-30	-0.0218727	1.58513e-143	2.89187	1.01785e-37	0.730336
AGO4	8.65481e-29	-0.360634	5.20041e-90	2.54937	5.63693e-31	1.11899
AGPAT1	2.28708e-10	-0.728902	2.0431e-12	2.23509	1.11926e-302	1.54949
AGPAT3	1.02981e-21	-0.765889	1.67094e-43	2.26846	1.14605e-59	0.63482
AGPAT5	2.49079e-18	-0.754432	2.81521e-58	2.1136	0.131908	0.404887
AGPS	8.00356e-57	0.363772	2.72009e-93	3.13357	6.68747e-57	1.04753
AGRN	5.34899e-36	0.35165	5.60391e-45	3.17077	7.47102e-72	1.19014
AHCTF1	1.01293e-68	0.407903	4.26216e-115	3.39114	1.91108e-67	1.22247
AIFM1	3.52722e-06	-1.40554	4.69337e-08	1.62693	1.34078e-14	0.982888
AIFM2	2.32428e-06	-0.898832	4.57448e-07	2.35757	2.33793e-18	0.767737
AIG1	2.20643e-18	0.122655	3.78361e-174	3.06731	8.19467e-169	1.21837
AK1	0.0762347	-2.27214	0.00263043	0.747425	0.0101449	0.334555
AKAP1	4.20471e-10	-1.1787	7.36363e-15	1.81407	8.36575e-14	0.817816
AKAP10	3.93783e-16	-0.797153	6.22152e-68	2.04484	1.95093e-112	1.33815
AKAP13	0.00200676	-1.4892	5.70326e-26	1.44193	3.54663e-73	1.3537
AKAP9	0.0022694	-0.591052	9.0129e-136	2.33075	1.43137e-105	1.56079
AKIRIN1	9.51169e-38	-0.141219	2.15444e-54	2.79959	2.31984e-152	1.54113
AKR1A1	6.52307e-06	-0.692269	1.39483e-06	2.14782	2.58938e-35	0.920218
AKR1B1	8.11969e-10	-0.566796	6.7995e-11	2.5872	3.33413e-173	1.65865
AKR1C1	0.0276248	0.174276	0.0262042	3.37592	0.996554	-0.0349583
AKT1	0.00285542	-1.40513	0.000303223	1.30709	1.18787e-49	1.06794
AKT1S1	0.0218884	-1.33162	0.0165737	1.69829	3.87865e-52	0.894771
AKT2	6.18091e-08	-1.30928	3.72003e-26	1.61364	1.1379e-24	0.601551
AKT3	9.73763e-41	0.541255	5.31059e-227	3.32796	0	1.79475
ALAD	0.000214486	-1.7044	3.62103e-06	1.30243	9.29867e-51	0.714165
ALCAM	0.191975	-0.696405	5.80944e-100	2.20311	1.70525e-13	0.480534
ALDH3A2	9.56003e-42	0.172688	4.44045e-55	3.19522	9.55954e-194	1.98125
ALDOA	0.00617242	-1.43538	2.32359e-43	1.62227	0	2.13024
ALG13	1.1641e-65	0.51802	4.07312e-114	3.44779	1.19301e-58	1.05389
ALKBH2	0.0312049	-0.73273	0.0265586	2.16798	1.47429e-20	0.692435
ALKBH3	2.5417e-16	-0.304555	6.24596e-20	2.48886	3.74532e-30	1.22272
ALKBH5	5.43624e-12	-0.94275	5.2876e-16	1.96936	8.65042e-103	1.49146
ALMS1	1.67412e-39	-0.104408	6.00867e-92	2.73694	1.39319e-07	0.810604
AMBRA1	4.01735e-43	0.0825844	6.30201e-147	3.00571	2.45569e-71	1.41872
AMFR	1.99859e-17	-0.674945	5.00959e-25	2.16683	1.02135e-130	0.976222
AMOTL2	0.00416661	-0.337072	0.00336315	2.65887	1.61752e-31	0.969384
ANAPC1	1.19943e-40	0.227048	5.48029e-57	3.09912	1.12347e-31	1.1527
ANAPC10	3.45287e-62	0.510828	1.10024e-100	3.35301	2.55704e-27	1.11508
ANAPC11	9.27876e-05	-1.53761	9.0209e-06	1.73781	4.61558e-87	0.902228
ANAPC16	6.59598e-35	-0.397993	1.29069e-73	2.56526	0.0226703	0.666028
ANAPC4	1.97093e-38	0.32205	1.66609e-52	2.9925	1.09838e-71	1.41627
ANAPC5	1.04994e-51	0.202869	2.0556e-101	3.03096	3.56231e-59	1.80858
ANAPC7	3.60851e-34	0.0831765	8.11105e-45	3.0624	4.0092e-58	1.67048
ANGEL2	8.88899e-33	-0.108007	5.13964e-53	2.73403	2.74217e-58	1.36418
ANGPTL1	1.42248e-09	-0.563965	2.48047e-11	2.31746	0.227272	-0.217798
ANKLE2	7.19792e-18	-0.798489	1.38788e-24	2.28799	1.31622e-50	1.13433
ANKRD6	0.00164429	-1.35159	7.21229e-07	1.36979	2.0892e-86	1.29687
ANO6	7.42883e-12	-0.987759	2.22815e-37	1.96215	0.0892092	0.112428
ANP32B	0.000615414	-0.674484	0.00029904	2.15755	1.90387e-08	0.41347
ANTXR2	1.44545e-12	-0.448306	2.55396e-21	2.49822	0.642551	-0.0439514
ANXA4	0.00168019	-1.78391	6.23678e-09	1.19905	5.80777e-07	0.409181
ANXA5	5.91909e-10	-0.382515	9.56038e-13	2.44126	1.90304e-139	-1.17992
AP1B1	8.43839e-16	-0.896649	2.97367e-24	2.09316	1.38585e-118	0.958878
AP1G1	3.28624e-39	-0.111113	2.59529e-89	2.80104	3.80556e-123	1.35728
AP1M1	1.154e-09	-0.620032	2.32002e-11	2.37255	9.39914e-134	2.22341
AP1S2	0.0597427	-2.17867	0.000177293	0.862019	0.020116	0.185291
AP1S3	7.80135e-26	0.138919	2.75966e-29	3.26875	2.35917e-21	1.13305
AP2A1	3.51766e-24	-0.436208	4.08511e-31	2.58602	0	2.07051
AP2A2	1.33681e-37	-0.234736	2.07294e-59	2.74321	0	2.09384
AP2B1	3.22188e-61	0.348854	3.22136e-162	3.39453	0	2.00759
AP2M1	1.79478e-35	-0.323	5.39374e-87	2.70348	0	2.79811
AP2S1	3.55326e-10	-0.81093	2.52491e-12	2.32937	0	2.397
AP3B1	9.70849e-15	-0.862705	4.60637e-66	2.01489	2.23154e-09	0.890234
AP3D1	0.000855688	-1.78939	3.30593e-13	1.23257	2.32147e-254	1.36589
AP3M2	8.72315e-32	0.114688	3.66864e-41	2.91922	0	2.13506
AP4B1	1.68971e-11	0.118317	2.75786e-12	3.05436	3.73069e-110	1.475
APAF1	9.91535e-15	0.241725	1.66432e-16	3.04907	4.28944e-09	0.738797
APC	5.34051e-93	-2.04352	1.90905e-38	0.76687	0.000109378	0.143055
APEH	0.00951785	-1.11284	0.00624016	1.71236	6.9288e-89	1.24205
APEX1	2.79691e-29	0.5668	9.79692e-34	3.35244	6.50214e-34	0.865634
APH1A	0.0116656	-1.69854	0.00301313	1.26671	0.470907	0.0191413
APH1B	1.04098e-18	-0.463181	5.69701e-24	2.42575	3.74782e-06	0.351096
API5	2.27521e-40	-0.257841	7.71814e-67	2.72985	2.06709e-95	1.4702
APIP	7.41181e-14	-1.14626	1.57987e-37	1.76428	2.50399e-14	0.473259
APOO	3.89047e-16	-0.724855	2.01275e-81	2.20739	2.56779e-223	1.77002
APOOL	4.88218e-35	0.167458	4.52599e-49	2.8933	1.46511e-18	1.14426
APRT	0.000235915	-0.624671	0.000156579	2.53005	3.99269e-17	0.838237
APTX	4.93194e-19	-0.770562	9.18392e-33	2.13021	3.80617e-15	0.664072
AQR	1.25802e-24	-0.555336	1.73087e-54	2.2459	3.2848e-44	0.904884
ARAF	0.00528925	-1.28432	0.00302475	1.82256	1.55727e-05	0.313042
ARAP2	4.8048e-33	-1.64697	4.918e-62	1.18487	5.28139e-36	0.430816
AREL1	1.17917e-25	-0.438362	3.80669e-36	2.50246	3.98913e-49	1.36074
ARF1	6.38052e-44	-0.047714	1.26726e-69	2.96134	0	2.4835
ARF4	1.08162e-31	-0.18808	3.24547e-41	2.83937	1.64512e-142	1.24889
ARF5	3.34165e-51	0.162344	1.22785e-85	3.19008	0	2.63622
ARF6	0.000134571	0.129184	9.76395e-05	2.87956	1.97682e-63	1.09592
ARFGAP1	0.0154798	-2.231	5.92954e-06	0.920174	9.37034e-89	1.03923
ARFGAP3	1.05793e-18	-0.795406	1.66281e-31	2.12911	8.0106e-07	0.72848
ARFGEF1	1.48154e-33	0.194696	1.67595e-158	2.9632	9.56385e-141	1.34412
ARHGAP12	0.299572	-1.77841	1.46365e-06	1.17949	0.00832595	0.192382
ARHGEF12	0.478306	-0.403787	1.10032e-179	2.40858	4.23676e-273	1.52214
ARHGEF18	2.40665e-26	-0.238293	6.43975e-35	2.6512	2.09096e-116	1.09176
ARHGEF9	3.4675e-54	0.29472	7.87825e-154	3.25577	4.0088e-242	2.32819
ARID1A	0.23542	-1.70462	2.43225e-31	1.18817	6.18941e-12	0.40235
ARID1B	9.19232e-09	0.177176	1.81205e-214	2.96622	1.72709e-75	1.06193
ARID2	0.528867	-1.57271	1.27909e-33	1.27088	0.000439349	0.339298
ARID4A	1.46256e-38	-0.0900651	1.74064e-127	2.84542	3.21089e-99	1.57118
ARID4B	1.8354e-22	0.197407	4.78271e-181	3.00761	8.4046e-93	1.6187
ARIH1	2.2797e-28	0.179075	2.72729e-168	2.95948	5.07432e-259	1.78831
ARIH2	2.19859e-26	-0.541195	3.0373e-69	2.33994	3.9625e-42	1.07584
ARL13B	1.33076e-59	0.456552	1.22383e-110	3.2277	8.17629e-12	0.69205
ARL5B	7.42357e-12	-0.468843	1.88434e-13	2.54202	1.08574e-31	0.974601
ARL6IP5	2.23391e-43	-0.0571663	8.77062e-78	2.77401	0	1.77353
ARNT	5.61566e-39	0.0770658	1.93346e-68	2.81415	3.83952e-26	1.44886
ARNT2	0.813485	-0.35831	1.49805e-163	2.52038	0	1.89213
ARPC1A	2.11082e-33	-0.169229	7.35407e-46	2.90158	0	1.61403
ARRB1	1.51804e-12	-1.27939	8.28151e-28	1.70508	0.000179117	0.250821
ARRDC4	0.0449395	-2.53193	0.006689	0.626881	0.255959	-0.0418215
ARSA	0.00214017	-1.86716	0.000106916	1.12893	0.000139406	0.293663
ARSB	4.02265e-17	-0.7169	1.83847e-36	2.11769	0.000151657	0.400641
ARSG	3.30879e-24	0.230639	2.55638e-28	3.16424	4.96863e-18	1.40343
ASAH1	9.54628e-43	-0.0476011	1.99382e-88	2.8108	3.96862e-31	0.349903
ASAP1	1.2783e-17	0.296513	6.61405e-206	3.16039	3.01613e-212	1.61187
ASAP2	0.12836	-1.52868	1.23922e-41	1.44715	2.15016e-07	0.206801
ASB7	5.56926e-27	0.0214379	4.69371e-33	2.88577	1.50741e-11	0.962447
ASB8	2.77877e-25	0.168984	2.13135e-29	3.06814	2.69212e-38	1.26503
ASF1A	0.00177971	-1.12001	0.000818472	1.8006	0.033432	0.307936
ASH1L	0.00172251	-0.164663	6.1175e-189	2.71092	6.97071e-206	1.49392
ASH2L	1.88144e-20	-0.276392	1.24201e-25	2.6388	1.33014e-79	1.41383
ASL	1.94269e-10	-0.235654	3.72618e-11	3.22528	8.85753e-37	1.26945
ASPSCR1	2.71352e-06	-1.4459	4.6078e-08	1.61532	0.00391523	0.503531
ASS1	0.0325468	-0.0473281	0.0290241	2.52307	1.20981e-197	1.62462
ASTN2	8.1179e-30	-1.1235	2.09583e-95	1.82597	2.07025e-32	-0.686251
ASXL1	1.46863e-30	-0.312946	1.24078e-96	2.6209	7.14254e-34	0.826035
ATF1	7.63125e-32	-0.21022	7.65319e-42	2.85563	1.89609e-15	0.741878
ATF2	7.07166e-65	0.500655	1.35576e-144	3.3177	1.01024e-227	1.92234
ATF4	5.23081e-13	-0.912795	1.61903e-18	2.07614	5.36628e-100	1.30965
ATF6B	9.42131e-23	-0.820025	3.77351e-40	2.18857	2.49823e-14	0.426778
ATF7	0.697071	-2.04947	6.13509e-11	0.872199	0.000606275	-0.530051
ATF7IP	4.16652e-28	-0.429951	4.17305e-85	2.3699	1.71352e-23	0.713469
ATG10	4.64447e-19	-0.600864	2.42442e-54	2.28082	2.09017e-15	0.723331
ATG12	1.05399e-34	0.0784874	1.64788e-45	3.08714	5.74857e-06	0.576102
ATG13	8.4947e-31	0.378421	1.65162e-38	3.05459	1.54306e-137	1.43479
ATG14	6.45471e-35	0.0209175	2.1027e-46	3.08243	2.75838e-36	0.799515
ATG16L2	4.95451e-16	-0.0509756	2.74004e-18	2.81598	0.0139293	0.745618
ATG2B	2.56311e-68	0.489405	2.56102e-140	3.35567	1.27143e-161	1.60643
ATG3	5.45228e-11	-0.573221	5.12667e-13	2.28259	2.25433e-31	0.763013
ATG4A	3.61327e-06	-0.94274	1.19917e-06	2.18895	2.0786e-09	0.486561
ATG4B	2.93294e-30	-0.640561	1.27095e-60	2.45572	1.18239e-114	1.3035
ATG4C	4.47986e-21	-0.76773	8.04496e-46	2.04949	2.14443e-17	0.812723
ATG7	4.18857e-06	-0.204021	9.27469e-168	2.70085	5.49469e-76	1.12067
ATM	5.01239e-32	-0.168751	6.77131e-108	2.69347	2.78412e-10	0.977491
ATOX1	8.67131e-05	-1.17661	3.54177e-05	2.08957	7.33875e-54	1.06358
ATP2B4	4.61638e-05	-2.01965	4.92621e-07	0.762691	0	1.48148
ATP6AP1	1.49994e-11	-0.869455	7.5277e-15	2.13371	0	2.08048
ATP6AP2	2.57165e-31	-0.30962	8.45195e-58	2.53445	0	1.67563
ATP6V0B	2.62352e-44	0.0738145	3.15214e-69	2.98569	0	2.12492
ATP6V0C	1.11065e-42	-0.00503108	1.49076e-93	2.98395	0	2.71125
ATP6V0D1	1.20666e-25	0.0343743	1.30116e-29	3.17428	0	2.48806
ATP6V0E2	2.21409e-19	-0.897295	3.84171e-41	2.20418	0	1.71896
ATP6V1C1	1.7854e-62	0.448369	5.5399e-114	3.19952	0	2.69843
ATP6V1E1	1.03712e-31	-0.00823345	2.43361e-38	3.01974	0	2.78619
ATP6V1F	6.83749e-23	-0.680073	2.7871e-33	2.54795	0	2.04894
ATP6V1H	1.31959e-42	0.428169	3.69166e-178	3.24062	0	2.31335
ATP7A	9.66304e-05	-1.27886	4.64109e-06	1.56246	0.0505365	0.338269
ATRIP	0.0128725	0.130208	0.0114761	2.88331	9.17453e-05	0.378919
ATRN	1.05159e-30	-0.108101	1.07839e-138	2.76427	2.31755e-197	1.2476
ATRX	5.6214e-10	-0.0618306	8.1639e-181	2.72532	5.18406e-182	1.39762
ATXN1L	9.25429e-07	0.0936874	5.69895e-07	3.56685	3.85176e-07	0.89218
ATXN2	0.0357082	-0.817192	1.16342e-138	2.08912	1.25422e-76	0.894372
ATXN3	5.45203e-32	-0.37186	1.25103e-52	2.38949	5.38014e-21	0.914918
AUTS2	3.46981e-13	0.222781	7.65643e-223	3.12943	3.6828e-167	1.85139
AVEN	4.22122e-23	0.364434	6.12456e-28	2.96668	6.73942e-23	1.0536
AXIN2	1.10686e-06	-0.593128	1.61327e-07	2.00496	9.04048e-31	0.703614
AZI2	6.09092e-29	-0.11489	6.15445e-40	2.74171	2.64433e-67	1.1566
B4GALT1	0.00096803	-0.120888	0.000724852	2.9059	4.6516e-08	0.720924
BABAM1	1.51492e-22	0.179472	8.13428e-26	3.11978	0	1.79019
BACE1	2.01409e-26	-0.390726	1.45547e-34	2.75955	1.14907e-118	1.28948
BACE2	1.83302e-14	-0.170641	4.16319e-17	2.77469	0.0581629	0.308271
BACH2	3.88982e-09	-0.672396	1.98583e-52	1.95923	2.66932e-05	0.585434
BAD	3.49245e-08	-1.02242	2.33412e-09	2.25249	4.58434e-159	1.62451
BAG1	0.000851241	-0.962157	0.000508924	2.13843	2.27315e-49	1.28445
BAG5	1.74272e-22	0.396297	2.18468e-26	3.12411	8.57095e-23	1.58128
BAG6	0.000595224	-1.29216	0.000103159	1.60479	3.45278e-113	1.28945
BAIAP3	1.16651e-07	-1.31419	6.83265e-12	1.96799	0	1.9886
BAK1	0.00659775	-0.0240084	0.00539684	2.60914	1.59937e-52	1.28525
BANF1	1.1568e-10	-0.419891	1.14506e-12	2.32436	6.83754e-138	0.980757
BANK1	5.55488e-06	-0.161423	1.82728e-06	2.39364	0.00374401	0.349914
BAP1	3.39155e-05	-0.692348	1.12855e-05	2.31527	2.7499e-95	1.24564
BAX	4.02875e-06	-0.466668	8.64677e-07	2.28785	5.81949e-22	0.922558
BBS1	1.05705e-35	0.00364792	2.11664e-46	2.83824	9.59584e-79	0.916318
BBS9	4.15772e-14	-0.110751	1.6717e-148	2.74575	8.32503e-29	0.863199
BCAP31	6.57753e-19	-0.31152	3.24034e-22	2.80866	0	1.72772
BCAR1	2.16179e-17	0.448804	2.5081e-19	3.2008	1.46193e-195	1.41267
BCAS2	3.25808e-18	-0.122837	4.43619e-21	2.81585	3.2921e-65	1.58367
BCCIP	1.23742e-24	-0.144783	2.94898e-32	2.67135	5.09134e-22	0.916627
BCKDK	0.00595426	-1.17425	0.00431388	2.22284	5.21714e-79	1.25653
BCL10	1.15246e-07	0.25001	4.75912e-08	3.20114	0.0290988	0.481151
BCL2L1	9.96799e-16	-0.843073	1.15128e-21	2.08304	7.7046e-103	1.11568
BCOR	5.25828e-22	-0.473666	2.19093e-31	2.45053	8.11368e-09	0.649461
BCR	1.66793e-13	-1.34611	7.78791e-30	1.82673	1.05985e-103	0.756834
BECN1	2.05516e-11	-0.216924	6.72906e-13	2.61372	1.31365e-135	1.06857
BHLHE40	1.41567e-31	-0.379821	5.05166e-53	2.48951	1.15422e-118	1.14635
BID	1.90013e-17	-0.576698	5.17786e-22	2.46209	6.42622e-05	0.532094
BIRC2	8.6878e-24	-0.0101537	2.02268e-29	2.75177	8.39985e-52	0.933839
BIRC6	0.00250029	-0.484593	5.20908e-190	2.50198	2.04468e-53	0.875871
BLMH	1.489e-23	-0.144844	8.4177e-28	3.09118	4.9723e-26	0.972698
BLVRA	1.00493e-06	-0.309773	2.26443e-07	2.54563	7.13655e-64	1.56497
BLVRB	0.019416	-1.62678	0.00903952	1.3594	2.36384e-13	0.622448
BLZF1	1.823e-21	-0.684478	4.93109e-42	2.21504	3.55727e-37	1.08426
BMP1	0.00967377	-1.1786	0.00668554	1.96732	4.63616e-11	0.550731
BMPR1A	0.00198232	-1.7905	1.66376e-32	1.14772	0.000725795	-0.297182
BMPR2	7.33623e-28	0.311793	2.71899e-195	3.2666	0	1.67593
BNIP3	1.49215e-22	-0.812057	1.86269e-42	2.2481	4.3084e-279	1.29698
BNIP3L	1.74816e-45	-0.0332805	4.01312e-82	2.89059	0	1.11958
BPGM	2.68026e-07	-0.537962	6.85178e-08	2.53526	9.31215e-30	1.02239
BRAF	4.30174e-14	0.263976	7.77264e-207	3.09676	2.12766e-250	2.00515
BRAT1	1.94584e-12	-1.11973	3.43559e-15	2.08681	5.91681e-06	0.359145
BRD1	7.5907e-35	0.22918	1.31264e-43	3.01605	3.95931e-140	1.52273
BRD2	0.0153865	-2.24867	1.28365e-05	0.803586	1.94073e-108	0.984509
BRD3	5.1465e-10	-0.957407	2.10787e-12	2.15863	1.62343e-10	0.672499
BRD4	7.84208e-53	0.113678	3.45567e-80	3.13942	1.69731e-297	1.92678
BRD7	1.54644e-14	-0.490264	2.82067e-17	2.46053	1.63888e-22	0.958477
BRD8	5.85455e-18	-0.840386	1.34792e-29	2.0593	2.71697e-63	1.20167
BRI3	3.09838e-08	-1.27218	6.80127e-11	1.74386	2.2625e-42	0.706884
BRINP1	1.6311e-11	0.0973299	9.48645e-189	3.00675	2.43408e-141	1.68303
BRINP3	1.20675e-19	0.45908	1.80111e-175	3.23612	3.14438e-28	0.744208
BRWD1	1.44376e-09	0.0369687	1.29537e-193	2.88354	1.06016e-164	1.74913
BSG	0.0817657	-1.93345	1.01406e-19	1.07173	0	0.783285
BTBD1	1.17336e-33	-0.171998	1.45764e-52	2.67146	3.92026e-209	1.85573
BTF3	5.63447e-24	-0.231049	4.37358e-34	2.52598	0	1.50403
BTG1	2.1468e-07	-0.730113	6.09925e-09	1.97053	4.58611e-157	1.23042
BTRC	1.05659e-25	0.148314	1.14359e-174	3.00315	1.81437e-246	1.94582
BUB3	7.81112e-12	-0.910443	5.81389e-15	2.1146	3.1863e-60	1.12497
C19orf12	9.3041e-27	0.156778	1.10674e-29	3.67087	6.77317e-46	1.15733
C1QBP	5.84514e-07	-0.822729	2.94646e-08	2.04268	1.46488e-120	0.92815
C1orf35	1.35298e-11	-0.635497	3.44507e-13	2.54702	4.48942e-33	0.918051
C2	1.53866e-05	0.485686	8.78266e-06	3.14898	0.00190721	0.501532
CAB39	1.00976e-63	0.2391	2.38287e-133	3.33549	0	2.18714
CAB39L	8.15884e-12	-1.03719	6.39422e-38	1.84574	1.21547e-46	0.985068
CACNA2D2	3.25471e-05	-0.354225	1.81986e-05	2.88844	4.18829e-06	0.48332
CACNB2	0.811829	-0.409646	8.69656e-182	2.36174	0	2.20425
CACYBP	8.10201e-30	0.512738	8.44844e-36	3.28173	0	2.14639
CADM1	7.51394e-77	-1.5904	1.56701e-79	1.1754	2.68095e-09	0.115274
CADM4	0.0729054	-2.13618	0.00958468	0.853716	0.736732	-0.0251955
CALCOCO2	2.26972e-36	-0.158376	9.62663e-52	2.91427	6.85609e-08	0.428197
CALM2	8.16203e-06	0.0670445	2.26154e-199	2.95023	0	2.23168
CALML4	0.00795189	-0.221614	0.00671356	2.4023	0.955135	-0.0203115
CALU	1.80924e-46	0.276819	2.19541e-68	3.05951	1.4634e-54	0.913114
CAMK1	9.62585e-23	-0.318917	4.42591e-29	2.6678	6.67607e-127	1.78986
CAMK2B	5.3377e-29	-0.148272	7.63182e-149	2.89475	0	2.69843
CAMK2D	0.237332	-1.50605	1.18419e-19	1.43032	2.37621e-294	1.6752
CAMTA1	0.240869	-0.30423	3.85385e-194	2.60536	0	2.43456
CAND1	1.07299e-36	-0.129486	1.5555e-79	2.71738	1.27176e-273	1.44673
CANT1	0.0390835	-1.09772	0.0291091	1.6682	2.25397e-20	0.752395
CANX	1.1428e-11	-0.986447	1.88801e-47	1.92033	1.76466e-31	0.269559
CAP1	2.86707e-21	-0.238607	1.74012e-27	2.52543	8.8895e-232	1.22792
CAPN1	2.48071e-07	-1.45241	1.10457e-11	1.53675	1.36892e-112	1.12824
CAPN7	1.56473e-52	0.0759642	7.04194e-103	3.00975	9.40497e-23	0.924627
CAPNS1	1.0203e-11	-0.552194	2.89556e-13	2.68188	0	2.02867
CAPZA1	2.29224e-24	-0.647291	6.36979e-69	2.23635	5.2444e-96	0.979759
CAPZA2	1.46882e-52	0.190292	1.57991e-103	2.98225	0	1.51181
CAPZB	5.23735e-19	-0.826501	6.47143e-63	2.13162	0	1.51085
CARM1	3.58903e-14	0.0201449	2.83474e-15	3.35765	9.12197e-93	1.39499
CASP3	0.0120925	-1.99259	0.000381437	0.986823	0.000223254	0.241965
CASP9	0.0154895	-1.99154	0.00260031	1.05188	2.89549e-12	0.569248
CAST	5.14642e-14	-0.826982	1.6133e-61	2.2472	7.95838e-25	0.811022
CAT	2.75925e-05	-1.58012	4.28906e-13	1.33072	2.9175e-18	-0.467285
CBL	2.98424e-50	0.226021	3.11364e-72	3.16869	1.16739e-15	0.911905
CBLB	1.51764e-14	-0.768461	2.62201e-48	2.05166	1.01503e-06	0.623341
CBR1	0.11071	-2.22473	0.0443822	0.681878	1.46906e-50	-0.635464
CBR4	1.77618e-18	-0.447245	6.52162e-87	2.35127	1.07598e-35	0.613788
CCDC12	2.544e-16	-0.377321	5.6196e-20	2.50607	1.11519e-82	1.2189
CCDC50	0.0986859	-2.08046	0.000327843	0.881175	0.00949467	0.272408
CCDC59	3.10426e-07	-0.648228	3.4188e-08	2.05308	7.53198e-40	1.38907
CCDC88A	0.0258689	-0.0872931	9.12245e-196	2.8686	1.14875e-103	1.10476
CCDC88C	6.45279e-09	0.397143	1.42207e-09	3.02141	0.0370755	0.678282
CCNB1	0.0495844	-0.503375	0.0467107	2.845	0.036753	0.724034
CCND3	1.76683e-36	-0.079355	2.96814e-54	2.9081	3.28228e-121	1.108
CCNG1	5.0187e-07	-0.353061	1.3296e-07	2.52424	5.45519e-12	0.641969
CCNG2	3.21512e-15	-0.610104	1.68784e-18	2.27599	8.09153e-140	1.15779
CCNH	2.01753e-38	0.480094	1.1457e-49	3.15436	1.8551e-154	1.70346
CCNK	3.50827e-13	-0.473266	1.32835e-15	2.52272	2.74114e-29	0.862046
CCNT1	7.61482e-22	-0.0669794	4.10469e-26	2.72739	5.30329e-40	1.13492
CCNT2	9.5722e-42	0.0633133	6.22823e-118	2.92568	5.92987e-66	1.71995
CCP110	1.06584e-34	-0.177509	4.5388e-50	2.77973	1.98971e-21	1.00895
CCS	0.0308085	-2.3557	4.76456e-08	0.81166	0.000760096	0.145033
CCT2	2.07854e-21	-0.266233	2.49457e-26	2.73518	0	1.50354
CCT6A	8.77191e-23	-0.0990863	3.322e-27	2.88989	7.49249e-283	1.86118
CCT8	1.87981e-39	0.144997	1.80745e-47	3.08587	0	2.121
CD151	4.82967e-05	-1.19025	8.12945e-06	1.73069	7.40124e-28	-0.728041
CD164	3.53799e-20	-0.498497	3.27558e-28	2.44194	0.00477397	0.129984
CD226	0.0464148	-1.0088	0.0413677	2.21879	0.00210686	0.352859
CD276	2.32597e-29	0.463398	7.50168e-33	3.66998	4.50597e-15	0.926859
CD320	0.00012269	-0.929202	6.81599e-05	2.40388	1.25561e-05	0.85465
CD46	2.70858e-37	-0.131996	4.01575e-102	2.60575	7.13797e-96	1.28128
CD55	4.18e-08	0.285431	1.96234e-08	3.2448	1.48983e-13	0.881187
CD59	5.31457e-12	-0.984583	1.42043e-23	1.94057	3.40444e-225	1.21197
CD63	0.0701556	-2.35733	0.00256576	0.741711	0.00169644	0.0551131
CD83	0.00779485	-0.728808	0.00523719	2.05258	3.11644e-45	1.19758
CDC14B	5.82709e-08	-0.866945	7.82639e-54	2.04144	1.32426e-08	0.403655
CDC16	9.90484e-13	-1.04903	2.74907e-48	1.72559	3.46602e-101	1.00226
CDC23	8.48246e-15	-0.0949634	9.46899e-17	2.80888	2.04083e-09	0.493756
CDC25B	6.50816e-44	-0.0363076	2.12428e-66	3.03038	1.05675e-72	1.09709
CDC26	0.000687734	0.185936	0.000488273	2.70653	2.17601e-14	0.614053
CDC27	7.11821e-51	0.52945	1.29621e-172	3.37468	6.0093e-123	1.84821
CDC34	0.0079933	-1.89989	0.000886386	1.07474	2.17394e-70	1.26072
CDC37	1.92933e-07	-1.42524	8.09173e-28	1.57731	0	1.96004
CDC37L1	1.3261e-22	-0.650494	5.49295e-34	2.37815	5.56598e-154	1.80958
CDC42BPB	1.1471e-25	-0.580615	3.62891e-59	2.39204	9.52205e-172	1.43132
CDC5L	2.93739e-27	0.304681	3.17756e-32	2.92379	2.13744e-98	1.1475
CDC73	1.87213e-35	-0.183828	4.76484e-91	2.63972	6.62235e-11	0.811436
CDH11	0.000795904	-0.647578	1.5386e-51	2.1728	0.0115679	0.230255
CDH2	0.00116427	-0.0512422	1.97738e-188	2.79299	2.09963e-35	0.703718
CDIPT	6.15371e-16	-0.147966	2.23601e-18	2.79205	0	1.68872
CDK10	8.46632e-35	-0.314612	3.83392e-73	2.59661	2.05234e-107	1.29164
CDK11B	1.55721e-10	-0.833251	1.17287e-12	2.26023	2.00746e-23	1.44185
CDK12	7.27349e-32	-0.336452	3.84957e-84	2.54809	3.5371e-32	1.15152
CDK13	8.28889e-12	0.0591366	2.21398e-189	2.96568	4.44809e-152	1.32579
CDK16	4.57738e-12	-0.310774	1.31811e-13	2.80101	0	1.71723
CDK4	0.00457122	-1.26088	0.0024477	1.76962	0.143714	0.240049
CDK5	1.00856e-05	0.0412895	7.29268e-06	3.65819	0	2.42969
CDK5RAP2	1.12196e-15	-0.926004	1.79693e-58	2.07607	1.73047e-123	1.17479
CDK5RAP3	2.31951e-07	-1.57945	5.0212e-24	1.47395	0.00435651	0.245763
CDK7	5.53776e-23	0.439978	1.61088e-26	3.24924	1.55342e-68	1.65938
CDK8	1.99664e-54	0.256852	5.15069e-136	3.14524	3.92886e-21	1.19529
CDK9	3.17031e-06	-1.61349	8.8328e-14	1.36497	3.14213e-57	0.636306
CDKN1B	1.95082e-07	-0.386695	4.7252e-08	2.58915	3.36355e-53	0.721357
CDS2	2.18513e-31	-0.432444	2.6966e-52	2.55665	0	1.28783
CEBPB	2.24113e-21	-0.558277	1.47071e-25	2.26333	3.80866e-126	0.958582
CEBPD	1.85296e-09	-1.30763	1.83506e-12	1.64254	8.07884e-29	0.736907
CEBPZ	1.8848e-12	-0.827095	5.41478e-16	2.27475	1.21853e-08	0.72815
CELSR2	3.98542e-43	0.525891	1.8623e-50	3.61831	0	2.21718
CENPC	6.83807e-51	0.261139	1.58211e-95	3.02255	5.03866e-120	1.44497
CENPT	1.76352e-20	0.207704	3.33239e-23	2.99445	9.86425e-59	1.46375
CEP135	1.70094e-05	-0.227367	7.09336e-06	2.62247	0.01558	0.198736
CEP164	1.46205e-06	-1.61605	4.82222e-11	1.48674	0.122351	0.344409
CEP192	8.72818e-61	0.414358	8.23627e-149	3.29268	2.92226e-46	1.06801
CEP290	6.20446e-51	0.169146	4.25319e-126	2.99701	7.89908e-15	1.23183
CEP63	8.46652e-43	0.118103	3.0034e-99	2.97045	1.30644e-104	1.39885
CEP70	2.87063e-29	-0.378667	6.21849e-72	2.48107	2.33761e-24	0.875678
CEP78	3.36272e-26	-0.497411	3.31445e-43	2.37465	3.58658e-26	0.993137
CEPT1	1.70906e-59	0.516429	8.54644e-85	3.44468	6.26267e-14	0.919796
CERS2	0.00653098	-1.39653	0.00394322	1.70846	6.64137e-16	-0.558408
CERS4	3.18324e-30	-0.374572	1.86105e-47	2.66652	5.10621e-26	0.893697
CERS6	2.99449e-41	0.490044	8.84385e-202	3.34846	7.57073e-122	2.07856
CETN2	0.0131526	-0.612261	0.0103681	2.23949	6.51054e-52	1.01419
CFL2	9.2226e-10	0.568269	2.73349e-10	3.44061	1.23565e-08	0.432572
CHCHD10	3.45806e-26	-0.576401	3.75238e-53	2.3643	0	1.78303
CHCHD3	3.26862e-35	0.449004	3.19354e-199	3.41064	1.44628e-223	1.52727
CHD3	3.16814e-15	-0.11723	4.56521e-17	3.0437	2.15658e-189	2.22122
CHD4	6.22221e-08	-1.56664	1.66061e-23	1.47885	8.77274e-24	0.61586
CHD6	0.0198508	-0.577794	3.64057e-128	2.23238	8.30794e-85	1.16974
CHD9	4.16025e-55	-1.21287	3.11208e-132	1.68657	1.64409e-45	0.922329
CHEK2	0.0376792	-0.391577	0.0337343	2.504	0.0032887	0.453569
CHKA	0.048961	-1.15876	1.10119e-76	1.75594	9.07248e-32	0.817408
CHMP1A	0.000990298	-1.69096	6.30075e-05	1.24628	5.79753e-53	1.21655
CHMP2A	0.0654721	-2.03343	0.0348439	1.07513	1.14907e-102	0.996682
CHMP2B	4.89714e-13	-0.542689	1.9339e-15	2.53248	1.31274e-18	0.708455
CHMP4A	1.55688e-12	-0.425356	9.82884e-15	2.34127	4.8104e-12	0.816394
CHMP4B	9.18267e-15	-0.631627	4.13105e-19	2.26747	0	1.87056
CHMP5	1.52057e-24	0.273339	1.06623e-28	3.12479	5.07621e-166	1.47002
CHMP7	3.13355e-08	-0.264486	4.2634e-09	2.60331	1.19578e-81	1.55986
CHPT1	0.39616	-1.17047	6.70456e-76	1.68954	0.373636	-0.13688
CHST11	0.0396206	-2.00486	6.58106e-11	0.901936	0.5373	-0.0857652
CHTF8	0.0151115	-1.44186	0.0083006	1.57272	1.03473e-17	0.903716
CHUK	1.91357e-29	0.386214	3.0003e-35	2.96967	2.51452e-13	0.948962
CIB1	0.0172192	-1.81737	0.00524224	1.1436	0.0661752	0.105542
CIC	0.000849335	-1.47544	0.000168711	1.40341	1.19184e-59	0.730667
CIR1	5.01951e-22	-0.68928	3.71e-39	2.24276	3.39937e-25	1.00702
CITED2	5.94486e-06	0.244903	3.17788e-06	2.78213	0	2.18762
CKAP4	0.0239575	-1.77365	0.0119754	1.38648	1.34388e-16	0.602937
CKAP5	7.46374e-60	0.0849219	2.10986e-112	3.18902	8.84928e-169	1.59057
CKB	3.51335e-99	-2.05993	4.2804e-57	0.97957	0	1.2395
CLASP1	0.000486626	-0.0966597	5.24736e-201	2.79814	0	1.88161
CLASP2	1.32082e-29	0.422543	1.78476e-225	3.29354	0	1.84676
CLEC11A	2.18088e-08	-0.530711	2.25441e-09	2.27475	0.104407	0.481807
CLEC2D	0.0252024	-1.46601	0.0104112	1.25517	0.0704769	0.173637
CLIP1	5.38831e-05	-0.66491	1.68985e-127	2.2751	2.41707e-121	1.15538
CLMN	0.00495407	-1.12705	0.000385592	1.83413	0.91788	-0.05994
CLN3	0.00015216	-1.35297	3.65905e-05	1.8078	2.18172e-05	0.423649
CLN5	2.2383e-05	-1.23503	6.69198e-07	1.52047	0.657796	0.133719
CLOCK	2.53395e-61	0.303796	1.69052e-146	3.26256	1.5176e-87	1.70326
CLTA	3.86656e-39	0.410059	4.64855e-48	3.33391	0	2.14036
CLTC	7.9818e-47	0.388048	1.32309e-176	3.32068	0	2.23963
CMIP	4.08608e-57	0.46505	4.57101e-168	3.37424	0	2.43989
CMTM6	2.09916e-18	0.318881	2.94111e-21	3.10131	0.0380928	0.152371
CNIH4	4.83102e-18	0.566502	6.22978e-20	3.33533	6.47932e-06	0.869075
CNOT2	7.2755e-32	0.0914687	4.64626e-148	2.94818	6.80447e-37	1.32686
CNPY3	0.00427605	-0.663573	0.00330995	2.50104	1.68246e-76	0.833738
CNTN1	0.00323042	-0.308213	9.08232e-214	2.55438	1.68811e-166	0.735081
CNTRL	2.30892e-19	-0.749752	2.63321e-30	2.08261	0.219474	0.150551
COL11A1	0.0169936	-0.74667	2.84047e-30	2.13165	5.50092e-06	0.420697
COL11A2	0.0643677	-1.85333	0.0473178	1.42103	0.00774019	0.387251
COL18A1	0.0444366	-0.264364	0.0395586	2.67245	0.965759	0.0244672
COL27A1	3.54818e-09	-0.59682	2.41262e-11	2.43163	0.961811	-0.063022
COL4A1	1.0411e-09	0.0119766	2.63438e-10	3.04877	2.17244e-08	0.78646
COL4A2	3.81495e-12	-0.818013	1.51628e-16	2.15307	3.02217e-08	0.525647
COL6A1	3.17872e-14	-0.485689	1.70856e-21	2.59346	0.0026462	0.109938
COL7A1	0.00255412	-1.24577	0.00108563	1.81813	0.0942055	0.161439
COMT	8.86507e-10	-1.19727	6.63662e-15	1.73887	2.95068e-21	-0.451115
COPB1	1.08364e-39	-0.0535831	1.35158e-60	2.81658	4.0165e-61	1.08825
COPRS	1.40223e-11	-0.635486	3.82073e-14	2.27984	0	1.54152
COPS3	2.4133e-14	-0.224955	3.39402e-16	2.92088	2.50872e-285	1.93069
COPS4	2.60909e-45	0.25043	3.99854e-64	3.161	7.17058e-196	1.6044
COPS5	1.25836e-29	0.112287	2.502e-37	2.98923	7.53762e-143	1.47439
COPS6	3.43602e-15	-0.985611	9.49366e-23	2.05157	3.15485e-270	1.60957
COPS7A	2.26e-07	-1.29846	1.21696e-09	1.78342	6.84164e-101	1.73491
COPS7B	6.98017e-08	-1.415	2.90894e-12	1.61773	2.07411e-113	1.03504
COPS8	1.16435e-30	0.210702	9.18153e-36	3.25894	0	1.70497
CORO1C	1.47017e-38	0.111005	7.70346e-53	2.97633	7.76635e-134	1.54204
COX1	2.06072e-13	0.379338	2.1969e-115	3.34962	0	1.20294
COX10	5.29273e-40	-0.119222	8.83425e-58	2.92082	4.58608e-29	1.15728
COX14	1.02348e-12	-0.471881	7.43377e-15	2.51686	1.06491e-133	1.21033
COX2	0.10225	-0.411056	3.39464e-88	2.62572	0	1.24493
COX20	0.00246779	-1.83373	2.87824e-08	1.0895	2.70053e-10	0.278565
COX4I1	4.9576e-28	-0.736514	3.56192e-62	2.29421	0	1.86774
COX5A	9.4537e-14	-0.901214	2.32239e-19	2.05051	4.30352e-282	1.96361
COX5B	9.83324e-17	-1.22632	1.44445e-30	1.93604	0	1.40523
COX6A1	8.24343e-08	-1.48929	6.18283e-20	1.47777	0	1.35088
COX6B1	2.75948e-09	-1.26938	6.89708e-17	1.73597	0	1.79721
COX6C	5.85282e-15	-1.03062	6.76989e-30	2.00009	0	2.06873
COX7A1	0.029162	-0.478132	0.0270594	3.06063	1.18805e-55	1.63244
COX7C	9.56286e-11	-1.29934	1.85606e-20	1.7503	0	1.42542
COX8A	4.06134e-09	-1.20806	1.2925e-10	2.03327	0	1.45137
CPB2	0.013602	-0.591513	0.0110864	2.36254	0.348976	0.396459
CPE	4.9778e-150	-2.24362	1.93229e-31	0.63256	1.1168e-137	-0.703146
CPEB2	7.01128e-30	-0.296064	1.96904e-74	2.39274	3.06255e-64	0.995166
CPEB4	2.24458e-07	-0.756213	6.37521e-143	2.03707	5.6249e-242	0.987535
CPNE1	7.90742e-34	-0.360796	3.69521e-57	2.60336	1.34543e-37	0.832168
CPNE3	7.04926e-44	0.243602	2.47187e-61	3.06844	0.531416	-0.0581316
CPNE8	4.27885e-43	0.564799	1.77502e-114	3.26117	0	1.85011
CPPED1	1.04696e-14	0.261394	1.23848e-16	3.00389	6.96481e-28	0.812338
CPSF7	5.24119e-08	-1.5565	1.53336e-25	1.47719	1.93595e-75	0.618048
CRABP2	0.0282699	0.564559	0.0268522	3.32834	2.21003e-53	1.4649
CRADD	0.000259474	-1.87412	4.60081e-14	1.04595	2.83207e-09	0.437136
CRAT	0.00237871	-0.811988	0.00182776	2.17102	2.51631e-25	0.807946
CRCP	2.29004e-24	0.0599722	2.73881e-29	2.99619	1.13421e-35	1.35875
CREB1	6.82592e-34	-0.356115	1.19759e-78	2.58736	9.19453e-108	1.41811
CREB3	0.00599916	-0.356033	0.00472688	2.44561	7.37699e-59	1.17145
CREB3L2	0.123663	-2.22771	0.0263099	0.826712	0.848331	0.0170999
CREB5	8.48273e-07	-0.658569	1.12585e-07	2.47833	2.42234e-05	0.655035
CREBBP	9.9748e-12	-0.720798	1.24523e-111	2.27607	1.49116e-57	1.28275
CREBRF	6.96832e-59	0.309604	1.64216e-104	3.28279	1.41919e-38	1.51795
CREM	1.24801e-29	-0.187096	3.81523e-61	2.6743	8.08166e-30	1.23254
CRK	8.66803e-16	-0.140538	1.11798e-18	2.81868	2.82915e-129	1.10958
CRKL	2.72709e-28	-0.0135257	5.49163e-36	2.91487	9.46043e-140	1.13837
CRLF1	1.79125e-08	-0.697441	1.58201e-09	2.23185	7.19052e-39	0.862487
CRLS1	4.74559e-35	-0.141866	8.71416e-51	2.72295	3.28393e-29	0.897263
CRNKL1	1.30191e-06	-0.393212	3.54998e-07	2.5509	5.20503e-17	1.0059
CROT	1.56729e-34	0.283171	8.79454e-46	3.12876	5.25899e-21	0.818044
CRTC1	6.1347e-37	-0.326722	9.74671e-63	2.68496	0	1.59553
CRTC3	3.0065e-41	-0.100845	5.50088e-108	2.8862	4.09307e-38	0.954547
CS	1.81863e-10	-1.29957	1.19738e-20	1.74021	3.51819e-220	1.49166
CSK	0.0105371	-1.37636	0.00587	1.63057	1.18534e-15	0.423958
CSNK1A1	0.430544	-0.869125	5.10731e-116	2.02954	2.21733e-229	1.29191
CSNK1D	5.58742e-13	-1.11669	3.75332e-24	1.80903	6.06009e-296	1.35119
CSNK1G2	2.13113e-06	-0.81419	3.28934e-07	2.21374	3.91449e-88	0.975538
CSNK1G3	4.40976e-59	0.422145	7.30745e-121	3.1838	1.55544e-77	1.40883
CSNK2A2	6.15637e-33	-0.198033	3.95197e-45	2.88109	3.92416e-185	1.51814
CSNK2B	1.9059e-13	-0.391654	5.29337e-16	2.47103	3.52506e-216	1.25938
CSTB	0.0810399	-2.16951	2.5941e-05	0.787654	5.54705e-12	0.433379
CTBP1	1.23472e-18	-0.363484	1.26943e-24	2.48767	0	1.77418
CTBP2	0.379288	-1.74843	1.59867e-12	1.28112	0.000402026	0.186974
CTCF	6.04093e-22	-0.375565	3.05843e-30	2.60054	1.43611e-93	1.11202
CTDNEP1	3.11868e-13	-0.3931	1.69145e-15	2.52307	2.3428e-78	1.03719
CTDSP2	3.08331e-07	-1.38682	1.67532e-12	1.52015	6.925e-11	0.383713
CTNNA1	3.2429e-18	-0.775872	8.11367e-48	2.08714	0.000177239	-0.252687
CTNNA2	1.92294e-181	-1.99725	2.48327e-64	0.808328	1.33056e-09	0.109401
CTNNB1	8.2576e-25	-0.441141	4.34139e-70	2.3556	6.14459e-271	1.53112
CTNNBIP1	0.000222174	-1.51476	1.86671e-06	1.21604	1.50902e-30	0.511407
CTNNBL1	1.74732e-38	0.222208	2.71618e-54	2.94302	2.68367e-84	1.44015
CTNND2	2.13143e-194	-1.42679	7.82763e-159	1.47996	2.05843e-108	0.533159
CTSA	4.54351e-13	-1.30954	1.26235e-20	1.8222	6.99269e-142	1.1801
CTSB	2.71988e-47	0.283478	3.45321e-60	3.34544	0	1.76043
CTSK	0.000362874	0.100541	0.000317356	3.35544	0.00608668	0.482087
CTSL	4.62332e-18	-0.486529	4.94986e-23	2.47894	3.35492e-13	0.281938
CTSZ	0.00260799	-0.239384	0.0020286	2.41728	4.64515e-18	0.670052
CTTN	6.39803e-34	-0.158839	1.21988e-131	2.85175	1.99923e-59	1.29257
CUL1	3.25704e-60	0.434069	4.91994e-134	3.2856	6.67122e-173	1.95961
CUL2	1.22408e-55	0.524686	2.57294e-78	3.37887	2.24608e-188	1.83324
CUL3	1.45259e-09	-0.584835	3.91191e-111	2.244	6.17894e-272	1.58039
CUL4A	9.90236e-39	-0.342454	5.80767e-80	2.58821	5.50484e-15	0.948654
CUL5	1.4972e-27	-0.184984	1.20179e-119	2.67106	1.57067e-80	1.24549
CWC15	1.40301e-12	-0.843846	3.61347e-16	2.28248	5.43463e-108	1.10199
CWF19L2	1.04246e-36	-0.0622144	1.83711e-65	2.70819	1.6709e-14	0.760002
CXXC1	8.58028e-05	-1.67932	1.32564e-06	1.37118	2.67143e-07	0.640154
CXXC4	3.42663e-13	0.334038	1.57768e-15	3.1444	0.657292	0.0951229
CXXC5	1.2508e-06	-1.63755	1.38619e-11	1.47161	3.44135e-138	0.91344
CYB5B	1.28094e-37	-0.171705	3.4196e-64	2.58557	4.60925e-74	0.987984
CYB5R1	1.55377e-06	-1.0331	1.63935e-07	2.15514	3.68382e-06	0.392961
CYB5R3	1.32768e-07	-1.15629	1.19186e-09	1.84942	2.36597e-18	0.332839
CYC1	4.54327e-08	-1.17266	1.58227e-11	1.81948	7.13046e-218	1.3161
CYCS	4.26717e-31	-0.300432	2.02481e-71	2.55041	7.51527e-101	1.7393
CYFIP1	4.89049e-64	0.517771	1.5285e-92	3.45644	3.47648e-59	0.97753
CYFIP2	0.00142436	-0.562233	1.62911e-129	2.29886	0	2.14648
CYP2E1	0.0247921	-1.28817	0.0194744	1.7788	4.34157e-17	1.16741
CYP2R1	9.69177e-18	0.343521	1.29521e-19	3.35642	4.94469e-19	0.905768
CYP2U1	4.75807e-49	0.278986	1.24554e-62	3.25546	1.5947e-05	0.28615
CYP46A1	2.2762e-32	-0.165588	7.22556e-91	2.71439	0	2.52274
CYP7B1	0.0311939	-2.01933	0.00479665	0.630066	0.00633398	-0.31572
CYSTM1	0.181998	-2.1973	0.00559291	0.670788	0.388604	-0.0471204
CYTH1	5.24744e-16	-0.914321	1.14047e-36	1.88365	8.93744e-21	0.961564
DAAM1	0.398237	-0.726094	1.79508e-143	2.21322	3.99483e-08	0.865356
DAB2IP	3.48364e-38	-0.138951	4.33747e-52	3.08439	1.25892e-118	1.14037
DAD1	7.36228e-06	-1.29022	2.00479e-07	1.58165	9.37879e-05	0.137232
DAPK1	0.000145788	-0.478963	2.97835e-132	2.37646	3.27463e-267	1.48025
DAPK2	1.09816e-06	0.412607	3.63229e-07	3.17811	0.205124	0.19636
DAPK3	1.02648e-09	-0.350135	1.24273e-10	2.73134	1.57731e-156	1.37696
DAXX	0.049636	-1.4571	0.0428114	1.81067	4.95185e-18	0.919074
DBP	0.0321984	-1.4746	0.0226416	1.66114	1.01549e-16	0.588015
DCAF12	2.55574e-09	-0.150553	2.64262e-10	2.71182	9.45558e-08	0.427023
DCP2	6.25701e-38	0.496791	1.05176e-44	3.39937	1.13587e-61	1.43573
DCTN2	2.62289e-31	-0.322732	1.04973e-42	2.86574	8.84494e-277	1.78067
DCTN3	2.61441e-15	-0.33867	3.24153e-19	2.45196	1.40719e-250	1.89939
DCTN4	1.77245e-17	-0.92941	7.25794e-50	2.023	1.345e-90	1.00826
DCTN6	1.07257e-17	-0.646717	6.22428e-24	2.3077	1.09006e-112	1.19808
DDAH1	4.24912e-38	-1.4866	7.11551e-76	1.40496	0.000715395	-0.135434
DDB1	2.94773e-11	-1.3496	2.42784e-25	1.68013	3.99746e-107	0.966199
DDB2	0.00302223	-1.43125	0.00135828	1.60521	0.183706	0.0975046
DDIT3	3.07717e-05	-1.3517	8.41307e-07	1.69042	7.49705e-07	0.839291
DDOST	5.75796e-10	-0.11521	7.013e-11	2.71278	2.0531e-101	0.875914
DDRGK1	3.2254e-46	0.0913427	2.08494e-63	3.16744	0	1.6459
DDT	3.44184e-05	-1.38192	3.81631e-06	1.81441	5.32258e-08	0.682685
DDX23	0.000721347	-1.22094	0.000240215	1.72153	1.57122e-11	1.02892
DDX24	1.69249e-40	-0.0874903	5.71134e-95	2.87536	0	2.4678
DDX3X	4.69257e-07	-1.14567	2.47858e-60	1.84173	9.51823e-06	0.502987
DDX41	0.00157553	-1.04573	0.000847646	2.03327	4.7327e-52	1.21636
DDX42	6.36099e-37	0.0297755	5.37981e-55	2.79426	2.323e-204	1.55122
DDX46	1.51987e-35	-0.214956	8.28152e-60	2.65724	1.52531e-87	1.44885
DDX6	1.00915e-43	-0.0912759	1.1471e-93	2.68913	0	1.32676
DECR1	1.74696e-06	-1.29582	2.74665e-27	1.53231	0.000116952	0.20864
DEGS1	2.32376e-18	-0.448018	2.15378e-22	2.69563	3.04765e-48	0.894513
DERA	0.0273512	-1.6853	0.00250222	1.09518	0.0339202	0.194559
DERL1	5.41588e-10	-0.672019	1.86289e-11	2.16258	2.10656e-08	0.7916
DFFA	1.50159e-05	-0.231057	7.45342e-06	2.78756	2.02501e-06	0.446082
DGKG	0.00803508	-1.23668	2.0793e-41	1.54731	0.00195592	0.119978
DGKQ	9.48754e-13	-0.221725	2.1747e-14	2.84364	6.6026e-39	1.2035
DHCR24	3.6965e-10	-0.353765	5.64161e-12	2.47907	0	1.9932
DHFR	5.17779e-05	0.242047	3.18034e-05	3.01084	0.000116836	0.518097
DHRS7B	7.99956e-24	-0.441645	3.5088e-37	2.44278	1.2509e-20	0.620004
DHX15	4.52578e-46	0.0374987	9.91843e-87	2.8624	2.67836e-196	1.21194
DHX29	1.47591e-45	0.0660566	2.93694e-79	2.89674	0.000193524	1.2702
DHX36	1.82902e-39	-0.315457	2.08337e-81	2.55903	4.66076e-199	1.72255
DHX8	2.43794e-10	-0.0156748	2.35033e-11	2.8618	1.78397e-49	1.06236
DHX9	2.48713e-24	-0.697328	4.63809e-70	2.23051	1.9236e-38	0.81529
DIABLO	2.53217e-16	0.0277333	3.62248e-18	3.1739	3.24197e-54	0.968525
DICER1	2.70126e-27	-0.0525088	3.18021e-145	2.78236	6.43375e-43	0.904701
DIDO1	1.53487e-42	-0.0553983	7.46244e-75	2.69634	4.50013e-39	0.983267
DIS3	2.83016e-29	0.300877	7.26508e-35	3.02204	8.96871e-46	0.896861
DKC1	0.000486611	-0.638132	0.00021699	2.08037	1.38296e-31	0.787882
DLAT	9.58793e-19	-0.44244	7.80171e-23	2.68227	7.13855e-53	1.28219
DLD	6.43253e-33	0.156032	3.21226e-40	3.10414	2.70053e-38	1.58547
DLG4	4.5163e-30	0.227746	2.81161e-36	3.20702	0	2.6551
DLST	1.41367e-32	0.503726	6.8475e-38	3.41135	2.25771e-69	0.936902
DMAP1	1.36191e-09	-0.610433	5.11841e-11	2.40015	5.68782e-158	1.45126
DNAH7	0.009344	-0.946127	3.73315e-90	1.94026	0.969893	-0.0476246
DNAJA1	4.21349e-18	0.14205	9.56652e-21	2.95765	0	2.26018
DNAJA2	8.90204e-19	-0.289326	9.51348e-23	2.63444	0	1.85553
DNAJB11	2.9554e-08	-0.641845	1.60849e-09	2.3461	3.45341e-14	0.924808
DNAJB12	4.2469e-12	-0.274643	5.71965e-14	2.61345	1.11866e-58	0.932891
DNAJB2	0.00233808	-1.9261	6.77415e-09	1.11011	2.55148e-120	0.992609
DNAJC1	3.56772e-41	0.316587	7.80775e-138	3.17079	6.13725e-25	0.794314
DNAJC10	7.78524e-41	-0.0814948	2.99262e-77	2.78725	5.65468e-175	1.53665
DNAJC11	1.93444e-37	0.136597	1.98733e-48	3.1526	9.88268e-158	1.58193
DNAJC13	8.46251e-29	-0.39167	1.50927e-70	2.51929	5.35212e-17	1.06023
DNAJC3	1.93954e-12	-1.09173	4.5731e-31	1.80425	0.410513	0.0223938
DNAJC5	1.37767e-43	0.122457	1.60532e-62	3.05251	0	2.35826
DNAJC7	4.79745e-20	-0.841419	1.59749e-43	2.10721	1.86375e-211	1.57062
DNASE1L1	0.00972508	0.228239	0.00906529	3.59969	1.74664e-11	0.590306
DNM1L	9.43848e-41	0.426963	1.25216e-177	3.16323	0	1.8868
DNM2	9.05778e-28	-0.489082	1.12165e-40	2.54097	0.000114464	0.337251
DNMT1	1.63082e-19	-0.30626	8.20549e-23	2.79308	1.1599e-17	0.999112
DNMT3A	1.50499e-61	0.533564	3.32586e-95	3.45648	2.02322e-16	1.36558
DOCK10	0.00206942	-1.11949	0.00152862	1.65079	0.21904	0.197132
DOCK4	1.70478e-103	-1.42069	1.60468e-87	1.39643	1.43667e-205	1.74648
DPP7	2.17516e-05	-1.62022	1.28202e-22	1.45381	2.91122e-45	0.581723
DPY30	6.51972e-19	-0.0446681	3.4805e-21	3.00475	3.34268e-164	1.15301
DPYSL2	4.46672e-07	-0.890811	4.22127e-144	2.12916	3.11443e-60	0.461646
DR1	0.000240692	-1.1809	4.19169e-05	1.74983	7.51958e-14	0.795722
DRAP1	2.20504e-09	-0.58367	7.3978e-11	2.33059	0	1.55315
DSC2	0.00571001	0.251968	0.00495887	3.06484	0.937809	0.0196379
DSE	1.40802e-16	-0.712001	1.50953e-53	2.04105	0.508788	-0.124601
DST	2.40705e-178	-1.75404	1.39528e-120	1.25942	7.74505e-08	0.133027
DTNA	1.68437e-189	-2.14828	1.53266e-32	0.739228	4.42514e-10	-0.347449
DTNBP1	5.81909e-36	-0.0360098	1.67442e-62	2.73641	2.19785e-63	1.07581
DTX3	1.74967e-28	-0.395218	5.62154e-43	2.54755	1.04161e-161	1.61328
DUOX1	0.000177183	0.0862237	0.000130027	2.83535	6.03709e-24	0.856992
DUSP1	0.00105476	-1.91046	0.000100717	0.912512	3.74046e-56	0.998596
DUSP16	9.91887e-13	-0.849535	3.64584e-23	1.84478	7.60867e-05	0.318065
DVL3	2.17662e-07	-1.19537	2.48425e-09	1.88722	2.61542e-63	0.711206
DYNC1H1	7.16203e-25	-0.194003	9.66114e-153	2.9379	0	2.38176
DYNC1LI2	2.93307e-36	-0.270855	1.67126e-81	2.60312	0	1.55218
DYNC2H1	0.0500985	-0.332444	1.83911e-160	2.5341	1.52628e-24	0.890907
DYNLL1	2.12803e-22	-0.343915	1.98174e-128	2.67127	0	1.97682
DYRK1A	1.30676e-18	0.0216368	5.86239e-172	2.88346	2.32286e-172	1.544
DZIP1	1.82512e-40	-0.0801915	1.19416e-120	2.76172	5.35175e-86	1.17126
DZIP3	6.05052e-47	0.449256	2.44757e-182	3.31964	0	1.78036
E2F3	2.50272e-38	-0.148843	4.15951e-111	2.82431	5.25638e-90	1.49001
E2F4	2.65077e-12	-1.08569	7.63454e-15	2.28319	8.37936e-19	1.08227
EBP	0.000279785	0.299766	0.000224432	3.36034	1.96686e-18	1.06094
ECHS1	5.17792e-06	-1.47077	2.42524e-08	1.56209	1.91258e-124	1.17175
ECI2	1.58085e-06	-1.06629	3.84819e-08	1.7318	0.247528	0.0482811
ECSIT	2.55968e-18	-0.53601	3.79467e-21	2.75963	2.49414e-107	1.42574
EDA	1.2881e-12	-0.606319	1.94843e-16	2.32784	0.000883766	0.383709
EDEM1	3.58166e-24	0.0911076	2.89503e-28	3.10715	4.27961e-48	1.28137
EDEM2	0.00102629	-0.692834	0.000620107	2.13491	0.000113	0.331324
EDN1	0.0507856	-0.810014	0.0464208	2.28897	0.0403172	0.758348
EEA1	8.86875e-23	-0.570911	1.13799e-76	2.33295	8.10096e-43	1.25886
EED	4.79914e-34	-0.2115	1.25038e-56	2.60556	7.17282e-52	1.01649
EEF2K	1.0186e-27	-0.0164386	1.70774e-35	2.8076	2.18369e-41	0.575843
EFNB2	2.86132e-26	-0.43687	1.72408e-53	2.49359	5.34836e-12	1.00852
EFTUD2	5.53131e-23	0.147385	9.41434e-27	3.16478	2.13284e-123	1.49846
EGF	0.0580515	-0.860163	0.0493948	1.99343	0.0509045	0.357496
EGLN1	9.52267e-34	-0.256533	2.50115e-67	2.60346	1.82648e-59	1.00402
EGR1	4.63632e-15	-0.420794	1.50751e-16	3.1555	4.43047e-143	2.46078
EHBP1L1	0.00295885	-1.63267	0.00148719	1.85632	0.110287	-0.268925
EHMT1	0.0299425	-1.24561	3.64081e-70	1.71677	2.15308e-14	0.404268
EHMT2	1.47037e-07	-1.31345	2.74031e-12	1.6526	8.1903e-70	1.16873
EIF2A	5.49992e-44	0.556556	7.14687e-57	3.29864	1.88979e-79	1.27624
EIF2AK1	1.76581e-26	0.101316	6.79819e-32	2.93312	0	1.49105
EIF2AK2	2.51284e-48	0.14226	9.72823e-69	3.09735	2.06067e-98	1.0981
EIF2AK3	7.76316e-38	0.283847	1.18085e-46	3.15575	1.49794e-30	1.10668
EIF2AK4	1.30252e-50	0.186266	4.65996e-76	3.16545	8.44901e-55	1.33784
EIF2B1	2.43707e-32	0.310713	3.95599e-39	3.27569	1.32332e-78	1.07498
EIF2B4	0.00231152	-1.28659	0.000912694	1.61462	3.04502e-09	0.593803
EIF2B5	7.24049e-23	0.449494	1.03502e-24	3.75852	2.03748e-17	1.36709
EIF2S1	2.77151e-27	-0.135046	1.80074e-33	2.88071	6.3443e-128	1.26163
EIF2S2	6.08296e-20	0.118061	4.31495e-23	2.86065	1.2523e-235	1.32228
EIF2S3	0.00894444	-1.86821	1.83516e-10	1.05055	8.48258e-52	0.827774
EIF3A	1.0301e-34	-0.29589	8.37648e-50	2.75805	1.25983e-64	1.4517
EIF3D	0.000117927	-1.16533	1.36033e-05	1.63999	2.36132e-93	0.961439
EIF3I	0.000219696	-0.680527	8.31418e-05	2.09339	9.36661e-133	1.3755
EIF3J	2.16155e-22	-0.27857	1.09297e-29	2.54907	1.25934e-180	1.07772
EIF4A2	3.0892e-48	0.494301	4.08e-183	3.43598	0	2.831
EIF4E	4.7813e-47	-0.0163423	6.4256e-76	2.90345	3.88948e-249	1.82464
EIF4E2	2.61011e-28	0.155529	4.26186e-33	3.22448	6.80311e-97	1.73512
EIF4EBP2	1.76731e-06	-1.24888	2.59154e-09	1.62509	2.49158e-05	0.197243
EIF4G1	5.77745e-05	-1.54186	1.41067e-06	1.47358	7.96303e-57	0.993682
EIF4H	1.05798e-25	0.0130791	4.42806e-33	2.87681	0	1.70038
EIF5A	1.96972e-06	-0.595419	4.7117e-07	2.33314	0	1.64673
EIF5B	1.07891e-26	-0.415832	1.0286e-35	2.53699	5.72968e-28	1.07842
EIF6	0.000143393	-0.274905	9.94827e-05	2.66806	2.18846e-125	1.34895
ELAVL1	4.69929e-24	-0.24287	2.33194e-29	2.73465	2.30491e-155	1.28831
ELL	6.3712e-10	-0.23251	5.14633e-11	2.60245	7.76606e-30	0.983709
ELMO2	4.49507e-05	-1.72363	1.20128e-08	1.23734	7.18333e-91	0.842411
ELOVL5	0.710986	-2.33469	1.61647e-05	0.590609	4.36666e-167	-1.5188
ELOVL6	1.53784e-48	-0.00164948	1.56405e-111	2.95573	1.23334e-88	1.37361
ELP2	2.65066e-59	0.26833	7.80415e-118	3.16842	2.32862e-205	1.78152
ELP3	2.27665e-39	0.0877241	6.23515e-55	2.95347	3.9011e-178	1.44086
ELP4	0.187711	-1.05657	3.7467e-78	1.80895	0.00857083	0.244541
ELP5	1.27339e-07	-0.247888	1.75781e-08	2.3198	2.95118e-31	1.10838
ELP6	5.37513e-08	-0.685167	8.30448e-09	2.35487	1.17711e-36	0.758506
EMD	2.64671e-08	-0.120684	3.52312e-09	2.61516	1.00237e-112	1.33072
EML4	4.75697e-58	0.278336	8.10548e-91	3.16545	3.90864e-30	1.30684
ENAH	5.24732e-13	-0.429414	1.21503e-98	2.39284	4.9981e-22	1.02162
ENDOD1	3.41873e-25	-0.2442	3.02827e-34	2.55231	9.12746e-18	0.370812
ENDOG	0.0190548	-1.65747	0.0109466	1.20569	6.26811e-15	1.44372
ENO1	0.0249557	-2.34791	8.68091e-07	0.604682	0.000213095	0.107569
ENO2	4.71404e-44	0.0537512	1.2615e-130	3.00082	0	3.56898
ENO4	2.64109e-11	-0.970593	4.01075e-14	1.8678	0.0461215	0.425659
ENPP4	6.8507e-24	-0.458771	2.68699e-35	2.37876	9.31101e-57	1.18163
ENPP6	0.0225594	-1.6204	0.0143089	1.58597	0.311245	0.257424
ENSA	8.85642e-58	0.510366	7.57769e-80	3.42186	0	2.49044
ENY2	1.19839e-30	0.175899	1.20533e-36	2.90787	8.45691e-06	0.68648
EP300	7.60382e-31	-0.287352	8.76059e-106	2.578	2.12543e-109	1.14097
EP400	2.35676e-46	0.093093	2.09138e-104	2.91244	5.77877e-52	1.20045
EPB41L5	1.48192e-27	-0.331021	1.53145e-100	2.57963	3.87374e-24	0.838968
EPC1	0.0791476	-0.797127	2.51608e-110	2.05545	1.91706e-24	0.69504
EPHA6	2.89654e-16	0.32951	1.41552e-157	3.07896	2.09491e-119	2.54597
EPM2AIP1	1.66876e-05	-0.499448	6.23798e-06	2.29562	2.03779e-127	1.39252
EPN1	0.00483194	-1.4648	0.00154183	1.47072	0	1.83908
EPN2	3.08669e-08	-1.25278	1.12237e-39	1.67183	9.55613e-18	0.766866
EPS15	0.0574823	-1.44923	1.18327e-38	1.36577	1.62824e-180	1.4898
EPS15L1	1.02946e-15	-1.10543	5.18558e-56	1.92605	6.31198e-42	0.619543
ERAP1	4.14513e-61	0.503228	4.19473e-114	3.47328	0.0274668	0.119955
ERC1	4.22635e-36	0.532501	1.80837e-209	3.34867	3.49705e-193	1.32916
ERCC3	1.56285e-17	-0.608162	2.28636e-25	2.26341	1.76354e-73	1.51551
ERCC6	2.27366e-30	0.268983	5.72576e-37	3.03531	5.452e-52	1.02483
ERCC6L2	1.31866e-08	-0.7736	1.11951e-95	2.11991	4.43426e-35	1.29892
ERCC8	1.43591e-55	0.333641	7.74405e-91	3.14781	5.84697e-35	1.04972
ERLEC1	2.01618e-24	-0.249301	3.70851e-34	2.40843	0	1.90481
ERMP1	1.01359e-14	-0.871039	3.6658e-23	2.1356	6.52246e-13	0.603384
ERN1	4.78015e-06	-0.625474	1.87814e-06	2.60224	0.0246594	0.365324
ERP29	5.11672e-14	-0.515426	4.09981e-17	2.50351	1.28874e-56	1.13329
ERP44	4.24466e-61	0.350161	9.74802e-120	3.23328	1.58686e-88	1.18721
ERRFI1	5.29574e-16	-0.578603	8.50455e-21	2.23356	1.71157e-30	1.05895
ESCO1	3.40643e-48	0.00436972	2.94301e-77	3.04239	9.19118e-20	1.22625
ESR1	0.0212489	0.299079	0.0194513	3.30523	3.50644e-05	0.346054
ESR2	8.96387e-12	-0.152901	4.85909e-13	3.12484	0.0824612	0.646265
ETF1	2.29059e-24	0.134993	1.89218e-28	3.08259	4.36604e-131	1.60061
ETFA	1.86091e-12	-1.21353	7.96274e-29	1.79369	1.3386e-21	0.5852
ETFDH	5.48946e-21	-0.758382	2.60631e-51	2.09378	1.05606e-09	0.44793
ETNK1	4.28412e-64	0.4923	7.08828e-160	3.37767	0	1.95951
ETV6	7.8445e-08	-1.00391	3.53036e-52	1.8849	1.16949e-25	0.984082
EVL	3.06188e-70	0.552399	2.22153e-156	3.50134	0	2.53088
EWSR1	4.54378e-12	-0.951941	3.43373e-68	2.01113	1.40373e-77	1.43522
EXOC4	0.0053675	-0.0930174	3.00848e-200	2.7374	5.77909e-134	1.26642
EXOC7	2.16872e-12	-1.35246	1.6361e-24	1.7375	2.92863e-172	1.13479
EXOG	1.1622e-31	0.00604329	9.97076e-41	2.85079	5.64114e-19	1.04139
EXOSC1	1.00679e-26	0.0423559	1.8556e-35	2.87523	2.44259e-107	1.39202
EXOSC3	0.00161108	0.0682186	0.00135718	3.17133	4.55095e-38	1.14466
EXOSC4	0.0250303	-0.375557	0.0232439	3.00381	1.16416e-20	0.704334
EXOSC5	0.000120091	0.15377	8.9271e-05	3.20841	1.08396e-38	1.3136
EXT1	1.08902e-26	0.0450975	3.36469e-158	2.8523	1.75608e-27	1.13607
F8	0.00166434	-1.46385	0.00054341	1.44284	1.06118e-20	0.963509
FAAH2	1.58717e-26	-0.131318	1.21671e-118	2.74564	4.95856e-08	0.424126
FADS1	0.147165	-2.07531	0.0230158	0.68031	4.67062e-23	-0.585973
FAF2	1.09891e-29	-0.272783	7.40772e-44	2.65227	1.10859e-20	0.833711
FAM120B	1.55253e-37	-0.353767	4.45792e-78	2.66962	7.44899e-159	1.22752
FAM177A1	7.23463e-10	-0.0898886	1.27821e-10	3.10365	2.11033e-39	0.830975
FAM3A	0.00502371	-1.93375	0.001138	1.26729	5.11078e-19	0.498805
FAM91A1	5.36391e-22	-0.583631	1.45788e-28	2.5574	2.00604e-56	1.04069
FAR1	1.06888e-44	0.577358	7.49809e-189	3.41181	1.8747e-185	1.49712
FASN	0.427775	-2.41136	0.0361433	0.593337	2.15133e-204	1.01154
FAT4	1.40083e-09	0.370898	1.51279e-10	2.82884	0.0205183	0.382038
FBN1	2.70763e-56	0.429829	1.29353e-105	3.36912	3.22767e-12	1.19412
FBXL12	5.36592e-18	0.0923068	9.22562e-21	2.8825	1.06682e-37	0.94414
FBXL13	4.60095e-34	-0.251615	6.17159e-90	2.62797	3.43823e-06	0.52142
FBXL18	4.97082e-12	0.046968	3.81262e-13	3.07646	1.64799e-35	1.26342
FBXL20	5.89646e-53	0.474582	1.45978e-172	3.41272	1.27794e-122	1.64246
FBXL3	2.88602e-28	-0.477153	3.46278e-47	2.4069	3.29055e-80	1.16065
FBXL4	2.81599e-31	-0.240198	3.68773e-73	2.64298	2.97804e-26	1.0167
FBXL5	1.63165e-28	-0.316372	9.14452e-114	2.63096	1.98072e-241	1.24297
FBXO11	5.8512e-34	0.286419	3.04139e-184	3.1519	1.02078e-127	1.55605
FBXO2	0.00149528	-2.029	5.11388e-09	0.972491	2.78675e-176	0.982719
FBXO21	2.41882e-39	-0.0285798	8.1076e-84	2.78601	1.97118e-223	1.35447
FBXO25	2.68192e-21	-0.162349	1.18097e-26	2.64422	1.47441e-34	1.4855
FBXO27	0.00054892	-0.119562	0.000426791	3.08156	4.695e-76	2.02484
FBXO3	1.81554e-46	0.135221	1.75802e-77	2.83471	2.28797e-284	1.48883
FBXO31	1.30643e-30	0.302937	8.54997e-36	3.27439	0	1.90166
FBXO4	1.42502e-15	0.129247	2.81243e-18	2.90433	1.53121e-14	0.55625
FBXO44	1.32181e-56	0.27132	1.91253e-92	3.28904	0	2.45114
FBXO7	7.21703e-18	-0.810222	8.68922e-36	2.06481	5.27272e-55	0.85792
FBXO9	3.75993e-38	-0.358853	1.89109e-93	2.71631	0	1.90483
FBXW11	1.36988e-21	-0.313487	6.01864e-114	2.5242	1.22395e-153	1.32298
FBXW2	2.76684e-51	0.537889	1.33021e-64	3.43061	1.58832e-76	1.60225
FBXW4	1.21992e-40	-0.371674	2.39886e-91	2.61934	4.72118e-69	0.860704
FBXW5	3.18916e-16	-0.60834	4.35788e-19	2.59842	1.36954e-123	1.34942
FBXW8	2.29122e-46	0.183423	4.9148e-66	3.15368	7.74309e-38	0.881966
FDFT1	0.987407	-2.19124	1.33321e-07	0.757995	4.77868e-33	0.525919
FDPS	1.61276e-09	-1.35537	4.85229e-22	1.54585	8.80027e-109	1.37941
FDX1	1.37913e-31	0.0702977	2.12802e-38	2.95333	3.00019e-48	1.05206
FER	0.634372	-0.268043	4.1235e-166	2.591	7.93309e-13	0.773896
FES	0.0208473	-0.89268	0.0173017	2.29246	0.779998	0.023056
FEZ1	4.3256e-15	-1.1367	1.18268e-49	1.91287	1.16902e-304	0.713297
FH	3.33489e-13	-0.0997518	5.78736e-15	2.74846	1.15589e-182	1.70247
FHIT	2.31843e-62	-1.5617	1.52965e-52	1.27662	0.259774	0.180954
FHL1	1.43953e-72	0.523679	1.47711e-136	3.50392	0	1.39383
FHOD1	0.0437053	0.145161	0.0403104	2.60796	0.0556096	0.242681
FKBP11	0.00564167	-0.773473	0.00357219	1.95516	8.71762e-31	1.44994
FKBP2	1.64873e-05	-1.67375	8.64185e-08	1.50856	2.70681e-87	0.816687
FLII	0.00157579	-1.07281	0.000564267	1.70519	3.38414e-22	0.75948
FLNA	0.396143	-2.4907	0.0208343	0.622631	1.49141e-10	-0.455286
FLOT1	1.08005e-37	0.0295882	7.42607e-55	2.9258	1.39024e-84	1.91306
FLOT2	6.80433e-18	-0.323463	1.10582e-21	2.60521	6.56102e-128	1.80884
FN1	0.000113665	-0.741337	2.73246e-05	1.93998	5.3224e-05	-0.640558
FNTA	4.75824e-28	-0.388186	3.05708e-40	2.43901	2.4167e-20	0.644533
FOXO3	6.58692e-08	-0.477712	1.88221e-123	2.41068	2.87069e-48	0.956749
FRS2	0.0170632	-1.13376	9.0706e-64	1.67901	3.43584e-14	0.468344
FRYL	4.93923e-19	-0.311653	2.66193e-127	2.60854	3.7218e-26	0.706386
FUBP1	3.75891e-28	-0.571937	6.92996e-72	2.32481	7.4734e-55	1.10857
FUCA2	6.98966e-07	-1.02214	1.00659e-07	2.00798	0.155375	0.182962
FURIN	2.16216e-06	-0.24076	1.11946e-06	2.88739	5.67924e-35	1.07423
FUS	8.38758e-40	-0.0908996	1.70629e-117	2.82898	0	1.32013
FUT8	1.47251e-08	-1.02553	3.09963e-103	1.7882	3.89031e-07	0.437124
FUT9	3.34671e-121	-1.69204	1.29027e-77	1.07255	2.09115e-23	0.508897
FXN	7.16079e-14	-0.602112	1.88256e-16	2.44087	2.28425e-16	0.652006
FYN	1.98269e-68	-2.07921	8.23684e-36	0.838349	0.000264871	0.112965
FZD4	3.60512e-06	-0.843503	6.09784e-07	2.15788	0.00064097	0.420757
FZD6	5.11892e-12	0.0776072	1.74388e-13	2.94102	1.08164e-10	0.599028
FZR1	0.00316259	-1.21147	0.00171726	1.88558	6.35012e-94	1.18868
GAA	1.61766e-05	-1.72099	8.32618e-10	1.2904	0.00297351	0.171362
GAB2	8.23305e-32	-0.158205	1.4859e-76	2.65718	1.37313e-13	0.661412
GABARAP	6.88052e-12	-1.30699	4.3345e-34	1.7428	0	1.17323
GABARAPL1	3.36641e-61	0.524622	5.62015e-82	3.69113	0	2.76209
GABARAPL2	1.52972e-33	-0.309961	3.83804e-55	2.63061	0	0.853664
GABPA	8.14802e-27	0.395658	1.1618e-32	3.11267	1.39807e-12	0.434148
GABRA2	8.39523e-39	-1.54652	5.31934e-72	1.27299	1.0255e-25	0.233623
GABRB1	8.24074e-82	-1.28205	2.67325e-123	1.56176	1.92947e-164	0.770654
GALC	9.44664e-11	-1.02435	2.88637e-17	1.91779	0.00182039	0.1793
GALNS	5.66029e-05	-1.06135	1.25385e-05	1.82425	0.000195158	0.517123
GANAB	1.53495e-07	-1.04822	5.58367e-10	1.84844	3.66775e-13	0.441213
GAPVD1	1.2272e-69	0.543848	1.22043e-122	3.36408	4.53828e-115	1.14744
GAR1	4.41536e-06	0.134747	2.37313e-06	2.84115	3.64685e-138	0.937221
GAS6	1.24121e-24	-0.499173	6.05628e-35	2.48747	2.80273e-125	1.34778
GATAD2A	9.37851e-06	-1.4435	9.62915e-09	1.48866	0.0115566	0.2559
GATAD2B	1.32541e-53	0.185687	7.17659e-148	3.16105	2.9113e-240	1.88816
GBE1	9.58726e-23	-0.450833	4.5828e-44	2.52615	9.38593e-06	0.47994
GCLC	2.07416e-09	-1.28818	4.81646e-19	1.68137	0.579056	0.031701
GCLM	2.88344e-40	0.444266	2.78799e-49	3.32133	2.90893e-20	0.633584
GDE1	3.3261e-14	0.44814	2.50501e-15	3.4102	8.30311e-264	1.5001
GDI2	2.45656e-16	-0.819636	4.04948e-28	1.98906	0	1.24561
GDPD1	3.9856e-62	0.537253	1.60078e-114	3.42591	1.64612e-151	1.3181
GET4	7.19272e-05	-1.17701	6.95226e-06	1.61618	1.04552e-144	1.22871
GGA1	9.67798e-11	-1.16788	5.14257e-17	1.84001	4.46935e-18	0.674987
GGA2	1.85502e-55	0.501034	3.08214e-88	3.32407	6.5147e-91	1.39348
GGA3	5.73273e-28	0.184014	3.23313e-32	3.18032	1.56213e-96	1.59419
GGNBP2	2.38336e-29	-0.429548	1.49466e-68	2.51799	1.66978e-222	1.47138
GGPS1	3.10032e-40	0.497241	6.53411e-50	3.31055	2.2872e-51	1.13642
GGT7	2.73113e-72	0.529854	1.0702e-112	3.52243	0	2.41355
GHITM	1.97544e-34	-0.106609	2.08615e-48	2.75696	0	2.25401
GHR	9.27331e-13	0.0078465	1.09446e-14	3.18673	0.206761	0.388146
GIGYF2	8.56639e-14	-0.561353	9.2093e-126	2.41189	7.51188e-283	1.49125
GIPC1	8.22322e-29	-0.61116	4.27607e-42	2.54316	3.30101e-193	1.31446
GIT1	1.09324e-11	-0.909499	3.3949e-16	2.00701	1.95e-242	1.59925
GK	9.13126e-62	0.523587	2.20423e-79	3.54576	0.000158082	0.51547
GLB1	4.52266e-38	-0.124355	3.52431e-75	2.74327	3.70828e-18	0.742324
GLDN	0.00351327	0.0426144	0.00306219	3.00537	0.0188061	-0.303802
GLG1	6.12489e-05	-0.412657	2.36973e-154	2.61396	4.75996e-24	0.612854
GLO1	1.14832e-19	-0.690785	1.9316e-29	2.34657	1.58766e-83	1.2908
GLRX	1.4473e-08	0.317533	5.10361e-09	3.3155	3.15264e-135	1.73857
GLTP	7.03083e-06	-1.25304	4.21248e-07	1.71874	0.84024	-0.0867215
GLYR1	6.23146e-40	-0.209473	1.83961e-73	2.74758	1.104e-285	1.73012
GMNN	0.0634051	-1.28781	0.0461485	1.47507	1.28511e-05	-0.475807
GMPR	0.0318782	-1.16607	0.0213063	1.71325	3.15638e-21	-1.15839
GNA11	1.23793e-08	0.0345774	3.89679e-09	3.14657	5.04826e-194	1.17201
GNA12	3.52113e-21	-0.833584	2.07572e-38	2.07812	1.54661e-19	-0.507477
GNAI2	0.000405943	-1.9529	3.21294e-06	1.16084	4.50468e-26	0.335547
GNAI3	1.08352e-52	0.557819	1.16858e-69	3.41374	1.12382e-25	0.647995
GNAO1	3.11735e-06	-0.450125	3.91395e-144	2.43961	0	1.46844
GNAQ	1.27324e-37	-0.816084	1.04137e-174	2.01111	0	1.1763
GNAS	0.804942	-0.373005	6.2889e-185	2.68554	0	2.50139
GNB1	1.03175e-43	0.0671991	1.32619e-143	3.10451	0	1.8222
GNB2	8.03543e-09	-1.11688	6.48994e-11	1.95863	0	1.29762
GNB4	0.00539244	-1.56301	0.00073355	1.4301	0.0479466	0.104933
GNG7	4.34674e-11	-1.10569	1.12701e-21	1.93987	3.64289e-08	0.399449
GNPAT	2.8016e-14	-0.852467	2.04114e-20	2.14233	1.00517e-51	1.05535
GNPDA2	2.15023e-43	0.517192	6.03439e-55	3.31188	4.3279e-92	1.56888
GNPTG	2.36861e-25	-0.350236	2.72937e-33	2.62038	3.15096e-132	1.04475
GNS	1.45985e-35	0.140478	6.75827e-46	3.08331	3.9777e-38	0.637409
GOLGA2	5.94771e-08	-1.41954	1.0455e-11	1.64459	8.64154e-43	0.916548
GOLGA7	1.12162e-16	-0.156231	4.35037e-20	2.61375	1.21397e-23	0.454663
GOLM1	1.03238e-49	0.111705	2.01726e-81	3.02382	1.01075e-259	1.47016
GORASP2	8.15864e-23	-0.394747	1.10352e-28	2.61477	8.47034e-183	1.27152
GOT1	3.66907e-53	0.119398	4.00969e-78	3.1158	0	2.68867
GOT2	7.02698e-37	0.496557	2.6261e-44	3.47171	0	2.52785
GPCPD1	1.45379e-14	-0.924863	1.22703e-22	1.88791	1.38619e-84	1.60542
GPHN	5.23711e-13	0.14904	1.16516e-222	2.98497	3.51985e-152	1.77167
GPI	2.084e-15	-0.424988	2.331e-135	2.59052	0	2.64329
GPM6B	1.56059e-71	-1.31844	1.46827e-122	1.54091	2.07949e-88	0.292014
GPR37	0.0142743	-1.64253	0.00941316	2.00417	2.42155e-08	-0.773418
GPS1	0.001286	-1.77002	2.09474e-05	1.15765	1.03902e-158	1.06745
GPS2	8.38888e-10	-1.15431	3.58106e-13	1.84666	1.04694e-55	1.15368
GPX1	8.47758e-11	0.20774	2.09857e-11	3.33575	0	1.12216
GPX4	4.40144e-15	-0.704131	1.60446e-22	2.17845	1.15839e-306	1.48488
GRAMD1B	4.99209e-31	0.0530273	1.4437e-151	3.04356	8.01433e-185	1.69449
GRIK1	0.000474324	-1.50029	2.3329e-05	1.24889	1.27175e-10	0.960521
GRM3	0.220432	-0.553709	3.00093e-55	2.24354	9.66712e-25	0.428703
GRN	0.0232098	-2.06648	0.00644623	1.09853	0.00167848	0.264465
GRSF1	3.98339e-46	0.0822907	3.33569e-65	3.09037	0	1.70654
GSK3B	1.6668e-38	0.577478	3.40315e-201	3.41049	2.31536e-301	2.12671
GSR	1.03218e-22	-0.00936403	6.25566e-27	2.93027	5.1643e-95	1.1427
GSS	2.27647e-10	-0.786296	2.94188e-12	2.34539	2.091e-68	1.34296
GSTO1	2.6755e-11	-0.270927	1.38217e-12	2.74296	1.04977e-115	1.81552
GTF2A1	2.98138e-40	-0.0863981	2.10022e-55	2.97081	4.5778e-139	1.4887
GTF2F1	2.33533e-05	0.18986	1.20484e-05	2.75145	7.00836e-151	1.57005
GTF2F2	1.00744e-05	-1.4945	1.10915e-13	1.28866	1.37074e-18	0.562542
GTF2H3	9.35388e-28	-0.335962	5.94377e-39	2.63965	4.68361e-66	1.00402
GTF2H5	2.30636e-10	-0.860792	3.60933e-14	2.08312	2.79876e-11	0.691203
GTF2I	5.99165e-49	0.080973	8.897e-120	2.94884	0	1.04876
GTF2IRD1	1.04339e-09	-1.21798	1.21268e-23	1.66659	7.48609e-34	0.99233
GTF3C1	8.93475e-20	-0.909739	3.6054e-37	2.15791	1.00624e-115	1.32189
GUSB	1.05611e-13	-0.00465601	2.54947e-15	2.93154	1.92636e-31	0.776509
GYG1	0.000179883	-1.46704	1.95792e-05	1.50413	0.0710906	0.145976
H6PD	0.0043736	-1.72129	0.000658696	1.21384	0.850376	0.024571
HACD3	2.01488e-10	-1.0356	8.48402e-59	1.78663	0.0397867	-0.00704401
HACL1	7.39079e-67	0.411659	4.59803e-121	3.24985	5.48716e-124	1.94432
HADH	2.85126e-15	-0.459936	1.14411e-18	2.557	7.23177e-28	0.603653
HADHA	8.33849e-05	-1.72125	3.04545e-14	1.26911	0.0560376	-0.112296
HAUS1	0.0124393	-0.310358	0.0107245	2.70364	3.8101e-08	0.658882
HAUS2	4.13439e-14	0.48014	3.81413e-15	3.27888	4.08646e-25	0.916263
HCFC1	3.97174e-07	-0.370414	1.17204e-07	2.60678	2.0102e-26	0.899849
HCFC1R1	6.56583e-12	-1.09275	4.27695e-17	2.04166	3.51516e-179	1.63454
HDAC10	0.000135431	-1.46606	3.41295e-05	1.75342	0.150845	0.102453
HDAC11	0.0014503	-1.52544	0.000423865	1.67388	4.0253e-38	0.609835
HDAC2	1.54734e-46	0.329431	9.31395e-58	3.40437	7.02061e-102	1.25276
HDAC4	3.6981e-41	0.180888	6.40887e-140	3.14034	8.19571e-147	1.23325
HDAC5	1.09084e-21	0.22419	2.80065e-25	3.14354	1.52392e-15	0.991967
HDAC6	7.29839e-09	-1.3381	1.44301e-12	1.75302	7.61639e-05	0.394488
HDAC7	1.42511e-12	-0.951283	2.20938e-19	1.89771	0.390942	0.155414
HDAC8	1.17086e-28	0.254355	3.15035e-182	3.0432	4.01141e-170	1.43052
HDGF	4.23503e-09	-0.577567	4.56095e-11	2.18363	6.51771e-48	0.657556
HECTD1	5.80606e-22	-0.404005	2.92545e-122	2.55114	1.38399e-132	1.47798
HECTD3	0.000578711	-0.541899	0.000384954	2.59508	2.62992e-14	0.989835
HERC2	3.17711e-36	-0.135036	1.43128e-132	2.87523	9.95742e-14	1.10884
HERC4	1.97697e-11	-0.0127359	3.24262e-175	2.86514	8.8513e-81	1.43618
HERC6	9.12779e-31	0.295281	2.59317e-38	3.14993	4.35873e-24	1.20093
HERPUD1	3.51027e-51	0.569416	3.7008e-62	3.58765	1.50407e-125	1.48424
HERPUD2	0.031222	-1.8539	2.72558e-12	1.03881	4.15396e-08	0.228977
HES4	6.3862e-07	-0.952271	9.06412e-09	2.16658	6.7123e-10	0.50639
HEXA	3.60817e-22	-0.423056	2.92044e-31	2.49453	3.87245e-10	0.614889
HEY1	5.05117e-06	-1.26387	3.53338e-07	1.66118	3.89133e-07	0.289769
HGS	1.86372e-07	-1.36472	2.2659e-10	1.7756	9.65295e-19	1.27211
HGSNAT	2.40024e-34	-0.240395	4.73938e-88	2.62467	1.4541e-241	1.58645
HIF1A	8.42325e-12	-0.941678	3.133e-53	1.97338	9.16099e-06	-0.268565
HIP1	0.469619	-2.20869	0.00520901	0.814656	0.999279	-0.0145309
HIVEP1	3.65612e-15	-0.805156	6.33485e-62	2.08524	7.2277e-21	1.20663
HK1	1.22735e-38	-0.228075	4.12963e-80	2.73263	0	2.48911
HLA-F	0.0192789	-0.681488	0.0159822	2.28474	5.61587e-20	-0.796481
HLCS	1.565e-55	0.326108	4.00281e-122	3.21846	3.94534e-22	1.22158
HMBS	0.0126916	-0.770472	0.00968428	2.10278	0.0258136	0.200583
HMGA1	0.000303898	0.517536	0.000243681	3.36523	0	1.84849
HMGB1	5.98879e-32	-2.3203	3.06362e-13	0.639424	0	1.02507
HMGCLL1	8.34223e-31	-0.262776	3.66032e-83	2.58862	5.20215e-69	1.33732
HMGCR	2.24923e-52	0.214037	8.50642e-74	3.16546	3.66514e-78	1.72781
HMGCS1	0.000996407	-1.79842	9.53981e-21	1.06902	7.57008e-224	1.25335
HMGN1	2.47352e-06	-1.43431	8.22249e-27	1.41963	2.82656e-63	0.642276
HMGN2	1.82284e-06	-1.56835	5.40462e-10	1.37925	9.70116e-08	0.405614
HMGN5	9.86678e-08	-0.873088	1.10924e-09	1.98095	0.0608253	0.351451
HNRNPD	1.34982e-30	-0.273863	2.96134e-95	2.45558	3.09948e-262	1.2781
HNRNPF	3.20493e-08	-0.807238	8.47609e-10	2.16663	0.996756	-0.00906673
HNRNPM	6.53924e-25	-0.659029	2.50101e-63	2.19165	7.90228e-161	1.11244
HNRNPUL1	6.32334e-13	-0.435889	5.47073e-15	2.44322	2.70486e-89	0.745115
HRAS	1.21946e-06	-0.690578	1.73753e-07	2.23581	2.18956e-127	1.48697
HRH1	1.38152e-16	-0.343518	8.77052e-21	2.47515	0.00647667	0.186021
HSD17B11	7.31482e-17	0.0308188	1.54364e-19	2.75294	1.07098e-25	0.59314
HSD17B12	1.26281e-20	-0.21831	4.03003e-119	2.73959	6.77302e-20	0.405975
HSD17B4	4.90067e-63	0.469959	9.41408e-151	3.44471	1.96259e-113	1.10064
HSF1	4.36805e-12	-0.122548	2.48896e-13	2.8137	5.05037e-60	1.10238
HSP90AA1	2.63627e-13	-1.64426	2.11739e-77	1.3573	0	2.3924
HSP90AB1	1.09232e-26	-0.373081	1.36586e-117	2.56604	0	3.08292
HSP90B1	2.86346e-26	-0.584607	3.5093e-45	2.38707	0	1.5884
HSPA4	1.71968e-33	0.396148	7.92115e-40	3.26024	0	1.87032
HSPA8	0.00327899	-1.82637	9.30895e-16	1.13919	0	2.17827
HSPA9	8.5949e-22	-0.768243	2.16025e-50	2.12501	0	1.39063
HSPBP1	8.38682e-10	-0.267378	2.057e-10	3.04498	7.03684e-151	1.54878
HSPD1	2.40262e-13	-1.0093	1.01336e-31	1.86972	8.23642e-303	1.17544
HTRA2	0.000557904	-1.02084	0.000234121	2.00381	2.81157e-44	0.939572
HUS1	0.000405476	-0.522961	0.00023498	2.40381	4.00855e-35	1.32398
HUWE1	1.01733e-29	-0.231295	2.72108e-134	2.75785	0	1.58792
HYOU1	7.6344e-11	0.0401042	7.88411e-12	3.00984	1.58446e-254	1.90375
ICMT	5.61594e-13	0.561443	5.64655e-14	3.30946	4.86608e-42	1.45626
IDH1	3.26116e-06	-1.4764	1.68609e-11	1.34684	0.667306	0.0176943
IDH3A	1.71594e-55	0.550392	2.49871e-81	3.37972	0	2.34745
IDI1	4.70306e-08	-1.5975	5.58856e-24	1.4307	7.94288e-85	0.730968
IER5	5.43372e-08	0.36086	1.7944e-08	2.89259	5.72403e-186	1.82169
IFI6	0.0239848	-0.869663	0.0211166	2.18465	4.33215e-106	0.899745
IFIH1	0.017518	-0.732968	0.0152855	2.26759	0.559119	-0.146275
IFIT3	1.71704e-08	0.0347605	5.41785e-09	3.16125	1.31802e-06	-0.588372
IFNAR1	5.6301e-32	0.0689423	1.13463e-40	2.86104	1.76503e-15	1.04296
IFNAR2	4.15161e-55	0.488666	1.36238e-74	3.3157	2.18869e-74	1.17913
IFNGR1	4.53395e-15	-0.75146	8.23795e-24	2.08475	1.33727e-15	0.70291
IFNGR2	3.13889e-23	0.356266	8.34585e-26	3.40496	7.10401e-107	2.32369
IFRD1	9.01921e-40	-0.392185	1.86748e-63	2.32112	1.83295e-118	1.27675
IFT140	5.73605e-08	-1.1921	3.09637e-11	1.74625	4.70168e-11	0.594344
IFT172	9.76784e-31	-0.289386	3.1522e-100	2.68917	1.81844e-09	1.0484
IFT88	0.000244798	-1.51429	2.6781e-20	1.33519	0.0123081	0.203885
IGBP1	1.97857e-25	0.468244	3.988e-29	3.37872	4.71107e-16	1.48338
IGF1R	1.81774e-11	0.0890051	7.99755e-190	2.99181	5.85996e-137	1.02465
IGF2R	5.98164e-33	-0.299282	1.17539e-52	2.5684	6.59831e-15	0.69395
IGFBP6	0.0204197	-0.0894571	0.0188803	3.04549	1.60312e-83	1.26275
IKBKB	3.8926e-20	-0.28457	3.71311e-27	2.48145	0.000540556	0.710122
IKBKG	0.00279105	-1.53615	0.00120321	1.63167	3.86091e-66	1.19028
IL10RB	3.22948e-13	-0.197723	1.53412e-15	2.63147	5.92736e-10	0.614783
IL17D	0.708393	-2.3908	0.000262794	0.618577	8.51915e-47	-0.89708
IL3RA	0.000246338	-1.36055	3.2114e-05	1.6319	0.534103	0.142655
IL6R	0.0171952	-1.71817	0.00488413	1.1441	0.27667	-0.249672
IL6ST	1.09812e-06	-1.38006	3.31663e-21	1.47363	2.25289e-19	-0.405366
ILF2	1.22209e-08	-0.159662	3.57071e-09	2.71189	5.02774e-93	1.46059
ILF3	1.64102e-12	-1.14973	2.41976e-24	1.8638	2.10299e-111	1.01285
ILK	4.09539e-08	-1.48032	6.11072e-12	1.66584	1.14346e-33	0.645736
IMMT	1.36919e-43	-0.0772127	1.52911e-69	2.91292	5.89789e-170	1.6706
IMPA2	0.0669558	-2.055	0.0235687	1.06435	0.020992	-0.327678
IMPACT	0.0011026	-1.35258	0.000320624	1.6769	4.67529e-12	0.602486
IMPDH1	1.26658e-07	0.0371753	5.01601e-08	2.93034	5.37245e-22	1.08107
ING3	3.78731e-08	-1.0957	1.56053e-11	1.7778	8.83125e-06	0.516345
ING4	1.3768e-29	0.100193	1.31893e-36	3.0303	1.83469e-62	1.13254
ING5	2.98558e-24	-0.479309	4.55562e-36	2.43458	1.70291e-101	1.32026
INHA	0.0027445	-1.21635	0.0014353	1.9598	1.43402e-13	0.77313
INO80	1.91641e-57	0.415871	1.20322e-95	3.27291	9.09262e-37	1.25378
INO80E	0.0516085	-2.0711	0.0220114	0.996372	5.59476e-15	0.769427
INPP4B	0.0155353	-0.520099	3.24369e-53	2.26711	2.36955e-09	0.713217
INPP5F	1.02272e-43	0.0680652	1.55704e-119	3.00868	0	2.67453
INPP5K	0.0167567	-1.40531	0.0103309	1.61105	7.58515e-24	0.766257
INSR	5.96078e-24	-0.543276	7.37166e-85	2.2906	5.515e-18	0.891544
INTU	0.0635151	-2.0192	1.82303e-14	0.768725	0.815713	-0.0325622
INVS	1.40796e-08	-0.283216	1.25478e-143	2.57679	0.00280866	0.63537
IP6K2	2.854e-17	-1.04824	3.57816e-36	1.95828	8.88797e-71	1.10683
IQCB1	2.35205e-33	-0.445514	5.39685e-90	2.60216	2.55895e-64	1.24953
IQGAP1	5.17335e-25	-0.422425	2.58226e-39	2.46763	1.12163e-11	0.585021
IRAK1	5.85669e-09	0.335617	1.28695e-09	3.00276	1.17489e-24	0.792938
IRF2	1.9764e-05	-1.53228	1.85954e-18	1.43539	0.484119	-0.105119
IRS2	9.55547e-23	-0.677517	5.02602e-68	2.14969	0	1.24136
IST1	7.51413e-22	-0.775525	2.62619e-47	2.10236	4.08189e-41	0.924644
ITCH	5.11815e-38	-0.0388377	5.28861e-129	2.87061	1.91032e-102	1.37555
ITGB1	3.59247e-37	0.0292352	2.14078e-55	2.84403	0.403013	0.0206028
ITGB3BP	1.17428e-10	-0.909091	1.02376e-14	1.9351	0.000660956	0.419404
ITM2B	1.86431e-09	-1.23378	8.60263e-85	1.65395	8.27154e-57	0.254454
ITM2C	2.50668e-08	-2.2511	2.53943e-15	0.801047	5.26636e-13	-0.267117
ITPK1	6.35961e-30	-0.195392	1.54402e-49	2.74747	6.90106e-181	0.925082
ITPR2	2.97708e-35	-0.928467	1.3127e-112	1.95061	6.22849e-08	-0.301994
ITSN2	6.52376e-36	0.0954297	1.84398e-145	3.01736	7.44392e-07	0.807332
JADE1	7.82626e-36	0.308945	2.55464e-43	3.12703	2.40446e-16	1.01101
JAK1	3.93468e-28	-0.369334	4.32347e-74	2.50582	1.39896e-78	0.866708
JAM2	0.156629	-2.2259	0.000516607	0.736754	2.11971e-13	-0.485858
JARID2	0.00985752	-0.469751	2.89968e-135	2.38978	5.3534e-24	0.698951
JMJD6	8.74542e-05	-1.09604	3.17146e-05	2.06999	1.58474e-49	0.998393
JUND	0.588089	-1.90146	1.55845e-19	0.884228	0	1.57253
KANSL1	5.38202e-09	0.0655045	9.6783e-198	2.88348	2.44128e-239	1.47943
KANSL2	8.95804e-12	0.183619	9.21514e-13	3.11898	1.62303e-20	0.76951
KANSL3	3.39397e-30	-0.413528	4.48166e-54	2.53072	2.95103e-72	1.16087
KAT2A	0.076759	-1.89974	1.72513e-23	1.16798	3.19247e-42	0.635652
KAT5	0.00153536	-1.16817	0.000499922	1.70033	1.37051e-32	1.02784
KAT6A	2.55569e-22	-0.594246	6.51075e-83	2.26954	5.77644e-30	0.709107
KAT6B	8.33795e-33	0.201663	1.10801e-169	3.0078	1.40561e-95	1.42846
KAT7	2.13256e-15	0.0431287	1.47863e-17	2.93949	3.47443e-65	1.66432
KAT8	7.57371e-15	-0.721061	1.29177e-18	2.41899	2.88248e-75	1.27272
KBTBD2	5.65366e-13	-0.712129	2.80451e-18	1.94691	6.55938e-44	0.814729
KCNA2	1.0805e-17	-0.829359	1.74982e-47	2.16544	0	1.62873
KCTD12	0.00796144	0.0066778	0.00698427	3.00475	1.5731e-53	0.889987
KCTD7	1.99432e-07	-1.42891	3.13044e-11	1.58695	1.7266e-54	0.853455
KDM1A	2.01262e-42	-0.0499334	6.90667e-88	2.88117	3.19513e-276	1.66371
KDM1B	1.9779e-28	0.453633	1.63435e-34	3.10991	4.42554e-43	0.875725
KDM2A	3.70152e-26	-0.276468	1.30379e-125	2.69039	9.39644e-67	1.37232
KDM2B	1.65565e-38	-0.130556	3.18604e-62	2.82021	5.14842e-58	1.21801
KDM3A	5.68264e-05	-1.47709	7.0602e-24	1.45137	0.0416099	0.30916
KDM3B	1.98667e-19	-0.62919	1.307e-53	2.12461	6.5094e-27	0.664808
KDM4A	3.45805e-27	0.40558	7.56752e-32	3.0737	1.69006e-126	1.42476
KDM4B	5.4986e-47	0.0894942	5.18298e-66	3.15272	9.16434e-75	1.35699
KDM4C	7.60492e-37	0.513069	5.60782e-199	3.39353	2.58348e-76	1.38697
KDM5A	3.5546e-26	-0.4632	1.36281e-96	2.48429	6.38296e-13	1.07512
KDM5B	1.75234e-53	0.143745	1.11586e-129	3.12496	2.01365e-88	1.28192
KDM5C	7.72107e-32	-0.428724	3.04472e-66	2.38491	4.27357e-90	1.36127
KDM6A	4.22193e-10	-0.640542	2.12035e-98	2.17239	3.14909e-09	0.887335
KDM6B	3.06857e-07	-0.117378	1.18254e-07	3.01721	1.86894e-09	0.58671
KDM7A	7.85618e-30	-0.0343984	1.70018e-48	2.62761	6.16818e-13	0.636739
KDSR	2.19966e-12	-0.939342	1.141e-17	2.04798	0.0165469	0.295896
KIDINS220	0.00603417	-0.819287	1.75377e-107	2.03884	0	1.51694
KIF16B	1.55131e-38	-0.0662405	1.24131e-98	2.92555	1.3378e-08	0.420898
KIF1B	1.04288e-30	-0.87267	1.17825e-166	2.00432	0	1.02164
KIF22	0.00767717	-1.34425	0.00513409	1.82513	6.2042e-07	0.694016
KIF2A	1.01779e-24	-0.553685	1.09416e-74	2.23443	2.93671e-176	1.11951
KIF5B	3.95887e-21	-0.735095	2.35424e-53	2.12742	8.13511e-29	0.969923
KIFC3	4.04931e-13	-0.986075	5.5364e-21	1.9746	1.46458e-108	1.22128
KLF3	0.0668398	-2.24386	0.0263743	0.88618	0.68306	0.0228907
KLF7	0.0125395	-1.46917	2.74037e-21	1.42432	0.00121297	0.537391
KLHL20	1.15364e-14	-1.02139	1.74389e-28	1.99835	1.90194e-14	0.647176
KLHL22	1.08007e-24	-0.692602	8.86786e-59	2.31651	4.08374e-81	1.31967
KLHL42	1.58511e-51	0.201216	9.51833e-96	3.13369	2.98565e-211	1.78849
KLHL5	0.398811	-2.12002	0.0121021	0.616925	0.601868	-0.0921258
KLRG1	0.0241462	-0.283806	0.0202289	2.25741	0.000619599	0.569024
KMT2A	1.16151e-39	0.262064	9.84659e-181	3.17271	8.47305e-155	1.36135
KMT2C	1.95228e-32	-1.19387	2.03589e-120	1.68668	8.67509e-06	0.685948
KMT2D	2.43617e-17	-0.736689	1.31489e-21	2.48851	3.07977e-17	1.09069
KMT2E	3.77589e-18	0.0931508	2.58091e-183	2.98506	5.20408e-86	1.72783
KPNA2	5.65231e-08	0.522777	1.7038e-08	2.99366	7.12104e-104	1.31158
KPNA3	2.49716e-39	0.00935324	1.83787e-132	2.8546	3.26758e-82	1.25769
KPNA4	6.22254e-43	0.0535311	1.12391e-75	2.85572	2.41391e-129	1.41767
KPNA5	1.44973e-26	-0.444314	3.73289e-94	2.4447	3.7547e-141	1.16772
KPNA6	1.52831e-63	0.289686	3.05434e-108	3.30959	7.23243e-73	1.58485
KPNB1	8.77853e-43	-0.24607	3.81179e-81	2.73117	2.73579e-259	1.46869
KRAS	3.67558e-52	0.548744	7.6211e-70	3.41872	3.0139e-60	1.77287
LAMA3	4.57472e-08	-0.299608	1.45899e-09	2.67212	0.0719215	0.178578
LAMA4	2.69073e-07	-1.36843	2.79666e-17	1.80556	0.848394	0.000674565
LAMA5	0.0557508	-2.25035	0.0167976	0.812519	0.325611	0.109297
LAMP1	2.47441e-13	-1.26232	5.99093e-23	1.83374	0.00205229	-0.183426
LAMP2	4.01869e-14	-1.31663	3.02577e-35	1.6624	3.94135e-73	-0.690624
LAMTOR1	6.47414e-05	-1.18826	8.44282e-06	1.87557	7.17398e-105	0.925318
LAMTOR2	0.00302774	0.0242764	0.00240971	2.68702	1.53774e-40	1.14025
LAMTOR3	1.27048e-16	0.116815	6.44163e-19	2.77466	2.57267e-63	1.13382
LAMTOR4	7.06436e-06	-1.54318	5.42541e-08	1.4368	4.6763e-152	1.13124
LAMTOR5	3.22814e-10	-1.08863	3.14784e-13	2.00833	1.77169e-126	0.938021
LANCL1	5.7114e-61	0.31135	5.34853e-112	3.13833	0	1.83753
LANCL2	6.0896e-59	0.370089	9.48386e-84	3.45897	1.55126e-116	1.62979
LAPTM4A	0.000109011	-1.86284	5.76323e-09	1.08868	3.50004e-32	-0.795548
LAPTM4B	8.93679e-21	0.40763	1.70512e-22	3.33519	3.61134e-27	0.574228
LARP1	2.25889e-20	-0.564916	1.46466e-89	2.26202	0	1.86104
LAT	0.00244536	-0.0936407	0.00176998	2.43287	0.429201	0.178307
LATS1	4.44177e-52	0.140085	3.48098e-95	3.12136	3.90666e-27	1.21053
LBR	1.63371e-06	-0.902061	7.01385e-08	1.90686	0.000652026	0.341948
LCMT1	3.48691e-40	0.395395	1.678e-51	3.24653	0	2.19446
LCOR	2.52028e-50	0.513825	7.45126e-178	3.39358	7.0922e-62	1.05456
LDHA	7.85272e-34	-0.2827	8.78894e-50	2.76478	0	2.45802
LDHB	1.07727e-07	-1.4412	1.88168e-33	1.53843	0	1.2503
LDLR	0.132313	-2.1928	0.0469978	0.774959	0.108888	-0.341315
LDLRAD3	3.61622e-07	-1.05935	2.99623e-43	1.72729	0.766011	-0.0609535
LEMD3	7.66391e-53	0.273492	9.64888e-88	3.08807	3.38745e-23	1.20053
LEO1	2.05834e-20	0.171103	2.54284e-23	2.94524	2.55696e-91	1.4123
LEPR	8.02059e-08	-1.07641	1.05833e-12	1.59696	1.01762e-10	0.73879
LGALS1	0.0396311	-2.03948	0.0181121	1.17515	6.38685e-27	0.881136
LHFPL2	0.0178281	-1.45457	0.00449618	1.14124	0.897949	0.0198251
LHPP	9.02031e-36	0.0214966	2.22633e-51	2.81034	9.55987e-18	0.460454
LIAS	1.03706e-08	-0.7508	9.94608e-11	1.98964	1.85168e-12	0.579354
LIG1	0.020535	-1.33995	0.0148732	1.66568	7.27533e-18	0.579408
LIG4	1.19721e-17	-0.445538	2.87306e-21	2.64574	2.33699e-76	1.47017
LIN52	8.27711e-47	0.173434	3.78483e-76	3.06191	7.45857e-26	0.892987
LINGO1	1.47631e-09	-0.586818	5.15736e-196	2.37389	0	3.95499
LIPE	0.00321063	-0.614113	0.00235295	2.40257	0.287962	0.222891
LMAN1	1.7185e-23	-0.354802	7.22299e-28	2.87001	0.0584397	0.0689086
LMAN2	0.001654	-1.19156	0.000411449	1.48421	1.39896e-15	0.583367
LMBR1L	9.70697e-11	-1.07195	1.84551e-14	2.09109	1.12982e-30	0.606387
LMF2	9.89868e-13	-0.744614	2.12575e-15	2.34179	6.50495e-05	0.209064
LMNA	1.51118e-05	-1.24711	1.32232e-06	1.79312	7.33881e-28	-0.697257
LNPEP	7.90341e-25	-0.53316	1.06622e-62	2.30013	2.20427e-50	1.13508
LOC728392	1.44592e-33	0.22976	2.85458e-42	3.12236	0	1.91859
LONP1	2.77844e-09	-1.08138	1.04726e-12	1.84051	1.52767e-134	1.11246
LOXL2	0.000448636	-0.5538	0.000218493	2.13174	1.5997e-05	0.595458
LPCAT1	1.82196e-09	-1.07415	3.47845e-12	1.99669	1.25157e-51	1.13717
LPCAT3	2.25388e-19	-0.185611	4.18533e-25	2.55885	3.10929e-05	0.389902
LPIN1	2.01474e-17	-2.18536	1.5365e-16	0.77109	0.542777	-0.0274318
LPIN2	9.50901e-09	-1.3365	4.33561e-20	1.57876	1.81214e-21	0.425911
LRBA	6.19987e-28	0.42388	3.20141e-194	3.19156	4.20157e-44	1.10361
LRP1	0.00121702	-2.06962	3.29078e-15	0.857802	0.000265096	-0.165362
LRP6	0.0358152	-1.36639	9.99205e-49	1.4847	4.5766e-59	0.934606
LRPAP1	5.02353e-23	-0.511171	2.98559e-32	2.3982	0	1.73571
LRPPRC	2.26422e-47	0.0105888	4.0433e-139	2.96564	0	1.9323
LRRC41	4.21284e-20	-0.39289	2.76338e-25	2.67219	9.10541e-163	1.19061
LRRC4B	2.71291e-24	-0.764779	3.85141e-42	2.32883	3.13642e-150	1.34725
LRRN3	1.2797e-50	0.312572	2.31509e-105	3.14564	1.91995e-26	0.767014
LRSAM1	2.54444e-21	-0.755198	2.04505e-35	2.23373	3.98575e-32	1.1943
LSM6	8.82969e-12	-0.43888	9.70473e-14	2.30875	7.98308e-09	0.438159
LSM7	0.0564446	-2.08981	0.00820229	0.924009	5.65104e-43	1.13476
LSM8	6.19324e-24	0.144844	1.68864e-29	2.97693	2.37102e-14	0.765155
LTA4H	2.31658e-30	0.19544	4.49268e-37	3.03327	1.73809e-18	1.32834
LTBP1	0.0417675	-1.94948	0.000245313	1.00682	6.08687e-11	-1.13077
LTN1	1.48516e-37	-0.211286	3.06237e-79	2.7864	1.88743e-48	0.891285
LYPLA1	9.87198e-36	0.103037	1.2181e-48	3.04207	4.1077e-10	0.451605
M6PR	2.32804e-37	0.418136	1.19826e-45	3.34328	1.33885e-35	1.07834
MACF1	2.04859e-205	-2.34248	2.58119e-36	0.611464	1.50837e-26	-0.711577
MAD1L1	2.19828e-30	0.553733	3.61261e-35	3.47438	6.30541e-36	1.07027
MAGED1	2.85804e-35	-0.1496	5.88683e-127	2.67944	1.199e-215	1.29057
MAGED2	8.48768e-06	-1.53368	3.99743e-08	1.587	3.47099e-148	0.834068
MAGOH	2.72248e-13	-0.117447	2.34028e-15	2.70878	1.55776e-30	1.04504
MAGT1	0.0137278	-1.3934	0.0071236	1.53352	8.07078e-23	-0.785134
MAML1	6.60306e-23	0.0170301	1.10144e-26	2.88021	1.81528e-94	0.984984
MAML3	1.13693e-29	-0.00417789	2.11106e-55	2.75174	2.26316e-05	0.882329
MAN1B1	5.82292e-06	-1.50877	7.13615e-09	1.44855	6.4397e-61	0.778396
MAN2A1	3.74952e-30	0.278006	9.63051e-156	3.17422	6.21093e-12	0.573075
MAN2B1	1.0102e-05	-0.835073	2.58765e-06	2.35948	0.00722168	0.475457
MANBA	2.29711e-43	0.150638	2.37746e-66	3.03195	3.28562e-09	0.595896
MANF	0.000175681	-0.785818	0.000121708	2.689	6.55352e-16	0.643771
MAOB	2.81129e-06	-1.56948	7.34938e-19	1.43651	0.306902	-0.0471023
MAP1LC3A	1.04751e-57	0.438506	8.39508e-78	3.36903	0	2.35961
MAP1LC3B	1.03407e-33	-0.00486619	2.03119e-44	3.03409	9.80642e-93	1.43969
MAP2K2	9.23309e-11	-1.21311	5.47441e-16	1.84353	2.50352e-279	1.69149
MAP2K3	3.10644e-09	0.412865	1.97137e-09	4.4029	0.000570463	1.0457
MAP2K5	9.22692e-27	0.299992	3.06657e-196	3.26833	3.75772e-170	1.52287
MAP2K6	4.77431e-25	-0.443473	1.38195e-38	2.48332	3.22012e-22	1.17485
MAP2K7	1.67634e-07	-0.743515	2.16555e-08	2.2141	3.83697e-23	0.982415
MAP3K1	2.80813e-07	-1.20712	1.56576e-09	1.79229	0.00255701	0.528138
MAP3K12	1.9195e-18	-0.72185	1.69663e-28	2.19038	4.84202e-138	1.05341
MAP3K14	0.170721	-2.24614	0.0298355	0.682632	0.541049	0.180326
MAP3K2	5.91358e-33	-0.361425	1.53502e-88	2.51326	3.57192e-15	0.923087
MAP3K3	5.67224e-45	-0.0338724	1.62559e-71	3.12383	2.39042e-06	1.03655
MAP3K4	2.71083e-55	0.400164	7.49305e-102	3.08634	4.44779e-50	1.83473
MAP3K5	2.32192e-38	-1.27855	1.83398e-61	1.49974	1.17694e-45	0.562475
MAP3K7	1.16271e-56	0.206293	2.56862e-142	3.26263	2.61107e-202	1.58745
MAP3K8	0.0234587	-1.646	0.00971124	1.36386	0.0111789	0.360715
MAP4K2	0.00626102	-1.14917	0.00358299	1.84884	2.03581e-18	0.67381
MAP4K3	2.76533e-16	0.0975416	1.01402e-191	3.0317	7.26015e-143	1.39249
MAP4K4	1.7341e-07	-0.682458	3.78894e-155	2.17533	0.000356247	0.151803
MAP7	6.09138e-30	0.418546	1.22595e-205	3.33198	1.83295e-233	1.34116
MAPK1	1.73184e-11	-0.42627	9.40581e-133	2.42133	0	1.80997
MAPK10	0.000361282	-0.210953	1.88064e-215	2.61789	0	2.43488
MAPK11	6.21585e-10	-0.868571	2.45552e-13	2.04887	1.14682e-274	1.51475
MAPK12	0.000887179	-1.50997	9.97803e-05	1.41943	1.13312e-08	0.368872
MAPK3	2.22776e-05	-0.808689	8.47106e-06	2.29152	1.76882e-239	1.63248
MAPK4	0.182785	-0.763984	9.03999e-108	2.07828	2.26823e-09	0.294414
MAPK8	8.6721e-15	0.00841477	2.33795e-182	2.92887	3.83502e-154	1.78613
MAPK8IP1	1.49064e-09	-0.169204	2.44423e-10	2.96013	0	1.81041
MAPK8IP2	1.38092e-18	0.530271	3.1068e-20	3.54344	0	2.56937
MAPK8IP3	6.52888e-36	-0.594831	9.1878e-90	2.6133	0	2.43114
MAPK9	1.60466e-75	0.552875	8.65335e-112	3.58196	0	2.10178
MAPKAP1	1.29974e-36	-0.139902	7.90165e-127	2.82588	5.47433e-59	1.51156
MAPKAPK5	3.83759e-33	0.355819	2.77683e-41	3.20017	4.2074e-92	1.14513
MAPKBP1	2.83652e-66	0.414197	4.62584e-116	3.30709	3.72902e-28	0.943364
MAPRE1	4.97111e-05	-0.468866	1.57438e-05	2.21542	2.35632e-13	0.511001
MAPT	1.88072e-13	-0.0121015	1.86469e-187	2.98085	0	1.8143
MARCKS	0.000260698	-1.56761	3.09964e-16	1.38772	0.000620618	0.154669
MARK3	0.402553	-0.52429	1.42607e-156	2.3898	1.76961e-103	1.16452
MAU2	6.76299e-19	-0.947252	1.1247e-31	2.04973	2.15991e-60	0.883287
MAVS	1.40935e-06	-1.64152	9.80358e-10	1.49125	2.17911e-06	0.552988
MAX	9.29361e-49	0.22629	2.02101e-88	3.13089	5.69508e-112	0.992964
MBD3	0.000364755	-1.52559	5.94838e-05	1.49125	3.28543e-13	0.752063
MBD4	2.43754e-16	-0.528205	4.05804e-21	2.39824	2.07603e-61	1.12176
MBIP	6.37263e-23	-0.370677	1.03902e-30	2.52678	3.95418e-15	0.68183
MBNL1	9.3598e-20	0.308081	5.27399e-197	3.09581	1.41103e-59	1.23578
MBOAT2	0.0164998	-1.28765	1.6515e-54	1.63866	3.89444e-23	0.656987
MBOAT7	2.4034e-22	0.185546	3.29622e-26	2.95428	0	2.07204
MBP	3.1794e-34	-0.296096	8.63513e-39	2.63518	0	-2.47866
MBTPS1	5.37893e-59	0.366367	2.69224e-92	3.24274	4.05249e-292	1.77751
MBTPS2	1.49062e-17	-0.075906	7.67111e-21	2.64717	1.4333e-21	0.893636
MCAT	0.019474	-0.978734	0.0152001	2.03449	2.56936e-102	1.50986
MCEE	5.43945e-13	-0.279768	1.58966e-15	2.62129	5.76689e-20	0.847285
MCFD2	2.6245e-21	-0.371433	4.43868e-26	2.82081	4.27232e-21	0.897511
MCL1	0.00736732	-1.64058	0.00258302	1.39477	0.663154	-0.0654277
MCM4	0.00105052	-0.192784	0.000761778	2.66652	1.27835e-27	0.924777
MCM6	0.0502126	-1.11329	0.0459098	1.8892	4.18424e-08	0.641366
MCM7	0.059557	-1.3702	0.0457989	1.383	0.000113321	0.329532
MCOLN1	5.00146e-10	-0.212013	7.27333e-11	3.00417	3.88308e-73	1.32574
MDC1	9.64156e-06	-0.82675	2.42278e-06	2.18158	1.95514e-26	0.830702
MDH1	1.34639e-55	0.539162	7.74386e-169	3.45495	0	3.41013
MDH2	1.39142e-11	-0.299905	3.41636e-13	2.76213	0	2.35685
MDM2	8.6013e-23	-0.437058	1.31273e-37	2.39941	4.29874e-46	0.959793
MDM4	3.6272e-13	-0.85319	2.39482e-72	2.01712	7.18772e-31	0.671307
ME1	5.18625e-59	0.341116	3.12292e-135	3.14539	1.14814e-52	1.26453
ME2	3.37252e-24	-0.722889	3.93777e-48	2.26648	1.45178e-14	0.963998
MEA1	2.75253e-09	-0.688592	5.13208e-11	2.31872	5.17416e-219	1.61312
MEAF6	1.28677e-30	-0.567039	1.68515e-51	2.55834	0	1.65826
MECOM	1.04872e-05	-0.723479	1.53243e-06	1.94954	0.00453842	0.405556
MECP2	3.7017e-37	-0.123547	4.97173e-53	2.71679	4.12311e-122	1.47896
MECR	3.19927e-30	0.0820521	2.94281e-39	2.9082	7.8923e-104	1.64862
MED1	2.61473e-14	-0.0956529	5.12118e-16	2.80493	3.12645e-08	0.476728
MED11	0.00192836	-0.878093	0.00080973	1.8006	0.00220862	0.432944
MED12	0.0507478	-1.50149	0.0405823	1.56353	0.00102472	0.315262
MED13	4.11851e-07	-0.567486	1.05708e-118	2.25742	1.50315e-41	0.861732
MED13L	0.00034715	-0.483594	8.80986e-180	2.36958	2.3431e-12	1.2086
MED14	9.61464e-18	-0.996651	2.23887e-34	2.03875	1.44742e-29	0.621787
MED15	1.36346e-34	-0.132562	1.38282e-49	2.83447	0	1.52058
MED19	7.22034e-09	-0.00818942	2.14817e-09	3.19786	4.33714e-69	1.409
MED24	2.80814e-20	-0.224493	5.4717e-24	2.94777	3.50041e-85	1.10854
MED25	1.41244e-05	-1.32217	4.41979e-07	1.67078	5.88538e-69	0.879307
MED27	1.83644e-55	0.324676	2.50846e-132	3.14192	2.19349e-146	1.354
MED28	0.00183085	-0.700585	0.00111347	2.17263	5.44637e-157	1.35961
MED29	0.000168233	-0.957222	3.70732e-05	1.91672	2.82522e-103	1.01278
MED30	1.00366e-07	-0.22929	1.66342e-08	2.32773	1.67521e-20	0.638747
MED31	2.12396e-47	0.583577	5.03668e-59	3.49368	7.47688e-56	1.49872
MED4	1.71025e-31	0.0531768	1.23867e-39	3.00908	9.90577e-107	1.5904
MED6	3.48779e-39	0.289229	1.63019e-49	3.08309	7.99151e-93	1.47734
MED7	1.12749e-08	0.292956	3.32622e-09	2.93592	2.32231e-38	1.23789
MED8	1.24329e-14	0.359194	1.14683e-15	3.49862	2.2482e-58	1.17703
MED9	1.64481e-16	-0.0707233	4.66247e-19	2.83399	1.97005e-140	1.13646
MEF2D	2.68595e-35	-0.210085	1.81751e-47	2.90461	0	2.68021
MEIS2	1.07099e-90	-1.92818	5.20533e-11	0.868648	8.83956e-55	0.674767
MEN1	4.83433e-06	-0.373085	1.85298e-06	2.63045	2.03483e-43	1.37453
MEX3C	2.2274e-06	-0.41956	5.63641e-07	2.47446	0.00387417	0.469882
MFAP1	1.01424e-09	0.346118	3.0986e-10	3.40257	2.71278e-30	1.27892
MFAP3	4.4807e-29	0.257779	3.27116e-35	3.09276	3.5823e-11	0.57423
MFN1	6.054e-60	0.358432	1.98921e-128	3.20769	3.1151e-89	1.31424
MFN2	1.72615e-20	-0.594801	5.75487e-27	2.52118	0	2.09125
MFSD8	3.04015e-45	0.160704	1.36525e-59	3.22502	1.26736e-42	0.899323
MGAT1	1.39215e-05	-0.938574	3.83024e-06	2.28603	1.15245e-20	0.999031
MGAT4C	0.0910516	0.00382775	5.32309e-199	2.82875	0.0216608	0.272316
MGMT	6.45563e-19	-0.493435	1.14575e-32	2.4023	4.96733e-25	0.662633
MGRN1	1.4712e-29	-0.446471	1.13013e-40	2.70878	6.25739e-202	1.75879
MGST3	2.21391e-35	-0.148615	2.59498e-112	2.87281	0	1.83678
MIB1	1.60614e-36	0.194785	4.1411e-150	3.00471	1.03088e-253	1.30439
MIER1	4.13044e-44	0.00889033	6.71776e-87	2.77844	7.74916e-08	0.838888
MIF	8.50814e-10	-1.17078	7.05944e-15	1.85256	0	2.03264
MIS12	0.00106437	-1.33002	0.000375461	1.54835	0.000153149	0.424352
MKKS	4.16364e-39	-0.0435545	2.97916e-53	3.15294	2.09429e-179	1.76136
MKNK1	1.17968e-41	0.0241452	7.34665e-79	2.81059	1.06712e-119	1.23572
MKNK2	0.00178954	-0.695223	0.00114269	2.27663	1.70303e-06	0.482873
MLEC	1.58872e-17	-0.794577	1.09371e-23	2.23736	4.98296e-76	0.985186
MLF1	2.05359e-30	0.469696	3.16124e-35	3.37823	5.18303e-14	0.646502
MLH1	1.85251e-13	-0.68057	5.88833e-19	2.17695	5.2682e-60	1.15143
MLH3	1.68886e-19	-0.807728	6.38617e-55	2.18448	3.88844e-32	1.05011
MLST8	4.39711e-06	-1.4282	6.23125e-07	1.88249	6.19059e-56	1.30225
MLX	1.55302e-05	-1.03701	3.41829e-06	2.02217	8.52078e-59	1.08384
MMS22L	7.11536e-11	-0.511502	3.69389e-13	2.57272	0.132106	0.240351
MOB1A	1.29667e-07	-0.201957	4.15375e-08	2.94821	0.0643546	0.0729583
MOB1B	9.45732e-21	-0.708145	2.72934e-48	2.08725	2.04268e-82	0.928292
MOBP	0.0212065	-1.87646	0.0177864	1.3349	7.12873e-77	-1.64899
MOGAT1	0.017282	-1.07687	0.0142567	1.74402	0.203511	0.312505
MOGS	8.46613e-10	-0.798295	2.2339e-12	2.07636	4.04872e-24	0.788512
MOSPD2	4.18768e-12	-0.871807	4.91055e-17	2.02347	1.61965e-06	0.514506
MPC1	2.2312e-14	-1.01051	3.2671e-61	1.99038	3.86576e-27	0.482224
MPC2	1.15311e-34	0.237175	2.06868e-42	3.31007	4.68613e-63	1.53559
MPG	2.35303e-13	-0.553015	3.69302e-16	2.37792	2.84746e-100	1.46286
MPI	0.0178954	-1.33215	0.0110007	1.62741	3.65277e-35	1.04572
MPV17	2.43297e-24	0.427882	1.8991e-28	3.08954	6.54972e-135	1.25872
MPZL1	9.86807e-25	-0.607124	1.07354e-40	2.38367	1.1244e-10	0.480142
MRAS	2.51335e-05	-1.60062	9.71406e-21	1.41739	7.26581e-293	1.07949
MRPS31	6.67999e-28	-0.277194	2.63084e-43	2.56107	6.42972e-26	0.991011
MSH6	8.94004e-08	-0.325902	2.36685e-08	2.65887	1.66859e-26	0.936408
MSL1	9.07742e-25	-0.664155	1.49585e-58	2.26434	1.37115e-113	1.21306
MSL2	1.76107e-36	0.210993	8.08754e-47	3.18845	4.15914e-57	1.12235
MSL3	6.6624e-10	-0.175828	4.81062e-11	2.68354	1.66115e-108	1.47233
MSMO1	1.29172e-05	-1.88706	2.76604e-16	0.895179	0.000562839	-0.262789
MSRB2	0.0211266	-1.95103	0.00193283	0.907355	0.0153694	0.208999
MSRB3	0.000626625	-1.55947	7.29945e-16	1.19378	0.00161181	0.390112
MTA1	0.00067759	-1.76	3.5148e-09	1.19711	4.82278e-68	0.688492
MTAP	6.97962e-10	-1.0093	1.72547e-14	1.7481	0.000257793	0.234108
MTF1	1.70495e-20	0.375224	6.59589e-23	3.42002	6.81068e-27	0.801917
MTF2	1.92932e-36	-0.147362	3.97606e-104	2.67955	6.27307e-11	1.3406
MTFR1	4.77569e-16	0.3311	9.06928e-18	3.29766	0.0313345	0.201267
MTM1	3.01266e-24	-0.622426	9.29834e-59	2.20929	0.000720555	-0.261555
MTMR1	1.46278e-17	-0.719484	4.32808e-71	2.11863	1.19816e-65	0.899285
MTMR14	3.79515e-06	-1.38767	3.66833e-08	1.53427	1.37779e-18	0.777183
MTMR3	0.00149163	-1.21154	1.18136e-55	1.6841	0.00178817	0.302718
MTMR4	3.07091e-38	-0.128016	5.96697e-58	2.84544	4.97545e-90	1.14841
MTMR9	7.46565e-51	0.417644	1.371e-75	3.14282	4.08965e-235	1.55406
MTOR	5.81792e-42	0.022848	1.20509e-74	2.84139	2.83494e-35	1.33104
MTR	4.42504e-50	0.000372263	5.87678e-126	3.04166	1.89502e-19	1.40033
MTX2	1.10265e-63	0.533097	6.34423e-153	3.4524	3.49051e-273	2.12134
MVD	1.12342e-09	-1.24183	3.15028e-16	1.73854	1.55373e-64	1.00557
MXI1	0.936588	-1.46614	2.78572e-39	1.30497	4.78475e-10	0.18529
MYEF2	1.73415e-32	-0.0774576	8.89092e-131	2.84258	0	1.77232
MYL6	1.50027e-11	-0.418701	5.93291e-15	2.20596	7.10226e-98	0.750136
MYL6B	1.08842e-17	-0.399623	7.95196e-22	2.62351	3.39325e-163	1.61287
MYO1E	0.166968	-2.07431	0.0166566	0.945828	0.63746	-0.112734
MYO5B	0.00015512	0.581865	0.000104242	3.39924	0.000614457	0.533441
MYO6	2.42446e-27	-1.30226	1.10737e-97	1.59373	2.51945e-18	0.528565
NALCN	4.51649e-37	0.469843	1.6937e-208	3.36528	4.46343e-71	1.44482
NAMPT	5.184e-37	0.25566	2.35887e-46	3.22856	3.25174e-64	1.06475
NAP1L5	4.02853e-20	0.0620412	5.1617e-23	3.2581	0	2.16538
NAPRT	0.0380132	-1.42606	0.0283766	1.64613	0.905734	-0.0179675
NASP	0.457342	-2.10834	4.52736e-13	1.00895	1.54498e-33	0.678535
NAT8L	0.16593	-2.07228	1.14594e-22	1.04771	9.25396e-210	0.741036
NAV1	0.0123062	-1.44911	7.77221e-76	1.515	0.00015481	0.14395
NAV2	5.08692e-53	-1.08616	2.70295e-159	1.87608	5.22539e-11	-0.310351
NAV3	3.40698e-09	0.179482	3.66677e-224	2.9898	4.6872e-55	1.4222
NBR1	1.89873e-17	-0.899571	2.86882e-28	2.17406	8.86658e-80	0.997259
NCAM1	2.01061e-21	-0.635603	1.96064e-184	2.21642	3.60973e-94	0.399896
NCAPD3	8.47417e-27	0.479562	4.28183e-30	3.54596	6.2605e-17	0.862451
NCBP1	2.17622e-19	-0.682904	3.00546e-34	2.1342	4.80668e-40	0.815202
NCBP2	2.54683e-13	-0.100693	4.00368e-15	2.81721	9.22465e-06	1.21381
NCK1	5.50138e-31	-0.173262	1.1343e-44	2.64664	4.25373e-34	0.913495
NCK2	1.66849e-47	0.199068	5.45072e-72	3.16622	6.89128e-190	1.53596
NCKAP1	1.82576e-10	-0.0246274	4.2021e-185	2.84913	0	2.08507
NCOA1	3.28694e-40	-0.967386	3.22068e-163	1.92224	9.82672e-31	1.17752
NCOA2	1.1548e-06	-0.340388	3.74478e-151	2.4909	6.07185e-35	0.815975
NCOA3	5.96553e-50	0.481122	1.87648e-79	3.35696	1.38533e-29	0.928796
NCOA6	6.61362e-26	-0.63798	2.44375e-71	2.33817	4.1141e-104	1.15723
NCOR1	4.43787e-05	-0.556269	4.66767e-145	2.40854	6.76274e-162	1.43467
NCOR2	2.19823e-37	-0.173755	5.25679e-88	2.712	4.86123e-275	1.38132
NDC1	8.00641e-13	-0.523129	2.43724e-15	2.27439	6.0447e-11	1.0142
NDRG4	1.63495e-43	0.122935	4.2772e-135	3.11675	0	2.11422
NDUFA1	2.22286e-10	-0.516954	3.81516e-12	2.33865	0	1.5423
NDUFA11	2.53824e-06	-1.52683	4.85558e-09	1.50529	0	1.58888
NDUFA12	3.27387e-11	-0.998378	7.57683e-18	1.69841	3.56038e-66	1.61509
NDUFA13	1.68775e-09	-1.37039	3.78251e-20	1.5212	0	1.60369
NDUFA2	0.00382027	-1.4161	0.00146485	1.38864	4.59239e-259	1.26653
NDUFA3	0.00533677	-0.994184	0.0033607	1.96608	1.56545e-162	0.771704
NDUFA4	4.50894e-20	-0.728842	7.32225e-67	2.27894	0	2.16552
NDUFA5	1.2508e-48	0.186376	3.03038e-107	3.02086	1.93887e-18	0.905725
NDUFA6	0.00011774	-1.20672	1.1641e-05	1.65081	3.76618e-47	0.96031
NDUFA7	4.367e-06	-1.25707	3.50704e-07	1.98541	3.93231e-68	0.9971
NDUFA8	2.91496e-19	-0.635549	7.59004e-25	2.49558	0	1.89816
NDUFAB1	2.69234e-14	-0.112579	3.91207e-16	2.92162	0	1.69866
NDUFAF5	2.64014e-38	0.1345	1.22146e-47	3.15162	7.30605e-169	1.48555
NDUFAF6	4.29716e-21	-0.880761	1.99015e-41	2.13981	2.33646e-35	1.5727
NDUFB1	3.71649e-20	-0.323975	1.86732e-24	2.81284	9.5514e-304	1.3268
NDUFB10	0.00594549	-1.74905	0.000101105	1.03894	9.49223e-246	1.29724
NDUFB11	0.000297533	-1.55699	9.62973e-06	1.44357	2.42427e-303	1.81767
NDUFB2	8.48232e-10	-1.28116	3.0128e-16	1.75075	5.36538e-187	1.42643
NDUFB3	1.9244e-07	-1.15055	7.07651e-10	1.68451	1.29205e-116	1.28262
NDUFB4	5.60742e-12	-0.989292	6.09197e-22	1.74856	0	1.3749
NDUFB6	2.15644e-27	0.0784817	1.76591e-34	2.90368	1.8135e-212	1.43642
NDUFB8	4.00443e-44	-0.00672248	1.24354e-114	3.04357	0	1.88063
NDUFB9	5.6699e-09	-0.247071	2.94735e-10	2.44723	8.6119e-115	1.17409
NDUFC1	2.53694e-07	-1.07743	5.26041e-09	1.90299	7.77775e-52	1.19865
NDUFS1	4.90037e-46	0.0333441	1.85694e-113	3.00101	0	1.59466
NDUFS2	6.02865e-26	-0.582013	1.79547e-40	2.37795	5.11312e-114	1.75454
NDUFS3	2.66343e-05	-1.45427	2.25071e-08	1.35512	6.64687e-241	1.23586
NDUFS4	9.61576e-30	-0.335844	1.46927e-83	2.53187	2.85327e-57	1.17482
NDUFS6	6.39343e-08	-0.785923	2.58945e-09	2.13128	5.55802e-145	1.36961
NDUFS7	6.302e-12	-0.883361	2.40428e-14	2.35896	2.05578e-142	1.10239
NDUFS8	4.07608e-10	-1.08902	7.40915e-13	2.04227	9.775e-305	1.48424
NDUFV1	6.3306e-22	-0.673628	7.18895e-41	2.23952	4.5878e-192	1.70738
NDUFV2	2.5862e-42	0.476794	3.45234e-56	3.14976	0	1.75273
NDUFV3	2.48188e-18	-0.325449	4.45076e-23	2.61671	1.87223e-47	1.48041
NECAP2	0.00127244	-1.57798	0.000414698	1.65659	0.910599	-0.0329644
NEIL1	9.7924e-38	0.107876	7.30014e-51	2.98504	3.31436e-26	0.828368
NEK9	3.54276e-11	-1.30306	4.98237e-32	1.68573	1.20259e-17	0.682436
NELFE	5.21955e-06	0.0306063	2.91209e-06	3.10949	4.17354e-26	0.788038
NEO1	2.12457e-07	-1.09944	3.66579e-106	1.7979	6.60998e-35	-0.628394
NET1	0.00187556	0.238846	0.00163337	3.54045	0.00130376	0.658588
NEU1	8.74372e-05	-0.464364	4.50986e-05	2.55452	2.10383e-62	0.850753
NEU3	1.22552e-13	0.490186	7.87399e-15	3.2892	5.12662e-38	1.17345
NF1	0.0425189	-0.0388763	1.7872e-200	2.76002	3.84301e-140	1.51512
NF2	1.06141e-43	0.534965	1.93188e-53	3.70142	4.85312e-53	0.782098
NFASC	8.19544e-42	-0.232762	3.92594e-165	3.05419	8.42295e-204	1.07013
NFAT5	8.87259e-07	-0.0367694	8.39835e-201	2.87907	4.82545e-13	1.13185
NFATC3	4.44359e-24	-0.66509	4.04776e-62	2.36978	1.54955e-15	0.81231
NFE2L2	0.423877	-2.29656	0.000455653	0.707605	6.50468e-42	-1.06319
NFIB	3.0957e-51	-1.23874	5.24306e-101	1.61155	9.23378e-23	0.398664
NFIL3	3.23216e-05	0.501531	2.55708e-05	3.9133	2.98695e-05	0.638937
NFKB1	2.88223e-60	0.411974	8.1675e-120	3.34787	6.47232e-16	0.711482
NFKBIA	0.0173058	-1.82592	0.00832352	1.27655	1.71536e-14	-0.413028
NFKBIZ	6.08292e-29	0.122027	1.8225e-33	3.14648	6.67728e-15	0.744807
NFYA	0.0246841	-1.17083	0.017487	1.80614	1.74628e-15	0.728475
NFYC	2.5414e-18	-0.824272	5.15761e-49	2.08912	4.00564e-150	1.32094
NGLY1	1.92978e-53	0.143763	2.12206e-86	3.02693	6.45283e-78	1.3317
NHLRC2	7.12145e-31	-0.32004	3.15171e-66	2.49299	7.73772e-30	0.716711
NHLRC3	4.94107e-42	0.0250134	9.23447e-63	2.98031	1.76317e-39	1.05852
NHP2	4.13318e-07	-0.561345	5.62106e-08	2.08182	0	1.5314
NIPBL	0.420099	-0.428158	7.87204e-160	2.40571	9.4923e-27	0.877908
NISCH	3.23929e-66	0.260284	4.82356e-123	3.39776	0	2.34669
NIT2	4.85849e-10	-0.282071	4.19626e-11	2.54997	2.18033e-98	1.39473
NKIRAS2	0.000302549	-0.0303042	0.000217063	2.97145	4.21332e-07	0.754142
NLGN3	1.01859e-06	-1.23703	1.67127e-08	1.66154	9.54378e-11	0.270287
NLGN4X	2.18239e-39	0.40268	1.95236e-173	3.15244	7.88564e-41	1.45371
NMT1	8.89552e-08	-1.45829	8.54312e-26	1.48823	4.8967e-163	1.33116
NONO	8.04509e-17	-0.536	1.35382e-20	2.52394	2.0585e-102	0.742426
NOP10	0.000116889	-0.73819	5.48156e-05	2.2875	1.79057e-37	1.29821
NOSIP	8.50587e-06	-1.42355	8.94663e-07	1.70338	6.84925e-27	0.847976
NPAS2	3.46924e-12	-0.269565	1.47718e-138	2.57553	2.0686e-162	1.76161
NPC1	7.02906e-15	-0.850053	1.16278e-24	1.8926	0.000353157	-0.373687
NPDC1	4.23638e-20	-0.779119	3.69218e-98	2.35437	0	1.73818
NPEPPS	1.91683e-38	0.149494	1.50567e-142	2.97862	0	1.41391
NPHP1	2.26683e-23	-0.339145	1.16406e-42	2.43998	7.85917e-30	1.18828
NPLOC4	1.21365e-46	0.0522895	1.44329e-64	3.08011	3.33425e-27	1.29641
NR1H2	0.000235555	-0.365323	0.000148921	2.68726	5.80119e-06	0.729524
NR1H3	2.96485e-07	-0.621464	5.31182e-08	2.30436	0.589558	0.0338732
NR3C2	4.761e-15	0.293238	2.22352e-204	3.12261	7.21516e-124	1.23865
NRAS	0.00290539	-0.897208	0.00171284	1.87557	1.36344e-19	0.707037
NRCAM	0.02474	-0.208218	1.14968e-212	2.68683	0	1.92778
NRF1	1.64218e-06	-0.54963	4.8024e-120	2.31178	5.00377e-06	0.622995
NRG2	2.98139e-43	0.010546	3.90275e-128	2.89295	7.21719e-09	0.775352
NRG3	0.0412436	-0.0759913	6.43613e-226	2.77617	8.45427e-53	1.26
NRP1	1.04476e-11	-0.188397	4.25024e-46	2.68305	4.29366e-11	0.804423
NRXN1	3.73885e-55	-0.623058	3.28379e-206	2.15668	0	2.16827
NSD1	9.36221e-27	-0.0900903	4.54747e-136	2.74105	4.93897e-52	1.02765
NSFL1C	6.08582e-27	-0.133717	1.72203e-34	2.9183	1.24978e-266	1.6485
NSL1	1.68142e-62	0.472984	5.11533e-90	3.39135	2.75327e-33	0.708444
NSMAF	6.66413e-34	-0.127479	3.5906e-121	2.73715	2.62198e-57	1.19581
NSUN3	1.30373e-22	-0.546143	3.70318e-37	2.30504	9.53559e-14	0.67734
NSUN6	3.54068e-19	-0.729947	6.39653e-52	2.06341	4.99082e-15	0.643532
NTHL1	0.0475137	-1.14775	0.0422029	2.19331	3.34803e-52	0.890271
NTM	1.02456e-209	-2.06141	1.09289e-35	0.886526	4.93738e-111	0.654454
NTN1	0.00348005	-1.14788	0.00123228	1.64924	0.192125	-0.218985
NTRK2	4.49181e-51	-0.824144	1.11788e-146	2.04517	9.30345e-109	-0.50748
NTRK3	2.10495e-20	0.285473	2.41056e-214	3.20065	0	1.57699
NUBPL	1.67836e-05	-1.1738	2.49731e-33	1.67021	4.84685e-12	0.670708
NUCB2	2.74695e-30	0.275221	7.79469e-37	3.16735	4.84015e-07	1.38539
NUDC	8.85355e-17	-0.129937	5.5419e-20	2.75883	0	1.59894
NUDT2	2.48357e-06	-0.385313	7.01804e-07	2.55335	2.3137e-19	0.976249
NUMA1	2.14367e-08	-1.59119	3.20704e-23	1.48207	7.16475e-54	0.459434
NUMB	1.70288e-11	-0.14184	3.19733e-148	2.68481	1.0795e-81	1.15459
NUMBL	2.13433e-09	-0.576307	3.02851e-11	2.16037	0	1.97848
NUP107	2.21253e-29	0.28769	2.66923e-36	3.05762	6.75758e-08	0.611698
NUP133	3.62148e-61	0.543136	5.83154e-95	3.41096	2.10385e-119	1.14609
NUP153	2.07048e-51	0.119762	4.88363e-96	2.9848	4.09659e-39	1.2399
NUP155	2.59746e-11	-0.383932	3.68496e-13	2.36971	7.87202e-41	1.00064
NUP160	7.78971e-21	-0.578348	1.26019e-43	2.21103	1.0894e-06	0.324109
NUP188	4.66287e-07	-1.00151	6.50127e-09	1.86755	0.410376	-0.0180937
NUP205	2.95297e-18	-0.844087	6.5216e-28	2.23417	1.66487e-22	0.808686
NUP210	2.49468e-15	-0.53295	9.17243e-20	2.34877	2.96087e-23	0.800404
NUP214	8.14287e-25	-0.581071	8.34803e-54	2.17553	1.16754e-17	0.552513
NUP35	2.08486e-14	0.309294	8.61306e-16	3.24988	4.96054e-24	1.21913
NUP37	0.00889357	-1.42569	0.00338125	1.43597	0.000893878	0.403065
NUP43	0.0335728	-1.67176	0.0183723	1.26051	0.427805	0.0131478
NUP50	1.06989e-17	0.231834	4.68439e-20	3.13021	1.38871e-133	1.24817
NUP54	7.43993e-56	0.332017	2.73603e-85	3.22697	4.83652e-34	1.00373
NUP85	4.06485e-15	0.214315	1.56583e-16	3.23585	1.80546e-32	1.1495
NUP98	8.46433e-41	-0.0257272	1.39024e-69	2.90278	1.78396e-98	1.09037
NXF1	9.68665e-07	-0.792577	4.60254e-08	1.94441	8.44286e-105	1.22537
OAT	4.20127e-20	-0.775212	1.79903e-40	2.12088	3.34516e-307	0.992849
ODC1	1.7133e-05	-0.838541	3.57416e-06	2.07859	3.04451e-26	0.852772
OFD1	3.41413e-17	-1.09889	2.06992e-49	1.8529	9.2958e-07	0.386991
OGDH	7.71292e-20	-0.790774	6.70494e-55	2.13526	5.23177e-132	1.05502
OGG1	1.75925e-06	-0.936964	8.08246e-08	1.77241	0.000308975	0.21184
OLFM2	0.31738	-1.76214	1.22985e-14	1.1202	2.92115e-23	-0.359463
OMA1	3.47876e-06	-1.23883	9.97858e-12	1.48024	0.0418266	0.182318
OPA1	4.13477e-54	0.251266	6.09254e-159	3.15335	7.65698e-270	2.16046
ORAI2	1.98216e-08	-0.0465777	5.35393e-09	3.07886	7.93218e-30	1.1429
ORC3	8.73067e-53	0.154595	3.99864e-101	3.09347	6.93414e-83	1.37881
ORC4	1.65223e-51	0.316611	2.79627e-149	3.12598	3.33645e-142	1.74466
ORMDL3	0.0153902	-0.849952	0.012676	2.2963	9.24282e-288	1.69608
OS9	1.02634e-13	-0.823001	1.04309e-19	1.98317	2.27131e-24	0.781524
OSBP	8.41812e-31	-0.0717635	1.66706e-40	3.01416	7.3358e-94	1.30997
OSBPL1A	8.97701e-12	-0.0702061	7.4555e-174	2.84586	1.63726e-181	2.06101
OSBPL2	1.23668e-09	-1.01977	1.96354e-12	2.04406	8.50615e-68	0.779247
OSBPL3	7.38527e-12	0.033573	1.22509e-145	3.01488	4.71657e-12	0.607117
OSBPL6	9.88908e-07	-0.00616411	3.76712e-192	2.89702	7.68481e-92	1.5776
OSBPL9	2.26212e-11	-1.01112	1.0089e-54	1.77862	0.000255282	0.211057
OSER1	5.21426e-05	-0.979385	5.56207e-06	1.75004	6.04176e-24	0.739951
OTUD5	1.21562e-10	-1.06573	1.39326e-14	1.94608	0	1.57678
OTULIN	3.54685e-14	-0.852592	5.72225e-20	1.98381	1.94345e-13	0.538971
OXCT1	1.16398e-57	0.0850736	5.73016e-104	3.01045	0	2.21147
OXSR1	5.79001e-31	-0.330973	6.88573e-92	2.54955	8.53912e-95	1.20113
P2RX4	0.000592305	-0.686507	0.00039769	2.29545	1.92778e-10	0.842396
P2RY12	0.0233825	-0.593586	0.0205571	2.32291	0.0116163	0.355672
P4HA1	0.000204925	-1.41865	9.89516e-42	1.55517	2.18204e-19	-0.618114
P4HA2	4.42523e-05	-0.988632	1.13074e-05	2.10447	1.08593e-15	0.952646
P4HB	9.08025e-07	-1.40342	5.95212e-11	1.53605	4.44212e-22	0.315617
PA2G4	6.5878e-13	-0.0256743	1.94443e-14	2.89861	8.16408e-203	1.28261
PAFAH1B1	4.66474e-38	0.389734	1.88177e-194	3.34406	0	2.37647
PAFAH1B2	1.49879e-36	0.0672209	4.51999e-48	2.93483	0	1.85272
PAG1	5.77507e-50	0.407523	2.08216e-96	3.36544	6.59109e-34	0.840954
PAK2	5.81046e-22	-0.574962	2.77145e-39	2.27049	1.95445e-06	0.224095
PALM	0.402256	-2.19462	8.19091e-10	0.808313	1.88757e-84	0.441998
PAN2	8.2921e-05	-1.475	1.9931e-06	1.45678	0.00938572	0.317842
PAN3	8.57804e-23	0.01236	2.07642e-158	2.76376	4.14045e-127	1.24339
PARK7	1.12915e-10	-1.02265	2.14227e-16	1.81258	0	1.51283
PARN	1.39301e-39	-0.152164	7.80054e-71	2.83322	2.07014e-47	0.993
PARP1	1.68098e-21	-0.0691047	1.50628e-25	2.91457	1.59973e-34	0.688766
PARP16	8.97544e-16	-0.20662	4.10108e-18	2.73713	4.65371e-08	0.741404
PAXIP1	1.87257e-18	-0.648291	1.67217e-26	2.36554	1.85035e-13	0.59984
PBRM1	2.07604e-14	-0.752925	1.35388e-87	2.13072	2.30415e-18	0.862796
PBX1	5.49153e-10	0.187489	4.0081e-213	3.04016	0	1.60713
PC	2.09329e-10	-1.16895	1.9432e-17	1.87629	5.49426e-09	0.230742
PCCA	0.00028058	-0.374818	1.6296e-143	2.4522	2.6351e-29	0.766894
PCCB	3.61988e-15	-0.391336	3.28368e-18	2.64459	5.83287e-38	0.733048
PCDH15	9.87047e-14	0.242969	1.05511e-15	3.16728	0.051644	0.612524
PCDH17	5.71014e-19	-0.352876	5.66152e-78	2.53452	4.6909e-08	0.432346
PCGF6	8.6743e-32	0.360683	5.33456e-38	3.17216	0	1.29158
PCM1	0.0211236	-0.174544	1.54902e-188	2.73374	8.98679e-176	1.38924
PCMTD2	5.18015e-34	-0.152002	5.77132e-53	2.72573	3.55534e-203	1.28694
PCNT	1.16598e-45	0.00334799	5.26037e-69	3.13303	5.17563e-249	2.06783
PCTP	2.48796e-12	-0.848992	1.2933e-17	2.24042	0.0729229	-0.188077
PCYT1A	2.31083e-20	-0.545762	5.10527e-27	2.5746	7.26693e-70	1.06963
PDAP1	3.56768e-09	-0.141449	4.56233e-10	2.74821	2.84424e-153	1.52713
PDCD2	1.69483e-14	-0.103044	2.76622e-16	2.85463	9.27037e-67	1.19463
PDCD4	9.15035e-29	-0.0629831	8.06415e-37	2.87217	1.19671e-48	0.967748
PDCD6IP	3.3434e-19	-0.563841	1.58814e-116	2.4671	1.58499e-106	1.07817
PDE12	1.91912e-49	0.147129	5.81426e-88	2.95432	1.16776e-88	1.13288
PDE3B	3.26928e-18	-0.415426	2.54275e-90	2.41738	7.09341e-06	0.448665
PDE4B	2.1967e-64	-1.79827	7.04303e-18	1.08047	1.6615e-09	0.847856
PDE7B	1.3943e-20	-1.2075	6.00951e-56	1.66868	1.27511e-47	1.27879
PDE8A	1.68681e-16	-0.800485	2.70342e-70	2.15223	9.70844e-06	0.300562
PDGFA	0.000144911	-0.762833	5.9724e-05	2.1247	1.67082e-124	1.46276
PDGFC	0.208341	-1.32265	8.58971e-22	1.53882	0.307877	0.0888003
PDHA1	7.88666e-20	-0.515048	5.32258e-27	2.52425	5.56989e-255	1.89539
PDHB	4.25814e-12	0.424939	7.48246e-13	3.49035	1.84144e-120	1.6185
PDIA3	5.68197e-23	-0.732876	1.51421e-37	2.2889	2.22261e-08	0.497158
PDK2	3.3714e-18	-0.505483	3.13568e-24	2.40117	0	1.17605
PDLIM2	0.028326	-0.911168	0.023352	2.05963	0.0167491	0.20131
PDPK1	1.17207e-31	-0.441324	2.28035e-75	2.445	0	1.58316
PDPR	2.11967e-12	-0.866618	3.83923e-16	2.16081	1.1981e-89	0.727434
PDS5A	1.57677e-30	0.101252	1.65823e-164	3.02828	4.1957e-119	1.68257
PDS5B	3.4792e-45	0.514461	2.45125e-187	3.39433	3.38345e-269	2.12036
PDXK	2.2971e-27	-0.547533	7.96938e-65	2.423	8.09366e-46	1.00922
PDZD8	7.81528e-51	0.231609	1.43898e-85	3.01045	3.40064e-106	1.09575
PEBP1	0.000526605	-0.939654	1.54522e-78	2.01267	0	1.861
PER1	1.53896e-10	-0.882903	5.26061e-15	2.00515	2.19655e-06	0.218725
PER3	0.0521854	-1.9143	1.8273e-16	0.910554	0.157934	-0.162855
PFKM	1.12725e-13	-1.02501	4.30343e-25	1.91971	5.82931e-177	1.0775
PFKP	1.45973e-10	-2.50524	5.46205e-08	0.653854	3.06375e-289	0.963437
PFN1	0.0109956	-1.5459	0.0031298	1.37986	5.19526e-112	0.803707
PGAM1	1.64148e-21	-0.552731	8.82767e-33	2.46016	0	1.88987
PGD	2.19482e-05	-0.91046	3.96433e-06	1.93811	8.66915e-07	0.700158
PGK1	9.89307e-42	0.185069	5.16188e-57	3.1656	0	2.06314
PGM1	0.000295178	-1.81247	1.81466e-10	1.18969	0.528955	0.0121205
PGPEP1	4.42151e-11	-0.219202	1.04424e-12	2.64177	8.97549e-06	0.787043
PGRMC1	5.23956e-37	0.427601	1.28099e-44	3.22457	5.4727e-14	1.76974
PGS1	1.28889e-15	-0.412634	3.16979e-18	2.76408	4.70933e-54	1.26961
PHACTR2	9.08307e-08	-0.974586	4.71094e-21	1.93862	9.31569e-19	0.703513
PHB2	2.80595e-06	-1.05777	1.93606e-07	1.91881	7.05074e-205	1.36454
PHC3	3.90453e-21	-0.107198	8.30036e-146	2.75731	2.38097e-70	1.1081
PHF1	1.15813e-12	-0.823095	7.87694e-18	2.04705	1.11553e-90	0.926321
PHF14	3.11038e-25	0.296986	1.52836e-201	3.19996	5.60077e-148	1.86672
PHF2	1.03002e-10	-0.706089	8.53186e-13	2.22437	1.05525e-20	0.733718
PHF20	3.40254e-53	0.241812	7.02505e-89	3.14608	4.21126e-52	1.38861
PHF21A	0.0114209	-0.322195	9.18034e-159	2.54389	2.0089e-33	0.910582
PHF6	5.70703e-42	0.556633	2.62636e-51	3.47658	2.29855e-28	1.15513
PHF8	2.13438e-18	-0.48232	7.99796e-25	2.40965	1.4474e-11	0.538578
PHKA2	7.18243e-08	-1.48129	9.44356e-13	1.59138	0.00142645	0.368067
PHKB	3.02596e-30	-0.104022	3.03644e-130	2.90612	7.76984e-75	1.05686
PHKG2	1.57243e-12	-0.941215	2.86089e-15	2.27811	1.1628e-106	-0.639649
PHLDA1	1.02459e-05	-0.926368	4.51769e-06	2.19211	2.69153e-18	1.02508
PHYH	7.95493e-05	-0.910015	2.34481e-05	2.1594	2.14562e-19	0.722291
PI4K2A	3.8167e-08	-0.690193	1.38257e-09	2.16708	1.44822e-142	1.41845
PI4K2B	0.000304154	-1.36649	2.09927e-05	1.23143	0.232376	0.252454
PI4KB	1.31188e-14	-0.67152	8.27963e-20	2.10851	3.29668e-121	1.19716
PIAS1	1.4413e-35	0.392718	1.71513e-189	3.21504	3.02447e-133	1.5225
PIAS3	0.0115545	-0.967945	0.0071521	1.71848	2.12036e-19	0.718515
PIAS4	0.0157301	-1.88308	0.00310288	1.17912	1.30088e-20	0.751126
PICALM	1.15058e-06	-0.417429	7.19838e-148	2.43996	1.02078e-87	0.854891
PIDD1	3.77593e-05	-1.63288	9.60527e-08	1.32274	0.0118829	0.19522
PIGF	3.45407e-16	-0.813707	5.485e-26	1.929	1.32563e-13	0.582167
PIK3C2A	6.87006e-05	-2.07699	1.3711e-20	0.799856	2.19913e-06	-0.373833
PIK3C2B	6.20398e-14	-0.40835	2.21077e-16	2.50973	0.00170858	0.550776
PIK3C3	2.10694e-38	0.168829	4.33307e-154	2.98405	1.12971e-191	1.39473
PIK3CD	0.0250031	-0.559973	0.0236863	3.38557	6.88191e-05	0.593559
PIK3R2	1.2445e-12	0.275447	1.25858e-13	3.07263	4.10654e-90	1.48113
PIK3R3	8.22103e-16	0.421684	5.79368e-19	3.26489	1.61584e-13	0.911342
PIK3R4	5.96619e-29	-0.222716	7.39878e-38	2.64449	7.2881e-37	0.951147
PIKFYVE	1.50811e-27	-0.328649	1.42974e-109	2.6709	7.17558e-75	1.08513
PILRA	4.50814e-18	0.140073	2.13619e-20	2.93279	0.0262098	0.408564
PINK1	5.08617e-28	-0.343327	1.47393e-36	2.80372	0	2.60356
PIP4K2A	7.86711e-16	-0.615724	3.3384e-78	2.2918	5.16427e-06	0.158533
PIP5K1A	1.12213e-54	0.168111	2.36727e-102	3.1005	6.84044e-67	1.1802
PITPNB	2.40335e-24	-0.553229	2.43122e-73	2.31451	5.67923e-133	1.53245
PITPNM2	1.16602e-52	0.204278	3.34032e-101	3.15143	2.9191e-112	1.78426
PKD2	1.66168e-59	0.534931	2.47927e-180	3.54226	2.89468e-101	1.39053
PKM	0.00585716	-0.971963	5.72702e-98	2.11338	0	1.75324
PKN2	7.46509e-21	0.013391	2.68218e-162	2.92433	2.80231e-44	0.843983
PLA2G4C	5.92915e-26	-0.627518	3.76656e-37	2.47391	1.59772e-21	0.826485
PLAA	7.10982e-39	0.341046	6.8622e-51	3.08962	3.36696e-41	1.45236
PLCB4	1.24257e-31	-0.202048	3.41385e-105	2.7044	1.31193e-10	1.17277
PLD1	3.76777e-05	0.0498694	3.22919e-05	2.62978	6.5641e-15	0.715982
PLD3	8.99395e-52	0.199383	8.68686e-151	3.30221	0	3.12325
PLEC	0.000416398	-1.71504	8.38853e-38	1.41548	1.30872e-60	-0.721321
PLEKHA2	3.63053e-35	0.0415706	1.77696e-44	3.09893	3.50104e-155	1.49246
PLEKHA3	8.66841e-19	-0.0168529	6.30379e-22	2.8988	1.33697e-103	1.24078
PLEKHA6	2.0274e-11	-0.544613	9.91201e-129	2.45397	0	2.18399
PLEKHA8	3.17725e-38	-0.0711634	7.97458e-61	2.81346	1.11538e-28	0.876405
PLEKHH2	0.001806	-0.240239	8.5517e-05	2.44194	0.011694	0.275147
PLK1	0.0427531	-0.899848	0.0377955	2.22591	7.64355e-05	0.521983
PLOD3	8.17686e-10	-0.664324	2.00952e-11	2.4197	0.0105062	0.198393
PLRG1	1.24821e-15	-0.863615	1.09232e-26	1.97816	3.44208e-84	1.10592
PLSCR1	0.0814028	-1.85425	0.0390857	0.916637	0.00853454	-0.308938
PLXNA2	1.24927e-20	-0.330935	6.00523e-119	2.69777	2.40566e-299	1.54449
PML	0.0200497	-1.60241	0.0144398	1.69369	0.000217256	0.368031
PMS2	1.31831e-15	-0.247163	1.01277e-17	2.73692	1.02274e-136	1.84427
PMVK	0.0676388	-1.84302	0.0408404	1.16186	1.08589e-12	0.304163
PNKP	0.000445218	-0.203824	0.000310876	2.76685	0.00596736	0.393251
PNMA1	1.24843e-33	-0.222539	4.27404e-49	2.77041	0	1.74663
PNPLA2	2.8794e-05	-1.23654	2.58114e-06	1.80559	7.22258e-44	0.743904
PNPLA6	1.97651e-10	-0.856962	3.60718e-13	2.12433	7.8236e-84	1.11908
PNPLA8	3.17881e-17	-0.999332	1.74399e-44	1.82845	2.25759e-13	0.448613
PNPT1	2.11422e-65	0.332485	9.24167e-98	3.4509	1.90697e-34	1.10711
PODXL2	1.40104e-19	-0.35064	1.24551e-22	2.84354	1.74622e-89	1.67477
POLA1	5.42911e-20	-0.596881	1.54239e-43	2.27953	0.0178916	1.21658
POLD2	0.0673362	-1.85245	0.0333493	0.995052	0.000497196	0.323237
POLD3	4.39457e-21	0.0298502	2.40143e-26	2.65635	1.28517e-19	1.10353
POLD4	0.01591	-1.89073	0.00806199	1.17484	0.0270333	0.210118
POLE	7.36679e-16	-0.0192578	4.90892e-17	3.37926	2.05341e-16	1.1047
POLE2	1.14399e-09	0.527683	4.48757e-10	3.40415	0.182439	0.397913
POLE3	0.00214285	-0.00358459	0.00174247	2.94465	1.21024e-98	1.25514
POLE4	0.00140112	-0.177094	0.00112259	3.00015	1.4952e-14	0.726417
POLK	2.91818e-28	-0.428	1.88919e-87	2.31693	1.35669e-11	0.836697
POLR1A	4.55368e-25	0.137901	4.62668e-30	2.88678	2.62181e-59	1.30418
POLR1C	1.61164e-17	0.231784	7.21099e-20	2.96023	7.55895e-21	0.830112
POLR2A	2.34304e-20	-0.0929657	5.56464e-24	2.94193	5.33184e-181	1.43701
POLR2B	2.27305e-30	-0.387653	1.22956e-46	2.47478	3.49772e-34	1.49778
POLR2C	4.36805e-12	0.0405367	7.40566e-14	2.68149	9.90527e-180	1.44551
POLR2D	0.0028311	-0.300915	0.00205646	2.42977	1.61744e-69	1.18605
POLR2E	2.51538e-12	-0.347464	6.90869e-14	2.81456	0	1.86745
POLR2F	1.32644e-08	-0.174526	1.28882e-09	2.45185	3.08383e-26	1.24844
POLR2H	5.6218e-06	-1.4096	2.98098e-09	1.55162	8.79691e-22	0.664187
POLR2K	8.88465e-26	0.387756	2.17435e-29	3.307	2.24367e-67	1.3152
POLR3A	1.59431e-31	0.225386	2.06114e-40	2.93548	1.34159e-132	1.71665
POLR3B	1.13136e-26	0.0214535	8.81694e-33	2.89927	2.99715e-25	1.24051
POLR3C	1.8006e-10	-0.365775	4.80576e-12	2.49417	1.5953e-45	1.22311
POLR3GL	0.00168987	-0.918247	0.000666293	1.73418	4.9289e-06	0.585223
POLR3H	8.55975e-06	-1.35865	3.30687e-07	1.74655	9.15773e-47	0.752727
POLR3K	0.000276365	-0.240589	0.000208423	3.18189	6.24613e-63	1.27145
POM121	8.1551e-61	0.396907	4.3497e-105	3.30937	0	1.53377
POT1	1.31521e-24	-0.592172	2.61198e-47	2.35265	7.63021e-32	0.815526
POU2F1	1.09714e-11	-0.946992	1.97235e-129	1.87884	5.08716e-10	0.32632
PPA2	3.62534e-30	0.256464	3.13773e-168	3.16175	1.18951e-135	1.52971
PPARD	2.29586e-37	0.572069	9.6027e-42	3.60009	5.14509e-13	0.971431
PPIA	2.93531e-30	-0.304074	1.2628e-80	2.70791	0	1.99387
PPID	7.64135e-33	0.348186	6.1286e-41	3.18702	1.71899e-239	1.81453
PPIE	8.82868e-05	-0.892122	3.03331e-05	2.15039	3.19667e-13	1.07774
PPIH	4.7582e-14	0.447108	1.95774e-15	2.8687	7.09413e-60	1.06137
PPIL2	2.82303e-23	0.03121	4.11184e-28	2.76974	3.11892e-140	1.33188
PPIL3	1.80855e-22	-0.103754	5.22524e-28	2.6796	1.22139e-26	0.851641
PPIL4	9.22861e-44	0.246343	5.9909e-65	2.91497	1.16015e-114	1.20467
PPM1A	3.79571e-54	0.16425	6.34347e-120	3.1365	0	1.80693
PPM1B	2.41606e-35	0.0285867	3.42516e-146	2.91416	3.84614e-33	1.23812
PPP1CA	3.95051e-05	-0.858684	7.86093e-06	1.89944	9.61387e-135	1.41647
PPP1CC	1.28378e-08	-1.29197	7.19376e-15	1.58406	1.41717e-28	0.361891
PPP1R10	1.95164e-23	-0.415021	1.90804e-31	2.64205	9.29344e-10	0.400414
PPP1R11	3.29458e-12	0.481807	1.02609e-12	3.93529	0	1.77516
PPP1R12A	2.68502e-13	0.128619	6.81378e-194	3.02781	2.6278e-267	1.85381
PPP1R12B	0.854276	-0.328674	2.8889e-176	2.56293	9.65214e-93	1.21585
PPP1R12C	1.62207e-12	-0.897952	1.85214e-15	2.14644	1.3707e-104	1.25368
PPP1R15A	0.00458115	0.0316001	0.00407839	2.77391	2.98479e-39	1.18276
PPP1R15B	1.03402e-08	-1.0667	5.51672e-11	1.98766	0.0151083	0.410563
PPP1R7	1.06377e-37	0.137532	5.67691e-55	3.02256	0	2.30395
PPP1R9A	0.000118895	-0.650673	1.95801e-150	2.10933	9.70768e-197	1.84252
PPP1R9B	0.000476697	-1.24472	0.000221399	2.00537	0	1.41804
PPP2CA	2.45427e-45	0.0939306	6.94774e-64	3.1486	0	2.09475
PPP2CB	7.62089e-06	-1.44052	1.25567e-30	1.40404	2.2381e-246	0.88978
PPP2R1A	2.84305e-24	-0.441308	3.77573e-34	2.5083	0	2.30642
PPP2R1B	0.689876	-2.15115	0.000150901	0.677758	1.29313e-18	-0.65154
PPP2R2B	5.82555e-126	-1.26458	2.92114e-142	1.56902	0	1.60331
PPP2R2D	5.1535e-59	0.488421	4.54772e-79	3.37141	1.05783e-191	2.10971
PPP2R3A	6.87377e-12	-1.00805	1.05702e-27	1.73135	0.102118	0.224365
PPP2R5A	0.876413	-2.15422	2.4582e-07	0.819779	0.254887	0.065278
PPP2R5B	1.25659e-13	-0.661097	8.35037e-18	2.25658	5.14167e-231	1.62474
PPP2R5C	2.84518e-37	0.296776	1.74219e-170	3.32489	0	1.59455
PPP2R5D	1.45679e-12	0.217546	2.31855e-13	3.24244	3.51036e-220	1.98261
PPP3CB	9.31627e-33	0.198495	3.43944e-164	3.09227	0	2.72705
PPP3CC	7.57709e-55	0.3113	2.50952e-124	3.14886	5.24561e-60	1.27044
PPP4C	0.00017549	-1.25096	2.91095e-05	1.75852	1.05094e-28	0.754007
PPP5C	3.46841e-13	-1.20101	1.79223e-18	2.04798	7.67507e-90	1.60483
PPP6C	2.3132e-44	0.158543	2.23082e-61	3.0964	4.51552e-238	1.30219
PPP6R3	0.0127267	-0.523734	1.44053e-142	2.33386	6.33146e-35	0.952494
PPT1	5.27793e-39	0.139737	7.96635e-52	3.0894	7.87622e-82	1.07304
PPWD1	3.06479e-42	-0.13262	1.81135e-67	2.79485	3.04404e-50	0.884063
PRC1	0.000275339	0.348976	0.00023098	3.67737	1.39845e-08	0.888803
PRCC	4.49521e-18	0.0233162	5.84374e-21	2.95085	4.64689e-134	1.33003
PRDX2	7.29573e-16	-1.18218	1.98302e-33	1.89231	0	1.91763
PRDX3	1.52017e-12	-0.547242	7.39785e-16	2.27439	2.21578e-46	0.714356
PRDX5	6.01627e-06	-1.38095	6.59981e-08	1.53137	0	1.58514
PREB	3.36161e-06	-0.386265	1.24263e-06	2.66718	3.386e-34	0.851737
PRELID2	1.70437e-40	0.449998	7.92959e-78	3.26978	1.06906e-39	1.19768
PRICKLE2	7.17939e-46	0.427124	7.16113e-180	3.44561	8.46146e-184	1.83098
PRIM1	0.00106232	-0.328291	0.000687343	2.4587	0.000357506	0.461083
PRIM2	9.90421e-32	0.0789267	3.21838e-47	2.76667	0.000612967	0.59712
PRKAA1	5.91983e-26	-0.19031	2.37666e-35	2.74517	1.73145e-06	0.724034
PRKAB2	5.38447e-32	0.111128	2.56797e-39	3.16838	1.40576e-40	1.35585
PRKACA	2.10839e-22	0.322717	6.6364e-25	3.37649	0	2.19118
PRKAG1	1.53512e-18	-0.47628	3.10169e-22	2.50037	1.06463e-48	1.32088
PRKAR1A	5.82051e-60	0.432078	1.41772e-131	3.34765	0	2.38734
PRKAR2A	1.11529e-49	0.149876	2.18708e-100	2.96403	5.17753e-44	0.881517
PRKCA	4.91951e-70	-1.23769	5.37513e-116	1.64013	7.76819e-104	0.72859
PRKCD	0.0179324	0.0652202	0.0156191	2.71517	2.79347e-65	2.13682
PRKCQ	0.188139	-1.89472	0.0231527	1.05773	0.0776397	0.484447
PRKCSH	5.52714e-07	-1.45617	5.96162e-09	1.75751	2.22672e-54	0.586016
PRKD1	3.43367e-50	-1.71585	3.92353e-14	1.23313	0.129987	0.123812
PRKD2	0.00404962	-0.779502	0.00247856	2.03845	0.00359247	0.342094
PRKD3	1.74164e-25	-0.308604	1.72586e-37	2.50999	0.0963284	-0.19257
PRKDC	2.83228e-40	0.0846278	1.92305e-129	2.89038	6.05278e-97	1.1613
PRKG1	1.66678e-129	-1.96503	8.23795e-24	0.770184	0.476886	-0.158484
PRKRA	1.64502e-51	0.302207	2.76558e-74	3.1338	5.85193e-65	1.25355
PRMT1	1.07146e-05	-0.980808	5.91302e-07	1.80369	1.71495e-128	1.42737
PRMT2	4.66468e-10	-1.31743	4.35912e-29	1.57782	5.77121e-29	0.932693
PRMT3	5.27067e-29	-0.507824	2.81279e-78	2.44614	2.6081e-36	0.79328
PRMT5	0.000138071	-0.416842	6.28811e-05	2.1575	1.72537e-40	0.728123
PRMT7	1.02972e-32	-0.0346226	9.3951e-41	3.07281	9.80999e-45	1.10739
PRNP	1.12512e-05	-0.374753	5.79436e-136	2.4117	0	1.75052
PROCR	0.0207283	0.21764	0.0182788	2.56472	0.229505	0.163718
PROS1	1.49035e-38	0.567581	8.2332e-51	3.3784	1.8314e-08	0.736665
PRPF19	1.48289e-24	0.17339	2.93541e-28	3.23738	0	2.44411
PRPF3	1.40735e-12	-1.11039	5.13486e-20	1.77073	2.01207e-36	0.674787
PRPF31	5.72875e-12	-0.912584	1.03517e-14	2.20431	2.33426e-15	1.14785
PRPF38A	0.000145244	-0.644017	6.15161e-05	2.26004	6.66016e-22	0.621786
PRPF38B	6.68724e-20	-0.797135	3.38883e-34	2.06579	8.40093e-36	0.764395
PRPF40A	1.49324e-38	-0.145175	6.4968e-86	2.61812	1.363e-60	1.06566
PRPF40B	9.14581e-18	-0.525654	2.7971e-23	2.3749	2.61396e-20	0.905956
PRPF6	8.45048e-06	-1.55943	2.00505e-08	1.53179	2.39515e-84	0.995748
PRPF8	1.4529e-13	-1.05791	4.52728e-23	1.91608	0	1.51118
PRPSAP2	3.98417e-10	-1.02949	4.4154e-15	1.85082	6.16846e-52	0.81669
PSAP	0.154423	-1.48609	2.06385e-73	1.62281	1.21388e-129	0.329858
PSD3	9.25767e-52	-1.16751	7.38531e-136	1.63975	0.0111817	-0.230878
PSEN1	9.88503e-27	-0.454805	4.16595e-54	2.36357	4.97225e-14	0.399071
PSMA1	1.20016e-26	-0.627364	1.83419e-66	2.28968	2.32731e-258	1.65088
PSMA2	2.29072e-17	0.249481	4.03028e-20	2.92146	7.86168e-60	1.201
PSMA3	1.35962e-32	0.00151596	5.18016e-46	2.71799	3.26923e-81	1.38591
PSMA4	4.49582e-18	-0.508701	7.41876e-23	2.41063	3.16529e-218	2.01239
PSMA5	1.99801e-30	0.165315	4.60298e-35	3.40174	8.81842e-261	1.72668
PSMA6	5.03558e-38	0.0841134	1.00696e-52	2.96502	4.1999e-289	1.72438
PSMB10	0.0442876	-1.44499	0.0397968	2.04701	6.1975e-06	0.400202
PSMB3	5.62389e-07	-0.690689	9.89051e-08	2.13075	4.17653e-262	1.70511
PSMB4	4.90456e-10	-0.143685	8.3453e-11	2.86854	1.47059e-219	1.59326
PSMB5	8.14142e-14	-0.488954	3.2586e-17	2.24542	1.35133e-183	1.39099
PSMB6	6.30947e-05	-0.982377	2.17191e-05	2.12185	1.055e-123	1.39152
PSMB7	2.12219e-40	-0.0245854	7.97444e-64	2.89376	4.86385e-274	1.71553
PSMC1	1.94675e-23	-0.156017	6.42968e-28	2.87557	4.60989e-196	1.55729
PSMC2	1.49553e-36	0.101613	1.12367e-46	3.01075	2.31051e-232	1.3539
PSMC3	9.52871e-05	-0.576292	6.09949e-05	2.90997	3.56e-134	1.63887
PSMC4	3.59698e-06	-0.396517	1.06339e-06	2.51304	5.4082e-210	1.59976
PSMC5	4.87649e-05	-0.916596	1.67535e-05	2.09788	7.3779e-245	1.34744
PSMC6	1.84499e-41	-0.0723888	5.14677e-63	2.90704	4.52433e-208	1.84642
PSMD1	5.21455e-22	-0.282724	9.61321e-124	2.57886	3.04958e-194	1.75135
PSMD10	0.0305714	-0.26904	0.0279313	2.68657	8.51562e-46	0.893289
PSMD11	3.76421e-26	-0.558065	2.21129e-47	2.46714	6.69135e-93	1.45656
PSMD12	2.36919e-27	0.274496	6.8986e-32	3.3207	6.32003e-163	1.79196
PSMD13	2.63895e-16	-0.651315	6.92875e-21	2.34346	5.65743e-122	1.4863
PSMD14	1.04581e-50	0.139908	1.14812e-101	2.98908	0	1.74068
PSMD2	3.07457e-23	0.197895	4.49996e-28	2.90345	3.15547e-301	1.62451
PSMD3	3.33909e-16	-0.613539	7.52426e-21	2.36341	0	1.81802
PSMD4	2.9895e-27	-0.327709	5.0152e-36	2.75183	0	1.73344
PSMD5	5.12598e-33	0.0208619	3.58609e-45	2.97086	5.61896e-13	1.20862
PSMD6	1.01863e-12	0.0618558	8.46515e-14	3.18253	9.33002e-82	1.34734
PSMD7	1.40813e-24	-0.230345	7.90523e-31	2.67852	1.54123e-262	1.92786
PSMD8	4.64158e-20	0.281344	3.47297e-22	3.40468	0	1.93251
PSMD9	8.38035e-12	-0.607548	4.93765e-14	2.50658	9.38681e-11	0.620051
PSME3	2.57204e-10	0.282361	4.29007e-11	3.11288	1.40143e-115	1.81653
PSME4	6.15186e-34	0.0124488	4.48307e-96	2.82645	5.75875e-13	0.949239
PSMF1	3.40199e-19	-0.853387	5.43037e-31	2.08673	4.69367e-253	1.47447
PSPH	5.03768e-07	-0.681371	4.79328e-08	2.11196	4.01244e-10	0.492318
PTBP1	5.54537e-10	-0.713322	1.92644e-11	2.39124	0.989469	0.00862457
PTCD2	5.53724e-06	-1.11264	1.21659e-07	1.65836	0.00117149	0.950542
PTCH1	0.0706758	-1.8963	0.000119433	0.864351	0.4709	-0.140033
PTEN	4.72711e-42	0.282618	6.10324e-176	3.16509	6.40143e-156	0.973353
PTGES2	8.81917e-19	-0.177144	1.70523e-21	2.96226	1.38103e-93	1.75862
PTGES3	1.2415e-29	-0.489116	2.12262e-64	2.42794	2.91599e-199	1.43613
PTPMT1	0.00227382	-1.46385	0.000232318	1.31055	7.29402e-31	0.548311
PTPN11	7.78645e-71	0.516322	2.02415e-114	3.43836	0	1.79796
PTPN12	1.20609e-67	0.53831	5.17735e-105	3.40286	2.02468e-63	1.38216
PTPN13	0.00050599	-1.51821	1.15836e-31	1.31501	1.09116e-07	0.719912
PTPN18	7.02336e-24	0.233659	1.66174e-27	3.05945	5.45678e-19	0.870022
PTPN4	6.73171e-33	0.569685	1.59278e-204	3.33998	9.90419e-95	1.87546
PTPRA	0.000390482	-0.443904	3.58263e-147	2.42524	3.60306e-199	1.44791
PTPRF	1.86388e-32	-0.27271	2.7962e-65	2.63006	0	1.30128
PTPRG	0.82848	-0.153957	2.63512e-171	2.65371	1.8593e-52	0.934154
PTPRS	2.13747e-35	-0.125503	3.12964e-121	2.79742	0	1.4133
PTS	7.53542e-16	-0.605253	7.70625e-19	2.45718	5.97574e-51	1.36883
PUF60	0.186529	-2.29896	0.0407184	0.690078	5.06988e-43	0.653149
PURA	1.31358e-48	0.146592	4.6211e-78	3.0236	0	1.44585
PXDN	0.000533423	-0.106787	0.000353376	3.08082	4.26409e-12	0.665489
PYGB	1.50664e-05	-1.73799	1.40888e-14	1.339	8.66086e-83	0.694941
QDPR	1.09728e-28	0.0565477	7.09105e-35	3.10749	5.14081e-259	0.668177
RAB10	1.42418e-33	-0.443589	2.1515e-67	2.54928	2.37004e-106	1.07665
RAB11A	4.95193e-43	0.237002	2.57123e-56	3.29916	0	2.22746
RAB11B	4.49204e-08	-1.37213	8.26101e-12	1.79403	8.73928e-290	1.24512
RAB14	7.37729e-47	0.0149109	3.02363e-73	2.96099	0	1.63937
RAB1A	1.66078e-30	-0.478745	8.13941e-78	2.50677	0	1.6611
RAB1B	0.000111187	-0.973675	3.46012e-05	1.97087	0	1.39097
RAB22A	1.63801e-31	-0.134542	6.01844e-43	2.7866	5.36153e-158	1.15236
RAB24	1.9482e-44	-0.242985	1.15299e-77	2.88352	6.90419e-98	1.42775
RAB27A	1.31713e-11	-0.226486	5.67048e-14	2.51937	0.000122773	0.362968
RAB28	3.98519e-29	0.0968626	4.35925e-142	2.91419	2.08443e-82	1.15049
RAB2A	1.57515e-42	0.188394	1.00059e-154	3.11164	0	2.0889
RAB3IP	9.73244e-17	-0.414819	2.21121e-23	2.35773	1.00773e-13	0.902353
RAB4A	6.75261e-12	-1.12049	3.51121e-24	1.73255	2.09719e-22	0.532208
RAB5A	5.21805e-26	-0.757323	1.21248e-47	2.29417	8.08081e-83	1.13607
RAB5B	9.29398e-26	-0.0261335	1.51353e-30	2.90134	0	1.62623
RAB5C	2.2475e-06	-1.41994	9.15431e-09	1.54085	5.62773e-57	0.772411
RAB6A	8.30062e-39	0.249368	5.48648e-168	3.17897	0	2.18815
RAB7A	3.60648e-28	-0.316691	2.12481e-119	2.63679	0	1.24099
RAB8A	0.00185612	0.218963	0.00156973	3.16125	6.95458e-08	0.697784
RAC1	1.79811e-37	-0.0644827	3.99801e-64	2.76133	0	1.98078
RAC3	0.000215523	0.326702	0.000186672	3.40562	3.40419e-88	1.47047
RAD1	7.66116e-05	-0.51973	2.80136e-05	2.24562	2.32124e-33	1.23866
RAD21	6.52752e-46	0.114591	8.43021e-65	2.96778	1.73264e-256	1.30039
RAD23A	1.67287e-26	0.268606	2.56391e-31	3.16073	0	1.47704
RAD23B	5.68174e-63	0.417891	6.7388e-101	3.37433	0	1.66518
RAD50	1.17901e-18	-0.634305	1.63343e-80	2.27268	9.3176e-195	1.42287
RAD52	5.6204e-33	-0.42399	6.4351e-63	2.62401	2.54786e-28	0.954582
RAD9A	3.26207e-07	-1.01887	2.9386e-08	2.17254	7.5959e-11	0.625805
RAE1	8.48348e-09	-0.82386	3.36785e-10	2.31295	3.36918e-60	1.34575
RAF1	1.41218e-34	-0.522101	1.0221e-71	2.46847	1.13853e-66	1.25037
RALGDS	1.20715e-22	-0.895713	1.17512e-44	2.11888	2.05207e-24	0.466431
RAMP1	0.857694	-2.27291	2.01112e-05	0.713211	5.72285e-36	-0.427826
RAP1B	6.72851e-34	-0.289226	7.3392e-68	2.60305	0.00501718	0.318207
RAP1GDS1	2.47735e-34	0.247445	5.0834e-159	3.08382	0	2.02044
RAPGEF1	2.43162e-36	-0.285576	1.24117e-57	2.73808	1.9642e-29	1.16262
RARB	3.07837e-37	0.415539	5.96246e-74	3.22957	5.48743e-58	1.66616
RASA1	7.66484e-43	0.402126	1.83469e-183	3.26832	8.37518e-136	1.87199
RASD1	6.23366e-11	-1.32919	5.20988e-13	1.57561	0	2.32383
RASGRP2	1.72163e-05	0.0484976	1.16564e-05	3.43906	7.3688e-38	0.984263
RASGRP3	0.00295742	0.0994485	0.0026151	3.41767	0.300087	0.0923495
RASSF1	0.0367301	-1.2616	0.0290585	1.8006	2.83998e-07	0.486702
RB1	6.03006e-27	-0.196964	1.37538e-112	2.62801	4.54923e-22	0.874087
RB1CC1	3.10626e-43	0.0510771	1.30466e-148	2.97437	1.05152e-171	1.4571
RBBP4	1.32287e-40	-0.0537238	2.09153e-63	2.75275	1.31442e-34	0.708844
RBBP6	1.84526e-28	-0.572668	1.28137e-78	2.49483	6.56354e-51	0.908251
RBBP7	6.01379e-37	0.237699	1.76021e-49	3.10953	1.63255e-36	1.63455
RBBP8	1.20686e-23	0.389461	1.04578e-26	3.50626	7.21858e-11	0.957459
RBCK1	0.236905	-2.15947	4.78152e-05	0.812785	0.0320637	0.123994
RBL2	7.65518e-38	-0.233026	1.72259e-86	2.60645	1.13171e-40	0.866919
RBM12B	2.83785e-17	-0.633374	3.53749e-26	2.10706	1.57976e-34	0.876796
RBM17	5.16341e-55	0.456903	3.31529e-79	3.3605	4.0512e-111	1.12298
RBM22	6.64419e-05	-0.629631	2.01723e-05	2.11845	1.1009e-54	0.988723
RBM25	4.41445e-12	-0.386197	3.47004e-138	2.47029	2.53433e-260	1.80337
RBM5	7.52346e-10	-0.571339	6.81527e-127	2.35578	7.37111e-208	1.30911
RBM8A	7.17546e-11	0.130199	8.87532e-12	3.06133	1.02607e-214	1.02406
RBMX	2.98721e-09	-1.20553	1.05674e-35	1.68344	1.80609e-46	0.453249
RBPJ	2.97829e-45	0.115894	1.09829e-121	2.90747	2.30238e-07	0.823754
RBSN	3.18309e-23	-0.299124	1.50256e-29	2.61253	2.81423e-120	1.15586
RBX1	3.05563e-34	-0.173352	9.45356e-47	2.69978	0	1.72909
RCAN1	1.31943e-49	0.461511	8.98556e-63	3.38735	1.07193e-96	1.71492
RCC2	7.40083e-14	-0.545806	1.67793e-16	2.62333	3.41057e-28	1.22624
RCHY1	1.25403e-31	-0.385833	2.54452e-50	2.5463	6.23193e-59	1.20121
RCOR1	1.23867e-39	0.0601114	2.893e-68	2.95638	2.43338e-12	0.675268
RDH11	8.79024e-23	-0.69437	5.55669e-38	2.12253	8.85754e-43	0.526635
REC8	0.0174398	-1.13221	0.012631	1.87328	0.01551	0.368965
REL	1.67514e-22	0.463267	1.39778e-25	3.17856	1.282e-07	0.933815
RELA	0.000781615	-0.176993	0.000549587	2.43008	0.587301	-0.029426
RELB	0.052884	-0.51751	0.0479868	2.39515	0.000153959	0.464892
RELT	0.0152717	0.153884	0.0140303	3.10365	0.00239176	0.322935
REPS1	4.99244e-06	-1.17297	5.91398e-94	1.67762	5.77218e-62	0.674426
RERE	8.10002e-07	0.0649114	3.92207e-210	2.95414	1.25469e-248	1.35017
REV3L	8.67437e-25	-1.31163	7.98107e-91	1.50728	0.00057753	0.327444
RFC1	2.32177e-08	-1.58881	5.79855e-18	1.59663	8.506e-16	0.58197
RFX3	0.014005	-0.318025	6.34415e-180	2.47657	5.36053e-246	1.65908
RFX5	0.0504167	-0.514509	0.0457693	2.35969	0.031528	0.373729
RGL1	6.59925e-20	0.152084	1.79404e-176	2.99135	1.38447e-98	1.10243
RGN	7.35663e-06	-1.16716	1.02544e-07	1.76982	0.109745	0.218675
RGS12	2.33339e-05	-0.91061	1.34683e-24	1.76376	1.94136e-34	1.11792
RGS14	0.000470503	0.278768	0.000361776	3.13307	8.32685e-74	1.40052
RGS2	0.000146431	-1.24528	9.17905e-05	1.61149	2.07854e-113	1.52327
RGS5	0.000909011	-1.63524	1.56598e-11	1.22266	0.002369	0.165214
RHBDD1	0.01151	-1.79029	1.04228e-11	1.10507	0.481793	-0.113286
RHBDD2	1.42993e-26	0.00636498	2.68288e-34	2.89002	0	2.20178
RHEB	2.74248e-17	-0.830513	3.54789e-76	2.20682	1.7924e-62	0.762969
RHOA	9.45616e-25	-0.468897	1.14393e-35	2.52231	4.09632e-61	0.511825
RICTOR	2.26812e-48	0.361228	8.76815e-171	3.3005	2.9291e-44	1.33755
RIF1	5.9055e-54	0.139163	3.06981e-124	3.0573	5.87439e-112	1.36289
RILP	0.0262904	-0.568586	0.0243402	2.46053	0.00764855	0.294729
RIMKLB	0.0152911	-2.05665	9.21818e-09	0.722524	2.47319e-07	-0.410204
RING1	2.52904e-20	-0.65941	2.31163e-29	2.37482	9.06576e-43	1.10407
RIOK3	3.74361e-38	-0.0431456	3.00167e-55	2.9714	2.04014e-75	1.18434
RIPK1	2.3585e-33	0.275761	9.79685e-40	3.10356	2.59365e-08	0.729795
RIPK2	8.0673e-06	-1.50171	1.0039e-08	1.32327	0.00263031	0.485565
RLF	1.83926e-53	0.306418	4.51801e-141	3.11702	1.86441e-35	1.32675
RLIM	2.89686e-19	-0.231009	1.27372e-23	2.76329	1.03129e-145	1.62672
RNASET2	6.36862e-20	0.37616	9.19262e-23	3.01755	8.86316e-23	0.96284
RNF114	1.19029e-33	0.412427	2.3755e-40	3.33645	1.82905e-25	0.663627
RNF115	5.35087e-42	0.121314	1.35368e-127	2.9732	1.90581e-118	1.5762
RNF121	2.72731e-22	-0.226516	5.56267e-27	2.74096	6.9216e-08	0.951482
RNF126	1.08451e-09	-0.0464112	6.4967e-11	2.46509	3.92227e-115	1.44533
RNF130	9.01047e-14	-0.442908	5.5436e-132	2.38172	5.02792e-48	0.895509
RNF138	5.34818e-33	0.293625	2.14814e-43	3.00868	4.03682e-07	0.536831
RNF14	7.18996e-34	0.254353	7.6694e-41	3.12313	1.60509e-184	1.54188
RNF185	1.49335e-15	-0.0350189	1.65569e-17	2.93707	1.75489e-29	0.883791
RNF19A	3.22309e-11	-0.864426	6.72994e-98	1.99736	4.91665e-60	0.624365
RNF19B	4.2131e-10	-0.25064	9.88729e-11	3.06364	5.91859e-91	1.60431
RNF213	0.0105396	-1.96265	1.73815e-12	1.12039	3.22161e-15	-0.651272
RNF214	7.03772e-15	-0.815487	5.11337e-23	2.13151	2.22453e-26	0.575491
RNF216	5.40695e-49	0.0802065	8.23943e-88	3.13781	2.09661e-41	1.13594
RNF217	3.12948e-40	-0.0651574	1.49644e-86	2.77016	6.42429e-09	0.746711
RNF25	0.000182989	-0.785548	8.00605e-05	2.23356	7.26406e-55	1.24711
RNF31	0.00024928	-1.61909	2.43896e-05	1.49325	0.0254362	0.579583
RNF34	1.57445e-56	0.515895	2.44318e-68	3.68952	1.57531e-200	1.66409
RNF4	9.2713e-11	-1.11602	8.18497e-15	1.97037	1.73608e-87	1.03487
RNF41	9.28332e-14	-0.607511	5.29167e-16	2.636	7.54012e-174	1.99888
RNF5	0.0309215	-1.25547	0.0281161	2.25929	0.000264115	0.371397
RNF6	1.27045e-14	0.0135731	1.12045e-16	2.93258	2.44075e-62	1.45963
RNF7	5.20787e-14	0.491534	3.17645e-15	3.07123	7.82195e-22	0.71474
RNF8	1.94138e-17	-0.413213	2.00565e-21	2.59597	1.45525e-34	1.5715
ROCK1	3.7581e-35	-0.197795	5.83504e-121	2.72147	3.86432e-11	1.0819
RORA	2.27633e-160	-1.99479	2.28268e-30	0.872891	0.00030235	0.204539
RP9	7.26555e-06	0.0824441	3.34578e-06	2.60658	2.88492e-12	0.884563
RPA1	5.3647e-09	-1.01043	9.23261e-11	2.0291	2.29727e-05	0.660187
RPA2	4.76875e-05	-1.11383	7.3349e-06	1.8543	7.64299e-16	1.15251
RPA3	2.94666e-05	0.361316	2.47e-05	3.55763	1.13047e-43	0.86849
RPAIN	1.49624e-41	-0.189036	6.23958e-58	2.96132	6.35779e-226	1.26869
RPN1	3.77615e-09	-0.90591	4.85592e-11	2.23397	2.30402e-32	0.810715
RPN2	9.09008e-13	-1.02813	4.09043e-18	1.95062	2.4599e-19	0.348655
RPTOR	1.59325e-37	-0.0763808	3.09676e-101	2.70007	1.7851e-90	1.08047
RRAGA	9.27551e-19	-0.070849	7.50164e-22	2.92666	0	1.71034
RRAGC	8.57717e-07	-0.0928546	3.37497e-07	2.74796	3.33203e-18	0.688554
RRAS2	1.67605e-37	0.294089	3.94377e-47	3.27396	1.57743e-09	0.810042
RRM2B	2.00544e-17	-0.156947	1.22323e-20	2.87666	1.55994e-64	1.24557
RSF1	1.11043e-19	-0.0491265	3.67027e-161	2.81065	2.9187e-119	1.40158
RSU1	7.52039e-54	0.312259	1.00342e-92	3.31901	1.98472e-17	0.75879
RUFY1	5.54397e-34	-0.144423	9.48712e-54	2.63318	4.93267e-16	0.735315
RUNX2	8.00503e-09	0.00400141	1.77125e-09	3.12475	0.00205547	0.594804
RUSC2	1.86118e-54	0.137343	1.06291e-99	3.10252	0	2.39877
RUVBL1	3.15737e-09	-0.549686	3.20323e-11	2.17634	0.00124902	0.742484
RUVBL2	1.40829e-05	-0.404346	7.57047e-06	2.91312	3.99286e-75	1.61614
RWDD1	7.24604e-13	-0.491903	1.19374e-15	2.29233	2.21479e-55	0.957918
RXRA	0.254841	-2.37478	0.0135775	0.642635	2.19992e-17	-0.326814
RXRB	2.66366e-16	-0.487561	2.12583e-19	2.71294	4.09248e-133	1.19865
RYBP	1.77759e-54	0.466746	3.0225e-79	3.20743	1.05654e-50	1.20789
S100A6	4.99352e-10	-1.02319	1.02987e-12	1.86376	2.76161e-55	0.722088
SACM1L	8.94901e-58	0.245263	2.51177e-89	3.15299	9.19933e-144	1.81602
SALL4	0.0133767	-0.212233	0.0121706	3.26788	0.000118318	0.672912
SAMD4A	0.00022229	-2.25751	4.04855e-05	0.59792	0.0313613	0.557595
SAMD8	5.41029e-67	0.515839	1.47658e-102	3.44153	1.76476e-40	1.57939
SAP130	8.22747e-20	-0.778419	3.92254e-31	2.2164	4.54175e-30	0.860949
SAR1B	6.59515e-44	0.249563	1.39803e-58	3.06818	7.64041e-34	0.618859
SART1	0.0269344	-1.59317	0.0163746	1.38557	4.48495e-81	1.14617
SAT1	0.00134493	-1.58116	6.0377e-27	1.23227	3.12836e-06	0.147137
SAV1	2.69548e-08	-0.691354	1.22842e-09	2.29808	1.99169e-06	0.579098
SBF2	0.234775	-0.424221	2.90335e-175	2.44754	1.75371e-41	1.0362
SBNO2	0.00618911	-0.604821	0.0046964	2.31438	0.436853	0.0713588
SC5D	4.09257e-27	-0.604881	1.67792e-39	2.47271	1.14781e-59	0.820535
SCAMP1	2.43322e-56	0.146665	3.30055e-126	3.05157	0	1.9107
SCAP	5.84786e-34	-0.405187	1.39036e-61	2.60446	1.6244e-44	0.722766
SCARB1	2.95021e-12	-1.09893	2.35056e-19	1.85475	1.27423e-20	0.838888
SCARB2	9.21394e-34	-0.231133	1.81539e-91	2.65546	6.01764e-63	0.594095
SCARF1	0.000687382	-0.855572	0.000358245	2.22449	0.637004	0.0433122
SCCPDH	1.18913e-24	-0.443606	2.81311e-34	2.35834	3.56647e-276	1.57362
SCG2	9.25964e-25	0.0270441	1.82783e-30	3.12925	0	2.87115
[truncated: 560 more rows]

## Sheet: Figure_s7h_DOCK4
Expression_value	Cell_type	Condition
0	L2_3	CosMx
0	L2_3	CosMx
0	L2_3	CosMx
0	L2_3	CosMx
1	L2_3	CosMx
0	L2_3	CosMx
0	L2_3	CosMx
0	L2_3	CosMx
0	L2_3	CosMx
2	L2_3	CosMx
0	L2_3	CosMx
0	L2_3	CosMx
2	L2_3	CosMx
3	L2_3	CosMx
0	L2_3	CosMx
0	L2_3	CosMx
0	L2_3	CosMx
1	L2_3	CosMx
0	L2_3	CosMx
2	L2_3	CosMx
1	L2_3	CosMx
2	L2_3	CosMx
1	L2_3	CosMx
1	L2_3	CosMx
3	L2_3	CosMx
1	L2_3	CosMx
0	L2_3	CosMx
0	L2_3	CosMx
0	L2_3	CosMx
1	L2_3	CosMx
0	L2_3	CosMx
0	L2_3	CosMx
0	L2_3	CosMx
0	L2_3	CosMx
0	L2_3	CosMx
2	L2_3	CosMx
1	L2_3	CosMx
2	L2_3	CosMx
0	L2_3	CosMx
2	L2_3	CosMx
0	L2_3	CosMx
1	L2_3	CosMx
0	L2_3	CosMx
0	L2_3	CosMx
0	L2_3	CosMx
1	L2_3	CosMx
0	L2_3	CosMx
3	L2_3	CosMx
0	L2_3	CosMx
0	L2_3	CosMx
0	L2_3	CosMx
0	L2_3	CosMx
3	L2_3	CosMx
0	L2_3	CosMx
2	L2_3	CosMx
1	L2_3	CosMx
0	L2_3	CosMx
3	L2_3	CosMx
0	L2_3	CosMx
0	L2_3	CosMx
1	L2_3	CosMx
0	L2_3	CosMx
1	L2_3	CosMx
0	L2_3	CosMx
0	L2_3	CosMx
2	L2_3	CosMx
0	L2_3	CosMx
1	L2_3	CosMx
3	L2_3	CosMx
1	L2_3	CosMx
0	L2_3	CosMx
2	L2_3	CosMx
0	L2_3	CosMx
1	L2_3	CosMx
0	L2_3	CosMx
0	L2_3	CosMx
2	L2_3	CosMx
2	L2_3	CosMx
2	L2_3	CosMx
1	L2_3	CosMx
0	L2_3	CosMx
1	L2_3	CosMx
0	L2_3	CosMx
0	L2_3	CosMx
0	L2_3	CosMx
0	L2_3	CosMx
0	L2_3	CosMx
0	L2_3	CosMx
1	L2_3	CosMx
1	L2_3	CosMx
1	L2_3	CosMx
0	L2_3	CosMx
2	L2_3	CosMx
3	L2_3	CosMx
1	L2_3	CosMx
0	L2_3	CosMx
0	L2_3	CosMx
0	L2_3	CosMx
0	L2_3	CosMx
0	L2_3	CosMx
1	L2_3	CosMx
1	L2_3	CosMx
1	L2_3	CosMx
0	L2_3	CosMx
0	L2_3	CosMx
0	L2_3	CosMx
0	L2_3	CosMx
0	L2_3	CosMx
0	L2_3	CosMx
0	L2_3	CosMx
0	L2_3	CosMx
0	L2_3	CosMx
0	L2_3	CosMx
0	L2_3	CosMx
0	L2_3	CosMx
0	L2_3	CosMx
0	L2_3	CosMx
1	L2_3	CosMx
0	L2_3	CosMx
0	L2_3	CosMx
0	L2_3	CosMx
0	L2_3	CosMx
0	L2_3	CosMx
1	L2_3	CosMx
0	L2_3	CosMx
1	L2_3	CosMx
1	L2_3	CosMx
1	L2_3	CosMx
0	L2_3	CosMx
0	L2_3	CosMx
0	L2_3	CosMx
1	L2_3	CosMx
0	L2_3	CosMx
1	L2_3	CosMx
1	L2_3	CosMx
0	L2_3	CosMx
2	L2_3	CosMx
0	L2_3	CosMx
2	L2_3	CosMx
0	L2_3	CosMx
0	L2_3	CosMx
0	L2_3	CosMx
0	L2_3	CosMx
3	L2_3	CosMx
0	L2_3	CosMx
3	L2_3	CosMx
1	L2_3	CosMx
3	L2_3	CosMx
0	L2_3	CosMx
0	L2_3	CosMx
3	L2_3	CosMx
1	L2_3	CosMx
0	L2_3	CosMx
1	L2_3	CosMx
0	L2_3	CosMx
1	L2_3	CosMx
0	L2_3	CosMx
0	L2_3	CosMx
0	L2_3	CosMx
0	L2_3	CosMx
0	L2_3	CosMx
1	L2_3	CosMx
0	L2_3	CosMx
0	L2_3	CosMx
0	L2_3	CosMx
0	L2_3	CosMx
0	L2_3	CosMx
0	L2_3	CosMx
0	L2_3	CosMx
1	L2_3	CosMx
0	L2_3	CosMx
1	L2_3	CosMx
0	L2_3	CosMx
2	L2_3	CosMx
0	L2_3	CosMx
3	L2_3	CosMx
1	L2_3	CosMx
0	L2_3	CosMx
0	L2_3	CosMx
1	L2_3	CosMx
0	L2_3	CosMx
0	L2_3	CosMx
1	L2_3	CosMx
0	L2_3	CosMx
0	L2_3	CosMx
0	L2_3	CosMx
0	L2_3	CosMx
0	L2_3	CosMx
0	L2_3	CosMx
0	L2_3	CosMx
0	L2_3	CosMx
1	L2_3	CosMx
0	L2_3	CosMx
0	L2_3	CosMx
0	L2_3	CosMx
0	L2_3	CosMx
0	L2_3	CosMx
0	L2_3	CosMx
0	L2_3	CosMx
0	L2_3	CosMx
0	L2_3	CosMx
0	L2_3	CosMx
0	L2_3	CosMx
0	L2_3	CosMx
0	L2_3	CosMx
0	L2_3	CosMx
0	L2_3	CosMx
0	L2_3	CosMx
0	L2_3	CosMx
0	L2_3	CosMx
0	L2_3	CosMx
0	L2_3	CosMx
0	L2_3	CosMx
0	L2_3	CosMx
0	L2_3	CosMx
0	L2_3	CosMx
1	L2_3	CosMx
0	L2_3	CosMx
0	L2_3	CosMx
0	L2_3	CosMx
0	L2_3	CosMx
0	L2_3	CosMx
0	L2_3	CosMx
0	L2_3	CosMx
0	L2_3	CosMx
0	L2_3	CosMx
1	L2_3	CosMx
1	L2_3	CosMx
0	L2_3	CosMx
1	L2_3	CosMx
1	L2_3	CosMx
0	L2_3	CosMx
0	L2_3	CosMx
1	L2_3	CosMx
1	L2_3	CosMx
0	L2_3	CosMx
0	L2_3	CosMx
0	L2_3	CosMx
0	L2_3	CosMx
0	L2_3	CosMx
0	L2_3	CosMx
0	L2_3	CosMx
0	L2_3	CosMx
0	L2_3	CosMx
1	L2_3	CosMx
1	L2_3	CosMx
0	L2_3	CosMx
1	L2_3	CosMx
0	L2_3	CosMx
1	L2_3	CosMx
0	L2_3	CosMx
1	L2_3	CosMx
0	L2_3	CosMx
0	L2_3	CosMx
1	L2_3	CosMx
0	L2_3	CosMx
0	L2_3	CosMx
0	L2_3	CosMx
0	L2_3	CosMx
0	L2_3	CosMx
0	L2_3	CosMx
1	L2_3	CosMx
0	L2_3	CosMx
0	L2_3	CosMx
0	L2_3	CosMx
1	L2_3	CosMx
0	L2_3	CosMx
0	L2_3	CosMx
0	L2_3	CosMx
0	L2_3	CosMx
0	L2_3	CosMx
0	L2_3	CosMx
0	L2_3	CosMx
0	L2_3	CosMx
1	L2_3	CosMx
0	L2_3	CosMx
0	L2_3	CosMx
0	L2_3	CosMx
0	L2_3	CosMx
0	L2_3	CosMx
0	L2_3	CosMx
0	L2_3	CosMx
0	L2_3	CosMx
0	L2_3	CosMx
2	L2_3	CosMx
0	L2_3	CosMx
0	L2_3	CosMx
0	L2_3	CosMx
0	L2_3	CosMx
1	L2_3	CosMx
0	L2_3	CosMx
0	L2_3	CosMx
0	L2_3	CosMx
0	L2_3	CosMx
0	L2_3	CosMx
1	L2_3	CosMx
1	L2_3	CosMx
0	L2_3	CosMx
0	L2_3	CosMx
2	L2_3	CosMx
0	L2_3	CosMx
1	L2_3	CosMx
0	L2_3	CosMx
0	L2_3	CosMx
1	L2_3	CosMx
0	L2_3	CosMx
1	L2_3	CosMx
3	L2_3	CosMx
0	L2_3	CosMx
0	L2_3	CosMx
0	L2_3	CosMx
3	L2_3	CosMx
0	L2_3	CosMx
0	L2_3	CosMx
0	L2_3	CosMx
0	L2_3	CosMx
0	L2_3	CosMx
0	L2_3	CosMx
0	L2_3	CosMx
1	L2_3	CosMx
0	L2_3	CosMx
0	L2_3	CosMx
1	L2_3	CosMx
0	L2_3	CosMx
0	L2_3	CosMx
0	L2_3	CosMx
0	L2_3	CosMx
1	L2_3	CosMx
3	L2_3	CosMx
0	L2_3	CosMx
1	L2_3	CosMx
0	L2_3	CosMx
0	L2_3	CosMx
2	L2_3	CosMx
0	L2_3	CosMx
1	L2_3	CosMx
0	L2_3	CosMx
2	L2_3	CosMx
0	L2_3	CosMx
0	L2_3	CosMx
0	L2_3	CosMx
1	L2_3	CosMx
0	L2_3	CosMx
2	L2_3	CosMx
0	L2_3	CosMx
0	L2_3	CosMx
0	L2_3	CosMx
1	L2_3	CosMx
0	L2_3	CosMx
0	L2_3	CosMx
0	L2_3	CosMx
0	L2_3	CosMx
0	L2_3	CosMx
0	L2_3	CosMx
2	L2_3	CosMx
0	L2_3	CosMx
0	L2_3	CosMx
1	L2_3	CosMx
0	L2_3	CosMx
3	L2_3	CosMx
1	L2_3	CosMx
1	L2_3	CosMx
1	L2_3	CosMx
1	L2_3	CosMx
0	L2_3	CosMx
0	L2_3	CosMx
0	L2_3	CosMx
0	L2_3	CosMx
0	L2_3	CosMx
0	L2_3	CosMx
0	L2_3	CosMx
0	L2_3	CosMx
0	L2_3	CosMx
0	L2_3	CosMx
0	L2_3	CosMx
0	L2_3	CosMx
0	L2_3	CosMx
0	L2_3	CosMx
0	L2_3	CosMx
0	L2_3	CosMx
0	L2_3	CosMx
1	L2_3	CosMx
1	L2_3	CosMx
0	L2_3	CosMx
0	L2_3	CosMx
0	L2_3	CosMx
0	L2_3	CosMx
0	L2_3	CosMx
0	L2_3	CosMx
0	L2_3	CosMx
0	L2_3	CosMx
0	L2_3	CosMx
0	L2_3	CosMx
0	L2_3	CosMx
0	L2_3	CosMx
0	L2_3	CosMx
2	L2_3	CosMx
0	L2_3	CosMx
1	L2_3	CosMx
0	L2_3	CosMx
0	L2_3	CosMx
0	L2_3	CosMx
0	L2_3	CosMx
0	L2_3	CosMx
0	L2_3	CosMx
0	L2_3	CosMx
0	L2_3	CosMx
0	L2_3	CosMx
0	L2_3	CosMx
0	L2_3	CosMx
0	L2_3	CosMx
0	L2_3	CosMx
0	L2_3	CosMx
0	L2_3	CosMx
1	L2_3	CosMx
0	L2_3	CosMx
0	L2_3	CosMx
0	L2_3	CosMx
0	L2_3	CosMx
0	L2_3	CosMx
0	L2_3	CosMx
2	L2_3	CosMx
1	L2_3	CosMx
0	L2_3	CosMx
0	L2_3	CosMx
0	L2_3	CosMx
0	L2_3	CosMx
0	L2_3	CosMx
0	L2_3	CosMx
0	L2_3	CosMx
0	L2_3	CosMx
1	L2_3	CosMx
0	L2_3	CosMx
0	L2_3	CosMx
1	L2_3	CosMx
0	L2_3	CosMx
0	L2_3	CosMx
0	L2_3	CosMx
0	L2_3	CosMx
0	L2_3	CosMx
0	L2_3	CosMx
0	L2_3	CosMx
1	L2_3	CosMx
0	L2_3	CosMx
1	L2_3	CosMx
0	L2_3	CosMx
0	L2_3	CosMx
1	L2_3	CosMx
0	L2_3	CosMx
0	L2_3	CosMx
0	L2_3	CosMx
2	L2_3	CosMx
2	L2_3	CosMx
0	L2_3	CosMx
0	L2_3	CosMx
0	L2_3	CosMx
3	L2_3	CosMx
1	L2_3	CosMx
0	L2_3	CosMx
0	L2_3	CosMx
0	L2_3	CosMx
1	L2_3	CosMx
0	L2_3	CosMx
2	L2_3	CosMx
0	L2_3	CosMx
0	L2_3	CosMx
0	L2_3	CosMx
1	L2_3	CosMx
0	L2_3	CosMx
0	L2_3	CosMx
0	L2_3	CosMx
0	L2_3	CosMx
0	L2_3	CosMx
0	L2_3	CosMx
2	L2_3	CosMx
0	L2_3	CosMx
1	L2_3	CosMx
0	L2_3	CosMx
0	L2_3	CosMx
4	L2_3	CosMx
0	L2_3	CosMx
2	L2_3	CosMx
0	L2_3	CosMx
2	L2_3	CosMx
0	L2_3	CosMx
1	L2_3	CosMx
0	L2_3	CosMx
0	L2_3	CosMx
0	L2_3	CosMx
1	L2_3	CosMx
0	L2_3	CosMx
0	L2_3	CosMx
1	L2_3	CosMx
1	L2_3	CosMx
0	L2_3	CosMx
0	L2_3	CosMx
0	L2_3	CosMx
1	L2_3	CosMx
1	L2_3	CosMx
0	L2_3	CosMx
0	L2_3	CosMx
2	L2_3	CosMx
3	L2_3	CosMx
0	L2_3	CosMx
0	L2_3	CosMx
2	L2_3	CosMx
1	L2_3	CosMx
0	L2_3	CosMx
0	L2_3	CosMx
2	L2_3	CosMx
0	L2_3	CosMx
0	L2_3	CosMx
1	L2_3	CosMx
0	L2_3	CosMx
0	L2_3	CosMx
0	L2_3	CosMx
0	L2_3	CosMx
1	L2_3	CosMx
2	L2_3	CosMx
0	L2_3	CosMx
0	L2_3	CosMx
0	L2_3	CosMx
0	L2_3	CosMx
0	L2_3	CosMx
1	L2_3	CosMx
0	L2_3	CosMx
0	L2_3	CosMx
0	L2_3	CosMx
0	L2_3	CosMx
0	L2_3	CosMx
0	L2_3	CosMx
1	L2_3	CosMx
3	L2_3	CosMx
0	L2_3	CosMx
1	L2_3	CosMx
3	L2_3	CosMx
3	L2_3	CosMx
1	L2_3	CosMx
0	L2_3	CosMx
3	L2_3	CosMx
1	L2_3	CosMx
2	L2_3	CosMx
3	L2_3	CosMx
1	L2_3	CosMx
0	L2_3	CosMx
0	L2_3	CosMx
2	L2_3	CosMx
3	L2_3	CosMx
1	L2_3	CosMx
3	L2_3	CosMx
0	L2_3	CosMx
1	L2_3	CosMx
2	L2_3	CosMx
0	L2_3	CosMx
1	L2_3	CosMx
0	L2_3	CosMx
0	L2_3	CosMx
1	L2_3	CosMx
0	L2_3	CosMx
0	L2_3	CosMx
0	L2_3	CosMx
1	L2_3	CosMx
3	L2_3	CosMx
1	L2_3	CosMx
0	L2_3	CosMx
0	L2_3	CosMx
0	L2_3	CosMx
0	L2_3	CosMx
2	L2_3	CosMx
1	L2_3	CosMx
0	L2_3	CosMx
0	L2_3	CosMx
1	L2_3	CosMx
0	L2_3	CosMx
0	L2_3	CosMx
4	L2_3	CosMx
1	L2_3	CosMx
0	L2_3	CosMx
0	L2_3	CosMx
0	L2_3	CosMx
1	L2_3	CosMx
0	L2_3	CosMx
1	L2_3	CosMx
0	L2_3	CosMx
3	L2_3	CosMx
2	L2_3	CosMx
0	L2_3	CosMx
0	L2_3	CosMx
2	L2_3	CosMx
0	L2_3	CosMx
0	L2_3	CosMx
0	L2_3	CosMx
0	L2_3	CosMx
3	L2_3	CosMx
0	L2_3	CosMx
4	L2_3	CosMx
0	L2_3	CosMx
0	L2_3	CosMx
0	L2_3	CosMx
0	L2_3	CosMx
0	L2_3	CosMx
2	L2_3	CosMx
0	L2_3	CosMx
1	L2_3	CosMx
0	L2_3	CosMx
1	L2_3	CosMx
0	L2_3	CosMx
0	L2_3	CosMx
1	L2_3	CosMx
0	L2_3	CosMx
1	L2_3	CosMx
1	L2_3	CosMx
1	L2_3	CosMx
1	L2_3	CosMx
0	L2_3	CosMx
0	L2_3	CosMx
0	L2_3	CosMx
0	L2_3	CosMx
3	L2_3	CosMx
1	L2_3	CosMx
0	L2_3	CosMx
0	L2_3	CosMx
0	L2_3	CosMx
0	L2_3	CosMx
1	L2_3	CosMx
0	L2_3	CosMx
0	L2_3	CosMx
3	L2_3	CosMx
0	L2_3	CosMx
0	L2_3	CosMx
1	L2_3	CosMx
0	L2_3	CosMx
0	L2_3	CosMx
0	L2_3	CosMx
0	L2_3	CosMx
0	L2_3	CosMx
0	L2_3	CosMx
0	L2_3	CosMx
2	L2_3	CosMx
0	L2_3	CosMx
0	L2_3	CosMx
4	L2_3	CosMx
0	L2_3	CosMx
1	L2_3	CosMx
0	L2_3	CosMx
1	L2_3	CosMx
1	L2_3	CosMx
4	L2_3	CosMx
0	L2_3	CosMx
0	L2_3	CosMx
0	L2_3	CosMx
0	L2_3	CosMx
0	L2_3	CosMx
1	L2_3	CosMx
0	L2_3	CosMx
1	L2_3	CosMx
0	L2_3	CosMx
1	L2_3	CosMx
0	L2_3	CosMx
0	L2_3	CosMx
0	L2_3	CosMx
0	L2_3	CosMx
0	L2_3	CosMx
1	L2_3	CosMx
2	L2_3	CosMx
0	L2_3	CosMx
0	L2_3	CosMx
1	L2_3	CosMx
0	L2_3	CosMx
0	L2_3	CosMx
0	L2_3	CosMx
1	L2_3	CosMx
0	L2_3	CosMx
0	L2_3	CosMx
0	L2_3	CosMx
0	L2_3	CosMx
1	L2_3	CosMx
1	L2_3	CosMx
0	L2_3	CosMx
0	L2_3	CosMx
2	L2_3	CosMx
1	L2_3	CosMx
3	L2_3	CosMx
1	L2_3	CosMx
1	L2_3	CosMx
1	L2_3	CosMx
0	L2_3	CosMx
0	L2_3	CosMx
1	L2_3	CosMx
2	L2_3	CosMx
1	L2_3	CosMx
0	L2_3	CosMx
1	L2_3	CosMx
2	L2_3	CosMx
1	L2_3	CosMx
1	L2_3	CosMx
0	L2_3	CosMx
1	L2_3	CosMx
2	L2_3	CosMx
0	L2_3	CosMx
0	L2_3	CosMx
0	L2_3	CosMx
1	L2_3	CosMx
0	L2_3	CosMx
0	L2_3	CosMx
0	L2_3	CosMx
0	L2_3	CosMx
3	L2_3	CosMx
0	L2_3	CosMx
1	L2_3	CosMx
2	L2_3	CosMx
0	L2_3	CosMx
2	L2_3	CosMx
0	L2_3	CosMx
1	L2_3	CosMx
1	L2_3	CosMx
3	L2_3	CosMx
0	L2_3	CosMx
0	L2_3	CosMx
0	L2_3	CosMx
0	L2_3	CosMx
0	L2_3	CosMx
1	L2_3	CosMx
0	L2_3	CosMx
0	L2_3	CosMx
0	L2_3	CosMx
1	L2_3	CosMx
0	L2_3	CosMx
1	L2_3	CosMx
2	L2_3	CosMx
0	L2_3	CosMx
2	L2_3	CosMx
0	L2_3	CosMx
0	L2_3	CosMx
1	L2_3	CosMx
0	L2_3	CosMx
0	L2_3	CosMx
1	L2_3	CosMx
0	L2_3	CosMx
1	L2_3	CosMx
0	L2_3	CosMx
0	L2_3	CosMx
0	L2_3	CosMx
2	L2_3	CosMx
3	L2_3	CosMx
0	L2_3	CosMx
0	L2_3	CosMx
1	L2_3	CosMx
0	L2_3	CosMx
3	L2_3	CosMx
2	L2_3	CosMx
0	L2_3	CosMx
0	L2_3	CosMx
2	L2_3	CosMx
0	L2_3	CosMx
1	L2_3	CosMx
0	L2_3	CosMx
1	L2_3	CosMx
0	L2_3	CosMx
0	L2_3	CosMx
0	L2_3	CosMx
0	L2_3	CosMx
0	L2_3	CosMx
0	L2_3	CosMx
1	L2_3	CosMx
0	L2_3	CosMx
1	L2_3	CosMx
0	L2_3	CosMx
0	L2_3	CosMx
0	L2_3	CosMx
1	L2_3	CosMx
0	L2_3	CosMx
2	L2_3	CosMx
0	L2_3	CosMx
1	L2_3	CosMx
2	L2_3	CosMx
0	L2_3	CosMx
1	L2_3	CosMx
0	L2_3	CosMx
0	L2_3	CosMx
1	L2_3	CosMx
0	L2_3	CosMx
2	L2_3	CosMx
0	L2_3	CosMx
0	L2_3	CosMx
1	L2_3	CosMx
1	L2_3	CosMx
0	L2_3	CosMx
0	L2_3	CosMx
0	L2_3	CosMx
0	L2_3	CosMx
0	L2_3	CosMx
1	L2_3	CosMx
0	L2_3	CosMx
0	L2_3	CosMx
1	L2_3	CosMx
0	L2_3	CosMx
0	L2_3	CosMx
0	L2_3	CosMx
0	L2_3	CosMx
1	L2_3	CosMx
0	L2_3	CosMx
0	L2_3	CosMx
4	L2_3	CosMx
0	L2_3	CosMx
0	L2_3	CosMx
1	L2_3	CosMx
1	L2_3	CosMx
0	L2_3	CosMx
1	L2_3	CosMx
0	L2_3	CosMx
0	L2_3	CosMx
0	L2_3	CosMx
1	L2_3	CosMx
1	L2_3	CosMx
0	L2_3	CosMx
1	L2_3	CosMx
0	L2_3	CosMx
0	L2_3	CosMx
1	L2_3	CosMx
2	L2_3	CosMx
0	L2_3	CosMx
1	L2_3	CosMx
2	L2_3	CosMx
3	L2_3	CosMx
1	L2_3	CosMx
0	L2_3	CosMx
0	L2_3	CosMx
1	L2_3	CosMx
1	L2_3	CosMx
0	L2_3	CosMx
2	L2_3	CosMx
0	L2_3	CosMx
0	L2_3	CosMx
1	L2_3	CosMx
0	L2_3	CosMx
0	L2_3	CosMx
1	L2_3	CosMx
1	L2_3	CosMx
0	L2_3	CosMx
2	L2_3	CosMx
1	L2_3	CosMx
0	L2_3	CosMx
0	L2_3	CosMx
0	L2_3	CosMx
0	L2_3	CosMx
0	L2_3	CosMx
1	L2_3	CosMx
0	L2_3	CosMx
1	L2_3	CosMx
3	L2_3	CosMx
0	L2_3	CosMx
0	L2_3	CosMx
0	L2_3	CosMx
0	L2_3	CosMx
0	L2_3	CosMx
2	L2_3	CosMx
1	L2_3	CosMx
0	L2_3	CosMx
1	L2_3	CosMx
0	L2_3	CosMx
1	L2_3	CosMx
0	L2_3	CosMx
0	L2_3	CosMx
0	L2_3	CosMx
0	L2_3	CosMx
0	L2_3	CosMx
0	L2_3	CosMx
0	L2_3	CosMx
1	L2_3	CosMx
1	L2_3	CosMx
0	L2_3	CosMx
0	L2_3	CosMx
0	L2_3	CosMx
0	L2_3	CosMx
0	L2_3	CosMx
0	L2_3	CosMx
2	L2_3	CosMx
0	L2_3	CosMx
0	L2_3	CosMx
0	L2_3	CosMx
0	L2_3	CosMx
0	L2_3	CosMx
0	L2_3	CosMx
1	L2_3	CosMx
2	L2_3	CosMx
0	L2_3	CosMx
0	L2_3	CosMx
0	L2_3	CosMx
0	L2_3	CosMx
0	L2_3	CosMx
0	L2_3	CosMx
0	L2_3	CosMx
0	L2_3	CosMx
0	L2_3	CosMx
1	L2_3	CosMx
0	L2_3	CosMx
0	L2_3	CosMx
2	L2_3	CosMx
0	L2_3	CosMx
1	L2_3	CosMx
1	L2_3	CosMx
0	L2_3	CosMx
0	L2_3	CosMx
0	L2_3	CosMx
0	L2_3	CosMx
0	L2_3	CosMx
0	L2_3	CosMx
0	L2_3	CosMx
2	L2_3	CosMx
0	L2_3	CosMx
0	L2_3	CosMx
0	L2_3	CosMx
1	L2_3	CosMx
0	L2_3	CosMx
0	L2_3	CosMx
0	L2_3	CosMx
0	L2_3	CosMx
0	L2_3	CosMx
1	L2_3	CosMx
1	L2_3	CosMx
0	L2_3	CosMx
0	L2_3	CosMx
0	L2_3	CosMx
0	L2_3	CosMx
0	L2_3	CosMx
1	L2_3	CosMx
0	L2_3	CosMx
0	L2_3	CosMx
0	L2_3	CosMx
0	L2_3	CosMx
0	L2_3	CosMx
2	L2_3	CosMx
0	L2_3	CosMx
0	L2_3	CosMx
0	L2_3	CosMx
0	L2_3	CosMx
0	L2_3	CosMx
0	L2_3	CosMx
0	L2_3	CosMx
0	L2_3	CosMx
0	L2_3	CosMx
1	L2_3	CosMx
0	L2_3	CosMx
2	L2_3	CosMx
0	L2_3	CosMx
1	L2_3	CosMx
3	L2_3	CosMx
0	L2_3	CosMx
0	L2_3	CosMx
0	L2_3	CosMx
4	L2_3	CosMx
1	L2_3	CosMx
0	L2_3	CosMx
0	L2_3	CosMx
0	L2_3	CosMx
0	L2_3	CosMx
1	L2_3	CosMx
4	L2_3	CosMx
0	L2_3	CosMx
0	L2_3	CosMx
2	L2_3	CosMx
0	L2_3	CosMx
1	L2_3	CosMx
0	L2_3	CosMx
0	L2_3	CosMx
2	L2_3	CosMx
0	L2_3	CosMx
2	L2_3	CosMx
0	L2_3	CosMx
1	L2_3	CosMx
1	L2_3	CosMx
0	L2_3	CosMx
1	L2_3	CosMx
0	L2_3	CosMx
3	L2_3	CosMx
2	L2_3	CosMx
0	L2_3	CosMx
1	L2_3	CosMx
1	L2_3	CosMx
1	L2_3	CosMx
0	L2_3	CosMx
1	L2_3	CosMx
1	L2_3	CosMx
0	L2_3	CosMx
0	L2_3	CosMx
0	L2_3	CosMx
0	L2_3	CosMx
0	L2_3	CosMx
1	L2_3	CosMx
0	L2_3	CosMx
0	L2_3	CosMx
1	L2_3	CosMx
0	L2_3	CosMx
0	L2_3	CosMx
0	L2_3	CosMx
4	L2_3	CosMx
0	L2_3	CosMx
0	L2_3	CosMx
1	L2_3	CosMx
1	L2_3	CosMx
0	L2_3	CosMx
2	L2_3	CosMx
0	L2_3	CosMx
0	L2_3	CosMx
0	L2_3	CosMx
0	L2_3	CosMx
0	L2_3	CosMx
0	L2_3	CosMx
0	L2_3	CosMx
0	L2_3	CosMx
0	L2_3	CosMx
0	L2_3	CosMx
1	L2_3	CosMx
0	L2_3	CosMx
0	L2_3	CosMx
1	L2_3	CosMx
0	L2_3	CosMx
2	L2_3	CosMx
0	L2_3	CosMx
1	L2_3	CosMx
0	L2_3	CosMx
0	L2_3	CosMx
0	L2_3	CosMx
0	L2_3	CosMx
1	L2_3	CosMx
0	L2_3	CosMx
0	L2_3	CosMx
2	L2_3	CosMx
0	L2_3	CosMx
1	L2_3	CosMx
1	L2_3	CosMx
0	L2_3	CosMx
1	L2_3	CosMx
0	L2_3	CosMx
0	L2_3	CosMx
1	L2_3	CosMx
0	L2_3	CosMx
0	L2_3	CosMx
0	L2_3	CosMx
1	L2_3	CosMx
0	L2_3	CosMx
2	L2_3	CosMx
0	L2_3	CosMx
0	L2_3	CosMx
0	L2_3	CosMx
0	L2_3	CosMx
1	L2_3	CosMx
0	L2_3	CosMx
0	L2_3	CosMx
0	L2_3	CosMx
1	L2_3	CosMx
0	L2_3	CosMx
1	L2_3	CosMx
1	L2_3	CosMx
1	L2_3	CosMx
0	L2_3	CosMx
0	L2_3	CosMx
0	L2_3	CosMx
0	L2_3	CosMx
0	L2_3	CosMx
1	L2_3	CosMx
0	L2_3	CosMx
0	L2_3	CosMx
2	L2_3	CosMx
1	L2_3	CosMx
2	L2_3	CosMx
0	L2_3	CosMx
2	L2_3	CosMx
0	L2_3	CosMx
2	L2_3	CosMx
0	L2_3	CosMx
0	L2_3	CosMx
1	L2_3	CosMx
0	L2_3	CosMx
0	L2_3	CosMx
0	L2_3	CosMx
1	L2_3	CosMx
0	L2_3	CosMx
0	L2_3	CosMx
0	L2_3	CosMx
0	L2_3	CosMx
0	L2_3	CosMx
0	L2_3	CosMx
1	L2_3	CosMx
0	L2_3	CosMx
0	L2_3	CosMx
0	L2_3	CosMx
0	L2_3	CosMx
1	L2_3	CosMx
0	L2_3	CosMx
0	L2_3	CosMx
0	L2_3	CosMx
0	L2_3	CosMx
1	L2_3	CosMx
0	L2_3	CosMx
0	L2_3	CosMx
0	L2_3	CosMx
0	L2_3	CosMx
0	L2_3	CosMx
4	L2_3	CosMx
0	L2_3	CosMx
0	L2_3	CosMx
0	L2_3	CosMx
0	L2_3	CosMx
1	L2_3	CosMx
0	L2_3	CosMx
0	L2_3	CosMx
0	L2_3	CosMx
0	L2_3	CosMx
0	L2_3	CosMx
0	L2_3	CosMx
0	L2_3	CosMx
0	L2_3	CosMx
2	L2_3	CosMx
1	L2_3	CosMx
0	L2_3	CosMx
0	L2_3	CosMx
0	L2_3	CosMx
0	L2_3	CosMx
0	L2_3	CosMx
1	L2_3	CosMx
1	L2_3	CosMx
0	L2_3	CosMx
1	L2_3	CosMx
0	L2_3	CosMx
0	L2_3	CosMx
0	L2_3	CosMx
0	L2_3	CosMx
0	L2_3	CosMx
0	L2_3	CosMx
0	L2_3	CosMx
0	L2_3	CosMx
1	L2_3	CosMx
2	L2_3	CosMx
0	L2_3	CosMx
0	L2_3	CosMx
0	L2_3	CosMx
1	L2_3	CosMx
0	L2_3	CosMx
1	L2_3	CosMx
0	L2_3	CosMx
0	L2_3	CosMx
1	L2_3	CosMx
0	L2_3	CosMx
1	L2_3	CosMx
0	L2_3	CosMx
0	L2_3	CosMx
1	L2_3	CosMx
0	L2_3	CosMx
1	L2_3	CosMx
1	L2_3	CosMx
0	L2_3	CosMx
0	L2_3	CosMx
0	L2_3	CosMx
0	L2_3	CosMx
0	L2_3	CosMx
0	L2_3	CosMx
1	L2_3	CosMx
0	L2_3	CosMx
0	L2_3	CosMx
0	L2_3	CosMx
0	L2_3	CosMx
0	L2_3	CosMx
1	L2_3	CosMx
0	L2_3	CosMx
0	L2_3	CosMx
1	L2_3	CosMx
1	L2_3	CosMx
0	L2_3	CosMx
0	L2_3	CosMx
0	L2_3	CosMx
0	L2_3	CosMx
1	L2_3	CosMx
3	L2_3	CosMx
0	L2_3	CosMx
1	L2_3	CosMx
0	L2_3	CosMx
0	L2_3	CosMx
2	L2_3	CosMx
0	L2_3	CosMx
0	L2_3	CosMx
0	L2_3	CosMx
0	L2_3	CosMx
0	L2_3	CosMx
0	L2_3	CosMx
0	L2_3	CosMx
0	L2_3	CosMx
1	L2_3	CosMx
0	L2_3	CosMx
0	L2_3	CosMx
0	L2_3	CosMx
2	L2_3	CosMx
0	L2_3	CosMx
0	L2_3	CosMx
2	L2_3	CosMx
1	L2_3	CosMx
0	L2_3	CosMx
1	L2_3	CosMx
1	L2_3	CosMx
3	L2_3	CosMx
1	L2_3	CosMx
0	L2_3	CosMx
0	L2_3	CosMx
0	L2_3	CosMx
0	L2_3	CosMx
2	L2_3	CosMx
0	L2_3	CosMx
0	L2_3	CosMx
0	L2_3	CosMx
0	L2_3	CosMx
0	L2_3	CosMx
1	L2_3	CosMx
1	L2_3	CosMx
0	L2_3	CosMx
0	L2_3	CosMx
0	L2_3	CosMx
0	L2_3	CosMx
0	L2_3	CosMx
0	L2_3	CosMx
0	L2_3	CosMx
1	L2_3	CosMx
1	L2_3	CosMx
0	L2_3	CosMx
0	L2_3	CosMx
0	L2_3	CosMx
0	L2_3	CosMx
0	L2_3	CosMx
0	L2_3	CosMx
0	L2_3	CosMx
1	L2_3	CosMx
0	L2_3	CosMx
0	L2_3	CosMx
0	L2_3	CosMx
3	L2_3	CosMx
0	L2_3	CosMx
0	L2_3	CosMx
0	L2_3	CosMx
0	L2_3	CosMx
0	L2_3	CosMx
0	L2_3	CosMx
0	L2_3	CosMx
0	L2_3	CosMx
0	L2_3	CosMx
0	L2_3	CosMx
0	L2_3	CosMx
0	L2_3	CosMx
0	L2_3	CosMx
0	L2_3	CosMx
0	L2_3	CosMx
0	L2_3	CosMx
0	L2_3	CosMx
3	L2_3	CosMx
1	L2_3	CosMx
0	L2_3	CosMx
0	L2_3	CosMx
0	L2_3	CosMx
0	L2_3	CosMx
0	L2_3	CosMx
0	L2_3	CosMx
0	L2_3	CosMx
0	L2_3	CosMx
1	L2_3	CosMx
2	L2_3	CosMx
0	L2_3	CosMx
0	L2_3	CosMx
0	L2_3	CosMx
0	L2_3	CosMx
0	L2_3	CosMx
0	L2_3	CosMx
0	L2_3	CosMx
0	L2_3	CosMx
0	L2_3	CosMx
0	L2_3	CosMx
0	L2_3	CosMx
0	L2_3	CosMx
1	L2_3	CosMx
0	L2_3	CosMx
0	L2_3	CosMx
1	L2_3	CosMx
1	L2_3	CosMx
0	L2_3	CosMx
1	L2_3	CosMx
0	L2_3	CosMx
0	L2_3	CosMx
0	L2_3	CosMx
0	L2_3	CosMx
0	L2_3	CosMx
0	L2_3	CosMx
2	L2_3	CosMx
0	L2_3	CosMx
0	L2_3	CosMx
0	L2_3	CosMx
0	L2_3	CosMx
0	L2_3	CosMx
0	L2_3	CosMx
1	L2_3	CosMx
0	L2_3	CosMx
0	L2_3	CosMx
0	L2_3	CosMx
0	L2_3	CosMx
0	L2_3	CosMx
1	L2_3	CosMx
3	L2_3	CosMx
4	L2_3	CosMx
0	L2_3	CosMx
3	L2_3	CosMx
0	L2_3	CosMx
0	L2_3	CosMx
0	L2_3	CosMx
0	L2_3	CosMx
0	L2_3	CosMx
0	L2_3	CosMx
1	L2_3	CosMx
0	L2_3	CosMx
1	L2_3	CosMx
0	L2_3	CosMx
0	L2_3	CosMx
2	L2_3	CosMx
1	L2_3	CosMx
1	L2_3	CosMx
0	L2_3	CosMx
0	L2_3	CosMx
0	L2_3	CosMx
0	L2_3	CosMx
0	L2_3	CosMx
0	L2_3	CosMx
2	L2_3	CosMx
0	L2_3	CosMx
0	L2_3	CosMx
1	L2_3	CosMx
0	L2_3	CosMx
0	L2_3	CosMx
0	L2_3	CosMx
0	L2_3	CosMx
1	L2_3	CosMx
0	L2_3	CosMx
0	L2_3	CosMx
0	L2_3	CosMx
0	L2_3	CosMx
1	L2_3	CosMx
0	L2_3	CosMx
0	L2_3	CosMx
2	L2_3	CosMx
2	L2_3	CosMx
0	L2_3	CosMx
0	L2_3	CosMx
1	L2_3	CosMx
2	L2_3	CosMx
0	L2_3	CosMx
1	L2_3	CosMx
1	L2_3	CosMx
0	L2_3	CosMx
1	L2_3	CosMx
0	L2_3	CosMx
0	L2_3	CosMx
1	L2_3	CosMx
1	L2_3	CosMx
2	L2_3	CosMx
0	L2_3	CosMx
1	L2_3	CosMx
1	L2_3	CosMx
0	L2_3	CosMx
1	L2_3	CosMx
0	L2_3	CosMx
1	L2_3	CosMx
0	L2_3	CosMx
0	L2_3	CosMx
0	L2_3	CosMx
1	L2_3	CosMx
0	L2_3	CosMx
0	L2_3	CosMx
0	L2_3	CosMx
0	L2_3	CosMx
0	L2_3	CosMx
1	L2_3	CosMx
1	L2_3	CosMx
1	L2_3	CosMx
2	L2_3	CosMx
0	L2_3	CosMx
2	L2_3	CosMx
0	L2_3	CosMx
2	L2_3	CosMx
2	L2_3	CosMx
1	L2_3	CosMx
1	L2_3	CosMx
2	L2_3	CosMx
1	L2_3	CosMx
0	L2_3	CosMx
1	L2_3	CosMx
0	L2_3	CosMx
0	L2_3	CosMx
0	L2_3	CosMx
1	L2_3	CosMx
1	L2_3	CosMx
0	L2_3	CosMx
0	L2_3	CosMx
0	L2_3	CosMx
0	L2_3	CosMx
0	L2_3	CosMx
4	L2_3	CosMx
0	L2_3	CosMx
1	L2_3	CosMx
0	L2_3	CosMx
0	L2_3	CosMx
2	L2_3	CosMx
0	L2_3	CosMx
1	L2_3	CosMx
3	L2_3	CosMx
0	L2_3	CosMx
1	L2_3	CosMx
3	L2_3	CosMx
1	L2_3	CosMx
0	L2_3	CosMx
0	L2_3	CosMx
0	L2_3	CosMx
0	L2_3	CosMx
0	L2_3	CosMx
1	L2_3	CosMx
0	L2_3	CosMx
0	L2_3	CosMx
0	L2_3	CosMx
1	L2_3	CosMx
1	L2_3	CosMx
0	L2_3	CosMx
4	L2_3	CosMx
1	L2_3	CosMx
0	L2_3	CosMx
1	L2_3	CosMx
3	L2_3	CosMx
0	L2_3	CosMx
1	L2_3	CosMx
2	L2_3	CosMx
0	L2_3	CosMx
1	L2_3	CosMx
0	L2_3	CosMx
0	L2_3	CosMx
1	L2_3	CosMx
0	L2_3	CosMx
0	L2_3	CosMx
0	L2_3	CosMx
0	L2_3	CosMx
1	L2_3	CosMx
0	L2_3	CosMx
1	L2_3	CosMx
2	L2_3	CosMx
0	L2_3	CosMx
3	L2_3	CosMx
0	L2_3	CosMx
0	L2_3	CosMx
1	L2_3	CosMx
0	L2_3	CosMx
2	L2_3	CosMx
0	L2_3	CosMx
1	L2_3	CosMx
0	L2_3	CosMx
0	L2_3	CosMx
1	L2_3	CosMx
0	L2_3	CosMx
1	L2_3	CosMx
0	L2_3	CosMx
0	L2_3	CosMx
1	L2_3	CosMx
0	L2_3	CosMx
0	L2_3	CosMx
0	L2_3	CosMx
0	L2_3	CosMx
0	L2_3	CosMx
1	L2_3	CosMx
0	L2_3	CosMx
0	L2_3	CosMx
0	L2_3	CosMx
0	L2_3	CosMx
1	L2_3	CosMx
0	L2_3	CosMx
0	L2_3	CosMx
0	L2_3	CosMx
0	L2_3	CosMx
1	L2_3	CosMx
2	L2_3	CosMx
0	L2_3	CosMx
0	L2_3	CosMx
0	L2_3	CosMx
2	L2_3	CosMx
0	L2_3	CosMx
2	L2_3	CosMx
1	L2_3	CosMx
0	L2_3	CosMx
0	L2_3	CosMx
0	L2_3	CosMx
0	L2_3	CosMx
0	L2_3	CosMx
2	L2_3	CosMx
0	L2_3	CosMx
0	L2_3	CosMx
0	L2_3	CosMx
1	L2_3	CosMx
0	L2_3	CosMx
0	L2_3	CosMx
3	L2_3	CosMx
0	L2_3	CosMx
0	L2_3	CosMx
0	L2_3	CosMx
0	L2_3	CosMx
0	L2_3	CosMx
0	L2_3	CosMx
0	L2_3	CosMx
0	L2_3	CosMx
0	L2_3	CosMx
0	L2_3	CosMx
2	L2_3	CosMx
1	L2_3	CosMx
0	L2_3	CosMx
0	L2_3	CosMx
0	L2_3	CosMx
1	L2_3	CosMx
0	L2_3	CosMx
0	L2_3	CosMx
0	L2_3	CosMx
1	L2_3	CosMx
0	L2_3	CosMx
1	L2_3	CosMx
0	L2_3	CosMx
1	L2_3	CosMx
0	L2_3	CosMx
0	L2_3	CosMx
0	L2_3	CosMx
0	L2_3	CosMx
0	L2_3	CosMx
0	L2_3	CosMx
0	L2_3	CosMx
0	L2_3	CosMx
3	L2_3	CosMx
1	L2_3	CosMx
0	L2_3	CosMx
0	L2_3	CosMx
0	L2_3	CosMx
0	L2_3	CosMx
0	L2_3	CosMx
1	L2_3	CosMx
0	L2_3	CosMx
2	L2_3	CosMx
0	L2_3	CosMx
0	L2_3	CosMx
0	L2_3	CosMx
0	L2_3	CosMx
0	L2_3	CosMx
3	L2_3	CosMx
0	L2_3	CosMx
0	L2_3	CosMx
0	L2_3	CosMx
0	L2_3	CosMx
1	L2_3	CosMx
1	L2_3	CosMx
0	L2_3	CosMx
1	L2_3	CosMx
2	L2_3	CosMx
0	L2_3	CosMx
0	L2_3	CosMx
3	L2_3	CosMx
0	L2_3	CosMx
3	L2_3	CosMx
1	L2_3	CosMx
0	L2_3	CosMx
1	L2_3	CosMx
0	L2_3	CosMx
0	L2_3	CosMx
0	L2_3	CosMx
0	L2_3	CosMx
0	L2_3	CosMx
0	L2_3	CosMx
1	L2_3	CosMx
0	L2_3	CosMx
1	L2_3	CosMx
0	L2_3	CosMx
3	L2_3	CosMx
1	L2_3	CosMx
0	L2_3	CosMx
1	L2_3	CosMx
2	L2_3	CosMx
0	L2_3	CosMx
4	L2_3	CosMx
1	L2_3	CosMx
0	L2_3	CosMx
0	L2_3	CosMx
1	L2_3	CosMx
0	L2_3	CosMx
0	L2_3	CosMx
0	L2_3	CosMx
0	L2_3	CosMx
0	L2_3	CosMx
0	L2_3	CosMx
0	L2_3	CosMx
3	L2_3	CosMx
1	L2_3	CosMx
3	L2_3	CosMx
0	L2_3	CosMx
2	L2_3	CosMx
1	L2_3	CosMx
1	L2_3	CosMx
0	L2_3	CosMx
0	L2_3	CosMx
0	L2_3	CosMx
0	L2_3	CosMx
0	L2_3	CosMx
0	L2_3	CosMx
1	L2_3	CosMx
0	L2_3	CosMx
0	L2_3	CosMx
0	L2_3	CosMx
0	L2_3	CosMx
1	L2_3	CosMx
0	L2_3	CosMx
3	L2_3	CosMx
2	L2_3	CosMx
0	L2_3	CosMx
1	L2_3	CosMx
2	L2_3	CosMx
1	L2_3	CosMx
0	L2_3	CosMx
2	L2_3	CosMx
1	L2_3	CosMx
0	L2_3	CosMx
1	L2_3	CosMx
1	L2_3	CosMx
1	L2_3	CosMx
0	L2_3	CosMx
0	L2_3	CosMx
3	L2_3	CosMx
1	L2_3	CosMx
2	L2_3	CosMx
1	L2_3	CosMx
1	L2_3	CosMx
2	L2_3	CosMx
0	L2_3	CosMx
0	L2_3	CosMx
0	L2_3	CosMx
0	L2_3	CosMx
0	L2_3	CosMx
0	L2_3	CosMx
0	L2_3	CosMx
1	L2_3	CosMx
0	L2_3	CosMx
0	L2_3	CosMx
0	L2_3	CosMx
0	L2_3	CosMx
1	L2_3	CosMx
0	L2_3	CosMx
1	L2_3	CosMx
0	L2_3	CosMx
0	L2_3	CosMx
0	L2_3	CosMx
1	L2_3	CosMx
0	L2_3	CosMx
0	L2_3	CosMx
0	L2_3	CosMx
0	L2_3	CosMx
1	L2_3	CosMx
1	L2_3	CosMx
1	L2_3	CosMx
0	L2_3	CosMx
0	L2_3	CosMx
0	L2_3	CosMx
0	L2_3	CosMx
0	L2_3	CosMx
0	L2_3	CosMx
1	L2_3	CosMx
0	L2_3	CosMx
2	L2_3	CosMx
0	L2_3	CosMx
2	L2_3	CosMx
0	L2_3	CosMx
0	L2_3	CosMx
0	L2_3	CosMx
0	L2_3	CosMx
3	L2_3	CosMx
1	L2_3	CosMx
2	L2_3	CosMx
1	L2_3	CosMx
0	L2_3	CosMx
0	L2_3	CosMx
1	L2_3	CosMx
1	L2_3	CosMx
0	L2_3	CosMx
0	L2_3	CosMx
0	L2_3	CosMx
0	L2_3	CosMx
0	L2_3	CosMx
1	L2_3	CosMx
1	L2_3	CosMx
0	L2_3	CosMx
1	L2_3	CosMx
0	L2_3	CosMx
1	L2_3	CosMx
0	L2_3	CosMx
0	L2_3	CosMx
1	L2_3	CosMx
0	L2_3	CosMx
0	L2_3	CosMx
0	L2_3	CosMx
1	L2_3	CosMx
0	L2_3	CosMx
0	L2_3	CosMx
0	L2_3	CosMx
1	L2_3	CosMx
0	L2_3	CosMx
1	L2_3	CosMx
1	L2_3	CosMx
0	L2_3	CosMx
1	L2_3	CosMx
0	L2_3	CosMx
3	L2_3	CosMx
0	L2_3	CosMx
2	L2_3	CosMx
0	L2_3	CosMx
0	L2_3	CosMx
0	L2_3	CosMx
0	L2_3	CosMx
1	L2_3	CosMx
0	L2_3	CosMx
1	L2_3	CosMx
0	L2_3	CosMx
1	L2_3	CosMx
0	L2_3	CosMx
1	L2_3	CosMx
0	L2_3	CosMx
0	L2_3	CosMx
0	L2_3	CosMx
0	L2_3	CosMx
2	L2_3	CosMx
2	L2_3	CosMx
0	L2_3	CosMx
1	L2_3	CosMx
0	L2_3	CosMx
0	L2_3	CosMx
0	L2_3	CosMx
1	L2_3	CosMx
0	L2_3	CosMx
0	L2_3	CosMx
0	L2_3	CosMx
0	L2_3	CosMx
0	L2_3	CosMx
0	L2_3	CosMx
0	L2_3	CosMx
1	L2_3	CosMx
0	L2_3	CosMx
3	L2_3	CosMx
0	L2_3	CosMx
0	L2_3	CosMx
1	L2_3	CosMx
1	L2_3	CosMx
0	L2_3	CosMx
2	L2_3	CosMx
0	L2_3	CosMx
0	L2_3	CosMx
0	L2_3	CosMx
0	L2_3	CosMx
0	L2_3	CosMx
0	L2_3	CosMx
0	L2_3	CosMx
4	L2_3	CosMx
0	L2_3	CosMx
1	L2_3	CosMx
0	L2_3	CosMx
0	L2_3	CosMx
0	L2_3	CosMx
1	L2_3	CosMx
0	L2_3	CosMx
2	L2_3	CosMx
0	L2_3	CosMx
0	L2_3	CosMx
0	L2_3	CosMx
0	L2_3	CosMx
1	L2_3	CosMx
0	L2_3	CosMx
0	L2_3	CosMx
0	L2_3	CosMx
1	L2_3	CosMx
0	L2_3	CosMx
0	L2_3	CosMx
0	L2_3	CosMx
0	L2_3	CosMx
0	L2_3	CosMx
1	L2_3	CosMx
0	L2_3	CosMx
1	L2_3	CosMx
2	L2_3	CosMx
1	L2_3	CosMx
1	L2_3	CosMx
2	L2_3	CosMx
0	L2_3	CosMx
0	L2_3	CosMx
2	L2_3	CosMx
3	L2_3	CosMx
0	L2_3	CosMx
2	L2_3	CosMx
0	L2_3	CosMx
1	L2_3	CosMx
0	L2_3	CosMx
0	L2_3	CosMx
0	L2_3	CosMx
0	L2_3	CosMx
1	L2_3	CosMx
3	L2_3	CosMx
1	L2_3	CosMx
0	L2_3	CosMx
0	L2_3	CosMx
1	L2_3	CosMx
1	L2_3	CosMx
0	L2_3	CosMx
2	L2_3	CosMx
0	L2_3	CosMx
0	L2_3	CosMx
3	L2_3	CosMx
1	L2_3	CosMx
0	L2_3	CosMx
0	L2_3	CosMx
0	L2_3	CosMx
1	L2_3	CosMx
0	L2_3	CosMx
0	L2_3	CosMx
0	L2_3	CosMx
0	L2_3	CosMx
1	L2_3	CosMx
0	L2_3	CosMx
1	L2_3	CosMx
0	L2_3	CosMx
0	L2_3	CosMx
0	L2_3	CosMx
0	L2_3	CosMx
0	L2_3	CosMx
0	L2_3	CosMx
1	L2_3	CosMx
0	L2_3	CosMx
0	L2_3	CosMx
0	L2_3	CosMx
0	L2_3	CosMx
0	L2_3	CosMx
2	L2_3	CosMx
0	L2_3	CosMx
0	L2_3	CosMx
0	L2_3	CosMx
1	L2_3	CosMx
0	L2_3	CosMx
0	L2_3	CosMx
1	L2_3	CosMx
0	L2_3	CosMx
1	L2_3	CosMx
0	L2_3	CosMx
0	L2_3	CosMx
1	L2_3	CosMx
0	L2_3	CosMx
0	L2_3	CosMx
2	L2_3	CosMx
2	L2_3	CosMx
0	L2_3	CosMx
0	L2_3	CosMx
1	L2_3	CosMx
0	L2_3	CosMx
0	L2_3	CosMx
3	L2_3	CosMx
0	L2_3	CosMx
0	L2_3	CosMx
1	L2_3	CosMx
0	L2_3	CosMx
1	L2_3	CosMx
1	L2_3	CosMx
0	L2_3	CosMx
0	L2_3	CosMx
0	L2_3	CosMx
0	L2_3	CosMx
0	L2_3	CosMx
4	L2_3	CosMx
0	L2_3	CosMx
1	L2_3	CosMx
0	L2_3	CosMx
0	L2_3	CosMx
0	L2_3	CosMx
2	L2_3	CosMx
1	L2_3	CosMx
0	L2_3	CosMx
0	L2_3	CosMx
0	L2_3	CosMx
0	L2_3	CosMx
1	L2_3	CosMx
1	L2_3	CosMx
1	L2_3	CosMx
0	L2_3	CosMx
1	L2_3	CosMx
1	L2_3	CosMx
0	L2_3	CosMx
0	L2_3	CosMx
0	L2_3	CosMx
0	L2_3	CosMx
1	L2_3	CosMx
0	L2_3	CosMx
2	L2_3	CosMx
0	L2_3	CosMx
0	L2_3	CosMx
0	L2_3	CosMx
0	L2_3	CosMx
1	L2_3	CosMx
2	L2_3	CosMx
2	L2_3	CosMx
1	L2_3	CosMx
1	L2_3	CosMx
0	L2_3	CosMx
1	L2_3	CosMx
1	L2_3	CosMx
1	L2_3	CosMx
0	L2_3	CosMx
0	L2_3	CosMx
0	L2_3	CosMx
0	L2_3	CosMx
2	L2_3	CosMx
0	L2_3	CosMx
0	L2_3	CosMx
1	L2_3	CosMx
0	L2_3	CosMx
0	L2_3	CosMx
0	L2_3	CosMx
0	L2_3	CosMx
0	L2_3	CosMx
0	L2_3	CosMx
0	L2_3	CosMx
0	L2_3	CosMx
0	L2_3	CosMx
2	L2_3	CosMx
2	L2_3	CosMx
5	L2_3	CosMx
1	L2_3	CosMx
2	L2_3	CosMx
0	L2_3	CosMx
0	L2_3	CosMx
0	L2_3	CosMx
2	L2_3	CosMx
2	L2_3	CosMx
0	L2_3	CosMx
0	L2_3	CosMx
0	L2_3	CosMx
0	L2_3	CosMx
1	L2_3	CosMx
2	L2_3	CosMx
0	L2_3	CosMx
1	L2_3	CosMx
0	L2_3	CosMx
0	L2_3	CosMx
0	L2_3	CosMx
0	L2_3	CosMx
0	L2_3	CosMx
0	L2_3	CosMx
0	L2_3	CosMx
0	L2_3	CosMx
1	L2_3	CosMx
1	L2_3	CosMx
0	L2_3	CosMx
1	L2_3	CosMx
0	L2_3	CosMx
0	L2_3	CosMx
0	L2_3	CosMx
2	L2_3	CosMx
0	L2_3	CosMx
0	L2_3	CosMx
0	L2_3	CosMx
0	L2_3	CosMx
0	L2_3	CosMx
1	L2_3	CosMx
0	L2_3	CosMx
0	L2_3	CosMx
0	L2_3	CosMx
0	L2_3	CosMx
0	L2_3	CosMx
0	L2_3	CosMx
0	L2_3	CosMx
1	L2_3	CosMx
0	L2_3	CosMx
0	L2_3	CosMx
0	L2_3	CosMx
0	L2_3	CosMx
0	L2_3	CosMx
1	L2_3	CosMx
0	L2_3	CosMx
0	L2_3	CosMx
0	L2_3	CosMx
0	L2_3	CosMx
5	L2_3	CosMx
0	L2_3	CosMx
2	L2_3	CosMx
0	L2_3	CosMx
0	L2_3	CosMx
0	L2_3	CosMx
1	L2_3	CosMx
0	L2_3	CosMx
1	L2_3	CosMx
0	L2_3	CosMx
0	L2_3	CosMx
1	L2_3	CosMx
0	L2_3	CosMx
1	L2_3	CosMx
[truncated: 57,604 more rows]

## Sheet: Figure_s7h_HSP90AA1
Expression_value	Cell_type	Condition
0	L2_3	CosMx
1	L2_3	CosMx
4	L2_3	CosMx
1	L2_3	CosMx
18	L2_3	CosMx
7	L2_3	CosMx
10	L2_3	CosMx
1	L2_3	CosMx
2	L2_3	CosMx
5	L2_3	CosMx
1	L2_3	CosMx
0	L2_3	CosMx
5	L2_3	CosMx
5	L2_3	CosMx
1	L2_3	CosMx
0	L2_3	CosMx
6	L2_3	CosMx
17	L2_3	CosMx
8	L2_3	CosMx
7	L2_3	CosMx
7	L2_3	CosMx
1	L2_3	CosMx
7	L2_3	CosMx
4	L2_3	CosMx
5	L2_3	CosMx
2	L2_3	CosMx
7	L2_3	CosMx
3	L2_3	CosMx
0	L2_3	CosMx
18	L2_3	CosMx
10	L2_3	CosMx
3	L2_3	CosMx
9	L2_3	CosMx
5	L2_3	CosMx
7	L2_3	CosMx
11	L2_3	CosMx
9	L2_3	CosMx
6	L2_3	CosMx
0	L2_3	CosMx
8	L2_3	CosMx
2	L2_3	CosMx
10	L2_3	CosMx
0	L2_3	CosMx
7	L2_3	CosMx
2	L2_3	CosMx
6	L2_3	CosMx
3	L2_3	CosMx
3	L2_3	CosMx
6	L2_3	CosMx
1	L2_3	CosMx
1	L2_3	CosMx
13	L2_3	CosMx
8	L2_3	CosMx
9	L2_3	CosMx
8	L2_3	CosMx
10	L2_3	CosMx
7	L2_3	CosMx
10	L2_3	CosMx
1	L2_3	CosMx
2	L2_3	CosMx
8	L2_3	CosMx
1	L2_3	CosMx
8	L2_3	CosMx
0	L2_3	CosMx
0	L2_3	CosMx
4	L2_3	CosMx
2	L2_3	CosMx
5	L2_3	CosMx
5	L2_3	CosMx
3	L2_3	CosMx
7	L2_3	CosMx
1	L2_3	CosMx
5	L2_3	CosMx
11	L2_3	CosMx
2	L2_3	CosMx
5	L2_3	CosMx
2	L2_3	CosMx
6	L2_3	CosMx
7	L2_3	CosMx
3	L2_3	CosMx
1	L2_3	CosMx
3	L2_3	CosMx
2	L2_3	CosMx
4	L2_3	CosMx
8	L2_3	CosMx
3	L2_3	CosMx
1	L2_3	CosMx
2	L2_3	CosMx
4	L2_3	CosMx
0	L2_3	CosMx
1	L2_3	CosMx
4	L2_3	CosMx
3	L2_3	CosMx
3	L2_3	CosMx
5	L2_3	CosMx
2	L2_3	CosMx
0	L2_3	CosMx
3	L2_3	CosMx
5	L2_3	CosMx
5	L2_3	CosMx
1	L2_3	CosMx
1	L2_3	CosMx
0	L2_3	CosMx
1	L2_3	CosMx
1	L2_3	CosMx
0	L2_3	CosMx
2	L2_3	CosMx
2	L2_3	CosMx
1	L2_3	CosMx
1	L2_3	CosMx
3	L2_3	CosMx
10	L2_3	CosMx
1	L2_3	CosMx
3	L2_3	CosMx
5	L2_3	CosMx
8	L2_3	CosMx
4	L2_3	CosMx
3	L2_3	CosMx
5	L2_3	CosMx
5	L2_3	CosMx
3	L2_3	CosMx
12	L2_3	CosMx
2	L2_3	CosMx
4	L2_3	CosMx
7	L2_3	CosMx
6	L2_3	CosMx
16	L2_3	CosMx
11	L2_3	CosMx
8	L2_3	CosMx
9	L2_3	CosMx
19	L2_3	CosMx
8	L2_3	CosMx
5	L2_3	CosMx
5	L2_3	CosMx
1	L2_3	CosMx
3	L2_3	CosMx
13	L2_3	CosMx
3	L2_3	CosMx
12	L2_3	CosMx
3	L2_3	CosMx
1	L2_3	CosMx
13	L2_3	CosMx
13	L2_3	CosMx
11	L2_3	CosMx
3	L2_3	CosMx
6	L2_3	CosMx
7	L2_3	CosMx
23	L2_3	CosMx
9	L2_3	CosMx
3	L2_3	CosMx
13	L2_3	CosMx
4	L2_3	CosMx
7	L2_3	CosMx
6	L2_3	CosMx
0	L2_3	CosMx
3	L2_3	CosMx
4	L2_3	CosMx
15	L2_3	CosMx
2	L2_3	CosMx
12	L2_3	CosMx
2	L2_3	CosMx
13	L2_3	CosMx
1	L2_3	CosMx
7	L2_3	CosMx
0	L2_3	CosMx
3	L2_3	CosMx
0	L2_3	CosMx
7	L2_3	CosMx
18	L2_3	CosMx
7	L2_3	CosMx
6	L2_3	CosMx
6	L2_3	CosMx
2	L2_3	CosMx
13	L2_3	CosMx
0	L2_3	CosMx
6	L2_3	CosMx
4	L2_3	CosMx
10	L2_3	CosMx
2	L2_3	CosMx
8	L2_3	CosMx
6	L2_3	CosMx
8	L2_3	CosMx
1	L2_3	CosMx
1	L2_3	CosMx
0	L2_3	CosMx
0	L2_3	CosMx
0	L2_3	CosMx
0	L2_3	CosMx
1	L2_3	CosMx
1	L2_3	CosMx
5	L2_3	CosMx
3	L2_3	CosMx
0	L2_3	CosMx
8	L2_3	CosMx
6	L2_3	CosMx
4	L2_3	CosMx
4	L2_3	CosMx
1	L2_3	CosMx
1	L2_3	CosMx
1	L2_3	CosMx
13	L2_3	CosMx
3	L2_3	CosMx
0	L2_3	CosMx
1	L2_3	CosMx
1	L2_3	CosMx
2	L2_3	CosMx
5	L2_3	CosMx
1	L2_3	CosMx
6	L2_3	CosMx
2	L2_3	CosMx
1	L2_3	CosMx
0	L2_3	CosMx
1	L2_3	CosMx
1	L2_3	CosMx
1	L2_3	CosMx
1	L2_3	CosMx
5	L2_3	CosMx
0	L2_3	CosMx
3	L2_3	CosMx
0	L2_3	CosMx
6	L2_3	CosMx
1	L2_3	CosMx
0	L2_3	CosMx
0	L2_3	CosMx
3	L2_3	CosMx
0	L2_3	CosMx
5	L2_3	CosMx
2	L2_3	CosMx
1	L2_3	CosMx
22	L2_3	CosMx
3	L2_3	CosMx
5	L2_3	CosMx
2	L2_3	CosMx
9	L2_3	CosMx
18	L2_3	CosMx
13	L2_3	CosMx
10	L2_3	CosMx
6	L2_3	CosMx
1	L2_3	CosMx
1	L2_3	CosMx
1	L2_3	CosMx
2	L2_3	CosMx
3	L2_3	CosMx
12	L2_3	CosMx
7	L2_3	CosMx
10	L2_3	CosMx
7	L2_3	CosMx
2	L2_3	CosMx
5	L2_3	CosMx
2	L2_3	CosMx
6	L2_3	CosMx
17	L2_3	CosMx
7	L2_3	CosMx
3	L2_3	CosMx
16	L2_3	CosMx
3	L2_3	CosMx
1	L2_3	CosMx
11	L2_3	CosMx
9	L2_3	CosMx
1	L2_3	CosMx
15	L2_3	CosMx
23	L2_3	CosMx
7	L2_3	CosMx
1	L2_3	CosMx
1	L2_3	CosMx
17	L2_3	CosMx
3	L2_3	CosMx
3	L2_3	CosMx
7	L2_3	CosMx
4	L2_3	CosMx
3	L2_3	CosMx
6	L2_3	CosMx
2	L2_3	CosMx
1	L2_3	CosMx
25	L2_3	CosMx
1	L2_3	CosMx
3	L2_3	CosMx
8	L2_3	CosMx
4	L2_3	CosMx
4	L2_3	CosMx
7	L2_3	CosMx
12	L2_3	CosMx
15	L2_3	CosMx
2	L2_3	CosMx
13	L2_3	CosMx
0	L2_3	CosMx
2	L2_3	CosMx
4	L2_3	CosMx
3	L2_3	CosMx
4	L2_3	CosMx
1	L2_3	CosMx
12	L2_3	CosMx
1	L2_3	CosMx
6	L2_3	CosMx
1	L2_3	CosMx
3	L2_3	CosMx
1	L2_3	CosMx
1	L2_3	CosMx
6	L2_3	CosMx
9	L2_3	CosMx
9	L2_3	CosMx
5	L2_3	CosMx
1	L2_3	CosMx
1	L2_3	CosMx
7	L2_3	CosMx
5	L2_3	CosMx
0	L2_3	CosMx
1	L2_3	CosMx
4	L2_3	CosMx
0	L2_3	CosMx
0	L2_3	CosMx
20	L2_3	CosMx
9	L2_3	CosMx
0	L2_3	CosMx
0	L2_3	CosMx
5	L2_3	CosMx
5	L2_3	CosMx
13	L2_3	CosMx
5	L2_3	CosMx
10	L2_3	CosMx
0	L2_3	CosMx
0	L2_3	CosMx
4	L2_3	CosMx
14	L2_3	CosMx
7	L2_3	CosMx
4	L2_3	CosMx
1	L2_3	CosMx
10	L2_3	CosMx
24	L2_3	CosMx
2	L2_3	CosMx
5	L2_3	CosMx
18	L2_3	CosMx
8	L2_3	CosMx
10	L2_3	CosMx
3	L2_3	CosMx
4	L2_3	CosMx
13	L2_3	CosMx
17	L2_3	CosMx
3	L2_3	CosMx
10	L2_3	CosMx
9	L2_3	CosMx
6	L2_3	CosMx
5	L2_3	CosMx
11	L2_3	CosMx
0	L2_3	CosMx
0	L2_3	CosMx
2	L2_3	CosMx
5	L2_3	CosMx
10	L2_3	CosMx
0	L2_3	CosMx
0	L2_3	CosMx
0	L2_3	CosMx
0	L2_3	CosMx
1	L2_3	CosMx
3	L2_3	CosMx
2	L2_3	CosMx
3	L2_3	CosMx
13	L2_3	CosMx
0	L2_3	CosMx
37	L2_3	CosMx
36	L2_3	CosMx
13	L2_3	CosMx
1	L2_3	CosMx
24	L2_3	CosMx
12	L2_3	CosMx
0	L2_3	CosMx
2	L2_3	CosMx
0	L2_3	CosMx
8	L2_3	CosMx
0	L2_3	CosMx
0	L2_3	CosMx
2	L2_3	CosMx
11	L2_3	CosMx
2	L2_3	CosMx
1	L2_3	CosMx
0	L2_3	CosMx
0	L2_3	CosMx
1	L2_3	CosMx
5	L2_3	CosMx
11	L2_3	CosMx
1	L2_3	CosMx
2	L2_3	CosMx
10	L2_3	CosMx
2	L2_3	CosMx
4	L2_3	CosMx
0	L2_3	CosMx
0	L2_3	CosMx
0	L2_3	CosMx
4	L2_3	CosMx
9	L2_3	CosMx
2	L2_3	CosMx
0	L2_3	CosMx
6	L2_3	CosMx
2	L2_3	CosMx
1	L2_3	CosMx
13	L2_3	CosMx
11	L2_3	CosMx
0	L2_3	CosMx
7	L2_3	CosMx
1	L2_3	CosMx
1	L2_3	CosMx
2	L2_3	CosMx
0	L2_3	CosMx
13	L2_3	CosMx
0	L2_3	CosMx
8	L2_3	CosMx
3	L2_3	CosMx
6	L2_3	CosMx
10	L2_3	CosMx
1	L2_3	CosMx
8	L2_3	CosMx
0	L2_3	CosMx
16	L2_3	CosMx
2	L2_3	CosMx
4	L2_3	CosMx
9	L2_3	CosMx
1	L2_3	CosMx
0	L2_3	CosMx
0	L2_3	CosMx
2	L2_3	CosMx
0	L2_3	CosMx
2	L2_3	CosMx
0	L2_3	CosMx
2	L2_3	CosMx
0	L2_3	CosMx
5	L2_3	CosMx
4	L2_3	CosMx
3	L2_3	CosMx
2	L2_3	CosMx
0	L2_3	CosMx
43	L2_3	CosMx
4	L2_3	CosMx
1	L2_3	CosMx
1	L2_3	CosMx
8	L2_3	CosMx
4	L2_3	CosMx
2	L2_3	CosMx
0	L2_3	CosMx
3	L2_3	CosMx
6	L2_3	CosMx
4	L2_3	CosMx
1	L2_3	CosMx
25	L2_3	CosMx
14	L2_3	CosMx
18	L2_3	CosMx
16	L2_3	CosMx
8	L2_3	CosMx
16	L2_3	CosMx
15	L2_3	CosMx
2	L2_3	CosMx
27	L2_3	CosMx
11	L2_3	CosMx
15	L2_3	CosMx
2	L2_3	CosMx
1	L2_3	CosMx
2	L2_3	CosMx
19	L2_3	CosMx
20	L2_3	CosMx
7	L2_3	CosMx
5	L2_3	CosMx
11	L2_3	CosMx
8	L2_3	CosMx
6	L2_3	CosMx
29	L2_3	CosMx
5	L2_3	CosMx
30	L2_3	CosMx
3	L2_3	CosMx
0	L2_3	CosMx
3	L2_3	CosMx
18	L2_3	CosMx
3	L2_3	CosMx
25	L2_3	CosMx
2	L2_3	CosMx
1	L2_3	CosMx
10	L2_3	CosMx
2	L2_3	CosMx
5	L2_3	CosMx
14	L2_3	CosMx
6	L2_3	CosMx
21	L2_3	CosMx
18	L2_3	CosMx
19	L2_3	CosMx
16	L2_3	CosMx
9	L2_3	CosMx
2	L2_3	CosMx
2	L2_3	CosMx
15	L2_3	CosMx
14	L2_3	CosMx
13	L2_3	CosMx
25	L2_3	CosMx
12	L2_3	CosMx
4	L2_3	CosMx
10	L2_3	CosMx
20	L2_3	CosMx
0	L2_3	CosMx
0	L2_3	CosMx
19	L2_3	CosMx
5	L2_3	CosMx
3	L2_3	CosMx
1	L2_3	CosMx
0	L2_3	CosMx
3	L2_3	CosMx
4	L2_3	CosMx
1	L2_3	CosMx
3	L2_3	CosMx
11	L2_3	CosMx
4	L2_3	CosMx
8	L2_3	CosMx
5	L2_3	CosMx
9	L2_3	CosMx
11	L2_3	CosMx
11	L2_3	CosMx
11	L2_3	CosMx
4	L2_3	CosMx
2	L2_3	CosMx
2	L2_3	CosMx
1	L2_3	CosMx
8	L2_3	CosMx
6	L2_3	CosMx
2	L2_3	CosMx
6	L2_3	CosMx
0	L2_3	CosMx
6	L2_3	CosMx
8	L2_3	CosMx
2	L2_3	CosMx
12	L2_3	CosMx
1	L2_3	CosMx
2	L2_3	CosMx
1	L2_3	CosMx
3	L2_3	CosMx
7	L2_3	CosMx
0	L2_3	CosMx
6	L2_3	CosMx
3	L2_3	CosMx
17	L2_3	CosMx
7	L2_3	CosMx
9	L2_3	CosMx
7	L2_3	CosMx
6	L2_3	CosMx
3	L2_3	CosMx
4	L2_3	CosMx
4	L2_3	CosMx
7	L2_3	CosMx
10	L2_3	CosMx
7	L2_3	CosMx
5	L2_3	CosMx
14	L2_3	CosMx
6	L2_3	CosMx
10	L2_3	CosMx
6	L2_3	CosMx
1	L2_3	CosMx
3	L2_3	CosMx
2	L2_3	CosMx
2	L2_3	CosMx
7	L2_3	CosMx
1	L2_3	CosMx
4	L2_3	CosMx
4	L2_3	CosMx
1	L2_3	CosMx
2	L2_3	CosMx
0	L2_3	CosMx
6	L2_3	CosMx
3	L2_3	CosMx
11	L2_3	CosMx
2	L2_3	CosMx
1	L2_3	CosMx
4	L2_3	CosMx
6	L2_3	CosMx
2	L2_3	CosMx
1	L2_3	CosMx
5	L2_3	CosMx
4	L2_3	CosMx
9	L2_3	CosMx
2	L2_3	CosMx
4	L2_3	CosMx
5	L2_3	CosMx
1	L2_3	CosMx
3	L2_3	CosMx
3	L2_3	CosMx
2	L2_3	CosMx
3	L2_3	CosMx
4	L2_3	CosMx
4	L2_3	CosMx
0	L2_3	CosMx
10	L2_3	CosMx
1	L2_3	CosMx
0	L2_3	CosMx
6	L2_3	CosMx
2	L2_3	CosMx
1	L2_3	CosMx
2	L2_3	CosMx
0	L2_3	CosMx
2	L2_3	CosMx
2	L2_3	CosMx
1	L2_3	CosMx
6	L2_3	CosMx
1	L2_3	CosMx
2	L2_3	CosMx
9	L2_3	CosMx
0	L2_3	CosMx
3	L2_3	CosMx
5	L2_3	CosMx
1	L2_3	CosMx
2	L2_3	CosMx
4	L2_3	CosMx
4	L2_3	CosMx
5	L2_3	CosMx
6	L2_3	CosMx
2	L2_3	CosMx
3	L2_3	CosMx
1	L2_3	CosMx
4	L2_3	CosMx
2	L2_3	CosMx
0	L2_3	CosMx
18	L2_3	CosMx
1	L2_3	CosMx
4	L2_3	CosMx
4	L2_3	CosMx
9	L2_3	CosMx
29	L2_3	CosMx
8	L2_3	CosMx
2	L2_3	CosMx
0	L2_3	CosMx
6	L2_3	CosMx
10	L2_3	CosMx
1	L2_3	CosMx
9	L2_3	CosMx
11	L2_3	CosMx
3	L2_3	CosMx
5	L2_3	CosMx
8	L2_3	CosMx
21	L2_3	CosMx
1	L2_3	CosMx
3	L2_3	CosMx
2	L2_3	CosMx
0	L2_3	CosMx
8	L2_3	CosMx
3	L2_3	CosMx
10	L2_3	CosMx
5	L2_3	CosMx
5	L2_3	CosMx
7	L2_3	CosMx
1	L2_3	CosMx
7	L2_3	CosMx
0	L2_3	CosMx
9	L2_3	CosMx
14	L2_3	CosMx
2	L2_3	CosMx
3	L2_3	CosMx
3	L2_3	CosMx
4	L2_3	CosMx
1	L2_3	CosMx
2	L2_3	CosMx
5	L2_3	CosMx
4	L2_3	CosMx
12	L2_3	CosMx
7	L2_3	CosMx
6	L2_3	CosMx
7	L2_3	CosMx
11	L2_3	CosMx
9	L2_3	CosMx
5	L2_3	CosMx
7	L2_3	CosMx
2	L2_3	CosMx
8	L2_3	CosMx
4	L2_3	CosMx
6	L2_3	CosMx
4	L2_3	CosMx
8	L2_3	CosMx
14	L2_3	CosMx
7	L2_3	CosMx
3	L2_3	CosMx
0	L2_3	CosMx
3	L2_3	CosMx
0	L2_3	CosMx
2	L2_3	CosMx
6	L2_3	CosMx
1	L2_3	CosMx
10	L2_3	CosMx
1	L2_3	CosMx
5	L2_3	CosMx
7	L2_3	CosMx
3	L2_3	CosMx
8	L2_3	CosMx
5	L2_3	CosMx
5	L2_3	CosMx
2	L2_3	CosMx
0	L2_3	CosMx
1	L2_3	CosMx
3	L2_3	CosMx
1	L2_3	CosMx
0	L2_3	CosMx
9	L2_3	CosMx
9	L2_3	CosMx
3	L2_3	CosMx
5	L2_3	CosMx
0	L2_3	CosMx
8	L2_3	CosMx
3	L2_3	CosMx
9	L2_3	CosMx
8	L2_3	CosMx
3	L2_3	CosMx
5	L2_3	CosMx
2	L2_3	CosMx
0	L2_3	CosMx
0	L2_3	CosMx
12	L2_3	CosMx
6	L2_3	CosMx
0	L2_3	CosMx
3	L2_3	CosMx
1	L2_3	CosMx
4	L2_3	CosMx
6	L2_3	CosMx
5	L2_3	CosMx
7	L2_3	CosMx
7	L2_3	CosMx
3	L2_3	CosMx
6	L2_3	CosMx
1	L2_3	CosMx
4	L2_3	CosMx
0	L2_3	CosMx
2	L2_3	CosMx
3	L2_3	CosMx
1	L2_3	CosMx
2	L2_3	CosMx
6	L2_3	CosMx
8	L2_3	CosMx
0	L2_3	CosMx
0	L2_3	CosMx
2	L2_3	CosMx
5	L2_3	CosMx
4	L2_3	CosMx
2	L2_3	CosMx
5	L2_3	CosMx
4	L2_3	CosMx
6	L2_3	CosMx
0	L2_3	CosMx
3	L2_3	CosMx
3	L2_3	CosMx
1	L2_3	CosMx
4	L2_3	CosMx
1	L2_3	CosMx
11	L2_3	CosMx
1	L2_3	CosMx
5	L2_3	CosMx
2	L2_3	CosMx
7	L2_3	CosMx
5	L2_3	CosMx
4	L2_3	CosMx
2	L2_3	CosMx
1	L2_3	CosMx
5	L2_3	CosMx
1	L2_3	CosMx
5	L2_3	CosMx
0	L2_3	CosMx
0	L2_3	CosMx
2	L2_3	CosMx
7	L2_3	CosMx
1	L2_3	CosMx
0	L2_3	CosMx
2	L2_3	CosMx
1	L2_3	CosMx
2	L2_3	CosMx
4	L2_3	CosMx
3	L2_3	CosMx
2	L2_3	CosMx
1	L2_3	CosMx
1	L2_3	CosMx
2	L2_3	CosMx
2	L2_3	CosMx
1	L2_3	CosMx
2	L2_3	CosMx
1	L2_3	CosMx
3	L2_3	CosMx
4	L2_3	CosMx
1	L2_3	CosMx
0	L2_3	CosMx
0	L2_3	CosMx
3	L2_3	CosMx
2	L2_3	CosMx
1	L2_3	CosMx
8	L2_3	CosMx
11	L2_3	CosMx
5	L2_3	CosMx
1	L2_3	CosMx
7	L2_3	CosMx
8	L2_3	CosMx
2	L2_3	CosMx
4	L2_3	CosMx
2	L2_3	CosMx
6	L2_3	CosMx
0	L2_3	CosMx
6	L2_3	CosMx
8	L2_3	CosMx
1	L2_3	CosMx
18	L2_3	CosMx
2	L2_3	CosMx
0	L2_3	CosMx
2	L2_3	CosMx
5	L2_3	CosMx
6	L2_3	CosMx
3	L2_3	CosMx
9	L2_3	CosMx
16	L2_3	CosMx
4	L2_3	CosMx
1	L2_3	CosMx
5	L2_3	CosMx
7	L2_3	CosMx
3	L2_3	CosMx
5	L2_3	CosMx
15	L2_3	CosMx
4	L2_3	CosMx
2	L2_3	CosMx
7	L2_3	CosMx
13	L2_3	CosMx
5	L2_3	CosMx
10	L2_3	CosMx
6	L2_3	CosMx
1	L2_3	CosMx
20	L2_3	CosMx
17	L2_3	CosMx
11	L2_3	CosMx
11	L2_3	CosMx
20	L2_3	CosMx
18	L2_3	CosMx
14	L2_3	CosMx
11	L2_3	CosMx
5	L2_3	CosMx
15	L2_3	CosMx
13	L2_3	CosMx
4	L2_3	CosMx
20	L2_3	CosMx
1	L2_3	CosMx
2	L2_3	CosMx
23	L2_3	CosMx
2	L2_3	CosMx
13	L2_3	CosMx
5	L2_3	CosMx
13	L2_3	CosMx
2	L2_3	CosMx
12	L2_3	CosMx
15	L2_3	CosMx
5	L2_3	CosMx
4	L2_3	CosMx
2	L2_3	CosMx
9	L2_3	CosMx
5	L2_3	CosMx
5	L2_3	CosMx
5	L2_3	CosMx
5	L2_3	CosMx
19	L2_3	CosMx
0	L2_3	CosMx
11	L2_3	CosMx
0	L2_3	CosMx
7	L2_3	CosMx
0	L2_3	CosMx
8	L2_3	CosMx
15	L2_3	CosMx
0	L2_3	CosMx
6	L2_3	CosMx
10	L2_3	CosMx
2	L2_3	CosMx
1	L2_3	CosMx
4	L2_3	CosMx
9	L2_3	CosMx
0	L2_3	CosMx
13	L2_3	CosMx
2	L2_3	CosMx
1	L2_3	CosMx
4	L2_3	CosMx
16	L2_3	CosMx
1	L2_3	CosMx
28	L2_3	CosMx
4	L2_3	CosMx
7	L2_3	CosMx
3	L2_3	CosMx
0	L2_3	CosMx
1	L2_3	CosMx
3	L2_3	CosMx
0	L2_3	CosMx
4	L2_3	CosMx
1	L2_3	CosMx
1	L2_3	CosMx
3	L2_3	CosMx
3	L2_3	CosMx
4	L2_3	CosMx
4	L2_3	CosMx
1	L2_3	CosMx
2	L2_3	CosMx
4	L2_3	CosMx
16	L2_3	CosMx
1	L2_3	CosMx
4	L2_3	CosMx
1	L2_3	CosMx
3	L2_3	CosMx
0	L2_3	CosMx
12	L2_3	CosMx
2	L2_3	CosMx
6	L2_3	CosMx
11	L2_3	CosMx
3	L2_3	CosMx
10	L2_3	CosMx
0	L2_3	CosMx
0	L2_3	CosMx
0	L2_3	CosMx
0	L2_3	CosMx
2	L2_3	CosMx
0	L2_3	CosMx
8	L2_3	CosMx
0	L2_3	CosMx
0	L2_3	CosMx
3	L2_3	CosMx
4	L2_3	CosMx
8	L2_3	CosMx
7	L2_3	CosMx
7	L2_3	CosMx
1	L2_3	CosMx
1	L2_3	CosMx
0	L2_3	CosMx
1	L2_3	CosMx
5	L2_3	CosMx
0	L2_3	CosMx
0	L2_3	CosMx
1	L2_3	CosMx
2	L2_3	CosMx
0	L2_3	CosMx
13	L2_3	CosMx
12	L2_3	CosMx
1	L2_3	CosMx
0	L2_3	CosMx
9	L2_3	CosMx
1	L2_3	CosMx
4	L2_3	CosMx
0	L2_3	CosMx
19	L2_3	CosMx
6	L2_3	CosMx
4	L2_3	CosMx
4	L2_3	CosMx
2	L2_3	CosMx
1	L2_3	CosMx
1	L2_3	CosMx
2	L2_3	CosMx
2	L2_3	CosMx
5	L2_3	CosMx
9	L2_3	CosMx
2	L2_3	CosMx
5	L2_3	CosMx
14	L2_3	CosMx
8	L2_3	CosMx
1	L2_3	CosMx
10	L2_3	CosMx
24	L2_3	CosMx
6	L2_3	CosMx
7	L2_3	CosMx
11	L2_3	CosMx
4	L2_3	CosMx
6	L2_3	CosMx
18	L2_3	CosMx
6	L2_3	CosMx
23	L2_3	CosMx
7	L2_3	CosMx
33	L2_3	CosMx
4	L2_3	CosMx
11	L2_3	CosMx
7	L2_3	CosMx
2	L2_3	CosMx
12	L2_3	CosMx
3	L2_3	CosMx
5	L2_3	CosMx
3	L2_3	CosMx
5	L2_3	CosMx
13	L2_3	CosMx
10	L2_3	CosMx
19	L2_3	CosMx
4	L2_3	CosMx
10	L2_3	CosMx
5	L2_3	CosMx
11	L2_3	CosMx
13	L2_3	CosMx
23	L2_3	CosMx
12	L2_3	CosMx
12	L2_3	CosMx
23	L2_3	CosMx
13	L2_3	CosMx
0	L2_3	CosMx
5	L2_3	CosMx
2	L2_3	CosMx
18	L2_3	CosMx
4	L2_3	CosMx
6	L2_3	CosMx
2	L2_3	CosMx
3	L2_3	CosMx
8	L2_3	CosMx
1	L2_3	CosMx
6	L2_3	CosMx
2	L2_3	CosMx
23	L2_3	CosMx
1	L2_3	CosMx
13	L2_3	CosMx
31	L2_3	CosMx
35	L2_3	CosMx
7	L2_3	CosMx
32	L2_3	CosMx
0	L2_3	CosMx
2	L2_3	CosMx
4	L2_3	CosMx
2	L2_3	CosMx
2	L2_3	CosMx
7	L2_3	CosMx
1	L2_3	CosMx
10	L2_3	CosMx
2	L2_3	CosMx
0	L2_3	CosMx
4	L2_3	CosMx
3	L2_3	CosMx
16	L2_3	CosMx
9	L2_3	CosMx
11	L2_3	CosMx
0	L2_3	CosMx
11	L2_3	CosMx
23	L2_3	CosMx
2	L2_3	CosMx
2	L2_3	CosMx
11	L2_3	CosMx
21	L2_3	CosMx
9	L2_3	CosMx
2	L2_3	CosMx
16	L2_3	CosMx
22	L2_3	CosMx
0	L2_3	CosMx
4	L2_3	CosMx
15	L2_3	CosMx
5	L2_3	CosMx
15	L2_3	CosMx
4	L2_3	CosMx
9	L2_3	CosMx
6	L2_3	CosMx
0	L2_3	CosMx
5	L2_3	CosMx
5	L2_3	CosMx
10	L2_3	CosMx
7	L2_3	CosMx
7	L2_3	CosMx
8	L2_3	CosMx
3	L2_3	CosMx
4	L2_3	CosMx
0	L2_3	CosMx
4	L2_3	CosMx
0	L2_3	CosMx
0	L2_3	CosMx
9	L2_3	CosMx
8	L2_3	CosMx
8	L2_3	CosMx
0	L2_3	CosMx
3	L2_3	CosMx
12	L2_3	CosMx
2	L2_3	CosMx
0	L2_3	CosMx
9	L2_3	CosMx
10	L2_3	CosMx
4	L2_3	CosMx
31	L2_3	CosMx
7	L2_3	CosMx
4	L2_3	CosMx
14	L2_3	CosMx
10	L2_3	CosMx
14	L2_3	CosMx
3	L2_3	CosMx
8	L2_3	CosMx
6	L2_3	CosMx
21	L2_3	CosMx
13	L2_3	CosMx
11	L2_3	CosMx
12	L2_3	CosMx
6	L2_3	CosMx
2	L2_3	CosMx
1	L2_3	CosMx
17	L2_3	CosMx
15	L2_3	CosMx
11	L2_3	CosMx
12	L2_3	CosMx
7	L2_3	CosMx
3	L2_3	CosMx
8	L2_3	CosMx
3	L2_3	CosMx
2	L2_3	CosMx
4	L2_3	CosMx
9	L2_3	CosMx
1	L2_3	CosMx
5	L2_3	CosMx
10	L2_3	CosMx
11	L2_3	CosMx
6	L2_3	CosMx
10	L2_3	CosMx
21	L2_3	CosMx
0	L2_3	CosMx
37	L2_3	CosMx
14	L2_3	CosMx
8	L2_3	CosMx
3	L2_3	CosMx
13	L2_3	CosMx
18	L2_3	CosMx
19	L2_3	CosMx
3	L2_3	CosMx
10	L2_3	CosMx
10	L2_3	CosMx
5	L2_3	CosMx
4	L2_3	CosMx
3	L2_3	CosMx
4	L2_3	CosMx
19	L2_3	CosMx
5	L2_3	CosMx
12	L2_3	CosMx
3	L2_3	CosMx
9	L2_3	CosMx
6	L2_3	CosMx
19	L2_3	CosMx
5	L2_3	CosMx
15	L2_3	CosMx
8	L2_3	CosMx
10	L2_3	CosMx
8	L2_3	CosMx
7	L2_3	CosMx
0	L2_3	CosMx
4	L2_3	CosMx
3	L2_3	CosMx
5	L2_3	CosMx
5	L2_3	CosMx
1	L2_3	CosMx
5	L2_3	CosMx
1	L2_3	CosMx
6	L2_3	CosMx
13	L2_3	CosMx
7	L2_3	CosMx
29	L2_3	CosMx
0	L2_3	CosMx
0	L2_3	CosMx
2	L2_3	CosMx
9	L2_3	CosMx
6	L2_3	CosMx
5	L2_3	CosMx
19	L2_3	CosMx
6	L2_3	CosMx
8	L2_3	CosMx
13	L2_3	CosMx
2	L2_3	CosMx
5	L2_3	CosMx
1	L2_3	CosMx
3	L2_3	CosMx
8	L2_3	CosMx
22	L2_3	CosMx
3	L2_3	CosMx
10	L2_3	CosMx
12	L2_3	CosMx
6	L2_3	CosMx
2	L2_3	CosMx
5	L2_3	CosMx
7	L2_3	CosMx
9	L2_3	CosMx
1	L2_3	CosMx
9	L2_3	CosMx
2	L2_3	CosMx
16	L2_3	CosMx
3	L2_3	CosMx
20	L2_3	CosMx
9	L2_3	CosMx
1	L2_3	CosMx
9	L2_3	CosMx
8	L2_3	CosMx
7	L2_3	CosMx
7	L2_3	CosMx
25	L2_3	CosMx
1	L2_3	CosMx
5	L2_3	CosMx
40	L2_3	CosMx
0	L2_3	CosMx
4	L2_3	CosMx
3	L2_3	CosMx
32	L2_3	CosMx
1	L2_3	CosMx
2	L2_3	CosMx
6	L2_3	CosMx
4	L2_3	CosMx
4	L2_3	CosMx
3	L2_3	CosMx
6	L2_3	CosMx
2	L2_3	CosMx
5	L2_3	CosMx
3	L2_3	CosMx
0	L2_3	CosMx
4	L2_3	CosMx
9	L2_3	CosMx
2	L2_3	CosMx
5	L2_3	CosMx
9	L2_3	CosMx
20	L2_3	CosMx
9	L2_3	CosMx
8	L2_3	CosMx
3	L2_3	CosMx
11	L2_3	CosMx
9	L2_3	CosMx
23	L2_3	CosMx
25	L2_3	CosMx
0	L2_3	CosMx
3	L2_3	CosMx
0	L2_3	CosMx
1	L2_3	CosMx
8	L2_3	CosMx
4	L2_3	CosMx
0	L2_3	CosMx
1	L2_3	CosMx
0	L2_3	CosMx
2	L2_3	CosMx
2	L2_3	CosMx
0	L2_3	CosMx
4	L2_3	CosMx
40	L2_3	CosMx
17	L2_3	CosMx
4	L2_3	CosMx
26	L2_3	CosMx
1	L2_3	CosMx
5	L2_3	CosMx
20	L2_3	CosMx
0	L2_3	CosMx
8	L2_3	CosMx
16	L2_3	CosMx
5	L2_3	CosMx
4	L2_3	CosMx
9	L2_3	CosMx
0	L2_3	CosMx
25	L2_3	CosMx
3	L2_3	CosMx
3	L2_3	CosMx
4	L2_3	CosMx
19	L2_3	CosMx
6	L2_3	CosMx
0	L2_3	CosMx
7	L2_3	CosMx
1	L2_3	CosMx
0	L2_3	CosMx
11	L2_3	CosMx
6	L2_3	CosMx
3	L2_3	CosMx
11	L2_3	CosMx
13	L2_3	CosMx
3	L2_3	CosMx
6	L2_3	CosMx
3	L2_3	CosMx
7	L2_3	CosMx
8	L2_3	CosMx
4	L2_3	CosMx
2	L2_3	CosMx
18	L2_3	CosMx
1	L2_3	CosMx
4	L2_3	CosMx
7	L2_3	CosMx
3	L2_3	CosMx
3	L2_3	CosMx
25	L2_3	CosMx
0	L2_3	CosMx
0	L2_3	CosMx
6	L2_3	CosMx
1	L2_3	CosMx
5	L2_3	CosMx
11	L2_3	CosMx
0	L2_3	CosMx
4	L2_3	CosMx
1	L2_3	CosMx
2	L2_3	CosMx
1	L2_3	CosMx
3	L2_3	CosMx
1	L2_3	CosMx
0	L2_3	CosMx
2	L2_3	CosMx
7	L2_3	CosMx
0	L2_3	CosMx
12	L2_3	CosMx
2	L2_3	CosMx
0	L2_3	CosMx
1	L2_3	CosMx
7	L2_3	CosMx
1	L2_3	CosMx
5	L2_3	CosMx
3	L2_3	CosMx
6	L2_3	CosMx
0	L2_3	CosMx
2	L2_3	CosMx
3	L2_3	CosMx
7	L2_3	CosMx
2	L2_3	CosMx
12	L2_3	CosMx
0	L2_3	CosMx
0	L2_3	CosMx
3	L2_3	CosMx
7	L2_3	CosMx
16	L2_3	CosMx
3	L2_3	CosMx
6	L2_3	CosMx
2	L2_3	CosMx
1	L2_3	CosMx
2	L2_3	CosMx
1	L2_3	CosMx
0	L2_3	CosMx
6	L2_3	CosMx
10	L2_3	CosMx
0	L2_3	CosMx
6	L2_3	CosMx
12	L2_3	CosMx
9	L2_3	CosMx
2	L2_3	CosMx
22	L2_3	CosMx
1	L2_3	CosMx
6	L2_3	CosMx
17	L2_3	CosMx
17	L2_3	CosMx
2	L2_3	CosMx
5	L2_3	CosMx
5	L2_3	CosMx
7	L2_3	CosMx
12	L2_3	CosMx
3	L2_3	CosMx
4	L2_3	CosMx
1	L2_3	CosMx
6	L2_3	CosMx
4	L2_3	CosMx
11	L2_3	CosMx
1	L2_3	CosMx
24	L2_3	CosMx
1	L2_3	CosMx
7	L2_3	CosMx
9	L2_3	CosMx
0	L2_3	CosMx
5	L2_3	CosMx
3	L2_3	CosMx
25	L2_3	CosMx
11	L2_3	CosMx
1	L2_3	CosMx
3	L2_3	CosMx
3	L2_3	CosMx
21	L2_3	CosMx
2	L2_3	CosMx
2	L2_3	CosMx
1	L2_3	CosMx
4	L2_3	CosMx
7	L2_3	CosMx
2	L2_3	CosMx
0	L2_3	CosMx
15	L2_3	CosMx
29	L2_3	CosMx
2	L2_3	CosMx
1	L2_3	CosMx
10	L2_3	CosMx
3	L2_3	CosMx
10	L2_3	CosMx
0	L2_3	CosMx
3	L2_3	CosMx
6	L2_3	CosMx
5	L2_3	CosMx
25	L2_3	CosMx
1	L2_3	CosMx
20	L2_3	CosMx
23	L2_3	CosMx
9	L2_3	CosMx
16	L2_3	CosMx
7	L2_3	CosMx
9	L2_3	CosMx
1	L2_3	CosMx
14	L2_3	CosMx
14	L2_3	CosMx
12	L2_3	CosMx
1	L2_3	CosMx
4	L2_3	CosMx
3	L2_3	CosMx
17	L2_3	CosMx
0	L2_3	CosMx
6	L2_3	CosMx
9	L2_3	CosMx
10	L2_3	CosMx
10	L2_3	CosMx
0	L2_3	CosMx
8	L2_3	CosMx
22	L2_3	CosMx
18	L2_3	CosMx
3	L2_3	CosMx
19	L2_3	CosMx
5	L2_3	CosMx
10	L2_3	CosMx
7	L2_3	CosMx
3	L2_3	CosMx
6	L2_3	CosMx
7	L2_3	CosMx
2	L2_3	CosMx
3	L2_3	CosMx
10	L2_3	CosMx
14	L2_3	CosMx
12	L2_3	CosMx
10	L2_3	CosMx
2	L2_3	CosMx
1	L2_3	CosMx
2	L2_3	CosMx
9	L2_3	CosMx
12	L2_3	CosMx
13	L2_3	CosMx
2	L2_3	CosMx
5	L2_3	CosMx
11	L2_3	CosMx
3	L2_3	CosMx
8	L2_3	CosMx
10	L2_3	CosMx
6	L2_3	CosMx
1	L2_3	CosMx
2	L2_3	CosMx
12	L2_3	CosMx
1	L2_3	CosMx
0	L2_3	CosMx
0	L2_3	CosMx
0	L2_3	CosMx
6	L2_3	CosMx
2	L2_3	CosMx
1	L2_3	CosMx
9	L2_3	CosMx
7	L2_3	CosMx
5	L2_3	CosMx
5	L2_3	CosMx
2	L2_3	CosMx
9	L2_3	CosMx
19	L2_3	CosMx
1	L2_3	CosMx
5	L2_3	CosMx
6	L2_3	CosMx
2	L2_3	CosMx
0	L2_3	CosMx
5	L2_3	CosMx
3	L2_3	CosMx
7	L2_3	CosMx
6	L2_3	CosMx
5	L2_3	CosMx
7	L2_3	CosMx
4	L2_3	CosMx
12	L2_3	CosMx
0	L2_3	CosMx
7	L2_3	CosMx
0	L2_3	CosMx
2	L2_3	CosMx
14	L2_3	CosMx
1	L2_3	CosMx
7	L2_3	CosMx
9	L2_3	CosMx
15	L2_3	CosMx
4	L2_3	CosMx
[truncated: 58,153 more rows]

## Sheet: Figure_s7h_PPP2R2B
Expression_value	Cell_type	Condition
[truncated: 59,603 more rows]
