# Supplementary material for: Transcriptome size matters for single-cell RNA-seq normalization and bulk deconvolution
Source: Nat Commun. 2025 Feb 1;16:1246. doi: 10.1038/s41467-025-56623-1 (PMC11787294; doi:10.1038/s41467-025-56623-1)
Supplement: Supplementary file 6 — Source Data [file 41467_2025_56623_MOESM6_ESM.zip › Source_data/Figure_S8.xlsx]

## Sheet: Figure_S8a
Group	Sample	Cell_type	Expression	Ctype_Sample
Raw_count	Sp_410107	L5 IT CTX	13	L5 IT CTX_Sp410107
Raw_count	Sp_410107	L5 IT CTX	9	L5 IT CTX_Sp410107
Raw_count	Sp_410107	L5 IT CTX	5	L5 IT CTX_Sp410107
Raw_count	Sp_410107	L5 IT CTX	17	L5 IT CTX_Sp410107
Raw_count	Sp_410107	L5 IT CTX	7	L5 IT CTX_Sp410107
Raw_count	Sp_410107	L5 IT CTX	20	L5 IT CTX_Sp410107
Raw_count	Sp_410107	L5 IT CTX	9	L5 IT CTX_Sp410107
Raw_count	Sp_410107	L5 IT CTX	19	L5 IT CTX_Sp410107
Raw_count	Sp_410107	L5 IT CTX	11	L5 IT CTX_Sp410107
Raw_count	Sp_410107	L5 IT CTX	11	L5 IT CTX_Sp410107
Raw_count	Sp_410107	L5 IT CTX	9	L5 IT CTX_Sp410107
Raw_count	Sp_410107	L5 IT CTX	13	L5 IT CTX_Sp410107
Raw_count	Sp_410107	L5 IT CTX	18	L5 IT CTX_Sp410107
Raw_count	Sp_410107	L5 IT CTX	15	L5 IT CTX_Sp410107
Raw_count	Sp_410107	L5 IT CTX	10	L5 IT CTX_Sp410107
Raw_count	Sp_410107	L5 IT CTX	15	L5 IT CTX_Sp410107
Raw_count	Sp_410107	L5 IT CTX	8	L5 IT CTX_Sp410107
Raw_count	Sp_410107	L5 IT CTX	14	L5 IT CTX_Sp410107
Raw_count	Sp_410107	L5 IT CTX	8	L5 IT CTX_Sp410107
Raw_count	Sp_410107	L5 IT CTX	12	L5 IT CTX_Sp410107
Raw_count	Sp_410107	L5 IT CTX	16	L5 IT CTX_Sp410107
Raw_count	Sp_410107	L5 IT CTX	4	L5 IT CTX_Sp410107
Raw_count	Sp_410107	L5 IT CTX	12	L5 IT CTX_Sp410107
Raw_count	Sp_410107	L5 IT CTX	22	L5 IT CTX_Sp410107
Raw_count	Sp_410107	L5 IT CTX	13	L5 IT CTX_Sp410107
Raw_count	Sp_410107	L5 IT CTX	9	L5 IT CTX_Sp410107
Raw_count	Sp_410107	L5 IT CTX	1	L5 IT CTX_Sp410107
Raw_count	Sp_410107	L5 IT CTX	14	L5 IT CTX_Sp410107
Raw_count	Sp_410107	L5 IT CTX	36	L5 IT CTX_Sp410107
Raw_count	Sp_410107	L5 IT CTX	6	L5 IT CTX_Sp410107
Raw_count	Sp_410107	L5 IT CTX	6	L5 IT CTX_Sp410107
Raw_count	Sp_410107	L5 IT CTX	10	L5 IT CTX_Sp410107
Raw_count	Sp_410107	L5 IT CTX	19	L5 IT CTX_Sp410107
Raw_count	Sp_410107	L5 IT CTX	5	L5 IT CTX_Sp410107
Raw_count	Sp_410107	L5 IT CTX	7	L5 IT CTX_Sp410107
Raw_count	Sp_410107	L5 IT CTX	5	L5 IT CTX_Sp410107
Raw_count	Sp_410107	L5 IT CTX	17	L5 IT CTX_Sp410107
Raw_count	Sp_410107	L5 IT CTX	13	L5 IT CTX_Sp410107
Raw_count	Sp_410107	L5 IT CTX	15	L5 IT CTX_Sp410107
Raw_count	Sp_410107	L5 IT CTX	2	L5 IT CTX_Sp410107
Raw_count	Sp_410107	L5 IT CTX	6	L5 IT CTX_Sp410107
Raw_count	Sp_410107	L5 IT CTX	17	L5 IT CTX_Sp410107
Raw_count	Sp_410107	L5 IT CTX	12	L5 IT CTX_Sp410107
Raw_count	Sp_410107	L5 IT CTX	3	L5 IT CTX_Sp410107
Raw_count	Sp_410107	L5 IT CTX	9	L5 IT CTX_Sp410107
Raw_count	Sp_410107	L5 IT CTX	12	L5 IT CTX_Sp410107
Raw_count	Sp_410107	L5 IT CTX	12	L5 IT CTX_Sp410107
Raw_count	Sp_410107	L5 IT CTX	4	L5 IT CTX_Sp410107
Raw_count	Sp_410107	L5 IT CTX	13	L5 IT CTX_Sp410107
Raw_count	Sp_410107	L5 IT CTX	11	L5 IT CTX_Sp410107
Raw_count	Sp_410107	L5 IT CTX	16	L5 IT CTX_Sp410107
Raw_count	Sp_410107	L5 IT CTX	7	L5 IT CTX_Sp410107
Raw_count	Sp_410107	L5 IT CTX	12	L5 IT CTX_Sp410107
Raw_count	Sp_410107	L5 IT CTX	6	L5 IT CTX_Sp410107
Raw_count	Sp_410107	L5 IT CTX	6	L5 IT CTX_Sp410107
Raw_count	Sp_410107	L5 IT CTX	8	L5 IT CTX_Sp410107
Raw_count	Sp_410107	L5 IT CTX	8	L5 IT CTX_Sp410107
Raw_count	Sp_410107	L5 IT CTX	10	L5 IT CTX_Sp410107
Raw_count	Sp_410107	L5 IT CTX	10	L5 IT CTX_Sp410107
Raw_count	Sp_410107	L5 IT CTX	6	L5 IT CTX_Sp410107
Raw_count	Sp_410107	L5 IT CTX	22	L5 IT CTX_Sp410107
Raw_count	Sp_410107	L5 IT CTX	8	L5 IT CTX_Sp410107
Raw_count	Sp_410107	L5 IT CTX	14	L5 IT CTX_Sp410107
Raw_count	Sp_410107	L5 IT CTX	12	L5 IT CTX_Sp410107
Raw_count	Sp_410107	L5 IT CTX	13	L5 IT CTX_Sp410107
Raw_count	Sp_410107	L5 IT CTX	7	L5 IT CTX_Sp410107
Raw_count	Sp_410107	L5 IT CTX	7	L5 IT CTX_Sp410107
Raw_count	Sp_410107	L5 IT CTX	3	L5 IT CTX_Sp410107
Raw_count	Sp_410107	L5 IT CTX	7	L5 IT CTX_Sp410107
Raw_count	Sp_410107	L5 IT CTX	26	L5 IT CTX_Sp410107
Raw_count	Sp_410107	L5 IT CTX	15	L5 IT CTX_Sp410107
Raw_count	Sp_410107	L5 IT CTX	7	L5 IT CTX_Sp410107
Raw_count	Sp_410107	L5 IT CTX	9	L5 IT CTX_Sp410107
Raw_count	Sp_410107	L5 IT CTX	6	L5 IT CTX_Sp410107
Raw_count	Sp_410107	L5 IT CTX	0	L5 IT CTX_Sp410107
Raw_count	Sp_410107	L5 IT CTX	7	L5 IT CTX_Sp410107
Raw_count	Sp_410107	L5 IT CTX	5	L5 IT CTX_Sp410107
Raw_count	Sp_410107	L5 IT CTX	13	L5 IT CTX_Sp410107
Raw_count	Sp_410107	L5 IT CTX	6	L5 IT CTX_Sp410107
Raw_count	Sp_410107	L5 IT CTX	11	L5 IT CTX_Sp410107
Raw_count	Sp_410107	L5 IT CTX	14	L5 IT CTX_Sp410107
Raw_count	Sp_410107	L5 IT CTX	10	L5 IT CTX_Sp410107
Raw_count	Sp_410107	L5 IT CTX	9	L5 IT CTX_Sp410107
Raw_count	Sp_410107	L5 IT CTX	8	L5 IT CTX_Sp410107
Raw_count	Sp_410107	L5 IT CTX	19	L5 IT CTX_Sp410107
Raw_count	Sp_410107	L5 IT CTX	13	L5 IT CTX_Sp410107
Raw_count	Sp_410107	L5 IT CTX	9	L5 IT CTX_Sp410107
Raw_count	Sp_410107	L5 IT CTX	11	L5 IT CTX_Sp410107
Raw_count	Sp_410107	L5 IT CTX	14	L5 IT CTX_Sp410107
Raw_count	Sp_410107	L5 IT CTX	11	L5 IT CTX_Sp410107
Raw_count	Sp_410107	L5 IT CTX	13	L5 IT CTX_Sp410107
Raw_count	Sp_410107	L5 IT CTX	7	L5 IT CTX_Sp410107
Raw_count	Sp_410107	L5 IT CTX	11	L5 IT CTX_Sp410107
Raw_count	Sp_410107	L5 IT CTX	13	L5 IT CTX_Sp410107
Raw_count	Sp_410107	L5 IT CTX	13	L5 IT CTX_Sp410107
Raw_count	Sp_410107	L5 IT CTX	9	L5 IT CTX_Sp410107
Raw_count	Sp_410107	L5 IT CTX	6	L5 IT CTX_Sp410107
Raw_count	Sp_410107	L5 IT CTX	6	L5 IT CTX_Sp410107
Raw_count	Sp_410107	L5 IT CTX	12	L5 IT CTX_Sp410107
Raw_count	Sp_410107	L5 IT CTX	11	L5 IT CTX_Sp410107
Raw_count	Sp_410107	L5 IT CTX	13	L5 IT CTX_Sp410107
Raw_count	Sp_410107	L5 IT CTX	13	L5 IT CTX_Sp410107
Raw_count	Sp_410107	L5 IT CTX	10	L5 IT CTX_Sp410107
Raw_count	Sp_410107	L5 IT CTX	25	L5 IT CTX_Sp410107
Raw_count	Sp_410107	L5 IT CTX	14	L5 IT CTX_Sp410107
Raw_count	Sp_410107	L5 IT CTX	5	L5 IT CTX_Sp410107
Raw_count	Sp_410107	L5 IT CTX	4	L5 IT CTX_Sp410107
Raw_count	Sp_410107	L5 IT CTX	32	L5 IT CTX_Sp410107
Raw_count	Sp_410107	L5 IT CTX	14	L5 IT CTX_Sp410107
Raw_count	Sp_410107	L5 IT CTX	11	L5 IT CTX_Sp410107
Raw_count	Sp_410107	L5 IT CTX	10	L5 IT CTX_Sp410107
Raw_count	Sp_410107	L5 IT CTX	7	L5 IT CTX_Sp410107
Raw_count	Sp_410107	L5 IT CTX	16	L5 IT CTX_Sp410107
Raw_count	Sp_410107	L5 IT CTX	15	L5 IT CTX_Sp410107
Raw_count	Sp_410107	L5 IT CTX	10	L5 IT CTX_Sp410107
Raw_count	Sp_410107	L5 IT CTX	7	L5 IT CTX_Sp410107
Raw_count	Sp_410107	L5 IT CTX	1	L5 IT CTX_Sp410107
Raw_count	Sp_410107	L5 IT CTX	7	L5 IT CTX_Sp410107
Raw_count	Sp_410107	L5 IT CTX	11	L5 IT CTX_Sp410107
Raw_count	Sp_410107	L5 IT CTX	30	L5 IT CTX_Sp410107
Raw_count	Sp_410107	L5 IT CTX	26	L5 IT CTX_Sp410107
Raw_count	Sp_410107	L5 IT CTX	13	L5 IT CTX_Sp410107
Raw_count	Sp_410107	L5 IT CTX	12	L5 IT CTX_Sp410107
Raw_count	Sp_410107	L5 IT CTX	23	L5 IT CTX_Sp410107
Raw_count	Sp_410107	L5 IT CTX	11	L5 IT CTX_Sp410107
Raw_count	Sp_410107	L5 IT CTX	4	L5 IT CTX_Sp410107
Raw_count	Sp_410107	L5 IT CTX	14	L5 IT CTX_Sp410107
Raw_count	Sp_410107	L5 IT CTX	5	L5 IT CTX_Sp410107
Raw_count	Sp_410107	L5 IT CTX	9	L5 IT CTX_Sp410107
Raw_count	Sp_410107	L5 IT CTX	9	L5 IT CTX_Sp410107
Raw_count	Sp_410107	L5 IT CTX	28	L5 IT CTX_Sp410107
Raw_count	Sp_410107	L5 IT CTX	27	L5 IT CTX_Sp410107
Raw_count	Sp_410107	L5 IT CTX	8	L5 IT CTX_Sp410107
Raw_count	Sp_410107	L5 IT CTX	12	L5 IT CTX_Sp410107
Raw_count	Sp_410107	L5 IT CTX	20	L5 IT CTX_Sp410107
Raw_count	Sp_410107	L5 IT CTX	18	L5 IT CTX_Sp410107
Raw_count	Sp_410107	L5 IT CTX	7	L5 IT CTX_Sp410107
Raw_count	Sp_410107	L5 IT CTX	8	L5 IT CTX_Sp410107
Raw_count	Sp_410107	L5 IT CTX	9	L5 IT CTX_Sp410107
Raw_count	Sp_410107	L5 IT CTX	3	L5 IT CTX_Sp410107
Raw_count	Sp_410107	L5 IT CTX	13	L5 IT CTX_Sp410107
Raw_count	Sp_410107	L5 IT CTX	16	L5 IT CTX_Sp410107
Raw_count	Sp_410107	L5 IT CTX	14	L5 IT CTX_Sp410107
Raw_count	Sp_410107	L5 IT CTX	11	L5 IT CTX_Sp410107
Raw_count	Sp_410107	L5 IT CTX	10	L5 IT CTX_Sp410107
Raw_count	Sp_410107	L5 IT CTX	13	L5 IT CTX_Sp410107
Raw_count	Sp_410107	L5 IT CTX	17	L5 IT CTX_Sp410107
Raw_count	Sp_410107	L5 IT CTX	6	L5 IT CTX_Sp410107
Raw_count	Sp_410107	L5 IT CTX	22	L5 IT CTX_Sp410107
Raw_count	Sp_410107	L5 IT CTX	20	L5 IT CTX_Sp410107
Raw_count	Sp_410107	L5 IT CTX	28	L5 IT CTX_Sp410107
Raw_count	Sp_410107	L5 IT CTX	9	L5 IT CTX_Sp410107
Raw_count	Sp_410107	L5 IT CTX	12	L5 IT CTX_Sp410107
Raw_count	Sp_410107	L5 IT CTX	14	L5 IT CTX_Sp410107
Raw_count	Sp_410107	L5 IT CTX	11	L5 IT CTX_Sp410107
Raw_count	Sp_410107	L5 IT CTX	12	L5 IT CTX_Sp410107
Raw_count	Sp_410107	L5 IT CTX	21	L5 IT CTX_Sp410107
Raw_count	Sp_410107	L5 IT CTX	23	L5 IT CTX_Sp410107
Raw_count	Sp_410107	L5 IT CTX	3	L5 IT CTX_Sp410107
Raw_count	Sp_410107	L5 IT CTX	16	L5 IT CTX_Sp410107
Raw_count	Sp_410107	L5 IT CTX	24	L5 IT CTX_Sp410107
Raw_count	Sp_410107	L5 IT CTX	8	L5 IT CTX_Sp410107
Raw_count	Sp_410107	L5 IT CTX	11	L5 IT CTX_Sp410107
Raw_count	Sp_410107	L5 IT CTX	12	L5 IT CTX_Sp410107
Raw_count	Sp_410107	L5 IT CTX	8	L5 IT CTX_Sp410107
Raw_count	Sp_410107	L5 IT CTX	13	L5 IT CTX_Sp410107
Raw_count	Sp_410107	L5 IT CTX	7	L5 IT CTX_Sp410107
Raw_count	Sp_410107	L5 IT CTX	17	L5 IT CTX_Sp410107
Raw_count	Sp_410107	L5 IT CTX	21	L5 IT CTX_Sp410107
Raw_count	Sp_410107	L5 IT CTX	4	L5 IT CTX_Sp410107
Raw_count	Sp_410107	L5 IT CTX	8	L5 IT CTX_Sp410107
Raw_count	Sp_410107	L5 IT CTX	9	L5 IT CTX_Sp410107
Raw_count	Sp_410107	L5 IT CTX	10	L5 IT CTX_Sp410107
Raw_count	Sp_410107	L5 IT CTX	20	L5 IT CTX_Sp410107
Raw_count	Sp_410107	L5 IT CTX	6	L5 IT CTX_Sp410107
Raw_count	Sp_410107	L5 IT CTX	10	L5 IT CTX_Sp410107
Raw_count	Sp_410107	L5 IT CTX	10	L5 IT CTX_Sp410107
Raw_count	Sp_410107	L5 IT CTX	8	L5 IT CTX_Sp410107
Raw_count	Sp_410107	L5 IT CTX	12	L5 IT CTX_Sp410107
Raw_count	Sp_410107	L5 IT CTX	19	L5 IT CTX_Sp410107
Raw_count	Sp_410107	L5 IT CTX	9	L5 IT CTX_Sp410107
Raw_count	Sp_410107	L5 IT CTX	15	L5 IT CTX_Sp410107
Raw_count	Sp_410107	L5 IT CTX	11	L5 IT CTX_Sp410107
Raw_count	Sp_410107	L5 IT CTX	12	L5 IT CTX_Sp410107
Raw_count	Sp_410107	L5 IT CTX	23	L5 IT CTX_Sp410107
Raw_count	Sp_410107	L5 IT CTX	9	L5 IT CTX_Sp410107
Raw_count	Sp_410107	L5 IT CTX	32	L5 IT CTX_Sp410107
Raw_count	Sp_410107	L5 IT CTX	11	L5 IT CTX_Sp410107
Raw_count	Sp_410107	L5 IT CTX	7	L5 IT CTX_Sp410107
Raw_count	Sp_410107	L5 IT CTX	7	L5 IT CTX_Sp410107
Raw_count	Sp_410107	L5 IT CTX	8	L5 IT CTX_Sp410107
Raw_count	Sp_410107	L5 IT CTX	11	L5 IT CTX_Sp410107
Raw_count	Sp_410107	L5 IT CTX	9	L5 IT CTX_Sp410107
Raw_count	Sp_410107	L5 IT CTX	5	L5 IT CTX_Sp410107
Raw_count	Sp_410107	L5 IT CTX	10	L5 IT CTX_Sp410107
Raw_count	Sp_410107	L5 IT CTX	3	L5 IT CTX_Sp410107
Raw_count	Sp_410107	L5 IT CTX	30	L5 IT CTX_Sp410107
Raw_count	Sp_410107	L5 IT CTX	6	L5 IT CTX_Sp410107
Raw_count	Sp_410107	L5 IT CTX	25	L5 IT CTX_Sp410107
Raw_count	Sp_410107	L5 IT CTX	16	L5 IT CTX_Sp410107
Raw_count	Sp_410107	L5 IT CTX	12	L5 IT CTX_Sp410107
Raw_count	Sp_410107	L5 IT CTX	10	L5 IT CTX_Sp410107
Raw_count	Sp_410107	L5 IT CTX	12	L5 IT CTX_Sp410107
Raw_count	Sp_410107	L5 IT CTX	13	L5 IT CTX_Sp410107
Raw_count	Sp_410107	L5 IT CTX	12	L5 IT CTX_Sp410107
Raw_count	Sp_410107	L5 IT CTX	12	L5 IT CTX_Sp410107
Raw_count	Sp_410107	L5 IT CTX	6	L5 IT CTX_Sp410107
Raw_count	Sp_410107	L5 IT CTX	12	L5 IT CTX_Sp410107
Raw_count	Sp_410107	L5 IT CTX	2	L5 IT CTX_Sp410107
Raw_count	Sp_410107	L5 IT CTX	5	L5 IT CTX_Sp410107
Raw_count	Sp_410107	L5 IT CTX	15	L5 IT CTX_Sp410107
Raw_count	Sp_410107	L5 IT CTX	11	L5 IT CTX_Sp410107
Raw_count	Sp_410107	L5 IT CTX	11	L5 IT CTX_Sp410107
Raw_count	Sp_410107	L5 IT CTX	8	L5 IT CTX_Sp410107
Raw_count	Sp_410107	L5 IT CTX	4	L5 IT CTX_Sp410107
Raw_count	Sp_410107	L5 IT CTX	7	L5 IT CTX_Sp410107
Raw_count	Sp_410107	L5 IT CTX	3	L5 IT CTX_Sp410107
Raw_count	Sp_410107	L5 IT CTX	5	L5 IT CTX_Sp410107
Raw_count	Sp_410107	L5 IT CTX	15	L5 IT CTX_Sp410107
Raw_count	Sp_410107	L5 IT CTX	10	L5 IT CTX_Sp410107
Raw_count	Sp_410107	L5 IT CTX	15	L5 IT CTX_Sp410107
Raw_count	Sp_410107	L5 IT CTX	19	L5 IT CTX_Sp410107
Raw_count	Sp_410107	L5 IT CTX	6	L5 IT CTX_Sp410107
Raw_count	Sp_410107	L5 IT CTX	10	L5 IT CTX_Sp410107
Raw_count	Sp_410107	L5 IT CTX	2	L5 IT CTX_Sp410107
Raw_count	Sp_410107	L5 IT CTX	5	L5 IT CTX_Sp410107
Raw_count	Sp_410107	L5 IT CTX	7	L5 IT CTX_Sp410107
Raw_count	Sp_410107	L5 IT CTX	1	L5 IT CTX_Sp410107
Raw_count	Sp_410107	L5 IT CTX	8	L5 IT CTX_Sp410107
Raw_count	Sp_410107	L5 IT CTX	6	L5 IT CTX_Sp410107
Raw_count	Sp_410107	L5 IT CTX	5	L5 IT CTX_Sp410107
Raw_count	Sp_410107	L5 IT CTX	11	L5 IT CTX_Sp410107
Raw_count	Sp_410107	L5 IT CTX	13	L5 IT CTX_Sp410107
Raw_count	Sp_410107	L5 IT CTX	8	L5 IT CTX_Sp410107
Raw_count	Sp_410107	L5 IT CTX	8	L5 IT CTX_Sp410107
Raw_count	Sp_410107	L5 IT CTX	1	L5 IT CTX_Sp410107
Raw_count	Sp_410107	L5 IT CTX	7	L5 IT CTX_Sp410107
Raw_count	Sp_410107	L5 IT CTX	4	L5 IT CTX_Sp410107
Raw_count	Sp_410107	L5 IT CTX	14	L5 IT CTX_Sp410107
Raw_count	Sp_410107	L5 IT CTX	14	L5 IT CTX_Sp410107
Raw_count	Sp_410107	L5 IT CTX	14	L5 IT CTX_Sp410107
Raw_count	Sp_410107	L5 IT CTX	15	L5 IT CTX_Sp410107
Raw_count	Sp_410107	L5 IT CTX	22	L5 IT CTX_Sp410107
Raw_count	Sp_410107	L5 IT CTX	17	L5 IT CTX_Sp410107
Raw_count	Sp_410107	L5 IT CTX	10	L5 IT CTX_Sp410107
Raw_count	Sp_410107	L5 IT CTX	7	L5 IT CTX_Sp410107
Raw_count	Sp_410107	L5 IT CTX	4	L5 IT CTX_Sp410107
Raw_count	Sp_410107	L5 IT CTX	10	L5 IT CTX_Sp410107
Raw_count	Sp_410107	L5 IT CTX	10	L5 IT CTX_Sp410107
Raw_count	Sp_410107	L5 IT CTX	22	L5 IT CTX_Sp410107
Raw_count	Sp_410107	L5 IT CTX	20	L5 IT CTX_Sp410107
Raw_count	Sp_410107	L5 IT CTX	8	L5 IT CTX_Sp410107
Raw_count	Sp_410107	L5 IT CTX	19	L5 IT CTX_Sp410107
Raw_count	Sp_410107	L5 IT CTX	8	L5 IT CTX_Sp410107
Raw_count	Sp_410107	L5 IT CTX	15	L5 IT CTX_Sp410107
Raw_count	Sp_410107	L5 IT CTX	43	L5 IT CTX_Sp410107
Raw_count	Sp_410107	L5 IT CTX	13	L5 IT CTX_Sp410107
Raw_count	Sp_410107	L5 IT CTX	13	L5 IT CTX_Sp410107
Raw_count	Sp_410107	L5 IT CTX	10	L5 IT CTX_Sp410107
Raw_count	Sp_410107	L5 IT CTX	8	L5 IT CTX_Sp410107
Raw_count	Sp_410107	L5 IT CTX	10	L5 IT CTX_Sp410107
Raw_count	Sp_410107	L5 IT CTX	7	L5 IT CTX_Sp410107
Raw_count	Sp_410107	L5 IT CTX	0	L5 IT CTX_Sp410107
Raw_count	Sp_410107	L5 IT CTX	20	L5 IT CTX_Sp410107
Raw_count	Sp_410107	L5 IT CTX	5	L5 IT CTX_Sp410107
Raw_count	Sp_410107	L5 IT CTX	13	L5 IT CTX_Sp410107
Raw_count	Sp_410107	L5 IT CTX	24	L5 IT CTX_Sp410107
Raw_count	Sp_410107	L5 IT CTX	12	L5 IT CTX_Sp410107
Raw_count	Sp_410107	L5 IT CTX	2	L5 IT CTX_Sp410107
Raw_count	Sp_410107	L5 IT CTX	11	L5 IT CTX_Sp410107
Raw_count	Sp_410107	L5 IT CTX	15	L5 IT CTX_Sp410107
Raw_count	Sp_410107	L5 IT CTX	10	L5 IT CTX_Sp410107
Raw_count	Sp_410107	L5 IT CTX	5	L5 IT CTX_Sp410107
Raw_count	Sp_410107	L5 IT CTX	13	L5 IT CTX_Sp410107
Raw_count	Sp_410107	L5 IT CTX	5	L5 IT CTX_Sp410107
Raw_count	Sp_410107	L5 IT CTX	22	L5 IT CTX_Sp410107
Raw_count	Sp_410107	L5 IT CTX	8	L5 IT CTX_Sp410107
Raw_count	Sp_410107	L5 IT CTX	23	L5 IT CTX_Sp410107
Raw_count	Sp_410107	L5 IT CTX	14	L5 IT CTX_Sp410107
Raw_count	Sp_410107	L5 IT CTX	7	L5 IT CTX_Sp410107
Raw_count	Sp_410107	L5 IT CTX	23	L5 IT CTX_Sp410107
Raw_count	Sp_410107	L5 IT CTX	15	L5 IT CTX_Sp410107
Raw_count	Sp_410107	L5 IT CTX	2	L5 IT CTX_Sp410107
Raw_count	Sp_410107	L5 IT CTX	17	L5 IT CTX_Sp410107
Raw_count	Sp_410107	L5 IT CTX	11	L5 IT CTX_Sp410107
Raw_count	Sp_410107	L5 IT CTX	18	L5 IT CTX_Sp410107
Raw_count	Sp_410107	L5 IT CTX	8	L5 IT CTX_Sp410107
Raw_count	Sp_410107	L5 IT CTX	6	L5 IT CTX_Sp410107
Raw_count	Sp_410107	L5 IT CTX	6	L5 IT CTX_Sp410107
Raw_count	Sp_410107	L5 IT CTX	9	L5 IT CTX_Sp410107
Raw_count	Sp_410107	L5 IT CTX	8	L5 IT CTX_Sp410107
Raw_count	Sp_410107	L5 IT CTX	12	L5 IT CTX_Sp410107
Raw_count	Sp_410107	L5 IT CTX	17	L5 IT CTX_Sp410107
Raw_count	Sp_410107	L5 IT CTX	8	L5 IT CTX_Sp410107
Raw_count	Sp_410107	L5 IT CTX	9	L5 IT CTX_Sp410107
Raw_count	Sp_410107	L5 IT CTX	12	L5 IT CTX_Sp410107
Raw_count	Sp_410107	L5 IT CTX	16	L5 IT CTX_Sp410107
Raw_count	Sp_410107	L5 IT CTX	13	L5 IT CTX_Sp410107
Raw_count	Sp_410107	L5 IT CTX	5	L5 IT CTX_Sp410107
Raw_count	Sp_410107	L5 IT CTX	11	L5 IT CTX_Sp410107
Raw_count	Sp_410107	L5 IT CTX	10	L5 IT CTX_Sp410107
Raw_count	Sp_410107	L5 IT CTX	9	L5 IT CTX_Sp410107
Raw_count	Sp_410107	L5 IT CTX	8	L5 IT CTX_Sp410107
Raw_count	Sp_410107	L5 IT CTX	4	L5 IT CTX_Sp410107
Raw_count	Sp_410107	L5 IT CTX	8	L5 IT CTX_Sp410107
Raw_count	Sp_410107	L5 IT CTX	16	L5 IT CTX_Sp410107
Raw_count	Sp_410107	L5 IT CTX	27	L5 IT CTX_Sp410107
Raw_count	Sp_410107	L5 IT CTX	11	L5 IT CTX_Sp410107
Raw_count	Sp_410107	L5 IT CTX	10	L5 IT CTX_Sp410107
Raw_count	Sp_410107	L5 IT CTX	31	L5 IT CTX_Sp410107
Raw_count	Sp_410107	L5 IT CTX	12	L5 IT CTX_Sp410107
Raw_count	Sp_410107	L5 IT CTX	9	L5 IT CTX_Sp410107
Raw_count	Sp_410107	L5 IT CTX	18	L5 IT CTX_Sp410107
Raw_count	Sp_410107	L5 IT CTX	3	L5 IT CTX_Sp410107
Raw_count	Sp_410107	L5 IT CTX	6	L5 IT CTX_Sp410107
Raw_count	Sp_410107	L5 IT CTX	17	L5 IT CTX_Sp410107
Raw_count	Sp_410107	L5 IT CTX	3	L5 IT CTX_Sp410107
Raw_count	Sp_410107	L5 IT CTX	16	L5 IT CTX_Sp410107
Raw_count	Sp_410107	L5 IT CTX	10	L5 IT CTX_Sp410107
Raw_count	Sp_410107	L5 IT CTX	22	L5 IT CTX_Sp410107
Raw_count	Sp_410107	L5 IT CTX	14	L5 IT CTX_Sp410107
Raw_count	Sp_410107	L5 IT CTX	8	L5 IT CTX_Sp410107
Raw_count	Sp_410107	L5 IT CTX	12	L5 IT CTX_Sp410107
Raw_count	Sp_410107	L5 IT CTX	10	L5 IT CTX_Sp410107
Raw_count	Sp_410107	L5 IT CTX	14	L5 IT CTX_Sp410107
Raw_count	Sp_410107	L5 IT CTX	8	L5 IT CTX_Sp410107
Raw_count	Sp_410107	L5 IT CTX	10	L5 IT CTX_Sp410107
Raw_count	Sp_410107	L5 IT CTX	11	L5 IT CTX_Sp410107
Raw_count	Sp_410107	L5 IT CTX	3	L5 IT CTX_Sp410107
Raw_count	Sp_410107	L5 IT CTX	7	L5 IT CTX_Sp410107
Raw_count	Sp_410107	L5 IT CTX	10	L5 IT CTX_Sp410107
Raw_count	Sp_410107	L5 IT CTX	13	L5 IT CTX_Sp410107
Raw_count	Sp_410107	L5 IT CTX	13	L5 IT CTX_Sp410107
Raw_count	Sp_410107	L5 IT CTX	22	L5 IT CTX_Sp410107
Raw_count	Sp_410107	L5 IT CTX	7	L5 IT CTX_Sp410107
Raw_count	Sp_410107	L5 IT CTX	4	L5 IT CTX_Sp410107
Raw_count	Sp_410107	L5 IT CTX	10	L5 IT CTX_Sp410107
Raw_count	Sp_410107	L5 IT CTX	8	L5 IT CTX_Sp410107
Raw_count	Sp_410107	L5 IT CTX	8	L5 IT CTX_Sp410107
Raw_count	Sp_410107	L5 IT CTX	11	L5 IT CTX_Sp410107
Raw_count	Sp_410107	L5 IT CTX	13	L5 IT CTX_Sp410107
Raw_count	Sp_410107	L5 IT CTX	24	L5 IT CTX_Sp410107
Raw_count	Sp_410107	L5 IT CTX	6	L5 IT CTX_Sp410107
Raw_count	Sp_410107	L5 IT CTX	8	L5 IT CTX_Sp410107
Raw_count	Sp_410107	L5 IT CTX	9	L5 IT CTX_Sp410107
Raw_count	Sp_410107	L5 IT CTX	6	L5 IT CTX_Sp410107
Raw_count	Sp_410107	L5 IT CTX	7	L5 IT CTX_Sp410107
Raw_count	Sp_410107	L5 IT CTX	9	L5 IT CTX_Sp410107
Raw_count	Sp_410107	L5 IT CTX	20	L5 IT CTX_Sp410107
Raw_count	Sp_410107	L5 IT CTX	8	L5 IT CTX_Sp410107
Raw_count	Sp_410107	L5 IT CTX	5	L5 IT CTX_Sp410107
Raw_count	Sp_410107	L5 IT CTX	8	L5 IT CTX_Sp410107
Raw_count	Sp_410107	L5 IT CTX	15	L5 IT CTX_Sp410107
Raw_count	Sp_410107	L5 IT CTX	14	L5 IT CTX_Sp410107
Raw_count	Sp_410107	L5 IT CTX	5	L5 IT CTX_Sp410107
Raw_count	Sp_410107	L5 IT CTX	2	L5 IT CTX_Sp410107
Raw_count	Sp_410107	L5 IT CTX	5	L5 IT CTX_Sp410107
Raw_count	Sp_410107	L5 IT CTX	4	L5 IT CTX_Sp410107
Raw_count	Sp_410107	L5 IT CTX	16	L5 IT CTX_Sp410107
Raw_count	Sp_410107	L5 IT CTX	17	L5 IT CTX_Sp410107
Raw_count	Sp_410107	L5 IT CTX	4	L5 IT CTX_Sp410107
Raw_count	Sp_410107	L5 IT CTX	19	L5 IT CTX_Sp410107
Raw_count	Sp_410107	L5 IT CTX	3	L5 IT CTX_Sp410107
Raw_count	Sp_410107	L5 IT CTX	13	L5 IT CTX_Sp410107
Raw_count	Sp_410107	L5 IT CTX	8	L5 IT CTX_Sp410107
Raw_count	Sp_410107	L5 IT CTX	3	L5 IT CTX_Sp410107
Raw_count	Sp_410107	L5 IT CTX	5	L5 IT CTX_Sp410107
Raw_count	Sp_410107	L5 IT CTX	17	L5 IT CTX_Sp410107
Raw_count	Sp_410107	L5 IT CTX	10	L5 IT CTX_Sp410107
Raw_count	Sp_410107	L5 IT CTX	7	L5 IT CTX_Sp410107
Raw_count	Sp_410107	L5 IT CTX	17	L5 IT CTX_Sp410107
Raw_count	Sp_410107	L5 IT CTX	29	L5 IT CTX_Sp410107
Raw_count	Sp_410107	L5 IT CTX	15	L5 IT CTX_Sp410107
Raw_count	Sp_410107	L5 IT CTX	15	L5 IT CTX_Sp410107
Raw_count	Sp_410107	L5 IT CTX	5	L5 IT CTX_Sp410107
Raw_count	Sp_410107	L5 IT CTX	8	L5 IT CTX_Sp410107
Raw_count	Sp_410107	L5 IT CTX	16	L5 IT CTX_Sp410107
Raw_count	Sp_410107	L5 IT CTX	5	L5 IT CTX_Sp410107
Raw_count	Sp_410107	L5 IT CTX	28	L5 IT CTX_Sp410107
Raw_count	Sp_410107	L5 IT CTX	14	L5 IT CTX_Sp410107
Raw_count	Sp_410107	L5 IT CTX	8	L5 IT CTX_Sp410107
Raw_count	Sp_410107	L5 IT CTX	1	L5 IT CTX_Sp410107
Raw_count	Sp_410107	L5 IT CTX	10	L5 IT CTX_Sp410107
Raw_count	Sp_410107	L5 IT CTX	11	L5 IT CTX_Sp410107
Raw_count	Sp_410107	L5 IT CTX	17	L5 IT CTX_Sp410107
Raw_count	Sp_410107	L5 IT CTX	13	L5 IT CTX_Sp410107
Raw_count	Sp_410107	L5 IT CTX	3	L5 IT CTX_Sp410107
Raw_count	Sp_410107	L5 IT CTX	15	L5 IT CTX_Sp410107
Raw_count	Sp_410107	L5 IT CTX	7	L5 IT CTX_Sp410107
Raw_count	Sp_410107	L5 IT CTX	7	L5 IT CTX_Sp410107
Raw_count	Sp_410107	L5 IT CTX	20	L5 IT CTX_Sp410107
Raw_count	Sp_410107	L5 IT CTX	6	L5 IT CTX_Sp410107
Raw_count	Sp_410107	L5 IT CTX	6	L5 IT CTX_Sp410107
Raw_count	Sp_410107	L5 IT CTX	13	L5 IT CTX_Sp410107
Raw_count	Sp_410107	L5 IT CTX	9	L5 IT CTX_Sp410107
Raw_count	Sp_410107	L5 IT CTX	9	L5 IT CTX_Sp410107
Raw_count	Sp_410107	L5 IT CTX	10	L5 IT CTX_Sp410107
Raw_count	Sp_410107	L5 IT CTX	8	L5 IT CTX_Sp410107
Raw_count	Sp_410107	L5 IT CTX	11	L5 IT CTX_Sp410107
Raw_count	Sp_410107	L5 IT CTX	16	L5 IT CTX_Sp410107
Raw_count	Sp_410107	L5 IT CTX	1	L5 IT CTX_Sp410107
Raw_count	Sp_410107	L5 IT CTX	31	L5 IT CTX_Sp410107
Raw_count	Sp_410107	L5 IT CTX	4	L5 IT CTX_Sp410107
Raw_count	Sp_410107	L5 IT CTX	14	L5 IT CTX_Sp410107
Raw_count	Sp_410107	L5 IT CTX	30	L5 IT CTX_Sp410107
Raw_count	Sp_410107	L5 IT CTX	10	L5 IT CTX_Sp410107
Raw_count	Sp_410107	L5 IT CTX	9	L5 IT CTX_Sp410107
Raw_count	Sp_410107	L5 IT CTX	14	L5 IT CTX_Sp410107
Raw_count	Sp_410107	L5 IT CTX	4	L5 IT CTX_Sp410107
Raw_count	Sp_410107	L5 IT CTX	3	L5 IT CTX_Sp410107
Raw_count	Sp_410107	L5 IT CTX	8	L5 IT CTX_Sp410107
Raw_count	Sp_410107	L5 IT CTX	15	L5 IT CTX_Sp410107
Raw_count	Sp_410107	L5 IT CTX	6	L5 IT CTX_Sp410107
Raw_count	Sp_410107	L5 IT CTX	7	L5 IT CTX_Sp410107
Raw_count	Sp_410107	L5 IT CTX	18	L5 IT CTX_Sp410107
Raw_count	Sp_410107	L5 IT CTX	3	L5 IT CTX_Sp410107
Raw_count	Sp_410107	L5 IT CTX	19	L5 IT CTX_Sp410107
Raw_count	Sp_410107	L5 IT CTX	8	L5 IT CTX_Sp410107
Raw_count	Sp_410107	L5 IT CTX	13	L5 IT CTX_Sp410107
Raw_count	Sp_410107	L5 IT CTX	6	L5 IT CTX_Sp410107
Raw_count	Sp_410107	L5 IT CTX	5	L5 IT CTX_Sp410107
Raw_count	Sp_410107	L5 IT CTX	6	L5 IT CTX_Sp410107
Raw_count	Sp_410107	L5 IT CTX	11	L5 IT CTX_Sp410107
Raw_count	Sp_410107	L5 IT CTX	13	L5 IT CTX_Sp410107
Raw_count	Sp_410107	L5 IT CTX	5	L5 IT CTX_Sp410107
Raw_count	Sp_410107	L5 IT CTX	27	L5 IT CTX_Sp410107
Raw_count	Sp_410107	L5 IT CTX	7	L5 IT CTX_Sp410107
Raw_count	Sp_410107	L5 IT CTX	3	L5 IT CTX_Sp410107
Raw_count	Sp_410107	L5 IT CTX	8	L5 IT CTX_Sp410107
Raw_count	Sp_410107	L5 IT CTX	9	L5 IT CTX_Sp410107
Raw_count	Sp_410107	L5 IT CTX	9	L5 IT CTX_Sp410107
Raw_count	Sp_410107	L5 IT CTX	13	L5 IT CTX_Sp410107
Raw_count	Sp_410107	L5 IT CTX	12	L5 IT CTX_Sp410107
Raw_count	Sp_410107	L5 IT CTX	6	L5 IT CTX_Sp410107
Raw_count	Sp_410107	L5 IT CTX	10	L5 IT CTX_Sp410107
Raw_count	Sp_410107	L5 IT CTX	18	L5 IT CTX_Sp410107
Raw_count	Sp_410107	L5 IT CTX	4	L5 IT CTX_Sp410107
Raw_count	Sp_410107	L5 IT CTX	12	L5 IT CTX_Sp410107
Raw_count	Sp_410107	L5 IT CTX	11	L5 IT CTX_Sp410107
Raw_count	Sp_410107	L5 IT CTX	18	L5 IT CTX_Sp410107
Raw_count	Sp_410107	L5 IT CTX	17	L5 IT CTX_Sp410107
Raw_count	Sp_410107	L5 IT CTX	20	L5 IT CTX_Sp410107
Raw_count	Sp_410107	L5 IT CTX	10	L5 IT CTX_Sp410107
Raw_count	Sp_410107	L5 IT CTX	4	L5 IT CTX_Sp410107
Raw_count	Sp_410107	L5 IT CTX	6	L5 IT CTX_Sp410107
Raw_count	Sp_410107	L5 IT CTX	18	L5 IT CTX_Sp410107
Raw_count	Sp_410107	L5 IT CTX	14	L5 IT CTX_Sp410107
Raw_count	Sp_410107	L5 IT CTX	3	L5 IT CTX_Sp410107
Raw_count	Sp_410107	L5 IT CTX	13	L5 IT CTX_Sp410107
Raw_count	Sp_410107	L5 IT CTX	10	L5 IT CTX_Sp410107
Raw_count	Sp_410107	L5 IT CTX	7	L5 IT CTX_Sp410107
Raw_count	Sp_410107	L5 IT CTX	18	L5 IT CTX_Sp410107
Raw_count	Sp_410107	L5 IT CTX	3	L5 IT CTX_Sp410107
Raw_count	Sp_410107	L5 IT CTX	16	L5 IT CTX_Sp410107
Raw_count	Sp_410107	L5 IT CTX	17	L5 IT CTX_Sp410107
Raw_count	Sp_410107	L5 IT CTX	6	L5 IT CTX_Sp410107
Raw_count	Sp_410107	L5 IT CTX	2	L5 IT CTX_Sp410107
Raw_count	Sp_410107	L5 IT CTX	15	L5 IT CTX_Sp410107
Raw_count	Sp_410107	L5 IT CTX	9	L5 IT CTX_Sp410107
Raw_count	Sp_410107	L5 IT CTX	8	L5 IT CTX_Sp410107
Raw_count	Sp_410107	L5 IT CTX	7	L5 IT CTX_Sp410107
Raw_count	Sp_410107	L5 IT CTX	4	L5 IT CTX_Sp410107
Raw_count	Sp_410107	L5 IT CTX	19	L5 IT CTX_Sp410107
Raw_count	Sp_410107	L5 IT CTX	10	L5 IT CTX_Sp410107
Raw_count	Sp_410107	L5 IT CTX	3	L5 IT CTX_Sp410107
Raw_count	Sp_410107	L5 IT CTX	10	L5 IT CTX_Sp410107
Raw_count	Sp_410107	L5 IT CTX	2	L5 IT CTX_Sp410107
Raw_count	Sp_410107	L5 IT CTX	13	L5 IT CTX_Sp410107
Raw_count	Sp_410107	L5 IT CTX	15	L5 IT CTX_Sp410107
Raw_count	Sp_410107	L5 IT CTX	12	L5 IT CTX_Sp410107
Raw_count	Sp_410107	L5 IT CTX	8	L5 IT CTX_Sp410107
Raw_count	Sp_410107	L5 IT CTX	14	L5 IT CTX_Sp410107
Raw_count	Sp_410107	L5 IT CTX	10	L5 IT CTX_Sp410107
Raw_count	Sp_410107	L5 IT CTX	5	L5 IT CTX_Sp410107
Raw_count	Sp_410107	L5 IT CTX	13	L5 IT CTX_Sp410107
Raw_count	Sp_410107	L5 IT CTX	8	L5 IT CTX_Sp410107
Raw_count	Sp_410107	L5 IT CTX	17	L5 IT CTX_Sp410107
Raw_count	Sp_410107	L5 IT CTX	8	L5 IT CTX_Sp410107
Raw_count	Sp_410107	L5 IT CTX	19	L5 IT CTX_Sp410107
Raw_count	Sp_410107	L5 IT CTX	9	L5 IT CTX_Sp410107
Raw_count	Sp_410107	L5 IT CTX	9	L5 IT CTX_Sp410107
Raw_count	Sp_410107	L5 IT CTX	7	L5 IT CTX_Sp410107
Raw_count	Sp_410107	L5 IT CTX	26	L5 IT CTX_Sp410107
Raw_count	Sp_410107	L5 IT CTX	28	L5 IT CTX_Sp410107
Raw_count	Sp_410107	L5 IT CTX	3	L5 IT CTX_Sp410107
Raw_count	Sp_410107	L5 IT CTX	12	L5 IT CTX_Sp410107
Raw_count	Sp_410107	L5 IT CTX	5	L5 IT CTX_Sp410107
Raw_count	Sp_410107	L5 IT CTX	27	L5 IT CTX_Sp410107
Raw_count	Sp_410107	L5 IT CTX	14	L5 IT CTX_Sp410107
Raw_count	Sp_410107	L5 IT CTX	12	L5 IT CTX_Sp410107
Raw_count	Sp_410107	L5 IT CTX	6	L5 IT CTX_Sp410107
Raw_count	Sp_410107	L5 IT CTX	11	L5 IT CTX_Sp410107
Raw_count	Sp_410107	L5 IT CTX	5	L5 IT CTX_Sp410107
Raw_count	Sp_410107	L5 IT CTX	7	L5 IT CTX_Sp410107
Raw_count	Sp_410107	L5 IT CTX	14	L5 IT CTX_Sp410107
Raw_count	Sp_410107	L5 IT CTX	12	L5 IT CTX_Sp410107
Raw_count	Sp_410107	L5 IT CTX	5	L5 IT CTX_Sp410107
Raw_count	Sp_410107	L5 IT CTX	25	L5 IT CTX_Sp410107
Raw_count	Sp_410107	L5 IT CTX	15	L5 IT CTX_Sp410107
Raw_count	Sp_410107	L5 IT CTX	7	L5 IT CTX_Sp410107
Raw_count	Sp_410107	L5 IT CTX	21	L5 IT CTX_Sp410107
Raw_count	Sp_410107	L5 IT CTX	9	L5 IT CTX_Sp410107
Raw_count	Sp_410107	L5 IT CTX	6	L5 IT CTX_Sp410107
Raw_count	Sp_410107	L5 IT CTX	8	L5 IT CTX_Sp410107
Raw_count	Sp_410107	L5 IT CTX	14	L5 IT CTX_Sp410107
Raw_count	Sp_410107	L5 IT CTX	8	L5 IT CTX_Sp410107
Raw_count	Sp_410107	L5 IT CTX	4	L5 IT CTX_Sp410107
Raw_count	Sp_410107	L5 IT CTX	9	L5 IT CTX_Sp410107
Raw_count	Sp_410107	L5 IT CTX	16	L5 IT CTX_Sp410107
Raw_count	Sp_410107	L5 IT CTX	6	L5 IT CTX_Sp410107
Raw_count	Sp_410107	L5 IT CTX	11	L5 IT CTX_Sp410107
Raw_count	Sp_410107	L5 IT CTX	5	L5 IT CTX_Sp410107
Raw_count	Sp_410107	L5 IT CTX	3	L5 IT CTX_Sp410107
Raw_count	Sp_410107	L5 IT CTX	17	L5 IT CTX_Sp410107
Raw_count	Sp_410107	L5 IT CTX	10	L5 IT CTX_Sp410107
Raw_count	Sp_410107	L5 IT CTX	19	L5 IT CTX_Sp410107
Raw_count	Sp_410107	L5 IT CTX	19	L5 IT CTX_Sp410107
Raw_count	Sp_410107	L5 IT CTX	16	L5 IT CTX_Sp410107
Raw_count	Sp_410107	L5 IT CTX	6	L5 IT CTX_Sp410107
Raw_count	Sp_410107	L5 IT CTX	10	L5 IT CTX_Sp410107
Raw_count	Sp_410107	L5 IT CTX	19	L5 IT CTX_Sp410107
Raw_count	Sp_410107	L5 IT CTX	2	L5 IT CTX_Sp410107
Raw_count	Sp_410107	L5 IT CTX	13	L5 IT CTX_Sp410107
Raw_count	Sp_410107	L5 IT CTX	13	L5 IT CTX_Sp410107
Raw_count	Sp_410107	L5 IT CTX	18	L5 IT CTX_Sp410107
Raw_count	Sp_410107	L5 IT CTX	13	L5 IT CTX_Sp410107
Raw_count	Sp_410107	L5 IT CTX	6	L5 IT CTX_Sp410107
Raw_count	Sp_410107	L5 IT CTX	13	L5 IT CTX_Sp410107
Raw_count	Sp_410107	L5 IT CTX	5	L5 IT CTX_Sp410107
Raw_count	Sp_410107	L5 IT CTX	6	L5 IT CTX_Sp410107
Raw_count	Sp_410107	L5 IT CTX	7	L5 IT CTX_Sp410107
Raw_count	Sp_410107	L5 IT CTX	10	L5 IT CTX_Sp410107
Raw_count	Sp_410107	L5 IT CTX	21	L5 IT CTX_Sp410107
Raw_count	Sp_410107	L5 IT CTX	12	L5 IT CTX_Sp410107
Raw_count	Sp_410107	L5 IT CTX	8	L5 IT CTX_Sp410107
Raw_count	Sp_410107	L5 IT CTX	27	L5 IT CTX_Sp410107
Raw_count	Sp_410107	L5 IT CTX	19	L5 IT CTX_Sp410107
Raw_count	Sp_410107	L5 IT CTX	43	L5 IT CTX_Sp410107
Raw_count	Sp_410107	L5 IT CTX	16	L5 IT CTX_Sp410107
Raw_count	Sp_410107	L5 IT CTX	12	L5 IT CTX_Sp410107
Raw_count	Sp_410107	L5 IT CTX	7	L5 IT CTX_Sp410107
Raw_count	Sp_410107	L5 IT CTX	14	L5 IT CTX_Sp410107
Raw_count	Sp_410107	L5 IT CTX	16	L5 IT CTX_Sp410107
Raw_count	Sp_410107	L5 IT CTX	20	L5 IT CTX_Sp410107
Raw_count	Sp_410107	L5 IT CTX	10	L5 IT CTX_Sp410107
Raw_count	Sp_410107	L5 IT CTX	13	L5 IT CTX_Sp410107
Raw_count	Sp_410107	L5 IT CTX	18	L5 IT CTX_Sp410107
Raw_count	Sp_410107	L5 IT CTX	7	L5 IT CTX_Sp410107
Raw_count	Sp_410107	L5 IT CTX	5	L5 IT CTX_Sp410107
Raw_count	Sp_410107	L5 IT CTX	8	L5 IT CTX_Sp410107
Raw_count	Sp_410107	L5 IT CTX	10	L5 IT CTX_Sp410107
Raw_count	Sp_410107	L5 IT CTX	10	L5 IT CTX_Sp410107
Raw_count	Sp_410107	L5 IT CTX	20	L5 IT CTX_Sp410107
Raw_count	Sp_410107	L5 IT CTX	22	L5 IT CTX_Sp410107
Raw_count	Sp_410107	L5 IT CTX	16	L5 IT CTX_Sp410107
Raw_count	Sp_410107	L5 IT CTX	12	L5 IT CTX_Sp410107
Raw_count	Sp_410107	L5 IT CTX	13	L5 IT CTX_Sp410107
Raw_count	Sp_410107	L5 IT CTX	8	L5 IT CTX_Sp410107
Raw_count	Sp_410107	L5 IT CTX	24	L5 IT CTX_Sp410107
Raw_count	Sp_410107	L5 IT CTX	16	L5 IT CTX_Sp410107
Raw_count	Sp_410107	L5 IT CTX	15	L5 IT CTX_Sp410107
Raw_count	Sp_410107	L5 IT CTX	11	L5 IT CTX_Sp410107
Raw_count	Sp_410107	L5 IT CTX	13	L5 IT CTX_Sp410107
Raw_count	Sp_410107	L5 IT CTX	5	L5 IT CTX_Sp410107
Raw_count	Sp_410107	L5 IT CTX	24	L5 IT CTX_Sp410107
Raw_count	Sp_410107	L5 IT CTX	12	L5 IT CTX_Sp410107
Raw_count	Sp_410107	L5 IT CTX	15	L5 IT CTX_Sp410107
Raw_count	Sp_410107	L5 IT CTX	11	L5 IT CTX_Sp410107
Raw_count	Sp_410107	L5 IT CTX	21	L5 IT CTX_Sp410107
Raw_count	Sp_410107	L5 IT CTX	12	L5 IT CTX_Sp410107
Raw_count	Sp_410107	L5 IT CTX	7	L5 IT CTX_Sp410107
Raw_count	Sp_410107	L5 IT CTX	22	L5 IT CTX_Sp410107
Raw_count	Sp_410107	L5 IT CTX	13	L5 IT CTX_Sp410107
Raw_count	Sp_410107	L5 IT CTX	13	L5 IT CTX_Sp410107
Raw_count	Sp_410107	L5 IT CTX	2	L5 IT CTX_Sp410107
Raw_count	Sp_410107	L5 IT CTX	11	L5 IT CTX_Sp410107
Raw_count	Sp_410107	L5 IT CTX	9	L5 IT CTX_Sp410107
Raw_count	Sp_410107	L5 IT CTX	17	L5 IT CTX_Sp410107
Raw_count	Sp_410107	L5 IT CTX	6	L5 IT CTX_Sp410107
Raw_count	Sp_410107	L5 IT CTX	13	L5 IT CTX_Sp410107
Raw_count	Sp_410107	L5 IT CTX	15	L5 IT CTX_Sp410107
Raw_count	Sp_410107	L5 IT CTX	12	L5 IT CTX_Sp410107
Raw_count	Sp_410107	L5 IT CTX	12	L5 IT CTX_Sp410107
Raw_count	Sp_410107	L5 IT CTX	11	L5 IT CTX_Sp410107
Raw_count	Sp_410107	L5 IT CTX	1	L5 IT CTX_Sp410107
Raw_count	Sp_410107	L5 IT CTX	20	L5 IT CTX_Sp410107
Raw_count	Sp_410107	L5 IT CTX	2	L5 IT CTX_Sp410107
Raw_count	Sp_410107	L5 IT CTX	3	L5 IT CTX_Sp410107
Raw_count	Sp_410107	L5 IT CTX	5	L5 IT CTX_Sp410107
Raw_count	Sp_410107	L5 IT CTX	13	L5 IT CTX_Sp410107
Raw_count	Sp_410107	L5 IT CTX	19	L5 IT CTX_Sp410107
Raw_count	Sp_410107	L5 IT CTX	12	L5 IT CTX_Sp410107
Raw_count	Sp_410107	L5 IT CTX	10	L5 IT CTX_Sp410107
Raw_count	Sp_410107	L5 IT CTX	14	L5 IT CTX_Sp410107
Raw_count	Sp_410107	L5 IT CTX	15	L5 IT CTX_Sp410107
Raw_count	Sp_410107	L5 IT CTX	18	L5 IT CTX_Sp410107
Raw_count	Sp_410107	L5 IT CTX	4	L5 IT CTX_Sp410107
Raw_count	Sp_410107	L5 IT CTX	12	L5 IT CTX_Sp410107
Raw_count	Sp_410107	L5 IT CTX	3	L5 IT CTX_Sp410107
Raw_count	Sp_410107	L5 IT CTX	8	L5 IT CTX_Sp410107
Raw_count	Sp_410107	L5 IT CTX	8	L5 IT CTX_Sp410107
Raw_count	Sp_410107	L5 IT CTX	13	L5 IT CTX_Sp410107
Raw_count	Sp_410107	L5 IT CTX	3	L5 IT CTX_Sp410107
Raw_count	Sp_410107	L5 IT CTX	1	L5 IT CTX_Sp410107
Raw_count	Sp_410107	L5 IT CTX	15	L5 IT CTX_Sp410107
Raw_count	Sp_410107	L5 IT CTX	18	L5 IT CTX_Sp410107
Raw_count	Sp_410107	L5 IT CTX	16	L5 IT CTX_Sp410107
Raw_count	Sp_410107	L5 IT CTX	7	L5 IT CTX_Sp410107
Raw_count	Sp_410107	L5 IT CTX	6	L5 IT CTX_Sp410107
Raw_count	Sp_410107	L5 IT CTX	18	L5 IT CTX_Sp410107
Raw_count	Sp_410107	L5 IT CTX	18	L5 IT CTX_Sp410107
Raw_count	Sp_410107	L5 IT CTX	7	L5 IT CTX_Sp410107
Raw_count	Sp_410107	L5 IT CTX	20	L5 IT CTX_Sp410107
Raw_count	Sp_410107	L5 IT CTX	12	L5 IT CTX_Sp410107
Raw_count	Sp_410107	L5 IT CTX	8	L5 IT CTX_Sp410107
Raw_count	Sp_410107	L5 IT CTX	26	L5 IT CTX_Sp410107
Raw_count	Sp_410107	L5 IT CTX	9	L5 IT CTX_Sp410107
Raw_count	Sp_410107	L5 IT CTX	4	L5 IT CTX_Sp410107
Raw_count	Sp_410107	L5 IT CTX	13	L5 IT CTX_Sp410107
Raw_count	Sp_410107	L5 IT CTX	2	L5 IT CTX_Sp410107
Raw_count	Sp_410107	L5 IT CTX	18	L5 IT CTX_Sp410107
Raw_count	Sp_410107	L5 IT CTX	21	L5 IT CTX_Sp410107
Raw_count	Sp_410107	L5 IT CTX	7	L5 IT CTX_Sp410107
Raw_count	Sp_410107	L5 IT CTX	1	L5 IT CTX_Sp410107
Raw_count	Sp_410107	L5 IT CTX	9	L5 IT CTX_Sp410107
Raw_count	Sp_410107	L5 IT CTX	12	L5 IT CTX_Sp410107
Raw_count	Sp_410107	L5 IT CTX	26	L5 IT CTX_Sp410107
Raw_count	Sp_410107	L5 IT CTX	6	L5 IT CTX_Sp410107
Raw_count	Sp_410107	L5 IT CTX	12	L5 IT CTX_Sp410107
Raw_count	Sp_410107	L5 IT CTX	16	L5 IT CTX_Sp410107
Raw_count	Sp_410107	L5 IT CTX	6	L5 IT CTX_Sp410107
Raw_count	Sp_410107	L5 IT CTX	4	L5 IT CTX_Sp410107
Raw_count	Sp_410107	L5 IT CTX	19	L5 IT CTX_Sp410107
Raw_count	Sp_410107	L5 IT CTX	19	L5 IT CTX_Sp410107
Raw_count	Sp_410107	L5 IT CTX	3	L5 IT CTX_Sp410107
Raw_count	Sp_410107	L5 IT CTX	9	L5 IT CTX_Sp410107
Raw_count	Sp_410107	L5 IT CTX	14	L5 IT CTX_Sp410107
Raw_count	Sp_410107	L5 IT CTX	4	L5 IT CTX_Sp410107
Raw_count	Sp_410107	L5 IT CTX	21	L5 IT CTX_Sp410107
Raw_count	Sp_410107	L5 IT CTX	21	L5 IT CTX_Sp410107
Raw_count	Sp_410107	L5 IT CTX	11	L5 IT CTX_Sp410107
Raw_count	Sp_410107	L5 IT CTX	10	L5 IT CTX_Sp410107
Raw_count	Sp_410107	L5 IT CTX	5	L5 IT CTX_Sp410107
Raw_count	Sp_410107	L5 IT CTX	7	L5 IT CTX_Sp410107
Raw_count	Sp_410107	L5 IT CTX	20	L5 IT CTX_Sp410107
Raw_count	Sp_410107	L5 IT CTX	11	L5 IT CTX_Sp410107
Raw_count	Sp_410107	L5 IT CTX	9	L5 IT CTX_Sp410107
Raw_count	Sp_410107	L5 IT CTX	2	L5 IT CTX_Sp410107
Raw_count	Sp_410107	L5 IT CTX	38	L5 IT CTX_Sp410107
Raw_count	Sp_410107	L5 IT CTX	12	L5 IT CTX_Sp410107
Raw_count	Sp_410107	L5 IT CTX	16	L5 IT CTX_Sp410107
Raw_count	Sp_410107	L5 IT CTX	12	L5 IT CTX_Sp410107
Raw_count	Sp_410107	L5 IT CTX	22	L5 IT CTX_Sp410107
Raw_count	Sp_410107	L5 IT CTX	13	L5 IT CTX_Sp410107
Raw_count	Sp_410107	L5 IT CTX	12	L5 IT CTX_Sp410107
Raw_count	Sp_410107	L5 IT CTX	6	L5 IT CTX_Sp410107
Raw_count	Sp_410107	L5 IT CTX	20	L5 IT CTX_Sp410107
Raw_count	Sp_410107	L5 IT CTX	11	L5 IT CTX_Sp410107
Raw_count	Sp_410107	L5 IT CTX	11	L5 IT CTX_Sp410107
Raw_count	Sp_410107	L5 IT CTX	2	L5 IT CTX_Sp410107
Raw_count	Sp_410107	L5 IT CTX	20	L5 IT CTX_Sp410107
Raw_count	Sp_410107	L5 IT CTX	15	L5 IT CTX_Sp410107
Raw_count	Sp_410107	L5 IT CTX	8	L5 IT CTX_Sp410107
Raw_count	Sp_410107	L5 IT CTX	11	L5 IT CTX_Sp410107
Raw_count	Sp_410107	L5 IT CTX	1	L5 IT CTX_Sp410107
Raw_count	Sp_410107	L5 IT CTX	17	L5 IT CTX_Sp410107
Raw_count	Sp_410107	L5 IT CTX	7	L5 IT CTX_Sp410107
Raw_count	Sp_410107	L5 IT CTX	13	L5 IT CTX_Sp410107
Raw_count	Sp_410107	L5 IT CTX	7	L5 IT CTX_Sp410107
Raw_count	Sp_410107	L5 IT CTX	5	L5 IT CTX_Sp410107
Raw_count	Sp_410107	L5 IT CTX	8	L5 IT CTX_Sp410107
Raw_count	Sp_410107	L5 IT CTX	10	L5 IT CTX_Sp410107
Raw_count	Sp_410107	L5 IT CTX	5	L5 IT CTX_Sp410107
Raw_count	Sp_410107	L5 IT CTX	21	L5 IT CTX_Sp410107
Raw_count	Sp_410107	L5 IT CTX	2	L5 IT CTX_Sp410107
Raw_count	Sp_410107	L5 IT CTX	8	L5 IT CTX_Sp410107
Raw_count	Sp_410107	L5 IT CTX	3	L5 IT CTX_Sp410107
Raw_count	Sp_410107	L5 IT CTX	24	L5 IT CTX_Sp410107
Raw_count	Sp_410107	L5 IT CTX	21	L5 IT CTX_Sp410107
Raw_count	Sp_410107	L5 IT CTX	4	L5 IT CTX_Sp410107
Raw_count	Sp_410107	L5 IT CTX	19	L5 IT CTX_Sp410107
Raw_count	Sp_410107	L5 IT CTX	7	L5 IT CTX_Sp410107
Raw_count	Sp_410107	L5 IT CTX	9	L5 IT CTX_Sp410107
Raw_count	Sp_410107	L5 IT CTX	8	L5 IT CTX_Sp410107
Raw_count	Sp_410107	L5 IT CTX	9	L5 IT CTX_Sp410107
Raw_count	Sp_410107	L5 IT CTX	25	L5 IT CTX_Sp410107
Raw_count	Sp_410107	L5 IT CTX	5	L5 IT CTX_Sp410107
Raw_count	Sp_410107	L5 IT CTX	15	L5 IT CTX_Sp410107
Raw_count	Sp_410107	L5 IT CTX	30	L5 IT CTX_Sp410107
Raw_count	Sp_410107	L5 IT CTX	22	L5 IT CTX_Sp410107
Raw_count	Sp_410107	L5 IT CTX	10	L5 IT CTX_Sp410107
Raw_count	Sp_410107	L5 IT CTX	22	L5 IT CTX_Sp410107
Raw_count	Sp_410107	L5 IT CTX	16	L5 IT CTX_Sp410107
Raw_count	Sp_410107	L5 IT CTX	7	L5 IT CTX_Sp410107
Raw_count	Sp_410107	L5 IT CTX	8	L5 IT CTX_Sp410107
Raw_count	Sp_410107	L5 IT CTX	15	L5 IT CTX_Sp410107
Raw_count	Sp_410107	L5 IT CTX	5	L5 IT CTX_Sp410107
Raw_count	Sp_410107	L5 IT CTX	15	L5 IT CTX_Sp410107
Raw_count	Sp_410107	L5 IT CTX	34	L5 IT CTX_Sp410107
Raw_count	Sp_410107	L5 IT CTX	21	L5 IT CTX_Sp410107
Raw_count	Sp_410107	L5 IT CTX	9	L5 IT CTX_Sp410107
Raw_count	Sp_410107	L5 IT CTX	14	L5 IT CTX_Sp410107
Raw_count	Sp_410107	L5 IT CTX	21	L5 IT CTX_Sp410107
Raw_count	Sp_410107	L5 IT CTX	16	L5 IT CTX_Sp410107
Raw_count	Sp_410107	L5 IT CTX	11	L5 IT CTX_Sp410107
Raw_count	Sp_410107	L5 IT CTX	18	L5 IT CTX_Sp410107
Raw_count	Sp_410107	L5 IT CTX	22	L5 IT CTX_Sp410107
Raw_count	Sp_410107	L5 IT CTX	3	L5 IT CTX_Sp410107
Raw_count	Sp_410107	L5 IT CTX	14	L5 IT CTX_Sp410107
Raw_count	Sp_410107	L5 IT CTX	6	L5 IT CTX_Sp410107
Raw_count	Sp_410107	L5 IT CTX	9	L5 IT CTX_Sp410107
Raw_count	Sp_410107	L5 IT CTX	9	L5 IT CTX_Sp410107
Raw_count	Sp_410107	L5 IT CTX	15	L5 IT CTX_Sp410107
Raw_count	Sp_410107	L5 IT CTX	20	L5 IT CTX_Sp410107
Raw_count	Sp_410107	L5 IT CTX	4	L5 IT CTX_Sp410107
Raw_count	Sp_410107	L5 IT CTX	14	L5 IT CTX_Sp410107
Raw_count	Sp_410107	L5 IT CTX	14	L5 IT CTX_Sp410107
Raw_count	Sp_410107	L5 IT CTX	6	L5 IT CTX_Sp410107
Raw_count	Sp_410107	L5 IT CTX	14	L5 IT CTX_Sp410107
Raw_count	Sp_410107	L5 IT CTX	5	L5 IT CTX_Sp410107
Raw_count	Sp_410107	L5 IT CTX	3	L5 IT CTX_Sp410107
Raw_count	Sp_410107	L5 IT CTX	14	L5 IT CTX_Sp410107
Raw_count	Sp_410107	L5 IT CTX	12	L5 IT CTX_Sp410107
Raw_count	Sp_410107	L5 IT CTX	6	L5 IT CTX_Sp410107
Raw_count	Sp_410107	L5 IT CTX	19	L5 IT CTX_Sp410107
Raw_count	Sp_410107	L5 IT CTX	16	L5 IT CTX_Sp410107
Raw_count	Sp_410107	L5 IT CTX	7	L5 IT CTX_Sp410107
Raw_count	Sp_410107	L5 IT CTX	6	L5 IT CTX_Sp410107
Raw_count	Sp_410107	L5 IT CTX	4	L5 IT CTX_Sp410107
Raw_count	Sp_410107	L5 IT CTX	17	L5 IT CTX_Sp410107
Raw_count	Sp_410107	L5 IT CTX	14	L5 IT CTX_Sp410107
Raw_count	Sp_410107	L5 IT CTX	4	L5 IT CTX_Sp410107
Raw_count	Sp_410107	L5 IT CTX	23	L5 IT CTX_Sp410107
Raw_count	Sp_410107	L5 IT CTX	24	L5 IT CTX_Sp410107
Raw_count	Sp_410107	L5 IT CTX	14	L5 IT CTX_Sp410107
Raw_count	Sp_410107	L5 IT CTX	9	L5 IT CTX_Sp410107
Raw_count	Sp_410107	L5 IT CTX	13	L5 IT CTX_Sp410107
Raw_count	Sp_410107	L5 IT CTX	20	L5 IT CTX_Sp410107
Raw_count	Sp_410107	L5 IT CTX	10	L5 IT CTX_Sp410107
Raw_count	Sp_410107	L5 IT CTX	25	L5 IT CTX_Sp410107
Raw_count	Sp_410107	L5 IT CTX	25	L5 IT CTX_Sp410107
Raw_count	Sp_410107	L5 IT CTX	4	L5 IT CTX_Sp410107
Raw_count	Sp_410107	L5 IT CTX	7	L5 IT CTX_Sp410107
Raw_count	Sp_410107	L5 IT CTX	12	L5 IT CTX_Sp410107
Raw_count	Sp_410107	L5 IT CTX	8	L5 IT CTX_Sp410107
Raw_count	Sp_410107	L5 IT CTX	23	L5 IT CTX_Sp410107
Raw_count	Sp_410107	L5 IT CTX	8	L5 IT CTX_Sp410107
Raw_count	Sp_410107	L5 IT CTX	5	L5 IT CTX_Sp410107
Raw_count	Sp_410107	L5 IT CTX	34	L5 IT CTX_Sp410107
Raw_count	Sp_410107	L5 IT CTX	13	L5 IT CTX_Sp410107
Raw_count	Sp_410107	L5 IT CTX	18	L5 IT CTX_Sp410107
Raw_count	Sp_410107	L5 IT CTX	2	L5 IT CTX_Sp410107
Raw_count	Sp_410107	L5 IT CTX	6	L5 IT CTX_Sp410107
Raw_count	Sp_410107	L5 IT CTX	5	L5 IT CTX_Sp410107
Raw_count	Sp_410107	L5 IT CTX	7	L5 IT CTX_Sp410107
Raw_count	Sp_410107	L5 IT CTX	16	L5 IT CTX_Sp410107
Raw_count	Sp_410107	L5 IT CTX	17	L5 IT CTX_Sp410107
Raw_count	Sp_410107	L5 IT CTX	12	L5 IT CTX_Sp410107
Raw_count	Sp_410107	L5 IT CTX	21	L5 IT CTX_Sp410107
Raw_count	Sp_410107	L5 IT CTX	5	L5 IT CTX_Sp410107
Raw_count	Sp_410107	L5 IT CTX	13	L5 IT CTX_Sp410107
Raw_count	Sp_410107	L5 IT CTX	9	L5 IT CTX_Sp410107
Raw_count	Sp_410107	L5 IT CTX	13	L5 IT CTX_Sp410107
Raw_count	Sp_410107	L5 IT CTX	1	L5 IT CTX_Sp410107
Raw_count	Sp_410107	L5 IT CTX	4	L5 IT CTX_Sp410107
Raw_count	Sp_410107	L5 IT CTX	11	L5 IT CTX_Sp410107
Raw_count	Sp_410107	L5 IT CTX	11	L5 IT CTX_Sp410107
Raw_count	Sp_410107	L5 IT CTX	8	L5 IT CTX_Sp410107
Raw_count	Sp_410107	L5 IT CTX	5	L5 IT CTX_Sp410107
Raw_count	Sp_410107	L5 IT CTX	15	L5 IT CTX_Sp410107
Raw_count	Sp_410107	L5 IT CTX	9	L5 IT CTX_Sp410107
Raw_count	Sp_410107	L5 IT CTX	3	L5 IT CTX_Sp410107
Raw_count	Sp_410107	L5 IT CTX	14	L5 IT CTX_Sp410107
Raw_count	Sp_410107	L5 IT CTX	13	L5 IT CTX_Sp410107
Raw_count	Sp_410107	L5 IT CTX	17	L5 IT CTX_Sp410107
Raw_count	Sp_410107	L5 IT CTX	4	L5 IT CTX_Sp410107
Raw_count	Sp_410107	L5 IT CTX	12	L5 IT CTX_Sp410107
Raw_count	Sp_410107	L5 IT CTX	8	L5 IT CTX_Sp410107
Raw_count	Sp_410107	L5 IT CTX	9	L5 IT CTX_Sp410107
Raw_count	Sp_410107	L5 IT CTX	5	L5 IT CTX_Sp410107
Raw_count	Sp_410107	L5 IT CTX	16	L5 IT CTX_Sp410107
Raw_count	Sp_410107	L5 IT CTX	6	L5 IT CTX_Sp410107
Raw_count	Sp_410107	L5 IT CTX	8	L5 IT CTX_Sp410107
Raw_count	Sp_410107	L5 IT CTX	10	L5 IT CTX_Sp410107
Raw_count	Sp_410107	L5 IT CTX	17	L5 IT CTX_Sp410107
Raw_count	Sp_410107	L5 IT CTX	4	L5 IT CTX_Sp410107
Raw_count	Sp_410107	L5 IT CTX	2	L5 IT CTX_Sp410107
Raw_count	Sp_410107	L5 IT CTX	6	L5 IT CTX_Sp410107
Raw_count	Sp_410107	L5 IT CTX	13	L5 IT CTX_Sp410107
Raw_count	Sp_410107	L5 IT CTX	12	L5 IT CTX_Sp410107
Raw_count	Sp_410107	L5 IT CTX	7	L5 IT CTX_Sp410107
Raw_count	Sp_410107	L5 IT CTX	13	L5 IT CTX_Sp410107
Raw_count	Sp_410107	L5 IT CTX	15	L5 IT CTX_Sp410107
Raw_count	Sp_410107	L5 IT CTX	10	L5 IT CTX_Sp410107
Raw_count	Sp_410107	L5 IT CTX	24	L5 IT CTX_Sp410107
Raw_count	Sp_410107	L5 IT CTX	2	L5 IT CTX_Sp410107
Raw_count	Sp_410107	L5 IT CTX	6	L5 IT CTX_Sp410107
Raw_count	Sp_410107	L5 IT CTX	12	L5 IT CTX_Sp410107
Raw_count	Sp_410107	L5 IT CTX	6	L5 IT CTX_Sp410107
Raw_count	Sp_410107	L5 IT CTX	7	L5 IT CTX_Sp410107
Raw_count	Sp_410107	L5 IT CTX	7	L5 IT CTX_Sp410107
Raw_count	Sp_410107	L5 IT CTX	3	L5 IT CTX_Sp410107
Raw_count	Sp_410107	L5 IT CTX	12	L5 IT CTX_Sp410107
Raw_count	Sp_410107	L5 IT CTX	9	L5 IT CTX_Sp410107
Raw_count	Sp_410107	L5 IT CTX	12	L5 IT CTX_Sp410107
Raw_count	Sp_410107	L5 IT CTX	9	L5 IT CTX_Sp410107
Raw_count	Sp_410107	L5 IT CTX	2	L5 IT CTX_Sp410107
Raw_count	Sp_410107	L5 IT CTX	16	L5 IT CTX_Sp410107
Raw_count	Sp_410107	L5 IT CTX	18	L5 IT CTX_Sp410107
Raw_count	Sp_410107	L5 IT CTX	10	L5 IT CTX_Sp410107
Raw_count	Sp_410107	L5 IT CTX	1	L5 IT CTX_Sp410107
Raw_count	Sp_410107	L5 IT CTX	8	L5 IT CTX_Sp410107
Raw_count	Sp_410107	L5 IT CTX	19	L5 IT CTX_Sp410107
Raw_count	Sp_410107	L5 IT CTX	13	L5 IT CTX_Sp410107
Raw_count	Sp_410107	L5 IT CTX	36	L5 IT CTX_Sp410107
Raw_count	Sp_410107	L5 IT CTX	29	L5 IT CTX_Sp410107
Raw_count	Sp_410107	L5 IT CTX	9	L5 IT CTX_Sp410107
Raw_count	Sp_410107	L5 IT CTX	15	L5 IT CTX_Sp410107
Raw_count	Sp_410107	L5 IT CTX	0	L5 IT CTX_Sp410107
Raw_count	Sp_410107	L5 IT CTX	5	L5 IT CTX_Sp410107
Raw_count	Sp_410107	L5 IT CTX	9	L5 IT CTX_Sp410107
Raw_count	Sp_410107	L5 IT CTX	16	L5 IT CTX_Sp410107
Raw_count	Sp_410107	L5 IT CTX	13	L5 IT CTX_Sp410107
Raw_count	Sp_410107	L5 IT CTX	6	L5 IT CTX_Sp410107
Raw_count	Sp_410107	L5 IT CTX	10	L5 IT CTX_Sp410107
Raw_count	Sp_410107	L5 IT CTX	11	L5 IT CTX_Sp410107
Raw_count	Sp_410107	L5 IT CTX	21	L5 IT CTX_Sp410107
Raw_count	Sp_410107	L5 IT CTX	18	L5 IT CTX_Sp410107
Raw_count	Sp_410107	L5 IT CTX	21	L5 IT CTX_Sp410107
Raw_count	Sp_410107	L5 IT CTX	4	L5 IT CTX_Sp410107
Raw_count	Sp_410107	L5 IT CTX	7	L5 IT CTX_Sp410107
Raw_count	Sp_410107	L5 IT CTX	7	L5 IT CTX_Sp410107
Raw_count	Sp_410107	L5 IT CTX	28	L5 IT CTX_Sp410107
Raw_count	Sp_410107	L5 IT CTX	11	L5 IT CTX_Sp410107
Raw_count	Sp_410107	L5 IT CTX	20	L5 IT CTX_Sp410107
Raw_count	Sp_410107	L5 IT CTX	15	L5 IT CTX_Sp410107
Raw_count	Sp_410107	L5 IT CTX	17	L5 IT CTX_Sp410107
Raw_count	Sp_410107	L5 IT CTX	6	L5 IT CTX_Sp410107
Raw_count	Sp_410107	L5 IT CTX	7	L5 IT CTX_Sp410107
Raw_count	Sp_410107	L5 IT CTX	16	L5 IT CTX_Sp410107
Raw_count	Sp_410107	L5 IT CTX	4	L5 IT CTX_Sp410107
Raw_count	Sp_410107	L5 IT CTX	19	L5 IT CTX_Sp410107
Raw_count	Sp_410107	L5 IT CTX	5	L5 IT CTX_Sp410107
Raw_count	Sp_410107	L5 IT CTX	11	L5 IT CTX_Sp410107
Raw_count	Sp_410107	L5 IT CTX	10	L5 IT CTX_Sp410107
Raw_count	Sp_410107	L5 IT CTX	19	L5 IT CTX_Sp410107
Raw_count	Sp_410107	L5 IT CTX	12	L5 IT CTX_Sp410107
Raw_count	Sp_410107	L5 IT CTX	16	L5 IT CTX_Sp410107
Raw_count	Sp_410107	L5 IT CTX	10	L5 IT CTX_Sp410107
Raw_count	Sp_410107	L5 IT CTX	2	L5 IT CTX_Sp410107
Raw_count	Sp_410107	L5 IT CTX	14	L5 IT CTX_Sp410107
Raw_count	Sp_410107	L5 IT CTX	16	L5 IT CTX_Sp410107
Raw_count	Sp_410107	L5 IT CTX	30	L5 IT CTX_Sp410107
Raw_count	Sp_410107	L5 IT CTX	8	L5 IT CTX_Sp410107
Raw_count	Sp_410107	L5 IT CTX	10	L5 IT CTX_Sp410107
Raw_count	Sp_410107	L5 IT CTX	8	L5 IT CTX_Sp410107
Raw_count	Sp_410107	L5 IT CTX	6	L5 IT CTX_Sp410107
Raw_count	Sp_410107	L5 IT CTX	9	L5 IT CTX_Sp410107
Raw_count	Sp_410107	L5 IT CTX	6	L5 IT CTX_Sp410107
Raw_count	Sp_410107	L5 IT CTX	16	L5 IT CTX_Sp410107
Raw_count	Sp_410107	L5 IT CTX	18	L5 IT CTX_Sp410107
Raw_count	Sp_410107	L5 IT CTX	8	L5 IT CTX_Sp410107
Raw_count	Sp_410107	L5 IT CTX	11	L5 IT CTX_Sp410107
Raw_count	Sp_410107	L5 IT CTX	10	L5 IT CTX_Sp410107
Raw_count	Sp_410107	L5 IT CTX	11	L5 IT CTX_Sp410107
Raw_count	Sp_410107	L5 IT CTX	16	L5 IT CTX_Sp410107
Raw_count	Sp_410107	L5 IT CTX	6	L5 IT CTX_Sp410107
Raw_count	Sp_410107	L5 IT CTX	3	L5 IT CTX_Sp410107
Raw_count	Sp_410107	L5 IT CTX	14	L5 IT CTX_Sp410107
Raw_count	Sp_410107	L5 IT CTX	9	L5 IT CTX_Sp410107
Raw_count	Sp_410107	L5 IT CTX	19	L5 IT CTX_Sp410107
Raw_count	Sp_410107	L5 IT CTX	21	L5 IT CTX_Sp410107
Raw_count	Sp_410107	L5 IT CTX	11	L5 IT CTX_Sp410107
Raw_count	Sp_410107	L5 IT CTX	19	L5 IT CTX_Sp410107
Raw_count	Sp_410107	L5 IT CTX	20	L5 IT CTX_Sp410107
Raw_count	Sp_410107	L5 IT CTX	7	L5 IT CTX_Sp410107
Raw_count	Sp_410107	L5 IT CTX	29	L5 IT CTX_Sp410107
Raw_count	Sp_410107	L5 IT CTX	6	L5 IT CTX_Sp410107
Raw_count	Sp_410107	L5 IT CTX	16	L5 IT CTX_Sp410107
Raw_count	Sp_410107	L5 IT CTX	8	L5 IT CTX_Sp410107
Raw_count	Sp_410107	L5 IT CTX	19	L5 IT CTX_Sp410107
Raw_count	Sp_410107	L5 IT CTX	20	L5 IT CTX_Sp410107
Raw_count	Sp_410107	L5 IT CTX	7	L5 IT CTX_Sp410107
Raw_count	Sp_410107	L5 IT CTX	4	L5 IT CTX_Sp410107
Raw_count	Sp_410107	L5 IT CTX	15	L5 IT CTX_Sp410107
Raw_count	Sp_410107	L5 IT CTX	6	L5 IT CTX_Sp410107
Raw_count	Sp_410107	L5 IT CTX	10	L5 IT CTX_Sp410107
Raw_count	Sp_410107	L5 IT CTX	6	L5 IT CTX_Sp410107
Raw_count	Sp_410107	L5 IT CTX	11	L5 IT CTX_Sp410107
Raw_count	Sp_410107	L5 IT CTX	11	L5 IT CTX_Sp410107
Raw_count	Sp_410107	L5 IT CTX	16	L5 IT CTX_Sp410107
Raw_count	Sp_410107	L5 IT CTX	12	L5 IT CTX_Sp410107
Raw_count	Sp_410107	L5 IT CTX	13	L5 IT CTX_Sp410107
Raw_count	Sp_410107	L5 IT CTX	15	L5 IT CTX_Sp410107
Raw_count	Sp_410107	L5 IT CTX	4	L5 IT CTX_Sp410107
Raw_count	Sp_410107	L5 IT CTX	7	L5 IT CTX_Sp410107
Raw_count	Sp_410107	L5 IT CTX	9	L5 IT CTX_Sp410107
Raw_count	Sp_410107	L5 IT CTX	9	L5 IT CTX_Sp410107
Raw_count	Sp_410107	L5 IT CTX	6	L5 IT CTX_Sp410107
Raw_count	Sp_410107	L5 IT CTX	11	L5 IT CTX_Sp410107
Raw_count	Sp_410107	L5 IT CTX	7	L5 IT CTX_Sp410107
Raw_count	Sp_410107	L5 IT CTX	14	L5 IT CTX_Sp410107
Raw_count	Sp_410107	L5 IT CTX	9	L5 IT CTX_Sp410107
Raw_count	Sp_410107	L5 IT CTX	4	L5 IT CTX_Sp410107
Raw_count	Sp_410107	L5 IT CTX	8	L5 IT CTX_Sp410107
Raw_count	Sp_410107	L5 IT CTX	5	L5 IT CTX_Sp410107
Raw_count	Sp_410107	L5 IT CTX	13	L5 IT CTX_Sp410107
Raw_count	Sp_410107	L5 IT CTX	23	L5 IT CTX_Sp410107
Raw_count	Sp_410107	L5 IT CTX	11	L5 IT CTX_Sp410107
Raw_count	Sp_410107	L5 IT CTX	24	L5 IT CTX_Sp410107
Raw_count	Sp_410107	L5 IT CTX	6	L5 IT CTX_Sp410107
Raw_count	Sp_410107	L5 IT CTX	3	L5 IT CTX_Sp410107
Raw_count	Sp_410107	L5 IT CTX	15	L5 IT CTX_Sp410107
Raw_count	Sp_410107	L5 IT CTX	2	L5 IT CTX_Sp410107
Raw_count	Sp_410107	L5 IT CTX	17	L5 IT CTX_Sp410107
Raw_count	Sp_410107	L5 IT CTX	12	L5 IT CTX_Sp410107
Raw_count	Sp_410107	L5 IT CTX	11	L5 IT CTX_Sp410107
Raw_count	Sp_410107	L5 IT CTX	8	L5 IT CTX_Sp410107
Raw_count	Sp_410107	L5 IT CTX	12	L5 IT CTX_Sp410107
Raw_count	Sp_410107	L5 IT CTX	15	L5 IT CTX_Sp410107
Raw_count	Sp_410107	L5 IT CTX	24	L5 IT CTX_Sp410107
Raw_count	Sp_410107	L5 IT CTX	15	L5 IT CTX_Sp410107
Raw_count	Sp_410107	L5 IT CTX	7	L5 IT CTX_Sp410107
Raw_count	Sp_410107	L5 IT CTX	7	L5 IT CTX_Sp410107
Raw_count	Sp_410107	L5 IT CTX	18	L5 IT CTX_Sp410107
Raw_count	Sp_410107	L5 IT CTX	20	L5 IT CTX_Sp410107
Raw_count	Sp_410107	L5 IT CTX	18	L5 IT CTX_Sp410107
Raw_count	Sp_410107	L5 IT CTX	11	L5 IT CTX_Sp410107
Raw_count	Sp_410107	L5 IT CTX	10	L5 IT CTX_Sp410107
Raw_count	Sp_410107	L5 IT CTX	23	L5 IT CTX_Sp410107
Raw_count	Sp_410107	L5 IT CTX	3	L5 IT CTX_Sp410107
Raw_count	Sp_410107	L5 IT CTX	4	L5 IT CTX_Sp410107
Raw_count	Sp_410107	L5 IT CTX	4	L5 IT CTX_Sp410107
Raw_count	Sp_410107	L5 IT CTX	14	L5 IT CTX_Sp410107
Raw_count	Sp_410107	L5 IT CTX	12	L5 IT CTX_Sp410107
Raw_count	Sp_410107	L5 IT CTX	6	L5 IT CTX_Sp410107
Raw_count	Sp_410107	L5 IT CTX	8	L5 IT CTX_Sp410107
Raw_count	Sp_410107	L5 IT CTX	8	L5 IT CTX_Sp410107
Raw_count	Sp_410107	L5 IT CTX	10	L5 IT CTX_Sp410107
Raw_count	Sp_410107	L5 IT CTX	10	L5 IT CTX_Sp410107
Raw_count	Sp_410107	L5 IT CTX	14	L5 IT CTX_Sp410107
Raw_count	Sp_410107	L5 IT CTX	3	L5 IT CTX_Sp410107
Raw_count	Sp_410107	L5 IT CTX	5	L5 IT CTX_Sp410107
Raw_count	Sp_410107	L5 IT CTX	20	L5 IT CTX_Sp410107
Raw_count	Sp_410107	L5 IT CTX	8	L5 IT CTX_Sp410107
Raw_count	Sp_410107	L5 IT CTX	17	L5 IT CTX_Sp410107
Raw_count	Sp_410107	L5 IT CTX	9	L5 IT CTX_Sp410107
Raw_count	Sp_410107	L5 IT CTX	13	L5 IT CTX_Sp410107
Raw_count	Sp_410107	L5 IT CTX	20	L5 IT CTX_Sp410107
Raw_count	Sp_410107	L5 IT CTX	4	L5 IT CTX_Sp410107
Raw_count	Sp_410107	L5 IT CTX	1	L5 IT CTX_Sp410107
Raw_count	Sp_410107	L5 IT CTX	2	L5 IT CTX_Sp410107
Raw_count	Sp_410107	L5 IT CTX	3	L5 IT CTX_Sp410107
Raw_count	Sp_410107	L5 IT CTX	6	L5 IT CTX_Sp410107
Raw_count	Sp_410107	L5 IT CTX	13	L5 IT CTX_Sp410107
Raw_count	Sp_410107	L5 IT CTX	5	L5 IT CTX_Sp410107
Raw_count	Sp_410107	L5 IT CTX	11	L5 IT CTX_Sp410107
Raw_count	Sp_410107	L5 IT CTX	10	L5 IT CTX_Sp410107
Raw_count	Sp_410107	L5 IT CTX	9	L5 IT CTX_Sp410107
Raw_count	Sp_410107	L5 IT CTX	17	L5 IT CTX_Sp410107
Raw_count	Sp_410107	L5 IT CTX	18	L5 IT CTX_Sp410107
Raw_count	Sp_410107	L5 IT CTX	10	L5 IT CTX_Sp410107
Raw_count	Sp_410107	L5 IT CTX	13	L5 IT CTX_Sp410107
Raw_count	Sp_410107	L5 IT CTX	8	L5 IT CTX_Sp410107
Raw_count	Sp_410107	L5 IT CTX	11	L5 IT CTX_Sp410107
Raw_count	Sp_410107	L5 IT CTX	18	L5 IT CTX_Sp410107
Raw_count	Sp_410107	L5 IT CTX	6	L5 IT CTX_Sp410107
Raw_count	Sp_410107	L5 IT CTX	7	L5 IT CTX_Sp410107
Raw_count	Sp_410107	L5 IT CTX	7	L5 IT CTX_Sp410107
Raw_count	Sp_410107	L5 IT CTX	16	L5 IT CTX_Sp410107
Raw_count	Sp_410107	L5 IT CTX	5	L5 IT CTX_Sp410107
Raw_count	Sp_410107	L5 IT CTX	14	L5 IT CTX_Sp410107
Raw_count	Sp_410107	L5 IT CTX	13	L5 IT CTX_Sp410107
Raw_count	Sp_410107	L5 IT CTX	8	L5 IT CTX_Sp410107
Raw_count	Sp_410107	L5 IT CTX	26	L5 IT CTX_Sp410107
Raw_count	Sp_410107	L5 IT CTX	9	L5 IT CTX_Sp410107
Raw_count	Sp_410107	L5 IT CTX	25	L5 IT CTX_Sp410107
Raw_count	Sp_410107	L5 IT CTX	11	L5 IT CTX_Sp410107
Raw_count	Sp_410107	L5 IT CTX	12	L5 IT CTX_Sp410107
Raw_count	Sp_410107	L5 IT CTX	14	L5 IT CTX_Sp410107
Raw_count	Sp_410107	L5 IT CTX	6	L5 IT CTX_Sp410107
Raw_count	Sp_410107	L5 IT CTX	19	L5 IT CTX_Sp410107
Raw_count	Sp_410107	L5 IT CTX	11	L5 IT CTX_Sp410107
Raw_count	Sp_410107	L5 IT CTX	12	L5 IT CTX_Sp410107
Raw_count	Sp_410107	L5 IT CTX	16	L5 IT CTX_Sp410107
Raw_count	Sp_410107	L5 IT CTX	3	L5 IT CTX_Sp410107
Raw_count	Sp_410107	L5 IT CTX	12	L5 IT CTX_Sp410107
Raw_count	Sp_410107	L5 IT CTX	11	L5 IT CTX_Sp410107
Raw_count	Sp_410107	L5 IT CTX	11	L5 IT CTX_Sp410107
Raw_count	Sp_410107	L5 IT CTX	11	L5 IT CTX_Sp410107
Raw_count	Sp_410107	L5 IT CTX	7	L5 IT CTX_Sp410107
Raw_count	Sp_410107	L5 IT CTX	8	L5 IT CTX_Sp410107
Raw_count	Sp_410107	L5 IT CTX	1	L5 IT CTX_Sp410107
Raw_count	Sp_410107	L5 IT CTX	8	L5 IT CTX_Sp410107
Raw_count	Sp_410107	L5 IT CTX	18	L5 IT CTX_Sp410107
Raw_count	Sp_410107	L5 IT CTX	15	L5 IT CTX_Sp410107
Raw_count	Sp_410107	L5 IT CTX	26	L5 IT CTX_Sp410107
Raw_count	Sp_410107	L5 IT CTX	10	L5 IT CTX_Sp410107
Raw_count	Sp_410107	L5 IT CTX	3	L5 IT CTX_Sp410107
Raw_count	Sp_410107	L5 IT CTX	9	L5 IT CTX_Sp410107
Raw_count	Sp_410107	L5 IT CTX	2	L5 IT CTX_Sp410107
Raw_count	Sp_410107	L5 IT CTX	3	L5 IT CTX_Sp410107
Raw_count	Sp_410107	L5 IT CTX	21	L5 IT CTX_Sp410107
Raw_count	Sp_410107	L5 IT CTX	11	L5 IT CTX_Sp410107
Raw_count	Sp_410107	L5 IT CTX	20	L5 IT CTX_Sp410107
Raw_count	Sp_410107	L5 IT CTX	9	L5 IT CTX_Sp410107
Raw_count	Sp_410107	L5 IT CTX	9	L5 IT CTX_Sp410107
Raw_count	Sp_410107	L5 IT CTX	17	L5 IT CTX_Sp410107
Raw_count	Sp_410107	L5 IT CTX	6	L5 IT CTX_Sp410107
Raw_count	Sp_410107	L5 IT CTX	7	L5 IT CTX_Sp410107
Raw_count	Sp_410107	L5 IT CTX	15	L5 IT CTX_Sp410107
Raw_count	Sp_410107	L5 IT CTX	38	L5 IT CTX_Sp410107
Raw_count	Sp_410107	L5 IT CTX	4	L5 IT CTX_Sp410107
Raw_count	Sp_410107	L5 IT CTX	15	L5 IT CTX_Sp410107
Raw_count	Sp_410107	L5 IT CTX	14	L5 IT CTX_Sp410107
Raw_count	Sp_410107	L5 IT CTX	11	L5 IT CTX_Sp410107
Raw_count	Sp_410107	L5 IT CTX	10	L5 IT CTX_Sp410107
Raw_count	Sp_410107	L5 IT CTX	12	L5 IT CTX_Sp410107
Raw_count	Sp_410107	L5 IT CTX	24	L5 IT CTX_Sp410107
Raw_count	Sp_410107	L5 IT CTX	7	L5 IT CTX_Sp410107
Raw_count	Sp_410107	L5 IT CTX	13	L5 IT CTX_Sp410107
Raw_count	Sp_410107	L5 IT CTX	7	L5 IT CTX_Sp410107
Raw_count	Sp_410107	L5 IT CTX	19	L5 IT CTX_Sp410107
Raw_count	Sp_410107	L5 IT CTX	7	L5 IT CTX_Sp410107
Raw_count	Sp_410107	L5 IT CTX	26	L5 IT CTX_Sp410107
Raw_count	Sp_410107	L5 IT CTX	12	L5 IT CTX_Sp410107
Raw_count	Sp_410107	L5 IT CTX	11	L5 IT CTX_Sp410107
Raw_count	Sp_410107	L5 IT CTX	12	L5 IT CTX_Sp410107
Raw_count	Sp_410107	L5 IT CTX	6	L5 IT CTX_Sp410107
Raw_count	Sp_410107	L5 IT CTX	27	L5 IT CTX_Sp410107
Raw_count	Sp_410107	L5 IT CTX	23	L5 IT CTX_Sp410107
Raw_count	Sp_410107	L5 IT CTX	5	L5 IT CTX_Sp410107
Raw_count	Sp_410107	L5 IT CTX	8	L5 IT CTX_Sp410107
Raw_count	Sp_410107	L5 IT CTX	13	L5 IT CTX_Sp410107
Raw_count	Sp_410107	L5 IT CTX	10	L5 IT CTX_Sp410107
Raw_count	Sp_410107	L5 IT CTX	15	L5 IT CTX_Sp410107
Raw_count	Sp_410107	L5 IT CTX	7	L5 IT CTX_Sp410107
Raw_count	Sp_410107	L5 IT CTX	8	L5 IT CTX_Sp410107
Raw_count	Sp_410107	L5 IT CTX	5	L5 IT CTX_Sp410107
Raw_count	Sp_410107	L5 IT CTX	15	L5 IT CTX_Sp410107
Raw_count	Sp_410107	L5 IT CTX	5	L5 IT CTX_Sp410107
Raw_count	Sp_410107	L5 IT CTX	4	L5 IT CTX_Sp410107
Raw_count	Sp_410107	L5 IT CTX	11	L5 IT CTX_Sp410107
Raw_count	Sp_410107	L5 IT CTX	14	L5 IT CTX_Sp410107
Raw_count	Sp_410107	L5 IT CTX	15	L5 IT CTX_Sp410107
Raw_count	Sp_410107	L5 IT CTX	20	L5 IT CTX_Sp410107
Raw_count	Sp_410107	L5 IT CTX	8	L5 IT CTX_Sp410107
Raw_count	Sp_410107	L5 IT CTX	13	L5 IT CTX_Sp410107
Raw_count	Sp_410107	L5 IT CTX	8	L5 IT CTX_Sp410107
Raw_count	Sp_410107	L5 IT CTX	14	L5 IT CTX_Sp410107
Raw_count	Sp_410107	L5 IT CTX	12	L5 IT CTX_Sp410107
Raw_count	Sp_410107	L5 IT CTX	10	L5 IT CTX_Sp410107
Raw_count	Sp_410107	L5 IT CTX	12	L5 IT CTX_Sp410107
Raw_count	Sp_410107	L5 IT CTX	6	L5 IT CTX_Sp410107
Raw_count	Sp_410107	L5 IT CTX	18	L5 IT CTX_Sp410107
Raw_count	Sp_410107	L5 IT CTX	26	L5 IT CTX_Sp410107
Raw_count	Sp_410107	L5 IT CTX	22	L5 IT CTX_Sp410107
Raw_count	Sp_410107	L5 IT CTX	14	L5 IT CTX_Sp410107
Raw_count	Sp_410107	L5 IT CTX	3	L5 IT CTX_Sp410107
Raw_count	Sp_410107	L5 IT CTX	21	L5 IT CTX_Sp410107
Raw_count	Sp_410107	L5 IT CTX	3	L5 IT CTX_Sp410107
Raw_count	Sp_410107	L5 IT CTX	11	L5 IT CTX_Sp410107
Raw_count	Sp_410107	L5 IT CTX	7	L5 IT CTX_Sp410107
Raw_count	Sp_410107	L5 IT CTX	19	L5 IT CTX_Sp410107
Raw_count	Sp_410107	L5 IT CTX	14	L5 IT CTX_Sp410107
Raw_count	Sp_410107	L5 IT CTX	7	L5 IT CTX_Sp410107
Raw_count	Sp_410107	L5 IT CTX	3	L5 IT CTX_Sp410107
Raw_count	Sp_410107	L5 IT CTX	9	L5 IT CTX_Sp410107
Raw_count	Sp_410107	L5 IT CTX	22	L5 IT CTX_Sp410107
Raw_count	Sp_410107	L5 IT CTX	10	L5 IT CTX_Sp410107
Raw_count	Sp_410107	L5 IT CTX	37	L5 IT CTX_Sp410107
Raw_count	Sp_410107	L5 IT CTX	18	L5 IT CTX_Sp410107
Raw_count	Sp_410107	L5 IT CTX	18	L5 IT CTX_Sp410107
Raw_count	Sp_410107	L5 IT CTX	12	L5 IT CTX_Sp410107
Raw_count	Sp_410107	L5 IT CTX	14	L5 IT CTX_Sp410107
Raw_count	Sp_410107	L5 IT CTX	5	L5 IT CTX_Sp410107
Raw_count	Sp_410107	L5 IT CTX	14	L5 IT CTX_Sp410107
Raw_count	Sp_410107	L5 IT CTX	25	L5 IT CTX_Sp410107
Raw_count	Sp_410107	L5 IT CTX	18	L5 IT CTX_Sp410107
Raw_count	Sp_410107	L5 IT CTX	30	L5 IT CTX_Sp410107
Raw_count	Sp_410107	L5 IT CTX	7	L5 IT CTX_Sp410107
Raw_count	Sp_410107	L5 IT CTX	9	L5 IT CTX_Sp410107
Raw_count	Sp_410107	L5 IT CTX	4	L5 IT CTX_Sp410107
Raw_count	Sp_410107	L5 IT CTX	13	L5 IT CTX_Sp410107
Raw_count	Sp_410107	L5 IT CTX	2	L5 IT CTX_Sp410107
Raw_count	Sp_410107	L5 IT CTX	4	L5 IT CTX_Sp410107
Raw_count	Sp_410107	L5 IT CTX	11	L5 IT CTX_Sp410107
Raw_count	Sp_410107	L5 IT CTX	8	L5 IT CTX_Sp410107
Raw_count	Sp_410107	L5 IT CTX	18	L5 IT CTX_Sp410107
Raw_count	Sp_410107	L5 IT CTX	19	L5 IT CTX_Sp410107
Raw_count	Sp_410107	L5 IT CTX	15	L5 IT CTX_Sp410107
Raw_count	Sp_410107	L5 IT CTX	22	L5 IT CTX_Sp410107
Raw_count	Sp_410107	L5 IT CTX	10	L5 IT CTX_Sp410107
Raw_count	Sp_410107	L5 IT CTX	17	L5 IT CTX_Sp410107
Raw_count	Sp_410107	L5 IT CTX	11	L5 IT CTX_Sp410107
Raw_count	Sp_410107	L5 IT CTX	11	L5 IT CTX_Sp410107
Raw_count	Sp_410107	L5 IT CTX	15	L5 IT CTX_Sp410107
Raw_count	Sp_410107	L5 IT CTX	17	L5 IT CTX_Sp410107
Raw_count	Sp_410107	L5 IT CTX	14	L5 IT CTX_Sp410107
Raw_count	Sp_410107	L5 IT CTX	12	L5 IT CTX_Sp410107
Raw_count	Sp_410107	L5 IT CTX	12	L5 IT CTX_Sp410107
Raw_count	Sp_410107	L5 IT CTX	18	L5 IT CTX_Sp410107
Raw_count	Sp_410107	L5 IT CTX	19	L5 IT CTX_Sp410107
Raw_count	Sp_410107	L5 IT CTX	28	L5 IT CTX_Sp410107
Raw_count	Sp_410107	L5 IT CTX	10	L5 IT CTX_Sp410107
Raw_count	Sp_410107	L5 IT CTX	3	L5 IT CTX_Sp410107
Raw_count	Sp_410107	L5 IT CTX	3	L5 IT CTX_Sp410107
Raw_count	Sp_410107	L5 IT CTX	6	L5 IT CTX_Sp410107
Raw_count	Sp_410107	L5 IT CTX	20	L5 IT CTX_Sp410107
Raw_count	Sp_410107	L5 IT CTX	15	L5 IT CTX_Sp410107
Raw_count	Sp_410107	L5 IT CTX	10	L5 IT CTX_Sp410107
Raw_count	Sp_410107	L5 IT CTX	14	L5 IT CTX_Sp410107
Raw_count	Sp_410107	L5 IT CTX	8	L5 IT CTX_Sp410107
Raw_count	Sp_410107	L5 IT CTX	8	L5 IT CTX_Sp410107
Raw_count	Sp_410107	L5 IT CTX	4	L5 IT CTX_Sp410107
Raw_count	Sp_410107	L5 IT CTX	11	L5 IT CTX_Sp410107
Raw_count	Sp_410107	L5 IT CTX	28	L5 IT CTX_Sp410107
Raw_count	Sp_410107	L5 IT CTX	13	L5 IT CTX_Sp410107
Raw_count	Sp_410107	L5 IT CTX	9	L5 IT CTX_Sp410107
Raw_count	Sp_410107	L5 IT CTX	15	L5 IT CTX_Sp410107
Raw_count	Sp_410107	L5 IT CTX	5	L5 IT CTX_Sp410107
Raw_count	Sp_410107	L5 IT CTX	5	L5 IT CTX_Sp410107
Raw_count	Sp_410107	L5 IT CTX	27	L5 IT CTX_Sp410107
Raw_count	Sp_410107	L5 IT CTX	4	L5 IT CTX_Sp410107
Raw_count	Sp_410107	L5 IT CTX	7	L5 IT CTX_Sp410107
Raw_count	Sp_410107	L5 IT CTX	16	L5 IT CTX_Sp410107
Raw_count	Sp_410107	L5 IT CTX	6	L5 IT CTX_Sp410107
Raw_count	Sp_410107	L5 IT CTX	14	L5 IT CTX_Sp410107
Raw_count	Sp_410107	L5 IT CTX	7	L5 IT CTX_Sp410107
Raw_count	Sp_410107	L5 IT CTX	10	L5 IT CTX_Sp410107
Raw_count	Sp_410107	L5 IT CTX	15	L5 IT CTX_Sp410107
Raw_count	Sp_410107	L5 IT CTX	12	L5 IT CTX_Sp410107
Raw_count	Sp_410107	L5 IT CTX	10	L5 IT CTX_Sp410107
Raw_count	Sp_410107	L5 IT CTX	14	L5 IT CTX_Sp410107
Raw_count	Sp_410107	L5 IT CTX	23	L5 IT CTX_Sp410107
Raw_count	Sp_410107	L5 IT CTX	10	L5 IT CTX_Sp410107
Raw_count	Sp_410107	L5 IT CTX	7	L5 IT CTX_Sp410107
Raw_count	Sp_410107	L5 IT CTX	8	L5 IT CTX_Sp410107
Raw_count	Sp_410107	L5 IT CTX	21	L5 IT CTX_Sp410107
Raw_count	Sp_410107	L5 IT CTX	10	L5 IT CTX_Sp410107
Raw_count	Sp_410107	L5 IT CTX	13	L5 IT CTX_Sp410107
Raw_count	Sp_410107	L5 IT CTX	5	L5 IT CTX_Sp410107
Raw_count	Sp_410107	L5 IT CTX	17	L5 IT CTX_Sp410107
Raw_count	Sp_410107	L5 IT CTX	25	L5 IT CTX_Sp410107
Raw_count	Sp_410107	L5 IT CTX	9	L5 IT CTX_Sp410107
Raw_count	Sp_410107	L5 IT CTX	10	L5 IT CTX_Sp410107
Raw_count	Sp_410107	L5 IT CTX	8	L5 IT CTX_Sp410107
Raw_count	Sp_410107	L5 IT CTX	18	L5 IT CTX_Sp410107
Raw_count	Sp_410107	L5 IT CTX	25	L5 IT CTX_Sp410107
Raw_count	Sp_410107	L5 IT CTX	9	L5 IT CTX_Sp410107
Raw_count	Sp_410107	L5 IT CTX	6	L5 IT CTX_Sp410107
Raw_count	Sp_410107	L5 IT CTX	6	L5 IT CTX_Sp410107
Raw_count	Sp_410107	L5 IT CTX	10	L5 IT CTX_Sp410107
Raw_count	Sp_410107	L5 IT CTX	10	L5 IT CTX_Sp410107
Raw_count	Sp_410107	L5 IT CTX	4	L5 IT CTX_Sp410107
Raw_count	Sp_410107	L5 IT CTX	12	L5 IT CTX_Sp410107
Raw_count	Sp_410107	L5 IT CTX	20	L5 IT CTX_Sp410107
Raw_count	Sp_410107	L5 IT CTX	6	L5 IT CTX_Sp410107
Raw_count	Sp_410107	L5 IT CTX	5	L5 IT CTX_Sp410107
Raw_count	Sp_410107	L5 IT CTX	23	L5 IT CTX_Sp410107
Raw_count	Sp_410107	L5 IT CTX	4	L5 IT CTX_Sp410107
Raw_count	Sp_410107	L5 IT CTX	24	L5 IT CTX_Sp410107
Raw_count	Sp_410107	L5 IT CTX	10	L5 IT CTX_Sp410107
Raw_count	Sp_410107	L5 IT CTX	7	L5 IT CTX_Sp410107
Raw_count	Sp_410107	L5 IT CTX	8	L5 IT CTX_Sp410107
Raw_count	Sp_410107	L5 IT CTX	16	L5 IT CTX_Sp410107
Raw_count	Sp_410107	L5 IT CTX	19	L5 IT CTX_Sp410107
Raw_count	Sp_410107	L5 IT CTX	4	L5 IT CTX_Sp410107
Raw_count	Sp_410107	L5 IT CTX	5	L5 IT CTX_Sp410107
Raw_count	Sp_410107	L5 IT CTX	10	L5 IT CTX_Sp410107
Raw_count	Sp_410107	L5 IT CTX	18	L5 IT CTX_Sp410107
Raw_count	Sp_410107	L5 IT CTX	12	L5 IT CTX_Sp410107
Raw_count	Sp_410107	L5 IT CTX	6	L5 IT CTX_Sp410107
Raw_count	Sp_410107	L5 IT CTX	13	L5 IT CTX_Sp410107
Raw_count	Sp_410107	L5 IT CTX	29	L5 IT CTX_Sp410107
Raw_count	Sp_410107	L5 IT CTX	22	L5 IT CTX_Sp410107
Raw_count	Sp_410107	L5 IT CTX	6	L5 IT CTX_Sp410107
Raw_count	Sp_410107	L5 IT CTX	8	L5 IT CTX_Sp410107
Raw_count	Sp_410107	L5 IT CTX	19	L5 IT CTX_Sp410107
Raw_count	Sp_410107	L5 IT CTX	17	L5 IT CTX_Sp410107
Raw_count	Sp_410107	L5 IT CTX	9	L5 IT CTX_Sp410107
Raw_count	Sp_410107	L5 IT CTX	16	L5 IT CTX_Sp410107
Raw_count	Sp_410107	L5 IT CTX	18	L5 IT CTX_Sp410107
Raw_count	Sp_410107	L5 IT CTX	7	L5 IT CTX_Sp410107
Raw_count	Sp_410107	L5 IT CTX	7	L5 IT CTX_Sp410107
Raw_count	Sp_410107	L5 IT CTX	18	L5 IT CTX_Sp410107
Raw_count	Sp_410107	L5 IT CTX	8	L5 IT CTX_Sp410107
Raw_count	Sp_410107	L5 IT CTX	11	L5 IT CTX_Sp410107
Raw_count	Sp_410107	L5 IT CTX	5	L5 IT CTX_Sp410107
Raw_count	Sp_410107	L5 IT CTX	7	L5 IT CTX_Sp410107
Raw_count	Sp_410107	L5 IT CTX	7	L5 IT CTX_Sp410107
Raw_count	Sp_410107	L5 IT CTX	6	L5 IT CTX_Sp410107
Raw_count	Sp_410107	L5 IT CTX	3	L5 IT CTX_Sp410107
Raw_count	Sp_410107	L5 IT CTX	7	L5 IT CTX_Sp410107
Raw_count	Sp_410107	L5 IT CTX	26	L5 IT CTX_Sp410107
Raw_count	Sp_410107	L5 IT CTX	11	L5 IT CTX_Sp410107
Raw_count	Sp_410107	L5 IT CTX	20	L5 IT CTX_Sp410107
Raw_count	Sp_410107	L5 IT CTX	19	L5 IT CTX_Sp410107
Raw_count	Sp_410107	L5 IT CTX	7	L5 IT CTX_Sp410107
Raw_count	Sp_410107	L5 IT CTX	5	L5 IT CTX_Sp410107
Raw_count	Sp_410107	L5 IT CTX	11	L5 IT CTX_Sp410107
Raw_count	Sp_410107	L5 IT CTX	22	L5 IT CTX_Sp410107
Raw_count	Sp_410107	L5 IT CTX	7	L5 IT CTX_Sp410107
Raw_count	Sp_410107	L5 IT CTX	13	L5 IT CTX_Sp410107
Raw_count	Sp_410107	L5 IT CTX	4	L5 IT CTX_Sp410107
Raw_count	Sp_410107	L5 IT CTX	17	L5 IT CTX_Sp410107
Raw_count	Sp_410107	L5 IT CTX	18	L5 IT CTX_Sp410107
Raw_count	Sp_410107	L5 IT CTX	20	L5 IT CTX_Sp410107
Raw_count	Sp_410107	L5 IT CTX	4	L5 IT CTX_Sp410107
Raw_count	Sp_410107	L5 IT CTX	12	L5 IT CTX_Sp410107
Raw_count	Sp_410107	L5 IT CTX	15	L5 IT CTX_Sp410107
Raw_count	Sp_410107	L5 IT CTX	5	L5 IT CTX_Sp410107
Raw_count	Sp_410107	L5 IT CTX	7	L5 IT CTX_Sp410107
Raw_count	Sp_410107	L5 IT CTX	14	L5 IT CTX_Sp410107
Raw_count	Sp_410107	L5 IT CTX	31	L5 IT CTX_Sp410107
Raw_count	Sp_410107	L5 IT CTX	21	L5 IT CTX_Sp410107
Raw_count	Sp_410107	L5 IT CTX	9	L5 IT CTX_Sp410107
Raw_count	Sp_410107	L5 IT CTX	16	L5 IT CTX_Sp410107
Raw_count	Sp_410107	L5 IT CTX	9	L5 IT CTX_Sp410107
Raw_count	Sp_410107	L5 IT CTX	29	L5 IT CTX_Sp410107
Raw_count	Sp_410107	L5 IT CTX	8	L5 IT CTX_Sp410107
Raw_count	Sp_410107	L5 IT CTX	9	L5 IT CTX_Sp410107
Raw_count	Sp_410107	L5 IT CTX	1	L5 IT CTX_Sp410107
Raw_count	Sp_410107	L5 IT CTX	8	L5 IT CTX_Sp410107
Raw_count	Sp_410107	L5 IT CTX	15	L5 IT CTX_Sp410107
Raw_count	Sp_410107	L5 IT CTX	11	L5 IT CTX_Sp410107
Raw_count	Sp_410107	L5 IT CTX	9	L5 IT CTX_Sp410107
Raw_count	Sp_410107	L5 IT CTX	20	L5 IT CTX_Sp410107
Raw_count	Sp_410107	L5 IT CTX	19	L5 IT CTX_Sp410107
Raw_count	Sp_410107	L5 IT CTX	11	L5 IT CTX_Sp410107
Raw_count	Sp_410107	L5 IT CTX	15	L5 IT CTX_Sp410107
Raw_count	Sp_410107	L5 IT CTX	10	L5 IT CTX_Sp410107
Raw_count	Sp_410107	L5 IT CTX	7	L5 IT CTX_Sp410107
Raw_count	Sp_410107	L5 IT CTX	8	L5 IT CTX_Sp410107
Raw_count	Sp_410107	L5 IT CTX	6	L5 IT CTX_Sp410107
Raw_count	Sp_410107	L5 IT CTX	5	L5 IT CTX_Sp410107
Raw_count	Sp_410107	L5 IT CTX	3	L5 IT CTX_Sp410107
Raw_count	Sp_410107	L5 IT CTX	7	L5 IT CTX_Sp410107
Raw_count	Sp_410107	L5 IT CTX	8	L5 IT CTX_Sp410107
Raw_count	Sp_410107	L5 IT CTX	2	L5 IT CTX_Sp410107
Raw_count	Sp_410107	L5 IT CTX	5	L5 IT CTX_Sp410107
Raw_count	Sp_410107	L5 IT CTX	5	L5 IT CTX_Sp410107
Raw_count	Sp_410107	L5 IT CTX	20	L5 IT CTX_Sp410107
Raw_count	Sp_410107	L5 IT CTX	4	L5 IT CTX_Sp410107
Raw_count	Sp_410107	L5 IT CTX	17	L5 IT CTX_Sp410107
Raw_count	Sp_410107	L5 IT CTX	11	L5 IT CTX_Sp410107
Raw_count	Sp_410107	L5 IT CTX	25	L5 IT CTX_Sp410107
Raw_count	Sp_410107	L5 IT CTX	8	L5 IT CTX_Sp410107
Raw_count	Sp_410107	L5 IT CTX	8	L5 IT CTX_Sp410107
Raw_count	Sp_410107	L5 IT CTX	4	L5 IT CTX_Sp410107
Raw_count	Sp_410107	L5 IT CTX	9	L5 IT CTX_Sp410107
Raw_count	Sp_410107	L5 IT CTX	14	L5 IT CTX_Sp410107
Raw_count	Sp_410107	L5 IT CTX	4	L5 IT CTX_Sp410107
Raw_count	Sp_410107	L5 IT CTX	8	L5 IT CTX_Sp410107
Raw_count	Sp_410107	L5 IT CTX	15	L5 IT CTX_Sp410107
Raw_count	Sp_410107	L5 IT CTX	5	L5 IT CTX_Sp410107
Raw_count	Sp_410107	L5 IT CTX	30	L5 IT CTX_Sp410107
Raw_count	Sp_410107	L5 IT CTX	5	L5 IT CTX_Sp410107
Raw_count	Sp_410107	L5 IT CTX	7	L5 IT CTX_Sp410107
Raw_count	Sp_410107	L5 IT CTX	5	L5 IT CTX_Sp410107
Raw_count	Sp_410107	L5 IT CTX	14	L5 IT CTX_Sp410107
Raw_count	Sp_410107	L5 IT CTX	11	L5 IT CTX_Sp410107
Raw_count	Sp_410107	L5 IT CTX	11	L5 IT CTX_Sp410107
Raw_count	Sp_410107	L5 IT CTX	8	L5 IT CTX_Sp410107
Raw_count	Sp_410107	L5 IT CTX	3	L5 IT CTX_Sp410107
Raw_count	Sp_410107	L5 IT CTX	11	L5 IT CTX_Sp410107
Raw_count	Sp_410107	L5 IT CTX	16	L5 IT CTX_Sp410107
Raw_count	Sp_410107	L5 IT CTX	23	L5 IT CTX_Sp410107
Raw_count	Sp_410107	L5 IT CTX	20	L5 IT CTX_Sp410107
Raw_count	Sp_410107	L5 IT CTX	12	L5 IT CTX_Sp410107
Raw_count	Sp_410107	L5 IT CTX	16	L5 IT CTX_Sp410107
Raw_count	Sp_410107	L5 IT CTX	11	L5 IT CTX_Sp410107
Raw_count	Sp_410107	L5 IT CTX	3	L5 IT CTX_Sp410107
Raw_count	Sp_410107	L5 IT CTX	5	L5 IT CTX_Sp410107
Raw_count	Sp_410107	L5 IT CTX	34	L5 IT CTX_Sp410107
Raw_count	Sp_410107	L5 IT CTX	12	L5 IT CTX_Sp410107
Raw_count	Sp_410107	L5 IT CTX	12	L5 IT CTX_Sp410107
Raw_count	Sp_410107	L5 IT CTX	17	L5 IT CTX_Sp410107
Raw_count	Sp_410107	L5 IT CTX	5	L5 IT CTX_Sp410107
Raw_count	Sp_410107	L5 IT CTX	6	L5 IT CTX_Sp410107
Raw_count	Sp_410107	L5 IT CTX	9	L5 IT CTX_Sp410107
Raw_count	Sp_410107	L5 IT CTX	12	L5 IT CTX_Sp410107
Raw_count	Sp_410107	L5 IT CTX	13	L5 IT CTX_Sp410107
Raw_count	Sp_410107	L5 IT CTX	7	L5 IT CTX_Sp410107
Raw_count	Sp_410107	L5 IT CTX	13	L5 IT CTX_Sp410107
Raw_count	Sp_410107	L5 IT CTX	12	L5 IT CTX_Sp410107
Raw_count	Sp_410107	L5 IT CTX	20	L5 IT CTX_Sp410107
Raw_count	Sp_410107	L5 IT CTX	23	L5 IT CTX_Sp410107
Raw_count	Sp_410107	L5 IT CTX	10	L5 IT CTX_Sp410107
Raw_count	Sp_410107	L5 IT CTX	11	L5 IT CTX_Sp410107
Raw_count	Sp_410107	L5 IT CTX	16	L5 IT CTX_Sp410107
Raw_count	Sp_410107	L5 IT CTX	7	L5 IT CTX_Sp410107
Raw_count	Sp_410107	L5 IT CTX	17	L5 IT CTX_Sp410107
Raw_count	Sp_410107	L5 IT CTX	17	L5 IT CTX_Sp410107
Raw_count	Sp_410107	L5 IT CTX	7	L5 IT CTX_Sp410107
Raw_count	Sp_410107	L5 IT CTX	5	L5 IT CTX_Sp410107
Raw_count	Sp_410107	L5 IT CTX	7	L5 IT CTX_Sp410107
Raw_count	Sp_410107	L5 IT CTX	15	L5 IT CTX_Sp410107
Raw_count	Sp_410107	L5 IT CTX	15	L5 IT CTX_Sp410107
Raw_count	Sp_410107	L5 IT CTX	11	L5 IT CTX_Sp410107
Raw_count	Sp_410107	L5 IT CTX	2	L5 IT CTX_Sp410107
Raw_count	Sp_410107	L5 IT CTX	6	L5 IT CTX_Sp410107
Raw_count	Sp_410107	L5 IT CTX	17	L5 IT CTX_Sp410107
Raw_count	Sp_410107	L5 IT CTX	20	L5 IT CTX_Sp410107
Raw_count	Sp_410107	L5 IT CTX	13	L5 IT CTX_Sp410107
Raw_count	Sp_410107	L5 IT CTX	22	L5 IT CTX_Sp410107
Raw_count	Sp_410107	L5 IT CTX	32	L5 IT CTX_Sp410107
Raw_count	Sp_410107	L5 IT CTX	2	L5 IT CTX_Sp410107
Raw_count	Sp_410107	L5 IT CTX	6	L5 IT CTX_Sp410107
Raw_count	Sp_410107	L5 IT CTX	7	L5 IT CTX_Sp410107
Raw_count	Sp_410107	L5 IT CTX	4	L5 IT CTX_Sp410107
Raw_count	Sp_410107	L5 IT CTX	23	L5 IT CTX_Sp410107
Raw_count	Sp_410107	L5 IT CTX	48	L5 IT CTX_Sp410107
Raw_count	Sp_410107	L5 IT CTX	24	L5 IT CTX_Sp410107
Raw_count	Sp_410107	L5 IT CTX	21	L5 IT CTX_Sp410107
Raw_count	Sp_410107	L5 IT CTX	28	L5 IT CTX_Sp410107
Raw_count	Sp_410107	L5 IT CTX	25	L5 IT CTX_Sp410107
Raw_count	Sp_410107	L5 IT CTX	12	L5 IT CTX_Sp410107
Raw_count	Sp_410107	L5 IT CTX	9	L5 IT CTX_Sp410107
Raw_count	Sp_410107	L5 IT CTX	8	L5 IT CTX_Sp410107
Raw_count	Sp_410107	L5 IT CTX	10	L5 IT CTX_Sp410107
Raw_count	Sp_410107	L5 IT CTX	10	L5 IT CTX_Sp410107
Raw_count	Sp_410107	L5 IT CTX	16	L5 IT CTX_Sp410107
Raw_count	Sp_410107	L5 IT CTX	12	L5 IT CTX_Sp410107
Raw_count	Sp_410107	L5 IT CTX	18	L5 IT CTX_Sp410107
Raw_count	Sp_410107	L5 IT CTX	9	L5 IT CTX_Sp410107
Raw_count	Sp_410107	L5 IT CTX	4	L5 IT CTX_Sp410107
Raw_count	Sp_410107	L5 IT CTX	10	L5 IT CTX_Sp410107
Raw_count	Sp_410107	L5 IT CTX	12	L5 IT CTX_Sp410107
Raw_count	Sp_410107	L5 IT CTX	11	L5 IT CTX_Sp410107
Raw_count	Sp_410107	L5 IT CTX	30	L5 IT CTX_Sp410107
Raw_count	Sp_410107	L5 IT CTX	14	L5 IT CTX_Sp410107
Raw_count	Sp_410107	L5 IT CTX	11	L5 IT CTX_Sp410107
Raw_count	Sp_410107	L5 IT CTX	10	L5 IT CTX_Sp410107
Raw_count	Sp_410107	L5 IT CTX	5	L5 IT CTX_Sp410107
Raw_count	Sp_410107	L5 IT CTX	4	L5 IT CTX_Sp410107
Raw_count	Sp_410107	L5 IT CTX	4	L5 IT CTX_Sp410107
Raw_count	Sp_410107	L5 IT CTX	14	L5 IT CTX_Sp410107
Raw_count	Sp_410107	L5 IT CTX	12	L5 IT CTX_Sp410107
Raw_count	Sp_410107	L5 IT CTX	18	L5 IT CTX_Sp410107
Raw_count	Sp_410107	L5 IT CTX	12	L5 IT CTX_Sp410107
Raw_count	Sp_410107	L5 IT CTX	11	L5 IT CTX_Sp410107
Raw_count	Sp_410107	L5 IT CTX	32	L5 IT CTX_Sp410107
Raw_count	Sp_410107	L5 IT CTX	8	L5 IT CTX_Sp410107
Raw_count	Sp_410107	L5 IT CTX	22	L5 IT CTX_Sp410107
Raw_count	Sp_410107	L5 IT CTX	1	L5 IT CTX_Sp410107
Raw_count	Sp_410107	L5 IT CTX	19	L5 IT CTX_Sp410107
Raw_count	Sp_410107	L5 IT CTX	2	L5 IT CTX_Sp410107
Raw_count	Sp_410107	L5 IT CTX	10	L5 IT CTX_Sp410107
Raw_count	Sp_410107	L5 IT CTX	15	L5 IT CTX_Sp410107
Raw_count	Sp_410107	L5 IT CTX	6	L5 IT CTX_Sp410107
Raw_count	Sp_410107	L5 IT CTX	9	L5 IT CTX_Sp410107
Raw_count	Sp_410107	L5 IT CTX	7	L5 IT CTX_Sp410107
Raw_count	Sp_410107	L5 IT CTX	13	L5 IT CTX_Sp410107
Raw_count	Sp_410107	L5 IT CTX	5	L5 IT CTX_Sp410107
Raw_count	Sp_410107	L5 IT CTX	11	L5 IT CTX_Sp410107
Raw_count	Sp_410107	L5 IT CTX	19	L5 IT CTX_Sp410107
Raw_count	Sp_410107	L5 IT CTX	22	L5 IT CTX_Sp410107
Raw_count	Sp_410107	L5 IT CTX	8	L5 IT CTX_Sp410107
Raw_count	Sp_410107	L5 IT CTX	28	L5 IT CTX_Sp410107
Raw_count	Sp_410107	L5 IT CTX	6	L5 IT CTX_Sp410107
Raw_count	Sp_410107	L5 IT CTX	13	L5 IT CTX_Sp410107
Raw_count	Sp_410107	L5 IT CTX	10	L5 IT CTX_Sp410107
Raw_count	Sp_410107	L5 IT CTX	21	L5 IT CTX_Sp410107
Raw_count	Sp_410107	L5 IT CTX	18	L5 IT CTX_Sp410107
Raw_count	Sp_410107	L5 IT CTX	25	L5 IT CTX_Sp410107
Raw_count	Sp_410107	L5 IT CTX	25	L5 IT CTX_Sp410107
Raw_count	Sp_410107	L5 IT CTX	5	L5 IT CTX_Sp410107
Raw_count	Sp_410107	L5 IT CTX	23	L5 IT CTX_Sp410107
Raw_count	Sp_410107	L5 IT CTX	7	L5 IT CTX_Sp410107
Raw_count	Sp_410107	L5 IT CTX	5	L5 IT CTX_Sp410107
Raw_count	Sp_410107	L5 IT CTX	6	L5 IT CTX_Sp410107
Raw_count	Sp_410107	L5 IT CTX	17	L5 IT CTX_Sp410107
Raw_count	Sp_410107	L5 IT CTX	22	L5 IT CTX_Sp410107
Raw_count	Sp_410107	L5 IT CTX	10	L5 IT CTX_Sp410107
Raw_count	Sp_410107	L5 IT CTX	12	L5 IT CTX_Sp410107
Raw_count	Sp_410107	L5 IT CTX	6	L5 IT CTX_Sp410107
Raw_count	Sp_410107	L5 IT CTX	7	L5 IT CTX_Sp410107
Raw_count	Sp_410107	L5 IT CTX	10	L5 IT CTX_Sp410107
Raw_count	Sp_410107	L5 IT CTX	4	L5 IT CTX_Sp410107
Raw_count	Sp_410107	L5 IT CTX	9	L5 IT CTX_Sp410107
Raw_count	Sp_410107	L5 IT CTX	4	L5 IT CTX_Sp410107
Raw_count	Sp_410107	L5 IT CTX	6	L5 IT CTX_Sp410107
Raw_count	Sp_410107	L5 IT CTX	31	L5 IT CTX_Sp410107
Raw_count	Sp_410107	L5 IT CTX	4	L5 IT CTX_Sp410107
Raw_count	Sp_410107	L5 IT CTX	24	L5 IT CTX_Sp410107
Raw_count	Sp_410107	L5 IT CTX	11	L5 IT CTX_Sp410107
Raw_count	Sp_410107	L5 IT CTX	11	L5 IT CTX_Sp410107
Raw_count	Sp_410107	L5 IT CTX	16	L5 IT CTX_Sp410107
Raw_count	Sp_410107	L5 IT CTX	20	L5 IT CTX_Sp410107
Raw_count	Sp_410107	L5 IT CTX	3	L5 IT CTX_Sp410107
Raw_count	Sp_410107	L5 IT CTX	12	L5 IT CTX_Sp410107
Raw_count	Sp_410107	L5 IT CTX	16	L5 IT CTX_Sp410107
Raw_count	Sp_410107	L5 IT CTX	14	L5 IT CTX_Sp410107
Raw_count	Sp_410107	L5 IT CTX	13	L5 IT CTX_Sp410107
Raw_count	Sp_410107	L5 IT CTX	8	L5 IT CTX_Sp410107
Raw_count	Sp_410107	L5 IT CTX	17	L5 IT CTX_Sp410107
Raw_count	Sp_410107	L5 IT CTX	26	L5 IT CTX_Sp410107
Raw_count	Sp_410107	L5 IT CTX	18	L5 IT CTX_Sp410107
Raw_count	Sp_410107	L5 IT CTX	12	L5 IT CTX_Sp410107
Raw_count	Sp_410107	L5 IT CTX	7	L5 IT CTX_Sp410107
Raw_count	Sp_410107	L5 IT CTX	30	L5 IT CTX_Sp410107
Raw_count	Sp_410107	L5 IT CTX	9	L5 IT CTX_Sp410107
Raw_count	Sp_410107	L5 IT CTX	11	L5 IT CTX_Sp410107
Raw_count	Sp_410107	L5 IT CTX	12	L5 IT CTX_Sp410107
Raw_count	Sp_410107	L5 IT CTX	3	L5 IT CTX_Sp410107
Raw_count	Sp_410107	L5 IT CTX	11	L5 IT CTX_Sp410107
Raw_count	Sp_410107	L5 IT CTX	22	L5 IT CTX_Sp410107
Raw_count	Sp_410107	L5 IT CTX	13	L5 IT CTX_Sp410107
Raw_count	Sp_410107	L5 IT CTX	3	L5 IT CTX_Sp410107
Raw_count	Sp_410107	L5 IT CTX	13	L5 IT CTX_Sp410107
Raw_count	Sp_410107	L5 IT CTX	8	L5 IT CTX_Sp410107
Raw_count	Sp_410107	L5 IT CTX	7	L5 IT CTX_Sp410107
Raw_count	Sp_410107	L5 IT CTX	3	L5 IT CTX_Sp410107
Raw_count	Sp_410107	L5 IT CTX	8	L5 IT CTX_Sp410107
Raw_count	Sp_410107	L5 IT CTX	6	L5 IT CTX_Sp410107
Raw_count	Sp_410107	L5 IT CTX	14	L5 IT CTX_Sp410107
Raw_count	Sp_410107	L5 IT CTX	10	L5 IT CTX_Sp410107
Raw_count	Sp_410107	L5 IT CTX	7	L5 IT CTX_Sp410107
Raw_count	Sp_410107	L5 IT CTX	5	L5 IT CTX_Sp410107
Raw_count	Sp_410107	L5 IT CTX	14	L5 IT CTX_Sp410107
Raw_count	Sp_410107	L5 IT CTX	12	L5 IT CTX_Sp410107
Raw_count	Sp_410107	L5 IT CTX	8	L5 IT CTX_Sp410107
Raw_count	Sp_410107	L5 IT CTX	7	L5 IT CTX_Sp410107
Raw_count	Sp_410107	L5 IT CTX	11	L5 IT CTX_Sp410107
Raw_count	Sp_410107	L5 IT CTX	6	L5 IT CTX_Sp410107
Raw_count	Sp_410107	L5 IT CTX	21	L5 IT CTX_Sp410107
Raw_count	Sp_410107	L5 IT CTX	7	L5 IT CTX_Sp410107
Raw_count	Sp_410107	L5 IT CTX	15	L5 IT CTX_Sp410107
Raw_count	Sp_410107	L5 IT CTX	35	L5 IT CTX_Sp410107
Raw_count	Sp_410107	L5 IT CTX	7	L5 IT CTX_Sp410107
Raw_count	Sp_410107	L5 IT CTX	4	L5 IT CTX_Sp410107
Raw_count	Sp_410107	L5 IT CTX	13	L5 IT CTX_Sp410107
Raw_count	Sp_410107	L5 IT CTX	11	L5 IT CTX_Sp410107
Raw_count	Sp_410107	L5 IT CTX	3	L5 IT CTX_Sp410107
Raw_count	Sp_410107	L5 IT CTX	12	L5 IT CTX_Sp410107
Raw_count	Sp_410107	L5 IT CTX	9	L5 IT CTX_Sp410107
Raw_count	Sp_410107	L5 IT CTX	12	L5 IT CTX_Sp410107
Raw_count	Sp_410107	L5 IT CTX	6	L5 IT CTX_Sp410107
Raw_count	Sp_410107	L5 IT CTX	4	L5 IT CTX_Sp410107
Raw_count	Sp_410107	L5 IT CTX	21	L5 IT CTX_Sp410107
Raw_count	Sp_410107	L5 IT CTX	12	L5 IT CTX_Sp410107
Raw_count	Sp_410107	L5 IT CTX	11	L5 IT CTX_Sp410107
Raw_count	Sp_410107	L5 IT CTX	13	L5 IT CTX_Sp410107
Raw_count	Sp_410107	L5 IT CTX	4	L5 IT CTX_Sp410107
Raw_count	Sp_410107	L5 IT CTX	13	L5 IT CTX_Sp410107
Raw_count	Sp_410107	L5 IT CTX	11	L5 IT CTX_Sp410107
Raw_count	Sp_410107	L5 IT CTX	11	L5 IT CTX_Sp410107
Raw_count	Sp_410107	L5 IT CTX	19	L5 IT CTX_Sp410107
Raw_count	Sp_410107	L5 IT CTX	14	L5 IT CTX_Sp410107
Raw_count	Sp_410107	L5 IT CTX	7	L5 IT CTX_Sp410107
Raw_count	Sp_410107	L5 IT CTX	19	L5 IT CTX_Sp410107
Raw_count	Sp_410107	L5 IT CTX	5	L5 IT CTX_Sp410107
Raw_count	Sp_410107	L5 IT CTX	12	L5 IT CTX_Sp410107
Raw_count	Sp_410107	L5 IT CTX	7	L5 IT CTX_Sp410107
Raw_count	Sp_410107	L5 IT CTX	15	L5 IT CTX_Sp410107
Raw_count	Sp_410107	L5 IT CTX	20	L5 IT CTX_Sp410107
Raw_count	Sp_410107	L5 IT CTX	3	L5 IT CTX_Sp410107
Raw_count	Sp_410107	L5 IT CTX	19	L5 IT CTX_Sp410107
Raw_count	Sp_410107	L5 IT CTX	7	L5 IT CTX_Sp410107
Raw_count	Sp_410107	L5 IT CTX	16	L5 IT CTX_Sp410107
Raw_count	Sp_410107	L5 IT CTX	7	L5 IT CTX_Sp410107
Raw_count	Sp_410107	L5 IT CTX	8	L5 IT CTX_Sp410107
Raw_count	Sp_410107	L5 IT CTX	13	L5 IT CTX_Sp410107
Raw_count	Sp_410107	L5 IT CTX	8	L5 IT CTX_Sp410107
Raw_count	Sp_410107	L5 IT CTX	21	L5 IT CTX_Sp410107
Raw_count	Sp_410107	L5 IT CTX	7	L5 IT CTX_Sp410107
Raw_count	Sp_410107	L5 IT CTX	4	L5 IT CTX_Sp410107
Raw_count	Sp_410107	L5 IT CTX	20	L5 IT CTX_Sp410107
Raw_count	Sp_410107	L5 IT CTX	3	L5 IT CTX_Sp410107
Raw_count	Sp_410107	L5 IT CTX	11	L5 IT CTX_Sp410107
Raw_count	Sp_410107	L5 IT CTX	14	L5 IT CTX_Sp410107
Raw_count	Sp_410107	L5 IT CTX	24	L5 IT CTX_Sp410107
Raw_count	Sp_410107	L5 IT CTX	13	L5 IT CTX_Sp410107
Raw_count	Sp_410107	L5 IT CTX	12	L5 IT CTX_Sp410107
Raw_count	Sp_410107	L5 IT CTX	12	L5 IT CTX_Sp410107
Raw_count	Sp_410107	L5 IT CTX	4	L5 IT CTX_Sp410107
Raw_count	Sp_410107	L5 IT CTX	7	L5 IT CTX_Sp410107
Raw_count	Sp_410107	L5 IT CTX	11	L5 IT CTX_Sp410107
Raw_count	Sp_410107	L5 IT CTX	11	L5 IT CTX_Sp410107
Raw_count	Sp_410107	L5 IT CTX	8	L5 IT CTX_Sp410107
Raw_count	Sp_410107	L5 IT CTX	7	L5 IT CTX_Sp410107
Raw_count	Sp_410107	L5 IT CTX	14	L5 IT CTX_Sp410107
Raw_count	Sp_410107	L5 IT CTX	9	L5 IT CTX_Sp410107
Raw_count	Sp_410107	L5 IT CTX	17	L5 IT CTX_Sp410107
Raw_count	Sp_410107	L5 IT CTX	14	L5 IT CTX_Sp410107
Raw_count	Sp_410107	L5 IT CTX	7	L5 IT CTX_Sp410107
Raw_count	Sp_410107	L5 IT CTX	8	L5 IT CTX_Sp410107
Raw_count	Sp_410107	L5 IT CTX	11	L5 IT CTX_Sp410107
Raw_count	Sp_410107	L5 IT CTX	7	L5 IT CTX_Sp410107
Raw_count	Sp_410107	L5 IT CTX	10	L5 IT CTX_Sp410107
Raw_count	Sp_410107	L5 IT CTX	5	L5 IT CTX_Sp410107
Raw_count	Sp_410107	L5 IT CTX	8	L5 IT CTX_Sp410107
Raw_count	Sp_410107	L5 IT CTX	11	L5 IT CTX_Sp410107
Raw_count	Sp_410107	L5 IT CTX	24	L5 IT CTX_Sp410107
Raw_count	Sp_410107	L5 IT CTX	13	L5 IT CTX_Sp410107
Raw_count	Sp_410107	L5 IT CTX	27	L5 IT CTX_Sp410107
Raw_count	Sp_410107	L5 IT CTX	25	L5 IT CTX_Sp410107
Raw_count	Sp_410107	L5 IT CTX	7	L5 IT CTX_Sp410107
Raw_count	Sp_410107	L5 IT CTX	14	L5 IT CTX_Sp410107
Raw_count	Sp_410107	L5 IT CTX	11	L5 IT CTX_Sp410107
Raw_count	Sp_410107	L5 IT CTX	8	L5 IT CTX_Sp410107
Raw_count	Sp_410107	L5 IT CTX	2	L5 IT CTX_Sp410107
Raw_count	Sp_410107	L5 IT CTX	9	L5 IT CTX_Sp410107
Raw_count	Sp_410107	L5 IT CTX	12	L5 IT CTX_Sp410107
Raw_count	Sp_410107	L5 IT CTX	3	L5 IT CTX_Sp410107
Raw_count	Sp_410107	L5 IT CTX	13	L5 IT CTX_Sp410107
Raw_count	Sp_410107	L5 IT CTX	13	L5 IT CTX_Sp410107
Raw_count	Sp_410107	L5 IT CTX	27	L5 IT CTX_Sp410107
Raw_count	Sp_410107	L5 IT CTX	12	L5 IT CTX_Sp410107
Raw_count	Sp_410107	L5 IT CTX	17	L5 IT CTX_Sp410107
Raw_count	Sp_410107	L5 IT CTX	6	L5 IT CTX_Sp410107
Raw_count	Sp_410107	L5 IT CTX	7	L5 IT CTX_Sp410107
Raw_count	Sp_410107	L5 IT CTX	11	L5 IT CTX_Sp410107
Raw_count	Sp_410107	L5 IT CTX	5	L5 IT CTX_Sp410107
Raw_count	Sp_410107	L5 IT CTX	4	L5 IT CTX_Sp410107
Raw_count	Sp_410107	L5 IT CTX	15	L5 IT CTX_Sp410107
Raw_count	Sp_410107	L5 IT CTX	20	L5 IT CTX_Sp410107
Raw_count	Sp_410107	L5 IT CTX	10	L5 IT CTX_Sp410107
Raw_count	Sp_410107	L5 IT CTX	10	L5 IT CTX_Sp410107
Raw_count	Sp_410107	L5 IT CTX	3	L5 IT CTX_Sp410107
Raw_count	Sp_410107	L5 IT CTX	10	L5 IT CTX_Sp410107
Raw_count	Sp_410107	L5 IT CTX	8	L5 IT CTX_Sp410107
Raw_count	Sp_410107	L5 IT CTX	14	L5 IT CTX_Sp410107
Raw_count	Sp_410107	L5 IT CTX	32	L5 IT CTX_Sp410107
Raw_count	Sp_410107	L5 IT CTX	5	L5 IT CTX_Sp410107
Raw_count	Sp_410107	L5 IT CTX	20	L5 IT CTX_Sp410107
Raw_count	Sp_410107	L5 IT CTX	7	L5 IT CTX_Sp410107
Raw_count	Sp_410107	L5 IT CTX	12	L5 IT CTX_Sp410107
Raw_count	Sp_410107	L5 IT CTX	13	L5 IT CTX_Sp410107
Raw_count	Sp_410107	L5 IT CTX	9	L5 IT CTX_Sp410107
Raw_count	Sp_410107	L5 IT CTX	16	L5 IT CTX_Sp410107
Raw_count	Sp_410107	L5 IT CTX	8	L5 IT CTX_Sp410107
Raw_count	Sp_410107	L5 IT CTX	6	L5 IT CTX_Sp410107
Raw_count	Sp_410107	L5 IT CTX	12	L5 IT CTX_Sp410107
Raw_count	Sp_410107	L5 IT CTX	14	L5 IT CTX_Sp410107
Raw_count	Sp_410107	L5 IT CTX	6	L5 IT CTX_Sp410107
Raw_count	Sp_410107	L5 IT CTX	11	L5 IT CTX_Sp410107
Raw_count	Sp_410107	L5 IT CTX	13	L5 IT CTX_Sp410107
Raw_count	Sp_410107	L5 IT CTX	13	L5 IT CTX_Sp410107
Raw_count	Sp_410107	L5 IT CTX	16	L5 IT CTX_Sp410107
Raw_count	Sp_410107	L5 IT CTX	10	L5 IT CTX_Sp410107
Raw_count	Sp_410107	L5 IT CTX	14	L5 IT CTX_Sp410107
Raw_count	Sp_410107	L5 IT CTX	13	L5 IT CTX_Sp410107
Raw_count	Sp_410107	L5 IT CTX	9	L5 IT CTX_Sp410107
Raw_count	Sp_410107	L5 IT CTX	14	L5 IT CTX_Sp410107
Raw_count	Sp_410107	L5 IT CTX	17	L5 IT CTX_Sp410107
Raw_count	Sp_410107	L5 IT CTX	13	L5 IT CTX_Sp410107
Raw_count	Sp_410107	L5 IT CTX	31	L5 IT CTX_Sp410107
Raw_count	Sp_410107	L5 IT CTX	13	L5 IT CTX_Sp410107
Raw_count	Sp_410107	L5 IT CTX	9	L5 IT CTX_Sp410107
Raw_count	Sp_410107	L5 IT CTX	23	L5 IT CTX_Sp410107
Raw_count	Sp_410107	L5 IT CTX	18	L5 IT CTX_Sp410107
Raw_count	Sp_410107	L5 IT CTX	11	L5 IT CTX_Sp410107
Raw_count	Sp_410107	L5 IT CTX	23	L5 IT CTX_Sp410107
Raw_count	Sp_410107	L5 IT CTX	11	L5 IT CTX_Sp410107
Raw_count	Sp_410107	L5 IT CTX	10	L5 IT CTX_Sp410107
Raw_count	Sp_410107	L5 IT CTX	8	L5 IT CTX_Sp410107
Raw_count	Sp_410107	L5 IT CTX	7	L5 IT CTX_Sp410107
Raw_count	Sp_410107	L5 IT CTX	11	L5 IT CTX_Sp410107
Raw_count	Sp_410107	L5 IT CTX	28	L5 IT CTX_Sp410107
Raw_count	Sp_410107	L5 IT CTX	4	L5 IT CTX_Sp410107
Raw_count	Sp_410107	L5 IT CTX	8	L5 IT CTX_Sp410107
Raw_count	Sp_410107	L5 IT CTX	17	L5 IT CTX_Sp410107
Raw_count	Sp_410107	L5 IT CTX	13	L5 IT CTX_Sp410107
Raw_count	Sp_410107	L5 IT CTX	9	L5 IT CTX_Sp410107
Raw_count	Sp_410107	L5 IT CTX	7	L5 IT CTX_Sp410107
Raw_count	Sp_410107	L5 IT CTX	15	L5 IT CTX_Sp410107
Raw_count	Sp_410107	L5 IT CTX	21	L5 IT CTX_Sp410107
Raw_count	Sp_410107	L5 IT CTX	11	L5 IT CTX_Sp410107
Raw_count	Sp_410107	L5 IT CTX	6	L5 IT CTX_Sp410107
Raw_count	Sp_410107	L5 IT CTX	54	L5 IT CTX_Sp410107
Raw_count	Sp_410107	L5 IT CTX	4	L5 IT CTX_Sp410107
Raw_count	Sp_410107	L5 IT CTX	7	L5 IT CTX_Sp410107
Raw_count	Sp_410107	L5 IT CTX	20	L5 IT CTX_Sp410107
Raw_count	Sp_410107	L5 IT CTX	19	L5 IT CTX_Sp410107
Raw_count	Sp_410107	L5 IT CTX	4	L5 IT CTX_Sp410107
Raw_count	Sp_410107	L5 IT CTX	6	L5 IT CTX_Sp410107
Raw_count	Sp_410107	L5 IT CTX	22	L5 IT CTX_Sp410107
Raw_count	Sp_410107	L5 IT CTX	13	L5 IT CTX_Sp410107
Raw_count	Sp_410107	L5 IT CTX	16	L5 IT CTX_Sp410107
Raw_count	Sp_410107	L5 IT CTX	8	L5 IT CTX_Sp410107
Raw_count	Sp_410107	L5 IT CTX	11	L5 IT CTX_Sp410107
Raw_count	Sp_410107	L5 IT CTX	27	L5 IT CTX_Sp410107
Raw_count	Sp_410107	L5 IT CTX	3	L5 IT CTX_Sp410107
Raw_count	Sp_410107	L5 IT CTX	10	L5 IT CTX_Sp410107
Raw_count	Sp_410107	L5 IT CTX	11	L5 IT CTX_Sp410107
Raw_count	Sp_410107	L5 IT CTX	22	L5 IT CTX_Sp410107
Raw_count	Sp_410107	L5 IT CTX	15	L5 IT CTX_Sp410107
Raw_count	Sp_410107	L5 IT CTX	10	L5 IT CTX_Sp410107
Raw_count	Sp_410107	L5 IT CTX	19	L5 IT CTX_Sp410107
Raw_count	Sp_410107	L5 IT CTX	17	L5 IT CTX_Sp410107
Raw_count	Sp_410107	L5 IT CTX	25	L5 IT CTX_Sp410107
Raw_count	Sp_410107	L5 IT CTX	8	L5 IT CTX_Sp410107
Raw_count	Sp_410107	L5 IT CTX	5	L5 IT CTX_Sp410107
Raw_count	Sp_410107	L5 IT CTX	27	L5 IT CTX_Sp410107
Raw_count	Sp_410107	L5 IT CTX	4	L5 IT CTX_Sp410107
Raw_count	Sp_410107	L5 IT CTX	1	L5 IT CTX_Sp410107
Raw_count	Sp_410107	L5 IT CTX	22	L5 IT CTX_Sp410107
Raw_count	Sp_410107	L5 IT CTX	7	L5 IT CTX_Sp410107
Raw_count	Sp_410107	L5 IT CTX	9	L5 IT CTX_Sp410107
Raw_count	Sp_410107	L5 IT CTX	11	L5 IT CTX_Sp410107
Raw_count	Sp_410107	L5 IT CTX	3	L5 IT CTX_Sp410107
Raw_count	Sp_410107	L5 IT CTX	23	L5 IT CTX_Sp410107
Raw_count	Sp_410107	L5 IT CTX	23	L5 IT CTX_Sp410107
Raw_count	Sp_410107	L5 IT CTX	9	L5 IT CTX_Sp410107
Raw_count	Sp_410107	L5 IT CTX	7	L5 IT CTX_Sp410107
Raw_count	Sp_410107	L5 IT CTX	20	L5 IT CTX_Sp410107
Raw_count	Sp_410107	L5 IT CTX	14	L5 IT CTX_Sp410107
Raw_count	Sp_410107	L5 IT CTX	16	L5 IT CTX_Sp410107
Raw_count	Sp_410107	L5 IT CTX	7	L5 IT CTX_Sp410107
Raw_count	Sp_410107	L5 IT CTX	25	L5 IT CTX_Sp410107
Raw_count	Sp_410107	L5 IT CTX	15	L5 IT CTX_Sp410107
Raw_count	Sp_410107	L5 IT CTX	15	L5 IT CTX_Sp410107
Raw_count	Sp_410107	L5 IT CTX	7	L5 IT CTX_Sp410107
Raw_count	Sp_410107	L5 IT CTX	4	L5 IT CTX_Sp410107
Raw_count	Sp_410107	L5 IT CTX	11	L5 IT CTX_Sp410107
Raw_count	Sp_410107	L5 IT CTX	7	L5 IT CTX_Sp410107
Raw_count	Sp_410107	L5 IT CTX	11	L5 IT CTX_Sp410107
Raw_count	Sp_410107	L5 IT CTX	3	L5 IT CTX_Sp410107
Raw_count	Sp_410107	L5 IT CTX	8	L5 IT CTX_Sp410107
Raw_count	Sp_410107	L5 IT CTX	13	L5 IT CTX_Sp410107
Raw_count	Sp_410107	L5 IT CTX	26	L5 IT CTX_Sp410107
Raw_count	Sp_410107	L5 IT CTX	12	L5 IT CTX_Sp410107
Raw_count	Sp_410107	L5 IT CTX	20	L5 IT CTX_Sp410107
Raw_count	Sp_410107	L5 IT CTX	20	L5 IT CTX_Sp410107
Raw_count	Sp_410107	L5 IT CTX	16	L5 IT CTX_Sp410107
Raw_count	Sp_410107	L5 IT CTX	14	L5 IT CTX_Sp410107
Raw_count	Sp_410107	L5 IT CTX	18	L5 IT CTX_Sp410107
Raw_count	Sp_410107	L5 IT CTX	4	L5 IT CTX_Sp410107
Raw_count	Sp_410107	L5 IT CTX	10	L5 IT CTX_Sp410107
Raw_count	Sp_410107	L5 IT CTX	14	L5 IT CTX_Sp410107
Raw_count	Sp_410107	L5 IT CTX	8	L5 IT CTX_Sp410107
Raw_count	Sp_410107	L5 IT CTX	7	L5 IT CTX_Sp410107
Raw_count	Sp_410107	L5 IT CTX	28	L5 IT CTX_Sp410107
Raw_count	Sp_410107	L5 IT CTX	14	L5 IT CTX_Sp410107
Raw_count	Sp_410107	L5 IT CTX	8	L5 IT CTX_Sp410107
Raw_count	Sp_410107	L5 IT CTX	4	L5 IT CTX_Sp410107
Raw_count	Sp_410107	L5 IT CTX	23	L5 IT CTX_Sp410107
Raw_count	Sp_410107	L5 IT CTX	12	L5 IT CTX_Sp410107
Raw_count	Sp_410107	L5 IT CTX	19	L5 IT CTX_Sp410107
Raw_count	Sp_410107	L5 IT CTX	21	L5 IT CTX_Sp410107
Raw_count	Sp_410107	L5 IT CTX	17	L5 IT CTX_Sp410107
Raw_count	Sp_410107	L5 IT CTX	13	L5 IT CTX_Sp410107
Raw_count	Sp_410107	L5 IT CTX	7	L5 IT CTX_Sp410107
Raw_count	Sp_410107	L5 IT CTX	7	L5 IT CTX_Sp410107
Raw_count	Sp_410107	L5 IT CTX	14	L5 IT CTX_Sp410107
Raw_count	Sp_410107	L5 IT CTX	14	L5 IT CTX_Sp410107
Raw_count	Sp_410107	L5 IT CTX	15	L5 IT CTX_Sp410107
Raw_count	Sp_410107	L5 IT CTX	10	L5 IT CTX_Sp410107
Raw_count	Sp_410107	L5 IT CTX	7	L5 IT CTX_Sp410107
Raw_count	Sp_410107	L5 IT CTX	7	L5 IT CTX_Sp410107
Raw_count	Sp_410107	L5 IT CTX	1	L5 IT CTX_Sp410107
Raw_count	Sp_410107	L5 IT CTX	3	L5 IT CTX_Sp410107
Raw_count	Sp_410107	L5 IT CTX	19	L5 IT CTX_Sp410107
Raw_count	Sp_410107	L5 IT CTX	14	L5 IT CTX_Sp410107
Raw_count	Sp_410107	L5 IT CTX	25	L5 IT CTX_Sp410107
Raw_count	Sp_410107	L5 IT CTX	2	L5 IT CTX_Sp410107
Raw_count	Sp_410107	L5 IT CTX	15	L5 IT CTX_Sp410107
Raw_count	Sp_410107	L5 IT CTX	26	L5 IT CTX_Sp410107
Raw_count	Sp_410107	L5 IT CTX	13	L5 IT CTX_Sp410107
Raw_count	Sp_410107	L5 IT CTX	16	L5 IT CTX_Sp410107
Raw_count	Sp_410107	L5 IT CTX	12	L5 IT CTX_Sp410107
Raw_count	Sp_410107	L5 IT CTX	10	L5 IT CTX_Sp410107
Raw_count	Sp_410107	L5 IT CTX	14	L5 IT CTX_Sp410107
Raw_count	Sp_410108	L5 IT CTX	4	L5 IT CTX_Sp410108
Raw_count	Sp_410108	L5 IT CTX	6	L5 IT CTX_Sp410108
Raw_count	Sp_410108	L5 IT CTX	27	L5 IT CTX_Sp410108
Raw_count	Sp_410108	L5 IT CTX	28	L5 IT CTX_Sp410108
Raw_count	Sp_410108	L5 IT CTX	23	L5 IT CTX_Sp410108
Raw_count	Sp_410108	L5 IT CTX	28	L5 IT CTX_Sp410108
Raw_count	Sp_410108	L5 IT CTX	9	L5 IT CTX_Sp410108
Raw_count	Sp_410108	L5 IT CTX	11	L5 IT CTX_Sp410108
Raw_count	Sp_410108	L5 IT CTX	12	L5 IT CTX_Sp410108
Raw_count	Sp_410108	L5 IT CTX	3	L5 IT CTX_Sp410108
Raw_count	Sp_410108	L5 IT CTX	28	L5 IT CTX_Sp410108
Raw_count	Sp_410108	L5 IT CTX	20	L5 IT CTX_Sp410108
Raw_count	Sp_410108	L5 IT CTX	16	L5 IT CTX_Sp410108
Raw_count	Sp_410108	L5 IT CTX	17	L5 IT CTX_Sp410108
Raw_count	Sp_410108	L5 IT CTX	26	L5 IT CTX_Sp410108
Raw_count	Sp_410108	L5 IT CTX	11	L5 IT CTX_Sp410108
Raw_count	Sp_410108	L5 IT CTX	10	L5 IT CTX_Sp410108
Raw_count	Sp_410108	L5 IT CTX	12	L5 IT CTX_Sp410108
Raw_count	Sp_410108	L5 IT CTX	13	L5 IT CTX_Sp410108
Raw_count	Sp_410108	L5 IT CTX	11	L5 IT CTX_Sp410108
Raw_count	Sp_410108	L5 IT CTX	14	L5 IT CTX_Sp410108
Raw_count	Sp_410108	L5 IT CTX	23	L5 IT CTX_Sp410108
Raw_count	Sp_410108	L5 IT CTX	15	L5 IT CTX_Sp410108
Raw_count	Sp_410108	L5 IT CTX	16	L5 IT CTX_Sp410108
Raw_count	Sp_410108	L5 IT CTX	12	L5 IT CTX_Sp410108
Raw_count	Sp_410108	L5 IT CTX	5	L5 IT CTX_Sp410108
Raw_count	Sp_410108	L5 IT CTX	13	L5 IT CTX_Sp410108
Raw_count	Sp_410108	L5 IT CTX	15	L5 IT CTX_Sp410108
Raw_count	Sp_410108	L5 IT CTX	17	L5 IT CTX_Sp410108
Raw_count	Sp_410108	L5 IT CTX	8	L5 IT CTX_Sp410108
Raw_count	Sp_410108	L5 IT CTX	22	L5 IT CTX_Sp410108
Raw_count	Sp_410108	L5 IT CTX	15	L5 IT CTX_Sp410108
Raw_count	Sp_410108	L5 IT CTX	16	L5 IT CTX_Sp410108
Raw_count	Sp_410108	L5 IT CTX	15	L5 IT CTX_Sp410108
Raw_count	Sp_410108	L5 IT CTX	26	L5 IT CTX_Sp410108
Raw_count	Sp_410108	L5 IT CTX	14	L5 IT CTX_Sp410108
Raw_count	Sp_410108	L5 IT CTX	15	L5 IT CTX_Sp410108
Raw_count	Sp_410108	L5 IT CTX	27	L5 IT CTX_Sp410108
Raw_count	Sp_410108	L5 IT CTX	5	L5 IT CTX_Sp410108
Raw_count	Sp_410108	L5 IT CTX	9	L5 IT CTX_Sp410108
Raw_count	Sp_410108	L5 IT CTX	8	L5 IT CTX_Sp410108
Raw_count	Sp_410108	L5 IT CTX	31	L5 IT CTX_Sp410108
Raw_count	Sp_410108	L5 IT CTX	8	L5 IT CTX_Sp410108
Raw_count	Sp_410108	L5 IT CTX	12	L5 IT CTX_Sp410108
Raw_count	Sp_410108	L5 IT CTX	18	L5 IT CTX_Sp410108
Raw_count	Sp_410108	L5 IT CTX	16	L5 IT CTX_Sp410108
Raw_count	Sp_410108	L5 IT CTX	18	L5 IT CTX_Sp410108
Raw_count	Sp_410108	L5 IT CTX	13	L5 IT CTX_Sp410108
Raw_count	Sp_410108	L5 IT CTX	12	L5 IT CTX_Sp410108
Raw_count	Sp_410108	L5 IT CTX	15	L5 IT CTX_Sp410108
Raw_count	Sp_410108	L5 IT CTX	10	L5 IT CTX_Sp410108
Raw_count	Sp_410108	L5 IT CTX	13	L5 IT CTX_Sp410108
Raw_count	Sp_410108	L5 IT CTX	11	L5 IT CTX_Sp410108
Raw_count	Sp_410108	L5 IT CTX	16	L5 IT CTX_Sp410108
Raw_count	Sp_410108	L5 IT CTX	14	L5 IT CTX_Sp410108
Raw_count	Sp_410108	L5 IT CTX	7	L5 IT CTX_Sp410108
Raw_count	Sp_410108	L5 IT CTX	13	L5 IT CTX_Sp410108
Raw_count	Sp_410108	L5 IT CTX	13	L5 IT CTX_Sp410108
Raw_count	Sp_410108	L5 IT CTX	15	L5 IT CTX_Sp410108
Raw_count	Sp_410108	L5 IT CTX	3	L5 IT CTX_Sp410108
Raw_count	Sp_410108	L5 IT CTX	12	L5 IT CTX_Sp410108
Raw_count	Sp_410108	L5 IT CTX	18	L5 IT CTX_Sp410108
Raw_count	Sp_410108	L5 IT CTX	19	L5 IT CTX_Sp410108
Raw_count	Sp_410108	L5 IT CTX	22	L5 IT CTX_Sp410108
Raw_count	Sp_410108	L5 IT CTX	11	L5 IT CTX_Sp410108
Raw_count	Sp_410108	L5 IT CTX	2	L5 IT CTX_Sp410108
Raw_count	Sp_410108	L5 IT CTX	19	L5 IT CTX_Sp410108
Raw_count	Sp_410108	L5 IT CTX	10	L5 IT CTX_Sp410108
Raw_count	Sp_410108	L5 IT CTX	12	L5 IT CTX_Sp410108
Raw_count	Sp_410108	L5 IT CTX	5	L5 IT CTX_Sp410108
Raw_count	Sp_410108	L5 IT CTX	21	L5 IT CTX_Sp410108
Raw_count	Sp_410108	L5 IT CTX	1	L5 IT CTX_Sp410108
Raw_count	Sp_410108	L5 IT CTX	12	L5 IT CTX_Sp410108
Raw_count	Sp_410108	L5 IT CTX	17	L5 IT CTX_Sp410108
Raw_count	Sp_410108	L5 IT CTX	29	L5 IT CTX_Sp410108
Raw_count	Sp_410108	L5 IT CTX	15	L5 IT CTX_Sp410108
Raw_count	Sp_410108	L5 IT CTX	13	L5 IT CTX_Sp410108
Raw_count	Sp_410108	L5 IT CTX	5	L5 IT CTX_Sp410108
Raw_count	Sp_410108	L5 IT CTX	6	L5 IT CTX_Sp410108
Raw_count	Sp_410108	L5 IT CTX	9	L5 IT CTX_Sp410108
Raw_count	Sp_410108	L5 IT CTX	28	L5 IT CTX_Sp410108
Raw_count	Sp_410108	L5 IT CTX	14	L5 IT CTX_Sp410108
Raw_count	Sp_410108	L5 IT CTX	24	L5 IT CTX_Sp410108
Raw_count	Sp_410108	L5 IT CTX	7	L5 IT CTX_Sp410108
Raw_count	Sp_410108	L5 IT CTX	33	L5 IT CTX_Sp410108
Raw_count	Sp_410108	L5 IT CTX	21	L5 IT CTX_Sp410108
Raw_count	Sp_410108	L5 IT CTX	13	L5 IT CTX_Sp410108
Raw_count	Sp_410108	L5 IT CTX	23	L5 IT CTX_Sp410108
Raw_count	Sp_410108	L5 IT CTX	25	L5 IT CTX_Sp410108
Raw_count	Sp_410108	L5 IT CTX	5	L5 IT CTX_Sp410108
Raw_count	Sp_410108	L5 IT CTX	15	L5 IT CTX_Sp410108
Raw_count	Sp_410108	L5 IT CTX	27	L5 IT CTX_Sp410108
Raw_count	Sp_410108	L5 IT CTX	20	L5 IT CTX_Sp410108
Raw_count	Sp_410108	L5 IT CTX	15	L5 IT CTX_Sp410108
Raw_count	Sp_410108	L5 IT CTX	23	L5 IT CTX_Sp410108
Raw_count	Sp_410108	L5 IT CTX	14	L5 IT CTX_Sp410108
Raw_count	Sp_410108	L5 IT CTX	8	L5 IT CTX_Sp410108
Raw_count	Sp_410108	L5 IT CTX	25	L5 IT CTX_Sp410108
Raw_count	Sp_410108	L5 IT CTX	9	L5 IT CTX_Sp410108
Raw_count	Sp_410108	L5 IT CTX	25	L5 IT CTX_Sp410108
Raw_count	Sp_410108	L5 IT CTX	10	L5 IT CTX_Sp410108
Raw_count	Sp_410108	L5 IT CTX	8	L5 IT CTX_Sp410108
Raw_count	Sp_410108	L5 IT CTX	32	L5 IT CTX_Sp410108
Raw_count	Sp_410108	L5 IT CTX	7	L5 IT CTX_Sp410108
Raw_count	Sp_410108	L5 IT CTX	16	L5 IT CTX_Sp410108
Raw_count	Sp_410108	L5 IT CTX	7	L5 IT CTX_Sp410108
Raw_count	Sp_410108	L5 IT CTX	16	L5 IT CTX_Sp410108
Raw_count	Sp_410108	L5 IT CTX	5	L5 IT CTX_Sp410108
Raw_count	Sp_410108	L5 IT CTX	18	L5 IT CTX_Sp410108
Raw_count	Sp_410108	L5 IT CTX	12	L5 IT CTX_Sp410108
Raw_count	Sp_410108	L5 IT CTX	11	L5 IT CTX_Sp410108
Raw_count	Sp_410108	L5 IT CTX	9	L5 IT CTX_Sp410108
Raw_count	Sp_410108	L5 IT CTX	10	L5 IT CTX_Sp410108
Raw_count	Sp_410108	L5 IT CTX	14	L5 IT CTX_Sp410108
Raw_count	Sp_410108	L5 IT CTX	14	L5 IT CTX_Sp410108
Raw_count	Sp_410108	L5 IT CTX	17	L5 IT CTX_Sp410108
Raw_count	Sp_410108	L5 IT CTX	23	L5 IT CTX_Sp410108
Raw_count	Sp_410108	L5 IT CTX	14	L5 IT CTX_Sp410108
Raw_count	Sp_410108	L5 IT CTX	25	L5 IT CTX_Sp410108
Raw_count	Sp_410108	L5 IT CTX	27	L5 IT CTX_Sp410108
Raw_count	Sp_410108	L5 IT CTX	6	L5 IT CTX_Sp410108
Raw_count	Sp_410108	L5 IT CTX	14	L5 IT CTX_Sp410108
Raw_count	Sp_410108	L5 IT CTX	11	L5 IT CTX_Sp410108
Raw_count	Sp_410108	L5 IT CTX	15	L5 IT CTX_Sp410108
Raw_count	Sp_410108	L5 IT CTX	26	L5 IT CTX_Sp410108
Raw_count	Sp_410108	L5 IT CTX	12	L5 IT CTX_Sp410108
Raw_count	Sp_410108	L5 IT CTX	10	L5 IT CTX_Sp410108
Raw_count	Sp_410108	L5 IT CTX	13	L5 IT CTX_Sp410108
Raw_count	Sp_410108	L5 IT CTX	10	L5 IT CTX_Sp410108
Raw_count	Sp_410108	L5 IT CTX	27	L5 IT CTX_Sp410108
Raw_count	Sp_410108	L5 IT CTX	12	L5 IT CTX_Sp410108
Raw_count	Sp_410108	L5 IT CTX	12	L5 IT CTX_Sp410108
Raw_count	Sp_410108	L5 IT CTX	19	L5 IT CTX_Sp410108
Raw_count	Sp_410108	L5 IT CTX	24	L5 IT CTX_Sp410108
Raw_count	Sp_410108	L5 IT CTX	31	L5 IT CTX_Sp410108
Raw_count	Sp_410108	L5 IT CTX	21	L5 IT CTX_Sp410108
Raw_count	Sp_410108	L5 IT CTX	28	L5 IT CTX_Sp410108
Raw_count	Sp_410108	L5 IT CTX	8	L5 IT CTX_Sp410108
Raw_count	Sp_410108	L5 IT CTX	23	L5 IT CTX_Sp410108
Raw_count	Sp_410108	L5 IT CTX	16	L5 IT CTX_Sp410108
Raw_count	Sp_410108	L5 IT CTX	30	L5 IT CTX_Sp410108
Raw_count	Sp_410108	L5 IT CTX	10	L5 IT CTX_Sp410108
Raw_count	Sp_410108	L5 IT CTX	8	L5 IT CTX_Sp410108
Raw_count	Sp_410108	L5 IT CTX	40	L5 IT CTX_Sp410108
Raw_count	Sp_410108	L5 IT CTX	3	L5 IT CTX_Sp410108
Raw_count	Sp_410108	L5 IT CTX	17	L5 IT CTX_Sp410108
Raw_count	Sp_410108	L5 IT CTX	18	L5 IT CTX_Sp410108
Raw_count	Sp_410108	L5 IT CTX	14	L5 IT CTX_Sp410108
Raw_count	Sp_410108	L5 IT CTX	19	L5 IT CTX_Sp410108
Raw_count	Sp_410108	L5 IT CTX	7	L5 IT CTX_Sp410108
Raw_count	Sp_410108	L5 IT CTX	30	L5 IT CTX_Sp410108
Raw_count	Sp_410108	L5 IT CTX	13	L5 IT CTX_Sp410108
Raw_count	Sp_410108	L5 IT CTX	23	L5 IT CTX_Sp410108
Raw_count	Sp_410108	L5 IT CTX	15	L5 IT CTX_Sp410108
Raw_count	Sp_410108	L5 IT CTX	14	L5 IT CTX_Sp410108
Raw_count	Sp_410108	L5 IT CTX	6	L5 IT CTX_Sp410108
Raw_count	Sp_410108	L5 IT CTX	26	L5 IT CTX_Sp410108
Raw_count	Sp_410108	L5 IT CTX	5	L5 IT CTX_Sp410108
Raw_count	Sp_410108	L5 IT CTX	11	L5 IT CTX_Sp410108
Raw_count	Sp_410108	L5 IT CTX	18	L5 IT CTX_Sp410108
Raw_count	Sp_410108	L5 IT CTX	4	L5 IT CTX_Sp410108
Raw_count	Sp_410108	L5 IT CTX	17	L5 IT CTX_Sp410108
Raw_count	Sp_410108	L5 IT CTX	10	L5 IT CTX_Sp410108
Raw_count	Sp_410108	L5 IT CTX	13	L5 IT CTX_Sp410108
Raw_count	Sp_410108	L5 IT CTX	33	L5 IT CTX_Sp410108
Raw_count	Sp_410108	L5 IT CTX	8	L5 IT CTX_Sp410108
Raw_count	Sp_410108	L5 IT CTX	19	L5 IT CTX_Sp410108
Raw_count	Sp_410108	L5 IT CTX	13	L5 IT CTX_Sp410108
Raw_count	Sp_410108	L5 IT CTX	8	L5 IT CTX_Sp410108
Raw_count	Sp_410108	L5 IT CTX	27	L5 IT CTX_Sp410108
Raw_count	Sp_410108	L5 IT CTX	17	L5 IT CTX_Sp410108
Raw_count	Sp_410108	L5 IT CTX	14	L5 IT CTX_Sp410108
Raw_count	Sp_410108	L5 IT CTX	9	L5 IT CTX_Sp410108
Raw_count	Sp_410108	L5 IT CTX	10	L5 IT CTX_Sp410108
Raw_count	Sp_410108	L5 IT CTX	8	L5 IT CTX_Sp410108
Raw_count	Sp_410108	L5 IT CTX	8	L5 IT CTX_Sp410108
Raw_count	Sp_410108	L5 IT CTX	27	L5 IT CTX_Sp410108
Raw_count	Sp_410108	L5 IT CTX	26	L5 IT CTX_Sp410108
Raw_count	Sp_410108	L5 IT CTX	21	L5 IT CTX_Sp410108
Raw_count	Sp_410108	L5 IT CTX	28	L5 IT CTX_Sp410108
Raw_count	Sp_410108	L5 IT CTX	12	L5 IT CTX_Sp410108
Raw_count	Sp_410108	L5 IT CTX	19	L5 IT CTX_Sp410108
Raw_count	Sp_410108	L5 IT CTX	15	L5 IT CTX_Sp410108
Raw_count	Sp_410108	L5 IT CTX	16	L5 IT CTX_Sp410108
Raw_count	Sp_410108	L5 IT CTX	26	L5 IT CTX_Sp410108
Raw_count	Sp_410108	L5 IT CTX	6	L5 IT CTX_Sp410108
Raw_count	Sp_410108	L5 IT CTX	4	L5 IT CTX_Sp410108
Raw_count	Sp_410108	L5 IT CTX	12	L5 IT CTX_Sp410108
Raw_count	Sp_410108	L5 IT CTX	6	L5 IT CTX_Sp410108
Raw_count	Sp_410108	L5 IT CTX	19	L5 IT CTX_Sp410108
Raw_count	Sp_410108	L5 IT CTX	20	L5 IT CTX_Sp410108
Raw_count	Sp_410108	L5 IT CTX	7	L5 IT CTX_Sp410108
Raw_count	Sp_410108	L5 IT CTX	11	L5 IT CTX_Sp410108
Raw_count	Sp_410108	L5 IT CTX	13	L5 IT CTX_Sp410108
Raw_count	Sp_410108	L5 IT CTX	7	L5 IT CTX_Sp410108
Raw_count	Sp_410108	L5 IT CTX	27	L5 IT CTX_Sp410108
Raw_count	Sp_410108	L5 IT CTX	27	L5 IT CTX_Sp410108
Raw_count	Sp_410108	L5 IT CTX	15	L5 IT CTX_Sp410108
Raw_count	Sp_410108	L5 IT CTX	13	L5 IT CTX_Sp410108
Raw_count	Sp_410108	L5 IT CTX	17	L5 IT CTX_Sp410108
Raw_count	Sp_410108	L5 IT CTX	23	L5 IT CTX_Sp410108
Raw_count	Sp_410108	L5 IT CTX	9	L5 IT CTX_Sp410108
Raw_count	Sp_410108	L5 IT CTX	23	L5 IT CTX_Sp410108
Raw_count	Sp_410108	L5 IT CTX	8	L5 IT CTX_Sp410108
Raw_count	Sp_410108	L5 IT CTX	6	L5 IT CTX_Sp410108
Raw_count	Sp_410108	L5 IT CTX	11	L5 IT CTX_Sp410108
Raw_count	Sp_410108	L5 IT CTX	26	L5 IT CTX_Sp410108
Raw_count	Sp_410108	L5 IT CTX	30	L5 IT CTX_Sp410108
Raw_count	Sp_410108	L5 IT CTX	8	L5 IT CTX_Sp410108
Raw_count	Sp_410108	L5 IT CTX	2	L5 IT CTX_Sp410108
Raw_count	Sp_410108	L5 IT CTX	15	L5 IT CTX_Sp410108
Raw_count	Sp_410108	L5 IT CTX	15	L5 IT CTX_Sp410108
Raw_count	Sp_410108	L5 IT CTX	9	L5 IT CTX_Sp410108
Raw_count	Sp_410108	L5 IT CTX	17	L5 IT CTX_Sp410108
Raw_count	Sp_410108	L5 IT CTX	11	L5 IT CTX_Sp410108
Raw_count	Sp_410108	L5 IT CTX	13	L5 IT CTX_Sp410108
Raw_count	Sp_410108	L5 IT CTX	15	L5 IT CTX_Sp410108
Raw_count	Sp_410108	L5 IT CTX	19	L5 IT CTX_Sp410108
Raw_count	Sp_410108	L5 IT CTX	28	L5 IT CTX_Sp410108
Raw_count	Sp_410108	L5 IT CTX	14	L5 IT CTX_Sp410108
Raw_count	Sp_410108	L5 IT CTX	16	L5 IT CTX_Sp410108
Raw_count	Sp_410108	L5 IT CTX	21	L5 IT CTX_Sp410108
Raw_count	Sp_410108	L5 IT CTX	10	L5 IT CTX_Sp410108
Raw_count	Sp_410108	L5 IT CTX	38	L5 IT CTX_Sp410108
Raw_count	Sp_410108	L5 IT CTX	12	L5 IT CTX_Sp410108
Raw_count	Sp_410108	L5 IT CTX	8	L5 IT CTX_Sp410108
Raw_count	Sp_410108	L5 IT CTX	15	L5 IT CTX_Sp410108
Raw_count	Sp_410108	L5 IT CTX	11	L5 IT CTX_Sp410108
Raw_count	Sp_410108	L5 IT CTX	25	L5 IT CTX_Sp410108
Raw_count	Sp_410108	L5 IT CTX	15	L5 IT CTX_Sp410108
Raw_count	Sp_410108	L5 IT CTX	21	L5 IT CTX_Sp410108
Raw_count	Sp_410108	L5 IT CTX	4	L5 IT CTX_Sp410108
Raw_count	Sp_410108	L5 IT CTX	14	L5 IT CTX_Sp410108
Raw_count	Sp_410108	L5 IT CTX	9	L5 IT CTX_Sp410108
Raw_count	Sp_410108	L5 IT CTX	27	L5 IT CTX_Sp410108
Raw_count	Sp_410108	L5 IT CTX	38	L5 IT CTX_Sp410108
Raw_count	Sp_410108	L5 IT CTX	38	L5 IT CTX_Sp410108
Raw_count	Sp_410108	L5 IT CTX	8	L5 IT CTX_Sp410108
Raw_count	Sp_410108	L5 IT CTX	14	L5 IT CTX_Sp410108
Raw_count	Sp_410108	L5 IT CTX	13	L5 IT CTX_Sp410108
Raw_count	Sp_410108	L5 IT CTX	15	L5 IT CTX_Sp410108
Raw_count	Sp_410108	L5 IT CTX	5	L5 IT CTX_Sp410108
Raw_count	Sp_410108	L5 IT CTX	10	L5 IT CTX_Sp410108
Raw_count	Sp_410108	L5 IT CTX	12	L5 IT CTX_Sp410108
Raw_count	Sp_410108	L5 IT CTX	41	L5 IT CTX_Sp410108
Raw_count	Sp_410108	L5 IT CTX	9	L5 IT CTX_Sp410108
Raw_count	Sp_410108	L5 IT CTX	19	L5 IT CTX_Sp410108
Raw_count	Sp_410108	L5 IT CTX	13	L5 IT CTX_Sp410108
Raw_count	Sp_410108	L5 IT CTX	17	L5 IT CTX_Sp410108
Raw_count	Sp_410108	L5 IT CTX	9	L5 IT CTX_Sp410108
Raw_count	Sp_410108	L5 IT CTX	7	L5 IT CTX_Sp410108
Raw_count	Sp_410108	L5 IT CTX	20	L5 IT CTX_Sp410108
Raw_count	Sp_410108	L5 IT CTX	18	L5 IT CTX_Sp410108
Raw_count	Sp_410108	L5 IT CTX	26	L5 IT CTX_Sp410108
Raw_count	Sp_410108	L5 IT CTX	16	L5 IT CTX_Sp410108
Raw_count	Sp_410108	L5 IT CTX	7	L5 IT CTX_Sp410108
Raw_count	Sp_410108	L5 IT CTX	36	L5 IT CTX_Sp410108
Raw_count	Sp_410108	L5 IT CTX	20	L5 IT CTX_Sp410108
Raw_count	Sp_410108	L5 IT CTX	11	L5 IT CTX_Sp410108
Raw_count	Sp_410108	L5 IT CTX	22	L5 IT CTX_Sp410108
Raw_count	Sp_410108	L5 IT CTX	9	L5 IT CTX_Sp410108
Raw_count	Sp_410108	L5 IT CTX	7	L5 IT CTX_Sp410108
Raw_count	Sp_410108	L5 IT CTX	20	L5 IT CTX_Sp410108
Raw_count	Sp_410108	L5 IT CTX	12	L5 IT CTX_Sp410108
Raw_count	Sp_410108	L5 IT CTX	25	L5 IT CTX_Sp410108
Raw_count	Sp_410108	L5 IT CTX	18	L5 IT CTX_Sp410108
Raw_count	Sp_410108	L5 IT CTX	5	L5 IT CTX_Sp410108
Raw_count	Sp_410108	L5 IT CTX	1	L5 IT CTX_Sp410108
Raw_count	Sp_410108	L5 IT CTX	10	L5 IT CTX_Sp410108
Raw_count	Sp_410108	L5 IT CTX	35	L5 IT CTX_Sp410108
Raw_count	Sp_410108	L5 IT CTX	19	L5 IT CTX_Sp410108
Raw_count	Sp_410108	L5 IT CTX	22	L5 IT CTX_Sp410108
Raw_count	Sp_410108	L5 IT CTX	31	L5 IT CTX_Sp410108
Raw_count	Sp_410108	L5 IT CTX	29	L5 IT CTX_Sp410108
Raw_count	Sp_410108	L5 IT CTX	18	L5 IT CTX_Sp410108
Raw_count	Sp_410108	L5 IT CTX	11	L5 IT CTX_Sp410108
Raw_count	Sp_410108	L5 IT CTX	14	L5 IT CTX_Sp410108
Raw_count	Sp_410108	L5 IT CTX	8	L5 IT CTX_Sp410108
Raw_count	Sp_410108	L5 IT CTX	12	L5 IT CTX_Sp410108
Raw_count	Sp_410108	L5 IT CTX	14	L5 IT CTX_Sp410108
Raw_count	Sp_410108	L5 IT CTX	25	L5 IT CTX_Sp410108
Raw_count	Sp_410108	L5 IT CTX	35	L5 IT CTX_Sp410108
Raw_count	Sp_410108	L5 IT CTX	13	L5 IT CTX_Sp410108
Raw_count	Sp_410108	L5 IT CTX	7	L5 IT CTX_Sp410108
Raw_count	Sp_410108	L5 IT CTX	3	L5 IT CTX_Sp410108
Raw_count	Sp_410108	L5 IT CTX	5	L5 IT CTX_Sp410108
Raw_count	Sp_410108	L5 IT CTX	18	L5 IT CTX_Sp410108
Raw_count	Sp_410108	L5 IT CTX	9	L5 IT CTX_Sp410108
Raw_count	Sp_410108	L5 IT CTX	12	L5 IT CTX_Sp410108
Raw_count	Sp_410108	L5 IT CTX	47	L5 IT CTX_Sp410108
Raw_count	Sp_410108	L5 IT CTX	7	L5 IT CTX_Sp410108
Raw_count	Sp_410108	L5 IT CTX	13	L5 IT CTX_Sp410108
Raw_count	Sp_410108	L5 IT CTX	7	L5 IT CTX_Sp410108
Raw_count	Sp_410108	L5 IT CTX	14	L5 IT CTX_Sp410108
Raw_count	Sp_410108	L5 IT CTX	2	L5 IT CTX_Sp410108
Raw_count	Sp_410108	L5 IT CTX	9	L5 IT CTX_Sp410108
Raw_count	Sp_410108	L5 IT CTX	0	L5 IT CTX_Sp410108
Raw_count	Sp_410108	L5 IT CTX	27	L5 IT CTX_Sp410108
Raw_count	Sp_410108	L5 IT CTX	17	L5 IT CTX_Sp410108
Raw_count	Sp_410108	L5 IT CTX	8	L5 IT CTX_Sp410108
Raw_count	Sp_410108	L5 IT CTX	28	L5 IT CTX_Sp410108
Raw_count	Sp_410108	L5 IT CTX	17	L5 IT CTX_Sp410108
Raw_count	Sp_410108	L5 IT CTX	12	L5 IT CTX_Sp410108
Raw_count	Sp_410108	L5 IT CTX	14	L5 IT CTX_Sp410108
Raw_count	Sp_410108	L5 IT CTX	8	L5 IT CTX_Sp410108
Raw_count	Sp_410108	L5 IT CTX	20	L5 IT CTX_Sp410108
Raw_count	Sp_410108	L5 IT CTX	13	L5 IT CTX_Sp410108
Raw_count	Sp_410108	L5 IT CTX	23	L5 IT CTX_Sp410108
Raw_count	Sp_410108	L5 IT CTX	18	L5 IT CTX_Sp410108
Raw_count	Sp_410108	L5 IT CTX	8	L5 IT CTX_Sp410108
Raw_count	Sp_410108	L5 IT CTX	10	L5 IT CTX_Sp410108
Raw_count	Sp_410108	L5 IT CTX	22	L5 IT CTX_Sp410108
Raw_count	Sp_410108	L5 IT CTX	23	L5 IT CTX_Sp410108
Raw_count	Sp_410108	L5 IT CTX	6	L5 IT CTX_Sp410108
Raw_count	Sp_410108	L5 IT CTX	29	L5 IT CTX_Sp410108
Raw_count	Sp_410108	L5 IT CTX	9	L5 IT CTX_Sp410108
Raw_count	Sp_410108	L5 IT CTX	10	L5 IT CTX_Sp410108
Raw_count	Sp_410108	L5 IT CTX	17	L5 IT CTX_Sp410108
Raw_count	Sp_410108	L5 IT CTX	15	L5 IT CTX_Sp410108
Raw_count	Sp_410108	L5 IT CTX	20	L5 IT CTX_Sp410108
Raw_count	Sp_410108	L5 IT CTX	19	L5 IT CTX_Sp410108
Raw_count	Sp_410108	L5 IT CTX	10	L5 IT CTX_Sp410108
Raw_count	Sp_410108	L5 IT CTX	13	L5 IT CTX_Sp410108
Raw_count	Sp_410108	L5 IT CTX	7	L5 IT CTX_Sp410108
Raw_count	Sp_410108	L5 IT CTX	19	L5 IT CTX_Sp410108
Raw_count	Sp_410108	L5 IT CTX	7	L5 IT CTX_Sp410108
Raw_count	Sp_410108	L5 IT CTX	16	L5 IT CTX_Sp410108
Raw_count	Sp_410108	L5 IT CTX	17	L5 IT CTX_Sp410108
Raw_count	Sp_410108	L5 IT CTX	7	L5 IT CTX_Sp410108
Raw_count	Sp_410108	L5 IT CTX	23	L5 IT CTX_Sp410108
Raw_count	Sp_410108	L5 IT CTX	18	L5 IT CTX_Sp410108
Raw_count	Sp_410108	L5 IT CTX	6	L5 IT CTX_Sp410108
Raw_count	Sp_410108	L5 IT CTX	11	L5 IT CTX_Sp410108
Raw_count	Sp_410108	L5 IT CTX	15	L5 IT CTX_Sp410108
[truncated: 27,365 more rows]

## Sheet: Figure_S8b
Group	Sample	Cell_type	Expression	Ctype_Sample
Raw_count	Sp_410107	L5 IT CTX	6	L5 IT CTX_Sp410107
Raw_count	Sp_410107	L5 IT CTX	7	L5 IT CTX_Sp410107
Raw_count	Sp_410107	L5 IT CTX	7	L5 IT CTX_Sp410107
Raw_count	Sp_410107	L5 IT CTX	6	L5 IT CTX_Sp410107
Raw_count	Sp_410107	L5 IT CTX	12	L5 IT CTX_Sp410107
Raw_count	Sp_410107	L5 IT CTX	11	L5 IT CTX_Sp410107
Raw_count	Sp_410107	L5 IT CTX	14	L5 IT CTX_Sp410107
Raw_count	Sp_410107	L5 IT CTX	8	L5 IT CTX_Sp410107
Raw_count	Sp_410107	L5 IT CTX	9	L5 IT CTX_Sp410107
Raw_count	Sp_410107	L5 IT CTX	7	L5 IT CTX_Sp410107
Raw_count	Sp_410107	L5 IT CTX	6	L5 IT CTX_Sp410107
Raw_count	Sp_410107	L5 IT CTX	5	L5 IT CTX_Sp410107
Raw_count	Sp_410107	L5 IT CTX	17	L5 IT CTX_Sp410107
Raw_count	Sp_410107	L5 IT CTX	8	L5 IT CTX_Sp410107
Raw_count	Sp_410107	L5 IT CTX	13	L5 IT CTX_Sp410107
Raw_count	Sp_410107	L5 IT CTX	16	L5 IT CTX_Sp410107
Raw_count	Sp_410107	L5 IT CTX	13	L5 IT CTX_Sp410107
Raw_count	Sp_410107	L5 IT CTX	8	L5 IT CTX_Sp410107
Raw_count	Sp_410107	L5 IT CTX	14	L5 IT CTX_Sp410107
Raw_count	Sp_410107	L5 IT CTX	12	L5 IT CTX_Sp410107
Raw_count	Sp_410107	L5 IT CTX	13	L5 IT CTX_Sp410107
Raw_count	Sp_410107	L5 IT CTX	4	L5 IT CTX_Sp410107
Raw_count	Sp_410107	L5 IT CTX	11	L5 IT CTX_Sp410107
Raw_count	Sp_410107	L5 IT CTX	15	L5 IT CTX_Sp410107
Raw_count	Sp_410107	L5 IT CTX	8	L5 IT CTX_Sp410107
Raw_count	Sp_410107	L5 IT CTX	16	L5 IT CTX_Sp410107
Raw_count	Sp_410107	L5 IT CTX	2	L5 IT CTX_Sp410107
Raw_count	Sp_410107	L5 IT CTX	19	L5 IT CTX_Sp410107
Raw_count	Sp_410107	L5 IT CTX	10	L5 IT CTX_Sp410107
Raw_count	Sp_410107	L5 IT CTX	12	L5 IT CTX_Sp410107
Raw_count	Sp_410107	L5 IT CTX	4	L5 IT CTX_Sp410107
Raw_count	Sp_410107	L5 IT CTX	3	L5 IT CTX_Sp410107
Raw_count	Sp_410107	L5 IT CTX	18	L5 IT CTX_Sp410107
Raw_count	Sp_410107	L5 IT CTX	9	L5 IT CTX_Sp410107
Raw_count	Sp_410107	L5 IT CTX	10	L5 IT CTX_Sp410107
Raw_count	Sp_410107	L5 IT CTX	7	L5 IT CTX_Sp410107
Raw_count	Sp_410107	L5 IT CTX	20	L5 IT CTX_Sp410107
Raw_count	Sp_410107	L5 IT CTX	10	L5 IT CTX_Sp410107
Raw_count	Sp_410107	L5 IT CTX	6	L5 IT CTX_Sp410107
Raw_count	Sp_410107	L5 IT CTX	2	L5 IT CTX_Sp410107
Raw_count	Sp_410107	L5 IT CTX	0	L5 IT CTX_Sp410107
Raw_count	Sp_410107	L5 IT CTX	5	L5 IT CTX_Sp410107
Raw_count	Sp_410107	L5 IT CTX	13	L5 IT CTX_Sp410107
Raw_count	Sp_410107	L5 IT CTX	1	L5 IT CTX_Sp410107
Raw_count	Sp_410107	L5 IT CTX	13	L5 IT CTX_Sp410107
Raw_count	Sp_410107	L5 IT CTX	7	L5 IT CTX_Sp410107
Raw_count	Sp_410107	L5 IT CTX	18	L5 IT CTX_Sp410107
Raw_count	Sp_410107	L5 IT CTX	10	L5 IT CTX_Sp410107
Raw_count	Sp_410107	L5 IT CTX	9	L5 IT CTX_Sp410107
Raw_count	Sp_410107	L5 IT CTX	5	L5 IT CTX_Sp410107
Raw_count	Sp_410107	L5 IT CTX	11	L5 IT CTX_Sp410107
Raw_count	Sp_410107	L5 IT CTX	4	L5 IT CTX_Sp410107
Raw_count	Sp_410107	L5 IT CTX	0	L5 IT CTX_Sp410107
Raw_count	Sp_410107	L5 IT CTX	6	L5 IT CTX_Sp410107
Raw_count	Sp_410107	L5 IT CTX	4	L5 IT CTX_Sp410107
Raw_count	Sp_410107	L5 IT CTX	10	L5 IT CTX_Sp410107
Raw_count	Sp_410107	L5 IT CTX	14	L5 IT CTX_Sp410107
Raw_count	Sp_410107	L5 IT CTX	2	L5 IT CTX_Sp410107
Raw_count	Sp_410107	L5 IT CTX	6	L5 IT CTX_Sp410107
Raw_count	Sp_410107	L5 IT CTX	6	L5 IT CTX_Sp410107
Raw_count	Sp_410107	L5 IT CTX	24	L5 IT CTX_Sp410107
Raw_count	Sp_410107	L5 IT CTX	2	L5 IT CTX_Sp410107
Raw_count	Sp_410107	L5 IT CTX	10	L5 IT CTX_Sp410107
Raw_count	Sp_410107	L5 IT CTX	8	L5 IT CTX_Sp410107
Raw_count	Sp_410107	L5 IT CTX	12	L5 IT CTX_Sp410107
Raw_count	Sp_410107	L5 IT CTX	3	L5 IT CTX_Sp410107
Raw_count	Sp_410107	L5 IT CTX	7	L5 IT CTX_Sp410107
Raw_count	Sp_410107	L5 IT CTX	3	L5 IT CTX_Sp410107
Raw_count	Sp_410107	L5 IT CTX	14	L5 IT CTX_Sp410107
Raw_count	Sp_410107	L5 IT CTX	14	L5 IT CTX_Sp410107
Raw_count	Sp_410107	L5 IT CTX	6	L5 IT CTX_Sp410107
Raw_count	Sp_410107	L5 IT CTX	3	L5 IT CTX_Sp410107
Raw_count	Sp_410107	L5 IT CTX	9	L5 IT CTX_Sp410107
Raw_count	Sp_410107	L5 IT CTX	5	L5 IT CTX_Sp410107
Raw_count	Sp_410107	L5 IT CTX	4	L5 IT CTX_Sp410107
Raw_count	Sp_410107	L5 IT CTX	10	L5 IT CTX_Sp410107
Raw_count	Sp_410107	L5 IT CTX	6	L5 IT CTX_Sp410107
Raw_count	Sp_410107	L5 IT CTX	8	L5 IT CTX_Sp410107
Raw_count	Sp_410107	L5 IT CTX	5	L5 IT CTX_Sp410107
Raw_count	Sp_410107	L5 IT CTX	9	L5 IT CTX_Sp410107
Raw_count	Sp_410107	L5 IT CTX	12	L5 IT CTX_Sp410107
Raw_count	Sp_410107	L5 IT CTX	13	L5 IT CTX_Sp410107
Raw_count	Sp_410107	L5 IT CTX	5	L5 IT CTX_Sp410107
Raw_count	Sp_410107	L5 IT CTX	8	L5 IT CTX_Sp410107
Raw_count	Sp_410107	L5 IT CTX	22	L5 IT CTX_Sp410107
Raw_count	Sp_410107	L5 IT CTX	15	L5 IT CTX_Sp410107
Raw_count	Sp_410107	L5 IT CTX	3	L5 IT CTX_Sp410107
Raw_count	Sp_410107	L5 IT CTX	2	L5 IT CTX_Sp410107
Raw_count	Sp_410107	L5 IT CTX	2	L5 IT CTX_Sp410107
Raw_count	Sp_410107	L5 IT CTX	8	L5 IT CTX_Sp410107
Raw_count	Sp_410107	L5 IT CTX	3	L5 IT CTX_Sp410107
Raw_count	Sp_410107	L5 IT CTX	2	L5 IT CTX_Sp410107
Raw_count	Sp_410107	L5 IT CTX	8	L5 IT CTX_Sp410107
Raw_count	Sp_410107	L5 IT CTX	11	L5 IT CTX_Sp410107
Raw_count	Sp_410107	L5 IT CTX	10	L5 IT CTX_Sp410107
Raw_count	Sp_410107	L5 IT CTX	14	L5 IT CTX_Sp410107
Raw_count	Sp_410107	L5 IT CTX	13	L5 IT CTX_Sp410107
Raw_count	Sp_410107	L5 IT CTX	9	L5 IT CTX_Sp410107
Raw_count	Sp_410107	L5 IT CTX	19	L5 IT CTX_Sp410107
Raw_count	Sp_410107	L5 IT CTX	17	L5 IT CTX_Sp410107
Raw_count	Sp_410107	L5 IT CTX	18	L5 IT CTX_Sp410107
Raw_count	Sp_410107	L5 IT CTX	6	L5 IT CTX_Sp410107
Raw_count	Sp_410107	L5 IT CTX	5	L5 IT CTX_Sp410107
Raw_count	Sp_410107	L5 IT CTX	23	L5 IT CTX_Sp410107
Raw_count	Sp_410107	L5 IT CTX	16	L5 IT CTX_Sp410107
Raw_count	Sp_410107	L5 IT CTX	3	L5 IT CTX_Sp410107
Raw_count	Sp_410107	L5 IT CTX	3	L5 IT CTX_Sp410107
Raw_count	Sp_410107	L5 IT CTX	15	L5 IT CTX_Sp410107
Raw_count	Sp_410107	L5 IT CTX	18	L5 IT CTX_Sp410107
Raw_count	Sp_410107	L5 IT CTX	10	L5 IT CTX_Sp410107
Raw_count	Sp_410107	L5 IT CTX	4	L5 IT CTX_Sp410107
Raw_count	Sp_410107	L5 IT CTX	19	L5 IT CTX_Sp410107
Raw_count	Sp_410107	L5 IT CTX	14	L5 IT CTX_Sp410107
Raw_count	Sp_410107	L5 IT CTX	18	L5 IT CTX_Sp410107
Raw_count	Sp_410107	L5 IT CTX	23	L5 IT CTX_Sp410107
Raw_count	Sp_410107	L5 IT CTX	11	L5 IT CTX_Sp410107
Raw_count	Sp_410107	L5 IT CTX	7	L5 IT CTX_Sp410107
Raw_count	Sp_410107	L5 IT CTX	6	L5 IT CTX_Sp410107
Raw_count	Sp_410107	L5 IT CTX	6	L5 IT CTX_Sp410107
Raw_count	Sp_410107	L5 IT CTX	11	L5 IT CTX_Sp410107
Raw_count	Sp_410107	L5 IT CTX	18	L5 IT CTX_Sp410107
Raw_count	Sp_410107	L5 IT CTX	17	L5 IT CTX_Sp410107
Raw_count	Sp_410107	L5 IT CTX	12	L5 IT CTX_Sp410107
Raw_count	Sp_410107	L5 IT CTX	14	L5 IT CTX_Sp410107
Raw_count	Sp_410107	L5 IT CTX	9	L5 IT CTX_Sp410107
Raw_count	Sp_410107	L5 IT CTX	8	L5 IT CTX_Sp410107
Raw_count	Sp_410107	L5 IT CTX	12	L5 IT CTX_Sp410107
Raw_count	Sp_410107	L5 IT CTX	7	L5 IT CTX_Sp410107
Raw_count	Sp_410107	L5 IT CTX	8	L5 IT CTX_Sp410107
Raw_count	Sp_410107	L5 IT CTX	8	L5 IT CTX_Sp410107
Raw_count	Sp_410107	L5 IT CTX	11	L5 IT CTX_Sp410107
Raw_count	Sp_410107	L5 IT CTX	19	L5 IT CTX_Sp410107
Raw_count	Sp_410107	L5 IT CTX	10	L5 IT CTX_Sp410107
Raw_count	Sp_410107	L5 IT CTX	5	L5 IT CTX_Sp410107
Raw_count	Sp_410107	L5 IT CTX	19	L5 IT CTX_Sp410107
Raw_count	Sp_410107	L5 IT CTX	14	L5 IT CTX_Sp410107
Raw_count	Sp_410107	L5 IT CTX	4	L5 IT CTX_Sp410107
Raw_count	Sp_410107	L5 IT CTX	5	L5 IT CTX_Sp410107
Raw_count	Sp_410107	L5 IT CTX	9	L5 IT CTX_Sp410107
Raw_count	Sp_410107	L5 IT CTX	6	L5 IT CTX_Sp410107
Raw_count	Sp_410107	L5 IT CTX	6	L5 IT CTX_Sp410107
Raw_count	Sp_410107	L5 IT CTX	8	L5 IT CTX_Sp410107
Raw_count	Sp_410107	L5 IT CTX	18	L5 IT CTX_Sp410107
Raw_count	Sp_410107	L5 IT CTX	5	L5 IT CTX_Sp410107
Raw_count	Sp_410107	L5 IT CTX	7	L5 IT CTX_Sp410107
Raw_count	Sp_410107	L5 IT CTX	17	L5 IT CTX_Sp410107
Raw_count	Sp_410107	L5 IT CTX	11	L5 IT CTX_Sp410107
Raw_count	Sp_410107	L5 IT CTX	8	L5 IT CTX_Sp410107
Raw_count	Sp_410107	L5 IT CTX	18	L5 IT CTX_Sp410107
Raw_count	Sp_410107	L5 IT CTX	13	L5 IT CTX_Sp410107
Raw_count	Sp_410107	L5 IT CTX	13	L5 IT CTX_Sp410107
Raw_count	Sp_410107	L5 IT CTX	12	L5 IT CTX_Sp410107
Raw_count	Sp_410107	L5 IT CTX	5	L5 IT CTX_Sp410107
Raw_count	Sp_410107	L5 IT CTX	10	L5 IT CTX_Sp410107
Raw_count	Sp_410107	L5 IT CTX	9	L5 IT CTX_Sp410107
Raw_count	Sp_410107	L5 IT CTX	5	L5 IT CTX_Sp410107
Raw_count	Sp_410107	L5 IT CTX	18	L5 IT CTX_Sp410107
Raw_count	Sp_410107	L5 IT CTX	17	L5 IT CTX_Sp410107
Raw_count	Sp_410107	L5 IT CTX	25	L5 IT CTX_Sp410107
Raw_count	Sp_410107	L5 IT CTX	11	L5 IT CTX_Sp410107
Raw_count	Sp_410107	L5 IT CTX	12	L5 IT CTX_Sp410107
Raw_count	Sp_410107	L5 IT CTX	7	L5 IT CTX_Sp410107
Raw_count	Sp_410107	L5 IT CTX	17	L5 IT CTX_Sp410107
Raw_count	Sp_410107	L5 IT CTX	14	L5 IT CTX_Sp410107
Raw_count	Sp_410107	L5 IT CTX	7	L5 IT CTX_Sp410107
Raw_count	Sp_410107	L5 IT CTX	27	L5 IT CTX_Sp410107
Raw_count	Sp_410107	L5 IT CTX	0	L5 IT CTX_Sp410107
Raw_count	Sp_410107	L5 IT CTX	10	L5 IT CTX_Sp410107
Raw_count	Sp_410107	L5 IT CTX	15	L5 IT CTX_Sp410107
Raw_count	Sp_410107	L5 IT CTX	2	L5 IT CTX_Sp410107
Raw_count	Sp_410107	L5 IT CTX	11	L5 IT CTX_Sp410107
Raw_count	Sp_410107	L5 IT CTX	4	L5 IT CTX_Sp410107
Raw_count	Sp_410107	L5 IT CTX	13	L5 IT CTX_Sp410107
Raw_count	Sp_410107	L5 IT CTX	13	L5 IT CTX_Sp410107
Raw_count	Sp_410107	L5 IT CTX	12	L5 IT CTX_Sp410107
Raw_count	Sp_410107	L5 IT CTX	14	L5 IT CTX_Sp410107
Raw_count	Sp_410107	L5 IT CTX	9	L5 IT CTX_Sp410107
Raw_count	Sp_410107	L5 IT CTX	13	L5 IT CTX_Sp410107
Raw_count	Sp_410107	L5 IT CTX	10	L5 IT CTX_Sp410107
Raw_count	Sp_410107	L5 IT CTX	12	L5 IT CTX_Sp410107
Raw_count	Sp_410107	L5 IT CTX	10	L5 IT CTX_Sp410107
Raw_count	Sp_410107	L5 IT CTX	11	L5 IT CTX_Sp410107
Raw_count	Sp_410107	L5 IT CTX	5	L5 IT CTX_Sp410107
Raw_count	Sp_410107	L5 IT CTX	4	L5 IT CTX_Sp410107
Raw_count	Sp_410107	L5 IT CTX	17	L5 IT CTX_Sp410107
Raw_count	Sp_410107	L5 IT CTX	2	L5 IT CTX_Sp410107
Raw_count	Sp_410107	L5 IT CTX	20	L5 IT CTX_Sp410107
Raw_count	Sp_410107	L5 IT CTX	7	L5 IT CTX_Sp410107
Raw_count	Sp_410107	L5 IT CTX	13	L5 IT CTX_Sp410107
Raw_count	Sp_410107	L5 IT CTX	6	L5 IT CTX_Sp410107
Raw_count	Sp_410107	L5 IT CTX	14	L5 IT CTX_Sp410107
Raw_count	Sp_410107	L5 IT CTX	9	L5 IT CTX_Sp410107
Raw_count	Sp_410107	L5 IT CTX	8	L5 IT CTX_Sp410107
Raw_count	Sp_410107	L5 IT CTX	4	L5 IT CTX_Sp410107
Raw_count	Sp_410107	L5 IT CTX	7	L5 IT CTX_Sp410107
Raw_count	Sp_410107	L5 IT CTX	11	L5 IT CTX_Sp410107
Raw_count	Sp_410107	L5 IT CTX	19	L5 IT CTX_Sp410107
Raw_count	Sp_410107	L5 IT CTX	3	L5 IT CTX_Sp410107
Raw_count	Sp_410107	L5 IT CTX	12	L5 IT CTX_Sp410107
Raw_count	Sp_410107	L5 IT CTX	20	L5 IT CTX_Sp410107
Raw_count	Sp_410107	L5 IT CTX	9	L5 IT CTX_Sp410107
Raw_count	Sp_410107	L5 IT CTX	8	L5 IT CTX_Sp410107
Raw_count	Sp_410107	L5 IT CTX	8	L5 IT CTX_Sp410107
Raw_count	Sp_410107	L5 IT CTX	12	L5 IT CTX_Sp410107
Raw_count	Sp_410107	L5 IT CTX	23	L5 IT CTX_Sp410107
Raw_count	Sp_410107	L5 IT CTX	7	L5 IT CTX_Sp410107
Raw_count	Sp_410107	L5 IT CTX	1	L5 IT CTX_Sp410107
Raw_count	Sp_410107	L5 IT CTX	5	L5 IT CTX_Sp410107
Raw_count	Sp_410107	L5 IT CTX	2	L5 IT CTX_Sp410107
Raw_count	Sp_410107	L5 IT CTX	19	L5 IT CTX_Sp410107
Raw_count	Sp_410107	L5 IT CTX	7	L5 IT CTX_Sp410107
Raw_count	Sp_410107	L5 IT CTX	6	L5 IT CTX_Sp410107
Raw_count	Sp_410107	L5 IT CTX	4	L5 IT CTX_Sp410107
Raw_count	Sp_410107	L5 IT CTX	3	L5 IT CTX_Sp410107
Raw_count	Sp_410107	L5 IT CTX	10	L5 IT CTX_Sp410107
Raw_count	Sp_410107	L5 IT CTX	4	L5 IT CTX_Sp410107
Raw_count	Sp_410107	L5 IT CTX	15	L5 IT CTX_Sp410107
Raw_count	Sp_410107	L5 IT CTX	3	L5 IT CTX_Sp410107
Raw_count	Sp_410107	L5 IT CTX	11	L5 IT CTX_Sp410107
Raw_count	Sp_410107	L5 IT CTX	12	L5 IT CTX_Sp410107
Raw_count	Sp_410107	L5 IT CTX	9	L5 IT CTX_Sp410107
Raw_count	Sp_410107	L5 IT CTX	14	L5 IT CTX_Sp410107
Raw_count	Sp_410107	L5 IT CTX	5	L5 IT CTX_Sp410107
Raw_count	Sp_410107	L5 IT CTX	5	L5 IT CTX_Sp410107
Raw_count	Sp_410107	L5 IT CTX	7	L5 IT CTX_Sp410107
Raw_count	Sp_410107	L5 IT CTX	1	L5 IT CTX_Sp410107
Raw_count	Sp_410107	L5 IT CTX	4	L5 IT CTX_Sp410107
Raw_count	Sp_410107	L5 IT CTX	1	L5 IT CTX_Sp410107
Raw_count	Sp_410107	L5 IT CTX	6	L5 IT CTX_Sp410107
Raw_count	Sp_410107	L5 IT CTX	4	L5 IT CTX_Sp410107
Raw_count	Sp_410107	L5 IT CTX	5	L5 IT CTX_Sp410107
Raw_count	Sp_410107	L5 IT CTX	7	L5 IT CTX_Sp410107
Raw_count	Sp_410107	L5 IT CTX	11	L5 IT CTX_Sp410107
Raw_count	Sp_410107	L5 IT CTX	8	L5 IT CTX_Sp410107
Raw_count	Sp_410107	L5 IT CTX	6	L5 IT CTX_Sp410107
Raw_count	Sp_410107	L5 IT CTX	4	L5 IT CTX_Sp410107
Raw_count	Sp_410107	L5 IT CTX	8	L5 IT CTX_Sp410107
Raw_count	Sp_410107	L5 IT CTX	7	L5 IT CTX_Sp410107
Raw_count	Sp_410107	L5 IT CTX	7	L5 IT CTX_Sp410107
Raw_count	Sp_410107	L5 IT CTX	10	L5 IT CTX_Sp410107
Raw_count	Sp_410107	L5 IT CTX	8	L5 IT CTX_Sp410107
Raw_count	Sp_410107	L5 IT CTX	17	L5 IT CTX_Sp410107
Raw_count	Sp_410107	L5 IT CTX	5	L5 IT CTX_Sp410107
Raw_count	Sp_410107	L5 IT CTX	15	L5 IT CTX_Sp410107
Raw_count	Sp_410107	L5 IT CTX	15	L5 IT CTX_Sp410107
Raw_count	Sp_410107	L5 IT CTX	6	L5 IT CTX_Sp410107
Raw_count	Sp_410107	L5 IT CTX	8	L5 IT CTX_Sp410107
Raw_count	Sp_410107	L5 IT CTX	12	L5 IT CTX_Sp410107
Raw_count	Sp_410107	L5 IT CTX	11	L5 IT CTX_Sp410107
Raw_count	Sp_410107	L5 IT CTX	12	L5 IT CTX_Sp410107
Raw_count	Sp_410107	L5 IT CTX	13	L5 IT CTX_Sp410107
Raw_count	Sp_410107	L5 IT CTX	2	L5 IT CTX_Sp410107
Raw_count	Sp_410107	L5 IT CTX	12	L5 IT CTX_Sp410107
Raw_count	Sp_410107	L5 IT CTX	6	L5 IT CTX_Sp410107
Raw_count	Sp_410107	L5 IT CTX	9	L5 IT CTX_Sp410107
Raw_count	Sp_410107	L5 IT CTX	10	L5 IT CTX_Sp410107
Raw_count	Sp_410107	L5 IT CTX	8	L5 IT CTX_Sp410107
Raw_count	Sp_410107	L5 IT CTX	14	L5 IT CTX_Sp410107
Raw_count	Sp_410107	L5 IT CTX	5	L5 IT CTX_Sp410107
Raw_count	Sp_410107	L5 IT CTX	12	L5 IT CTX_Sp410107
Raw_count	Sp_410107	L5 IT CTX	12	L5 IT CTX_Sp410107
Raw_count	Sp_410107	L5 IT CTX	10	L5 IT CTX_Sp410107
Raw_count	Sp_410107	L5 IT CTX	2	L5 IT CTX_Sp410107
Raw_count	Sp_410107	L5 IT CTX	12	L5 IT CTX_Sp410107
Raw_count	Sp_410107	L5 IT CTX	13	L5 IT CTX_Sp410107
Raw_count	Sp_410107	L5 IT CTX	14	L5 IT CTX_Sp410107
Raw_count	Sp_410107	L5 IT CTX	7	L5 IT CTX_Sp410107
Raw_count	Sp_410107	L5 IT CTX	12	L5 IT CTX_Sp410107
Raw_count	Sp_410107	L5 IT CTX	4	L5 IT CTX_Sp410107
Raw_count	Sp_410107	L5 IT CTX	5	L5 IT CTX_Sp410107
Raw_count	Sp_410107	L5 IT CTX	8	L5 IT CTX_Sp410107
Raw_count	Sp_410107	L5 IT CTX	8	L5 IT CTX_Sp410107
Raw_count	Sp_410107	L5 IT CTX	8	L5 IT CTX_Sp410107
Raw_count	Sp_410107	L5 IT CTX	8	L5 IT CTX_Sp410107
Raw_count	Sp_410107	L5 IT CTX	5	L5 IT CTX_Sp410107
Raw_count	Sp_410107	L5 IT CTX	16	L5 IT CTX_Sp410107
Raw_count	Sp_410107	L5 IT CTX	8	L5 IT CTX_Sp410107
Raw_count	Sp_410107	L5 IT CTX	11	L5 IT CTX_Sp410107
Raw_count	Sp_410107	L5 IT CTX	14	L5 IT CTX_Sp410107
Raw_count	Sp_410107	L5 IT CTX	7	L5 IT CTX_Sp410107
Raw_count	Sp_410107	L5 IT CTX	20	L5 IT CTX_Sp410107
Raw_count	Sp_410107	L5 IT CTX	13	L5 IT CTX_Sp410107
Raw_count	Sp_410107	L5 IT CTX	2	L5 IT CTX_Sp410107
Raw_count	Sp_410107	L5 IT CTX	11	L5 IT CTX_Sp410107
Raw_count	Sp_410107	L5 IT CTX	3	L5 IT CTX_Sp410107
Raw_count	Sp_410107	L5 IT CTX	8	L5 IT CTX_Sp410107
Raw_count	Sp_410107	L5 IT CTX	10	L5 IT CTX_Sp410107
Raw_count	Sp_410107	L5 IT CTX	7	L5 IT CTX_Sp410107
Raw_count	Sp_410107	L5 IT CTX	12	L5 IT CTX_Sp410107
Raw_count	Sp_410107	L5 IT CTX	5	L5 IT CTX_Sp410107
Raw_count	Sp_410107	L5 IT CTX	8	L5 IT CTX_Sp410107
Raw_count	Sp_410107	L5 IT CTX	5	L5 IT CTX_Sp410107
Raw_count	Sp_410107	L5 IT CTX	11	L5 IT CTX_Sp410107
Raw_count	Sp_410107	L5 IT CTX	4	L5 IT CTX_Sp410107
Raw_count	Sp_410107	L5 IT CTX	9	L5 IT CTX_Sp410107
Raw_count	Sp_410107	L5 IT CTX	9	L5 IT CTX_Sp410107
Raw_count	Sp_410107	L5 IT CTX	7	L5 IT CTX_Sp410107
Raw_count	Sp_410107	L5 IT CTX	7	L5 IT CTX_Sp410107
Raw_count	Sp_410107	L5 IT CTX	6	L5 IT CTX_Sp410107
Raw_count	Sp_410107	L5 IT CTX	13	L5 IT CTX_Sp410107
Raw_count	Sp_410107	L5 IT CTX	9	L5 IT CTX_Sp410107
Raw_count	Sp_410107	L5 IT CTX	6	L5 IT CTX_Sp410107
Raw_count	Sp_410107	L5 IT CTX	17	L5 IT CTX_Sp410107
Raw_count	Sp_410107	L5 IT CTX	10	L5 IT CTX_Sp410107
Raw_count	Sp_410107	L5 IT CTX	15	L5 IT CTX_Sp410107
Raw_count	Sp_410107	L5 IT CTX	14	L5 IT CTX_Sp410107
Raw_count	Sp_410107	L5 IT CTX	22	L5 IT CTX_Sp410107
Raw_count	Sp_410107	L5 IT CTX	14	L5 IT CTX_Sp410107
Raw_count	Sp_410107	L5 IT CTX	8	L5 IT CTX_Sp410107
Raw_count	Sp_410107	L5 IT CTX	11	L5 IT CTX_Sp410107
Raw_count	Sp_410107	L5 IT CTX	11	L5 IT CTX_Sp410107
Raw_count	Sp_410107	L5 IT CTX	8	L5 IT CTX_Sp410107
Raw_count	Sp_410107	L5 IT CTX	12	L5 IT CTX_Sp410107
Raw_count	Sp_410107	L5 IT CTX	6	L5 IT CTX_Sp410107
Raw_count	Sp_410107	L5 IT CTX	6	L5 IT CTX_Sp410107
Raw_count	Sp_410107	L5 IT CTX	15	L5 IT CTX_Sp410107
Raw_count	Sp_410107	L5 IT CTX	12	L5 IT CTX_Sp410107
Raw_count	Sp_410107	L5 IT CTX	13	L5 IT CTX_Sp410107
Raw_count	Sp_410107	L5 IT CTX	8	L5 IT CTX_Sp410107
Raw_count	Sp_410107	L5 IT CTX	15	L5 IT CTX_Sp410107
Raw_count	Sp_410107	L5 IT CTX	9	L5 IT CTX_Sp410107
Raw_count	Sp_410107	L5 IT CTX	7	L5 IT CTX_Sp410107
Raw_count	Sp_410107	L5 IT CTX	7	L5 IT CTX_Sp410107
Raw_count	Sp_410107	L5 IT CTX	8	L5 IT CTX_Sp410107
Raw_count	Sp_410107	L5 IT CTX	10	L5 IT CTX_Sp410107
Raw_count	Sp_410107	L5 IT CTX	9	L5 IT CTX_Sp410107
Raw_count	Sp_410107	L5 IT CTX	1	L5 IT CTX_Sp410107
Raw_count	Sp_410107	L5 IT CTX	9	L5 IT CTX_Sp410107
Raw_count	Sp_410107	L5 IT CTX	9	L5 IT CTX_Sp410107
Raw_count	Sp_410107	L5 IT CTX	7	L5 IT CTX_Sp410107
Raw_count	Sp_410107	L5 IT CTX	9	L5 IT CTX_Sp410107
Raw_count	Sp_410107	L5 IT CTX	11	L5 IT CTX_Sp410107
Raw_count	Sp_410107	L5 IT CTX	6	L5 IT CTX_Sp410107
Raw_count	Sp_410107	L5 IT CTX	9	L5 IT CTX_Sp410107
Raw_count	Sp_410107	L5 IT CTX	15	L5 IT CTX_Sp410107
Raw_count	Sp_410107	L5 IT CTX	11	L5 IT CTX_Sp410107
Raw_count	Sp_410107	L5 IT CTX	9	L5 IT CTX_Sp410107
Raw_count	Sp_410107	L5 IT CTX	11	L5 IT CTX_Sp410107
Raw_count	Sp_410107	L5 IT CTX	6	L5 IT CTX_Sp410107
Raw_count	Sp_410107	L5 IT CTX	14	L5 IT CTX_Sp410107
Raw_count	Sp_410107	L5 IT CTX	2	L5 IT CTX_Sp410107
Raw_count	Sp_410107	L5 IT CTX	15	L5 IT CTX_Sp410107
Raw_count	Sp_410107	L5 IT CTX	19	L5 IT CTX_Sp410107
Raw_count	Sp_410107	L5 IT CTX	12	L5 IT CTX_Sp410107
Raw_count	Sp_410107	L5 IT CTX	15	L5 IT CTX_Sp410107
Raw_count	Sp_410107	L5 IT CTX	7	L5 IT CTX_Sp410107
Raw_count	Sp_410107	L5 IT CTX	7	L5 IT CTX_Sp410107
Raw_count	Sp_410107	L5 IT CTX	13	L5 IT CTX_Sp410107
Raw_count	Sp_410107	L5 IT CTX	21	L5 IT CTX_Sp410107
Raw_count	Sp_410107	L5 IT CTX	5	L5 IT CTX_Sp410107
Raw_count	Sp_410107	L5 IT CTX	5	L5 IT CTX_Sp410107
Raw_count	Sp_410107	L5 IT CTX	10	L5 IT CTX_Sp410107
Raw_count	Sp_410107	L5 IT CTX	11	L5 IT CTX_Sp410107
Raw_count	Sp_410107	L5 IT CTX	18	L5 IT CTX_Sp410107
Raw_count	Sp_410107	L5 IT CTX	10	L5 IT CTX_Sp410107
Raw_count	Sp_410107	L5 IT CTX	4	L5 IT CTX_Sp410107
Raw_count	Sp_410107	L5 IT CTX	11	L5 IT CTX_Sp410107
Raw_count	Sp_410107	L5 IT CTX	10	L5 IT CTX_Sp410107
Raw_count	Sp_410107	L5 IT CTX	7	L5 IT CTX_Sp410107
Raw_count	Sp_410107	L5 IT CTX	11	L5 IT CTX_Sp410107
Raw_count	Sp_410107	L5 IT CTX	5	L5 IT CTX_Sp410107
Raw_count	Sp_410107	L5 IT CTX	8	L5 IT CTX_Sp410107
Raw_count	Sp_410107	L5 IT CTX	3	L5 IT CTX_Sp410107
Raw_count	Sp_410107	L5 IT CTX	13	L5 IT CTX_Sp410107
Raw_count	Sp_410107	L5 IT CTX	5	L5 IT CTX_Sp410107
Raw_count	Sp_410107	L5 IT CTX	5	L5 IT CTX_Sp410107
Raw_count	Sp_410107	L5 IT CTX	7	L5 IT CTX_Sp410107
Raw_count	Sp_410107	L5 IT CTX	21	L5 IT CTX_Sp410107
Raw_count	Sp_410107	L5 IT CTX	7	L5 IT CTX_Sp410107
Raw_count	Sp_410107	L5 IT CTX	5	L5 IT CTX_Sp410107
Raw_count	Sp_410107	L5 IT CTX	15	L5 IT CTX_Sp410107
Raw_count	Sp_410107	L5 IT CTX	4	L5 IT CTX_Sp410107
Raw_count	Sp_410107	L5 IT CTX	10	L5 IT CTX_Sp410107
Raw_count	Sp_410107	L5 IT CTX	9	L5 IT CTX_Sp410107
Raw_count	Sp_410107	L5 IT CTX	6	L5 IT CTX_Sp410107
Raw_count	Sp_410107	L5 IT CTX	7	L5 IT CTX_Sp410107
Raw_count	Sp_410107	L5 IT CTX	7	L5 IT CTX_Sp410107
Raw_count	Sp_410107	L5 IT CTX	13	L5 IT CTX_Sp410107
Raw_count	Sp_410107	L5 IT CTX	17	L5 IT CTX_Sp410107
Raw_count	Sp_410107	L5 IT CTX	21	L5 IT CTX_Sp410107
Raw_count	Sp_410107	L5 IT CTX	11	L5 IT CTX_Sp410107
Raw_count	Sp_410107	L5 IT CTX	2	L5 IT CTX_Sp410107
Raw_count	Sp_410107	L5 IT CTX	11	L5 IT CTX_Sp410107
Raw_count	Sp_410107	L5 IT CTX	10	L5 IT CTX_Sp410107
Raw_count	Sp_410107	L5 IT CTX	6	L5 IT CTX_Sp410107
Raw_count	Sp_410107	L5 IT CTX	7	L5 IT CTX_Sp410107
Raw_count	Sp_410107	L5 IT CTX	5	L5 IT CTX_Sp410107
Raw_count	Sp_410107	L5 IT CTX	2	L5 IT CTX_Sp410107
Raw_count	Sp_410107	L5 IT CTX	8	L5 IT CTX_Sp410107
Raw_count	Sp_410107	L5 IT CTX	9	L5 IT CTX_Sp410107
Raw_count	Sp_410107	L5 IT CTX	5	L5 IT CTX_Sp410107
Raw_count	Sp_410107	L5 IT CTX	9	L5 IT CTX_Sp410107
Raw_count	Sp_410107	L5 IT CTX	7	L5 IT CTX_Sp410107
Raw_count	Sp_410107	L5 IT CTX	9	L5 IT CTX_Sp410107
Raw_count	Sp_410107	L5 IT CTX	9	L5 IT CTX_Sp410107
Raw_count	Sp_410107	L5 IT CTX	10	L5 IT CTX_Sp410107
Raw_count	Sp_410107	L5 IT CTX	10	L5 IT CTX_Sp410107
Raw_count	Sp_410107	L5 IT CTX	8	L5 IT CTX_Sp410107
Raw_count	Sp_410107	L5 IT CTX	13	L5 IT CTX_Sp410107
Raw_count	Sp_410107	L5 IT CTX	8	L5 IT CTX_Sp410107
Raw_count	Sp_410107	L5 IT CTX	5	L5 IT CTX_Sp410107
Raw_count	Sp_410107	L5 IT CTX	17	L5 IT CTX_Sp410107
Raw_count	Sp_410107	L5 IT CTX	7	L5 IT CTX_Sp410107
Raw_count	Sp_410107	L5 IT CTX	15	L5 IT CTX_Sp410107
Raw_count	Sp_410107	L5 IT CTX	15	L5 IT CTX_Sp410107
Raw_count	Sp_410107	L5 IT CTX	8	L5 IT CTX_Sp410107
Raw_count	Sp_410107	L5 IT CTX	7	L5 IT CTX_Sp410107
Raw_count	Sp_410107	L5 IT CTX	10	L5 IT CTX_Sp410107
Raw_count	Sp_410107	L5 IT CTX	4	L5 IT CTX_Sp410107
Raw_count	Sp_410107	L5 IT CTX	3	L5 IT CTX_Sp410107
Raw_count	Sp_410107	L5 IT CTX	5	L5 IT CTX_Sp410107
Raw_count	Sp_410107	L5 IT CTX	9	L5 IT CTX_Sp410107
Raw_count	Sp_410107	L5 IT CTX	2	L5 IT CTX_Sp410107
Raw_count	Sp_410107	L5 IT CTX	3	L5 IT CTX_Sp410107
Raw_count	Sp_410107	L5 IT CTX	16	L5 IT CTX_Sp410107
Raw_count	Sp_410107	L5 IT CTX	5	L5 IT CTX_Sp410107
Raw_count	Sp_410107	L5 IT CTX	7	L5 IT CTX_Sp410107
Raw_count	Sp_410107	L5 IT CTX	8	L5 IT CTX_Sp410107
Raw_count	Sp_410107	L5 IT CTX	12	L5 IT CTX_Sp410107
Raw_count	Sp_410107	L5 IT CTX	6	L5 IT CTX_Sp410107
Raw_count	Sp_410107	L5 IT CTX	2	L5 IT CTX_Sp410107
Raw_count	Sp_410107	L5 IT CTX	8	L5 IT CTX_Sp410107
Raw_count	Sp_410107	L5 IT CTX	5	L5 IT CTX_Sp410107
Raw_count	Sp_410107	L5 IT CTX	7	L5 IT CTX_Sp410107
Raw_count	Sp_410107	L5 IT CTX	10	L5 IT CTX_Sp410107
Raw_count	Sp_410107	L5 IT CTX	11	L5 IT CTX_Sp410107
Raw_count	Sp_410107	L5 IT CTX	9	L5 IT CTX_Sp410107
Raw_count	Sp_410107	L5 IT CTX	5	L5 IT CTX_Sp410107
Raw_count	Sp_410107	L5 IT CTX	16	L5 IT CTX_Sp410107
Raw_count	Sp_410107	L5 IT CTX	1	L5 IT CTX_Sp410107
Raw_count	Sp_410107	L5 IT CTX	4	L5 IT CTX_Sp410107
Raw_count	Sp_410107	L5 IT CTX	6	L5 IT CTX_Sp410107
Raw_count	Sp_410107	L5 IT CTX	12	L5 IT CTX_Sp410107
Raw_count	Sp_410107	L5 IT CTX	3	L5 IT CTX_Sp410107
Raw_count	Sp_410107	L5 IT CTX	9	L5 IT CTX_Sp410107
Raw_count	Sp_410107	L5 IT CTX	9	L5 IT CTX_Sp410107
Raw_count	Sp_410107	L5 IT CTX	12	L5 IT CTX_Sp410107
Raw_count	Sp_410107	L5 IT CTX	9	L5 IT CTX_Sp410107
Raw_count	Sp_410107	L5 IT CTX	13	L5 IT CTX_Sp410107
Raw_count	Sp_410107	L5 IT CTX	18	L5 IT CTX_Sp410107
Raw_count	Sp_410107	L5 IT CTX	14	L5 IT CTX_Sp410107
Raw_count	Sp_410107	L5 IT CTX	16	L5 IT CTX_Sp410107
Raw_count	Sp_410107	L5 IT CTX	9	L5 IT CTX_Sp410107
Raw_count	Sp_410107	L5 IT CTX	3	L5 IT CTX_Sp410107
Raw_count	Sp_410107	L5 IT CTX	8	L5 IT CTX_Sp410107
Raw_count	Sp_410107	L5 IT CTX	4	L5 IT CTX_Sp410107
Raw_count	Sp_410107	L5 IT CTX	16	L5 IT CTX_Sp410107
Raw_count	Sp_410107	L5 IT CTX	4	L5 IT CTX_Sp410107
Raw_count	Sp_410107	L5 IT CTX	2	L5 IT CTX_Sp410107
Raw_count	Sp_410107	L5 IT CTX	8	L5 IT CTX_Sp410107
Raw_count	Sp_410107	L5 IT CTX	9	L5 IT CTX_Sp410107
Raw_count	Sp_410107	L5 IT CTX	14	L5 IT CTX_Sp410107
Raw_count	Sp_410107	L5 IT CTX	25	L5 IT CTX_Sp410107
Raw_count	Sp_410107	L5 IT CTX	10	L5 IT CTX_Sp410107
Raw_count	Sp_410107	L5 IT CTX	9	L5 IT CTX_Sp410107
Raw_count	Sp_410107	L5 IT CTX	11	L5 IT CTX_Sp410107
Raw_count	Sp_410107	L5 IT CTX	21	L5 IT CTX_Sp410107
Raw_count	Sp_410107	L5 IT CTX	10	L5 IT CTX_Sp410107
Raw_count	Sp_410107	L5 IT CTX	2	L5 IT CTX_Sp410107
Raw_count	Sp_410107	L5 IT CTX	5	L5 IT CTX_Sp410107
Raw_count	Sp_410107	L5 IT CTX	8	L5 IT CTX_Sp410107
Raw_count	Sp_410107	L5 IT CTX	3	L5 IT CTX_Sp410107
Raw_count	Sp_410107	L5 IT CTX	15	L5 IT CTX_Sp410107
Raw_count	Sp_410107	L5 IT CTX	5	L5 IT CTX_Sp410107
Raw_count	Sp_410107	L5 IT CTX	9	L5 IT CTX_Sp410107
Raw_count	Sp_410107	L5 IT CTX	4	L5 IT CTX_Sp410107
Raw_count	Sp_410107	L5 IT CTX	4	L5 IT CTX_Sp410107
Raw_count	Sp_410107	L5 IT CTX	10	L5 IT CTX_Sp410107
Raw_count	Sp_410107	L5 IT CTX	9	L5 IT CTX_Sp410107
Raw_count	Sp_410107	L5 IT CTX	5	L5 IT CTX_Sp410107
Raw_count	Sp_410107	L5 IT CTX	2	L5 IT CTX_Sp410107
Raw_count	Sp_410107	L5 IT CTX	4	L5 IT CTX_Sp410107
Raw_count	Sp_410107	L5 IT CTX	5	L5 IT CTX_Sp410107
Raw_count	Sp_410107	L5 IT CTX	8	L5 IT CTX_Sp410107
Raw_count	Sp_410107	L5 IT CTX	15	L5 IT CTX_Sp410107
Raw_count	Sp_410107	L5 IT CTX	11	L5 IT CTX_Sp410107
Raw_count	Sp_410107	L5 IT CTX	15	L5 IT CTX_Sp410107
Raw_count	Sp_410107	L5 IT CTX	7	L5 IT CTX_Sp410107
Raw_count	Sp_410107	L5 IT CTX	6	L5 IT CTX_Sp410107
Raw_count	Sp_410107	L5 IT CTX	1	L5 IT CTX_Sp410107
Raw_count	Sp_410107	L5 IT CTX	11	L5 IT CTX_Sp410107
Raw_count	Sp_410107	L5 IT CTX	11	L5 IT CTX_Sp410107
Raw_count	Sp_410107	L5 IT CTX	16	L5 IT CTX_Sp410107
Raw_count	Sp_410107	L5 IT CTX	15	L5 IT CTX_Sp410107
Raw_count	Sp_410107	L5 IT CTX	2	L5 IT CTX_Sp410107
Raw_count	Sp_410107	L5 IT CTX	5	L5 IT CTX_Sp410107
Raw_count	Sp_410107	L5 IT CTX	6	L5 IT CTX_Sp410107
Raw_count	Sp_410107	L5 IT CTX	31	L5 IT CTX_Sp410107
Raw_count	Sp_410107	L5 IT CTX	5	L5 IT CTX_Sp410107
Raw_count	Sp_410107	L5 IT CTX	19	L5 IT CTX_Sp410107
Raw_count	Sp_410107	L5 IT CTX	10	L5 IT CTX_Sp410107
Raw_count	Sp_410107	L5 IT CTX	7	L5 IT CTX_Sp410107
Raw_count	Sp_410107	L5 IT CTX	15	L5 IT CTX_Sp410107
Raw_count	Sp_410107	L5 IT CTX	7	L5 IT CTX_Sp410107
Raw_count	Sp_410107	L5 IT CTX	11	L5 IT CTX_Sp410107
Raw_count	Sp_410107	L5 IT CTX	5	L5 IT CTX_Sp410107
Raw_count	Sp_410107	L5 IT CTX	6	L5 IT CTX_Sp410107
Raw_count	Sp_410107	L5 IT CTX	21	L5 IT CTX_Sp410107
Raw_count	Sp_410107	L5 IT CTX	2	L5 IT CTX_Sp410107
Raw_count	Sp_410107	L5 IT CTX	4	L5 IT CTX_Sp410107
Raw_count	Sp_410107	L5 IT CTX	7	L5 IT CTX_Sp410107
Raw_count	Sp_410107	L5 IT CTX	9	L5 IT CTX_Sp410107
Raw_count	Sp_410107	L5 IT CTX	15	L5 IT CTX_Sp410107
Raw_count	Sp_410107	L5 IT CTX	4	L5 IT CTX_Sp410107
Raw_count	Sp_410107	L5 IT CTX	11	L5 IT CTX_Sp410107
Raw_count	Sp_410107	L5 IT CTX	6	L5 IT CTX_Sp410107
Raw_count	Sp_410107	L5 IT CTX	9	L5 IT CTX_Sp410107
Raw_count	Sp_410107	L5 IT CTX	9	L5 IT CTX_Sp410107
Raw_count	Sp_410107	L5 IT CTX	19	L5 IT CTX_Sp410107
Raw_count	Sp_410107	L5 IT CTX	6	L5 IT CTX_Sp410107
Raw_count	Sp_410107	L5 IT CTX	6	L5 IT CTX_Sp410107
Raw_count	Sp_410107	L5 IT CTX	2	L5 IT CTX_Sp410107
Raw_count	Sp_410107	L5 IT CTX	7	L5 IT CTX_Sp410107
Raw_count	Sp_410107	L5 IT CTX	9	L5 IT CTX_Sp410107
Raw_count	Sp_410107	L5 IT CTX	2	L5 IT CTX_Sp410107
Raw_count	Sp_410107	L5 IT CTX	12	L5 IT CTX_Sp410107
Raw_count	Sp_410107	L5 IT CTX	11	L5 IT CTX_Sp410107
Raw_count	Sp_410107	L5 IT CTX	9	L5 IT CTX_Sp410107
Raw_count	Sp_410107	L5 IT CTX	10	L5 IT CTX_Sp410107
Raw_count	Sp_410107	L5 IT CTX	9	L5 IT CTX_Sp410107
Raw_count	Sp_410107	L5 IT CTX	14	L5 IT CTX_Sp410107
Raw_count	Sp_410107	L5 IT CTX	4	L5 IT CTX_Sp410107
Raw_count	Sp_410107	L5 IT CTX	9	L5 IT CTX_Sp410107
Raw_count	Sp_410107	L5 IT CTX	4	L5 IT CTX_Sp410107
Raw_count	Sp_410107	L5 IT CTX	18	L5 IT CTX_Sp410107
Raw_count	Sp_410107	L5 IT CTX	9	L5 IT CTX_Sp410107
Raw_count	Sp_410107	L5 IT CTX	9	L5 IT CTX_Sp410107
Raw_count	Sp_410107	L5 IT CTX	15	L5 IT CTX_Sp410107
Raw_count	Sp_410107	L5 IT CTX	5	L5 IT CTX_Sp410107
Raw_count	Sp_410107	L5 IT CTX	5	L5 IT CTX_Sp410107
Raw_count	Sp_410107	L5 IT CTX	3	L5 IT CTX_Sp410107
Raw_count	Sp_410107	L5 IT CTX	5	L5 IT CTX_Sp410107
Raw_count	Sp_410107	L5 IT CTX	12	L5 IT CTX_Sp410107
Raw_count	Sp_410107	L5 IT CTX	13	L5 IT CTX_Sp410107
Raw_count	Sp_410107	L5 IT CTX	7	L5 IT CTX_Sp410107
Raw_count	Sp_410107	L5 IT CTX	16	L5 IT CTX_Sp410107
Raw_count	Sp_410107	L5 IT CTX	14	L5 IT CTX_Sp410107
Raw_count	Sp_410107	L5 IT CTX	21	L5 IT CTX_Sp410107
Raw_count	Sp_410107	L5 IT CTX	16	L5 IT CTX_Sp410107
Raw_count	Sp_410107	L5 IT CTX	8	L5 IT CTX_Sp410107
Raw_count	Sp_410107	L5 IT CTX	15	L5 IT CTX_Sp410107
Raw_count	Sp_410107	L5 IT CTX	18	L5 IT CTX_Sp410107
Raw_count	Sp_410107	L5 IT CTX	6	L5 IT CTX_Sp410107
Raw_count	Sp_410107	L5 IT CTX	14	L5 IT CTX_Sp410107
Raw_count	Sp_410107	L5 IT CTX	4	L5 IT CTX_Sp410107
Raw_count	Sp_410107	L5 IT CTX	8	L5 IT CTX_Sp410107
Raw_count	Sp_410107	L5 IT CTX	4	L5 IT CTX_Sp410107
Raw_count	Sp_410107	L5 IT CTX	11	L5 IT CTX_Sp410107
Raw_count	Sp_410107	L5 IT CTX	8	L5 IT CTX_Sp410107
Raw_count	Sp_410107	L5 IT CTX	20	L5 IT CTX_Sp410107
Raw_count	Sp_410107	L5 IT CTX	11	L5 IT CTX_Sp410107
Raw_count	Sp_410107	L5 IT CTX	7	L5 IT CTX_Sp410107
Raw_count	Sp_410107	L5 IT CTX	9	L5 IT CTX_Sp410107
Raw_count	Sp_410107	L5 IT CTX	19	L5 IT CTX_Sp410107
Raw_count	Sp_410107	L5 IT CTX	10	L5 IT CTX_Sp410107
Raw_count	Sp_410107	L5 IT CTX	7	L5 IT CTX_Sp410107
Raw_count	Sp_410107	L5 IT CTX	11	L5 IT CTX_Sp410107
Raw_count	Sp_410107	L5 IT CTX	12	L5 IT CTX_Sp410107
Raw_count	Sp_410107	L5 IT CTX	14	L5 IT CTX_Sp410107
Raw_count	Sp_410107	L5 IT CTX	18	L5 IT CTX_Sp410107
Raw_count	Sp_410107	L5 IT CTX	9	L5 IT CTX_Sp410107
Raw_count	Sp_410107	L5 IT CTX	16	L5 IT CTX_Sp410107
Raw_count	Sp_410107	L5 IT CTX	7	L5 IT CTX_Sp410107
Raw_count	Sp_410107	L5 IT CTX	6	L5 IT CTX_Sp410107
Raw_count	Sp_410107	L5 IT CTX	21	L5 IT CTX_Sp410107
Raw_count	Sp_410107	L5 IT CTX	4	L5 IT CTX_Sp410107
Raw_count	Sp_410107	L5 IT CTX	6	L5 IT CTX_Sp410107
Raw_count	Sp_410107	L5 IT CTX	12	L5 IT CTX_Sp410107
Raw_count	Sp_410107	L5 IT CTX	21	L5 IT CTX_Sp410107
Raw_count	Sp_410107	L5 IT CTX	23	L5 IT CTX_Sp410107
Raw_count	Sp_410107	L5 IT CTX	10	L5 IT CTX_Sp410107
Raw_count	Sp_410107	L5 IT CTX	13	L5 IT CTX_Sp410107
Raw_count	Sp_410107	L5 IT CTX	6	L5 IT CTX_Sp410107
Raw_count	Sp_410107	L5 IT CTX	16	L5 IT CTX_Sp410107
Raw_count	Sp_410107	L5 IT CTX	5	L5 IT CTX_Sp410107
Raw_count	Sp_410107	L5 IT CTX	8	L5 IT CTX_Sp410107
Raw_count	Sp_410107	L5 IT CTX	7	L5 IT CTX_Sp410107
Raw_count	Sp_410107	L5 IT CTX	9	L5 IT CTX_Sp410107
Raw_count	Sp_410107	L5 IT CTX	11	L5 IT CTX_Sp410107
Raw_count	Sp_410107	L5 IT CTX	17	L5 IT CTX_Sp410107
Raw_count	Sp_410107	L5 IT CTX	13	L5 IT CTX_Sp410107
Raw_count	Sp_410107	L5 IT CTX	11	L5 IT CTX_Sp410107
Raw_count	Sp_410107	L5 IT CTX	6	L5 IT CTX_Sp410107
Raw_count	Sp_410107	L5 IT CTX	10	L5 IT CTX_Sp410107
Raw_count	Sp_410107	L5 IT CTX	2	L5 IT CTX_Sp410107
Raw_count	Sp_410107	L5 IT CTX	13	L5 IT CTX_Sp410107
Raw_count	Sp_410107	L5 IT CTX	8	L5 IT CTX_Sp410107
Raw_count	Sp_410107	L5 IT CTX	3	L5 IT CTX_Sp410107
Raw_count	Sp_410107	L5 IT CTX	4	L5 IT CTX_Sp410107
Raw_count	Sp_410107	L5 IT CTX	11	L5 IT CTX_Sp410107
Raw_count	Sp_410107	L5 IT CTX	8	L5 IT CTX_Sp410107
Raw_count	Sp_410107	L5 IT CTX	4	L5 IT CTX_Sp410107
Raw_count	Sp_410107	L5 IT CTX	8	L5 IT CTX_Sp410107
Raw_count	Sp_410107	L5 IT CTX	17	L5 IT CTX_Sp410107
Raw_count	Sp_410107	L5 IT CTX	15	L5 IT CTX_Sp410107
Raw_count	Sp_410107	L5 IT CTX	15	L5 IT CTX_Sp410107
Raw_count	Sp_410107	L5 IT CTX	21	L5 IT CTX_Sp410107
Raw_count	Sp_410107	L5 IT CTX	7	L5 IT CTX_Sp410107
Raw_count	Sp_410107	L5 IT CTX	7	L5 IT CTX_Sp410107
Raw_count	Sp_410107	L5 IT CTX	7	L5 IT CTX_Sp410107
Raw_count	Sp_410107	L5 IT CTX	21	L5 IT CTX_Sp410107
Raw_count	Sp_410107	L5 IT CTX	10	L5 IT CTX_Sp410107
Raw_count	Sp_410107	L5 IT CTX	4	L5 IT CTX_Sp410107
Raw_count	Sp_410107	L5 IT CTX	4	L5 IT CTX_Sp410107
Raw_count	Sp_410107	L5 IT CTX	6	L5 IT CTX_Sp410107
Raw_count	Sp_410107	L5 IT CTX	4	L5 IT CTX_Sp410107
Raw_count	Sp_410107	L5 IT CTX	20	L5 IT CTX_Sp410107
Raw_count	Sp_410107	L5 IT CTX	6	L5 IT CTX_Sp410107
Raw_count	Sp_410107	L5 IT CTX	9	L5 IT CTX_Sp410107
Raw_count	Sp_410107	L5 IT CTX	14	L5 IT CTX_Sp410107
Raw_count	Sp_410107	L5 IT CTX	15	L5 IT CTX_Sp410107
Raw_count	Sp_410107	L5 IT CTX	6	L5 IT CTX_Sp410107
Raw_count	Sp_410107	L5 IT CTX	16	L5 IT CTX_Sp410107
Raw_count	Sp_410107	L5 IT CTX	9	L5 IT CTX_Sp410107
Raw_count	Sp_410107	L5 IT CTX	7	L5 IT CTX_Sp410107
Raw_count	Sp_410107	L5 IT CTX	17	L5 IT CTX_Sp410107
Raw_count	Sp_410107	L5 IT CTX	3	L5 IT CTX_Sp410107
Raw_count	Sp_410107	L5 IT CTX	4	L5 IT CTX_Sp410107
Raw_count	Sp_410107	L5 IT CTX	9	L5 IT CTX_Sp410107
Raw_count	Sp_410107	L5 IT CTX	10	L5 IT CTX_Sp410107
Raw_count	Sp_410107	L5 IT CTX	18	L5 IT CTX_Sp410107
Raw_count	Sp_410107	L5 IT CTX	10	L5 IT CTX_Sp410107
Raw_count	Sp_410107	L5 IT CTX	10	L5 IT CTX_Sp410107
Raw_count	Sp_410107	L5 IT CTX	5	L5 IT CTX_Sp410107
Raw_count	Sp_410107	L5 IT CTX	16	L5 IT CTX_Sp410107
Raw_count	Sp_410107	L5 IT CTX	5	L5 IT CTX_Sp410107
Raw_count	Sp_410107	L5 IT CTX	9	L5 IT CTX_Sp410107
Raw_count	Sp_410107	L5 IT CTX	8	L5 IT CTX_Sp410107
Raw_count	Sp_410107	L5 IT CTX	6	L5 IT CTX_Sp410107
Raw_count	Sp_410107	L5 IT CTX	12	L5 IT CTX_Sp410107
Raw_count	Sp_410107	L5 IT CTX	20	L5 IT CTX_Sp410107
Raw_count	Sp_410107	L5 IT CTX	1	L5 IT CTX_Sp410107
Raw_count	Sp_410107	L5 IT CTX	7	L5 IT CTX_Sp410107
Raw_count	Sp_410107	L5 IT CTX	9	L5 IT CTX_Sp410107
Raw_count	Sp_410107	L5 IT CTX	1	L5 IT CTX_Sp410107
Raw_count	Sp_410107	L5 IT CTX	10	L5 IT CTX_Sp410107
Raw_count	Sp_410107	L5 IT CTX	6	L5 IT CTX_Sp410107
Raw_count	Sp_410107	L5 IT CTX	10	L5 IT CTX_Sp410107
Raw_count	Sp_410107	L5 IT CTX	12	L5 IT CTX_Sp410107
Raw_count	Sp_410107	L5 IT CTX	11	L5 IT CTX_Sp410107
Raw_count	Sp_410107	L5 IT CTX	7	L5 IT CTX_Sp410107
Raw_count	Sp_410107	L5 IT CTX	16	L5 IT CTX_Sp410107
Raw_count	Sp_410107	L5 IT CTX	5	L5 IT CTX_Sp410107
Raw_count	Sp_410107	L5 IT CTX	3	L5 IT CTX_Sp410107
Raw_count	Sp_410107	L5 IT CTX	23	L5 IT CTX_Sp410107
Raw_count	Sp_410107	L5 IT CTX	5	L5 IT CTX_Sp410107
Raw_count	Sp_410107	L5 IT CTX	14	L5 IT CTX_Sp410107
Raw_count	Sp_410107	L5 IT CTX	6	L5 IT CTX_Sp410107
Raw_count	Sp_410107	L5 IT CTX	26	L5 IT CTX_Sp410107
Raw_count	Sp_410107	L5 IT CTX	11	L5 IT CTX_Sp410107
Raw_count	Sp_410107	L5 IT CTX	5	L5 IT CTX_Sp410107
Raw_count	Sp_410107	L5 IT CTX	9	L5 IT CTX_Sp410107
Raw_count	Sp_410107	L5 IT CTX	10	L5 IT CTX_Sp410107
Raw_count	Sp_410107	L5 IT CTX	14	L5 IT CTX_Sp410107
Raw_count	Sp_410107	L5 IT CTX	8	L5 IT CTX_Sp410107
Raw_count	Sp_410107	L5 IT CTX	8	L5 IT CTX_Sp410107
Raw_count	Sp_410107	L5 IT CTX	20	L5 IT CTX_Sp410107
Raw_count	Sp_410107	L5 IT CTX	8	L5 IT CTX_Sp410107
Raw_count	Sp_410107	L5 IT CTX	1	L5 IT CTX_Sp410107
Raw_count	Sp_410107	L5 IT CTX	5	L5 IT CTX_Sp410107
Raw_count	Sp_410107	L5 IT CTX	11	L5 IT CTX_Sp410107
Raw_count	Sp_410107	L5 IT CTX	14	L5 IT CTX_Sp410107
Raw_count	Sp_410107	L5 IT CTX	14	L5 IT CTX_Sp410107
Raw_count	Sp_410107	L5 IT CTX	7	L5 IT CTX_Sp410107
Raw_count	Sp_410107	L5 IT CTX	1	L5 IT CTX_Sp410107
Raw_count	Sp_410107	L5 IT CTX	9	L5 IT CTX_Sp410107
Raw_count	Sp_410107	L5 IT CTX	6	L5 IT CTX_Sp410107
Raw_count	Sp_410107	L5 IT CTX	9	L5 IT CTX_Sp410107
Raw_count	Sp_410107	L5 IT CTX	7	L5 IT CTX_Sp410107
Raw_count	Sp_410107	L5 IT CTX	12	L5 IT CTX_Sp410107
Raw_count	Sp_410107	L5 IT CTX	13	L5 IT CTX_Sp410107
Raw_count	Sp_410107	L5 IT CTX	7	L5 IT CTX_Sp410107
Raw_count	Sp_410107	L5 IT CTX	4	L5 IT CTX_Sp410107
Raw_count	Sp_410107	L5 IT CTX	8	L5 IT CTX_Sp410107
Raw_count	Sp_410107	L5 IT CTX	5	L5 IT CTX_Sp410107
Raw_count	Sp_410107	L5 IT CTX	5	L5 IT CTX_Sp410107
Raw_count	Sp_410107	L5 IT CTX	1	L5 IT CTX_Sp410107
Raw_count	Sp_410107	L5 IT CTX	11	L5 IT CTX_Sp410107
Raw_count	Sp_410107	L5 IT CTX	24	L5 IT CTX_Sp410107
Raw_count	Sp_410107	L5 IT CTX	13	L5 IT CTX_Sp410107
Raw_count	Sp_410107	L5 IT CTX	15	L5 IT CTX_Sp410107
Raw_count	Sp_410107	L5 IT CTX	5	L5 IT CTX_Sp410107
Raw_count	Sp_410107	L5 IT CTX	5	L5 IT CTX_Sp410107
Raw_count	Sp_410107	L5 IT CTX	6	L5 IT CTX_Sp410107
Raw_count	Sp_410107	L5 IT CTX	5	L5 IT CTX_Sp410107
Raw_count	Sp_410107	L5 IT CTX	9	L5 IT CTX_Sp410107
Raw_count	Sp_410107	L5 IT CTX	4	L5 IT CTX_Sp410107
Raw_count	Sp_410107	L5 IT CTX	6	L5 IT CTX_Sp410107
Raw_count	Sp_410107	L5 IT CTX	8	L5 IT CTX_Sp410107
Raw_count	Sp_410107	L5 IT CTX	17	L5 IT CTX_Sp410107
Raw_count	Sp_410107	L5 IT CTX	6	L5 IT CTX_Sp410107
Raw_count	Sp_410107	L5 IT CTX	8	L5 IT CTX_Sp410107
Raw_count	Sp_410107	L5 IT CTX	5	L5 IT CTX_Sp410107
Raw_count	Sp_410107	L5 IT CTX	5	L5 IT CTX_Sp410107
Raw_count	Sp_410107	L5 IT CTX	21	L5 IT CTX_Sp410107
Raw_count	Sp_410107	L5 IT CTX	13	L5 IT CTX_Sp410107
Raw_count	Sp_410107	L5 IT CTX	6	L5 IT CTX_Sp410107
Raw_count	Sp_410107	L5 IT CTX	9	L5 IT CTX_Sp410107
Raw_count	Sp_410107	L5 IT CTX	6	L5 IT CTX_Sp410107
Raw_count	Sp_410107	L5 IT CTX	12	L5 IT CTX_Sp410107
Raw_count	Sp_410107	L5 IT CTX	1	L5 IT CTX_Sp410107
Raw_count	Sp_410107	L5 IT CTX	17	L5 IT CTX_Sp410107
Raw_count	Sp_410107	L5 IT CTX	17	L5 IT CTX_Sp410107
Raw_count	Sp_410107	L5 IT CTX	10	L5 IT CTX_Sp410107
Raw_count	Sp_410107	L5 IT CTX	11	L5 IT CTX_Sp410107
Raw_count	Sp_410107	L5 IT CTX	11	L5 IT CTX_Sp410107
Raw_count	Sp_410107	L5 IT CTX	13	L5 IT CTX_Sp410107
Raw_count	Sp_410107	L5 IT CTX	12	L5 IT CTX_Sp410107
Raw_count	Sp_410107	L5 IT CTX	8	L5 IT CTX_Sp410107
Raw_count	Sp_410107	L5 IT CTX	3	L5 IT CTX_Sp410107
Raw_count	Sp_410107	L5 IT CTX	7	L5 IT CTX_Sp410107
Raw_count	Sp_410107	L5 IT CTX	15	L5 IT CTX_Sp410107
Raw_count	Sp_410107	L5 IT CTX	7	L5 IT CTX_Sp410107
Raw_count	Sp_410107	L5 IT CTX	19	L5 IT CTX_Sp410107
Raw_count	Sp_410107	L5 IT CTX	10	L5 IT CTX_Sp410107
Raw_count	Sp_410107	L5 IT CTX	6	L5 IT CTX_Sp410107
Raw_count	Sp_410107	L5 IT CTX	6	L5 IT CTX_Sp410107
Raw_count	Sp_410107	L5 IT CTX	8	L5 IT CTX_Sp410107
Raw_count	Sp_410107	L5 IT CTX	6	L5 IT CTX_Sp410107
Raw_count	Sp_410107	L5 IT CTX	21	L5 IT CTX_Sp410107
Raw_count	Sp_410107	L5 IT CTX	3	L5 IT CTX_Sp410107
Raw_count	Sp_410107	L5 IT CTX	14	L5 IT CTX_Sp410107
Raw_count	Sp_410107	L5 IT CTX	8	L5 IT CTX_Sp410107
Raw_count	Sp_410107	L5 IT CTX	22	L5 IT CTX_Sp410107
Raw_count	Sp_410107	L5 IT CTX	14	L5 IT CTX_Sp410107
Raw_count	Sp_410107	L5 IT CTX	14	L5 IT CTX_Sp410107
Raw_count	Sp_410107	L5 IT CTX	7	L5 IT CTX_Sp410107
Raw_count	Sp_410107	L5 IT CTX	8	L5 IT CTX_Sp410107
Raw_count	Sp_410107	L5 IT CTX	15	L5 IT CTX_Sp410107
Raw_count	Sp_410107	L5 IT CTX	9	L5 IT CTX_Sp410107
Raw_count	Sp_410107	L5 IT CTX	13	L5 IT CTX_Sp410107
Raw_count	Sp_410107	L5 IT CTX	13	L5 IT CTX_Sp410107
Raw_count	Sp_410107	L5 IT CTX	8	L5 IT CTX_Sp410107
Raw_count	Sp_410107	L5 IT CTX	8	L5 IT CTX_Sp410107
Raw_count	Sp_410107	L5 IT CTX	14	L5 IT CTX_Sp410107
Raw_count	Sp_410107	L5 IT CTX	7	L5 IT CTX_Sp410107
Raw_count	Sp_410107	L5 IT CTX	6	L5 IT CTX_Sp410107
Raw_count	Sp_410107	L5 IT CTX	28	L5 IT CTX_Sp410107
Raw_count	Sp_410107	L5 IT CTX	3	L5 IT CTX_Sp410107
Raw_count	Sp_410107	L5 IT CTX	10	L5 IT CTX_Sp410107
Raw_count	Sp_410107	L5 IT CTX	1	L5 IT CTX_Sp410107
Raw_count	Sp_410107	L5 IT CTX	6	L5 IT CTX_Sp410107
Raw_count	Sp_410107	L5 IT CTX	9	L5 IT CTX_Sp410107
Raw_count	Sp_410107	L5 IT CTX	5	L5 IT CTX_Sp410107
Raw_count	Sp_410107	L5 IT CTX	9	L5 IT CTX_Sp410107
Raw_count	Sp_410107	L5 IT CTX	11	L5 IT CTX_Sp410107
Raw_count	Sp_410107	L5 IT CTX	5	L5 IT CTX_Sp410107
Raw_count	Sp_410107	L5 IT CTX	3	L5 IT CTX_Sp410107
Raw_count	Sp_410107	L5 IT CTX	9	L5 IT CTX_Sp410107
Raw_count	Sp_410107	L5 IT CTX	10	L5 IT CTX_Sp410107
Raw_count	Sp_410107	L5 IT CTX	11	L5 IT CTX_Sp410107
Raw_count	Sp_410107	L5 IT CTX	9	L5 IT CTX_Sp410107
Raw_count	Sp_410107	L5 IT CTX	2	L5 IT CTX_Sp410107
Raw_count	Sp_410107	L5 IT CTX	3	L5 IT CTX_Sp410107
Raw_count	Sp_410107	L5 IT CTX	10	L5 IT CTX_Sp410107
Raw_count	Sp_410107	L5 IT CTX	9	L5 IT CTX_Sp410107
Raw_count	Sp_410107	L5 IT CTX	7	L5 IT CTX_Sp410107
Raw_count	Sp_410107	L5 IT CTX	12	L5 IT CTX_Sp410107
Raw_count	Sp_410107	L5 IT CTX	8	L5 IT CTX_Sp410107
Raw_count	Sp_410107	L5 IT CTX	8	L5 IT CTX_Sp410107
Raw_count	Sp_410107	L5 IT CTX	16	L5 IT CTX_Sp410107
Raw_count	Sp_410107	L5 IT CTX	2	L5 IT CTX_Sp410107
Raw_count	Sp_410107	L5 IT CTX	9	L5 IT CTX_Sp410107
Raw_count	Sp_410107	L5 IT CTX	1	L5 IT CTX_Sp410107
Raw_count	Sp_410107	L5 IT CTX	4	L5 IT CTX_Sp410107
Raw_count	Sp_410107	L5 IT CTX	10	L5 IT CTX_Sp410107
Raw_count	Sp_410107	L5 IT CTX	6	L5 IT CTX_Sp410107
Raw_count	Sp_410107	L5 IT CTX	10	L5 IT CTX_Sp410107
Raw_count	Sp_410107	L5 IT CTX	9	L5 IT CTX_Sp410107
Raw_count	Sp_410107	L5 IT CTX	13	L5 IT CTX_Sp410107
Raw_count	Sp_410107	L5 IT CTX	4	L5 IT CTX_Sp410107
Raw_count	Sp_410107	L5 IT CTX	6	L5 IT CTX_Sp410107
Raw_count	Sp_410107	L5 IT CTX	7	L5 IT CTX_Sp410107
Raw_count	Sp_410107	L5 IT CTX	16	L5 IT CTX_Sp410107
Raw_count	Sp_410107	L5 IT CTX	15	L5 IT CTX_Sp410107
Raw_count	Sp_410107	L5 IT CTX	14	L5 IT CTX_Sp410107
Raw_count	Sp_410107	L5 IT CTX	2	L5 IT CTX_Sp410107
Raw_count	Sp_410107	L5 IT CTX	7	L5 IT CTX_Sp410107
Raw_count	Sp_410107	L5 IT CTX	6	L5 IT CTX_Sp410107
Raw_count	Sp_410107	L5 IT CTX	30	L5 IT CTX_Sp410107
Raw_count	Sp_410107	L5 IT CTX	11	L5 IT CTX_Sp410107
Raw_count	Sp_410107	L5 IT CTX	3	L5 IT CTX_Sp410107
Raw_count	Sp_410107	L5 IT CTX	5	L5 IT CTX_Sp410107
Raw_count	Sp_410107	L5 IT CTX	10	L5 IT CTX_Sp410107
Raw_count	Sp_410107	L5 IT CTX	19	L5 IT CTX_Sp410107
Raw_count	Sp_410107	L5 IT CTX	9	L5 IT CTX_Sp410107
Raw_count	Sp_410107	L5 IT CTX	13	L5 IT CTX_Sp410107
Raw_count	Sp_410107	L5 IT CTX	14	L5 IT CTX_Sp410107
Raw_count	Sp_410107	L5 IT CTX	37	L5 IT CTX_Sp410107
Raw_count	Sp_410107	L5 IT CTX	13	L5 IT CTX_Sp410107
Raw_count	Sp_410107	L5 IT CTX	2	L5 IT CTX_Sp410107
Raw_count	Sp_410107	L5 IT CTX	10	L5 IT CTX_Sp410107
Raw_count	Sp_410107	L5 IT CTX	6	L5 IT CTX_Sp410107
Raw_count	Sp_410107	L5 IT CTX	7	L5 IT CTX_Sp410107
Raw_count	Sp_410107	L5 IT CTX	12	L5 IT CTX_Sp410107
Raw_count	Sp_410107	L5 IT CTX	8	L5 IT CTX_Sp410107
Raw_count	Sp_410107	L5 IT CTX	4	L5 IT CTX_Sp410107
Raw_count	Sp_410107	L5 IT CTX	3	L5 IT CTX_Sp410107
Raw_count	Sp_410107	L5 IT CTX	8	L5 IT CTX_Sp410107
Raw_count	Sp_410107	L5 IT CTX	6	L5 IT CTX_Sp410107
Raw_count	Sp_410107	L5 IT CTX	7	L5 IT CTX_Sp410107
Raw_count	Sp_410107	L5 IT CTX	8	L5 IT CTX_Sp410107
Raw_count	Sp_410107	L5 IT CTX	4	L5 IT CTX_Sp410107
Raw_count	Sp_410107	L5 IT CTX	7	L5 IT CTX_Sp410107
Raw_count	Sp_410107	L5 IT CTX	17	L5 IT CTX_Sp410107
Raw_count	Sp_410107	L5 IT CTX	13	L5 IT CTX_Sp410107
Raw_count	Sp_410107	L5 IT CTX	2	L5 IT CTX_Sp410107
Raw_count	Sp_410107	L5 IT CTX	10	L5 IT CTX_Sp410107
Raw_count	Sp_410107	L5 IT CTX	12	L5 IT CTX_Sp410107
Raw_count	Sp_410107	L5 IT CTX	14	L5 IT CTX_Sp410107
Raw_count	Sp_410107	L5 IT CTX	5	L5 IT CTX_Sp410107
Raw_count	Sp_410107	L5 IT CTX	5	L5 IT CTX_Sp410107
Raw_count	Sp_410107	L5 IT CTX	10	L5 IT CTX_Sp410107
Raw_count	Sp_410107	L5 IT CTX	16	L5 IT CTX_Sp410107
Raw_count	Sp_410107	L5 IT CTX	23	L5 IT CTX_Sp410107
Raw_count	Sp_410107	L5 IT CTX	13	L5 IT CTX_Sp410107
Raw_count	Sp_410107	L5 IT CTX	7	L5 IT CTX_Sp410107
Raw_count	Sp_410107	L5 IT CTX	4	L5 IT CTX_Sp410107
Raw_count	Sp_410107	L5 IT CTX	3	L5 IT CTX_Sp410107
Raw_count	Sp_410107	L5 IT CTX	4	L5 IT CTX_Sp410107
Raw_count	Sp_410107	L5 IT CTX	15	L5 IT CTX_Sp410107
Raw_count	Sp_410107	L5 IT CTX	13	L5 IT CTX_Sp410107
Raw_count	Sp_410107	L5 IT CTX	9	L5 IT CTX_Sp410107
Raw_count	Sp_410107	L5 IT CTX	5	L5 IT CTX_Sp410107
Raw_count	Sp_410107	L5 IT CTX	10	L5 IT CTX_Sp410107
Raw_count	Sp_410107	L5 IT CTX	23	L5 IT CTX_Sp410107
Raw_count	Sp_410107	L5 IT CTX	15	L5 IT CTX_Sp410107
Raw_count	Sp_410107	L5 IT CTX	13	L5 IT CTX_Sp410107
Raw_count	Sp_410107	L5 IT CTX	8	L5 IT CTX_Sp410107
Raw_count	Sp_410107	L5 IT CTX	10	L5 IT CTX_Sp410107
Raw_count	Sp_410107	L5 IT CTX	13	L5 IT CTX_Sp410107
Raw_count	Sp_410107	L5 IT CTX	7	L5 IT CTX_Sp410107
Raw_count	Sp_410107	L5 IT CTX	2	L5 IT CTX_Sp410107
Raw_count	Sp_410107	L5 IT CTX	16	L5 IT CTX_Sp410107
Raw_count	Sp_410107	L5 IT CTX	15	L5 IT CTX_Sp410107
Raw_count	Sp_410107	L5 IT CTX	6	L5 IT CTX_Sp410107
Raw_count	Sp_410107	L5 IT CTX	8	L5 IT CTX_Sp410107
Raw_count	Sp_410107	L5 IT CTX	3	L5 IT CTX_Sp410107
Raw_count	Sp_410107	L5 IT CTX	7	L5 IT CTX_Sp410107
Raw_count	Sp_410107	L5 IT CTX	9	L5 IT CTX_Sp410107
Raw_count	Sp_410107	L5 IT CTX	3	L5 IT CTX_Sp410107
Raw_count	Sp_410107	L5 IT CTX	19	L5 IT CTX_Sp410107
Raw_count	Sp_410107	L5 IT CTX	19	L5 IT CTX_Sp410107
Raw_count	Sp_410107	L5 IT CTX	10	L5 IT CTX_Sp410107
Raw_count	Sp_410107	L5 IT CTX	8	L5 IT CTX_Sp410107
Raw_count	Sp_410107	L5 IT CTX	7	L5 IT CTX_Sp410107
Raw_count	Sp_410107	L5 IT CTX	14	L5 IT CTX_Sp410107
Raw_count	Sp_410107	L5 IT CTX	11	L5 IT CTX_Sp410107
Raw_count	Sp_410107	L5 IT CTX	8	L5 IT CTX_Sp410107
Raw_count	Sp_410107	L5 IT CTX	4	L5 IT CTX_Sp410107
Raw_count	Sp_410107	L5 IT CTX	11	L5 IT CTX_Sp410107
Raw_count	Sp_410107	L5 IT CTX	7	L5 IT CTX_Sp410107
Raw_count	Sp_410107	L5 IT CTX	15	L5 IT CTX_Sp410107
Raw_count	Sp_410107	L5 IT CTX	6	L5 IT CTX_Sp410107
Raw_count	Sp_410107	L5 IT CTX	14	L5 IT CTX_Sp410107
Raw_count	Sp_410107	L5 IT CTX	24	L5 IT CTX_Sp410107
Raw_count	Sp_410107	L5 IT CTX	4	L5 IT CTX_Sp410107
Raw_count	Sp_410107	L5 IT CTX	9	L5 IT CTX_Sp410107
Raw_count	Sp_410107	L5 IT CTX	9	L5 IT CTX_Sp410107
Raw_count	Sp_410107	L5 IT CTX	17	L5 IT CTX_Sp410107
Raw_count	Sp_410107	L5 IT CTX	15	L5 IT CTX_Sp410107
Raw_count	Sp_410107	L5 IT CTX	6	L5 IT CTX_Sp410107
Raw_count	Sp_410107	L5 IT CTX	4	L5 IT CTX_Sp410107
Raw_count	Sp_410107	L5 IT CTX	8	L5 IT CTX_Sp410107
Raw_count	Sp_410107	L5 IT CTX	13	L5 IT CTX_Sp410107
Raw_count	Sp_410107	L5 IT CTX	10	L5 IT CTX_Sp410107
Raw_count	Sp_410107	L5 IT CTX	8	L5 IT CTX_Sp410107
Raw_count	Sp_410107	L5 IT CTX	11	L5 IT CTX_Sp410107
Raw_count	Sp_410107	L5 IT CTX	2	L5 IT CTX_Sp410107
Raw_count	Sp_410107	L5 IT CTX	6	L5 IT CTX_Sp410107
Raw_count	Sp_410107	L5 IT CTX	7	L5 IT CTX_Sp410107
Raw_count	Sp_410107	L5 IT CTX	18	L5 IT CTX_Sp410107
Raw_count	Sp_410107	L5 IT CTX	6	L5 IT CTX_Sp410107
Raw_count	Sp_410107	L5 IT CTX	18	L5 IT CTX_Sp410107
Raw_count	Sp_410107	L5 IT CTX	23	L5 IT CTX_Sp410107
Raw_count	Sp_410107	L5 IT CTX	7	L5 IT CTX_Sp410107
Raw_count	Sp_410107	L5 IT CTX	7	L5 IT CTX_Sp410107
Raw_count	Sp_410107	L5 IT CTX	12	L5 IT CTX_Sp410107
Raw_count	Sp_410107	L5 IT CTX	10	L5 IT CTX_Sp410107
Raw_count	Sp_410107	L5 IT CTX	8	L5 IT CTX_Sp410107
Raw_count	Sp_410107	L5 IT CTX	19	L5 IT CTX_Sp410107
Raw_count	Sp_410107	L5 IT CTX	3	L5 IT CTX_Sp410107
Raw_count	Sp_410107	L5 IT CTX	1	L5 IT CTX_Sp410107
Raw_count	Sp_410107	L5 IT CTX	6	L5 IT CTX_Sp410107
Raw_count	Sp_410107	L5 IT CTX	12	L5 IT CTX_Sp410107
Raw_count	Sp_410107	L5 IT CTX	8	L5 IT CTX_Sp410107
Raw_count	Sp_410107	L5 IT CTX	17	L5 IT CTX_Sp410107
Raw_count	Sp_410107	L5 IT CTX	9	L5 IT CTX_Sp410107
Raw_count	Sp_410107	L5 IT CTX	17	L5 IT CTX_Sp410107
Raw_count	Sp_410107	L5 IT CTX	7	L5 IT CTX_Sp410107
Raw_count	Sp_410107	L5 IT CTX	13	L5 IT CTX_Sp410107
Raw_count	Sp_410107	L5 IT CTX	18	L5 IT CTX_Sp410107
Raw_count	Sp_410107	L5 IT CTX	9	L5 IT CTX_Sp410107
Raw_count	Sp_410107	L5 IT CTX	14	L5 IT CTX_Sp410107
Raw_count	Sp_410107	L5 IT CTX	8	L5 IT CTX_Sp410107
Raw_count	Sp_410107	L5 IT CTX	14	L5 IT CTX_Sp410107
Raw_count	Sp_410107	L5 IT CTX	6	L5 IT CTX_Sp410107
Raw_count	Sp_410107	L5 IT CTX	19	L5 IT CTX_Sp410107
Raw_count	Sp_410107	L5 IT CTX	5	L5 IT CTX_Sp410107
Raw_count	Sp_410107	L5 IT CTX	9	L5 IT CTX_Sp410107
Raw_count	Sp_410107	L5 IT CTX	10	L5 IT CTX_Sp410107
Raw_count	Sp_410107	L5 IT CTX	8	L5 IT CTX_Sp410107
Raw_count	Sp_410107	L5 IT CTX	7	L5 IT CTX_Sp410107
Raw_count	Sp_410107	L5 IT CTX	3	L5 IT CTX_Sp410107
Raw_count	Sp_410107	L5 IT CTX	10	L5 IT CTX_Sp410107
Raw_count	Sp_410107	L5 IT CTX	7	L5 IT CTX_Sp410107
Raw_count	Sp_410107	L5 IT CTX	20	L5 IT CTX_Sp410107
Raw_count	Sp_410107	L5 IT CTX	15	L5 IT CTX_Sp410107
Raw_count	Sp_410107	L5 IT CTX	10	L5 IT CTX_Sp410107
Raw_count	Sp_410107	L5 IT CTX	13	L5 IT CTX_Sp410107
Raw_count	Sp_410107	L5 IT CTX	4	L5 IT CTX_Sp410107
Raw_count	Sp_410107	L5 IT CTX	5	L5 IT CTX_Sp410107
Raw_count	Sp_410107	L5 IT CTX	15	L5 IT CTX_Sp410107
Raw_count	Sp_410107	L5 IT CTX	3	L5 IT CTX_Sp410107
Raw_count	Sp_410107	L5 IT CTX	11	L5 IT CTX_Sp410107
Raw_count	Sp_410107	L5 IT CTX	11	L5 IT CTX_Sp410107
Raw_count	Sp_410107	L5 IT CTX	13	L5 IT CTX_Sp410107
Raw_count	Sp_410107	L5 IT CTX	11	L5 IT CTX_Sp410107
Raw_count	Sp_410107	L5 IT CTX	9	L5 IT CTX_Sp410107
Raw_count	Sp_410107	L5 IT CTX	10	L5 IT CTX_Sp410107
Raw_count	Sp_410107	L5 IT CTX	20	L5 IT CTX_Sp410107
Raw_count	Sp_410107	L5 IT CTX	20	L5 IT CTX_Sp410107
Raw_count	Sp_410107	L5 IT CTX	8	L5 IT CTX_Sp410107
Raw_count	Sp_410107	L5 IT CTX	5	L5 IT CTX_Sp410107
Raw_count	Sp_410107	L5 IT CTX	11	L5 IT CTX_Sp410107
Raw_count	Sp_410107	L5 IT CTX	21	L5 IT CTX_Sp410107
Raw_count	Sp_410107	L5 IT CTX	9	L5 IT CTX_Sp410107
Raw_count	Sp_410107	L5 IT CTX	12	L5 IT CTX_Sp410107
Raw_count	Sp_410107	L5 IT CTX	4	L5 IT CTX_Sp410107
Raw_count	Sp_410107	L5 IT CTX	14	L5 IT CTX_Sp410107
Raw_count	Sp_410107	L5 IT CTX	3	L5 IT CTX_Sp410107
Raw_count	Sp_410107	L5 IT CTX	7	L5 IT CTX_Sp410107
Raw_count	Sp_410107	L5 IT CTX	3	L5 IT CTX_Sp410107
Raw_count	Sp_410107	L5 IT CTX	14	L5 IT CTX_Sp410107
Raw_count	Sp_410107	L5 IT CTX	7	L5 IT CTX_Sp410107
Raw_count	Sp_410107	L5 IT CTX	1	L5 IT CTX_Sp410107
Raw_count	Sp_410107	L5 IT CTX	9	L5 IT CTX_Sp410107
Raw_count	Sp_410107	L5 IT CTX	5	L5 IT CTX_Sp410107
Raw_count	Sp_410107	L5 IT CTX	18	L5 IT CTX_Sp410107
Raw_count	Sp_410107	L5 IT CTX	5	L5 IT CTX_Sp410107
Raw_count	Sp_410107	L5 IT CTX	1	L5 IT CTX_Sp410107
Raw_count	Sp_410107	L5 IT CTX	12	L5 IT CTX_Sp410107
Raw_count	Sp_410107	L5 IT CTX	7	L5 IT CTX_Sp410107
Raw_count	Sp_410107	L5 IT CTX	8	L5 IT CTX_Sp410107
Raw_count	Sp_410107	L5 IT CTX	13	L5 IT CTX_Sp410107
Raw_count	Sp_410107	L5 IT CTX	11	L5 IT CTX_Sp410107
Raw_count	Sp_410107	L5 IT CTX	5	L5 IT CTX_Sp410107
Raw_count	Sp_410107	L5 IT CTX	14	L5 IT CTX_Sp410107
Raw_count	Sp_410107	L5 IT CTX	6	L5 IT CTX_Sp410107
Raw_count	Sp_410107	L5 IT CTX	9	L5 IT CTX_Sp410107
Raw_count	Sp_410107	L5 IT CTX	3	L5 IT CTX_Sp410107
Raw_count	Sp_410107	L5 IT CTX	8	L5 IT CTX_Sp410107
Raw_count	Sp_410107	L5 IT CTX	3	L5 IT CTX_Sp410107
Raw_count	Sp_410107	L5 IT CTX	12	L5 IT CTX_Sp410107
Raw_count	Sp_410107	L5 IT CTX	11	L5 IT CTX_Sp410107
Raw_count	Sp_410107	L5 IT CTX	3	L5 IT CTX_Sp410107
Raw_count	Sp_410107	L5 IT CTX	9	L5 IT CTX_Sp410107
Raw_count	Sp_410107	L5 IT CTX	8	L5 IT CTX_Sp410107
Raw_count	Sp_410107	L5 IT CTX	6	L5 IT CTX_Sp410107
Raw_count	Sp_410107	L5 IT CTX	11	L5 IT CTX_Sp410107
Raw_count	Sp_410107	L5 IT CTX	12	L5 IT CTX_Sp410107
Raw_count	Sp_410107	L5 IT CTX	4	L5 IT CTX_Sp410107
Raw_count	Sp_410107	L5 IT CTX	9	L5 IT CTX_Sp410107
Raw_count	Sp_410107	L5 IT CTX	9	L5 IT CTX_Sp410107
Raw_count	Sp_410107	L5 IT CTX	8	L5 IT CTX_Sp410107
Raw_count	Sp_410107	L5 IT CTX	16	L5 IT CTX_Sp410107
Raw_count	Sp_410107	L5 IT CTX	6	L5 IT CTX_Sp410107
Raw_count	Sp_410107	L5 IT CTX	6	L5 IT CTX_Sp410107
Raw_count	Sp_410107	L5 IT CTX	17	L5 IT CTX_Sp410107
Raw_count	Sp_410107	L5 IT CTX	14	L5 IT CTX_Sp410107
Raw_count	Sp_410107	L5 IT CTX	4	L5 IT CTX_Sp410107
Raw_count	Sp_410107	L5 IT CTX	11	L5 IT CTX_Sp410107
Raw_count	Sp_410107	L5 IT CTX	12	L5 IT CTX_Sp410107
Raw_count	Sp_410107	L5 IT CTX	7	L5 IT CTX_Sp410107
Raw_count	Sp_410107	L5 IT CTX	14	L5 IT CTX_Sp410107
Raw_count	Sp_410107	L5 IT CTX	14	L5 IT CTX_Sp410107
Raw_count	Sp_410107	L5 IT CTX	11	L5 IT CTX_Sp410107
Raw_count	Sp_410107	L5 IT CTX	11	L5 IT CTX_Sp410107
Raw_count	Sp_410107	L5 IT CTX	7	L5 IT CTX_Sp410107
Raw_count	Sp_410107	L5 IT CTX	7	L5 IT CTX_Sp410107
Raw_count	Sp_410107	L5 IT CTX	13	L5 IT CTX_Sp410107
Raw_count	Sp_410107	L5 IT CTX	8	L5 IT CTX_Sp410107
Raw_count	Sp_410107	L5 IT CTX	7	L5 IT CTX_Sp410107
Raw_count	Sp_410107	L5 IT CTX	8	L5 IT CTX_Sp410107
Raw_count	Sp_410107	L5 IT CTX	31	L5 IT CTX_Sp410107
Raw_count	Sp_410107	L5 IT CTX	4	L5 IT CTX_Sp410107
Raw_count	Sp_410107	L5 IT CTX	13	L5 IT CTX_Sp410107
Raw_count	Sp_410107	L5 IT CTX	3	L5 IT CTX_Sp410107
Raw_count	Sp_410107	L5 IT CTX	6	L5 IT CTX_Sp410107
Raw_count	Sp_410107	L5 IT CTX	5	L5 IT CTX_Sp410107
Raw_count	Sp_410107	L5 IT CTX	11	L5 IT CTX_Sp410107
Raw_count	Sp_410107	L5 IT CTX	3	L5 IT CTX_Sp410107
Raw_count	Sp_410107	L5 IT CTX	2	L5 IT CTX_Sp410107
Raw_count	Sp_410107	L5 IT CTX	11	L5 IT CTX_Sp410107
Raw_count	Sp_410107	L5 IT CTX	18	L5 IT CTX_Sp410107
Raw_count	Sp_410107	L5 IT CTX	14	L5 IT CTX_Sp410107
Raw_count	Sp_410107	L5 IT CTX	17	L5 IT CTX_Sp410107
Raw_count	Sp_410107	L5 IT CTX	10	L5 IT CTX_Sp410107
Raw_count	Sp_410107	L5 IT CTX	3	L5 IT CTX_Sp410107
Raw_count	Sp_410107	L5 IT CTX	6	L5 IT CTX_Sp410107
Raw_count	Sp_410107	L5 IT CTX	3	L5 IT CTX_Sp410107
Raw_count	Sp_410107	L5 IT CTX	3	L5 IT CTX_Sp410107
Raw_count	Sp_410107	L5 IT CTX	7	L5 IT CTX_Sp410107
Raw_count	Sp_410107	L5 IT CTX	7	L5 IT CTX_Sp410107
Raw_count	Sp_410107	L5 IT CTX	3	L5 IT CTX_Sp410107
Raw_count	Sp_410107	L5 IT CTX	6	L5 IT CTX_Sp410107
Raw_count	Sp_410107	L5 IT CTX	7	L5 IT CTX_Sp410107
Raw_count	Sp_410107	L5 IT CTX	14	L5 IT CTX_Sp410107
Raw_count	Sp_410107	L5 IT CTX	2	L5 IT CTX_Sp410107
Raw_count	Sp_410107	L5 IT CTX	7	L5 IT CTX_Sp410107
Raw_count	Sp_410107	L5 IT CTX	7	L5 IT CTX_Sp410107
Raw_count	Sp_410107	L5 IT CTX	11	L5 IT CTX_Sp410107
Raw_count	Sp_410107	L5 IT CTX	5	L5 IT CTX_Sp410107
Raw_count	Sp_410107	L5 IT CTX	12	L5 IT CTX_Sp410107
Raw_count	Sp_410107	L5 IT CTX	15	L5 IT CTX_Sp410107
Raw_count	Sp_410107	L5 IT CTX	23	L5 IT CTX_Sp410107
Raw_count	Sp_410107	L5 IT CTX	5	L5 IT CTX_Sp410107
Raw_count	Sp_410107	L5 IT CTX	14	L5 IT CTX_Sp410107
Raw_count	Sp_410107	L5 IT CTX	12	L5 IT CTX_Sp410107
Raw_count	Sp_410107	L5 IT CTX	9	L5 IT CTX_Sp410107
Raw_count	Sp_410107	L5 IT CTX	12	L5 IT CTX_Sp410107
Raw_count	Sp_410107	L5 IT CTX	11	L5 IT CTX_Sp410107
Raw_count	Sp_410107	L5 IT CTX	7	L5 IT CTX_Sp410107
Raw_count	Sp_410107	L5 IT CTX	12	L5 IT CTX_Sp410107
Raw_count	Sp_410107	L5 IT CTX	14	L5 IT CTX_Sp410107
Raw_count	Sp_410107	L5 IT CTX	8	L5 IT CTX_Sp410107
Raw_count	Sp_410107	L5 IT CTX	10	L5 IT CTX_Sp410107
Raw_count	Sp_410107	L5 IT CTX	12	L5 IT CTX_Sp410107
Raw_count	Sp_410107	L5 IT CTX	6	L5 IT CTX_Sp410107
Raw_count	Sp_410107	L5 IT CTX	26	L5 IT CTX_Sp410107
Raw_count	Sp_410107	L5 IT CTX	14	L5 IT CTX_Sp410107
Raw_count	Sp_410107	L5 IT CTX	8	L5 IT CTX_Sp410107
Raw_count	Sp_410107	L5 IT CTX	6	L5 IT CTX_Sp410107
Raw_count	Sp_410107	L5 IT CTX	17	L5 IT CTX_Sp410107
Raw_count	Sp_410107	L5 IT CTX	3	L5 IT CTX_Sp410107
Raw_count	Sp_410107	L5 IT CTX	17	L5 IT CTX_Sp410107
Raw_count	Sp_410107	L5 IT CTX	4	L5 IT CTX_Sp410107
Raw_count	Sp_410107	L5 IT CTX	11	L5 IT CTX_Sp410107
Raw_count	Sp_410107	L5 IT CTX	8	L5 IT CTX_Sp410107
Raw_count	Sp_410107	L5 IT CTX	7	L5 IT CTX_Sp410107
Raw_count	Sp_410107	L5 IT CTX	13	L5 IT CTX_Sp410107
Raw_count	Sp_410107	L5 IT CTX	3	L5 IT CTX_Sp410107
Raw_count	Sp_410107	L5 IT CTX	5	L5 IT CTX_Sp410107
Raw_count	Sp_410107	L5 IT CTX	10	L5 IT CTX_Sp410107
Raw_count	Sp_410107	L5 IT CTX	12	L5 IT CTX_Sp410107
Raw_count	Sp_410107	L5 IT CTX	9	L5 IT CTX_Sp410107
Raw_count	Sp_410107	L5 IT CTX	10	L5 IT CTX_Sp410107
Raw_count	Sp_410107	L5 IT CTX	12	L5 IT CTX_Sp410107
Raw_count	Sp_410107	L5 IT CTX	7	L5 IT CTX_Sp410107
Raw_count	Sp_410107	L5 IT CTX	6	L5 IT CTX_Sp410107
Raw_count	Sp_410107	L5 IT CTX	6	L5 IT CTX_Sp410107
Raw_count	Sp_410107	L5 IT CTX	2	L5 IT CTX_Sp410107
Raw_count	Sp_410107	L5 IT CTX	6	L5 IT CTX_Sp410107
Raw_count	Sp_410107	L5 IT CTX	11	L5 IT CTX_Sp410107
Raw_count	Sp_410107	L5 IT CTX	9	L5 IT CTX_Sp410107
Raw_count	Sp_410107	L5 IT CTX	17	L5 IT CTX_Sp410107
Raw_count	Sp_410107	L5 IT CTX	13	L5 IT CTX_Sp410107
Raw_count	Sp_410107	L5 IT CTX	8	L5 IT CTX_Sp410107
Raw_count	Sp_410107	L5 IT CTX	8	L5 IT CTX_Sp410107
Raw_count	Sp_410107	L5 IT CTX	20	L5 IT CTX_Sp410107
Raw_count	Sp_410107	L5 IT CTX	9	L5 IT CTX_Sp410107
Raw_count	Sp_410107	L5 IT CTX	7	L5 IT CTX_Sp410107
Raw_count	Sp_410107	L5 IT CTX	12	L5 IT CTX_Sp410107
Raw_count	Sp_410107	L5 IT CTX	10	L5 IT CTX_Sp410107
Raw_count	Sp_410107	L5 IT CTX	4	L5 IT CTX_Sp410107
Raw_count	Sp_410107	L5 IT CTX	8	L5 IT CTX_Sp410107
Raw_count	Sp_410107	L5 IT CTX	4	L5 IT CTX_Sp410107
Raw_count	Sp_410107	L5 IT CTX	7	L5 IT CTX_Sp410107
Raw_count	Sp_410107	L5 IT CTX	15	L5 IT CTX_Sp410107
Raw_count	Sp_410107	L5 IT CTX	15	L5 IT CTX_Sp410107
Raw_count	Sp_410107	L5 IT CTX	20	L5 IT CTX_Sp410107
Raw_count	Sp_410107	L5 IT CTX	12	L5 IT CTX_Sp410107
Raw_count	Sp_410107	L5 IT CTX	8	L5 IT CTX_Sp410107
Raw_count	Sp_410107	L5 IT CTX	18	L5 IT CTX_Sp410107
Raw_count	Sp_410107	L5 IT CTX	8	L5 IT CTX_Sp410107
Raw_count	Sp_410107	L5 IT CTX	5	L5 IT CTX_Sp410107
Raw_count	Sp_410107	L5 IT CTX	3	L5 IT CTX_Sp410107
Raw_count	Sp_410107	L5 IT CTX	20	L5 IT CTX_Sp410107
Raw_count	Sp_410107	L5 IT CTX	9	L5 IT CTX_Sp410107
Raw_count	Sp_410107	L5 IT CTX	23	L5 IT CTX_Sp410107
Raw_count	Sp_410107	L5 IT CTX	4	L5 IT CTX_Sp410107
Raw_count	Sp_410107	L5 IT CTX	11	L5 IT CTX_Sp410107
Raw_count	Sp_410107	L5 IT CTX	11	L5 IT CTX_Sp410107
Raw_count	Sp_410107	L5 IT CTX	5	L5 IT CTX_Sp410107
Raw_count	Sp_410107	L5 IT CTX	9	L5 IT CTX_Sp410107
Raw_count	Sp_410107	L5 IT CTX	4	L5 IT CTX_Sp410107
Raw_count	Sp_410107	L5 IT CTX	5	L5 IT CTX_Sp410107
Raw_count	Sp_410107	L5 IT CTX	4	L5 IT CTX_Sp410107
Raw_count	Sp_410107	L5 IT CTX	4	L5 IT CTX_Sp410107
Raw_count	Sp_410107	L5 IT CTX	9	L5 IT CTX_Sp410107
Raw_count	Sp_410107	L5 IT CTX	11	L5 IT CTX_Sp410107
Raw_count	Sp_410107	L5 IT CTX	12	L5 IT CTX_Sp410107
Raw_count	Sp_410107	L5 IT CTX	9	L5 IT CTX_Sp410107
Raw_count	Sp_410107	L5 IT CTX	10	L5 IT CTX_Sp410107
Raw_count	Sp_410107	L5 IT CTX	17	L5 IT CTX_Sp410107
Raw_count	Sp_410107	L5 IT CTX	18	L5 IT CTX_Sp410107
Raw_count	Sp_410107	L5 IT CTX	16	L5 IT CTX_Sp410107
Raw_count	Sp_410107	L5 IT CTX	10	L5 IT CTX_Sp410107
Raw_count	Sp_410107	L5 IT CTX	7	L5 IT CTX_Sp410107
Raw_count	Sp_410107	L5 IT CTX	20	L5 IT CTX_Sp410107
Raw_count	Sp_410107	L5 IT CTX	16	L5 IT CTX_Sp410107
Raw_count	Sp_410107	L5 IT CTX	9	L5 IT CTX_Sp410107
Raw_count	Sp_410107	L5 IT CTX	12	L5 IT CTX_Sp410107
Raw_count	Sp_410107	L5 IT CTX	21	L5 IT CTX_Sp410107
Raw_count	Sp_410107	L5 IT CTX	13	L5 IT CTX_Sp410107
Raw_count	Sp_410107	L5 IT CTX	2	L5 IT CTX_Sp410107
Raw_count	Sp_410107	L5 IT CTX	5	L5 IT CTX_Sp410107
Raw_count	Sp_410107	L5 IT CTX	10	L5 IT CTX_Sp410107
Raw_count	Sp_410107	L5 IT CTX	10	L5 IT CTX_Sp410107
Raw_count	Sp_410107	L5 IT CTX	19	L5 IT CTX_Sp410107
Raw_count	Sp_410107	L5 IT CTX	14	L5 IT CTX_Sp410107
Raw_count	Sp_410107	L5 IT CTX	5	L5 IT CTX_Sp410107
Raw_count	Sp_410107	L5 IT CTX	7	L5 IT CTX_Sp410107
Raw_count	Sp_410107	L5 IT CTX	15	L5 IT CTX_Sp410107
Raw_count	Sp_410107	L5 IT CTX	4	L5 IT CTX_Sp410107
Raw_count	Sp_410107	L5 IT CTX	10	L5 IT CTX_Sp410107
Raw_count	Sp_410107	L5 IT CTX	13	L5 IT CTX_Sp410107
Raw_count	Sp_410107	L5 IT CTX	19	L5 IT CTX_Sp410107
Raw_count	Sp_410107	L5 IT CTX	4	L5 IT CTX_Sp410107
Raw_count	Sp_410107	L5 IT CTX	13	L5 IT CTX_Sp410107
Raw_count	Sp_410107	L5 IT CTX	4	L5 IT CTX_Sp410107
Raw_count	Sp_410107	L5 IT CTX	7	L5 IT CTX_Sp410107
Raw_count	Sp_410107	L5 IT CTX	7	L5 IT CTX_Sp410107
Raw_count	Sp_410107	L5 IT CTX	4	L5 IT CTX_Sp410107
Raw_count	Sp_410107	L5 IT CTX	10	L5 IT CTX_Sp410107
Raw_count	Sp_410107	L5 IT CTX	9	L5 IT CTX_Sp410107
Raw_count	Sp_410107	L5 IT CTX	2	L5 IT CTX_Sp410107
Raw_count	Sp_410107	L5 IT CTX	10	L5 IT CTX_Sp410107
Raw_count	Sp_410107	L5 IT CTX	5	L5 IT CTX_Sp410107
Raw_count	Sp_410107	L5 IT CTX	9	L5 IT CTX_Sp410107
Raw_count	Sp_410107	L5 IT CTX	12	L5 IT CTX_Sp410107
Raw_count	Sp_410107	L5 IT CTX	4	L5 IT CTX_Sp410107
Raw_count	Sp_410107	L5 IT CTX	12	L5 IT CTX_Sp410107
Raw_count	Sp_410107	L5 IT CTX	7	L5 IT CTX_Sp410107
Raw_count	Sp_410107	L5 IT CTX	15	L5 IT CTX_Sp410107
Raw_count	Sp_410107	L5 IT CTX	10	L5 IT CTX_Sp410107
Raw_count	Sp_410107	L5 IT CTX	8	L5 IT CTX_Sp410107
Raw_count	Sp_410107	L5 IT CTX	7	L5 IT CTX_Sp410107
Raw_count	Sp_410107	L5 IT CTX	12	L5 IT CTX_Sp410107
Raw_count	Sp_410107	L5 IT CTX	12	L5 IT CTX_Sp410107
Raw_count	Sp_410107	L5 IT CTX	7	L5 IT CTX_Sp410107
Raw_count	Sp_410107	L5 IT CTX	3	L5 IT CTX_Sp410107
Raw_count	Sp_410107	L5 IT CTX	15	L5 IT CTX_Sp410107
Raw_count	Sp_410107	L5 IT CTX	16	L5 IT CTX_Sp410107
Raw_count	Sp_410107	L5 IT CTX	6	L5 IT CTX_Sp410107
Raw_count	Sp_410107	L5 IT CTX	6	L5 IT CTX_Sp410107
Raw_count	Sp_410107	L5 IT CTX	10	L5 IT CTX_Sp410107
Raw_count	Sp_410107	L5 IT CTX	19	L5 IT CTX_Sp410107
Raw_count	Sp_410107	L5 IT CTX	28	L5 IT CTX_Sp410107
Raw_count	Sp_410107	L5 IT CTX	7	L5 IT CTX_Sp410107
Raw_count	Sp_410107	L5 IT CTX	1	L5 IT CTX_Sp410107
Raw_count	Sp_410107	L5 IT CTX	14	L5 IT CTX_Sp410107
Raw_count	Sp_410107	L5 IT CTX	16	L5 IT CTX_Sp410107
Raw_count	Sp_410107	L5 IT CTX	10	L5 IT CTX_Sp410107
Raw_count	Sp_410107	L5 IT CTX	13	L5 IT CTX_Sp410107
Raw_count	Sp_410107	L5 IT CTX	7	L5 IT CTX_Sp410107
Raw_count	Sp_410107	L5 IT CTX	10	L5 IT CTX_Sp410107
Raw_count	Sp_410107	L5 IT CTX	8	L5 IT CTX_Sp410107
Raw_count	Sp_410107	L5 IT CTX	7	L5 IT CTX_Sp410107
Raw_count	Sp_410107	L5 IT CTX	8	L5 IT CTX_Sp410107
Raw_count	Sp_410107	L5 IT CTX	6	L5 IT CTX_Sp410107
Raw_count	Sp_410107	L5 IT CTX	8	L5 IT CTX_Sp410107
Raw_count	Sp_410107	L5 IT CTX	5	L5 IT CTX_Sp410107
Raw_count	Sp_410107	L5 IT CTX	6	L5 IT CTX_Sp410107
Raw_count	Sp_410107	L5 IT CTX	4	L5 IT CTX_Sp410107
Raw_count	Sp_410107	L5 IT CTX	8	L5 IT CTX_Sp410107
Raw_count	Sp_410107	L5 IT CTX	11	L5 IT CTX_Sp410107
Raw_count	Sp_410107	L5 IT CTX	3	L5 IT CTX_Sp410107
Raw_count	Sp_410107	L5 IT CTX	7	L5 IT CTX_Sp410107
Raw_count	Sp_410107	L5 IT CTX	10	L5 IT CTX_Sp410107
Raw_count	Sp_410107	L5 IT CTX	17	L5 IT CTX_Sp410107
Raw_count	Sp_410107	L5 IT CTX	10	L5 IT CTX_Sp410107
Raw_count	Sp_410107	L5 IT CTX	6	L5 IT CTX_Sp410107
Raw_count	Sp_410107	L5 IT CTX	11	L5 IT CTX_Sp410107
Raw_count	Sp_410107	L5 IT CTX	12	L5 IT CTX_Sp410107
Raw_count	Sp_410107	L5 IT CTX	12	L5 IT CTX_Sp410107
Raw_count	Sp_410107	L5 IT CTX	9	L5 IT CTX_Sp410107
Raw_count	Sp_410107	L5 IT CTX	10	L5 IT CTX_Sp410107
Raw_count	Sp_410107	L5 IT CTX	19	L5 IT CTX_Sp410107
Raw_count	Sp_410107	L5 IT CTX	10	L5 IT CTX_Sp410107
Raw_count	Sp_410107	L5 IT CTX	12	L5 IT CTX_Sp410107
Raw_count	Sp_410107	L5 IT CTX	7	L5 IT CTX_Sp410107
Raw_count	Sp_410107	L5 IT CTX	8	L5 IT CTX_Sp410107
Raw_count	Sp_410107	L5 IT CTX	6	L5 IT CTX_Sp410107
Raw_count	Sp_410107	L5 IT CTX	10	L5 IT CTX_Sp410107
Raw_count	Sp_410107	L5 IT CTX	13	L5 IT CTX_Sp410107
Raw_count	Sp_410107	L5 IT CTX	17	L5 IT CTX_Sp410107
Raw_count	Sp_410107	L5 IT CTX	3	L5 IT CTX_Sp410107
Raw_count	Sp_410107	L5 IT CTX	3	L5 IT CTX_Sp410107
Raw_count	Sp_410107	L5 IT CTX	2	L5 IT CTX_Sp410107
Raw_count	Sp_410107	L5 IT CTX	4	L5 IT CTX_Sp410107
Raw_count	Sp_410107	L5 IT CTX	11	L5 IT CTX_Sp410107
Raw_count	Sp_410107	L5 IT CTX	3	L5 IT CTX_Sp410107
Raw_count	Sp_410107	L5 IT CTX	5	L5 IT CTX_Sp410107
Raw_count	Sp_410107	L5 IT CTX	19	L5 IT CTX_Sp410107
Raw_count	Sp_410107	L5 IT CTX	8	L5 IT CTX_Sp410107
Raw_count	Sp_410107	L5 IT CTX	12	L5 IT CTX_Sp410107
Raw_count	Sp_410107	L5 IT CTX	22	L5 IT CTX_Sp410107
Raw_count	Sp_410107	L5 IT CTX	14	L5 IT CTX_Sp410107
Raw_count	Sp_410107	L5 IT CTX	7	L5 IT CTX_Sp410107
Raw_count	Sp_410107	L5 IT CTX	13	L5 IT CTX_Sp410107
Raw_count	Sp_410107	L5 IT CTX	8	L5 IT CTX_Sp410107
Raw_count	Sp_410107	L5 IT CTX	9	L5 IT CTX_Sp410107
Raw_count	Sp_410107	L5 IT CTX	10	L5 IT CTX_Sp410107
Raw_count	Sp_410107	L5 IT CTX	1	L5 IT CTX_Sp410107
Raw_count	Sp_410107	L5 IT CTX	14	L5 IT CTX_Sp410107
Raw_count	Sp_410107	L5 IT CTX	11	L5 IT CTX_Sp410107
Raw_count	Sp_410107	L5 IT CTX	13	L5 IT CTX_Sp410107
Raw_count	Sp_410107	L5 IT CTX	10	L5 IT CTX_Sp410107
Raw_count	Sp_410107	L5 IT CTX	8	L5 IT CTX_Sp410107
Raw_count	Sp_410107	L5 IT CTX	14	L5 IT CTX_Sp410107
Raw_count	Sp_410107	L5 IT CTX	2	L5 IT CTX_Sp410107
Raw_count	Sp_410107	L5 IT CTX	9	L5 IT CTX_Sp410107
Raw_count	Sp_410107	L5 IT CTX	11	L5 IT CTX_Sp410107
Raw_count	Sp_410107	L5 IT CTX	13	L5 IT CTX_Sp410107
Raw_count	Sp_410107	L5 IT CTX	20	L5 IT CTX_Sp410107
Raw_count	Sp_410107	L5 IT CTX	4	L5 IT CTX_Sp410107
Raw_count	Sp_410107	L5 IT CTX	25	L5 IT CTX_Sp410107
Raw_count	Sp_410107	L5 IT CTX	11	L5 IT CTX_Sp410107
Raw_count	Sp_410107	L5 IT CTX	12	L5 IT CTX_Sp410107
Raw_count	Sp_410107	L5 IT CTX	8	L5 IT CTX_Sp410107
Raw_count	Sp_410107	L5 IT CTX	15	L5 IT CTX_Sp410107
Raw_count	Sp_410107	L5 IT CTX	0	L5 IT CTX_Sp410107
Raw_count	Sp_410107	L5 IT CTX	6	L5 IT CTX_Sp410107
Raw_count	Sp_410107	L5 IT CTX	22	L5 IT CTX_Sp410107
Raw_count	Sp_410107	L5 IT CTX	7	L5 IT CTX_Sp410107
Raw_count	Sp_410107	L5 IT CTX	6	L5 IT CTX_Sp410107
Raw_count	Sp_410107	L5 IT CTX	14	L5 IT CTX_Sp410107
Raw_count	Sp_410107	L5 IT CTX	8	L5 IT CTX_Sp410107
Raw_count	Sp_410107	L5 IT CTX	20	L5 IT CTX_Sp410107
Raw_count	Sp_410107	L5 IT CTX	8	L5 IT CTX_Sp410107
Raw_count	Sp_410107	L5 IT CTX	5	L5 IT CTX_Sp410107
Raw_count	Sp_410107	L5 IT CTX	10	L5 IT CTX_Sp410107
Raw_count	Sp_410107	L5 IT CTX	8	L5 IT CTX_Sp410107
Raw_count	Sp_410107	L5 IT CTX	7	L5 IT CTX_Sp410107
Raw_count	Sp_410107	L5 IT CTX	14	L5 IT CTX_Sp410107
Raw_count	Sp_410107	L5 IT CTX	1	L5 IT CTX_Sp410107
Raw_count	Sp_410107	L5 IT CTX	6	L5 IT CTX_Sp410107
Raw_count	Sp_410107	L5 IT CTX	11	L5 IT CTX_Sp410107
Raw_count	Sp_410107	L5 IT CTX	6	L5 IT CTX_Sp410107
Raw_count	Sp_410107	L5 IT CTX	2	L5 IT CTX_Sp410107
Raw_count	Sp_410107	L5 IT CTX	5	L5 IT CTX_Sp410107
Raw_count	Sp_410107	L5 IT CTX	8	L5 IT CTX_Sp410107
Raw_count	Sp_410107	L5 IT CTX	12	L5 IT CTX_Sp410107
Raw_count	Sp_410107	L5 IT CTX	5	L5 IT CTX_Sp410107
Raw_count	Sp_410107	L5 IT CTX	7	L5 IT CTX_Sp410107
Raw_count	Sp_410107	L5 IT CTX	11	L5 IT CTX_Sp410107
Raw_count	Sp_410107	L5 IT CTX	13	L5 IT CTX_Sp410107
Raw_count	Sp_410107	L5 IT CTX	8	L5 IT CTX_Sp410107
Raw_count	Sp_410107	L5 IT CTX	4	L5 IT CTX_Sp410107
Raw_count	Sp_410107	L5 IT CTX	9	L5 IT CTX_Sp410107
Raw_count	Sp_410107	L5 IT CTX	9	L5 IT CTX_Sp410107
Raw_count	Sp_410107	L5 IT CTX	3	L5 IT CTX_Sp410107
Raw_count	Sp_410107	L5 IT CTX	5	L5 IT CTX_Sp410107
Raw_count	Sp_410107	L5 IT CTX	8	L5 IT CTX_Sp410107
Raw_count	Sp_410107	L5 IT CTX	5	L5 IT CTX_Sp410107
Raw_count	Sp_410107	L5 IT CTX	13	L5 IT CTX_Sp410107
Raw_count	Sp_410107	L5 IT CTX	9	L5 IT CTX_Sp410107
Raw_count	Sp_410107	L5 IT CTX	6	L5 IT CTX_Sp410107
Raw_count	Sp_410107	L5 IT CTX	7	L5 IT CTX_Sp410107
Raw_count	Sp_410107	L5 IT CTX	6	L5 IT CTX_Sp410107
Raw_count	Sp_410107	L5 IT CTX	9	L5 IT CTX_Sp410107
Raw_count	Sp_410107	L5 IT CTX	4	L5 IT CTX_Sp410107
Raw_count	Sp_410107	L5 IT CTX	19	L5 IT CTX_Sp410107
Raw_count	Sp_410107	L5 IT CTX	3	L5 IT CTX_Sp410107
Raw_count	Sp_410107	L5 IT CTX	5	L5 IT CTX_Sp410107
Raw_count	Sp_410107	L5 IT CTX	13	L5 IT CTX_Sp410107
Raw_count	Sp_410107	L5 IT CTX	19	L5 IT CTX_Sp410107
Raw_count	Sp_410107	L5 IT CTX	14	L5 IT CTX_Sp410107
Raw_count	Sp_410107	L5 IT CTX	4	L5 IT CTX_Sp410107
Raw_count	Sp_410107	L5 IT CTX	6	L5 IT CTX_Sp410107
Raw_count	Sp_410107	L5 IT CTX	7	L5 IT CTX_Sp410107
Raw_count	Sp_410107	L5 IT CTX	2	L5 IT CTX_Sp410107
Raw_count	Sp_410107	L5 IT CTX	4	L5 IT CTX_Sp410107
Raw_count	Sp_410107	L5 IT CTX	10	L5 IT CTX_Sp410107
Raw_count	Sp_410107	L5 IT CTX	16	L5 IT CTX_Sp410107
Raw_count	Sp_410107	L5 IT CTX	12	L5 IT CTX_Sp410107
Raw_count	Sp_410107	L5 IT CTX	12	L5 IT CTX_Sp410107
Raw_count	Sp_410107	L5 IT CTX	5	L5 IT CTX_Sp410107
Raw_count	Sp_410107	L5 IT CTX	7	L5 IT CTX_Sp410107
Raw_count	Sp_410107	L5 IT CTX	8	L5 IT CTX_Sp410107
Raw_count	Sp_410107	L5 IT CTX	17	L5 IT CTX_Sp410107
Raw_count	Sp_410107	L5 IT CTX	4	L5 IT CTX_Sp410107
Raw_count	Sp_410107	L5 IT CTX	5	L5 IT CTX_Sp410107
Raw_count	Sp_410107	L5 IT CTX	11	L5 IT CTX_Sp410107
Raw_count	Sp_410107	L5 IT CTX	9	L5 IT CTX_Sp410107
Raw_count	Sp_410107	L5 IT CTX	12	L5 IT CTX_Sp410107
Raw_count	Sp_410107	L5 IT CTX	14	L5 IT CTX_Sp410107
Raw_count	Sp_410107	L5 IT CTX	3	L5 IT CTX_Sp410107
Raw_count	Sp_410107	L5 IT CTX	17	L5 IT CTX_Sp410107
Raw_count	Sp_410107	L5 IT CTX	10	L5 IT CTX_Sp410107
Raw_count	Sp_410107	L5 IT CTX	6	L5 IT CTX_Sp410107
Raw_count	Sp_410107	L5 IT CTX	9	L5 IT CTX_Sp410107
Raw_count	Sp_410107	L5 IT CTX	22	L5 IT CTX_Sp410107
Raw_count	Sp_410107	L5 IT CTX	9	L5 IT CTX_Sp410107
Raw_count	Sp_410107	L5 IT CTX	5	L5 IT CTX_Sp410107
Raw_count	Sp_410107	L5 IT CTX	9	L5 IT CTX_Sp410107
Raw_count	Sp_410107	L5 IT CTX	8	L5 IT CTX_Sp410107
Raw_count	Sp_410107	L5 IT CTX	16	L5 IT CTX_Sp410107
Raw_count	Sp_410107	L5 IT CTX	14	L5 IT CTX_Sp410107
Raw_count	Sp_410107	L5 IT CTX	6	L5 IT CTX_Sp410107
Raw_count	Sp_410107	L5 IT CTX	13	L5 IT CTX_Sp410107
Raw_count	Sp_410107	L5 IT CTX	9	L5 IT CTX_Sp410107
Raw_count	Sp_410107	L5 IT CTX	21	L5 IT CTX_Sp410107
Raw_count	Sp_410107	L5 IT CTX	10	L5 IT CTX_Sp410107
Raw_count	Sp_410107	L5 IT CTX	12	L5 IT CTX_Sp410107
Raw_count	Sp_410107	L5 IT CTX	14	L5 IT CTX_Sp410107
Raw_count	Sp_410107	L5 IT CTX	3	L5 IT CTX_Sp410107
Raw_count	Sp_410107	L5 IT CTX	2	L5 IT CTX_Sp410107
Raw_count	Sp_410107	L5 IT CTX	5	L5 IT CTX_Sp410107
Raw_count	Sp_410107	L5 IT CTX	2	L5 IT CTX_Sp410107
Raw_count	Sp_410107	L5 IT CTX	11	L5 IT CTX_Sp410107
Raw_count	Sp_410107	L5 IT CTX	17	L5 IT CTX_Sp410107
Raw_count	Sp_410107	L5 IT CTX	8	L5 IT CTX_Sp410107
Raw_count	Sp_410107	L5 IT CTX	6	L5 IT CTX_Sp410107
Raw_count	Sp_410107	L5 IT CTX	19	L5 IT CTX_Sp410107
Raw_count	Sp_410107	L5 IT CTX	5	L5 IT CTX_Sp410107
Raw_count	Sp_410107	L5 IT CTX	18	L5 IT CTX_Sp410107
Raw_count	Sp_410107	L5 IT CTX	17	L5 IT CTX_Sp410107
Raw_count	Sp_410107	L5 IT CTX	11	L5 IT CTX_Sp410107
Raw_count	Sp_410107	L5 IT CTX	3	L5 IT CTX_Sp410107
Raw_count	Sp_410107	L5 IT CTX	3	L5 IT CTX_Sp410107
Raw_count	Sp_410107	L5 IT CTX	8	L5 IT CTX_Sp410107
Raw_count	Sp_410107	L5 IT CTX	6	L5 IT CTX_Sp410107
Raw_count	Sp_410107	L5 IT CTX	10	L5 IT CTX_Sp410107
Raw_count	Sp_410107	L5 IT CTX	11	L5 IT CTX_Sp410107
Raw_count	Sp_410107	L5 IT CTX	14	L5 IT CTX_Sp410107
Raw_count	Sp_410107	L5 IT CTX	7	L5 IT CTX_Sp410107
Raw_count	Sp_410107	L5 IT CTX	15	L5 IT CTX_Sp410107
Raw_count	Sp_410107	L5 IT CTX	9	L5 IT CTX_Sp410107
Raw_count	Sp_410107	L5 IT CTX	14	L5 IT CTX_Sp410107
Raw_count	Sp_410107	L5 IT CTX	7	L5 IT CTX_Sp410107
Raw_count	Sp_410107	L5 IT CTX	7	L5 IT CTX_Sp410107
Raw_count	Sp_410107	L5 IT CTX	8	L5 IT CTX_Sp410107
Raw_count	Sp_410107	L5 IT CTX	4	L5 IT CTX_Sp410107
Raw_count	Sp_410107	L5 IT CTX	6	L5 IT CTX_Sp410107
Raw_count	Sp_410107	L5 IT CTX	3	L5 IT CTX_Sp410107
Raw_count	Sp_410107	L5 IT CTX	9	L5 IT CTX_Sp410107
Raw_count	Sp_410107	L5 IT CTX	6	L5 IT CTX_Sp410107
Raw_count	Sp_410107	L5 IT CTX	6	L5 IT CTX_Sp410107
Raw_count	Sp_410107	L5 IT CTX	14	L5 IT CTX_Sp410107
Raw_count	Sp_410107	L5 IT CTX	5	L5 IT CTX_Sp410107
Raw_count	Sp_410107	L5 IT CTX	15	L5 IT CTX_Sp410107
Raw_count	Sp_410107	L5 IT CTX	13	L5 IT CTX_Sp410107
Raw_count	Sp_410107	L5 IT CTX	11	L5 IT CTX_Sp410107
Raw_count	Sp_410107	L5 IT CTX	17	L5 IT CTX_Sp410107
Raw_count	Sp_410107	L5 IT CTX	11	L5 IT CTX_Sp410107
Raw_count	Sp_410107	L5 IT CTX	4	L5 IT CTX_Sp410107
Raw_count	Sp_410107	L5 IT CTX	2	L5 IT CTX_Sp410107
Raw_count	Sp_410107	L5 IT CTX	19	L5 IT CTX_Sp410107
Raw_count	Sp_410107	L5 IT CTX	4	L5 IT CTX_Sp410107
Raw_count	Sp_410107	L5 IT CTX	9	L5 IT CTX_Sp410107
Raw_count	Sp_410107	L5 IT CTX	8	L5 IT CTX_Sp410107
Raw_count	Sp_410107	L5 IT CTX	10	L5 IT CTX_Sp410107
Raw_count	Sp_410107	L5 IT CTX	5	L5 IT CTX_Sp410107
Raw_count	Sp_410107	L5 IT CTX	6	L5 IT CTX_Sp410107
Raw_count	Sp_410107	L5 IT CTX	5	L5 IT CTX_Sp410107
Raw_count	Sp_410107	L5 IT CTX	19	L5 IT CTX_Sp410107
Raw_count	Sp_410107	L5 IT CTX	8	L5 IT CTX_Sp410107
Raw_count	Sp_410107	L5 IT CTX	12	L5 IT CTX_Sp410107
Raw_count	Sp_410107	L5 IT CTX	8	L5 IT CTX_Sp410107
Raw_count	Sp_410107	L5 IT CTX	14	L5 IT CTX_Sp410107
Raw_count	Sp_410107	L5 IT CTX	12	L5 IT CTX_Sp410107
Raw_count	Sp_410107	L5 IT CTX	14	L5 IT CTX_Sp410107
Raw_count	Sp_410107	L5 IT CTX	6	L5 IT CTX_Sp410107
Raw_count	Sp_410107	L5 IT CTX	11	L5 IT CTX_Sp410107
Raw_count	Sp_410107	L5 IT CTX	18	L5 IT CTX_Sp410107
Raw_count	Sp_410107	L5 IT CTX	7	L5 IT CTX_Sp410107
Raw_count	Sp_410107	L5 IT CTX	4	L5 IT CTX_Sp410107
Raw_count	Sp_410107	L5 IT CTX	20	L5 IT CTX_Sp410107
Raw_count	Sp_410107	L5 IT CTX	2	L5 IT CTX_Sp410107
Raw_count	Sp_410107	L5 IT CTX	5	L5 IT CTX_Sp410107
Raw_count	Sp_410107	L5 IT CTX	18	L5 IT CTX_Sp410107
Raw_count	Sp_410107	L5 IT CTX	11	L5 IT CTX_Sp410107
Raw_count	Sp_410107	L5 IT CTX	10	L5 IT CTX_Sp410107
Raw_count	Sp_410107	L5 IT CTX	10	L5 IT CTX_Sp410107
Raw_count	Sp_410107	L5 IT CTX	10	L5 IT CTX_Sp410107
Raw_count	Sp_410107	L5 IT CTX	9	L5 IT CTX_Sp410107
Raw_count	Sp_410107	L5 IT CTX	6	L5 IT CTX_Sp410107
Raw_count	Sp_410107	L5 IT CTX	4	L5 IT CTX_Sp410107
Raw_count	Sp_410107	L5 IT CTX	16	L5 IT CTX_Sp410107
Raw_count	Sp_410107	L5 IT CTX	15	L5 IT CTX_Sp410107
Raw_count	Sp_410107	L5 IT CTX	4	L5 IT CTX_Sp410107
Raw_count	Sp_410107	L5 IT CTX	10	L5 IT CTX_Sp410107
Raw_count	Sp_410107	L5 IT CTX	5	L5 IT CTX_Sp410107
Raw_count	Sp_410107	L5 IT CTX	5	L5 IT CTX_Sp410107
Raw_count	Sp_410107	L5 IT CTX	15	L5 IT CTX_Sp410107
Raw_count	Sp_410107	L5 IT CTX	5	L5 IT CTX_Sp410107
Raw_count	Sp_410107	L5 IT CTX	17	L5 IT CTX_Sp410107
Raw_count	Sp_410107	L5 IT CTX	7	L5 IT CTX_Sp410107
Raw_count	Sp_410107	L5 IT CTX	8	L5 IT CTX_Sp410107
Raw_count	Sp_410107	L5 IT CTX	8	L5 IT CTX_Sp410107
Raw_count	Sp_410107	L5 IT CTX	14	L5 IT CTX_Sp410107
Raw_count	Sp_410107	L5 IT CTX	18	L5 IT CTX_Sp410107
Raw_count	Sp_410107	L5 IT CTX	15	L5 IT CTX_Sp410107
Raw_count	Sp_410107	L5 IT CTX	6	L5 IT CTX_Sp410107
Raw_count	Sp_410107	L5 IT CTX	10	L5 IT CTX_Sp410107
Raw_count	Sp_410107	L5 IT CTX	13	L5 IT CTX_Sp410107
Raw_count	Sp_410107	L5 IT CTX	7	L5 IT CTX_Sp410107
Raw_count	Sp_410107	L5 IT CTX	19	L5 IT CTX_Sp410107
Raw_count	Sp_410107	L5 IT CTX	1	L5 IT CTX_Sp410107
Raw_count	Sp_410107	L5 IT CTX	11	L5 IT CTX_Sp410107
Raw_count	Sp_410107	L5 IT CTX	14	L5 IT CTX_Sp410107
Raw_count	Sp_410107	L5 IT CTX	7	L5 IT CTX_Sp410107
Raw_count	Sp_410107	L5 IT CTX	17	L5 IT CTX_Sp410107
Raw_count	Sp_410107	L5 IT CTX	1	L5 IT CTX_Sp410107
Raw_count	Sp_410107	L5 IT CTX	4	L5 IT CTX_Sp410107
Raw_count	Sp_410107	L5 IT CTX	19	L5 IT CTX_Sp410107
Raw_count	Sp_410107	L5 IT CTX	3	L5 IT CTX_Sp410107
Raw_count	Sp_410107	L5 IT CTX	7	L5 IT CTX_Sp410107
Raw_count	Sp_410107	L5 IT CTX	12	L5 IT CTX_Sp410107
Raw_count	Sp_410107	L5 IT CTX	1	L5 IT CTX_Sp410107
Raw_count	Sp_410107	L5 IT CTX	5	L5 IT CTX_Sp410107
Raw_count	Sp_410107	L5 IT CTX	5	L5 IT CTX_Sp410107
Raw_count	Sp_410107	L5 IT CTX	8	L5 IT CTX_Sp410107
Raw_count	Sp_410107	L5 IT CTX	10	L5 IT CTX_Sp410107
Raw_count	Sp_410107	L5 IT CTX	16	L5 IT CTX_Sp410107
Raw_count	Sp_410107	L5 IT CTX	7	L5 IT CTX_Sp410107
Raw_count	Sp_410107	L5 IT CTX	11	L5 IT CTX_Sp410107
Raw_count	Sp_410107	L5 IT CTX	7	L5 IT CTX_Sp410107
Raw_count	Sp_410107	L5 IT CTX	12	L5 IT CTX_Sp410107
Raw_count	Sp_410107	L5 IT CTX	11	L5 IT CTX_Sp410107
Raw_count	Sp_410107	L5 IT CTX	11	L5 IT CTX_Sp410107
Raw_count	Sp_410107	L5 IT CTX	3	L5 IT CTX_Sp410107
Raw_count	Sp_410107	L5 IT CTX	6	L5 IT CTX_Sp410107
Raw_count	Sp_410107	L5 IT CTX	4	L5 IT CTX_Sp410107
Raw_count	Sp_410107	L5 IT CTX	10	L5 IT CTX_Sp410107
Raw_count	Sp_410107	L5 IT CTX	7	L5 IT CTX_Sp410107
Raw_count	Sp_410107	L5 IT CTX	8	L5 IT CTX_Sp410107
Raw_count	Sp_410107	L5 IT CTX	16	L5 IT CTX_Sp410107
Raw_count	Sp_410107	L5 IT CTX	5	L5 IT CTX_Sp410107
Raw_count	Sp_410107	L5 IT CTX	6	L5 IT CTX_Sp410107
Raw_count	Sp_410107	L5 IT CTX	14	L5 IT CTX_Sp410107
Raw_count	Sp_410107	L5 IT CTX	4	L5 IT CTX_Sp410107
Raw_count	Sp_410107	L5 IT CTX	9	L5 IT CTX_Sp410107
Raw_count	Sp_410107	L5 IT CTX	17	L5 IT CTX_Sp410107
Raw_count	Sp_410107	L5 IT CTX	10	L5 IT CTX_Sp410107
Raw_count	Sp_410107	L5 IT CTX	11	L5 IT CTX_Sp410107
Raw_count	Sp_410107	L5 IT CTX	2	L5 IT CTX_Sp410107
Raw_count	Sp_410107	L5 IT CTX	7	L5 IT CTX_Sp410107
Raw_count	Sp_410107	L5 IT CTX	20	L5 IT CTX_Sp410107
Raw_count	Sp_410107	L5 IT CTX	10	L5 IT CTX_Sp410107
Raw_count	Sp_410107	L5 IT CTX	9	L5 IT CTX_Sp410107
Raw_count	Sp_410107	L5 IT CTX	14	L5 IT CTX_Sp410107
Raw_count	Sp_410107	L5 IT CTX	12	L5 IT CTX_Sp410107
Raw_count	Sp_410107	L5 IT CTX	10	L5 IT CTX_Sp410107
Raw_count	Sp_410107	L5 IT CTX	3	L5 IT CTX_Sp410107
Raw_count	Sp_410107	L5 IT CTX	7	L5 IT CTX_Sp410107
Raw_count	Sp_410107	L5 IT CTX	8	L5 IT CTX_Sp410107
Raw_count	Sp_410107	L5 IT CTX	11	L5 IT CTX_Sp410107
Raw_count	Sp_410107	L5 IT CTX	5	L5 IT CTX_Sp410107
Raw_count	Sp_410107	L5 IT CTX	18	L5 IT CTX_Sp410107
Raw_count	Sp_410107	L5 IT CTX	0	L5 IT CTX_Sp410107
Raw_count	Sp_410107	L5 IT CTX	17	L5 IT CTX_Sp410107
Raw_count	Sp_410107	L5 IT CTX	4	L5 IT CTX_Sp410107
Raw_count	Sp_410107	L5 IT CTX	12	L5 IT CTX_Sp410107
Raw_count	Sp_410107	L5 IT CTX	16	L5 IT CTX_Sp410107
Raw_count	Sp_410107	L5 IT CTX	16	L5 IT CTX_Sp410107
Raw_count	Sp_410107	L5 IT CTX	10	L5 IT CTX_Sp410107
Raw_count	Sp_410107	L5 IT CTX	3	L5 IT CTX_Sp410107
Raw_count	Sp_410107	L5 IT CTX	9	L5 IT CTX_Sp410107
Raw_count	Sp_410107	L5 IT CTX	3	L5 IT CTX_Sp410107
Raw_count	Sp_410107	L5 IT CTX	13	L5 IT CTX_Sp410107
Raw_count	Sp_410107	L5 IT CTX	10	L5 IT CTX_Sp410107
Raw_count	Sp_410107	L5 IT CTX	5	L5 IT CTX_Sp410107
Raw_count	Sp_410107	L5 IT CTX	12	L5 IT CTX_Sp410107
Raw_count	Sp_410107	L5 IT CTX	6	L5 IT CTX_Sp410107
Raw_count	Sp_410107	L5 IT CTX	4	L5 IT CTX_Sp410107
Raw_count	Sp_410107	L5 IT CTX	12	L5 IT CTX_Sp410107
Raw_count	Sp_410107	L5 IT CTX	6	L5 IT CTX_Sp410107
Raw_count	Sp_410107	L5 IT CTX	19	L5 IT CTX_Sp410107
Raw_count	Sp_410107	L5 IT CTX	8	L5 IT CTX_Sp410107
Raw_count	Sp_410107	L5 IT CTX	15	L5 IT CTX_Sp410107
Raw_count	Sp_410107	L5 IT CTX	17	L5 IT CTX_Sp410107
Raw_count	Sp_410107	L5 IT CTX	6	L5 IT CTX_Sp410107
Raw_count	Sp_410107	L5 IT CTX	13	L5 IT CTX_Sp410107
Raw_count	Sp_410107	L5 IT CTX	4	L5 IT CTX_Sp410107
Raw_count	Sp_410107	L5 IT CTX	7	L5 IT CTX_Sp410107
Raw_count	Sp_410107	L5 IT CTX	9	L5 IT CTX_Sp410107
Raw_count	Sp_410107	L5 IT CTX	18	L5 IT CTX_Sp410107
Raw_count	Sp_410107	L5 IT CTX	9	L5 IT CTX_Sp410107
Raw_count	Sp_410107	L5 IT CTX	12	L5 IT CTX_Sp410107
Raw_count	Sp_410107	L5 IT CTX	6	L5 IT CTX_Sp410107
Raw_count	Sp_410107	L5 IT CTX	3	L5 IT CTX_Sp410107
Raw_count	Sp_410107	L5 IT CTX	5	L5 IT CTX_Sp410107
Raw_count	Sp_410107	L5 IT CTX	17	L5 IT CTX_Sp410107
Raw_count	Sp_410107	L5 IT CTX	4	L5 IT CTX_Sp410107
Raw_count	Sp_410107	L5 IT CTX	4	L5 IT CTX_Sp410107
Raw_count	Sp_410107	L5 IT CTX	7	L5 IT CTX_Sp410107
Raw_count	Sp_410107	L5 IT CTX	7	L5 IT CTX_Sp410107
Raw_count	Sp_410107	L5 IT CTX	13	L5 IT CTX_Sp410107
Raw_count	Sp_410107	L5 IT CTX	6	L5 IT CTX_Sp410107
Raw_count	Sp_410107	L5 IT CTX	17	L5 IT CTX_Sp410107
Raw_count	Sp_410107	L5 IT CTX	9	L5 IT CTX_Sp410107
Raw_count	Sp_410107	L5 IT CTX	13	L5 IT CTX_Sp410107
Raw_count	Sp_410107	L5 IT CTX	3	L5 IT CTX_Sp410107
Raw_count	Sp_410107	L5 IT CTX	17	L5 IT CTX_Sp410107
Raw_count	Sp_410107	L5 IT CTX	10	L5 IT CTX_Sp410107
Raw_count	Sp_410107	L5 IT CTX	5	L5 IT CTX_Sp410107
Raw_count	Sp_410107	L5 IT CTX	17	L5 IT CTX_Sp410107
Raw_count	Sp_410107	L5 IT CTX	13	L5 IT CTX_Sp410107
Raw_count	Sp_410107	L5 IT CTX	6	L5 IT CTX_Sp410107
Raw_count	Sp_410107	L5 IT CTX	13	L5 IT CTX_Sp410107
Raw_count	Sp_410107	L5 IT CTX	9	L5 IT CTX_Sp410107
Raw_count	Sp_410107	L5 IT CTX	11	L5 IT CTX_Sp410107
Raw_count	Sp_410107	L5 IT CTX	4	L5 IT CTX_Sp410107
Raw_count	Sp_410107	L5 IT CTX	16	L5 IT CTX_Sp410107
Raw_count	Sp_410107	L5 IT CTX	16	L5 IT CTX_Sp410107
Raw_count	Sp_410107	L5 IT CTX	9	L5 IT CTX_Sp410107
Raw_count	Sp_410107	L5 IT CTX	11	L5 IT CTX_Sp410107
Raw_count	Sp_410107	L5 IT CTX	11	L5 IT CTX_Sp410107
Raw_count	Sp_410107	L5 IT CTX	7	L5 IT CTX_Sp410107
Raw_count	Sp_410107	L5 IT CTX	4	L5 IT CTX_Sp410107
Raw_count	Sp_410107	L5 IT CTX	11	L5 IT CTX_Sp410107
Raw_count	Sp_410107	L5 IT CTX	1	L5 IT CTX_Sp410107
Raw_count	Sp_410107	L5 IT CTX	7	L5 IT CTX_Sp410107
Raw_count	Sp_410107	L5 IT CTX	4	L5 IT CTX_Sp410107
Raw_count	Sp_410107	L5 IT CTX	20	L5 IT CTX_Sp410107
Raw_count	Sp_410107	L5 IT CTX	1	L5 IT CTX_Sp410107
Raw_count	Sp_410107	L5 IT CTX	5	L5 IT CTX_Sp410107
Raw_count	Sp_410107	L5 IT CTX	7	L5 IT CTX_Sp410107
Raw_count	Sp_410107	L5 IT CTX	7	L5 IT CTX_Sp410107
Raw_count	Sp_410107	L5 IT CTX	4	L5 IT CTX_Sp410107
Raw_count	Sp_410107	L5 IT CTX	9	L5 IT CTX_Sp410107
Raw_count	Sp_410107	L5 IT CTX	18	L5 IT CTX_Sp410107
Raw_count	Sp_410107	L5 IT CTX	6	L5 IT CTX_Sp410107
Raw_count	Sp_410107	L5 IT CTX	25	L5 IT CTX_Sp410107
Raw_count	Sp_410107	L5 IT CTX	15	L5 IT CTX_Sp410107
Raw_count	Sp_410107	L5 IT CTX	15	L5 IT CTX_Sp410107
Raw_count	Sp_410107	L5 IT CTX	3	L5 IT CTX_Sp410107
Raw_count	Sp_410107	L5 IT CTX	8	L5 IT CTX_Sp410107
Raw_count	Sp_410107	L5 IT CTX	5	L5 IT CTX_Sp410107
Raw_count	Sp_410107	L5 IT CTX	2	L5 IT CTX_Sp410107
Raw_count	Sp_410107	L5 IT CTX	15	L5 IT CTX_Sp410107
Raw_count	Sp_410107	L5 IT CTX	11	L5 IT CTX_Sp410107
Raw_count	Sp_410107	L5 IT CTX	9	L5 IT CTX_Sp410107
Raw_count	Sp_410107	L5 IT CTX	8	L5 IT CTX_Sp410107
Raw_count	Sp_410107	L5 IT CTX	23	L5 IT CTX_Sp410107
Raw_count	Sp_410107	L5 IT CTX	13	L5 IT CTX_Sp410107
Raw_count	Sp_410107	L5 IT CTX	12	L5 IT CTX_Sp410107
Raw_count	Sp_410107	L5 IT CTX	5	L5 IT CTX_Sp410107
Raw_count	Sp_410107	L5 IT CTX	16	L5 IT CTX_Sp410107
Raw_count	Sp_410107	L5 IT CTX	10	L5 IT CTX_Sp410107
Raw_count	Sp_410107	L5 IT CTX	3	L5 IT CTX_Sp410107
Raw_count	Sp_410107	L5 IT CTX	8	L5 IT CTX_Sp410107
Raw_count	Sp_410107	L5 IT CTX	3	L5 IT CTX_Sp410107
Raw_count	Sp_410107	L5 IT CTX	8	L5 IT CTX_Sp410107
Raw_count	Sp_410107	L5 IT CTX	13	L5 IT CTX_Sp410107
Raw_count	Sp_410107	L5 IT CTX	12	L5 IT CTX_Sp410107
Raw_count	Sp_410107	L5 IT CTX	12	L5 IT CTX_Sp410107
Raw_count	Sp_410107	L5 IT CTX	5	L5 IT CTX_Sp410107
Raw_count	Sp_410107	L5 IT CTX	21	L5 IT CTX_Sp410107
Raw_count	Sp_410107	L5 IT CTX	12	L5 IT CTX_Sp410107
Raw_count	Sp_410107	L5 IT CTX	12	L5 IT CTX_Sp410107
Raw_count	Sp_410107	L5 IT CTX	13	L5 IT CTX_Sp410107
Raw_count	Sp_410107	L5 IT CTX	6	L5 IT CTX_Sp410107
Raw_count	Sp_410107	L5 IT CTX	9	L5 IT CTX_Sp410107
Raw_count	Sp_410107	L5 IT CTX	12	L5 IT CTX_Sp410107
Raw_count	Sp_410107	L5 IT CTX	7	L5 IT CTX_Sp410107
Raw_count	Sp_410107	L5 IT CTX	8	L5 IT CTX_Sp410107
Raw_count	Sp_410107	L5 IT CTX	12	L5 IT CTX_Sp410107
Raw_count	Sp_410107	L5 IT CTX	6	L5 IT CTX_Sp410107
Raw_count	Sp_410107	L5 IT CTX	9	L5 IT CTX_Sp410107
Raw_count	Sp_410107	L5 IT CTX	12	L5 IT CTX_Sp410107
Raw_count	Sp_410107	L5 IT CTX	17	L5 IT CTX_Sp410107
Raw_count	Sp_410107	L5 IT CTX	1	L5 IT CTX_Sp410107
Raw_count	Sp_410107	L5 IT CTX	3	L5 IT CTX_Sp410107
Raw_count	Sp_410107	L5 IT CTX	7	L5 IT CTX_Sp410107
Raw_count	Sp_410107	L5 IT CTX	6	L5 IT CTX_Sp410107
Raw_count	Sp_410107	L5 IT CTX	23	L5 IT CTX_Sp410107
Raw_count	Sp_410107	L5 IT CTX	12	L5 IT CTX_Sp410107
Raw_count	Sp_410107	L5 IT CTX	21	L5 IT CTX_Sp410107
Raw_count	Sp_410107	L5 IT CTX	1	L5 IT CTX_Sp410107
Raw_count	Sp_410107	L5 IT CTX	6	L5 IT CTX_Sp410107
Raw_count	Sp_410107	L5 IT CTX	11	L5 IT CTX_Sp410107
Raw_count	Sp_410107	L5 IT CTX	9	L5 IT CTX_Sp410107
Raw_count	Sp_410107	L5 IT CTX	6	L5 IT CTX_Sp410107
Raw_count	Sp_410107	L5 IT CTX	5	L5 IT CTX_Sp410107
Raw_count	Sp_410107	L5 IT CTX	12	L5 IT CTX_Sp410107
Raw_count	Sp_410107	L5 IT CTX	9	L5 IT CTX_Sp410107
Raw_count	Sp_410107	L5 IT CTX	16	L5 IT CTX_Sp410107
Raw_count	Sp_410107	L5 IT CTX	9	L5 IT CTX_Sp410107
Raw_count	Sp_410107	L5 IT CTX	8	L5 IT CTX_Sp410107
Raw_count	Sp_410107	L5 IT CTX	16	L5 IT CTX_Sp410107
Raw_count	Sp_410107	L5 IT CTX	0	L5 IT CTX_Sp410107
Raw_count	Sp_410107	L5 IT CTX	24	L5 IT CTX_Sp410107
Raw_count	Sp_410107	L5 IT CTX	5	L5 IT CTX_Sp410107
Raw_count	Sp_410107	L5 IT CTX	5	L5 IT CTX_Sp410107
Raw_count	Sp_410107	L5 IT CTX	7	L5 IT CTX_Sp410107
Raw_count	Sp_410107	L5 IT CTX	7	L5 IT CTX_Sp410107
Raw_count	Sp_410107	L5 IT CTX	17	L5 IT CTX_Sp410107
Raw_count	Sp_410107	L5 IT CTX	13	L5 IT CTX_Sp410107
Raw_count	Sp_410107	L5 IT CTX	12	L5 IT CTX_Sp410107
Raw_count	Sp_410107	L5 IT CTX	6	L5 IT CTX_Sp410107
Raw_count	Sp_410107	L5 IT CTX	4	L5 IT CTX_Sp410107
Raw_count	Sp_410107	L5 IT CTX	15	L5 IT CTX_Sp410107
Raw_count	Sp_410107	L5 IT CTX	2	L5 IT CTX_Sp410107
Raw_count	Sp_410107	L5 IT CTX	1	L5 IT CTX_Sp410107
Raw_count	Sp_410107	L5 IT CTX	10	L5 IT CTX_Sp410107
Raw_count	Sp_410107	L5 IT CTX	9	L5 IT CTX_Sp410107
Raw_count	Sp_410107	L5 IT CTX	5	L5 IT CTX_Sp410107
Raw_count	Sp_410107	L5 IT CTX	4	L5 IT CTX_Sp410107
Raw_count	Sp_410107	L5 IT CTX	1	L5 IT CTX_Sp410107
Raw_count	Sp_410107	L5 IT CTX	12	L5 IT CTX_Sp410107
Raw_count	Sp_410107	L5 IT CTX	15	L5 IT CTX_Sp410107
Raw_count	Sp_410107	L5 IT CTX	2	L5 IT CTX_Sp410107
Raw_count	Sp_410107	L5 IT CTX	5	L5 IT CTX_Sp410107
Raw_count	Sp_410107	L5 IT CTX	21	L5 IT CTX_Sp410107
Raw_count	Sp_410107	L5 IT CTX	6	L5 IT CTX_Sp410107
Raw_count	Sp_410107	L5 IT CTX	16	L5 IT CTX_Sp410107
Raw_count	Sp_410107	L5 IT CTX	16	L5 IT CTX_Sp410107
Raw_count	Sp_410107	L5 IT CTX	10	L5 IT CTX_Sp410107
Raw_count	Sp_410107	L5 IT CTX	6	L5 IT CTX_Sp410107
Raw_count	Sp_410107	L5 IT CTX	14	L5 IT CTX_Sp410107
Raw_count	Sp_410107	L5 IT CTX	11	L5 IT CTX_Sp410107
Raw_count	Sp_410107	L5 IT CTX	1	L5 IT CTX_Sp410107
Raw_count	Sp_410107	L5 IT CTX	13	L5 IT CTX_Sp410107
Raw_count	Sp_410107	L5 IT CTX	6	L5 IT CTX_Sp410107
Raw_count	Sp_410107	L5 IT CTX	10	L5 IT CTX_Sp410107
Raw_count	Sp_410107	L5 IT CTX	4	L5 IT CTX_Sp410107
Raw_count	Sp_410107	L5 IT CTX	6	L5 IT CTX_Sp410107
Raw_count	Sp_410107	L5 IT CTX	8	L5 IT CTX_Sp410107
Raw_count	Sp_410107	L5 IT CTX	26	L5 IT CTX_Sp410107
Raw_count	Sp_410107	L5 IT CTX	2	L5 IT CTX_Sp410107
Raw_count	Sp_410107	L5 IT CTX	17	L5 IT CTX_Sp410107
Raw_count	Sp_410107	L5 IT CTX	8	L5 IT CTX_Sp410107
Raw_count	Sp_410107	L5 IT CTX	12	L5 IT CTX_Sp410107
Raw_count	Sp_410107	L5 IT CTX	4	L5 IT CTX_Sp410107
Raw_count	Sp_410107	L5 IT CTX	14	L5 IT CTX_Sp410107
Raw_count	Sp_410107	L5 IT CTX	4	L5 IT CTX_Sp410107
Raw_count	Sp_410107	L5 IT CTX	5	L5 IT CTX_Sp410107
Raw_count	Sp_410107	L5 IT CTX	4	L5 IT CTX_Sp410107
Raw_count	Sp_410107	L5 IT CTX	5	L5 IT CTX_Sp410107
Raw_count	Sp_410107	L5 IT CTX	15	L5 IT CTX_Sp410107
Raw_count	Sp_410107	L5 IT CTX	11	L5 IT CTX_Sp410107
Raw_count	Sp_410107	L5 IT CTX	2	L5 IT CTX_Sp410107
Raw_count	Sp_410107	L5 IT CTX	5	L5 IT CTX_Sp410107
Raw_count	Sp_410107	L5 IT CTX	7	L5 IT CTX_Sp410107
Raw_count	Sp_410107	L5 IT CTX	22	L5 IT CTX_Sp410107
Raw_count	Sp_410107	L5 IT CTX	24	L5 IT CTX_Sp410107
Raw_count	Sp_410107	L5 IT CTX	15	L5 IT CTX_Sp410107
Raw_count	Sp_410107	L5 IT CTX	6	L5 IT CTX_Sp410107
Raw_count	Sp_410107	L5 IT CTX	9	L5 IT CTX_Sp410107
Raw_count	Sp_410107	L5 IT CTX	9	L5 IT CTX_Sp410107
Raw_count	Sp_410107	L5 IT CTX	6	L5 IT CTX_Sp410107
Raw_count	Sp_410107	L5 IT CTX	11	L5 IT CTX_Sp410107
Raw_count	Sp_410107	L5 IT CTX	8	L5 IT CTX_Sp410107
Raw_count	Sp_410107	L5 IT CTX	9	L5 IT CTX_Sp410107
Raw_count	Sp_410107	L5 IT CTX	20	L5 IT CTX_Sp410107
Raw_count	Sp_410107	L5 IT CTX	10	L5 IT CTX_Sp410107
Raw_count	Sp_410107	L5 IT CTX	9	L5 IT CTX_Sp410107
Raw_count	Sp_410107	L5 IT CTX	10	L5 IT CTX_Sp410107
Raw_count	Sp_410107	L5 IT CTX	4	L5 IT CTX_Sp410107
Raw_count	Sp_410107	L5 IT CTX	2	L5 IT CTX_Sp410107
Raw_count	Sp_410107	L5 IT CTX	10	L5 IT CTX_Sp410107
Raw_count	Sp_410107	L5 IT CTX	18	L5 IT CTX_Sp410107
Raw_count	Sp_410107	L5 IT CTX	23	L5 IT CTX_Sp410107
Raw_count	Sp_410107	L5 IT CTX	3	L5 IT CTX_Sp410107
Raw_count	Sp_410107	L5 IT CTX	7	L5 IT CTX_Sp410107
Raw_count	Sp_410107	L5 IT CTX	14	L5 IT CTX_Sp410107
Raw_count	Sp_410107	L5 IT CTX	17	L5 IT CTX_Sp410107
Raw_count	Sp_410107	L5 IT CTX	6	L5 IT CTX_Sp410107
Raw_count	Sp_410107	L5 IT CTX	7	L5 IT CTX_Sp410107
Raw_count	Sp_410107	L5 IT CTX	6	L5 IT CTX_Sp410107
Raw_count	Sp_410107	L5 IT CTX	17	L5 IT CTX_Sp410107
Raw_count	Sp_410108	L5 IT CTX	3	L5 IT CTX_Sp410108
Raw_count	Sp_410108	L5 IT CTX	7	L5 IT CTX_Sp410108
Raw_count	Sp_410108	L5 IT CTX	16	L5 IT CTX_Sp410108
Raw_count	Sp_410108	L5 IT CTX	5	L5 IT CTX_Sp410108
Raw_count	Sp_410108	L5 IT CTX	11	L5 IT CTX_Sp410108
Raw_count	Sp_410108	L5 IT CTX	12	L5 IT CTX_Sp410108
Raw_count	Sp_410108	L5 IT CTX	7	L5 IT CTX_Sp410108
Raw_count	Sp_410108	L5 IT CTX	8	L5 IT CTX_Sp410108
Raw_count	Sp_410108	L5 IT CTX	12	L5 IT CTX_Sp410108
Raw_count	Sp_410108	L5 IT CTX	6	L5 IT CTX_Sp410108
Raw_count	Sp_410108	L5 IT CTX	15	L5 IT CTX_Sp410108
Raw_count	Sp_410108	L5 IT CTX	12	L5 IT CTX_Sp410108
Raw_count	Sp_410108	L5 IT CTX	8	L5 IT CTX_Sp410108
Raw_count	Sp_410108	L5 IT CTX	12	L5 IT CTX_Sp410108
Raw_count	Sp_410108	L5 IT CTX	18	L5 IT CTX_Sp410108
Raw_count	Sp_410108	L5 IT CTX	14	L5 IT CTX_Sp410108
Raw_count	Sp_410108	L5 IT CTX	7	L5 IT CTX_Sp410108
Raw_count	Sp_410108	L5 IT CTX	5	L5 IT CTX_Sp410108
Raw_count	Sp_410108	L5 IT CTX	13	L5 IT CTX_Sp410108
Raw_count	Sp_410108	L5 IT CTX	17	L5 IT CTX_Sp410108
Raw_count	Sp_410108	L5 IT CTX	7	L5 IT CTX_Sp410108
Raw_count	Sp_410108	L5 IT CTX	13	L5 IT CTX_Sp410108
Raw_count	Sp_410108	L5 IT CTX	6	L5 IT CTX_Sp410108
Raw_count	Sp_410108	L5 IT CTX	5	L5 IT CTX_Sp410108
Raw_count	Sp_410108	L5 IT CTX	14	L5 IT CTX_Sp410108
Raw_count	Sp_410108	L5 IT CTX	10	L5 IT CTX_Sp410108
Raw_count	Sp_410108	L5 IT CTX	16	L5 IT CTX_Sp410108
Raw_count	Sp_410108	L5 IT CTX	12	L5 IT CTX_Sp410108
Raw_count	Sp_410108	L5 IT CTX	10	L5 IT CTX_Sp410108
Raw_count	Sp_410108	L5 IT CTX	5	L5 IT CTX_Sp410108
Raw_count	Sp_410108	L5 IT CTX	9	L5 IT CTX_Sp410108
Raw_count	Sp_410108	L5 IT CTX	12	L5 IT CTX_Sp410108
Raw_count	Sp_410108	L5 IT CTX	13	L5 IT CTX_Sp410108
Raw_count	Sp_410108	L5 IT CTX	6	L5 IT CTX_Sp410108
Raw_count	Sp_410108	L5 IT CTX	9	L5 IT CTX_Sp410108
Raw_count	Sp_410108	L5 IT CTX	4	L5 IT CTX_Sp410108
Raw_count	Sp_410108	L5 IT CTX	10	L5 IT CTX_Sp410108
Raw_count	Sp_410108	L5 IT CTX	15	L5 IT CTX_Sp410108
Raw_count	Sp_410108	L5 IT CTX	10	L5 IT CTX_Sp410108
Raw_count	Sp_410108	L5 IT CTX	8	L5 IT CTX_Sp410108
Raw_count	Sp_410108	L5 IT CTX	6	L5 IT CTX_Sp410108
Raw_count	Sp_410108	L5 IT CTX	23	L5 IT CTX_Sp410108
Raw_count	Sp_410108	L5 IT CTX	9	L5 IT CTX_Sp410108
Raw_count	Sp_410108	L5 IT CTX	9	L5 IT CTX_Sp410108
Raw_count	Sp_410108	L5 IT CTX	9	L5 IT CTX_Sp410108
Raw_count	Sp_410108	L5 IT CTX	7	L5 IT CTX_Sp410108
Raw_count	Sp_410108	L5 IT CTX	9	L5 IT CTX_Sp410108
Raw_count	Sp_410108	L5 IT CTX	10	L5 IT CTX_Sp410108
Raw_count	Sp_410108	L5 IT CTX	12	L5 IT CTX_Sp410108
Raw_count	Sp_410108	L5 IT CTX	8	L5 IT CTX_Sp410108
Raw_count	Sp_410108	L5 IT CTX	12	L5 IT CTX_Sp410108
Raw_count	Sp_410108	L5 IT CTX	16	L5 IT CTX_Sp410108
Raw_count	Sp_410108	L5 IT CTX	10	L5 IT CTX_Sp410108
Raw_count	Sp_410108	L5 IT CTX	7	L5 IT CTX_Sp410108
Raw_count	Sp_410108	L5 IT CTX	14	L5 IT CTX_Sp410108
Raw_count	Sp_410108	L5 IT CTX	1	L5 IT CTX_Sp410108
Raw_count	Sp_410108	L5 IT CTX	10	L5 IT CTX_Sp410108
Raw_count	Sp_410108	L5 IT CTX	10	L5 IT CTX_Sp410108
Raw_count	Sp_410108	L5 IT CTX	6	L5 IT CTX_Sp410108
Raw_count	Sp_410108	L5 IT CTX	4	L5 IT CTX_Sp410108
Raw_count	Sp_410108	L5 IT CTX	8	L5 IT CTX_Sp410108
Raw_count	Sp_410108	L5 IT CTX	8	L5 IT CTX_Sp410108
Raw_count	Sp_410108	L5 IT CTX	21	L5 IT CTX_Sp410108
Raw_count	Sp_410108	L5 IT CTX	18	L5 IT CTX_Sp410108
Raw_count	Sp_410108	L5 IT CTX	12	L5 IT CTX_Sp410108
Raw_count	Sp_410108	L5 IT CTX	3	L5 IT CTX_Sp410108
Raw_count	Sp_410108	L5 IT CTX	11	L5 IT CTX_Sp410108
Raw_count	Sp_410108	L5 IT CTX	10	L5 IT CTX_Sp410108
Raw_count	Sp_410108	L5 IT CTX	11	L5 IT CTX_Sp410108
Raw_count	Sp_410108	L5 IT CTX	16	L5 IT CTX_Sp410108
Raw_count	Sp_410108	L5 IT CTX	14	L5 IT CTX_Sp410108
Raw_count	Sp_410108	L5 IT CTX	3	L5 IT CTX_Sp410108
Raw_count	Sp_410108	L5 IT CTX	8	L5 IT CTX_Sp410108
Raw_count	Sp_410108	L5 IT CTX	15	L5 IT CTX_Sp410108
Raw_count	Sp_410108	L5 IT CTX	24	L5 IT CTX_Sp410108
Raw_count	Sp_410108	L5 IT CTX	11	L5 IT CTX_Sp410108
Raw_count	Sp_410108	L5 IT CTX	13	L5 IT CTX_Sp410108
Raw_count	Sp_410108	L5 IT CTX	11	L5 IT CTX_Sp410108
Raw_count	Sp_410108	L5 IT CTX	7	L5 IT CTX_Sp410108
Raw_count	Sp_410108	L5 IT CTX	7	L5 IT CTX_Sp410108
Raw_count	Sp_410108	L5 IT CTX	38	L5 IT CTX_Sp410108
Raw_count	Sp_410108	L5 IT CTX	9	L5 IT CTX_Sp410108
Raw_count	Sp_410108	L5 IT CTX	13	L5 IT CTX_Sp410108
Raw_count	Sp_410108	L5 IT CTX	4	L5 IT CTX_Sp410108
Raw_count	Sp_410108	L5 IT CTX	26	L5 IT CTX_Sp410108
Raw_count	Sp_410108	L5 IT CTX	13	L5 IT CTX_Sp410108
Raw_count	Sp_410108	L5 IT CTX	1	L5 IT CTX_Sp410108
Raw_count	Sp_410108	L5 IT CTX	22	L5 IT CTX_Sp410108
Raw_count	Sp_410108	L5 IT CTX	21	L5 IT CTX_Sp410108
Raw_count	Sp_410108	L5 IT CTX	7	L5 IT CTX_Sp410108
Raw_count	Sp_410108	L5 IT CTX	9	L5 IT CTX_Sp410108
Raw_count	Sp_410108	L5 IT CTX	31	L5 IT CTX_Sp410108
Raw_count	Sp_410108	L5 IT CTX	9	L5 IT CTX_Sp410108
Raw_count	Sp_410108	L5 IT CTX	5	L5 IT CTX_Sp410108
Raw_count	Sp_410108	L5 IT CTX	13	L5 IT CTX_Sp410108
Raw_count	Sp_410108	L5 IT CTX	20	L5 IT CTX_Sp410108
Raw_count	Sp_410108	L5 IT CTX	5	L5 IT CTX_Sp410108
Raw_count	Sp_410108	L5 IT CTX	12	L5 IT CTX_Sp410108
Raw_count	Sp_410108	L5 IT CTX	10	L5 IT CTX_Sp410108
Raw_count	Sp_410108	L5 IT CTX	8	L5 IT CTX_Sp410108
Raw_count	Sp_410108	L5 IT CTX	7	L5 IT CTX_Sp410108
Raw_count	Sp_410108	L5 IT CTX	10	L5 IT CTX_Sp410108
Raw_count	Sp_410108	L5 IT CTX	16	L5 IT CTX_Sp410108
Raw_count	Sp_410108	L5 IT CTX	9	L5 IT CTX_Sp410108
Raw_count	Sp_410108	L5 IT CTX	7	L5 IT CTX_Sp410108
Raw_count	Sp_410108	L5 IT CTX	11	L5 IT CTX_Sp410108
Raw_count	Sp_410108	L5 IT CTX	14	L5 IT CTX_Sp410108
Raw_count	Sp_410108	L5 IT CTX	6	L5 IT CTX_Sp410108
Raw_count	Sp_410108	L5 IT CTX	12	L5 IT CTX_Sp410108
Raw_count	Sp_410108	L5 IT CTX	9	L5 IT CTX_Sp410108
Raw_count	Sp_410108	L5 IT CTX	8	L5 IT CTX_Sp410108
Raw_count	Sp_410108	L5 IT CTX	11	L5 IT CTX_Sp410108
Raw_count	Sp_410108	L5 IT CTX	17	L5 IT CTX_Sp410108
Raw_count	Sp_410108	L5 IT CTX	29	L5 IT CTX_Sp410108
Raw_count	Sp_410108	L5 IT CTX	5	L5 IT CTX_Sp410108
Raw_count	Sp_410108	L5 IT CTX	11	L5 IT CTX_Sp410108
Raw_count	Sp_410108	L5 IT CTX	18	L5 IT CTX_Sp410108
Raw_count	Sp_410108	L5 IT CTX	12	L5 IT CTX_Sp410108
Raw_count	Sp_410108	L5 IT CTX	17	L5 IT CTX_Sp410108
Raw_count	Sp_410108	L5 IT CTX	10	L5 IT CTX_Sp410108
Raw_count	Sp_410108	L5 IT CTX	5	L5 IT CTX_Sp410108
Raw_count	Sp_410108	L5 IT CTX	7	L5 IT CTX_Sp410108
Raw_count	Sp_410108	L5 IT CTX	3	L5 IT CTX_Sp410108
Raw_count	Sp_410108	L5 IT CTX	18	L5 IT CTX_Sp410108
Raw_count	Sp_410108	L5 IT CTX	7	L5 IT CTX_Sp410108
Raw_count	Sp_410108	L5 IT CTX	5	L5 IT CTX_Sp410108
Raw_count	Sp_410108	L5 IT CTX	6	L5 IT CTX_Sp410108
Raw_count	Sp_410108	L5 IT CTX	13	L5 IT CTX_Sp410108
Raw_count	Sp_410108	L5 IT CTX	10	L5 IT CTX_Sp410108
Raw_count	Sp_410108	L5 IT CTX	3	L5 IT CTX_Sp410108
Raw_count	Sp_410108	L5 IT CTX	8	L5 IT CTX_Sp410108
Raw_count	Sp_410108	L5 IT CTX	10	L5 IT CTX_Sp410108
Raw_count	Sp_410108	L5 IT CTX	13	L5 IT CTX_Sp410108
Raw_count	Sp_410108	L5 IT CTX	12	L5 IT CTX_Sp410108
Raw_count	Sp_410108	L5 IT CTX	16	L5 IT CTX_Sp410108
Raw_count	Sp_410108	L5 IT CTX	9	L5 IT CTX_Sp410108
Raw_count	Sp_410108	L5 IT CTX	17	L5 IT CTX_Sp410108
Raw_count	Sp_410108	L5 IT CTX	1	L5 IT CTX_Sp410108
Raw_count	Sp_410108	L5 IT CTX	10	L5 IT CTX_Sp410108
Raw_count	Sp_410108	L5 IT CTX	12	L5 IT CTX_Sp410108
Raw_count	Sp_410108	L5 IT CTX	28	L5 IT CTX_Sp410108
Raw_count	Sp_410108	L5 IT CTX	9	L5 IT CTX_Sp410108
Raw_count	Sp_410108	L5 IT CTX	8	L5 IT CTX_Sp410108
Raw_count	Sp_410108	L5 IT CTX	10	L5 IT CTX_Sp410108
Raw_count	Sp_410108	L5 IT CTX	9	L5 IT CTX_Sp410108
Raw_count	Sp_410108	L5 IT CTX	19	L5 IT CTX_Sp410108
Raw_count	Sp_410108	L5 IT CTX	11	L5 IT CTX_Sp410108
Raw_count	Sp_410108	L5 IT CTX	9	L5 IT CTX_Sp410108
Raw_count	Sp_410108	L5 IT CTX	15	L5 IT CTX_Sp410108
Raw_count	Sp_410108	L5 IT CTX	7	L5 IT CTX_Sp410108
Raw_count	Sp_410108	L5 IT CTX	9	L5 IT CTX_Sp410108
Raw_count	Sp_410108	L5 IT CTX	10	L5 IT CTX_Sp410108
Raw_count	Sp_410108	L5 IT CTX	8	L5 IT CTX_Sp410108
Raw_count	Sp_410108	L5 IT CTX	9	L5 IT CTX_Sp410108
Raw_count	Sp_410108	L5 IT CTX	12	L5 IT CTX_Sp410108
Raw_count	Sp_410108	L5 IT CTX	12	L5 IT CTX_Sp410108
Raw_count	Sp_410108	L5 IT CTX	14	L5 IT CTX_Sp410108
Raw_count	Sp_410108	L5 IT CTX	22	L5 IT CTX_Sp410108
Raw_count	Sp_410108	L5 IT CTX	6	L5 IT CTX_Sp410108
Raw_count	Sp_410108	L5 IT CTX	12	L5 IT CTX_Sp410108
Raw_count	Sp_410108	L5 IT CTX	4	L5 IT CTX_Sp410108
Raw_count	Sp_410108	L5 IT CTX	15	L5 IT CTX_Sp410108
Raw_count	Sp_410108	L5 IT CTX	12	L5 IT CTX_Sp410108
Raw_count	Sp_410108	L5 IT CTX	11	L5 IT CTX_Sp410108
Raw_count	Sp_410108	L5 IT CTX	19	L5 IT CTX_Sp410108
Raw_count	Sp_410108	L5 IT CTX	6	L5 IT CTX_Sp410108
Raw_count	Sp_410108	L5 IT CTX	8	L5 IT CTX_Sp410108
Raw_count	Sp_410108	L5 IT CTX	10	L5 IT CTX_Sp410108
Raw_count	Sp_410108	L5 IT CTX	6	L5 IT CTX_Sp410108
Raw_count	Sp_410108	L5 IT CTX	23	L5 IT CTX_Sp410108
Raw_count	Sp_410108	L5 IT CTX	12	L5 IT CTX_Sp410108
Raw_count	Sp_410108	L5 IT CTX	9	L5 IT CTX_Sp410108
Raw_count	Sp_410108	L5 IT CTX	2	L5 IT CTX_Sp410108
Raw_count	Sp_410108	L5 IT CTX	13	L5 IT CTX_Sp410108
Raw_count	Sp_410108	L5 IT CTX	19	L5 IT CTX_Sp410108
Raw_count	Sp_410108	L5 IT CTX	10	L5 IT CTX_Sp410108
Raw_count	Sp_410108	L5 IT CTX	18	L5 IT CTX_Sp410108
Raw_count	Sp_410108	L5 IT CTX	15	L5 IT CTX_Sp410108
Raw_count	Sp_410108	L5 IT CTX	14	L5 IT CTX_Sp410108
Raw_count	Sp_410108	L5 IT CTX	13	L5 IT CTX_Sp410108
Raw_count	Sp_410108	L5 IT CTX	6	L5 IT CTX_Sp410108
Raw_count	Sp_410108	L5 IT CTX	11	L5 IT CTX_Sp410108
Raw_count	Sp_410108	L5 IT CTX	7	L5 IT CTX_Sp410108
Raw_count	Sp_410108	L5 IT CTX	13	L5 IT CTX_Sp410108
Raw_count	Sp_410108	L5 IT CTX	13	L5 IT CTX_Sp410108
Raw_count	Sp_410108	L5 IT CTX	11	L5 IT CTX_Sp410108
Raw_count	Sp_410108	L5 IT CTX	4	L5 IT CTX_Sp410108
Raw_count	Sp_410108	L5 IT CTX	8	L5 IT CTX_Sp410108
Raw_count	Sp_410108	L5 IT CTX	3	L5 IT CTX_Sp410108
Raw_count	Sp_410108	L5 IT CTX	10	L5 IT CTX_Sp410108
Raw_count	Sp_410108	L5 IT CTX	7	L5 IT CTX_Sp410108
Raw_count	Sp_410108	L5 IT CTX	11	L5 IT CTX_Sp410108
Raw_count	Sp_410108	L5 IT CTX	16	L5 IT CTX_Sp410108
Raw_count	Sp_410108	L5 IT CTX	2	L5 IT CTX_Sp410108
Raw_count	Sp_410108	L5 IT CTX	3	L5 IT CTX_Sp410108
Raw_count	Sp_410108	L5 IT CTX	31	L5 IT CTX_Sp410108
Raw_count	Sp_410108	L5 IT CTX	23	L5 IT CTX_Sp410108
Raw_count	Sp_410108	L5 IT CTX	2	L5 IT CTX_Sp410108
Raw_count	Sp_410108	L5 IT CTX	5	L5 IT CTX_Sp410108
Raw_count	Sp_410108	L5 IT CTX	7	L5 IT CTX_Sp410108
Raw_count	Sp_410108	L5 IT CTX	23	L5 IT CTX_Sp410108
Raw_count	Sp_410108	L5 IT CTX	6	L5 IT CTX_Sp410108
Raw_count	Sp_410108	L5 IT CTX	7	L5 IT CTX_Sp410108
Raw_count	Sp_410108	L5 IT CTX	10	L5 IT CTX_Sp410108
Raw_count	Sp_410108	L5 IT CTX	9	L5 IT CTX_Sp410108
Raw_count	Sp_410108	L5 IT CTX	6	L5 IT CTX_Sp410108
Raw_count	Sp_410108	L5 IT CTX	11	L5 IT CTX_Sp410108
Raw_count	Sp_410108	L5 IT CTX	15	L5 IT CTX_Sp410108
Raw_count	Sp_410108	L5 IT CTX	6	L5 IT CTX_Sp410108
Raw_count	Sp_410108	L5 IT CTX	5	L5 IT CTX_Sp410108
Raw_count	Sp_410108	L5 IT CTX	23	L5 IT CTX_Sp410108
Raw_count	Sp_410108	L5 IT CTX	15	L5 IT CTX_Sp410108
Raw_count	Sp_410108	L5 IT CTX	1	L5 IT CTX_Sp410108
Raw_count	Sp_410108	L5 IT CTX	6	L5 IT CTX_Sp410108
Raw_count	Sp_410108	L5 IT CTX	8	L5 IT CTX_Sp410108
Raw_count	Sp_410108	L5 IT CTX	13	L5 IT CTX_Sp410108
Raw_count	Sp_410108	L5 IT CTX	12	L5 IT CTX_Sp410108
Raw_count	Sp_410108	L5 IT CTX	18	L5 IT CTX_Sp410108
Raw_count	Sp_410108	L5 IT CTX	18	L5 IT CTX_Sp410108
Raw_count	Sp_410108	L5 IT CTX	4	L5 IT CTX_Sp410108
Raw_count	Sp_410108	L5 IT CTX	10	L5 IT CTX_Sp410108
Raw_count	Sp_410108	L5 IT CTX	13	L5 IT CTX_Sp410108
Raw_count	Sp_410108	L5 IT CTX	4	L5 IT CTX_Sp410108
Raw_count	Sp_410108	L5 IT CTX	15	L5 IT CTX_Sp410108
Raw_count	Sp_410108	L5 IT CTX	16	L5 IT CTX_Sp410108
Raw_count	Sp_410108	L5 IT CTX	5	L5 IT CTX_Sp410108
Raw_count	Sp_410108	L5 IT CTX	11	L5 IT CTX_Sp410108
Raw_count	Sp_410108	L5 IT CTX	10	L5 IT CTX_Sp410108
Raw_count	Sp_410108	L5 IT CTX	12	L5 IT CTX_Sp410108
Raw_count	Sp_410108	L5 IT CTX	10	L5 IT CTX_Sp410108
Raw_count	Sp_410108	L5 IT CTX	9	L5 IT CTX_Sp410108
Raw_count	Sp_410108	L5 IT CTX	12	L5 IT CTX_Sp410108
Raw_count	Sp_410108	L5 IT CTX	4	L5 IT CTX_Sp410108
Raw_count	Sp_410108	L5 IT CTX	18	L5 IT CTX_Sp410108
Raw_count	Sp_410108	L5 IT CTX	11	L5 IT CTX_Sp410108
Raw_count	Sp_410108	L5 IT CTX	8	L5 IT CTX_Sp410108
Raw_count	Sp_410108	L5 IT CTX	18	L5 IT CTX_Sp410108
Raw_count	Sp_410108	L5 IT CTX	7	L5 IT CTX_Sp410108
Raw_count	Sp_410108	L5 IT CTX	9	L5 IT CTX_Sp410108
Raw_count	Sp_410108	L5 IT CTX	10	L5 IT CTX_Sp410108
Raw_count	Sp_410108	L5 IT CTX	8	L5 IT CTX_Sp410108
Raw_count	Sp_410108	L5 IT CTX	6	L5 IT CTX_Sp410108
Raw_count	Sp_410108	L5 IT CTX	6	L5 IT CTX_Sp410108
Raw_count	Sp_410108	L5 IT CTX	16	L5 IT CTX_Sp410108
Raw_count	Sp_410108	L5 IT CTX	13	L5 IT CTX_Sp410108
Raw_count	Sp_410108	L5 IT CTX	5	L5 IT CTX_Sp410108
Raw_count	Sp_410108	L5 IT CTX	11	L5 IT CTX_Sp410108
Raw_count	Sp_410108	L5 IT CTX	24	L5 IT CTX_Sp410108
Raw_count	Sp_410108	L5 IT CTX	14	L5 IT CTX_Sp410108
Raw_count	Sp_410108	L5 IT CTX	11	L5 IT CTX_Sp410108
Raw_count	Sp_410108	L5 IT CTX	7	L5 IT CTX_Sp410108
Raw_count	Sp_410108	L5 IT CTX	13	L5 IT CTX_Sp410108
Raw_count	Sp_410108	L5 IT CTX	18	L5 IT CTX_Sp410108
Raw_count	Sp_410108	L5 IT CTX	18	L5 IT CTX_Sp410108
Raw_count	Sp_410108	L5 IT CTX	13	L5 IT CTX_Sp410108
Raw_count	Sp_410108	L5 IT CTX	8	L5 IT CTX_Sp410108
Raw_count	Sp_410108	L5 IT CTX	14	L5 IT CTX_Sp410108
Raw_count	Sp_410108	L5 IT CTX	12	L5 IT CTX_Sp410108
Raw_count	Sp_410108	L5 IT CTX	8	L5 IT CTX_Sp410108
Raw_count	Sp_410108	L5 IT CTX	17	L5 IT CTX_Sp410108
Raw_count	Sp_410108	L5 IT CTX	15	L5 IT CTX_Sp410108
Raw_count	Sp_410108	L5 IT CTX	2	L5 IT CTX_Sp410108
Raw_count	Sp_410108	L5 IT CTX	6	L5 IT CTX_Sp410108
Raw_count	Sp_410108	L5 IT CTX	14	L5 IT CTX_Sp410108
Raw_count	Sp_410108	L5 IT CTX	14	L5 IT CTX_Sp410108
Raw_count	Sp_410108	L5 IT CTX	19	L5 IT CTX_Sp410108
Raw_count	Sp_410108	L5 IT CTX	5	L5 IT CTX_Sp410108
Raw_count	Sp_410108	L5 IT CTX	3	L5 IT CTX_Sp410108
Raw_count	Sp_410108	L5 IT CTX	11	L5 IT CTX_Sp410108
Raw_count	Sp_410108	L5 IT CTX	7	L5 IT CTX_Sp410108
Raw_count	Sp_410108	L5 IT CTX	13	L5 IT CTX_Sp410108
Raw_count	Sp_410108	L5 IT CTX	11	L5 IT CTX_Sp410108
Raw_count	Sp_410108	L5 IT CTX	19	L5 IT CTX_Sp410108
Raw_count	Sp_410108	L5 IT CTX	11	L5 IT CTX_Sp410108
Raw_count	Sp_410108	L5 IT CTX	14	L5 IT CTX_Sp410108
Raw_count	Sp_410108	L5 IT CTX	11	L5 IT CTX_Sp410108
Raw_count	Sp_410108	L5 IT CTX	3	L5 IT CTX_Sp410108
Raw_count	Sp_410108	L5 IT CTX	12	L5 IT CTX_Sp410108
Raw_count	Sp_410108	L5 IT CTX	10	L5 IT CTX_Sp410108
Raw_count	Sp_410108	L5 IT CTX	9	L5 IT CTX_Sp410108
Raw_count	Sp_410108	L5 IT CTX	15	L5 IT CTX_Sp410108
Raw_count	Sp_410108	L5 IT CTX	14	L5 IT CTX_Sp410108
Raw_count	Sp_410108	L5 IT CTX	11	L5 IT CTX_Sp410108
Raw_count	Sp_410108	L5 IT CTX	13	L5 IT CTX_Sp410108
Raw_count	Sp_410108	L5 IT CTX	7	L5 IT CTX_Sp410108
Raw_count	Sp_410108	L5 IT CTX	10	L5 IT CTX_Sp410108
Raw_count	Sp_410108	L5 IT CTX	10	L5 IT CTX_Sp410108
Raw_count	Sp_410108	L5 IT CTX	9	L5 IT CTX_Sp410108
Raw_count	Sp_410108	L5 IT CTX	20	L5 IT CTX_Sp410108
Raw_count	Sp_410108	L5 IT CTX	7	L5 IT CTX_Sp410108
Raw_count	Sp_410108	L5 IT CTX	7	L5 IT CTX_Sp410108
Raw_count	Sp_410108	L5 IT CTX	18	L5 IT CTX_Sp410108
Raw_count	Sp_410108	L5 IT CTX	12	L5 IT CTX_Sp410108
Raw_count	Sp_410108	L5 IT CTX	7	L5 IT CTX_Sp410108
Raw_count	Sp_410108	L5 IT CTX	5	L5 IT CTX_Sp410108
Raw_count	Sp_410108	L5 IT CTX	5	L5 IT CTX_Sp410108
Raw_count	Sp_410108	L5 IT CTX	2	L5 IT CTX_Sp410108
Raw_count	Sp_410108	L5 IT CTX	5	L5 IT CTX_Sp410108
Raw_count	Sp_410108	L5 IT CTX	30	L5 IT CTX_Sp410108
Raw_count	Sp_410108	L5 IT CTX	1	L5 IT CTX_Sp410108
Raw_count	Sp_410108	L5 IT CTX	21	L5 IT CTX_Sp410108
Raw_count	Sp_410108	L5 IT CTX	16	L5 IT CTX_Sp410108
Raw_count	Sp_410108	L5 IT CTX	6	L5 IT CTX_Sp410108
Raw_count	Sp_410108	L5 IT CTX	10	L5 IT CTX_Sp410108
Raw_count	Sp_410108	L5 IT CTX	10	L5 IT CTX_Sp410108
Raw_count	Sp_410108	L5 IT CTX	5	L5 IT CTX_Sp410108
Raw_count	Sp_410108	L5 IT CTX	7	L5 IT CTX_Sp410108
Raw_count	Sp_410108	L5 IT CTX	12	L5 IT CTX_Sp410108
Raw_count	Sp_410108	L5 IT CTX	10	L5 IT CTX_Sp410108
Raw_count	Sp_410108	L5 IT CTX	6	L5 IT CTX_Sp410108
Raw_count	Sp_410108	L5 IT CTX	7	L5 IT CTX_Sp410108
Raw_count	Sp_410108	L5 IT CTX	9	L5 IT CTX_Sp410108
Raw_count	Sp_410108	L5 IT CTX	13	L5 IT CTX_Sp410108
Raw_count	Sp_410108	L5 IT CTX	7	L5 IT CTX_Sp410108
Raw_count	Sp_410108	L5 IT CTX	16	L5 IT CTX_Sp410108
Raw_count	Sp_410108	L5 IT CTX	8	L5 IT CTX_Sp410108
Raw_count	Sp_410108	L5 IT CTX	14	L5 IT CTX_Sp410108
Raw_count	Sp_410108	L5 IT CTX	10	L5 IT CTX_Sp410108
Raw_count	Sp_410108	L5 IT CTX	12	L5 IT CTX_Sp410108
Raw_count	Sp_410108	L5 IT CTX	8	L5 IT CTX_Sp410108
Raw_count	Sp_410108	L5 IT CTX	15	L5 IT CTX_Sp410108
Raw_count	Sp_410108	L5 IT CTX	10	L5 IT CTX_Sp410108
Raw_count	Sp_410108	L5 IT CTX	8	L5 IT CTX_Sp410108
Raw_count	Sp_410108	L5 IT CTX	9	L5 IT CTX_Sp410108
Raw_count	Sp_410108	L5 IT CTX	12	L5 IT CTX_Sp410108
Raw_count	Sp_410108	L5 IT CTX	6	L5 IT CTX_Sp410108
Raw_count	Sp_410108	L5 IT CTX	8	L5 IT CTX_Sp410108
Raw_count	Sp_410108	L5 IT CTX	8	L5 IT CTX_Sp410108
Raw_count	Sp_410108	L5 IT CTX	18	L5 IT CTX_Sp410108
Raw_count	Sp_410108	L5 IT CTX	19	L5 IT CTX_Sp410108
Raw_count	Sp_410108	L5 IT CTX	20	L5 IT CTX_Sp410108
Raw_count	Sp_410108	L5 IT CTX	4	L5 IT CTX_Sp410108
Raw_count	Sp_410108	L5 IT CTX	6	L5 IT CTX_Sp410108
Raw_count	Sp_410108	L5 IT CTX	12	L5 IT CTX_Sp410108
[truncated: 27,365 more rows]

## Sheet: Figure_S8c
Group	Sample	Cell_type	Expression	Ctype_Sample
Raw_count	Sp_410107	L5 IT CTX	13	L5 IT CTX_Sp410107
Raw_count	Sp_410107	L5 IT CTX	11	L5 IT CTX_Sp410107
Raw_count	Sp_410107	L5 IT CTX	4	L5 IT CTX_Sp410107
Raw_count	Sp_410107	L5 IT CTX	13	L5 IT CTX_Sp410107
Raw_count	Sp_410107	L5 IT CTX	31	L5 IT CTX_Sp410107
Raw_count	Sp_410107	L5 IT CTX	17	L5 IT CTX_Sp410107
Raw_count	Sp_410107	L5 IT CTX	14	L5 IT CTX_Sp410107
Raw_count	Sp_410107	L5 IT CTX	30	L5 IT CTX_Sp410107
Raw_count	Sp_410107	L5 IT CTX	26	L5 IT CTX_Sp410107
Raw_count	Sp_410107	L5 IT CTX	13	L5 IT CTX_Sp410107
Raw_count	Sp_410107	L5 IT CTX	11	L5 IT CTX_Sp410107
Raw_count	Sp_410107	L5 IT CTX	19	L5 IT CTX_Sp410107
Raw_count	Sp_410107	L5 IT CTX	18	L5 IT CTX_Sp410107
Raw_count	Sp_410107	L5 IT CTX	10	L5 IT CTX_Sp410107
Raw_count	Sp_410107	L5 IT CTX	20	L5 IT CTX_Sp410107
Raw_count	Sp_410107	L5 IT CTX	20	L5 IT CTX_Sp410107
Raw_count	Sp_410107	L5 IT CTX	13	L5 IT CTX_Sp410107
Raw_count	Sp_410107	L5 IT CTX	17	L5 IT CTX_Sp410107
Raw_count	Sp_410107	L5 IT CTX	20	L5 IT CTX_Sp410107
Raw_count	Sp_410107	L5 IT CTX	10	L5 IT CTX_Sp410107
Raw_count	Sp_410107	L5 IT CTX	51	L5 IT CTX_Sp410107
Raw_count	Sp_410107	L5 IT CTX	4	L5 IT CTX_Sp410107
Raw_count	Sp_410107	L5 IT CTX	24	L5 IT CTX_Sp410107
Raw_count	Sp_410107	L5 IT CTX	80	L5 IT CTX_Sp410107
Raw_count	Sp_410107	L5 IT CTX	5	L5 IT CTX_Sp410107
Raw_count	Sp_410107	L5 IT CTX	54	L5 IT CTX_Sp410107
Raw_count	Sp_410107	L5 IT CTX	3	L5 IT CTX_Sp410107
Raw_count	Sp_410107	L5 IT CTX	39	L5 IT CTX_Sp410107
Raw_count	Sp_410107	L5 IT CTX	51	L5 IT CTX_Sp410107
Raw_count	Sp_410107	L5 IT CTX	10	L5 IT CTX_Sp410107
Raw_count	Sp_410107	L5 IT CTX	10	L5 IT CTX_Sp410107
Raw_count	Sp_410107	L5 IT CTX	8	L5 IT CTX_Sp410107
Raw_count	Sp_410107	L5 IT CTX	21	L5 IT CTX_Sp410107
Raw_count	Sp_410107	L5 IT CTX	14	L5 IT CTX_Sp410107
Raw_count	Sp_410107	L5 IT CTX	7	L5 IT CTX_Sp410107
Raw_count	Sp_410107	L5 IT CTX	8	L5 IT CTX_Sp410107
Raw_count	Sp_410107	L5 IT CTX	41	L5 IT CTX_Sp410107
Raw_count	Sp_410107	L5 IT CTX	12	L5 IT CTX_Sp410107
Raw_count	Sp_410107	L5 IT CTX	35	L5 IT CTX_Sp410107
Raw_count	Sp_410107	L5 IT CTX	11	L5 IT CTX_Sp410107
Raw_count	Sp_410107	L5 IT CTX	9	L5 IT CTX_Sp410107
Raw_count	Sp_410107	L5 IT CTX	21	L5 IT CTX_Sp410107
Raw_count	Sp_410107	L5 IT CTX	19	L5 IT CTX_Sp410107
Raw_count	Sp_410107	L5 IT CTX	10	L5 IT CTX_Sp410107
Raw_count	Sp_410107	L5 IT CTX	5	L5 IT CTX_Sp410107
Raw_count	Sp_410107	L5 IT CTX	7	L5 IT CTX_Sp410107
Raw_count	Sp_410107	L5 IT CTX	16	L5 IT CTX_Sp410107
Raw_count	Sp_410107	L5 IT CTX	11	L5 IT CTX_Sp410107
Raw_count	Sp_410107	L5 IT CTX	12	L5 IT CTX_Sp410107
Raw_count	Sp_410107	L5 IT CTX	7	L5 IT CTX_Sp410107
Raw_count	Sp_410107	L5 IT CTX	28	L5 IT CTX_Sp410107
Raw_count	Sp_410107	L5 IT CTX	10	L5 IT CTX_Sp410107
Raw_count	Sp_410107	L5 IT CTX	13	L5 IT CTX_Sp410107
Raw_count	Sp_410107	L5 IT CTX	22	L5 IT CTX_Sp410107
Raw_count	Sp_410107	L5 IT CTX	12	L5 IT CTX_Sp410107
Raw_count	Sp_410107	L5 IT CTX	20	L5 IT CTX_Sp410107
Raw_count	Sp_410107	L5 IT CTX	21	L5 IT CTX_Sp410107
Raw_count	Sp_410107	L5 IT CTX	13	L5 IT CTX_Sp410107
Raw_count	Sp_410107	L5 IT CTX	32	L5 IT CTX_Sp410107
Raw_count	Sp_410107	L5 IT CTX	3	L5 IT CTX_Sp410107
Raw_count	Sp_410107	L5 IT CTX	46	L5 IT CTX_Sp410107
Raw_count	Sp_410107	L5 IT CTX	10	L5 IT CTX_Sp410107
Raw_count	Sp_410107	L5 IT CTX	15	L5 IT CTX_Sp410107
Raw_count	Sp_410107	L5 IT CTX	28	L5 IT CTX_Sp410107
Raw_count	Sp_410107	L5 IT CTX	20	L5 IT CTX_Sp410107
Raw_count	Sp_410107	L5 IT CTX	11	L5 IT CTX_Sp410107
Raw_count	Sp_410107	L5 IT CTX	21	L5 IT CTX_Sp410107
Raw_count	Sp_410107	L5 IT CTX	9	L5 IT CTX_Sp410107
Raw_count	Sp_410107	L5 IT CTX	12	L5 IT CTX_Sp410107
Raw_count	Sp_410107	L5 IT CTX	47	L5 IT CTX_Sp410107
Raw_count	Sp_410107	L5 IT CTX	20	L5 IT CTX_Sp410107
Raw_count	Sp_410107	L5 IT CTX	31	L5 IT CTX_Sp410107
Raw_count	Sp_410107	L5 IT CTX	1	L5 IT CTX_Sp410107
Raw_count	Sp_410107	L5 IT CTX	8	L5 IT CTX_Sp410107
Raw_count	Sp_410107	L5 IT CTX	4	L5 IT CTX_Sp410107
Raw_count	Sp_410107	L5 IT CTX	16	L5 IT CTX_Sp410107
Raw_count	Sp_410107	L5 IT CTX	17	L5 IT CTX_Sp410107
Raw_count	Sp_410107	L5 IT CTX	22	L5 IT CTX_Sp410107
Raw_count	Sp_410107	L5 IT CTX	9	L5 IT CTX_Sp410107
Raw_count	Sp_410107	L5 IT CTX	25	L5 IT CTX_Sp410107
Raw_count	Sp_410107	L5 IT CTX	30	L5 IT CTX_Sp410107
Raw_count	Sp_410107	L5 IT CTX	27	L5 IT CTX_Sp410107
Raw_count	Sp_410107	L5 IT CTX	14	L5 IT CTX_Sp410107
Raw_count	Sp_410107	L5 IT CTX	31	L5 IT CTX_Sp410107
Raw_count	Sp_410107	L5 IT CTX	20	L5 IT CTX_Sp410107
Raw_count	Sp_410107	L5 IT CTX	19	L5 IT CTX_Sp410107
Raw_count	Sp_410107	L5 IT CTX	6	L5 IT CTX_Sp410107
Raw_count	Sp_410107	L5 IT CTX	11	L5 IT CTX_Sp410107
Raw_count	Sp_410107	L5 IT CTX	18	L5 IT CTX_Sp410107
Raw_count	Sp_410107	L5 IT CTX	40	L5 IT CTX_Sp410107
Raw_count	Sp_410107	L5 IT CTX	9	L5 IT CTX_Sp410107
Raw_count	Sp_410107	L5 IT CTX	10	L5 IT CTX_Sp410107
Raw_count	Sp_410107	L5 IT CTX	7	L5 IT CTX_Sp410107
Raw_count	Sp_410107	L5 IT CTX	29	L5 IT CTX_Sp410107
Raw_count	Sp_410107	L5 IT CTX	15	L5 IT CTX_Sp410107
Raw_count	Sp_410107	L5 IT CTX	29	L5 IT CTX_Sp410107
Raw_count	Sp_410107	L5 IT CTX	14	L5 IT CTX_Sp410107
Raw_count	Sp_410107	L5 IT CTX	18	L5 IT CTX_Sp410107
Raw_count	Sp_410107	L5 IT CTX	31	L5 IT CTX_Sp410107
Raw_count	Sp_410107	L5 IT CTX	12	L5 IT CTX_Sp410107
Raw_count	Sp_410107	L5 IT CTX	24	L5 IT CTX_Sp410107
Raw_count	Sp_410107	L5 IT CTX	32	L5 IT CTX_Sp410107
Raw_count	Sp_410107	L5 IT CTX	16	L5 IT CTX_Sp410107
Raw_count	Sp_410107	L5 IT CTX	54	L5 IT CTX_Sp410107
Raw_count	Sp_410107	L5 IT CTX	32	L5 IT CTX_Sp410107
Raw_count	Sp_410107	L5 IT CTX	9	L5 IT CTX_Sp410107
Raw_count	Sp_410107	L5 IT CTX	6	L5 IT CTX_Sp410107
Raw_count	Sp_410107	L5 IT CTX	29	L5 IT CTX_Sp410107
Raw_count	Sp_410107	L5 IT CTX	39	L5 IT CTX_Sp410107
Raw_count	Sp_410107	L5 IT CTX	19	L5 IT CTX_Sp410107
Raw_count	Sp_410107	L5 IT CTX	23	L5 IT CTX_Sp410107
Raw_count	Sp_410107	L5 IT CTX	47	L5 IT CTX_Sp410107
Raw_count	Sp_410107	L5 IT CTX	26	L5 IT CTX_Sp410107
Raw_count	Sp_410107	L5 IT CTX	24	L5 IT CTX_Sp410107
Raw_count	Sp_410107	L5 IT CTX	41	L5 IT CTX_Sp410107
Raw_count	Sp_410107	L5 IT CTX	22	L5 IT CTX_Sp410107
Raw_count	Sp_410107	L5 IT CTX	6	L5 IT CTX_Sp410107
Raw_count	Sp_410107	L5 IT CTX	26	L5 IT CTX_Sp410107
Raw_count	Sp_410107	L5 IT CTX	13	L5 IT CTX_Sp410107
Raw_count	Sp_410107	L5 IT CTX	44	L5 IT CTX_Sp410107
Raw_count	Sp_410107	L5 IT CTX	30	L5 IT CTX_Sp410107
Raw_count	Sp_410107	L5 IT CTX	26	L5 IT CTX_Sp410107
Raw_count	Sp_410107	L5 IT CTX	21	L5 IT CTX_Sp410107
Raw_count	Sp_410107	L5 IT CTX	39	L5 IT CTX_Sp410107
Raw_count	Sp_410107	L5 IT CTX	18	L5 IT CTX_Sp410107
Raw_count	Sp_410107	L5 IT CTX	3	L5 IT CTX_Sp410107
Raw_count	Sp_410107	L5 IT CTX	42	L5 IT CTX_Sp410107
Raw_count	Sp_410107	L5 IT CTX	5	L5 IT CTX_Sp410107
Raw_count	Sp_410107	L5 IT CTX	23	L5 IT CTX_Sp410107
Raw_count	Sp_410107	L5 IT CTX	19	L5 IT CTX_Sp410107
Raw_count	Sp_410107	L5 IT CTX	25	L5 IT CTX_Sp410107
Raw_count	Sp_410107	L5 IT CTX	45	L5 IT CTX_Sp410107
Raw_count	Sp_410107	L5 IT CTX	4	L5 IT CTX_Sp410107
Raw_count	Sp_410107	L5 IT CTX	6	L5 IT CTX_Sp410107
Raw_count	Sp_410107	L5 IT CTX	62	L5 IT CTX_Sp410107
Raw_count	Sp_410107	L5 IT CTX	27	L5 IT CTX_Sp410107
Raw_count	Sp_410107	L5 IT CTX	18	L5 IT CTX_Sp410107
Raw_count	Sp_410107	L5 IT CTX	21	L5 IT CTX_Sp410107
Raw_count	Sp_410107	L5 IT CTX	30	L5 IT CTX_Sp410107
Raw_count	Sp_410107	L5 IT CTX	11	L5 IT CTX_Sp410107
Raw_count	Sp_410107	L5 IT CTX	13	L5 IT CTX_Sp410107
Raw_count	Sp_410107	L5 IT CTX	17	L5 IT CTX_Sp410107
Raw_count	Sp_410107	L5 IT CTX	15	L5 IT CTX_Sp410107
Raw_count	Sp_410107	L5 IT CTX	11	L5 IT CTX_Sp410107
Raw_count	Sp_410107	L5 IT CTX	6	L5 IT CTX_Sp410107
Raw_count	Sp_410107	L5 IT CTX	22	L5 IT CTX_Sp410107
Raw_count	Sp_410107	L5 IT CTX	28	L5 IT CTX_Sp410107
Raw_count	Sp_410107	L5 IT CTX	12	L5 IT CTX_Sp410107
Raw_count	Sp_410107	L5 IT CTX	26	L5 IT CTX_Sp410107
Raw_count	Sp_410107	L5 IT CTX	32	L5 IT CTX_Sp410107
Raw_count	Sp_410107	L5 IT CTX	28	L5 IT CTX_Sp410107
Raw_count	Sp_410107	L5 IT CTX	24	L5 IT CTX_Sp410107
Raw_count	Sp_410107	L5 IT CTX	21	L5 IT CTX_Sp410107
Raw_count	Sp_410107	L5 IT CTX	13	L5 IT CTX_Sp410107
Raw_count	Sp_410107	L5 IT CTX	11	L5 IT CTX_Sp410107
Raw_count	Sp_410107	L5 IT CTX	15	L5 IT CTX_Sp410107
Raw_count	Sp_410107	L5 IT CTX	28	L5 IT CTX_Sp410107
Raw_count	Sp_410107	L5 IT CTX	31	L5 IT CTX_Sp410107
Raw_count	Sp_410107	L5 IT CTX	8	L5 IT CTX_Sp410107
Raw_count	Sp_410107	L5 IT CTX	19	L5 IT CTX_Sp410107
Raw_count	Sp_410107	L5 IT CTX	38	L5 IT CTX_Sp410107
Raw_count	Sp_410107	L5 IT CTX	17	L5 IT CTX_Sp410107
Raw_count	Sp_410107	L5 IT CTX	13	L5 IT CTX_Sp410107
Raw_count	Sp_410107	L5 IT CTX	30	L5 IT CTX_Sp410107
Raw_count	Sp_410107	L5 IT CTX	4	L5 IT CTX_Sp410107
Raw_count	Sp_410107	L5 IT CTX	51	L5 IT CTX_Sp410107
Raw_count	Sp_410107	L5 IT CTX	3	L5 IT CTX_Sp410107
Raw_count	Sp_410107	L5 IT CTX	16	L5 IT CTX_Sp410107
Raw_count	Sp_410107	L5 IT CTX	23	L5 IT CTX_Sp410107
Raw_count	Sp_410107	L5 IT CTX	8	L5 IT CTX_Sp410107
Raw_count	Sp_410107	L5 IT CTX	22	L5 IT CTX_Sp410107
Raw_count	Sp_410107	L5 IT CTX	17	L5 IT CTX_Sp410107
Raw_count	Sp_410107	L5 IT CTX	27	L5 IT CTX_Sp410107
Raw_count	Sp_410107	L5 IT CTX	12	L5 IT CTX_Sp410107
Raw_count	Sp_410107	L5 IT CTX	12	L5 IT CTX_Sp410107
Raw_count	Sp_410107	L5 IT CTX	26	L5 IT CTX_Sp410107
Raw_count	Sp_410107	L5 IT CTX	9	L5 IT CTX_Sp410107
Raw_count	Sp_410107	L5 IT CTX	20	L5 IT CTX_Sp410107
Raw_count	Sp_410107	L5 IT CTX	32	L5 IT CTX_Sp410107
Raw_count	Sp_410107	L5 IT CTX	25	L5 IT CTX_Sp410107
Raw_count	Sp_410107	L5 IT CTX	28	L5 IT CTX_Sp410107
Raw_count	Sp_410107	L5 IT CTX	14	L5 IT CTX_Sp410107
Raw_count	Sp_410107	L5 IT CTX	9	L5 IT CTX_Sp410107
Raw_count	Sp_410107	L5 IT CTX	3	L5 IT CTX_Sp410107
Raw_count	Sp_410107	L5 IT CTX	25	L5 IT CTX_Sp410107
Raw_count	Sp_410107	L5 IT CTX	3	L5 IT CTX_Sp410107
Raw_count	Sp_410107	L5 IT CTX	54	L5 IT CTX_Sp410107
Raw_count	Sp_410107	L5 IT CTX	13	L5 IT CTX_Sp410107
Raw_count	Sp_410107	L5 IT CTX	8	L5 IT CTX_Sp410107
Raw_count	Sp_410107	L5 IT CTX	14	L5 IT CTX_Sp410107
Raw_count	Sp_410107	L5 IT CTX	25	L5 IT CTX_Sp410107
Raw_count	Sp_410107	L5 IT CTX	6	L5 IT CTX_Sp410107
Raw_count	Sp_410107	L5 IT CTX	28	L5 IT CTX_Sp410107
Raw_count	Sp_410107	L5 IT CTX	9	L5 IT CTX_Sp410107
Raw_count	Sp_410107	L5 IT CTX	28	L5 IT CTX_Sp410107
Raw_count	Sp_410107	L5 IT CTX	12	L5 IT CTX_Sp410107
Raw_count	Sp_410107	L5 IT CTX	39	L5 IT CTX_Sp410107
Raw_count	Sp_410107	L5 IT CTX	10	L5 IT CTX_Sp410107
Raw_count	Sp_410107	L5 IT CTX	29	L5 IT CTX_Sp410107
Raw_count	Sp_410107	L5 IT CTX	25	L5 IT CTX_Sp410107
Raw_count	Sp_410107	L5 IT CTX	8	L5 IT CTX_Sp410107
Raw_count	Sp_410107	L5 IT CTX	26	L5 IT CTX_Sp410107
Raw_count	Sp_410107	L5 IT CTX	30	L5 IT CTX_Sp410107
Raw_count	Sp_410107	L5 IT CTX	15	L5 IT CTX_Sp410107
Raw_count	Sp_410107	L5 IT CTX	32	L5 IT CTX_Sp410107
Raw_count	Sp_410107	L5 IT CTX	40	L5 IT CTX_Sp410107
Raw_count	Sp_410107	L5 IT CTX	4	L5 IT CTX_Sp410107
Raw_count	Sp_410107	L5 IT CTX	17	L5 IT CTX_Sp410107
Raw_count	Sp_410107	L5 IT CTX	9	L5 IT CTX_Sp410107
Raw_count	Sp_410107	L5 IT CTX	9	L5 IT CTX_Sp410107
Raw_count	Sp_410107	L5 IT CTX	42	L5 IT CTX_Sp410107
Raw_count	Sp_410107	L5 IT CTX	29	L5 IT CTX_Sp410107
Raw_count	Sp_410107	L5 IT CTX	23	L5 IT CTX_Sp410107
Raw_count	Sp_410107	L5 IT CTX	16	L5 IT CTX_Sp410107
Raw_count	Sp_410107	L5 IT CTX	15	L5 IT CTX_Sp410107
Raw_count	Sp_410107	L5 IT CTX	25	L5 IT CTX_Sp410107
Raw_count	Sp_410107	L5 IT CTX	13	L5 IT CTX_Sp410107
Raw_count	Sp_410107	L5 IT CTX	5	L5 IT CTX_Sp410107
Raw_count	Sp_410107	L5 IT CTX	31	L5 IT CTX_Sp410107
Raw_count	Sp_410107	L5 IT CTX	24	L5 IT CTX_Sp410107
Raw_count	Sp_410107	L5 IT CTX	21	L5 IT CTX_Sp410107
Raw_count	Sp_410107	L5 IT CTX	21	L5 IT CTX_Sp410107
Raw_count	Sp_410107	L5 IT CTX	15	L5 IT CTX_Sp410107
Raw_count	Sp_410107	L5 IT CTX	8	L5 IT CTX_Sp410107
Raw_count	Sp_410107	L5 IT CTX	19	L5 IT CTX_Sp410107
Raw_count	Sp_410107	L5 IT CTX	12	L5 IT CTX_Sp410107
Raw_count	Sp_410107	L5 IT CTX	26	L5 IT CTX_Sp410107
Raw_count	Sp_410107	L5 IT CTX	6	L5 IT CTX_Sp410107
Raw_count	Sp_410107	L5 IT CTX	7	L5 IT CTX_Sp410107
Raw_count	Sp_410107	L5 IT CTX	5	L5 IT CTX_Sp410107
Raw_count	Sp_410107	L5 IT CTX	12	L5 IT CTX_Sp410107
Raw_count	Sp_410107	L5 IT CTX	18	L5 IT CTX_Sp410107
Raw_count	Sp_410107	L5 IT CTX	21	L5 IT CTX_Sp410107
Raw_count	Sp_410107	L5 IT CTX	14	L5 IT CTX_Sp410107
Raw_count	Sp_410107	L5 IT CTX	10	L5 IT CTX_Sp410107
Raw_count	Sp_410107	L5 IT CTX	14	L5 IT CTX_Sp410107
Raw_count	Sp_410107	L5 IT CTX	9	L5 IT CTX_Sp410107
Raw_count	Sp_410107	L5 IT CTX	5	L5 IT CTX_Sp410107
Raw_count	Sp_410107	L5 IT CTX	16	L5 IT CTX_Sp410107
Raw_count	Sp_410107	L5 IT CTX	13	L5 IT CTX_Sp410107
Raw_count	Sp_410107	L5 IT CTX	22	L5 IT CTX_Sp410107
Raw_count	Sp_410107	L5 IT CTX	41	L5 IT CTX_Sp410107
Raw_count	Sp_410107	L5 IT CTX	29	L5 IT CTX_Sp410107
Raw_count	Sp_410107	L5 IT CTX	20	L5 IT CTX_Sp410107
Raw_count	Sp_410107	L5 IT CTX	30	L5 IT CTX_Sp410107
Raw_count	Sp_410107	L5 IT CTX	5	L5 IT CTX_Sp410107
Raw_count	Sp_410107	L5 IT CTX	1	L5 IT CTX_Sp410107
Raw_count	Sp_410107	L5 IT CTX	17	L5 IT CTX_Sp410107
Raw_count	Sp_410107	L5 IT CTX	40	L5 IT CTX_Sp410107
Raw_count	Sp_410107	L5 IT CTX	54	L5 IT CTX_Sp410107
Raw_count	Sp_410107	L5 IT CTX	20	L5 IT CTX_Sp410107
Raw_count	Sp_410107	L5 IT CTX	14	L5 IT CTX_Sp410107
Raw_count	Sp_410107	L5 IT CTX	32	L5 IT CTX_Sp410107
Raw_count	Sp_410107	L5 IT CTX	12	L5 IT CTX_Sp410107
Raw_count	Sp_410107	L5 IT CTX	31	L5 IT CTX_Sp410107
Raw_count	Sp_410107	L5 IT CTX	75	L5 IT CTX_Sp410107
Raw_count	Sp_410107	L5 IT CTX	30	L5 IT CTX_Sp410107
Raw_count	Sp_410107	L5 IT CTX	9	L5 IT CTX_Sp410107
Raw_count	Sp_410107	L5 IT CTX	13	L5 IT CTX_Sp410107
Raw_count	Sp_410107	L5 IT CTX	15	L5 IT CTX_Sp410107
Raw_count	Sp_410107	L5 IT CTX	35	L5 IT CTX_Sp410107
Raw_count	Sp_410107	L5 IT CTX	8	L5 IT CTX_Sp410107
Raw_count	Sp_410107	L5 IT CTX	4	L5 IT CTX_Sp410107
Raw_count	Sp_410107	L5 IT CTX	19	L5 IT CTX_Sp410107
Raw_count	Sp_410107	L5 IT CTX	17	L5 IT CTX_Sp410107
Raw_count	Sp_410107	L5 IT CTX	22	L5 IT CTX_Sp410107
Raw_count	Sp_410107	L5 IT CTX	31	L5 IT CTX_Sp410107
Raw_count	Sp_410107	L5 IT CTX	14	L5 IT CTX_Sp410107
Raw_count	Sp_410107	L5 IT CTX	1	L5 IT CTX_Sp410107
Raw_count	Sp_410107	L5 IT CTX	9	L5 IT CTX_Sp410107
Raw_count	Sp_410107	L5 IT CTX	19	L5 IT CTX_Sp410107
Raw_count	Sp_410107	L5 IT CTX	17	L5 IT CTX_Sp410107
Raw_count	Sp_410107	L5 IT CTX	0	L5 IT CTX_Sp410107
Raw_count	Sp_410107	L5 IT CTX	8	L5 IT CTX_Sp410107
Raw_count	Sp_410107	L5 IT CTX	8	L5 IT CTX_Sp410107
Raw_count	Sp_410107	L5 IT CTX	25	L5 IT CTX_Sp410107
Raw_count	Sp_410107	L5 IT CTX	16	L5 IT CTX_Sp410107
Raw_count	Sp_410107	L5 IT CTX	31	L5 IT CTX_Sp410107
Raw_count	Sp_410107	L5 IT CTX	11	L5 IT CTX_Sp410107
Raw_count	Sp_410107	L5 IT CTX	24	L5 IT CTX_Sp410107
Raw_count	Sp_410107	L5 IT CTX	48	L5 IT CTX_Sp410107
Raw_count	Sp_410107	L5 IT CTX	18	L5 IT CTX_Sp410107
Raw_count	Sp_410107	L5 IT CTX	16	L5 IT CTX_Sp410107
Raw_count	Sp_410107	L5 IT CTX	25	L5 IT CTX_Sp410107
Raw_count	Sp_410107	L5 IT CTX	15	L5 IT CTX_Sp410107
Raw_count	Sp_410107	L5 IT CTX	11	L5 IT CTX_Sp410107
Raw_count	Sp_410107	L5 IT CTX	13	L5 IT CTX_Sp410107
Raw_count	Sp_410107	L5 IT CTX	12	L5 IT CTX_Sp410107
Raw_count	Sp_410107	L5 IT CTX	18	L5 IT CTX_Sp410107
Raw_count	Sp_410107	L5 IT CTX	15	L5 IT CTX_Sp410107
Raw_count	Sp_410107	L5 IT CTX	12	L5 IT CTX_Sp410107
Raw_count	Sp_410107	L5 IT CTX	22	L5 IT CTX_Sp410107
Raw_count	Sp_410107	L5 IT CTX	37	L5 IT CTX_Sp410107
Raw_count	Sp_410107	L5 IT CTX	5	L5 IT CTX_Sp410107
Raw_count	Sp_410107	L5 IT CTX	6	L5 IT CTX_Sp410107
Raw_count	Sp_410107	L5 IT CTX	26	L5 IT CTX_Sp410107
Raw_count	Sp_410107	L5 IT CTX	24	L5 IT CTX_Sp410107
Raw_count	Sp_410107	L5 IT CTX	13	L5 IT CTX_Sp410107
Raw_count	Sp_410107	L5 IT CTX	6	L5 IT CTX_Sp410107
Raw_count	Sp_410107	L5 IT CTX	14	L5 IT CTX_Sp410107
Raw_count	Sp_410107	L5 IT CTX	21	L5 IT CTX_Sp410107
Raw_count	Sp_410107	L5 IT CTX	8	L5 IT CTX_Sp410107
Raw_count	Sp_410107	L5 IT CTX	19	L5 IT CTX_Sp410107
Raw_count	Sp_410107	L5 IT CTX	11	L5 IT CTX_Sp410107
Raw_count	Sp_410107	L5 IT CTX	28	L5 IT CTX_Sp410107
Raw_count	Sp_410107	L5 IT CTX	24	L5 IT CTX_Sp410107
Raw_count	Sp_410107	L5 IT CTX	64	L5 IT CTX_Sp410107
Raw_count	Sp_410107	L5 IT CTX	12	L5 IT CTX_Sp410107
Raw_count	Sp_410107	L5 IT CTX	20	L5 IT CTX_Sp410107
Raw_count	Sp_410107	L5 IT CTX	34	L5 IT CTX_Sp410107
Raw_count	Sp_410107	L5 IT CTX	35	L5 IT CTX_Sp410107
Raw_count	Sp_410107	L5 IT CTX	10	L5 IT CTX_Sp410107
Raw_count	Sp_410107	L5 IT CTX	31	L5 IT CTX_Sp410107
Raw_count	Sp_410107	L5 IT CTX	14	L5 IT CTX_Sp410107
Raw_count	Sp_410107	L5 IT CTX	9	L5 IT CTX_Sp410107
Raw_count	Sp_410107	L5 IT CTX	28	L5 IT CTX_Sp410107
Raw_count	Sp_410107	L5 IT CTX	15	L5 IT CTX_Sp410107
Raw_count	Sp_410107	L5 IT CTX	64	L5 IT CTX_Sp410107
Raw_count	Sp_410107	L5 IT CTX	38	L5 IT CTX_Sp410107
Raw_count	Sp_410107	L5 IT CTX	34	L5 IT CTX_Sp410107
Raw_count	Sp_410107	L5 IT CTX	26	L5 IT CTX_Sp410107
Raw_count	Sp_410107	L5 IT CTX	24	L5 IT CTX_Sp410107
Raw_count	Sp_410107	L5 IT CTX	30	L5 IT CTX_Sp410107
Raw_count	Sp_410107	L5 IT CTX	23	L5 IT CTX_Sp410107
Raw_count	Sp_410107	L5 IT CTX	29	L5 IT CTX_Sp410107
Raw_count	Sp_410107	L5 IT CTX	8	L5 IT CTX_Sp410107
Raw_count	Sp_410107	L5 IT CTX	20	L5 IT CTX_Sp410107
Raw_count	Sp_410107	L5 IT CTX	29	L5 IT CTX_Sp410107
Raw_count	Sp_410107	L5 IT CTX	8	L5 IT CTX_Sp410107
Raw_count	Sp_410107	L5 IT CTX	29	L5 IT CTX_Sp410107
Raw_count	Sp_410107	L5 IT CTX	20	L5 IT CTX_Sp410107
Raw_count	Sp_410107	L5 IT CTX	15	L5 IT CTX_Sp410107
Raw_count	Sp_410107	L5 IT CTX	28	L5 IT CTX_Sp410107
Raw_count	Sp_410107	L5 IT CTX	68	L5 IT CTX_Sp410107
Raw_count	Sp_410107	L5 IT CTX	16	L5 IT CTX_Sp410107
Raw_count	Sp_410107	L5 IT CTX	9	L5 IT CTX_Sp410107
Raw_count	Sp_410107	L5 IT CTX	21	L5 IT CTX_Sp410107
Raw_count	Sp_410107	L5 IT CTX	23	L5 IT CTX_Sp410107
Raw_count	Sp_410107	L5 IT CTX	27	L5 IT CTX_Sp410107
Raw_count	Sp_410107	L5 IT CTX	21	L5 IT CTX_Sp410107
Raw_count	Sp_410107	L5 IT CTX	10	L5 IT CTX_Sp410107
Raw_count	Sp_410107	L5 IT CTX	22	L5 IT CTX_Sp410107
Raw_count	Sp_410107	L5 IT CTX	34	L5 IT CTX_Sp410107
Raw_count	Sp_410107	L5 IT CTX	23	L5 IT CTX_Sp410107
Raw_count	Sp_410107	L5 IT CTX	35	L5 IT CTX_Sp410107
Raw_count	Sp_410107	L5 IT CTX	10	L5 IT CTX_Sp410107
Raw_count	Sp_410107	L5 IT CTX	18	L5 IT CTX_Sp410107
Raw_count	Sp_410107	L5 IT CTX	19	L5 IT CTX_Sp410107
Raw_count	Sp_410107	L5 IT CTX	31	L5 IT CTX_Sp410107
Raw_count	Sp_410107	L5 IT CTX	15	L5 IT CTX_Sp410107
Raw_count	Sp_410107	L5 IT CTX	23	L5 IT CTX_Sp410107
Raw_count	Sp_410107	L5 IT CTX	14	L5 IT CTX_Sp410107
Raw_count	Sp_410107	L5 IT CTX	9	L5 IT CTX_Sp410107
Raw_count	Sp_410107	L5 IT CTX	20	L5 IT CTX_Sp410107
Raw_count	Sp_410107	L5 IT CTX	25	L5 IT CTX_Sp410107
Raw_count	Sp_410107	L5 IT CTX	10	L5 IT CTX_Sp410107
Raw_count	Sp_410107	L5 IT CTX	14	L5 IT CTX_Sp410107
Raw_count	Sp_410107	L5 IT CTX	7	L5 IT CTX_Sp410107
Raw_count	Sp_410107	L5 IT CTX	33	L5 IT CTX_Sp410107
Raw_count	Sp_410107	L5 IT CTX	11	L5 IT CTX_Sp410107
Raw_count	Sp_410107	L5 IT CTX	5	L5 IT CTX_Sp410107
Raw_count	Sp_410107	L5 IT CTX	34	L5 IT CTX_Sp410107
Raw_count	Sp_410107	L5 IT CTX	7	L5 IT CTX_Sp410107
Raw_count	Sp_410107	L5 IT CTX	22	L5 IT CTX_Sp410107
Raw_count	Sp_410107	L5 IT CTX	10	L5 IT CTX_Sp410107
Raw_count	Sp_410107	L5 IT CTX	3	L5 IT CTX_Sp410107
Raw_count	Sp_410107	L5 IT CTX	28	L5 IT CTX_Sp410107
Raw_count	Sp_410107	L5 IT CTX	36	L5 IT CTX_Sp410107
Raw_count	Sp_410107	L5 IT CTX	6	L5 IT CTX_Sp410107
Raw_count	Sp_410107	L5 IT CTX	22	L5 IT CTX_Sp410107
Raw_count	Sp_410107	L5 IT CTX	35	L5 IT CTX_Sp410107
Raw_count	Sp_410107	L5 IT CTX	23	L5 IT CTX_Sp410107
Raw_count	Sp_410107	L5 IT CTX	34	L5 IT CTX_Sp410107
Raw_count	Sp_410107	L5 IT CTX	26	L5 IT CTX_Sp410107
Raw_count	Sp_410107	L5 IT CTX	4	L5 IT CTX_Sp410107
Raw_count	Sp_410107	L5 IT CTX	11	L5 IT CTX_Sp410107
Raw_count	Sp_410107	L5 IT CTX	19	L5 IT CTX_Sp410107
Raw_count	Sp_410107	L5 IT CTX	12	L5 IT CTX_Sp410107
Raw_count	Sp_410107	L5 IT CTX	86	L5 IT CTX_Sp410107
Raw_count	Sp_410107	L5 IT CTX	22	L5 IT CTX_Sp410107
Raw_count	Sp_410107	L5 IT CTX	30	L5 IT CTX_Sp410107
Raw_count	Sp_410107	L5 IT CTX	6	L5 IT CTX_Sp410107
Raw_count	Sp_410107	L5 IT CTX	34	L5 IT CTX_Sp410107
Raw_count	Sp_410107	L5 IT CTX	20	L5 IT CTX_Sp410107
Raw_count	Sp_410107	L5 IT CTX	15	L5 IT CTX_Sp410107
Raw_count	Sp_410107	L5 IT CTX	21	L5 IT CTX_Sp410107
Raw_count	Sp_410107	L5 IT CTX	8	L5 IT CTX_Sp410107
Raw_count	Sp_410107	L5 IT CTX	32	L5 IT CTX_Sp410107
Raw_count	Sp_410107	L5 IT CTX	10	L5 IT CTX_Sp410107
Raw_count	Sp_410107	L5 IT CTX	19	L5 IT CTX_Sp410107
Raw_count	Sp_410107	L5 IT CTX	11	L5 IT CTX_Sp410107
Raw_count	Sp_410107	L5 IT CTX	14	L5 IT CTX_Sp410107
Raw_count	Sp_410107	L5 IT CTX	9	L5 IT CTX_Sp410107
Raw_count	Sp_410107	L5 IT CTX	29	L5 IT CTX_Sp410107
Raw_count	Sp_410107	L5 IT CTX	19	L5 IT CTX_Sp410107
Raw_count	Sp_410107	L5 IT CTX	22	L5 IT CTX_Sp410107
Raw_count	Sp_410107	L5 IT CTX	16	L5 IT CTX_Sp410107
Raw_count	Sp_410107	L5 IT CTX	20	L5 IT CTX_Sp410107
Raw_count	Sp_410107	L5 IT CTX	20	L5 IT CTX_Sp410107
Raw_count	Sp_410107	L5 IT CTX	37	L5 IT CTX_Sp410107
Raw_count	Sp_410107	L5 IT CTX	19	L5 IT CTX_Sp410107
Raw_count	Sp_410107	L5 IT CTX	59	L5 IT CTX_Sp410107
Raw_count	Sp_410107	L5 IT CTX	9	L5 IT CTX_Sp410107
Raw_count	Sp_410107	L5 IT CTX	34	L5 IT CTX_Sp410107
Raw_count	Sp_410107	L5 IT CTX	49	L5 IT CTX_Sp410107
Raw_count	Sp_410107	L5 IT CTX	14	L5 IT CTX_Sp410107
Raw_count	Sp_410107	L5 IT CTX	26	L5 IT CTX_Sp410107
Raw_count	Sp_410107	L5 IT CTX	41	L5 IT CTX_Sp410107
Raw_count	Sp_410107	L5 IT CTX	4	L5 IT CTX_Sp410107
Raw_count	Sp_410107	L5 IT CTX	6	L5 IT CTX_Sp410107
Raw_count	Sp_410107	L5 IT CTX	20	L5 IT CTX_Sp410107
Raw_count	Sp_410107	L5 IT CTX	20	L5 IT CTX_Sp410107
Raw_count	Sp_410107	L5 IT CTX	21	L5 IT CTX_Sp410107
Raw_count	Sp_410107	L5 IT CTX	6	L5 IT CTX_Sp410107
Raw_count	Sp_410107	L5 IT CTX	28	L5 IT CTX_Sp410107
Raw_count	Sp_410107	L5 IT CTX	14	L5 IT CTX_Sp410107
Raw_count	Sp_410107	L5 IT CTX	16	L5 IT CTX_Sp410107
Raw_count	Sp_410107	L5 IT CTX	7	L5 IT CTX_Sp410107
Raw_count	Sp_410107	L5 IT CTX	24	L5 IT CTX_Sp410107
Raw_count	Sp_410107	L5 IT CTX	9	L5 IT CTX_Sp410107
Raw_count	Sp_410107	L5 IT CTX	4	L5 IT CTX_Sp410107
Raw_count	Sp_410107	L5 IT CTX	16	L5 IT CTX_Sp410107
Raw_count	Sp_410107	L5 IT CTX	24	L5 IT CTX_Sp410107
Raw_count	Sp_410107	L5 IT CTX	17	L5 IT CTX_Sp410107
Raw_count	Sp_410107	L5 IT CTX	23	L5 IT CTX_Sp410107
Raw_count	Sp_410107	L5 IT CTX	36	L5 IT CTX_Sp410107
Raw_count	Sp_410107	L5 IT CTX	8	L5 IT CTX_Sp410107
Raw_count	Sp_410107	L5 IT CTX	6	L5 IT CTX_Sp410107
Raw_count	Sp_410107	L5 IT CTX	9	L5 IT CTX_Sp410107
Raw_count	Sp_410107	L5 IT CTX	7	L5 IT CTX_Sp410107
Raw_count	Sp_410107	L5 IT CTX	18	L5 IT CTX_Sp410107
Raw_count	Sp_410107	L5 IT CTX	31	L5 IT CTX_Sp410107
Raw_count	Sp_410107	L5 IT CTX	21	L5 IT CTX_Sp410107
Raw_count	Sp_410107	L5 IT CTX	6	L5 IT CTX_Sp410107
Raw_count	Sp_410107	L5 IT CTX	10	L5 IT CTX_Sp410107
Raw_count	Sp_410107	L5 IT CTX	13	L5 IT CTX_Sp410107
Raw_count	Sp_410107	L5 IT CTX	27	L5 IT CTX_Sp410107
Raw_count	Sp_410107	L5 IT CTX	40	L5 IT CTX_Sp410107
Raw_count	Sp_410107	L5 IT CTX	19	L5 IT CTX_Sp410107
Raw_count	Sp_410107	L5 IT CTX	73	L5 IT CTX_Sp410107
Raw_count	Sp_410107	L5 IT CTX	31	L5 IT CTX_Sp410107
Raw_count	Sp_410107	L5 IT CTX	26	L5 IT CTX_Sp410107
Raw_count	Sp_410107	L5 IT CTX	12	L5 IT CTX_Sp410107
Raw_count	Sp_410107	L5 IT CTX	10	L5 IT CTX_Sp410107
Raw_count	Sp_410107	L5 IT CTX	6	L5 IT CTX_Sp410107
Raw_count	Sp_410107	L5 IT CTX	12	L5 IT CTX_Sp410107
Raw_count	Sp_410107	L5 IT CTX	30	L5 IT CTX_Sp410107
Raw_count	Sp_410107	L5 IT CTX	13	L5 IT CTX_Sp410107
Raw_count	Sp_410107	L5 IT CTX	9	L5 IT CTX_Sp410107
Raw_count	Sp_410107	L5 IT CTX	20	L5 IT CTX_Sp410107
Raw_count	Sp_410107	L5 IT CTX	2	L5 IT CTX_Sp410107
Raw_count	Sp_410107	L5 IT CTX	19	L5 IT CTX_Sp410107
Raw_count	Sp_410107	L5 IT CTX	13	L5 IT CTX_Sp410107
Raw_count	Sp_410107	L5 IT CTX	15	L5 IT CTX_Sp410107
Raw_count	Sp_410107	L5 IT CTX	46	L5 IT CTX_Sp410107
Raw_count	Sp_410107	L5 IT CTX	13	L5 IT CTX_Sp410107
Raw_count	Sp_410107	L5 IT CTX	14	L5 IT CTX_Sp410107
Raw_count	Sp_410107	L5 IT CTX	29	L5 IT CTX_Sp410107
Raw_count	Sp_410107	L5 IT CTX	1	L5 IT CTX_Sp410107
Raw_count	Sp_410107	L5 IT CTX	7	L5 IT CTX_Sp410107
Raw_count	Sp_410107	L5 IT CTX	28	L5 IT CTX_Sp410107
Raw_count	Sp_410107	L5 IT CTX	10	L5 IT CTX_Sp410107
Raw_count	Sp_410107	L5 IT CTX	22	L5 IT CTX_Sp410107
Raw_count	Sp_410107	L5 IT CTX	12	L5 IT CTX_Sp410107
Raw_count	Sp_410107	L5 IT CTX	12	L5 IT CTX_Sp410107
Raw_count	Sp_410107	L5 IT CTX	12	L5 IT CTX_Sp410107
Raw_count	Sp_410107	L5 IT CTX	14	L5 IT CTX_Sp410107
Raw_count	Sp_410107	L5 IT CTX	28	L5 IT CTX_Sp410107
Raw_count	Sp_410107	L5 IT CTX	23	L5 IT CTX_Sp410107
Raw_count	Sp_410107	L5 IT CTX	13	L5 IT CTX_Sp410107
Raw_count	Sp_410107	L5 IT CTX	17	L5 IT CTX_Sp410107
Raw_count	Sp_410107	L5 IT CTX	12	L5 IT CTX_Sp410107
Raw_count	Sp_410107	L5 IT CTX	21	L5 IT CTX_Sp410107
Raw_count	Sp_410107	L5 IT CTX	9	L5 IT CTX_Sp410107
Raw_count	Sp_410107	L5 IT CTX	73	L5 IT CTX_Sp410107
Raw_count	Sp_410107	L5 IT CTX	8	L5 IT CTX_Sp410107
Raw_count	Sp_410107	L5 IT CTX	7	L5 IT CTX_Sp410107
Raw_count	Sp_410107	L5 IT CTX	25	L5 IT CTX_Sp410107
Raw_count	Sp_410107	L5 IT CTX	20	L5 IT CTX_Sp410107
Raw_count	Sp_410107	L5 IT CTX	15	L5 IT CTX_Sp410107
Raw_count	Sp_410107	L5 IT CTX	24	L5 IT CTX_Sp410107
Raw_count	Sp_410107	L5 IT CTX	5	L5 IT CTX_Sp410107
Raw_count	Sp_410107	L5 IT CTX	21	L5 IT CTX_Sp410107
Raw_count	Sp_410107	L5 IT CTX	25	L5 IT CTX_Sp410107
Raw_count	Sp_410107	L5 IT CTX	9	L5 IT CTX_Sp410107
Raw_count	Sp_410107	L5 IT CTX	13	L5 IT CTX_Sp410107
Raw_count	Sp_410107	L5 IT CTX	22	L5 IT CTX_Sp410107
Raw_count	Sp_410107	L5 IT CTX	23	L5 IT CTX_Sp410107
Raw_count	Sp_410107	L5 IT CTX	26	L5 IT CTX_Sp410107
Raw_count	Sp_410107	L5 IT CTX	23	L5 IT CTX_Sp410107
Raw_count	Sp_410107	L5 IT CTX	10	L5 IT CTX_Sp410107
Raw_count	Sp_410107	L5 IT CTX	15	L5 IT CTX_Sp410107
Raw_count	Sp_410107	L5 IT CTX	21	L5 IT CTX_Sp410107
Raw_count	Sp_410107	L5 IT CTX	14	L5 IT CTX_Sp410107
Raw_count	Sp_410107	L5 IT CTX	44	L5 IT CTX_Sp410107
Raw_count	Sp_410107	L5 IT CTX	14	L5 IT CTX_Sp410107
Raw_count	Sp_410107	L5 IT CTX	11	L5 IT CTX_Sp410107
Raw_count	Sp_410107	L5 IT CTX	54	L5 IT CTX_Sp410107
Raw_count	Sp_410107	L5 IT CTX	20	L5 IT CTX_Sp410107
Raw_count	Sp_410107	L5 IT CTX	10	L5 IT CTX_Sp410107
Raw_count	Sp_410107	L5 IT CTX	9	L5 IT CTX_Sp410107
Raw_count	Sp_410107	L5 IT CTX	7	L5 IT CTX_Sp410107
Raw_count	Sp_410107	L5 IT CTX	19	L5 IT CTX_Sp410107
Raw_count	Sp_410107	L5 IT CTX	8	L5 IT CTX_Sp410107
Raw_count	Sp_410107	L5 IT CTX	42	L5 IT CTX_Sp410107
Raw_count	Sp_410107	L5 IT CTX	10	L5 IT CTX_Sp410107
Raw_count	Sp_410107	L5 IT CTX	12	L5 IT CTX_Sp410107
Raw_count	Sp_410107	L5 IT CTX	20	L5 IT CTX_Sp410107
Raw_count	Sp_410107	L5 IT CTX	35	L5 IT CTX_Sp410107
Raw_count	Sp_410107	L5 IT CTX	11	L5 IT CTX_Sp410107
Raw_count	Sp_410107	L5 IT CTX	14	L5 IT CTX_Sp410107
Raw_count	Sp_410107	L5 IT CTX	15	L5 IT CTX_Sp410107
Raw_count	Sp_410107	L5 IT CTX	13	L5 IT CTX_Sp410107
Raw_count	Sp_410107	L5 IT CTX	30	L5 IT CTX_Sp410107
Raw_count	Sp_410107	L5 IT CTX	3	L5 IT CTX_Sp410107
Raw_count	Sp_410107	L5 IT CTX	35	L5 IT CTX_Sp410107
Raw_count	Sp_410107	L5 IT CTX	44	L5 IT CTX_Sp410107
Raw_count	Sp_410107	L5 IT CTX	21	L5 IT CTX_Sp410107
Raw_count	Sp_410107	L5 IT CTX	43	L5 IT CTX_Sp410107
Raw_count	Sp_410107	L5 IT CTX	32	L5 IT CTX_Sp410107
Raw_count	Sp_410107	L5 IT CTX	53	L5 IT CTX_Sp410107
Raw_count	Sp_410107	L5 IT CTX	4	L5 IT CTX_Sp410107
Raw_count	Sp_410107	L5 IT CTX	20	L5 IT CTX_Sp410107
Raw_count	Sp_410107	L5 IT CTX	23	L5 IT CTX_Sp410107
Raw_count	Sp_410107	L5 IT CTX	24	L5 IT CTX_Sp410107
Raw_count	Sp_410107	L5 IT CTX	35	L5 IT CTX_Sp410107
Raw_count	Sp_410107	L5 IT CTX	8	L5 IT CTX_Sp410107
Raw_count	Sp_410107	L5 IT CTX	22	L5 IT CTX_Sp410107
Raw_count	Sp_410107	L5 IT CTX	16	L5 IT CTX_Sp410107
Raw_count	Sp_410107	L5 IT CTX	15	L5 IT CTX_Sp410107
Raw_count	Sp_410107	L5 IT CTX	9	L5 IT CTX_Sp410107
Raw_count	Sp_410107	L5 IT CTX	8	L5 IT CTX_Sp410107
Raw_count	Sp_410107	L5 IT CTX	30	L5 IT CTX_Sp410107
Raw_count	Sp_410107	L5 IT CTX	17	L5 IT CTX_Sp410107
Raw_count	Sp_410107	L5 IT CTX	21	L5 IT CTX_Sp410107
Raw_count	Sp_410107	L5 IT CTX	34	L5 IT CTX_Sp410107
Raw_count	Sp_410107	L5 IT CTX	32	L5 IT CTX_Sp410107
Raw_count	Sp_410107	L5 IT CTX	48	L5 IT CTX_Sp410107
Raw_count	Sp_410107	L5 IT CTX	32	L5 IT CTX_Sp410107
Raw_count	Sp_410107	L5 IT CTX	41	L5 IT CTX_Sp410107
Raw_count	Sp_410107	L5 IT CTX	10	L5 IT CTX_Sp410107
Raw_count	Sp_410107	L5 IT CTX	25	L5 IT CTX_Sp410107
Raw_count	Sp_410107	L5 IT CTX	10	L5 IT CTX_Sp410107
Raw_count	Sp_410107	L5 IT CTX	40	L5 IT CTX_Sp410107
Raw_count	Sp_410107	L5 IT CTX	5	L5 IT CTX_Sp410107
Raw_count	Sp_410107	L5 IT CTX	8	L5 IT CTX_Sp410107
Raw_count	Sp_410107	L5 IT CTX	51	L5 IT CTX_Sp410107
Raw_count	Sp_410107	L5 IT CTX	16	L5 IT CTX_Sp410107
Raw_count	Sp_410107	L5 IT CTX	5	L5 IT CTX_Sp410107
Raw_count	Sp_410107	L5 IT CTX	21	L5 IT CTX_Sp410107
Raw_count	Sp_410107	L5 IT CTX	15	L5 IT CTX_Sp410107
Raw_count	Sp_410107	L5 IT CTX	10	L5 IT CTX_Sp410107
Raw_count	Sp_410107	L5 IT CTX	31	L5 IT CTX_Sp410107
Raw_count	Sp_410107	L5 IT CTX	26	L5 IT CTX_Sp410107
Raw_count	Sp_410107	L5 IT CTX	17	L5 IT CTX_Sp410107
Raw_count	Sp_410107	L5 IT CTX	13	L5 IT CTX_Sp410107
Raw_count	Sp_410107	L5 IT CTX	38	L5 IT CTX_Sp410107
Raw_count	Sp_410107	L5 IT CTX	14	L5 IT CTX_Sp410107
Raw_count	Sp_410107	L5 IT CTX	29	L5 IT CTX_Sp410107
Raw_count	Sp_410107	L5 IT CTX	13	L5 IT CTX_Sp410107
Raw_count	Sp_410107	L5 IT CTX	23	L5 IT CTX_Sp410107
Raw_count	Sp_410107	L5 IT CTX	46	L5 IT CTX_Sp410107
Raw_count	Sp_410107	L5 IT CTX	24	L5 IT CTX_Sp410107
Raw_count	Sp_410107	L5 IT CTX	9	L5 IT CTX_Sp410107
Raw_count	Sp_410107	L5 IT CTX	74	L5 IT CTX_Sp410107
Raw_count	Sp_410107	L5 IT CTX	8	L5 IT CTX_Sp410107
Raw_count	Sp_410107	L5 IT CTX	28	L5 IT CTX_Sp410107
Raw_count	Sp_410107	L5 IT CTX	21	L5 IT CTX_Sp410107
Raw_count	Sp_410107	L5 IT CTX	56	L5 IT CTX_Sp410107
Raw_count	Sp_410107	L5 IT CTX	12	L5 IT CTX_Sp410107
Raw_count	Sp_410107	L5 IT CTX	13	L5 IT CTX_Sp410107
Raw_count	Sp_410107	L5 IT CTX	30	L5 IT CTX_Sp410107
Raw_count	Sp_410107	L5 IT CTX	19	L5 IT CTX_Sp410107
Raw_count	Sp_410107	L5 IT CTX	32	L5 IT CTX_Sp410107
Raw_count	Sp_410107	L5 IT CTX	8	L5 IT CTX_Sp410107
Raw_count	Sp_410107	L5 IT CTX	10	L5 IT CTX_Sp410107
Raw_count	Sp_410107	L5 IT CTX	3	L5 IT CTX_Sp410107
Raw_count	Sp_410107	L5 IT CTX	19	L5 IT CTX_Sp410107
Raw_count	Sp_410107	L5 IT CTX	40	L5 IT CTX_Sp410107
Raw_count	Sp_410107	L5 IT CTX	29	L5 IT CTX_Sp410107
Raw_count	Sp_410107	L5 IT CTX	26	L5 IT CTX_Sp410107
Raw_count	Sp_410107	L5 IT CTX	44	L5 IT CTX_Sp410107
Raw_count	Sp_410107	L5 IT CTX	18	L5 IT CTX_Sp410107
Raw_count	Sp_410107	L5 IT CTX	15	L5 IT CTX_Sp410107
Raw_count	Sp_410107	L5 IT CTX	4	L5 IT CTX_Sp410107
Raw_count	Sp_410107	L5 IT CTX	33	L5 IT CTX_Sp410107
Raw_count	Sp_410107	L5 IT CTX	5	L5 IT CTX_Sp410107
Raw_count	Sp_410107	L5 IT CTX	8	L5 IT CTX_Sp410107
Raw_count	Sp_410107	L5 IT CTX	5	L5 IT CTX_Sp410107
Raw_count	Sp_410107	L5 IT CTX	21	L5 IT CTX_Sp410107
Raw_count	Sp_410107	L5 IT CTX	18	L5 IT CTX_Sp410107
Raw_count	Sp_410107	L5 IT CTX	13	L5 IT CTX_Sp410107
Raw_count	Sp_410107	L5 IT CTX	14	L5 IT CTX_Sp410107
Raw_count	Sp_410107	L5 IT CTX	33	L5 IT CTX_Sp410107
Raw_count	Sp_410107	L5 IT CTX	7	L5 IT CTX_Sp410107
Raw_count	Sp_410107	L5 IT CTX	12	L5 IT CTX_Sp410107
Raw_count	Sp_410107	L5 IT CTX	16	L5 IT CTX_Sp410107
Raw_count	Sp_410107	L5 IT CTX	15	L5 IT CTX_Sp410107
Raw_count	Sp_410107	L5 IT CTX	9	L5 IT CTX_Sp410107
Raw_count	Sp_410107	L5 IT CTX	22	L5 IT CTX_Sp410107
Raw_count	Sp_410107	L5 IT CTX	46	L5 IT CTX_Sp410107
Raw_count	Sp_410107	L5 IT CTX	26	L5 IT CTX_Sp410107
Raw_count	Sp_410107	L5 IT CTX	14	L5 IT CTX_Sp410107
Raw_count	Sp_410107	L5 IT CTX	5	L5 IT CTX_Sp410107
Raw_count	Sp_410107	L5 IT CTX	8	L5 IT CTX_Sp410107
Raw_count	Sp_410107	L5 IT CTX	11	L5 IT CTX_Sp410107
Raw_count	Sp_410107	L5 IT CTX	44	L5 IT CTX_Sp410107
Raw_count	Sp_410107	L5 IT CTX	27	L5 IT CTX_Sp410107
Raw_count	Sp_410107	L5 IT CTX	12	L5 IT CTX_Sp410107
Raw_count	Sp_410107	L5 IT CTX	18	L5 IT CTX_Sp410107
Raw_count	Sp_410107	L5 IT CTX	44	L5 IT CTX_Sp410107
Raw_count	Sp_410107	L5 IT CTX	9	L5 IT CTX_Sp410107
Raw_count	Sp_410107	L5 IT CTX	33	L5 IT CTX_Sp410107
Raw_count	Sp_410107	L5 IT CTX	10	L5 IT CTX_Sp410107
Raw_count	Sp_410107	L5 IT CTX	13	L5 IT CTX_Sp410107
Raw_count	Sp_410107	L5 IT CTX	37	L5 IT CTX_Sp410107
Raw_count	Sp_410107	L5 IT CTX	17	L5 IT CTX_Sp410107
Raw_count	Sp_410107	L5 IT CTX	8	L5 IT CTX_Sp410107
Raw_count	Sp_410107	L5 IT CTX	17	L5 IT CTX_Sp410107
Raw_count	Sp_410107	L5 IT CTX	8	L5 IT CTX_Sp410107
Raw_count	Sp_410107	L5 IT CTX	39	L5 IT CTX_Sp410107
Raw_count	Sp_410107	L5 IT CTX	15	L5 IT CTX_Sp410107
Raw_count	Sp_410107	L5 IT CTX	7	L5 IT CTX_Sp410107
Raw_count	Sp_410107	L5 IT CTX	5	L5 IT CTX_Sp410107
Raw_count	Sp_410107	L5 IT CTX	12	L5 IT CTX_Sp410107
Raw_count	Sp_410107	L5 IT CTX	10	L5 IT CTX_Sp410107
Raw_count	Sp_410107	L5 IT CTX	57	L5 IT CTX_Sp410107
Raw_count	Sp_410107	L5 IT CTX	10	L5 IT CTX_Sp410107
Raw_count	Sp_410107	L5 IT CTX	14	L5 IT CTX_Sp410107
Raw_count	Sp_410107	L5 IT CTX	33	L5 IT CTX_Sp410107
Raw_count	Sp_410107	L5 IT CTX	12	L5 IT CTX_Sp410107
Raw_count	Sp_410107	L5 IT CTX	5	L5 IT CTX_Sp410107
Raw_count	Sp_410107	L5 IT CTX	27	L5 IT CTX_Sp410107
Raw_count	Sp_410107	L5 IT CTX	11	L5 IT CTX_Sp410107
Raw_count	Sp_410107	L5 IT CTX	5	L5 IT CTX_Sp410107
Raw_count	Sp_410107	L5 IT CTX	37	L5 IT CTX_Sp410107
Raw_count	Sp_410107	L5 IT CTX	14	L5 IT CTX_Sp410107
Raw_count	Sp_410107	L5 IT CTX	9	L5 IT CTX_Sp410107
Raw_count	Sp_410107	L5 IT CTX	43	L5 IT CTX_Sp410107
Raw_count	Sp_410107	L5 IT CTX	22	L5 IT CTX_Sp410107
Raw_count	Sp_410107	L5 IT CTX	20	L5 IT CTX_Sp410107
Raw_count	Sp_410107	L5 IT CTX	16	L5 IT CTX_Sp410107
Raw_count	Sp_410107	L5 IT CTX	13	L5 IT CTX_Sp410107
Raw_count	Sp_410107	L5 IT CTX	10	L5 IT CTX_Sp410107
Raw_count	Sp_410107	L5 IT CTX	22	L5 IT CTX_Sp410107
Raw_count	Sp_410107	L5 IT CTX	5	L5 IT CTX_Sp410107
Raw_count	Sp_410107	L5 IT CTX	21	L5 IT CTX_Sp410107
Raw_count	Sp_410107	L5 IT CTX	6	L5 IT CTX_Sp410107
Raw_count	Sp_410107	L5 IT CTX	41	L5 IT CTX_Sp410107
Raw_count	Sp_410107	L5 IT CTX	13	L5 IT CTX_Sp410107
Raw_count	Sp_410107	L5 IT CTX	13	L5 IT CTX_Sp410107
Raw_count	Sp_410107	L5 IT CTX	23	L5 IT CTX_Sp410107
Raw_count	Sp_410107	L5 IT CTX	47	L5 IT CTX_Sp410107
Raw_count	Sp_410107	L5 IT CTX	16	L5 IT CTX_Sp410107
Raw_count	Sp_410107	L5 IT CTX	16	L5 IT CTX_Sp410107
Raw_count	Sp_410107	L5 IT CTX	16	L5 IT CTX_Sp410107
Raw_count	Sp_410107	L5 IT CTX	13	L5 IT CTX_Sp410107
Raw_count	Sp_410107	L5 IT CTX	9	L5 IT CTX_Sp410107
Raw_count	Sp_410107	L5 IT CTX	1	L5 IT CTX_Sp410107
Raw_count	Sp_410107	L5 IT CTX	8	L5 IT CTX_Sp410107
Raw_count	Sp_410107	L5 IT CTX	22	L5 IT CTX_Sp410107
Raw_count	Sp_410107	L5 IT CTX	12	L5 IT CTX_Sp410107
Raw_count	Sp_410107	L5 IT CTX	21	L5 IT CTX_Sp410107
Raw_count	Sp_410107	L5 IT CTX	22	L5 IT CTX_Sp410107
Raw_count	Sp_410107	L5 IT CTX	10	L5 IT CTX_Sp410107
Raw_count	Sp_410107	L5 IT CTX	15	L5 IT CTX_Sp410107
Raw_count	Sp_410107	L5 IT CTX	13	L5 IT CTX_Sp410107
Raw_count	Sp_410107	L5 IT CTX	13	L5 IT CTX_Sp410107
Raw_count	Sp_410107	L5 IT CTX	5	L5 IT CTX_Sp410107
Raw_count	Sp_410107	L5 IT CTX	20	L5 IT CTX_Sp410107
Raw_count	Sp_410107	L5 IT CTX	9	L5 IT CTX_Sp410107
Raw_count	Sp_410107	L5 IT CTX	12	L5 IT CTX_Sp410107
Raw_count	Sp_410107	L5 IT CTX	19	L5 IT CTX_Sp410107
Raw_count	Sp_410107	L5 IT CTX	24	L5 IT CTX_Sp410107
Raw_count	Sp_410107	L5 IT CTX	15	L5 IT CTX_Sp410107
Raw_count	Sp_410107	L5 IT CTX	12	L5 IT CTX_Sp410107
Raw_count	Sp_410107	L5 IT CTX	11	L5 IT CTX_Sp410107
Raw_count	Sp_410107	L5 IT CTX	32	L5 IT CTX_Sp410107
Raw_count	Sp_410107	L5 IT CTX	21	L5 IT CTX_Sp410107
Raw_count	Sp_410107	L5 IT CTX	3	L5 IT CTX_Sp410107
Raw_count	Sp_410107	L5 IT CTX	11	L5 IT CTX_Sp410107
Raw_count	Sp_410107	L5 IT CTX	15	L5 IT CTX_Sp410107
Raw_count	Sp_410107	L5 IT CTX	9	L5 IT CTX_Sp410107
Raw_count	Sp_410107	L5 IT CTX	15	L5 IT CTX_Sp410107
Raw_count	Sp_410107	L5 IT CTX	10	L5 IT CTX_Sp410107
Raw_count	Sp_410107	L5 IT CTX	16	L5 IT CTX_Sp410107
Raw_count	Sp_410107	L5 IT CTX	20	L5 IT CTX_Sp410107
Raw_count	Sp_410107	L5 IT CTX	16	L5 IT CTX_Sp410107
Raw_count	Sp_410107	L5 IT CTX	43	L5 IT CTX_Sp410107
Raw_count	Sp_410107	L5 IT CTX	46	L5 IT CTX_Sp410107
Raw_count	Sp_410107	L5 IT CTX	6	L5 IT CTX_Sp410107
Raw_count	Sp_410107	L5 IT CTX	37	L5 IT CTX_Sp410107
Raw_count	Sp_410107	L5 IT CTX	35	L5 IT CTX_Sp410107
Raw_count	Sp_410107	L5 IT CTX	9	L5 IT CTX_Sp410107
Raw_count	Sp_410107	L5 IT CTX	20	L5 IT CTX_Sp410107
Raw_count	Sp_410107	L5 IT CTX	23	L5 IT CTX_Sp410107
Raw_count	Sp_410107	L5 IT CTX	14	L5 IT CTX_Sp410107
Raw_count	Sp_410107	L5 IT CTX	36	L5 IT CTX_Sp410107
Raw_count	Sp_410107	L5 IT CTX	30	L5 IT CTX_Sp410107
Raw_count	Sp_410107	L5 IT CTX	51	L5 IT CTX_Sp410107
Raw_count	Sp_410107	L5 IT CTX	15	L5 IT CTX_Sp410107
Raw_count	Sp_410107	L5 IT CTX	24	L5 IT CTX_Sp410107
Raw_count	Sp_410107	L5 IT CTX	46	L5 IT CTX_Sp410107
Raw_count	Sp_410107	L5 IT CTX	14	L5 IT CTX_Sp410107
Raw_count	Sp_410107	L5 IT CTX	25	L5 IT CTX_Sp410107
Raw_count	Sp_410107	L5 IT CTX	39	L5 IT CTX_Sp410107
Raw_count	Sp_410107	L5 IT CTX	38	L5 IT CTX_Sp410107
Raw_count	Sp_410107	L5 IT CTX	7	L5 IT CTX_Sp410107
Raw_count	Sp_410107	L5 IT CTX	43	L5 IT CTX_Sp410107
Raw_count	Sp_410107	L5 IT CTX	1	L5 IT CTX_Sp410107
Raw_count	Sp_410107	L5 IT CTX	28	L5 IT CTX_Sp410107
Raw_count	Sp_410107	L5 IT CTX	26	L5 IT CTX_Sp410107
Raw_count	Sp_410107	L5 IT CTX	10	L5 IT CTX_Sp410107
Raw_count	Sp_410107	L5 IT CTX	32	L5 IT CTX_Sp410107
Raw_count	Sp_410107	L5 IT CTX	30	L5 IT CTX_Sp410107
Raw_count	Sp_410107	L5 IT CTX	33	L5 IT CTX_Sp410107
Raw_count	Sp_410107	L5 IT CTX	19	L5 IT CTX_Sp410107
Raw_count	Sp_410107	L5 IT CTX	26	L5 IT CTX_Sp410107
Raw_count	Sp_410107	L5 IT CTX	25	L5 IT CTX_Sp410107
Raw_count	Sp_410107	L5 IT CTX	11	L5 IT CTX_Sp410107
Raw_count	Sp_410107	L5 IT CTX	5	L5 IT CTX_Sp410107
Raw_count	Sp_410107	L5 IT CTX	28	L5 IT CTX_Sp410107
Raw_count	Sp_410107	L5 IT CTX	26	L5 IT CTX_Sp410107
Raw_count	Sp_410107	L5 IT CTX	15	L5 IT CTX_Sp410107
Raw_count	Sp_410107	L5 IT CTX	40	L5 IT CTX_Sp410107
Raw_count	Sp_410107	L5 IT CTX	26	L5 IT CTX_Sp410107
Raw_count	Sp_410107	L5 IT CTX	24	L5 IT CTX_Sp410107
Raw_count	Sp_410107	L5 IT CTX	4	L5 IT CTX_Sp410107
Raw_count	Sp_410107	L5 IT CTX	25	L5 IT CTX_Sp410107
Raw_count	Sp_410107	L5 IT CTX	25	L5 IT CTX_Sp410107
Raw_count	Sp_410107	L5 IT CTX	14	L5 IT CTX_Sp410107
Raw_count	Sp_410107	L5 IT CTX	15	L5 IT CTX_Sp410107
Raw_count	Sp_410107	L5 IT CTX	9	L5 IT CTX_Sp410107
Raw_count	Sp_410107	L5 IT CTX	22	L5 IT CTX_Sp410107
Raw_count	Sp_410107	L5 IT CTX	25	L5 IT CTX_Sp410107
Raw_count	Sp_410107	L5 IT CTX	14	L5 IT CTX_Sp410107
Raw_count	Sp_410107	L5 IT CTX	27	L5 IT CTX_Sp410107
Raw_count	Sp_410107	L5 IT CTX	39	L5 IT CTX_Sp410107
Raw_count	Sp_410107	L5 IT CTX	12	L5 IT CTX_Sp410107
Raw_count	Sp_410107	L5 IT CTX	37	L5 IT CTX_Sp410107
Raw_count	Sp_410107	L5 IT CTX	22	L5 IT CTX_Sp410107
Raw_count	Sp_410107	L5 IT CTX	13	L5 IT CTX_Sp410107
Raw_count	Sp_410107	L5 IT CTX	34	L5 IT CTX_Sp410107
Raw_count	Sp_410107	L5 IT CTX	17	L5 IT CTX_Sp410107
Raw_count	Sp_410107	L5 IT CTX	10	L5 IT CTX_Sp410107
Raw_count	Sp_410107	L5 IT CTX	44	L5 IT CTX_Sp410107
Raw_count	Sp_410107	L5 IT CTX	11	L5 IT CTX_Sp410107
Raw_count	Sp_410107	L5 IT CTX	10	L5 IT CTX_Sp410107
Raw_count	Sp_410107	L5 IT CTX	17	L5 IT CTX_Sp410107
Raw_count	Sp_410107	L5 IT CTX	38	L5 IT CTX_Sp410107
Raw_count	Sp_410107	L5 IT CTX	10	L5 IT CTX_Sp410107
Raw_count	Sp_410107	L5 IT CTX	25	L5 IT CTX_Sp410107
Raw_count	Sp_410107	L5 IT CTX	13	L5 IT CTX_Sp410107
Raw_count	Sp_410107	L5 IT CTX	9	L5 IT CTX_Sp410107
Raw_count	Sp_410107	L5 IT CTX	18	L5 IT CTX_Sp410107
Raw_count	Sp_410107	L5 IT CTX	31	L5 IT CTX_Sp410107
Raw_count	Sp_410107	L5 IT CTX	33	L5 IT CTX_Sp410107
Raw_count	Sp_410107	L5 IT CTX	23	L5 IT CTX_Sp410107
Raw_count	Sp_410107	L5 IT CTX	30	L5 IT CTX_Sp410107
Raw_count	Sp_410107	L5 IT CTX	4	L5 IT CTX_Sp410107
Raw_count	Sp_410107	L5 IT CTX	40	L5 IT CTX_Sp410107
Raw_count	Sp_410107	L5 IT CTX	17	L5 IT CTX_Sp410107
Raw_count	Sp_410107	L5 IT CTX	33	L5 IT CTX_Sp410107
Raw_count	Sp_410107	L5 IT CTX	3	L5 IT CTX_Sp410107
Raw_count	Sp_410107	L5 IT CTX	20	L5 IT CTX_Sp410107
Raw_count	Sp_410107	L5 IT CTX	17	L5 IT CTX_Sp410107
Raw_count	Sp_410107	L5 IT CTX	20	L5 IT CTX_Sp410107
Raw_count	Sp_410107	L5 IT CTX	18	L5 IT CTX_Sp410107
Raw_count	Sp_410107	L5 IT CTX	18	L5 IT CTX_Sp410107
Raw_count	Sp_410107	L5 IT CTX	22	L5 IT CTX_Sp410107
Raw_count	Sp_410107	L5 IT CTX	8	L5 IT CTX_Sp410107
Raw_count	Sp_410107	L5 IT CTX	8	L5 IT CTX_Sp410107
Raw_count	Sp_410107	L5 IT CTX	14	L5 IT CTX_Sp410107
Raw_count	Sp_410107	L5 IT CTX	26	L5 IT CTX_Sp410107
Raw_count	Sp_410107	L5 IT CTX	37	L5 IT CTX_Sp410107
Raw_count	Sp_410107	L5 IT CTX	13	L5 IT CTX_Sp410107
Raw_count	Sp_410107	L5 IT CTX	24	L5 IT CTX_Sp410107
Raw_count	Sp_410107	L5 IT CTX	16	L5 IT CTX_Sp410107
Raw_count	Sp_410107	L5 IT CTX	17	L5 IT CTX_Sp410107
Raw_count	Sp_410107	L5 IT CTX	15	L5 IT CTX_Sp410107
Raw_count	Sp_410107	L5 IT CTX	27	L5 IT CTX_Sp410107
Raw_count	Sp_410107	L5 IT CTX	6	L5 IT CTX_Sp410107
Raw_count	Sp_410107	L5 IT CTX	11	L5 IT CTX_Sp410107
Raw_count	Sp_410107	L5 IT CTX	16	L5 IT CTX_Sp410107
Raw_count	Sp_410107	L5 IT CTX	33	L5 IT CTX_Sp410107
Raw_count	Sp_410107	L5 IT CTX	11	L5 IT CTX_Sp410107
Raw_count	Sp_410107	L5 IT CTX	15	L5 IT CTX_Sp410107
Raw_count	Sp_410107	L5 IT CTX	18	L5 IT CTX_Sp410107
Raw_count	Sp_410107	L5 IT CTX	26	L5 IT CTX_Sp410107
Raw_count	Sp_410107	L5 IT CTX	33	L5 IT CTX_Sp410107
Raw_count	Sp_410107	L5 IT CTX	10	L5 IT CTX_Sp410107
Raw_count	Sp_410107	L5 IT CTX	34	L5 IT CTX_Sp410107
Raw_count	Sp_410107	L5 IT CTX	18	L5 IT CTX_Sp410107
Raw_count	Sp_410107	L5 IT CTX	5	L5 IT CTX_Sp410107
Raw_count	Sp_410107	L5 IT CTX	16	L5 IT CTX_Sp410107
Raw_count	Sp_410107	L5 IT CTX	8	L5 IT CTX_Sp410107
Raw_count	Sp_410107	L5 IT CTX	7	L5 IT CTX_Sp410107
Raw_count	Sp_410107	L5 IT CTX	11	L5 IT CTX_Sp410107
Raw_count	Sp_410107	L5 IT CTX	13	L5 IT CTX_Sp410107
Raw_count	Sp_410107	L5 IT CTX	21	L5 IT CTX_Sp410107
Raw_count	Sp_410107	L5 IT CTX	23	L5 IT CTX_Sp410107
Raw_count	Sp_410107	L5 IT CTX	13	L5 IT CTX_Sp410107
Raw_count	Sp_410107	L5 IT CTX	7	L5 IT CTX_Sp410107
Raw_count	Sp_410107	L5 IT CTX	14	L5 IT CTX_Sp410107
Raw_count	Sp_410107	L5 IT CTX	33	L5 IT CTX_Sp410107
Raw_count	Sp_410107	L5 IT CTX	19	L5 IT CTX_Sp410107
Raw_count	Sp_410107	L5 IT CTX	2	L5 IT CTX_Sp410107
Raw_count	Sp_410107	L5 IT CTX	10	L5 IT CTX_Sp410107
Raw_count	Sp_410107	L5 IT CTX	29	L5 IT CTX_Sp410107
Raw_count	Sp_410107	L5 IT CTX	17	L5 IT CTX_Sp410107
Raw_count	Sp_410107	L5 IT CTX	2	L5 IT CTX_Sp410107
Raw_count	Sp_410107	L5 IT CTX	16	L5 IT CTX_Sp410107
Raw_count	Sp_410107	L5 IT CTX	34	L5 IT CTX_Sp410107
Raw_count	Sp_410107	L5 IT CTX	23	L5 IT CTX_Sp410107
Raw_count	Sp_410107	L5 IT CTX	53	L5 IT CTX_Sp410107
Raw_count	Sp_410107	L5 IT CTX	28	L5 IT CTX_Sp410107
Raw_count	Sp_410107	L5 IT CTX	12	L5 IT CTX_Sp410107
Raw_count	Sp_410107	L5 IT CTX	13	L5 IT CTX_Sp410107
Raw_count	Sp_410107	L5 IT CTX	7	L5 IT CTX_Sp410107
Raw_count	Sp_410107	L5 IT CTX	3	L5 IT CTX_Sp410107
Raw_count	Sp_410107	L5 IT CTX	41	L5 IT CTX_Sp410107
Raw_count	Sp_410107	L5 IT CTX	18	L5 IT CTX_Sp410107
Raw_count	Sp_410107	L5 IT CTX	34	L5 IT CTX_Sp410107
Raw_count	Sp_410107	L5 IT CTX	12	L5 IT CTX_Sp410107
Raw_count	Sp_410107	L5 IT CTX	24	L5 IT CTX_Sp410107
Raw_count	Sp_410107	L5 IT CTX	19	L5 IT CTX_Sp410107
Raw_count	Sp_410107	L5 IT CTX	46	L5 IT CTX_Sp410107
Raw_count	Sp_410107	L5 IT CTX	27	L5 IT CTX_Sp410107
Raw_count	Sp_410107	L5 IT CTX	30	L5 IT CTX_Sp410107
Raw_count	Sp_410107	L5 IT CTX	11	L5 IT CTX_Sp410107
Raw_count	Sp_410107	L5 IT CTX	21	L5 IT CTX_Sp410107
Raw_count	Sp_410107	L5 IT CTX	22	L5 IT CTX_Sp410107
Raw_count	Sp_410107	L5 IT CTX	22	L5 IT CTX_Sp410107
Raw_count	Sp_410107	L5 IT CTX	19	L5 IT CTX_Sp410107
Raw_count	Sp_410107	L5 IT CTX	29	L5 IT CTX_Sp410107
Raw_count	Sp_410107	L5 IT CTX	19	L5 IT CTX_Sp410107
Raw_count	Sp_410107	L5 IT CTX	26	L5 IT CTX_Sp410107
Raw_count	Sp_410107	L5 IT CTX	9	L5 IT CTX_Sp410107
Raw_count	Sp_410107	L5 IT CTX	15	L5 IT CTX_Sp410107
Raw_count	Sp_410107	L5 IT CTX	32	L5 IT CTX_Sp410107
Raw_count	Sp_410107	L5 IT CTX	10	L5 IT CTX_Sp410107
Raw_count	Sp_410107	L5 IT CTX	23	L5 IT CTX_Sp410107
Raw_count	Sp_410107	L5 IT CTX	17	L5 IT CTX_Sp410107
Raw_count	Sp_410107	L5 IT CTX	13	L5 IT CTX_Sp410107
Raw_count	Sp_410107	L5 IT CTX	15	L5 IT CTX_Sp410107
Raw_count	Sp_410107	L5 IT CTX	72	L5 IT CTX_Sp410107
Raw_count	Sp_410107	L5 IT CTX	23	L5 IT CTX_Sp410107
Raw_count	Sp_410107	L5 IT CTX	27	L5 IT CTX_Sp410107
Raw_count	Sp_410107	L5 IT CTX	23	L5 IT CTX_Sp410107
Raw_count	Sp_410107	L5 IT CTX	5	L5 IT CTX_Sp410107
Raw_count	Sp_410107	L5 IT CTX	16	L5 IT CTX_Sp410107
Raw_count	Sp_410107	L5 IT CTX	22	L5 IT CTX_Sp410107
Raw_count	Sp_410107	L5 IT CTX	50	L5 IT CTX_Sp410107
Raw_count	Sp_410107	L5 IT CTX	17	L5 IT CTX_Sp410107
Raw_count	Sp_410107	L5 IT CTX	26	L5 IT CTX_Sp410107
Raw_count	Sp_410107	L5 IT CTX	21	L5 IT CTX_Sp410107
Raw_count	Sp_410107	L5 IT CTX	21	L5 IT CTX_Sp410107
Raw_count	Sp_410107	L5 IT CTX	28	L5 IT CTX_Sp410107
Raw_count	Sp_410107	L5 IT CTX	11	L5 IT CTX_Sp410107
Raw_count	Sp_410107	L5 IT CTX	11	L5 IT CTX_Sp410107
Raw_count	Sp_410107	L5 IT CTX	10	L5 IT CTX_Sp410107
Raw_count	Sp_410107	L5 IT CTX	19	L5 IT CTX_Sp410107
Raw_count	Sp_410107	L5 IT CTX	5	L5 IT CTX_Sp410107
Raw_count	Sp_410107	L5 IT CTX	26	L5 IT CTX_Sp410107
Raw_count	Sp_410107	L5 IT CTX	25	L5 IT CTX_Sp410107
Raw_count	Sp_410107	L5 IT CTX	28	L5 IT CTX_Sp410107
Raw_count	Sp_410107	L5 IT CTX	8	L5 IT CTX_Sp410107
Raw_count	Sp_410107	L5 IT CTX	16	L5 IT CTX_Sp410107
Raw_count	Sp_410107	L5 IT CTX	13	L5 IT CTX_Sp410107
Raw_count	Sp_410107	L5 IT CTX	30	L5 IT CTX_Sp410107
Raw_count	Sp_410107	L5 IT CTX	21	L5 IT CTX_Sp410107
Raw_count	Sp_410107	L5 IT CTX	38	L5 IT CTX_Sp410107
Raw_count	Sp_410107	L5 IT CTX	24	L5 IT CTX_Sp410107
Raw_count	Sp_410107	L5 IT CTX	54	L5 IT CTX_Sp410107
Raw_count	Sp_410107	L5 IT CTX	58	L5 IT CTX_Sp410107
Raw_count	Sp_410107	L5 IT CTX	24	L5 IT CTX_Sp410107
Raw_count	Sp_410107	L5 IT CTX	34	L5 IT CTX_Sp410107
Raw_count	Sp_410107	L5 IT CTX	7	L5 IT CTX_Sp410107
Raw_count	Sp_410107	L5 IT CTX	27	L5 IT CTX_Sp410107
Raw_count	Sp_410107	L5 IT CTX	13	L5 IT CTX_Sp410107
Raw_count	Sp_410107	L5 IT CTX	29	L5 IT CTX_Sp410107
Raw_count	Sp_410107	L5 IT CTX	55	L5 IT CTX_Sp410107
Raw_count	Sp_410107	L5 IT CTX	7	L5 IT CTX_Sp410107
Raw_count	Sp_410107	L5 IT CTX	4	L5 IT CTX_Sp410107
Raw_count	Sp_410107	L5 IT CTX	26	L5 IT CTX_Sp410107
Raw_count	Sp_410107	L5 IT CTX	22	L5 IT CTX_Sp410107
Raw_count	Sp_410107	L5 IT CTX	32	L5 IT CTX_Sp410107
Raw_count	Sp_410107	L5 IT CTX	8	L5 IT CTX_Sp410107
Raw_count	Sp_410107	L5 IT CTX	25	L5 IT CTX_Sp410107
Raw_count	Sp_410107	L5 IT CTX	18	L5 IT CTX_Sp410107
Raw_count	Sp_410107	L5 IT CTX	32	L5 IT CTX_Sp410107
Raw_count	Sp_410107	L5 IT CTX	17	L5 IT CTX_Sp410107
Raw_count	Sp_410107	L5 IT CTX	13	L5 IT CTX_Sp410107
Raw_count	Sp_410107	L5 IT CTX	32	L5 IT CTX_Sp410107
Raw_count	Sp_410107	L5 IT CTX	5	L5 IT CTX_Sp410107
Raw_count	Sp_410107	L5 IT CTX	56	L5 IT CTX_Sp410107
Raw_count	Sp_410107	L5 IT CTX	10	L5 IT CTX_Sp410107
Raw_count	Sp_410107	L5 IT CTX	11	L5 IT CTX_Sp410107
Raw_count	Sp_410107	L5 IT CTX	16	L5 IT CTX_Sp410107
Raw_count	Sp_410107	L5 IT CTX	11	L5 IT CTX_Sp410107
Raw_count	Sp_410107	L5 IT CTX	16	L5 IT CTX_Sp410107
Raw_count	Sp_410107	L5 IT CTX	23	L5 IT CTX_Sp410107
Raw_count	Sp_410107	L5 IT CTX	4	L5 IT CTX_Sp410107
Raw_count	Sp_410107	L5 IT CTX	20	L5 IT CTX_Sp410107
Raw_count	Sp_410107	L5 IT CTX	9	L5 IT CTX_Sp410107
Raw_count	Sp_410107	L5 IT CTX	24	L5 IT CTX_Sp410107
Raw_count	Sp_410107	L5 IT CTX	17	L5 IT CTX_Sp410107
Raw_count	Sp_410107	L5 IT CTX	62	L5 IT CTX_Sp410107
Raw_count	Sp_410107	L5 IT CTX	18	L5 IT CTX_Sp410107
Raw_count	Sp_410107	L5 IT CTX	16	L5 IT CTX_Sp410107
Raw_count	Sp_410107	L5 IT CTX	4	L5 IT CTX_Sp410107
Raw_count	Sp_410107	L5 IT CTX	5	L5 IT CTX_Sp410107
Raw_count	Sp_410107	L5 IT CTX	21	L5 IT CTX_Sp410107
Raw_count	Sp_410107	L5 IT CTX	13	L5 IT CTX_Sp410107
Raw_count	Sp_410107	L5 IT CTX	24	L5 IT CTX_Sp410107
Raw_count	Sp_410107	L5 IT CTX	10	L5 IT CTX_Sp410107
Raw_count	Sp_410107	L5 IT CTX	22	L5 IT CTX_Sp410107
Raw_count	Sp_410107	L5 IT CTX	13	L5 IT CTX_Sp410107
Raw_count	Sp_410107	L5 IT CTX	21	L5 IT CTX_Sp410107
Raw_count	Sp_410107	L5 IT CTX	30	L5 IT CTX_Sp410107
Raw_count	Sp_410107	L5 IT CTX	51	L5 IT CTX_Sp410107
Raw_count	Sp_410107	L5 IT CTX	40	L5 IT CTX_Sp410107
Raw_count	Sp_410107	L5 IT CTX	8	L5 IT CTX_Sp410107
Raw_count	Sp_410107	L5 IT CTX	4	L5 IT CTX_Sp410107
Raw_count	Sp_410107	L5 IT CTX	29	L5 IT CTX_Sp410107
Raw_count	Sp_410107	L5 IT CTX	15	L5 IT CTX_Sp410107
Raw_count	Sp_410107	L5 IT CTX	11	L5 IT CTX_Sp410107
Raw_count	Sp_410107	L5 IT CTX	25	L5 IT CTX_Sp410107
Raw_count	Sp_410107	L5 IT CTX	34	L5 IT CTX_Sp410107
Raw_count	Sp_410107	L5 IT CTX	38	L5 IT CTX_Sp410107
Raw_count	Sp_410107	L5 IT CTX	5	L5 IT CTX_Sp410107
Raw_count	Sp_410107	L5 IT CTX	5	L5 IT CTX_Sp410107
Raw_count	Sp_410107	L5 IT CTX	3	L5 IT CTX_Sp410107
Raw_count	Sp_410107	L5 IT CTX	24	L5 IT CTX_Sp410107
Raw_count	Sp_410107	L5 IT CTX	11	L5 IT CTX_Sp410107
Raw_count	Sp_410107	L5 IT CTX	6	L5 IT CTX_Sp410107
Raw_count	Sp_410107	L5 IT CTX	43	L5 IT CTX_Sp410107
Raw_count	Sp_410107	L5 IT CTX	20	L5 IT CTX_Sp410107
Raw_count	Sp_410107	L5 IT CTX	19	L5 IT CTX_Sp410107
Raw_count	Sp_410107	L5 IT CTX	16	L5 IT CTX_Sp410107
Raw_count	Sp_410107	L5 IT CTX	17	L5 IT CTX_Sp410107
Raw_count	Sp_410107	L5 IT CTX	2	L5 IT CTX_Sp410107
Raw_count	Sp_410107	L5 IT CTX	8	L5 IT CTX_Sp410107
Raw_count	Sp_410107	L5 IT CTX	29	L5 IT CTX_Sp410107
Raw_count	Sp_410107	L5 IT CTX	12	L5 IT CTX_Sp410107
Raw_count	Sp_410107	L5 IT CTX	22	L5 IT CTX_Sp410107
Raw_count	Sp_410107	L5 IT CTX	9	L5 IT CTX_Sp410107
Raw_count	Sp_410107	L5 IT CTX	18	L5 IT CTX_Sp410107
Raw_count	Sp_410107	L5 IT CTX	36	L5 IT CTX_Sp410107
Raw_count	Sp_410107	L5 IT CTX	5	L5 IT CTX_Sp410107
Raw_count	Sp_410107	L5 IT CTX	7	L5 IT CTX_Sp410107
Raw_count	Sp_410107	L5 IT CTX	8	L5 IT CTX_Sp410107
Raw_count	Sp_410107	L5 IT CTX	4	L5 IT CTX_Sp410107
Raw_count	Sp_410107	L5 IT CTX	14	L5 IT CTX_Sp410107
Raw_count	Sp_410107	L5 IT CTX	18	L5 IT CTX_Sp410107
Raw_count	Sp_410107	L5 IT CTX	6	L5 IT CTX_Sp410107
Raw_count	Sp_410107	L5 IT CTX	14	L5 IT CTX_Sp410107
Raw_count	Sp_410107	L5 IT CTX	8	L5 IT CTX_Sp410107
Raw_count	Sp_410107	L5 IT CTX	40	L5 IT CTX_Sp410107
Raw_count	Sp_410107	L5 IT CTX	13	L5 IT CTX_Sp410107
Raw_count	Sp_410107	L5 IT CTX	35	L5 IT CTX_Sp410107
Raw_count	Sp_410107	L5 IT CTX	10	L5 IT CTX_Sp410107
Raw_count	Sp_410107	L5 IT CTX	30	L5 IT CTX_Sp410107
Raw_count	Sp_410107	L5 IT CTX	13	L5 IT CTX_Sp410107
Raw_count	Sp_410107	L5 IT CTX	29	L5 IT CTX_Sp410107
Raw_count	Sp_410107	L5 IT CTX	34	L5 IT CTX_Sp410107
Raw_count	Sp_410107	L5 IT CTX	5	L5 IT CTX_Sp410107
Raw_count	Sp_410107	L5 IT CTX	3	L5 IT CTX_Sp410107
Raw_count	Sp_410107	L5 IT CTX	33	L5 IT CTX_Sp410107
Raw_count	Sp_410107	L5 IT CTX	8	L5 IT CTX_Sp410107
Raw_count	Sp_410107	L5 IT CTX	12	L5 IT CTX_Sp410107
Raw_count	Sp_410107	L5 IT CTX	21	L5 IT CTX_Sp410107
Raw_count	Sp_410107	L5 IT CTX	18	L5 IT CTX_Sp410107
Raw_count	Sp_410107	L5 IT CTX	16	L5 IT CTX_Sp410107
Raw_count	Sp_410107	L5 IT CTX	27	L5 IT CTX_Sp410107
Raw_count	Sp_410107	L5 IT CTX	22	L5 IT CTX_Sp410107
Raw_count	Sp_410107	L5 IT CTX	35	L5 IT CTX_Sp410107
Raw_count	Sp_410107	L5 IT CTX	22	L5 IT CTX_Sp410107
Raw_count	Sp_410107	L5 IT CTX	16	L5 IT CTX_Sp410107
Raw_count	Sp_410107	L5 IT CTX	21	L5 IT CTX_Sp410107
Raw_count	Sp_410107	L5 IT CTX	9	L5 IT CTX_Sp410107
Raw_count	Sp_410107	L5 IT CTX	33	L5 IT CTX_Sp410107
Raw_count	Sp_410107	L5 IT CTX	22	L5 IT CTX_Sp410107
Raw_count	Sp_410107	L5 IT CTX	12	L5 IT CTX_Sp410107
Raw_count	Sp_410107	L5 IT CTX	44	L5 IT CTX_Sp410107
Raw_count	Sp_410107	L5 IT CTX	5	L5 IT CTX_Sp410107
Raw_count	Sp_410107	L5 IT CTX	29	L5 IT CTX_Sp410107
Raw_count	Sp_410107	L5 IT CTX	24	L5 IT CTX_Sp410107
Raw_count	Sp_410107	L5 IT CTX	34	L5 IT CTX_Sp410107
Raw_count	Sp_410107	L5 IT CTX	21	L5 IT CTX_Sp410107
Raw_count	Sp_410107	L5 IT CTX	19	L5 IT CTX_Sp410107
Raw_count	Sp_410107	L5 IT CTX	8	L5 IT CTX_Sp410107
Raw_count	Sp_410107	L5 IT CTX	1	L5 IT CTX_Sp410107
Raw_count	Sp_410107	L5 IT CTX	14	L5 IT CTX_Sp410107
Raw_count	Sp_410107	L5 IT CTX	48	L5 IT CTX_Sp410107
Raw_count	Sp_410107	L5 IT CTX	14	L5 IT CTX_Sp410107
Raw_count	Sp_410107	L5 IT CTX	23	L5 IT CTX_Sp410107
Raw_count	Sp_410107	L5 IT CTX	10	L5 IT CTX_Sp410107
Raw_count	Sp_410107	L5 IT CTX	5	L5 IT CTX_Sp410107
Raw_count	Sp_410107	L5 IT CTX	7	L5 IT CTX_Sp410107
Raw_count	Sp_410107	L5 IT CTX	12	L5 IT CTX_Sp410107
Raw_count	Sp_410107	L5 IT CTX	13	L5 IT CTX_Sp410107
Raw_count	Sp_410107	L5 IT CTX	55	L5 IT CTX_Sp410107
Raw_count	Sp_410107	L5 IT CTX	27	L5 IT CTX_Sp410107
Raw_count	Sp_410107	L5 IT CTX	29	L5 IT CTX_Sp410107
Raw_count	Sp_410107	L5 IT CTX	38	L5 IT CTX_Sp410107
Raw_count	Sp_410107	L5 IT CTX	14	L5 IT CTX_Sp410107
Raw_count	Sp_410107	L5 IT CTX	37	L5 IT CTX_Sp410107
Raw_count	Sp_410107	L5 IT CTX	9	L5 IT CTX_Sp410107
Raw_count	Sp_410107	L5 IT CTX	11	L5 IT CTX_Sp410107
Raw_count	Sp_410107	L5 IT CTX	9	L5 IT CTX_Sp410107
Raw_count	Sp_410107	L5 IT CTX	58	L5 IT CTX_Sp410107
Raw_count	Sp_410107	L5 IT CTX	6	L5 IT CTX_Sp410107
Raw_count	Sp_410107	L5 IT CTX	18	L5 IT CTX_Sp410107
Raw_count	Sp_410107	L5 IT CTX	42	L5 IT CTX_Sp410107
Raw_count	Sp_410107	L5 IT CTX	25	L5 IT CTX_Sp410107
Raw_count	Sp_410107	L5 IT CTX	14	L5 IT CTX_Sp410107
Raw_count	Sp_410107	L5 IT CTX	47	L5 IT CTX_Sp410107
Raw_count	Sp_410107	L5 IT CTX	56	L5 IT CTX_Sp410107
Raw_count	Sp_410107	L5 IT CTX	19	L5 IT CTX_Sp410107
Raw_count	Sp_410107	L5 IT CTX	40	L5 IT CTX_Sp410107
Raw_count	Sp_410107	L5 IT CTX	16	L5 IT CTX_Sp410107
Raw_count	Sp_410107	L5 IT CTX	26	L5 IT CTX_Sp410107
Raw_count	Sp_410107	L5 IT CTX	21	L5 IT CTX_Sp410107
Raw_count	Sp_410107	L5 IT CTX	79	L5 IT CTX_Sp410107
Raw_count	Sp_410107	L5 IT CTX	22	L5 IT CTX_Sp410107
Raw_count	Sp_410107	L5 IT CTX	25	L5 IT CTX_Sp410107
Raw_count	Sp_410107	L5 IT CTX	23	L5 IT CTX_Sp410107
Raw_count	Sp_410107	L5 IT CTX	1	L5 IT CTX_Sp410107
Raw_count	Sp_410107	L5 IT CTX	31	L5 IT CTX_Sp410107
Raw_count	Sp_410107	L5 IT CTX	34	L5 IT CTX_Sp410107
Raw_count	Sp_410107	L5 IT CTX	23	L5 IT CTX_Sp410107
Raw_count	Sp_410107	L5 IT CTX	4	L5 IT CTX_Sp410107
Raw_count	Sp_410107	L5 IT CTX	23	L5 IT CTX_Sp410107
Raw_count	Sp_410107	L5 IT CTX	8	L5 IT CTX_Sp410107
Raw_count	Sp_410107	L5 IT CTX	39	L5 IT CTX_Sp410107
Raw_count	Sp_410107	L5 IT CTX	21	L5 IT CTX_Sp410107
Raw_count	Sp_410107	L5 IT CTX	13	L5 IT CTX_Sp410107
Raw_count	Sp_410107	L5 IT CTX	17	L5 IT CTX_Sp410107
Raw_count	Sp_410107	L5 IT CTX	25	L5 IT CTX_Sp410107
Raw_count	Sp_410107	L5 IT CTX	12	L5 IT CTX_Sp410107
Raw_count	Sp_410107	L5 IT CTX	4	L5 IT CTX_Sp410107
Raw_count	Sp_410107	L5 IT CTX	16	L5 IT CTX_Sp410107
Raw_count	Sp_410107	L5 IT CTX	19	L5 IT CTX_Sp410107
Raw_count	Sp_410107	L5 IT CTX	19	L5 IT CTX_Sp410107
Raw_count	Sp_410107	L5 IT CTX	8	L5 IT CTX_Sp410107
Raw_count	Sp_410107	L5 IT CTX	10	L5 IT CTX_Sp410107
Raw_count	Sp_410107	L5 IT CTX	15	L5 IT CTX_Sp410107
Raw_count	Sp_410107	L5 IT CTX	32	L5 IT CTX_Sp410107
Raw_count	Sp_410107	L5 IT CTX	15	L5 IT CTX_Sp410107
Raw_count	Sp_410107	L5 IT CTX	25	L5 IT CTX_Sp410107
Raw_count	Sp_410107	L5 IT CTX	12	L5 IT CTX_Sp410107
Raw_count	Sp_410107	L5 IT CTX	19	L5 IT CTX_Sp410107
Raw_count	Sp_410107	L5 IT CTX	28	L5 IT CTX_Sp410107
Raw_count	Sp_410107	L5 IT CTX	32	L5 IT CTX_Sp410107
Raw_count	Sp_410107	L5 IT CTX	24	L5 IT CTX_Sp410107
Raw_count	Sp_410107	L5 IT CTX	37	L5 IT CTX_Sp410107
Raw_count	Sp_410107	L5 IT CTX	19	L5 IT CTX_Sp410107
Raw_count	Sp_410107	L5 IT CTX	8	L5 IT CTX_Sp410107
Raw_count	Sp_410107	L5 IT CTX	43	L5 IT CTX_Sp410107
Raw_count	Sp_410107	L5 IT CTX	7	L5 IT CTX_Sp410107
Raw_count	Sp_410107	L5 IT CTX	17	L5 IT CTX_Sp410107
Raw_count	Sp_410107	L5 IT CTX	19	L5 IT CTX_Sp410107
Raw_count	Sp_410107	L5 IT CTX	42	L5 IT CTX_Sp410107
Raw_count	Sp_410107	L5 IT CTX	27	L5 IT CTX_Sp410107
Raw_count	Sp_410107	L5 IT CTX	9	L5 IT CTX_Sp410107
Raw_count	Sp_410107	L5 IT CTX	6	L5 IT CTX_Sp410107
Raw_count	Sp_410107	L5 IT CTX	10	L5 IT CTX_Sp410107
Raw_count	Sp_410107	L5 IT CTX	65	L5 IT CTX_Sp410107
Raw_count	Sp_410107	L5 IT CTX	54	L5 IT CTX_Sp410107
Raw_count	Sp_410107	L5 IT CTX	105	L5 IT CTX_Sp410107
Raw_count	Sp_410107	L5 IT CTX	35	L5 IT CTX_Sp410107
Raw_count	Sp_410107	L5 IT CTX	33	L5 IT CTX_Sp410107
Raw_count	Sp_410107	L5 IT CTX	38	L5 IT CTX_Sp410107
Raw_count	Sp_410107	L5 IT CTX	25	L5 IT CTX_Sp410107
Raw_count	Sp_410107	L5 IT CTX	3	L5 IT CTX_Sp410107
Raw_count	Sp_410107	L5 IT CTX	12	L5 IT CTX_Sp410107
Raw_count	Sp_410107	L5 IT CTX	37	L5 IT CTX_Sp410107
Raw_count	Sp_410107	L5 IT CTX	41	L5 IT CTX_Sp410107
Raw_count	Sp_410107	L5 IT CTX	53	L5 IT CTX_Sp410107
Raw_count	Sp_410107	L5 IT CTX	11	L5 IT CTX_Sp410107
Raw_count	Sp_410107	L5 IT CTX	25	L5 IT CTX_Sp410107
Raw_count	Sp_410107	L5 IT CTX	7	L5 IT CTX_Sp410107
Raw_count	Sp_410107	L5 IT CTX	6	L5 IT CTX_Sp410107
Raw_count	Sp_410107	L5 IT CTX	15	L5 IT CTX_Sp410107
Raw_count	Sp_410107	L5 IT CTX	18	L5 IT CTX_Sp410107
Raw_count	Sp_410107	L5 IT CTX	7	L5 IT CTX_Sp410107
Raw_count	Sp_410107	L5 IT CTX	16	L5 IT CTX_Sp410107
Raw_count	Sp_410107	L5 IT CTX	26	L5 IT CTX_Sp410107
Raw_count	Sp_410107	L5 IT CTX	21	L5 IT CTX_Sp410107
Raw_count	Sp_410107	L5 IT CTX	52	L5 IT CTX_Sp410107
Raw_count	Sp_410107	L5 IT CTX	27	L5 IT CTX_Sp410107
Raw_count	Sp_410107	L5 IT CTX	25	L5 IT CTX_Sp410107
Raw_count	Sp_410107	L5 IT CTX	23	L5 IT CTX_Sp410107
Raw_count	Sp_410107	L5 IT CTX	22	L5 IT CTX_Sp410107
Raw_count	Sp_410107	L5 IT CTX	18	L5 IT CTX_Sp410107
Raw_count	Sp_410107	L5 IT CTX	37	L5 IT CTX_Sp410107
Raw_count	Sp_410107	L5 IT CTX	28	L5 IT CTX_Sp410107
Raw_count	Sp_410107	L5 IT CTX	11	L5 IT CTX_Sp410107
Raw_count	Sp_410107	L5 IT CTX	24	L5 IT CTX_Sp410107
Raw_count	Sp_410107	L5 IT CTX	29	L5 IT CTX_Sp410107
Raw_count	Sp_410107	L5 IT CTX	54	L5 IT CTX_Sp410107
Raw_count	Sp_410107	L5 IT CTX	22	L5 IT CTX_Sp410107
Raw_count	Sp_410107	L5 IT CTX	65	L5 IT CTX_Sp410107
Raw_count	Sp_410107	L5 IT CTX	40	L5 IT CTX_Sp410107
Raw_count	Sp_410107	L5 IT CTX	6	L5 IT CTX_Sp410107
Raw_count	Sp_410107	L5 IT CTX	17	L5 IT CTX_Sp410107
Raw_count	Sp_410107	L5 IT CTX	15	L5 IT CTX_Sp410107
Raw_count	Sp_410107	L5 IT CTX	27	L5 IT CTX_Sp410107
Raw_count	Sp_410107	L5 IT CTX	41	L5 IT CTX_Sp410107
Raw_count	Sp_410107	L5 IT CTX	16	L5 IT CTX_Sp410107
Raw_count	Sp_410107	L5 IT CTX	14	L5 IT CTX_Sp410107
Raw_count	Sp_410107	L5 IT CTX	20	L5 IT CTX_Sp410107
Raw_count	Sp_410107	L5 IT CTX	34	L5 IT CTX_Sp410107
Raw_count	Sp_410107	L5 IT CTX	5	L5 IT CTX_Sp410107
Raw_count	Sp_410107	L5 IT CTX	14	L5 IT CTX_Sp410107
Raw_count	Sp_410107	L5 IT CTX	49	L5 IT CTX_Sp410107
Raw_count	Sp_410107	L5 IT CTX	37	L5 IT CTX_Sp410107
Raw_count	Sp_410107	L5 IT CTX	24	L5 IT CTX_Sp410107
Raw_count	Sp_410107	L5 IT CTX	20	L5 IT CTX_Sp410107
Raw_count	Sp_410107	L5 IT CTX	8	L5 IT CTX_Sp410107
Raw_count	Sp_410107	L5 IT CTX	6	L5 IT CTX_Sp410107
Raw_count	Sp_410107	L5 IT CTX	34	L5 IT CTX_Sp410107
Raw_count	Sp_410107	L5 IT CTX	3	L5 IT CTX_Sp410107
Raw_count	Sp_410107	L5 IT CTX	12	L5 IT CTX_Sp410107
Raw_count	Sp_410107	L5 IT CTX	17	L5 IT CTX_Sp410107
Raw_count	Sp_410107	L5 IT CTX	6	L5 IT CTX_Sp410107
Raw_count	Sp_410107	L5 IT CTX	9	L5 IT CTX_Sp410107
Raw_count	Sp_410107	L5 IT CTX	14	L5 IT CTX_Sp410107
Raw_count	Sp_410107	L5 IT CTX	6	L5 IT CTX_Sp410107
Raw_count	Sp_410107	L5 IT CTX	33	L5 IT CTX_Sp410107
Raw_count	Sp_410107	L5 IT CTX	32	L5 IT CTX_Sp410107
Raw_count	Sp_410107	L5 IT CTX	23	L5 IT CTX_Sp410107
Raw_count	Sp_410107	L5 IT CTX	11	L5 IT CTX_Sp410107
Raw_count	Sp_410107	L5 IT CTX	61	L5 IT CTX_Sp410107
Raw_count	Sp_410107	L5 IT CTX	32	L5 IT CTX_Sp410107
Raw_count	Sp_410107	L5 IT CTX	15	L5 IT CTX_Sp410107
Raw_count	Sp_410107	L5 IT CTX	35	L5 IT CTX_Sp410107
Raw_count	Sp_410107	L5 IT CTX	24	L5 IT CTX_Sp410107
Raw_count	Sp_410107	L5 IT CTX	45	L5 IT CTX_Sp410107
Raw_count	Sp_410107	L5 IT CTX	8	L5 IT CTX_Sp410107
Raw_count	Sp_410107	L5 IT CTX	7	L5 IT CTX_Sp410107
Raw_count	Sp_410107	L5 IT CTX	41	L5 IT CTX_Sp410107
Raw_count	Sp_410107	L5 IT CTX	84	L5 IT CTX_Sp410107
Raw_count	Sp_410107	L5 IT CTX	8	L5 IT CTX_Sp410107
Raw_count	Sp_410107	L5 IT CTX	6	L5 IT CTX_Sp410107
Raw_count	Sp_410107	L5 IT CTX	20	L5 IT CTX_Sp410107
Raw_count	Sp_410107	L5 IT CTX	31	L5 IT CTX_Sp410107
Raw_count	Sp_410107	L5 IT CTX	22	L5 IT CTX_Sp410107
Raw_count	Sp_410107	L5 IT CTX	10	L5 IT CTX_Sp410107
Raw_count	Sp_410107	L5 IT CTX	17	L5 IT CTX_Sp410107
Raw_count	Sp_410107	L5 IT CTX	4	L5 IT CTX_Sp410107
Raw_count	Sp_410107	L5 IT CTX	49	L5 IT CTX_Sp410107
Raw_count	Sp_410107	L5 IT CTX	12	L5 IT CTX_Sp410107
Raw_count	Sp_410107	L5 IT CTX	20	L5 IT CTX_Sp410107
Raw_count	Sp_410107	L5 IT CTX	7	L5 IT CTX_Sp410107
Raw_count	Sp_410107	L5 IT CTX	12	L5 IT CTX_Sp410107
Raw_count	Sp_410107	L5 IT CTX	6	L5 IT CTX_Sp410107
Raw_count	Sp_410107	L5 IT CTX	9	L5 IT CTX_Sp410107
Raw_count	Sp_410107	L5 IT CTX	42	L5 IT CTX_Sp410107
Raw_count	Sp_410107	L5 IT CTX	3	L5 IT CTX_Sp410107
Raw_count	Sp_410107	L5 IT CTX	41	L5 IT CTX_Sp410107
Raw_count	Sp_410107	L5 IT CTX	5	L5 IT CTX_Sp410107
Raw_count	Sp_410107	L5 IT CTX	16	L5 IT CTX_Sp410107
Raw_count	Sp_410107	L5 IT CTX	20	L5 IT CTX_Sp410107
Raw_count	Sp_410107	L5 IT CTX	7	L5 IT CTX_Sp410107
Raw_count	Sp_410107	L5 IT CTX	40	L5 IT CTX_Sp410107
Raw_count	Sp_410107	L5 IT CTX	3	L5 IT CTX_Sp410107
Raw_count	Sp_410107	L5 IT CTX	8	L5 IT CTX_Sp410107
Raw_count	Sp_410107	L5 IT CTX	14	L5 IT CTX_Sp410107
Raw_count	Sp_410107	L5 IT CTX	22	L5 IT CTX_Sp410107
Raw_count	Sp_410107	L5 IT CTX	17	L5 IT CTX_Sp410107
Raw_count	Sp_410107	L5 IT CTX	11	L5 IT CTX_Sp410107
Raw_count	Sp_410107	L5 IT CTX	24	L5 IT CTX_Sp410107
Raw_count	Sp_410107	L5 IT CTX	35	L5 IT CTX_Sp410107
Raw_count	Sp_410107	L5 IT CTX	15	L5 IT CTX_Sp410107
Raw_count	Sp_410107	L5 IT CTX	4	L5 IT CTX_Sp410107
Raw_count	Sp_410107	L5 IT CTX	13	L5 IT CTX_Sp410107
Raw_count	Sp_410107	L5 IT CTX	42	L5 IT CTX_Sp410107
Raw_count	Sp_410107	L5 IT CTX	30	L5 IT CTX_Sp410107
Raw_count	Sp_410107	L5 IT CTX	12	L5 IT CTX_Sp410107
Raw_count	Sp_410107	L5 IT CTX	16	L5 IT CTX_Sp410107
Raw_count	Sp_410107	L5 IT CTX	20	L5 IT CTX_Sp410107
Raw_count	Sp_410107	L5 IT CTX	18	L5 IT CTX_Sp410107
Raw_count	Sp_410107	L5 IT CTX	4	L5 IT CTX_Sp410107
Raw_count	Sp_410107	L5 IT CTX	13	L5 IT CTX_Sp410107
Raw_count	Sp_410107	L5 IT CTX	24	L5 IT CTX_Sp410107
Raw_count	Sp_410107	L5 IT CTX	23	L5 IT CTX_Sp410107
Raw_count	Sp_410107	L5 IT CTX	10	L5 IT CTX_Sp410107
Raw_count	Sp_410107	L5 IT CTX	4	L5 IT CTX_Sp410107
Raw_count	Sp_410107	L5 IT CTX	9	L5 IT CTX_Sp410107
Raw_count	Sp_410107	L5 IT CTX	40	L5 IT CTX_Sp410107
Raw_count	Sp_410107	L5 IT CTX	17	L5 IT CTX_Sp410107
Raw_count	Sp_410107	L5 IT CTX	16	L5 IT CTX_Sp410107
Raw_count	Sp_410107	L5 IT CTX	19	L5 IT CTX_Sp410107
Raw_count	Sp_410107	L5 IT CTX	14	L5 IT CTX_Sp410107
Raw_count	Sp_410107	L5 IT CTX	18	L5 IT CTX_Sp410107
Raw_count	Sp_410107	L5 IT CTX	37	L5 IT CTX_Sp410107
Raw_count	Sp_410107	L5 IT CTX	18	L5 IT CTX_Sp410107
Raw_count	Sp_410107	L5 IT CTX	8	L5 IT CTX_Sp410107
Raw_count	Sp_410107	L5 IT CTX	6	L5 IT CTX_Sp410107
Raw_count	Sp_410107	L5 IT CTX	22	L5 IT CTX_Sp410107
Raw_count	Sp_410107	L5 IT CTX	20	L5 IT CTX_Sp410107
Raw_count	Sp_410107	L5 IT CTX	32	L5 IT CTX_Sp410107
Raw_count	Sp_410107	L5 IT CTX	10	L5 IT CTX_Sp410107
Raw_count	Sp_410107	L5 IT CTX	16	L5 IT CTX_Sp410107
Raw_count	Sp_410107	L5 IT CTX	21	L5 IT CTX_Sp410107
Raw_count	Sp_410107	L5 IT CTX	21	L5 IT CTX_Sp410107
Raw_count	Sp_410107	L5 IT CTX	13	L5 IT CTX_Sp410107
Raw_count	Sp_410107	L5 IT CTX	15	L5 IT CTX_Sp410107
Raw_count	Sp_410107	L5 IT CTX	20	L5 IT CTX_Sp410107
Raw_count	Sp_410107	L5 IT CTX	5	L5 IT CTX_Sp410107
Raw_count	Sp_410107	L5 IT CTX	19	L5 IT CTX_Sp410107
Raw_count	Sp_410107	L5 IT CTX	28	L5 IT CTX_Sp410107
Raw_count	Sp_410107	L5 IT CTX	28	L5 IT CTX_Sp410107
Raw_count	Sp_410107	L5 IT CTX	40	L5 IT CTX_Sp410107
Raw_count	Sp_410107	L5 IT CTX	13	L5 IT CTX_Sp410107
Raw_count	Sp_410107	L5 IT CTX	33	L5 IT CTX_Sp410107
Raw_count	Sp_410107	L5 IT CTX	14	L5 IT CTX_Sp410107
Raw_count	Sp_410107	L5 IT CTX	33	L5 IT CTX_Sp410107
Raw_count	Sp_410107	L5 IT CTX	6	L5 IT CTX_Sp410107
Raw_count	Sp_410107	L5 IT CTX	23	L5 IT CTX_Sp410107
Raw_count	Sp_410107	L5 IT CTX	9	L5 IT CTX_Sp410107
Raw_count	Sp_410107	L5 IT CTX	23	L5 IT CTX_Sp410107
Raw_count	Sp_410107	L5 IT CTX	40	L5 IT CTX_Sp410107
Raw_count	Sp_410107	L5 IT CTX	27	L5 IT CTX_Sp410107
Raw_count	Sp_410107	L5 IT CTX	19	L5 IT CTX_Sp410107
Raw_count	Sp_410107	L5 IT CTX	33	L5 IT CTX_Sp410107
Raw_count	Sp_410107	L5 IT CTX	11	L5 IT CTX_Sp410107
Raw_count	Sp_410107	L5 IT CTX	37	L5 IT CTX_Sp410107
Raw_count	Sp_410107	L5 IT CTX	20	L5 IT CTX_Sp410107
Raw_count	Sp_410107	L5 IT CTX	10	L5 IT CTX_Sp410107
Raw_count	Sp_410107	L5 IT CTX	28	L5 IT CTX_Sp410107
Raw_count	Sp_410107	L5 IT CTX	21	L5 IT CTX_Sp410107
Raw_count	Sp_410107	L5 IT CTX	14	L5 IT CTX_Sp410107
Raw_count	Sp_410107	L5 IT CTX	10	L5 IT CTX_Sp410107
Raw_count	Sp_410107	L5 IT CTX	4	L5 IT CTX_Sp410107
Raw_count	Sp_410107	L5 IT CTX	13	L5 IT CTX_Sp410107
Raw_count	Sp_410107	L5 IT CTX	36	L5 IT CTX_Sp410107
Raw_count	Sp_410107	L5 IT CTX	8	L5 IT CTX_Sp410107
Raw_count	Sp_410107	L5 IT CTX	13	L5 IT CTX_Sp410107
Raw_count	Sp_410107	L5 IT CTX	10	L5 IT CTX_Sp410107
Raw_count	Sp_410107	L5 IT CTX	42	L5 IT CTX_Sp410107
Raw_count	Sp_410107	L5 IT CTX	9	L5 IT CTX_Sp410107
Raw_count	Sp_410107	L5 IT CTX	18	L5 IT CTX_Sp410107
Raw_count	Sp_410107	L5 IT CTX	48	L5 IT CTX_Sp410107
Raw_count	Sp_410107	L5 IT CTX	20	L5 IT CTX_Sp410107
Raw_count	Sp_410107	L5 IT CTX	31	L5 IT CTX_Sp410107
Raw_count	Sp_410107	L5 IT CTX	13	L5 IT CTX_Sp410107
Raw_count	Sp_410107	L5 IT CTX	26	L5 IT CTX_Sp410107
Raw_count	Sp_410107	L5 IT CTX	20	L5 IT CTX_Sp410107
Raw_count	Sp_410107	L5 IT CTX	21	L5 IT CTX_Sp410107
Raw_count	Sp_410107	L5 IT CTX	9	L5 IT CTX_Sp410107
Raw_count	Sp_410107	L5 IT CTX	5	L5 IT CTX_Sp410107
Raw_count	Sp_410107	L5 IT CTX	22	L5 IT CTX_Sp410107
Raw_count	Sp_410107	L5 IT CTX	12	L5 IT CTX_Sp410107
Raw_count	Sp_410107	L5 IT CTX	38	L5 IT CTX_Sp410107
Raw_count	Sp_410107	L5 IT CTX	2	L5 IT CTX_Sp410107
Raw_count	Sp_410107	L5 IT CTX	11	L5 IT CTX_Sp410107
Raw_count	Sp_410107	L5 IT CTX	14	L5 IT CTX_Sp410107
Raw_count	Sp_410107	L5 IT CTX	14	L5 IT CTX_Sp410107
Raw_count	Sp_410107	L5 IT CTX	33	L5 IT CTX_Sp410107
Raw_count	Sp_410107	L5 IT CTX	27	L5 IT CTX_Sp410107
Raw_count	Sp_410107	L5 IT CTX	24	L5 IT CTX_Sp410107
Raw_count	Sp_410107	L5 IT CTX	6	L5 IT CTX_Sp410107
Raw_count	Sp_410107	L5 IT CTX	13	L5 IT CTX_Sp410107
Raw_count	Sp_410107	L5 IT CTX	23	L5 IT CTX_Sp410107
Raw_count	Sp_410107	L5 IT CTX	25	L5 IT CTX_Sp410107
Raw_count	Sp_410107	L5 IT CTX	54	L5 IT CTX_Sp410107
Raw_count	Sp_410107	L5 IT CTX	20	L5 IT CTX_Sp410107
Raw_count	Sp_410107	L5 IT CTX	24	L5 IT CTX_Sp410107
Raw_count	Sp_410107	L5 IT CTX	31	L5 IT CTX_Sp410107
Raw_count	Sp_410107	L5 IT CTX	10	L5 IT CTX_Sp410107
Raw_count	Sp_410107	L5 IT CTX	9	L5 IT CTX_Sp410107
Raw_count	Sp_410107	L5 IT CTX	36	L5 IT CTX_Sp410107
Raw_count	Sp_410107	L5 IT CTX	12	L5 IT CTX_Sp410107
Raw_count	Sp_410107	L5 IT CTX	26	L5 IT CTX_Sp410107
Raw_count	Sp_410107	L5 IT CTX	32	L5 IT CTX_Sp410107
Raw_count	Sp_410107	L5 IT CTX	4	L5 IT CTX_Sp410107
Raw_count	Sp_410107	L5 IT CTX	10	L5 IT CTX_Sp410107
Raw_count	Sp_410107	L5 IT CTX	13	L5 IT CTX_Sp410107
Raw_count	Sp_410107	L5 IT CTX	7	L5 IT CTX_Sp410107
Raw_count	Sp_410107	L5 IT CTX	20	L5 IT CTX_Sp410107
Raw_count	Sp_410107	L5 IT CTX	6	L5 IT CTX_Sp410107
Raw_count	Sp_410107	L5 IT CTX	19	L5 IT CTX_Sp410107
Raw_count	Sp_410107	L5 IT CTX	12	L5 IT CTX_Sp410107
Raw_count	Sp_410107	L5 IT CTX	58	L5 IT CTX_Sp410107
Raw_count	Sp_410107	L5 IT CTX	24	L5 IT CTX_Sp410107
Raw_count	Sp_410107	L5 IT CTX	9	L5 IT CTX_Sp410107
Raw_count	Sp_410107	L5 IT CTX	41	L5 IT CTX_Sp410107
Raw_count	Sp_410107	L5 IT CTX	12	L5 IT CTX_Sp410107
Raw_count	Sp_410107	L5 IT CTX	10	L5 IT CTX_Sp410107
Raw_count	Sp_410107	L5 IT CTX	26	L5 IT CTX_Sp410107
Raw_count	Sp_410107	L5 IT CTX	28	L5 IT CTX_Sp410107
Raw_count	Sp_410107	L5 IT CTX	8	L5 IT CTX_Sp410107
Raw_count	Sp_410107	L5 IT CTX	6	L5 IT CTX_Sp410107
Raw_count	Sp_410107	L5 IT CTX	28	L5 IT CTX_Sp410107
Raw_count	Sp_410107	L5 IT CTX	16	L5 IT CTX_Sp410107
Raw_count	Sp_410107	L5 IT CTX	34	L5 IT CTX_Sp410107
Raw_count	Sp_410107	L5 IT CTX	29	L5 IT CTX_Sp410107
Raw_count	Sp_410107	L5 IT CTX	7	L5 IT CTX_Sp410107
Raw_count	Sp_410107	L5 IT CTX	17	L5 IT CTX_Sp410107
Raw_count	Sp_410107	L5 IT CTX	16	L5 IT CTX_Sp410107
Raw_count	Sp_410107	L5 IT CTX	28	L5 IT CTX_Sp410107
Raw_count	Sp_410107	L5 IT CTX	15	L5 IT CTX_Sp410107
Raw_count	Sp_410107	L5 IT CTX	61	L5 IT CTX_Sp410107
Raw_count	Sp_410107	L5 IT CTX	84	L5 IT CTX_Sp410107
Raw_count	Sp_410107	L5 IT CTX	5	L5 IT CTX_Sp410107
Raw_count	Sp_410107	L5 IT CTX	7	L5 IT CTX_Sp410107
Raw_count	Sp_410107	L5 IT CTX	9	L5 IT CTX_Sp410107
Raw_count	Sp_410107	L5 IT CTX	4	L5 IT CTX_Sp410107
Raw_count	Sp_410107	L5 IT CTX	35	L5 IT CTX_Sp410107
Raw_count	Sp_410107	L5 IT CTX	46	L5 IT CTX_Sp410107
Raw_count	Sp_410107	L5 IT CTX	16	L5 IT CTX_Sp410107
Raw_count	Sp_410107	L5 IT CTX	14	L5 IT CTX_Sp410107
Raw_count	Sp_410107	L5 IT CTX	34	L5 IT CTX_Sp410107
Raw_count	Sp_410107	L5 IT CTX	69	L5 IT CTX_Sp410107
Raw_count	Sp_410107	L5 IT CTX	16	L5 IT CTX_Sp410107
Raw_count	Sp_410107	L5 IT CTX	19	L5 IT CTX_Sp410107
Raw_count	Sp_410107	L5 IT CTX	15	L5 IT CTX_Sp410107
Raw_count	Sp_410107	L5 IT CTX	11	L5 IT CTX_Sp410107
Raw_count	Sp_410107	L5 IT CTX	14	L5 IT CTX_Sp410107
Raw_count	Sp_410107	L5 IT CTX	22	L5 IT CTX_Sp410107
Raw_count	Sp_410107	L5 IT CTX	22	L5 IT CTX_Sp410107
Raw_count	Sp_410107	L5 IT CTX	13	L5 IT CTX_Sp410107
Raw_count	Sp_410107	L5 IT CTX	7	L5 IT CTX_Sp410107
Raw_count	Sp_410107	L5 IT CTX	20	L5 IT CTX_Sp410107
Raw_count	Sp_410107	L5 IT CTX	22	L5 IT CTX_Sp410107
Raw_count	Sp_410107	L5 IT CTX	17	L5 IT CTX_Sp410107
Raw_count	Sp_410107	L5 IT CTX	15	L5 IT CTX_Sp410107
Raw_count	Sp_410107	L5 IT CTX	31	L5 IT CTX_Sp410107
Raw_count	Sp_410107	L5 IT CTX	21	L5 IT CTX_Sp410107
Raw_count	Sp_410107	L5 IT CTX	17	L5 IT CTX_Sp410107
Raw_count	Sp_410107	L5 IT CTX	12	L5 IT CTX_Sp410107
Raw_count	Sp_410107	L5 IT CTX	12	L5 IT CTX_Sp410107
Raw_count	Sp_410107	L5 IT CTX	11	L5 IT CTX_Sp410107
Raw_count	Sp_410107	L5 IT CTX	6	L5 IT CTX_Sp410107
Raw_count	Sp_410107	L5 IT CTX	40	L5 IT CTX_Sp410107
Raw_count	Sp_410107	L5 IT CTX	20	L5 IT CTX_Sp410107
Raw_count	Sp_410107	L5 IT CTX	23	L5 IT CTX_Sp410107
Raw_count	Sp_410107	L5 IT CTX	11	L5 IT CTX_Sp410107
Raw_count	Sp_410107	L5 IT CTX	28	L5 IT CTX_Sp410107
Raw_count	Sp_410107	L5 IT CTX	71	L5 IT CTX_Sp410107
Raw_count	Sp_410107	L5 IT CTX	25	L5 IT CTX_Sp410107
Raw_count	Sp_410107	L5 IT CTX	26	L5 IT CTX_Sp410107
Raw_count	Sp_410107	L5 IT CTX	3	L5 IT CTX_Sp410107
Raw_count	Sp_410107	L5 IT CTX	16	L5 IT CTX_Sp410107
Raw_count	Sp_410107	L5 IT CTX	13	L5 IT CTX_Sp410107
Raw_count	Sp_410107	L5 IT CTX	9	L5 IT CTX_Sp410107
Raw_count	Sp_410107	L5 IT CTX	28	L5 IT CTX_Sp410107
Raw_count	Sp_410107	L5 IT CTX	14	L5 IT CTX_Sp410107
Raw_count	Sp_410107	L5 IT CTX	17	L5 IT CTX_Sp410107
Raw_count	Sp_410107	L5 IT CTX	12	L5 IT CTX_Sp410107
Raw_count	Sp_410107	L5 IT CTX	28	L5 IT CTX_Sp410107
Raw_count	Sp_410107	L5 IT CTX	17	L5 IT CTX_Sp410107
Raw_count	Sp_410107	L5 IT CTX	31	L5 IT CTX_Sp410107
Raw_count	Sp_410107	L5 IT CTX	55	L5 IT CTX_Sp410107
Raw_count	Sp_410107	L5 IT CTX	40	L5 IT CTX_Sp410107
Raw_count	Sp_410107	L5 IT CTX	14	L5 IT CTX_Sp410107
Raw_count	Sp_410107	L5 IT CTX	25	L5 IT CTX_Sp410107
Raw_count	Sp_410107	L5 IT CTX	10	L5 IT CTX_Sp410107
Raw_count	Sp_410107	L5 IT CTX	29	L5 IT CTX_Sp410107
Raw_count	Sp_410107	L5 IT CTX	15	L5 IT CTX_Sp410107
Raw_count	Sp_410107	L5 IT CTX	28	L5 IT CTX_Sp410107
Raw_count	Sp_410107	L5 IT CTX	20	L5 IT CTX_Sp410107
Raw_count	Sp_410107	L5 IT CTX	44	L5 IT CTX_Sp410107
Raw_count	Sp_410107	L5 IT CTX	49	L5 IT CTX_Sp410107
Raw_count	Sp_410107	L5 IT CTX	15	L5 IT CTX_Sp410107
Raw_count	Sp_410107	L5 IT CTX	33	L5 IT CTX_Sp410107
Raw_count	Sp_410107	L5 IT CTX	8	L5 IT CTX_Sp410107
Raw_count	Sp_410107	L5 IT CTX	3	L5 IT CTX_Sp410107
Raw_count	Sp_410107	L5 IT CTX	16	L5 IT CTX_Sp410107
Raw_count	Sp_410107	L5 IT CTX	12	L5 IT CTX_Sp410107
Raw_count	Sp_410107	L5 IT CTX	27	L5 IT CTX_Sp410107
Raw_count	Sp_410107	L5 IT CTX	11	L5 IT CTX_Sp410107
Raw_count	Sp_410107	L5 IT CTX	17	L5 IT CTX_Sp410107
Raw_count	Sp_410107	L5 IT CTX	14	L5 IT CTX_Sp410107
Raw_count	Sp_410107	L5 IT CTX	16	L5 IT CTX_Sp410107
Raw_count	Sp_410107	L5 IT CTX	12	L5 IT CTX_Sp410107
Raw_count	Sp_410107	L5 IT CTX	22	L5 IT CTX_Sp410107
Raw_count	Sp_410107	L5 IT CTX	15	L5 IT CTX_Sp410107
Raw_count	Sp_410107	L5 IT CTX	16	L5 IT CTX_Sp410107
Raw_count	Sp_410107	L5 IT CTX	14	L5 IT CTX_Sp410107
Raw_count	Sp_410107	L5 IT CTX	36	L5 IT CTX_Sp410107
Raw_count	Sp_410107	L5 IT CTX	7	L5 IT CTX_Sp410107
Raw_count	Sp_410107	L5 IT CTX	19	L5 IT CTX_Sp410107
Raw_count	Sp_410107	L5 IT CTX	13	L5 IT CTX_Sp410107
Raw_count	Sp_410107	L5 IT CTX	15	L5 IT CTX_Sp410107
Raw_count	Sp_410107	L5 IT CTX	29	L5 IT CTX_Sp410107
Raw_count	Sp_410107	L5 IT CTX	17	L5 IT CTX_Sp410107
Raw_count	Sp_410107	L5 IT CTX	6	L5 IT CTX_Sp410107
Raw_count	Sp_410107	L5 IT CTX	18	L5 IT CTX_Sp410107
Raw_count	Sp_410107	L5 IT CTX	33	L5 IT CTX_Sp410107
Raw_count	Sp_410107	L5 IT CTX	57	L5 IT CTX_Sp410107
Raw_count	Sp_410107	L5 IT CTX	32	L5 IT CTX_Sp410107
Raw_count	Sp_410107	L5 IT CTX	21	L5 IT CTX_Sp410107
Raw_count	Sp_410107	L5 IT CTX	13	L5 IT CTX_Sp410107
Raw_count	Sp_410107	L5 IT CTX	55	L5 IT CTX_Sp410107
Raw_count	Sp_410107	L5 IT CTX	28	L5 IT CTX_Sp410107
Raw_count	Sp_410107	L5 IT CTX	47	L5 IT CTX_Sp410107
Raw_count	Sp_410107	L5 IT CTX	7	L5 IT CTX_Sp410107
Raw_count	Sp_410107	L5 IT CTX	7	L5 IT CTX_Sp410107
Raw_count	Sp_410107	L5 IT CTX	23	L5 IT CTX_Sp410107
Raw_count	Sp_410107	L5 IT CTX	14	L5 IT CTX_Sp410107
Raw_count	Sp_410107	L5 IT CTX	34	L5 IT CTX_Sp410107
Raw_count	Sp_410107	L5 IT CTX	8	L5 IT CTX_Sp410107
Raw_count	Sp_410107	L5 IT CTX	16	L5 IT CTX_Sp410107
Raw_count	Sp_410107	L5 IT CTX	38	L5 IT CTX_Sp410107
Raw_count	Sp_410107	L5 IT CTX	18	L5 IT CTX_Sp410107
Raw_count	Sp_410107	L5 IT CTX	13	L5 IT CTX_Sp410107
Raw_count	Sp_410107	L5 IT CTX	28	L5 IT CTX_Sp410107
Raw_count	Sp_410107	L5 IT CTX	11	L5 IT CTX_Sp410107
Raw_count	Sp_410107	L5 IT CTX	15	L5 IT CTX_Sp410107
Raw_count	Sp_410107	L5 IT CTX	12	L5 IT CTX_Sp410107
Raw_count	Sp_410107	L5 IT CTX	4	L5 IT CTX_Sp410107
Raw_count	Sp_410107	L5 IT CTX	16	L5 IT CTX_Sp410107
Raw_count	Sp_410107	L5 IT CTX	29	L5 IT CTX_Sp410107
Raw_count	Sp_410107	L5 IT CTX	14	L5 IT CTX_Sp410107
Raw_count	Sp_410107	L5 IT CTX	14	L5 IT CTX_Sp410107
Raw_count	Sp_410107	L5 IT CTX	11	L5 IT CTX_Sp410107
Raw_count	Sp_410107	L5 IT CTX	40	L5 IT CTX_Sp410107
Raw_count	Sp_410107	L5 IT CTX	40	L5 IT CTX_Sp410107
Raw_count	Sp_410107	L5 IT CTX	13	L5 IT CTX_Sp410107
Raw_count	Sp_410107	L5 IT CTX	10	L5 IT CTX_Sp410107
Raw_count	Sp_410107	L5 IT CTX	11	L5 IT CTX_Sp410107
Raw_count	Sp_410107	L5 IT CTX	4	L5 IT CTX_Sp410107
Raw_count	Sp_410107	L5 IT CTX	33	L5 IT CTX_Sp410107
Raw_count	Sp_410107	L5 IT CTX	16	L5 IT CTX_Sp410107
Raw_count	Sp_410107	L5 IT CTX	7	L5 IT CTX_Sp410107
Raw_count	Sp_410107	L5 IT CTX	96	L5 IT CTX_Sp410107
Raw_count	Sp_410107	L5 IT CTX	26	L5 IT CTX_Sp410107
Raw_count	Sp_410107	L5 IT CTX	11	L5 IT CTX_Sp410107
Raw_count	Sp_410107	L5 IT CTX	38	L5 IT CTX_Sp410107
Raw_count	Sp_410107	L5 IT CTX	19	L5 IT CTX_Sp410107
Raw_count	Sp_410107	L5 IT CTX	11	L5 IT CTX_Sp410107
Raw_count	Sp_410107	L5 IT CTX	48	L5 IT CTX_Sp410107
Raw_count	Sp_410107	L5 IT CTX	12	L5 IT CTX_Sp410107
Raw_count	Sp_410107	L5 IT CTX	31	L5 IT CTX_Sp410107
Raw_count	Sp_410107	L5 IT CTX	6	L5 IT CTX_Sp410107
Raw_count	Sp_410107	L5 IT CTX	7	L5 IT CTX_Sp410107
Raw_count	Sp_410107	L5 IT CTX	52	L5 IT CTX_Sp410107
Raw_count	Sp_410107	L5 IT CTX	16	L5 IT CTX_Sp410107
Raw_count	Sp_410107	L5 IT CTX	64	L5 IT CTX_Sp410107
Raw_count	Sp_410107	L5 IT CTX	30	L5 IT CTX_Sp410107
Raw_count	Sp_410107	L5 IT CTX	7	L5 IT CTX_Sp410107
Raw_count	Sp_410107	L5 IT CTX	17	L5 IT CTX_Sp410107
Raw_count	Sp_410107	L5 IT CTX	24	L5 IT CTX_Sp410107
Raw_count	Sp_410107	L5 IT CTX	3	L5 IT CTX_Sp410107
Raw_count	Sp_410107	L5 IT CTX	19	L5 IT CTX_Sp410107
Raw_count	Sp_410107	L5 IT CTX	40	L5 IT CTX_Sp410107
Raw_count	Sp_410107	L5 IT CTX	21	L5 IT CTX_Sp410107
Raw_count	Sp_410107	L5 IT CTX	27	L5 IT CTX_Sp410107
Raw_count	Sp_410107	L5 IT CTX	5	L5 IT CTX_Sp410107
Raw_count	Sp_410107	L5 IT CTX	54	L5 IT CTX_Sp410107
Raw_count	Sp_410107	L5 IT CTX	10	L5 IT CTX_Sp410107
Raw_count	Sp_410107	L5 IT CTX	23	L5 IT CTX_Sp410107
Raw_count	Sp_410107	L5 IT CTX	34	L5 IT CTX_Sp410107
Raw_count	Sp_410107	L5 IT CTX	24	L5 IT CTX_Sp410107
Raw_count	Sp_410107	L5 IT CTX	12	L5 IT CTX_Sp410107
Raw_count	Sp_410107	L5 IT CTX	5	L5 IT CTX_Sp410107
Raw_count	Sp_410107	L5 IT CTX	23	L5 IT CTX_Sp410107
Raw_count	Sp_410107	L5 IT CTX	18	L5 IT CTX_Sp410107
Raw_count	Sp_410107	L5 IT CTX	10	L5 IT CTX_Sp410107
Raw_count	Sp_410107	L5 IT CTX	23	L5 IT CTX_Sp410107
Raw_count	Sp_410107	L5 IT CTX	3	L5 IT CTX_Sp410107
Raw_count	Sp_410107	L5 IT CTX	18	L5 IT CTX_Sp410107
Raw_count	Sp_410107	L5 IT CTX	20	L5 IT CTX_Sp410107
Raw_count	Sp_410107	L5 IT CTX	11	L5 IT CTX_Sp410107
Raw_count	Sp_410107	L5 IT CTX	43	L5 IT CTX_Sp410107
Raw_count	Sp_410107	L5 IT CTX	11	L5 IT CTX_Sp410107
Raw_count	Sp_410107	L5 IT CTX	23	L5 IT CTX_Sp410107
Raw_count	Sp_410107	L5 IT CTX	16	L5 IT CTX_Sp410107
Raw_count	Sp_410107	L5 IT CTX	64	L5 IT CTX_Sp410107
Raw_count	Sp_410107	L5 IT CTX	22	L5 IT CTX_Sp410107
Raw_count	Sp_410107	L5 IT CTX	16	L5 IT CTX_Sp410107
Raw_count	Sp_410107	L5 IT CTX	13	L5 IT CTX_Sp410107
Raw_count	Sp_410107	L5 IT CTX	13	L5 IT CTX_Sp410107
Raw_count	Sp_410107	L5 IT CTX	10	L5 IT CTX_Sp410107
Raw_count	Sp_410107	L5 IT CTX	44	L5 IT CTX_Sp410107
Raw_count	Sp_410107	L5 IT CTX	57	L5 IT CTX_Sp410107
Raw_count	Sp_410107	L5 IT CTX	11	L5 IT CTX_Sp410107
Raw_count	Sp_410107	L5 IT CTX	14	L5 IT CTX_Sp410107
Raw_count	Sp_410107	L5 IT CTX	16	L5 IT CTX_Sp410107
Raw_count	Sp_410107	L5 IT CTX	7	L5 IT CTX_Sp410107
Raw_count	Sp_410107	L5 IT CTX	30	L5 IT CTX_Sp410107
Raw_count	Sp_410107	L5 IT CTX	39	L5 IT CTX_Sp410107
Raw_count	Sp_410107	L5 IT CTX	11	L5 IT CTX_Sp410107
Raw_count	Sp_410107	L5 IT CTX	9	L5 IT CTX_Sp410107
Raw_count	Sp_410107	L5 IT CTX	9	L5 IT CTX_Sp410107
Raw_count	Sp_410107	L5 IT CTX	11	L5 IT CTX_Sp410107
Raw_count	Sp_410107	L5 IT CTX	14	L5 IT CTX_Sp410107
Raw_count	Sp_410107	L5 IT CTX	7	L5 IT CTX_Sp410107
Raw_count	Sp_410107	L5 IT CTX	12	L5 IT CTX_Sp410107
Raw_count	Sp_410107	L5 IT CTX	22	L5 IT CTX_Sp410107
Raw_count	Sp_410107	L5 IT CTX	16	L5 IT CTX_Sp410107
Raw_count	Sp_410107	L5 IT CTX	23	L5 IT CTX_Sp410107
Raw_count	Sp_410107	L5 IT CTX	38	L5 IT CTX_Sp410107
Raw_count	Sp_410107	L5 IT CTX	40	L5 IT CTX_Sp410107
Raw_count	Sp_410107	L5 IT CTX	18	L5 IT CTX_Sp410107
Raw_count	Sp_410107	L5 IT CTX	19	L5 IT CTX_Sp410107
Raw_count	Sp_410107	L5 IT CTX	31	L5 IT CTX_Sp410107
Raw_count	Sp_410107	L5 IT CTX	31	L5 IT CTX_Sp410107
Raw_count	Sp_410107	L5 IT CTX	2	L5 IT CTX_Sp410107
Raw_count	Sp_410107	L5 IT CTX	19	L5 IT CTX_Sp410107
Raw_count	Sp_410107	L5 IT CTX	50	L5 IT CTX_Sp410107
Raw_count	Sp_410107	L5 IT CTX	3	L5 IT CTX_Sp410107
Raw_count	Sp_410107	L5 IT CTX	25	L5 IT CTX_Sp410107
Raw_count	Sp_410107	L5 IT CTX	13	L5 IT CTX_Sp410107
Raw_count	Sp_410107	L5 IT CTX	28	L5 IT CTX_Sp410107
Raw_count	Sp_410107	L5 IT CTX	38	L5 IT CTX_Sp410107
Raw_count	Sp_410107	L5 IT CTX	31	L5 IT CTX_Sp410107
Raw_count	Sp_410107	L5 IT CTX	8	L5 IT CTX_Sp410107
Raw_count	Sp_410107	L5 IT CTX	3	L5 IT CTX_Sp410107
Raw_count	Sp_410107	L5 IT CTX	47	L5 IT CTX_Sp410107
Raw_count	Sp_410107	L5 IT CTX	6	L5 IT CTX_Sp410107
Raw_count	Sp_410107	L5 IT CTX	12	L5 IT CTX_Sp410107
Raw_count	Sp_410107	L5 IT CTX	23	L5 IT CTX_Sp410107
Raw_count	Sp_410107	L5 IT CTX	12	L5 IT CTX_Sp410107
Raw_count	Sp_410107	L5 IT CTX	17	L5 IT CTX_Sp410107
Raw_count	Sp_410107	L5 IT CTX	13	L5 IT CTX_Sp410107
Raw_count	Sp_410107	L5 IT CTX	18	L5 IT CTX_Sp410107
Raw_count	Sp_410107	L5 IT CTX	13	L5 IT CTX_Sp410107
Raw_count	Sp_410107	L5 IT CTX	8	L5 IT CTX_Sp410107
Raw_count	Sp_410107	L5 IT CTX	43	L5 IT CTX_Sp410107
Raw_count	Sp_410107	L5 IT CTX	116	L5 IT CTX_Sp410107
Raw_count	Sp_410107	L5 IT CTX	6	L5 IT CTX_Sp410107
Raw_count	Sp_410107	L5 IT CTX	30	L5 IT CTX_Sp410107
Raw_count	Sp_410107	L5 IT CTX	27	L5 IT CTX_Sp410107
Raw_count	Sp_410107	L5 IT CTX	12	L5 IT CTX_Sp410107
Raw_count	Sp_410107	L5 IT CTX	5	L5 IT CTX_Sp410107
Raw_count	Sp_410107	L5 IT CTX	22	L5 IT CTX_Sp410107
Raw_count	Sp_410107	L5 IT CTX	17	L5 IT CTX_Sp410107
Raw_count	Sp_410107	L5 IT CTX	8	L5 IT CTX_Sp410107
Raw_count	Sp_410107	L5 IT CTX	49	L5 IT CTX_Sp410107
Raw_count	Sp_410107	L5 IT CTX	14	L5 IT CTX_Sp410107
Raw_count	Sp_410107	L5 IT CTX	31	L5 IT CTX_Sp410107
Raw_count	Sp_410107	L5 IT CTX	9	L5 IT CTX_Sp410107
Raw_count	Sp_410107	L5 IT CTX	30	L5 IT CTX_Sp410107
Raw_count	Sp_410107	L5 IT CTX	25	L5 IT CTX_Sp410107
Raw_count	Sp_410107	L5 IT CTX	10	L5 IT CTX_Sp410107
Raw_count	Sp_410107	L5 IT CTX	10	L5 IT CTX_Sp410107
Raw_count	Sp_410107	L5 IT CTX	16	L5 IT CTX_Sp410107
Raw_count	Sp_410107	L5 IT CTX	20	L5 IT CTX_Sp410107
Raw_count	Sp_410107	L5 IT CTX	23	L5 IT CTX_Sp410107
Raw_count	Sp_410107	L5 IT CTX	16	L5 IT CTX_Sp410107
Raw_count	Sp_410107	L5 IT CTX	26	L5 IT CTX_Sp410107
Raw_count	Sp_410107	L5 IT CTX	21	L5 IT CTX_Sp410107
Raw_count	Sp_410107	L5 IT CTX	24	L5 IT CTX_Sp410107
Raw_count	Sp_410107	L5 IT CTX	45	L5 IT CTX_Sp410107
Raw_count	Sp_410107	L5 IT CTX	24	L5 IT CTX_Sp410107
Raw_count	Sp_410107	L5 IT CTX	21	L5 IT CTX_Sp410107
Raw_count	Sp_410107	L5 IT CTX	43	L5 IT CTX_Sp410107
Raw_count	Sp_410107	L5 IT CTX	21	L5 IT CTX_Sp410107
Raw_count	Sp_410107	L5 IT CTX	32	L5 IT CTX_Sp410107
Raw_count	Sp_410107	L5 IT CTX	31	L5 IT CTX_Sp410107
Raw_count	Sp_410107	L5 IT CTX	10	L5 IT CTX_Sp410107
Raw_count	Sp_410107	L5 IT CTX	15	L5 IT CTX_Sp410107
Raw_count	Sp_410107	L5 IT CTX	6	L5 IT CTX_Sp410107
Raw_count	Sp_410107	L5 IT CTX	12	L5 IT CTX_Sp410107
Raw_count	Sp_410107	L5 IT CTX	29	L5 IT CTX_Sp410107
Raw_count	Sp_410107	L5 IT CTX	28	L5 IT CTX_Sp410107
Raw_count	Sp_410107	L5 IT CTX	8	L5 IT CTX_Sp410107
Raw_count	Sp_410107	L5 IT CTX	8	L5 IT CTX_Sp410107
Raw_count	Sp_410107	L5 IT CTX	23	L5 IT CTX_Sp410107
Raw_count	Sp_410107	L5 IT CTX	32	L5 IT CTX_Sp410107
Raw_count	Sp_410107	L5 IT CTX	10	L5 IT CTX_Sp410107
Raw_count	Sp_410107	L5 IT CTX	18	L5 IT CTX_Sp410107
Raw_count	Sp_410107	L5 IT CTX	31	L5 IT CTX_Sp410107
Raw_count	Sp_410107	L5 IT CTX	23	L5 IT CTX_Sp410107
Raw_count	Sp_410107	L5 IT CTX	22	L5 IT CTX_Sp410107
Raw_count	Sp_410107	L5 IT CTX	9	L5 IT CTX_Sp410107
Raw_count	Sp_410107	L5 IT CTX	88	L5 IT CTX_Sp410107
Raw_count	Sp_410107	L5 IT CTX	8	L5 IT CTX_Sp410107
Raw_count	Sp_410107	L5 IT CTX	13	L5 IT CTX_Sp410107
Raw_count	Sp_410107	L5 IT CTX	26	L5 IT CTX_Sp410107
Raw_count	Sp_410107	L5 IT CTX	50	L5 IT CTX_Sp410107
Raw_count	Sp_410107	L5 IT CTX	10	L5 IT CTX_Sp410107
Raw_count	Sp_410107	L5 IT CTX	10	L5 IT CTX_Sp410107
Raw_count	Sp_410107	L5 IT CTX	25	L5 IT CTX_Sp410107
Raw_count	Sp_410107	L5 IT CTX	29	L5 IT CTX_Sp410107
Raw_count	Sp_410107	L5 IT CTX	43	L5 IT CTX_Sp410107
Raw_count	Sp_410107	L5 IT CTX	9	L5 IT CTX_Sp410107
Raw_count	Sp_410107	L5 IT CTX	26	L5 IT CTX_Sp410107
Raw_count	Sp_410107	L5 IT CTX	25	L5 IT CTX_Sp410107
Raw_count	Sp_410107	L5 IT CTX	6	L5 IT CTX_Sp410107
Raw_count	Sp_410107	L5 IT CTX	49	L5 IT CTX_Sp410107
Raw_count	Sp_410107	L5 IT CTX	8	L5 IT CTX_Sp410107
Raw_count	Sp_410107	L5 IT CTX	18	L5 IT CTX_Sp410107
Raw_count	Sp_410107	L5 IT CTX	21	L5 IT CTX_Sp410107
Raw_count	Sp_410107	L5 IT CTX	16	L5 IT CTX_Sp410107
Raw_count	Sp_410107	L5 IT CTX	37	L5 IT CTX_Sp410107
Raw_count	Sp_410107	L5 IT CTX	23	L5 IT CTX_Sp410107
Raw_count	Sp_410107	L5 IT CTX	24	L5 IT CTX_Sp410107
Raw_count	Sp_410107	L5 IT CTX	12	L5 IT CTX_Sp410107
Raw_count	Sp_410107	L5 IT CTX	9	L5 IT CTX_Sp410107
Raw_count	Sp_410107	L5 IT CTX	29	L5 IT CTX_Sp410107
Raw_count	Sp_410107	L5 IT CTX	2	L5 IT CTX_Sp410107
Raw_count	Sp_410107	L5 IT CTX	3	L5 IT CTX_Sp410107
Raw_count	Sp_410107	L5 IT CTX	63	L5 IT CTX_Sp410107
Raw_count	Sp_410107	L5 IT CTX	16	L5 IT CTX_Sp410107
Raw_count	Sp_410107	L5 IT CTX	9	L5 IT CTX_Sp410107
Raw_count	Sp_410107	L5 IT CTX	14	L5 IT CTX_Sp410107
Raw_count	Sp_410107	L5 IT CTX	6	L5 IT CTX_Sp410107
Raw_count	Sp_410107	L5 IT CTX	50	L5 IT CTX_Sp410107
Raw_count	Sp_410107	L5 IT CTX	20	L5 IT CTX_Sp410107
Raw_count	Sp_410107	L5 IT CTX	6	L5 IT CTX_Sp410107
Raw_count	Sp_410107	L5 IT CTX	15	L5 IT CTX_Sp410107
Raw_count	Sp_410107	L5 IT CTX	78	L5 IT CTX_Sp410107
Raw_count	Sp_410107	L5 IT CTX	20	L5 IT CTX_Sp410107
Raw_count	Sp_410107	L5 IT CTX	18	L5 IT CTX_Sp410107
Raw_count	Sp_410107	L5 IT CTX	31	L5 IT CTX_Sp410107
Raw_count	Sp_410107	L5 IT CTX	32	L5 IT CTX_Sp410107
Raw_count	Sp_410107	L5 IT CTX	21	L5 IT CTX_Sp410107
Raw_count	Sp_410107	L5 IT CTX	27	L5 IT CTX_Sp410107
Raw_count	Sp_410107	L5 IT CTX	19	L5 IT CTX_Sp410107
Raw_count	Sp_410107	L5 IT CTX	7	L5 IT CTX_Sp410107
Raw_count	Sp_410107	L5 IT CTX	8	L5 IT CTX_Sp410107
Raw_count	Sp_410107	L5 IT CTX	11	L5 IT CTX_Sp410107
Raw_count	Sp_410107	L5 IT CTX	26	L5 IT CTX_Sp410107
Raw_count	Sp_410107	L5 IT CTX	5	L5 IT CTX_Sp410107
Raw_count	Sp_410107	L5 IT CTX	11	L5 IT CTX_Sp410107
Raw_count	Sp_410107	L5 IT CTX	20	L5 IT CTX_Sp410107
Raw_count	Sp_410107	L5 IT CTX	31	L5 IT CTX_Sp410107
Raw_count	Sp_410107	L5 IT CTX	26	L5 IT CTX_Sp410107
Raw_count	Sp_410107	L5 IT CTX	34	L5 IT CTX_Sp410107
Raw_count	Sp_410107	L5 IT CTX	33	L5 IT CTX_Sp410107
Raw_count	Sp_410107	L5 IT CTX	18	L5 IT CTX_Sp410107
Raw_count	Sp_410107	L5 IT CTX	5	L5 IT CTX_Sp410107
Raw_count	Sp_410107	L5 IT CTX	21	L5 IT CTX_Sp410107
Raw_count	Sp_410107	L5 IT CTX	15	L5 IT CTX_Sp410107
Raw_count	Sp_410107	L5 IT CTX	8	L5 IT CTX_Sp410107
Raw_count	Sp_410107	L5 IT CTX	16	L5 IT CTX_Sp410107
Raw_count	Sp_410107	L5 IT CTX	26	L5 IT CTX_Sp410107
Raw_count	Sp_410107	L5 IT CTX	31	L5 IT CTX_Sp410107
Raw_count	Sp_410107	L5 IT CTX	36	L5 IT CTX_Sp410107
Raw_count	Sp_410107	L5 IT CTX	26	L5 IT CTX_Sp410107
Raw_count	Sp_410107	L5 IT CTX	10	L5 IT CTX_Sp410107
Raw_count	Sp_410107	L5 IT CTX	14	L5 IT CTX_Sp410107
Raw_count	Sp_410107	L5 IT CTX	40	L5 IT CTX_Sp410107
Raw_count	Sp_410107	L5 IT CTX	24	L5 IT CTX_Sp410107
Raw_count	Sp_410107	L5 IT CTX	17	L5 IT CTX_Sp410107
Raw_count	Sp_410107	L5 IT CTX	28	L5 IT CTX_Sp410107
Raw_count	Sp_410107	L5 IT CTX	22	L5 IT CTX_Sp410107
Raw_count	Sp_410107	L5 IT CTX	36	L5 IT CTX_Sp410107
Raw_count	Sp_410107	L5 IT CTX	6	L5 IT CTX_Sp410107
Raw_count	Sp_410107	L5 IT CTX	17	L5 IT CTX_Sp410107
Raw_count	Sp_410107	L5 IT CTX	30	L5 IT CTX_Sp410107
Raw_count	Sp_410107	L5 IT CTX	31	L5 IT CTX_Sp410107
Raw_count	Sp_410107	L5 IT CTX	22	L5 IT CTX_Sp410107
Raw_count	Sp_410107	L5 IT CTX	19	L5 IT CTX_Sp410107
Raw_count	Sp_410107	L5 IT CTX	12	L5 IT CTX_Sp410107
Raw_count	Sp_410107	L5 IT CTX	25	L5 IT CTX_Sp410107
Raw_count	Sp_410107	L5 IT CTX	12	L5 IT CTX_Sp410107
Raw_count	Sp_410107	L5 IT CTX	6	L5 IT CTX_Sp410107
Raw_count	Sp_410107	L5 IT CTX	38	L5 IT CTX_Sp410107
Raw_count	Sp_410107	L5 IT CTX	25	L5 IT CTX_Sp410107
Raw_count	Sp_410107	L5 IT CTX	11	L5 IT CTX_Sp410107
Raw_count	Sp_410107	L5 IT CTX	2	L5 IT CTX_Sp410107
Raw_count	Sp_410107	L5 IT CTX	13	L5 IT CTX_Sp410107
Raw_count	Sp_410107	L5 IT CTX	40	L5 IT CTX_Sp410107
Raw_count	Sp_410107	L5 IT CTX	21	L5 IT CTX_Sp410107
Raw_count	Sp_410107	L5 IT CTX	16	L5 IT CTX_Sp410107
Raw_count	Sp_410107	L5 IT CTX	29	L5 IT CTX_Sp410107
Raw_count	Sp_410107	L5 IT CTX	11	L5 IT CTX_Sp410107
Raw_count	Sp_410107	L5 IT CTX	30	L5 IT CTX_Sp410107
Raw_count	Sp_410108	L5 IT CTX	11	L5 IT CTX_Sp410108
Raw_count	Sp_410108	L5 IT CTX	8	L5 IT CTX_Sp410108
Raw_count	Sp_410108	L5 IT CTX	29	L5 IT CTX_Sp410108
Raw_count	Sp_410108	L5 IT CTX	11	L5 IT CTX_Sp410108
Raw_count	Sp_410108	L5 IT CTX	18	L5 IT CTX_Sp410108
Raw_count	Sp_410108	L5 IT CTX	38	L5 IT CTX_Sp410108
Raw_count	Sp_410108	L5 IT CTX	21	L5 IT CTX_Sp410108
Raw_count	Sp_410108	L5 IT CTX	25	L5 IT CTX_Sp410108
Raw_count	Sp_410108	L5 IT CTX	14	L5 IT CTX_Sp410108
Raw_count	Sp_410108	L5 IT CTX	7	L5 IT CTX_Sp410108
Raw_count	Sp_410108	L5 IT CTX	30	L5 IT CTX_Sp410108
Raw_count	Sp_410108	L5 IT CTX	36	L5 IT CTX_Sp410108
Raw_count	Sp_410108	L5 IT CTX	10	L5 IT CTX_Sp410108
Raw_count	Sp_410108	L5 IT CTX	22	L5 IT CTX_Sp410108
Raw_count	Sp_410108	L5 IT CTX	22	L5 IT CTX_Sp410108
Raw_count	Sp_410108	L5 IT CTX	48	L5 IT CTX_Sp410108
Raw_count	Sp_410108	L5 IT CTX	16	L5 IT CTX_Sp410108
Raw_count	Sp_410108	L5 IT CTX	16	L5 IT CTX_Sp410108
Raw_count	Sp_410108	L5 IT CTX	13	L5 IT CTX_Sp410108
Raw_count	Sp_410108	L5 IT CTX	37	L5 IT CTX_Sp410108
Raw_count	Sp_410108	L5 IT CTX	14	L5 IT CTX_Sp410108
Raw_count	Sp_410108	L5 IT CTX	32	L5 IT CTX_Sp410108
Raw_count	Sp_410108	L5 IT CTX	40	L5 IT CTX_Sp410108
Raw_count	Sp_410108	L5 IT CTX	52	L5 IT CTX_Sp410108
Raw_count	Sp_410108	L5 IT CTX	12	L5 IT CTX_Sp410108
Raw_count	Sp_410108	L5 IT CTX	19	L5 IT CTX_Sp410108
Raw_count	Sp_410108	L5 IT CTX	60	L5 IT CTX_Sp410108
Raw_count	Sp_410108	L5 IT CTX	20	L5 IT CTX_Sp410108
Raw_count	Sp_410108	L5 IT CTX	15	L5 IT CTX_Sp410108
Raw_count	Sp_410108	L5 IT CTX	2	L5 IT CTX_Sp410108
Raw_count	Sp_410108	L5 IT CTX	25	L5 IT CTX_Sp410108
Raw_count	Sp_410108	L5 IT CTX	32	L5 IT CTX_Sp410108
Raw_count	Sp_410108	L5 IT CTX	45	L5 IT CTX_Sp410108
Raw_count	Sp_410108	L5 IT CTX	24	L5 IT CTX_Sp410108
Raw_count	Sp_410108	L5 IT CTX	24	L5 IT CTX_Sp410108
Raw_count	Sp_410108	L5 IT CTX	10	L5 IT CTX_Sp410108
Raw_count	Sp_410108	L5 IT CTX	25	L5 IT CTX_Sp410108
Raw_count	Sp_410108	L5 IT CTX	35	L5 IT CTX_Sp410108
Raw_count	Sp_410108	L5 IT CTX	9	L5 IT CTX_Sp410108
Raw_count	Sp_410108	L5 IT CTX	11	L5 IT CTX_Sp410108
Raw_count	Sp_410108	L5 IT CTX	17	L5 IT CTX_Sp410108
Raw_count	Sp_410108	L5 IT CTX	57	L5 IT CTX_Sp410108
Raw_count	Sp_410108	L5 IT CTX	21	L5 IT CTX_Sp410108
Raw_count	Sp_410108	L5 IT CTX	22	L5 IT CTX_Sp410108
Raw_count	Sp_410108	L5 IT CTX	8	L5 IT CTX_Sp410108
Raw_count	Sp_410108	L5 IT CTX	45	L5 IT CTX_Sp410108
Raw_count	Sp_410108	L5 IT CTX	27	L5 IT CTX_Sp410108
Raw_count	Sp_410108	L5 IT CTX	18	L5 IT CTX_Sp410108
Raw_count	Sp_410108	L5 IT CTX	16	L5 IT CTX_Sp410108
Raw_count	Sp_410108	L5 IT CTX	28	L5 IT CTX_Sp410108
Raw_count	Sp_410108	L5 IT CTX	15	L5 IT CTX_Sp410108
Raw_count	Sp_410108	L5 IT CTX	39	L5 IT CTX_Sp410108
Raw_count	Sp_410108	L5 IT CTX	12	L5 IT CTX_Sp410108
Raw_count	Sp_410108	L5 IT CTX	7	L5 IT CTX_Sp410108
Raw_count	Sp_410108	L5 IT CTX	23	L5 IT CTX_Sp410108
Raw_count	Sp_410108	L5 IT CTX	20	L5 IT CTX_Sp410108
Raw_count	Sp_410108	L5 IT CTX	19	L5 IT CTX_Sp410108
Raw_count	Sp_410108	L5 IT CTX	25	L5 IT CTX_Sp410108
Raw_count	Sp_410108	L5 IT CTX	11	L5 IT CTX_Sp410108
Raw_count	Sp_410108	L5 IT CTX	5	L5 IT CTX_Sp410108
Raw_count	Sp_410108	L5 IT CTX	14	L5 IT CTX_Sp410108
Raw_count	Sp_410108	L5 IT CTX	34	L5 IT CTX_Sp410108
Raw_count	Sp_410108	L5 IT CTX	69	L5 IT CTX_Sp410108
Raw_count	Sp_410108	L5 IT CTX	30	L5 IT CTX_Sp410108
Raw_count	Sp_410108	L5 IT CTX	18	L5 IT CTX_Sp410108
Raw_count	Sp_410108	L5 IT CTX	5	L5 IT CTX_Sp410108
Raw_count	Sp_410108	L5 IT CTX	16	L5 IT CTX_Sp410108
Raw_count	Sp_410108	L5 IT CTX	20	L5 IT CTX_Sp410108
Raw_count	Sp_410108	L5 IT CTX	58	L5 IT CTX_Sp410108
Raw_count	Sp_410108	L5 IT CTX	8	L5 IT CTX_Sp410108
Raw_count	Sp_410108	L5 IT CTX	30	L5 IT CTX_Sp410108
Raw_count	Sp_410108	L5 IT CTX	2	L5 IT CTX_Sp410108
Raw_count	Sp_410108	L5 IT CTX	12	L5 IT CTX_Sp410108
Raw_count	Sp_410108	L5 IT CTX	46	L5 IT CTX_Sp410108
Raw_count	Sp_410108	L5 IT CTX	48	L5 IT CTX_Sp410108
Raw_count	Sp_410108	L5 IT CTX	19	L5 IT CTX_Sp410108
Raw_count	Sp_410108	L5 IT CTX	21	L5 IT CTX_Sp410108
Raw_count	Sp_410108	L5 IT CTX	10	L5 IT CTX_Sp410108
Raw_count	Sp_410108	L5 IT CTX	14	L5 IT CTX_Sp410108
Raw_count	Sp_410108	L5 IT CTX	25	L5 IT CTX_Sp410108
Raw_count	Sp_410108	L5 IT CTX	25	L5 IT CTX_Sp410108
Raw_count	Sp_410108	L5 IT CTX	14	L5 IT CTX_Sp410108
Raw_count	Sp_410108	L5 IT CTX	42	L5 IT CTX_Sp410108
Raw_count	Sp_410108	L5 IT CTX	19	L5 IT CTX_Sp410108
Raw_count	Sp_410108	L5 IT CTX	72	L5 IT CTX_Sp410108
Raw_count	Sp_410108	L5 IT CTX	28	L5 IT CTX_Sp410108
Raw_count	Sp_410108	L5 IT CTX	15	L5 IT CTX_Sp410108
Raw_count	Sp_410108	L5 IT CTX	74	L5 IT CTX_Sp410108
Raw_count	Sp_410108	L5 IT CTX	28	L5 IT CTX_Sp410108
Raw_count	Sp_410108	L5 IT CTX	4	L5 IT CTX_Sp410108
Raw_count	Sp_410108	L5 IT CTX	21	L5 IT CTX_Sp410108
Raw_count	Sp_410108	L5 IT CTX	45	L5 IT CTX_Sp410108
Raw_count	Sp_410108	L5 IT CTX	19	L5 IT CTX_Sp410108
Raw_count	Sp_410108	L5 IT CTX	11	L5 IT CTX_Sp410108
Raw_count	Sp_410108	L5 IT CTX	20	L5 IT CTX_Sp410108
Raw_count	Sp_410108	L5 IT CTX	15	L5 IT CTX_Sp410108
Raw_count	Sp_410108	L5 IT CTX	30	L5 IT CTX_Sp410108
Raw_count	Sp_410108	L5 IT CTX	20	L5 IT CTX_Sp410108
Raw_count	Sp_410108	L5 IT CTX	16	L5 IT CTX_Sp410108
Raw_count	Sp_410108	L5 IT CTX	22	L5 IT CTX_Sp410108
Raw_count	Sp_410108	L5 IT CTX	10	L5 IT CTX_Sp410108
Raw_count	Sp_410108	L5 IT CTX	4	L5 IT CTX_Sp410108
Raw_count	Sp_410108	L5 IT CTX	46	L5 IT CTX_Sp410108
Raw_count	Sp_410108	L5 IT CTX	17	L5 IT CTX_Sp410108
Raw_count	Sp_410108	L5 IT CTX	9	L5 IT CTX_Sp410108
Raw_count	Sp_410108	L5 IT CTX	13	L5 IT CTX_Sp410108
Raw_count	Sp_410108	L5 IT CTX	30	L5 IT CTX_Sp410108
Raw_count	Sp_410108	L5 IT CTX	6	L5 IT CTX_Sp410108
Raw_count	Sp_410108	L5 IT CTX	40	L5 IT CTX_Sp410108
Raw_count	Sp_410108	L5 IT CTX	16	L5 IT CTX_Sp410108
Raw_count	Sp_410108	L5 IT CTX	7	L5 IT CTX_Sp410108
Raw_count	Sp_410108	L5 IT CTX	9	L5 IT CTX_Sp410108
Raw_count	Sp_410108	L5 IT CTX	39	L5 IT CTX_Sp410108
Raw_count	Sp_410108	L5 IT CTX	40	L5 IT CTX_Sp410108
Raw_count	Sp_410108	L5 IT CTX	14	L5 IT CTX_Sp410108
Raw_count	Sp_410108	L5 IT CTX	37	L5 IT CTX_Sp410108
Raw_count	Sp_410108	L5 IT CTX	37	L5 IT CTX_Sp410108
Raw_count	Sp_410108	L5 IT CTX	32	L5 IT CTX_Sp410108
Raw_count	Sp_410108	L5 IT CTX	40	L5 IT CTX_Sp410108
Raw_count	Sp_410108	L5 IT CTX	30	L5 IT CTX_Sp410108
Raw_count	Sp_410108	L5 IT CTX	22	L5 IT CTX_Sp410108
Raw_count	Sp_410108	L5 IT CTX	17	L5 IT CTX_Sp410108
Raw_count	Sp_410108	L5 IT CTX	20	L5 IT CTX_Sp410108
Raw_count	Sp_410108	L5 IT CTX	22	L5 IT CTX_Sp410108
Raw_count	Sp_410108	L5 IT CTX	15	L5 IT CTX_Sp410108
Raw_count	Sp_410108	L5 IT CTX	6	L5 IT CTX_Sp410108
Raw_count	Sp_410108	L5 IT CTX	13	L5 IT CTX_Sp410108
Raw_count	Sp_410108	L5 IT CTX	17	L5 IT CTX_Sp410108
Raw_count	Sp_410108	L5 IT CTX	16	L5 IT CTX_Sp410108
Raw_count	Sp_410108	L5 IT CTX	15	L5 IT CTX_Sp410108
Raw_count	Sp_410108	L5 IT CTX	24	L5 IT CTX_Sp410108
Raw_count	Sp_410108	L5 IT CTX	43	L5 IT CTX_Sp410108
Raw_count	Sp_410108	L5 IT CTX	21	L5 IT CTX_Sp410108
Raw_count	Sp_410108	L5 IT CTX	33	L5 IT CTX_Sp410108
Raw_count	Sp_410108	L5 IT CTX	30	L5 IT CTX_Sp410108
Raw_count	Sp_410108	L5 IT CTX	34	L5 IT CTX_Sp410108
Raw_count	Sp_410108	L5 IT CTX	75	L5 IT CTX_Sp410108
Raw_count	Sp_410108	L5 IT CTX	8	L5 IT CTX_Sp410108
Raw_count	Sp_410108	L5 IT CTX	45	L5 IT CTX_Sp410108
Raw_count	Sp_410108	L5 IT CTX	30	L5 IT CTX_Sp410108
Raw_count	Sp_410108	L5 IT CTX	49	L5 IT CTX_Sp410108
Raw_count	Sp_410108	L5 IT CTX	32	L5 IT CTX_Sp410108
Raw_count	Sp_410108	L5 IT CTX	13	L5 IT CTX_Sp410108
Raw_count	Sp_410108	L5 IT CTX	49	L5 IT CTX_Sp410108
Raw_count	Sp_410108	L5 IT CTX	14	L5 IT CTX_Sp410108
Raw_count	Sp_410108	L5 IT CTX	35	L5 IT CTX_Sp410108
Raw_count	Sp_410108	L5 IT CTX	27	L5 IT CTX_Sp410108
Raw_count	Sp_410108	L5 IT CTX	16	L5 IT CTX_Sp410108
Raw_count	Sp_410108	L5 IT CTX	37	L5 IT CTX_Sp410108
Raw_count	Sp_410108	L5 IT CTX	19	L5 IT CTX_Sp410108
Raw_count	Sp_410108	L5 IT CTX	84	L5 IT CTX_Sp410108
Raw_count	Sp_410108	L5 IT CTX	33	L5 IT CTX_Sp410108
Raw_count	Sp_410108	L5 IT CTX	36	L5 IT CTX_Sp410108
Raw_count	Sp_410108	L5 IT CTX	29	L5 IT CTX_Sp410108
Raw_count	Sp_410108	L5 IT CTX	30	L5 IT CTX_Sp410108
Raw_count	Sp_410108	L5 IT CTX	21	L5 IT CTX_Sp410108
Raw_count	Sp_410108	L5 IT CTX	34	L5 IT CTX_Sp410108
Raw_count	Sp_410108	L5 IT CTX	23	L5 IT CTX_Sp410108
Raw_count	Sp_410108	L5 IT CTX	18	L5 IT CTX_Sp410108
Raw_count	Sp_410108	L5 IT CTX	44	L5 IT CTX_Sp410108
Raw_count	Sp_410108	L5 IT CTX	9	L5 IT CTX_Sp410108
Raw_count	Sp_410108	L5 IT CTX	24	L5 IT CTX_Sp410108
Raw_count	Sp_410108	L5 IT CTX	24	L5 IT CTX_Sp410108
Raw_count	Sp_410108	L5 IT CTX	23	L5 IT CTX_Sp410108
Raw_count	Sp_410108	L5 IT CTX	22	L5 IT CTX_Sp410108
Raw_count	Sp_410108	L5 IT CTX	14	L5 IT CTX_Sp410108
Raw_count	Sp_410108	L5 IT CTX	12	L5 IT CTX_Sp410108
Raw_count	Sp_410108	L5 IT CTX	48	L5 IT CTX_Sp410108
Raw_count	Sp_410108	L5 IT CTX	13	L5 IT CTX_Sp410108
Raw_count	Sp_410108	L5 IT CTX	45	L5 IT CTX_Sp410108
Raw_count	Sp_410108	L5 IT CTX	16	L5 IT CTX_Sp410108
Raw_count	Sp_410108	L5 IT CTX	10	L5 IT CTX_Sp410108
Raw_count	Sp_410108	L5 IT CTX	7	L5 IT CTX_Sp410108
Raw_count	Sp_410108	L5 IT CTX	12	L5 IT CTX_Sp410108
Raw_count	Sp_410108	L5 IT CTX	9	L5 IT CTX_Sp410108
Raw_count	Sp_410108	L5 IT CTX	27	L5 IT CTX_Sp410108
Raw_count	Sp_410108	L5 IT CTX	39	L5 IT CTX_Sp410108
Raw_count	Sp_410108	L5 IT CTX	41	L5 IT CTX_Sp410108
Raw_count	Sp_410108	L5 IT CTX	21	L5 IT CTX_Sp410108
Raw_count	Sp_410108	L5 IT CTX	35	L5 IT CTX_Sp410108
Raw_count	Sp_410108	L5 IT CTX	11	L5 IT CTX_Sp410108
Raw_count	Sp_410108	L5 IT CTX	42	L5 IT CTX_Sp410108
Raw_count	Sp_410108	L5 IT CTX	16	L5 IT CTX_Sp410108
Raw_count	Sp_410108	L5 IT CTX	18	L5 IT CTX_Sp410108
Raw_count	Sp_410108	L5 IT CTX	28	L5 IT CTX_Sp410108
Raw_count	Sp_410108	L5 IT CTX	25	L5 IT CTX_Sp410108
Raw_count	Sp_410108	L5 IT CTX	8	L5 IT CTX_Sp410108
Raw_count	Sp_410108	L5 IT CTX	15	L5 IT CTX_Sp410108
Raw_count	Sp_410108	L5 IT CTX	4	L5 IT CTX_Sp410108
Raw_count	Sp_410108	L5 IT CTX	27	L5 IT CTX_Sp410108
Raw_count	Sp_410108	L5 IT CTX	9	L5 IT CTX_Sp410108
Raw_count	Sp_410108	L5 IT CTX	13	L5 IT CTX_Sp410108
Raw_count	Sp_410108	L5 IT CTX	8	L5 IT CTX_Sp410108
Raw_count	Sp_410108	L5 IT CTX	19	L5 IT CTX_Sp410108
Raw_count	Sp_410108	L5 IT CTX	10	L5 IT CTX_Sp410108
Raw_count	Sp_410108	L5 IT CTX	30	L5 IT CTX_Sp410108
Raw_count	Sp_410108	L5 IT CTX	43	L5 IT CTX_Sp410108
Raw_count	Sp_410108	L5 IT CTX	17	L5 IT CTX_Sp410108
Raw_count	Sp_410108	L5 IT CTX	16	L5 IT CTX_Sp410108
Raw_count	Sp_410108	L5 IT CTX	13	L5 IT CTX_Sp410108
Raw_count	Sp_410108	L5 IT CTX	53	L5 IT CTX_Sp410108
Raw_count	Sp_410108	L5 IT CTX	10	L5 IT CTX_Sp410108
Raw_count	Sp_410108	L5 IT CTX	21	L5 IT CTX_Sp410108
Raw_count	Sp_410108	L5 IT CTX	5	L5 IT CTX_Sp410108
Raw_count	Sp_410108	L5 IT CTX	15	L5 IT CTX_Sp410108
Raw_count	Sp_410108	L5 IT CTX	35	L5 IT CTX_Sp410108
Raw_count	Sp_410108	L5 IT CTX	75	L5 IT CTX_Sp410108
Raw_count	Sp_410108	L5 IT CTX	37	L5 IT CTX_Sp410108
Raw_count	Sp_410108	L5 IT CTX	6	L5 IT CTX_Sp410108
Raw_count	Sp_410108	L5 IT CTX	8	L5 IT CTX_Sp410108
Raw_count	Sp_410108	L5 IT CTX	18	L5 IT CTX_Sp410108
Raw_count	Sp_410108	L5 IT CTX	27	L5 IT CTX_Sp410108
Raw_count	Sp_410108	L5 IT CTX	28	L5 IT CTX_Sp410108
Raw_count	Sp_410108	L5 IT CTX	27	L5 IT CTX_Sp410108
Raw_count	Sp_410108	L5 IT CTX	37	L5 IT CTX_Sp410108
Raw_count	Sp_410108	L5 IT CTX	41	L5 IT CTX_Sp410108
Raw_count	Sp_410108	L5 IT CTX	9	L5 IT CTX_Sp410108
Raw_count	Sp_410108	L5 IT CTX	26	L5 IT CTX_Sp410108
Raw_count	Sp_410108	L5 IT CTX	38	L5 IT CTX_Sp410108
Raw_count	Sp_410108	L5 IT CTX	13	L5 IT CTX_Sp410108
Raw_count	Sp_410108	L5 IT CTX	29	L5 IT CTX_Sp410108
Raw_count	Sp_410108	L5 IT CTX	25	L5 IT CTX_Sp410108
Raw_count	Sp_410108	L5 IT CTX	11	L5 IT CTX_Sp410108
Raw_count	Sp_410108	L5 IT CTX	51	L5 IT CTX_Sp410108
Raw_count	Sp_410108	L5 IT CTX	26	L5 IT CTX_Sp410108
Raw_count	Sp_410108	L5 IT CTX	18	L5 IT CTX_Sp410108
Raw_count	Sp_410108	L5 IT CTX	18	L5 IT CTX_Sp410108
Raw_count	Sp_410108	L5 IT CTX	21	L5 IT CTX_Sp410108
Raw_count	Sp_410108	L5 IT CTX	34	L5 IT CTX_Sp410108
Raw_count	Sp_410108	L5 IT CTX	24	L5 IT CTX_Sp410108
Raw_count	Sp_410108	L5 IT CTX	24	L5 IT CTX_Sp410108
Raw_count	Sp_410108	L5 IT CTX	8	L5 IT CTX_Sp410108
Raw_count	Sp_410108	L5 IT CTX	18	L5 IT CTX_Sp410108
Raw_count	Sp_410108	L5 IT CTX	24	L5 IT CTX_Sp410108
Raw_count	Sp_410108	L5 IT CTX	18	L5 IT CTX_Sp410108
Raw_count	Sp_410108	L5 IT CTX	24	L5 IT CTX_Sp410108
Raw_count	Sp_410108	L5 IT CTX	15	L5 IT CTX_Sp410108
Raw_count	Sp_410108	L5 IT CTX	18	L5 IT CTX_Sp410108
Raw_count	Sp_410108	L5 IT CTX	19	L5 IT CTX_Sp410108
Raw_count	Sp_410108	L5 IT CTX	29	L5 IT CTX_Sp410108
Raw_count	Sp_410108	L5 IT CTX	21	L5 IT CTX_Sp410108
Raw_count	Sp_410108	L5 IT CTX	10	L5 IT CTX_Sp410108
Raw_count	Sp_410108	L5 IT CTX	14	L5 IT CTX_Sp410108
Raw_count	Sp_410108	L5 IT CTX	38	L5 IT CTX_Sp410108
Raw_count	Sp_410108	L5 IT CTX	28	L5 IT CTX_Sp410108
Raw_count	Sp_410108	L5 IT CTX	5	L5 IT CTX_Sp410108
Raw_count	Sp_410108	L5 IT CTX	20	L5 IT CTX_Sp410108
Raw_count	Sp_410108	L5 IT CTX	13	L5 IT CTX_Sp410108
Raw_count	Sp_410108	L5 IT CTX	17	L5 IT CTX_Sp410108
Raw_count	Sp_410108	L5 IT CTX	16	L5 IT CTX_Sp410108
Raw_count	Sp_410108	L5 IT CTX	14	L5 IT CTX_Sp410108
Raw_count	Sp_410108	L5 IT CTX	38	L5 IT CTX_Sp410108
Raw_count	Sp_410108	L5 IT CTX	49	L5 IT CTX_Sp410108
Raw_count	Sp_410108	L5 IT CTX	64	L5 IT CTX_Sp410108
Raw_count	Sp_410108	L5 IT CTX	18	L5 IT CTX_Sp410108
Raw_count	Sp_410108	L5 IT CTX	12	L5 IT CTX_Sp410108
Raw_count	Sp_410108	L5 IT CTX	49	L5 IT CTX_Sp410108
Raw_count	Sp_410108	L5 IT CTX	30	L5 IT CTX_Sp410108
Raw_count	Sp_410108	L5 IT CTX	24	L5 IT CTX_Sp410108
Raw_count	Sp_410108	L5 IT CTX	42	L5 IT CTX_Sp410108
Raw_count	Sp_410108	L5 IT CTX	27	L5 IT CTX_Sp410108
Raw_count	Sp_410108	L5 IT CTX	7	L5 IT CTX_Sp410108
Raw_count	Sp_410108	L5 IT CTX	23	L5 IT CTX_Sp410108
Raw_count	Sp_410108	L5 IT CTX	13	L5 IT CTX_Sp410108
Raw_count	Sp_410108	L5 IT CTX	41	L5 IT CTX_Sp410108
Raw_count	Sp_410108	L5 IT CTX	20	L5 IT CTX_Sp410108
Raw_count	Sp_410108	L5 IT CTX	10	L5 IT CTX_Sp410108
Raw_count	Sp_410108	L5 IT CTX	7	L5 IT CTX_Sp410108
Raw_count	Sp_410108	L5 IT CTX	8	L5 IT CTX_Sp410108
Raw_count	Sp_410108	L5 IT CTX	30	L5 IT CTX_Sp410108
Raw_count	Sp_410108	L5 IT CTX	65	L5 IT CTX_Sp410108
Raw_count	Sp_410108	L5 IT CTX	18	L5 IT CTX_Sp410108
Raw_count	Sp_410108	L5 IT CTX	44	L5 IT CTX_Sp410108
Raw_count	Sp_410108	L5 IT CTX	31	L5 IT CTX_Sp410108
Raw_count	Sp_410108	L5 IT CTX	14	L5 IT CTX_Sp410108
Raw_count	Sp_410108	L5 IT CTX	7	L5 IT CTX_Sp410108
Raw_count	Sp_410108	L5 IT CTX	10	L5 IT CTX_Sp410108
Raw_count	Sp_410108	L5 IT CTX	5	L5 IT CTX_Sp410108
Raw_count	Sp_410108	L5 IT CTX	19	L5 IT CTX_Sp410108
Raw_count	Sp_410108	L5 IT CTX	46	L5 IT CTX_Sp410108
Raw_count	Sp_410108	L5 IT CTX	22	L5 IT CTX_Sp410108
Raw_count	Sp_410108	L5 IT CTX	23	L5 IT CTX_Sp410108
Raw_count	Sp_410108	L5 IT CTX	12	L5 IT CTX_Sp410108
Raw_count	Sp_410108	L5 IT CTX	7	L5 IT CTX_Sp410108
Raw_count	Sp_410108	L5 IT CTX	8	L5 IT CTX_Sp410108
Raw_count	Sp_410108	L5 IT CTX	13	L5 IT CTX_Sp410108
Raw_count	Sp_410108	L5 IT CTX	18	L5 IT CTX_Sp410108
Raw_count	Sp_410108	L5 IT CTX	11	L5 IT CTX_Sp410108
Raw_count	Sp_410108	L5 IT CTX	17	L5 IT CTX_Sp410108
Raw_count	Sp_410108	L5 IT CTX	29	L5 IT CTX_Sp410108
Raw_count	Sp_410108	L5 IT CTX	17	L5 IT CTX_Sp410108
Raw_count	Sp_410108	L5 IT CTX	30	L5 IT CTX_Sp410108
Raw_count	Sp_410108	L5 IT CTX	18	L5 IT CTX_Sp410108
Raw_count	Sp_410108	L5 IT CTX	19	L5 IT CTX_Sp410108
Raw_count	Sp_410108	L5 IT CTX	2	L5 IT CTX_Sp410108
Raw_count	Sp_410108	L5 IT CTX	13	L5 IT CTX_Sp410108
Raw_count	Sp_410108	L5 IT CTX	5	L5 IT CTX_Sp410108
Raw_count	Sp_410108	L5 IT CTX	21	L5 IT CTX_Sp410108
Raw_count	Sp_410108	L5 IT CTX	24	L5 IT CTX_Sp410108
Raw_count	Sp_410108	L5 IT CTX	8	L5 IT CTX_Sp410108
Raw_count	Sp_410108	L5 IT CTX	39	L5 IT CTX_Sp410108
Raw_count	Sp_410108	L5 IT CTX	53	L5 IT CTX_Sp410108
Raw_count	Sp_410108	L5 IT CTX	21	L5 IT CTX_Sp410108
Raw_count	Sp_410108	L5 IT CTX	19	L5 IT CTX_Sp410108
Raw_count	Sp_410108	L5 IT CTX	15	L5 IT CTX_Sp410108
Raw_count	Sp_410108	L5 IT CTX	6	L5 IT CTX_Sp410108
Raw_count	Sp_410108	L5 IT CTX	31	L5 IT CTX_Sp410108
Raw_count	Sp_410108	L5 IT CTX	27	L5 IT CTX_Sp410108
Raw_count	Sp_410108	L5 IT CTX	27	L5 IT CTX_Sp410108
Raw_count	Sp_410108	L5 IT CTX	20	L5 IT CTX_Sp410108
Raw_count	Sp_410108	L5 IT CTX	8	L5 IT CTX_Sp410108
Raw_count	Sp_410108	L5 IT CTX	42	L5 IT CTX_Sp410108
Raw_count	Sp_410108	L5 IT CTX	8	L5 IT CTX_Sp410108
Raw_count	Sp_410108	L5 IT CTX	15	L5 IT CTX_Sp410108
Raw_count	Sp_410108	L5 IT CTX	16	L5 IT CTX_Sp410108
Raw_count	Sp_410108	L5 IT CTX	9	L5 IT CTX_Sp410108
Raw_count	Sp_410108	L5 IT CTX	6	L5 IT CTX_Sp410108
Raw_count	Sp_410108	L5 IT CTX	20	L5 IT CTX_Sp410108
Raw_count	Sp_410108	L5 IT CTX	37	L5 IT CTX_Sp410108
Raw_count	Sp_410108	L5 IT CTX	25	L5 IT CTX_Sp410108
Raw_count	Sp_410108	L5 IT CTX	28	L5 IT CTX_Sp410108
Raw_count	Sp_410108	L5 IT CTX	15	L5 IT CTX_Sp410108
Raw_count	Sp_410108	L5 IT CTX	22	L5 IT CTX_Sp410108
Raw_count	Sp_410108	L5 IT CTX	8	L5 IT CTX_Sp410108
Raw_count	Sp_410108	L5 IT CTX	26	L5 IT CTX_Sp410108
Raw_count	Sp_410108	L5 IT CTX	5	L5 IT CTX_Sp410108
Raw_count	Sp_410108	L5 IT CTX	20	L5 IT CTX_Sp410108
Raw_count	Sp_410108	L5 IT CTX	22	L5 IT CTX_Sp410108
Raw_count	Sp_410108	L5 IT CTX	27	L5 IT CTX_Sp410108
Raw_count	Sp_410108	L5 IT CTX	11	L5 IT CTX_Sp410108
Raw_count	Sp_410108	L5 IT CTX	29	L5 IT CTX_Sp410108
Raw_count	Sp_410108	L5 IT CTX	7	L5 IT CTX_Sp410108
Raw_count	Sp_410108	L5 IT CTX	60	L5 IT CTX_Sp410108
Raw_count	Sp_410108	L5 IT CTX	32	L5 IT CTX_Sp410108
[truncated: 27,365 more rows]

## Sheet: Figure_S8d
Group	Sample	Cell_type	Expression	Ctype_Sample
Raw_count	Sp_410107	L5 IT CTX	58	L5 IT CTX_Sp410107
Raw_count	Sp_410107	L5 IT CTX	160	L5 IT CTX_Sp410107
Raw_count	Sp_410107	L5 IT CTX	104	L5 IT CTX_Sp410107
Raw_count	Sp_410107	L5 IT CTX	67	L5 IT CTX_Sp410107
Raw_count	Sp_410107	L5 IT CTX	60	L5 IT CTX_Sp410107
Raw_count	Sp_410107	L5 IT CTX	61	L5 IT CTX_Sp410107
Raw_count	Sp_410107	L5 IT CTX	162	L5 IT CTX_Sp410107
Raw_count	Sp_410107	L5 IT CTX	83	L5 IT CTX_Sp410107
Raw_count	Sp_410107	L5 IT CTX	80	L5 IT CTX_Sp410107
Raw_count	Sp_410107	L5 IT CTX	80	L5 IT CTX_Sp410107
Raw_count	Sp_410107	L5 IT CTX	55	L5 IT CTX_Sp410107
Raw_count	Sp_410107	L5 IT CTX	39	L5 IT CTX_Sp410107
Raw_count	Sp_410107	L5 IT CTX	147	L5 IT CTX_Sp410107
Raw_count	Sp_410107	L5 IT CTX	50	L5 IT CTX_Sp410107
Raw_count	Sp_410107	L5 IT CTX	62	L5 IT CTX_Sp410107
Raw_count	Sp_410107	L5 IT CTX	134	L5 IT CTX_Sp410107
Raw_count	Sp_410107	L5 IT CTX	62	L5 IT CTX_Sp410107
Raw_count	Sp_410107	L5 IT CTX	72	L5 IT CTX_Sp410107
Raw_count	Sp_410107	L5 IT CTX	77	L5 IT CTX_Sp410107
Raw_count	Sp_410107	L5 IT CTX	76	L5 IT CTX_Sp410107
Raw_count	Sp_410107	L5 IT CTX	65	L5 IT CTX_Sp410107
Raw_count	Sp_410107	L5 IT CTX	39	L5 IT CTX_Sp410107
Raw_count	Sp_410107	L5 IT CTX	80	L5 IT CTX_Sp410107
Raw_count	Sp_410107	L5 IT CTX	65	L5 IT CTX_Sp410107
Raw_count	Sp_410107	L5 IT CTX	72	L5 IT CTX_Sp410107
Raw_count	Sp_410107	L5 IT CTX	114	L5 IT CTX_Sp410107
Raw_count	Sp_410107	L5 IT CTX	31	L5 IT CTX_Sp410107
Raw_count	Sp_410107	L5 IT CTX	93	L5 IT CTX_Sp410107
Raw_count	Sp_410107	L5 IT CTX	74	L5 IT CTX_Sp410107
Raw_count	Sp_410107	L5 IT CTX	106	L5 IT CTX_Sp410107
Raw_count	Sp_410107	L5 IT CTX	73	L5 IT CTX_Sp410107
Raw_count	Sp_410107	L5 IT CTX	74	L5 IT CTX_Sp410107
Raw_count	Sp_410107	L5 IT CTX	97	L5 IT CTX_Sp410107
Raw_count	Sp_410107	L5 IT CTX	71	L5 IT CTX_Sp410107
Raw_count	Sp_410107	L5 IT CTX	95	L5 IT CTX_Sp410107
Raw_count	Sp_410107	L5 IT CTX	49	L5 IT CTX_Sp410107
Raw_count	Sp_410107	L5 IT CTX	98	L5 IT CTX_Sp410107
Raw_count	Sp_410107	L5 IT CTX	43	L5 IT CTX_Sp410107
Raw_count	Sp_410107	L5 IT CTX	55	L5 IT CTX_Sp410107
Raw_count	Sp_410107	L5 IT CTX	76	L5 IT CTX_Sp410107
Raw_count	Sp_410107	L5 IT CTX	67	L5 IT CTX_Sp410107
Raw_count	Sp_410107	L5 IT CTX	107	L5 IT CTX_Sp410107
Raw_count	Sp_410107	L5 IT CTX	84	L5 IT CTX_Sp410107
Raw_count	Sp_410107	L5 IT CTX	54	L5 IT CTX_Sp410107
Raw_count	Sp_410107	L5 IT CTX	146	L5 IT CTX_Sp410107
Raw_count	Sp_410107	L5 IT CTX	70	L5 IT CTX_Sp410107
Raw_count	Sp_410107	L5 IT CTX	77	L5 IT CTX_Sp410107
Raw_count	Sp_410107	L5 IT CTX	89	L5 IT CTX_Sp410107
Raw_count	Sp_410107	L5 IT CTX	80	L5 IT CTX_Sp410107
Raw_count	Sp_410107	L5 IT CTX	97	L5 IT CTX_Sp410107
Raw_count	Sp_410107	L5 IT CTX	55	L5 IT CTX_Sp410107
Raw_count	Sp_410107	L5 IT CTX	23	L5 IT CTX_Sp410107
Raw_count	Sp_410107	L5 IT CTX	89	L5 IT CTX_Sp410107
Raw_count	Sp_410107	L5 IT CTX	36	L5 IT CTX_Sp410107
Raw_count	Sp_410107	L5 IT CTX	93	L5 IT CTX_Sp410107
Raw_count	Sp_410107	L5 IT CTX	62	L5 IT CTX_Sp410107
Raw_count	Sp_410107	L5 IT CTX	129	L5 IT CTX_Sp410107
Raw_count	Sp_410107	L5 IT CTX	66	L5 IT CTX_Sp410107
Raw_count	Sp_410107	L5 IT CTX	48	L5 IT CTX_Sp410107
Raw_count	Sp_410107	L5 IT CTX	56	L5 IT CTX_Sp410107
Raw_count	Sp_410107	L5 IT CTX	162	L5 IT CTX_Sp410107
Raw_count	Sp_410107	L5 IT CTX	77	L5 IT CTX_Sp410107
Raw_count	Sp_410107	L5 IT CTX	59	L5 IT CTX_Sp410107
Raw_count	Sp_410107	L5 IT CTX	67	L5 IT CTX_Sp410107
Raw_count	Sp_410107	L5 IT CTX	41	L5 IT CTX_Sp410107
Raw_count	Sp_410107	L5 IT CTX	97	L5 IT CTX_Sp410107
Raw_count	Sp_410107	L5 IT CTX	75	L5 IT CTX_Sp410107
Raw_count	Sp_410107	L5 IT CTX	49	L5 IT CTX_Sp410107
Raw_count	Sp_410107	L5 IT CTX	68	L5 IT CTX_Sp410107
Raw_count	Sp_410107	L5 IT CTX	136	L5 IT CTX_Sp410107
Raw_count	Sp_410107	L5 IT CTX	74	L5 IT CTX_Sp410107
Raw_count	Sp_410107	L5 IT CTX	57	L5 IT CTX_Sp410107
Raw_count	Sp_410107	L5 IT CTX	95	L5 IT CTX_Sp410107
Raw_count	Sp_410107	L5 IT CTX	54	L5 IT CTX_Sp410107
Raw_count	Sp_410107	L5 IT CTX	51	L5 IT CTX_Sp410107
Raw_count	Sp_410107	L5 IT CTX	197	L5 IT CTX_Sp410107
Raw_count	Sp_410107	L5 IT CTX	47	L5 IT CTX_Sp410107
Raw_count	Sp_410107	L5 IT CTX	65	L5 IT CTX_Sp410107
Raw_count	Sp_410107	L5 IT CTX	71	L5 IT CTX_Sp410107
Raw_count	Sp_410107	L5 IT CTX	88	L5 IT CTX_Sp410107
Raw_count	Sp_410107	L5 IT CTX	59	L5 IT CTX_Sp410107
Raw_count	Sp_410107	L5 IT CTX	56	L5 IT CTX_Sp410107
Raw_count	Sp_410107	L5 IT CTX	59	L5 IT CTX_Sp410107
Raw_count	Sp_410107	L5 IT CTX	57	L5 IT CTX_Sp410107
Raw_count	Sp_410107	L5 IT CTX	117	L5 IT CTX_Sp410107
Raw_count	Sp_410107	L5 IT CTX	85	L5 IT CTX_Sp410107
Raw_count	Sp_410107	L5 IT CTX	76	L5 IT CTX_Sp410107
Raw_count	Sp_410107	L5 IT CTX	56	L5 IT CTX_Sp410107
Raw_count	Sp_410107	L5 IT CTX	57	L5 IT CTX_Sp410107
Raw_count	Sp_410107	L5 IT CTX	80	L5 IT CTX_Sp410107
Raw_count	Sp_410107	L5 IT CTX	82	L5 IT CTX_Sp410107
Raw_count	Sp_410107	L5 IT CTX	111	L5 IT CTX_Sp410107
Raw_count	Sp_410107	L5 IT CTX	42	L5 IT CTX_Sp410107
Raw_count	Sp_410107	L5 IT CTX	105	L5 IT CTX_Sp410107
Raw_count	Sp_410107	L5 IT CTX	100	L5 IT CTX_Sp410107
Raw_count	Sp_410107	L5 IT CTX	116	L5 IT CTX_Sp410107
Raw_count	Sp_410107	L5 IT CTX	127	L5 IT CTX_Sp410107
Raw_count	Sp_410107	L5 IT CTX	147	L5 IT CTX_Sp410107
Raw_count	Sp_410107	L5 IT CTX	70	L5 IT CTX_Sp410107
Raw_count	Sp_410107	L5 IT CTX	104	L5 IT CTX_Sp410107
Raw_count	Sp_410107	L5 IT CTX	102	L5 IT CTX_Sp410107
Raw_count	Sp_410107	L5 IT CTX	87	L5 IT CTX_Sp410107
Raw_count	Sp_410107	L5 IT CTX	49	L5 IT CTX_Sp410107
Raw_count	Sp_410107	L5 IT CTX	87	L5 IT CTX_Sp410107
Raw_count	Sp_410107	L5 IT CTX	64	L5 IT CTX_Sp410107
Raw_count	Sp_410107	L5 IT CTX	44	L5 IT CTX_Sp410107
Raw_count	Sp_410107	L5 IT CTX	48	L5 IT CTX_Sp410107
Raw_count	Sp_410107	L5 IT CTX	89	L5 IT CTX_Sp410107
Raw_count	Sp_410107	L5 IT CTX	80	L5 IT CTX_Sp410107
Raw_count	Sp_410107	L5 IT CTX	61	L5 IT CTX_Sp410107
Raw_count	Sp_410107	L5 IT CTX	58	L5 IT CTX_Sp410107
Raw_count	Sp_410107	L5 IT CTX	51	L5 IT CTX_Sp410107
Raw_count	Sp_410107	L5 IT CTX	115	L5 IT CTX_Sp410107
Raw_count	Sp_410107	L5 IT CTX	107	L5 IT CTX_Sp410107
Raw_count	Sp_410107	L5 IT CTX	62	L5 IT CTX_Sp410107
Raw_count	Sp_410107	L5 IT CTX	56	L5 IT CTX_Sp410107
Raw_count	Sp_410107	L5 IT CTX	47	L5 IT CTX_Sp410107
Raw_count	Sp_410107	L5 IT CTX	107	L5 IT CTX_Sp410107
Raw_count	Sp_410107	L5 IT CTX	51	L5 IT CTX_Sp410107
Raw_count	Sp_410107	L5 IT CTX	117	L5 IT CTX_Sp410107
Raw_count	Sp_410107	L5 IT CTX	80	L5 IT CTX_Sp410107
Raw_count	Sp_410107	L5 IT CTX	85	L5 IT CTX_Sp410107
Raw_count	Sp_410107	L5 IT CTX	74	L5 IT CTX_Sp410107
Raw_count	Sp_410107	L5 IT CTX	117	L5 IT CTX_Sp410107
Raw_count	Sp_410107	L5 IT CTX	81	L5 IT CTX_Sp410107
Raw_count	Sp_410107	L5 IT CTX	116	L5 IT CTX_Sp410107
Raw_count	Sp_410107	L5 IT CTX	54	L5 IT CTX_Sp410107
Raw_count	Sp_410107	L5 IT CTX	72	L5 IT CTX_Sp410107
Raw_count	Sp_410107	L5 IT CTX	50	L5 IT CTX_Sp410107
Raw_count	Sp_410107	L5 IT CTX	90	L5 IT CTX_Sp410107
Raw_count	Sp_410107	L5 IT CTX	110	L5 IT CTX_Sp410107
Raw_count	Sp_410107	L5 IT CTX	78	L5 IT CTX_Sp410107
Raw_count	Sp_410107	L5 IT CTX	69	L5 IT CTX_Sp410107
Raw_count	Sp_410107	L5 IT CTX	44	L5 IT CTX_Sp410107
Raw_count	Sp_410107	L5 IT CTX	111	L5 IT CTX_Sp410107
Raw_count	Sp_410107	L5 IT CTX	50	L5 IT CTX_Sp410107
Raw_count	Sp_410107	L5 IT CTX	37	L5 IT CTX_Sp410107
Raw_count	Sp_410107	L5 IT CTX	66	L5 IT CTX_Sp410107
Raw_count	Sp_410107	L5 IT CTX	52	L5 IT CTX_Sp410107
Raw_count	Sp_410107	L5 IT CTX	67	L5 IT CTX_Sp410107
Raw_count	Sp_410107	L5 IT CTX	96	L5 IT CTX_Sp410107
Raw_count	Sp_410107	L5 IT CTX	104	L5 IT CTX_Sp410107
Raw_count	Sp_410107	L5 IT CTX	108	L5 IT CTX_Sp410107
Raw_count	Sp_410107	L5 IT CTX	62	L5 IT CTX_Sp410107
Raw_count	Sp_410107	L5 IT CTX	60	L5 IT CTX_Sp410107
Raw_count	Sp_410107	L5 IT CTX	114	L5 IT CTX_Sp410107
Raw_count	Sp_410107	L5 IT CTX	68	L5 IT CTX_Sp410107
Raw_count	Sp_410107	L5 IT CTX	32	L5 IT CTX_Sp410107
Raw_count	Sp_410107	L5 IT CTX	84	L5 IT CTX_Sp410107
Raw_count	Sp_410107	L5 IT CTX	61	L5 IT CTX_Sp410107
Raw_count	Sp_410107	L5 IT CTX	156	L5 IT CTX_Sp410107
Raw_count	Sp_410107	L5 IT CTX	78	L5 IT CTX_Sp410107
Raw_count	Sp_410107	L5 IT CTX	70	L5 IT CTX_Sp410107
Raw_count	Sp_410107	L5 IT CTX	84	L5 IT CTX_Sp410107
Raw_count	Sp_410107	L5 IT CTX	87	L5 IT CTX_Sp410107
Raw_count	Sp_410107	L5 IT CTX	83	L5 IT CTX_Sp410107
Raw_count	Sp_410107	L5 IT CTX	88	L5 IT CTX_Sp410107
Raw_count	Sp_410107	L5 IT CTX	130	L5 IT CTX_Sp410107
Raw_count	Sp_410107	L5 IT CTX	108	L5 IT CTX_Sp410107
Raw_count	Sp_410107	L5 IT CTX	81	L5 IT CTX_Sp410107
Raw_count	Sp_410107	L5 IT CTX	112	L5 IT CTX_Sp410107
Raw_count	Sp_410107	L5 IT CTX	72	L5 IT CTX_Sp410107
Raw_count	Sp_410107	L5 IT CTX	105	L5 IT CTX_Sp410107
Raw_count	Sp_410107	L5 IT CTX	96	L5 IT CTX_Sp410107
Raw_count	Sp_410107	L5 IT CTX	39	L5 IT CTX_Sp410107
Raw_count	Sp_410107	L5 IT CTX	121	L5 IT CTX_Sp410107
Raw_count	Sp_410107	L5 IT CTX	35	L5 IT CTX_Sp410107
Raw_count	Sp_410107	L5 IT CTX	112	L5 IT CTX_Sp410107
Raw_count	Sp_410107	L5 IT CTX	114	L5 IT CTX_Sp410107
Raw_count	Sp_410107	L5 IT CTX	43	L5 IT CTX_Sp410107
Raw_count	Sp_410107	L5 IT CTX	113	L5 IT CTX_Sp410107
Raw_count	Sp_410107	L5 IT CTX	48	L5 IT CTX_Sp410107
Raw_count	Sp_410107	L5 IT CTX	141	L5 IT CTX_Sp410107
Raw_count	Sp_410107	L5 IT CTX	93	L5 IT CTX_Sp410107
Raw_count	Sp_410107	L5 IT CTX	190	L5 IT CTX_Sp410107
Raw_count	Sp_410107	L5 IT CTX	112	L5 IT CTX_Sp410107
Raw_count	Sp_410107	L5 IT CTX	68	L5 IT CTX_Sp410107
Raw_count	Sp_410107	L5 IT CTX	107	L5 IT CTX_Sp410107
Raw_count	Sp_410107	L5 IT CTX	96	L5 IT CTX_Sp410107
Raw_count	Sp_410107	L5 IT CTX	62	L5 IT CTX_Sp410107
Raw_count	Sp_410107	L5 IT CTX	98	L5 IT CTX_Sp410107
Raw_count	Sp_410107	L5 IT CTX	90	L5 IT CTX_Sp410107
Raw_count	Sp_410107	L5 IT CTX	125	L5 IT CTX_Sp410107
Raw_count	Sp_410107	L5 IT CTX	32	L5 IT CTX_Sp410107
Raw_count	Sp_410107	L5 IT CTX	97	L5 IT CTX_Sp410107
Raw_count	Sp_410107	L5 IT CTX	64	L5 IT CTX_Sp410107
Raw_count	Sp_410107	L5 IT CTX	102	L5 IT CTX_Sp410107
Raw_count	Sp_410107	L5 IT CTX	152	L5 IT CTX_Sp410107
Raw_count	Sp_410107	L5 IT CTX	84	L5 IT CTX_Sp410107
Raw_count	Sp_410107	L5 IT CTX	85	L5 IT CTX_Sp410107
Raw_count	Sp_410107	L5 IT CTX	88	L5 IT CTX_Sp410107
Raw_count	Sp_410107	L5 IT CTX	57	L5 IT CTX_Sp410107
Raw_count	Sp_410107	L5 IT CTX	150	L5 IT CTX_Sp410107
Raw_count	Sp_410107	L5 IT CTX	53	L5 IT CTX_Sp410107
Raw_count	Sp_410107	L5 IT CTX	61	L5 IT CTX_Sp410107
Raw_count	Sp_410107	L5 IT CTX	74	L5 IT CTX_Sp410107
Raw_count	Sp_410107	L5 IT CTX	131	L5 IT CTX_Sp410107
Raw_count	Sp_410107	L5 IT CTX	88	L5 IT CTX_Sp410107
Raw_count	Sp_410107	L5 IT CTX	78	L5 IT CTX_Sp410107
Raw_count	Sp_410107	L5 IT CTX	81	L5 IT CTX_Sp410107
Raw_count	Sp_410107	L5 IT CTX	54	L5 IT CTX_Sp410107
Raw_count	Sp_410107	L5 IT CTX	55	L5 IT CTX_Sp410107
Raw_count	Sp_410107	L5 IT CTX	88	L5 IT CTX_Sp410107
Raw_count	Sp_410107	L5 IT CTX	120	L5 IT CTX_Sp410107
Raw_count	Sp_410107	L5 IT CTX	110	L5 IT CTX_Sp410107
Raw_count	Sp_410107	L5 IT CTX	99	L5 IT CTX_Sp410107
Raw_count	Sp_410107	L5 IT CTX	63	L5 IT CTX_Sp410107
Raw_count	Sp_410107	L5 IT CTX	79	L5 IT CTX_Sp410107
Raw_count	Sp_410107	L5 IT CTX	48	L5 IT CTX_Sp410107
Raw_count	Sp_410107	L5 IT CTX	105	L5 IT CTX_Sp410107
Raw_count	Sp_410107	L5 IT CTX	92	L5 IT CTX_Sp410107
Raw_count	Sp_410107	L5 IT CTX	68	L5 IT CTX_Sp410107
Raw_count	Sp_410107	L5 IT CTX	89	L5 IT CTX_Sp410107
Raw_count	Sp_410107	L5 IT CTX	85	L5 IT CTX_Sp410107
Raw_count	Sp_410107	L5 IT CTX	46	L5 IT CTX_Sp410107
Raw_count	Sp_410107	L5 IT CTX	59	L5 IT CTX_Sp410107
Raw_count	Sp_410107	L5 IT CTX	108	L5 IT CTX_Sp410107
Raw_count	Sp_410107	L5 IT CTX	46	L5 IT CTX_Sp410107
Raw_count	Sp_410107	L5 IT CTX	67	L5 IT CTX_Sp410107
Raw_count	Sp_410107	L5 IT CTX	113	L5 IT CTX_Sp410107
Raw_count	Sp_410107	L5 IT CTX	61	L5 IT CTX_Sp410107
Raw_count	Sp_410107	L5 IT CTX	106	L5 IT CTX_Sp410107
Raw_count	Sp_410107	L5 IT CTX	84	L5 IT CTX_Sp410107
Raw_count	Sp_410107	L5 IT CTX	32	L5 IT CTX_Sp410107
Raw_count	Sp_410107	L5 IT CTX	77	L5 IT CTX_Sp410107
Raw_count	Sp_410107	L5 IT CTX	39	L5 IT CTX_Sp410107
Raw_count	Sp_410107	L5 IT CTX	34	L5 IT CTX_Sp410107
Raw_count	Sp_410107	L5 IT CTX	44	L5 IT CTX_Sp410107
Raw_count	Sp_410107	L5 IT CTX	46	L5 IT CTX_Sp410107
Raw_count	Sp_410107	L5 IT CTX	53	L5 IT CTX_Sp410107
Raw_count	Sp_410107	L5 IT CTX	32	L5 IT CTX_Sp410107
Raw_count	Sp_410107	L5 IT CTX	50	L5 IT CTX_Sp410107
Raw_count	Sp_410107	L5 IT CTX	84	L5 IT CTX_Sp410107
Raw_count	Sp_410107	L5 IT CTX	146	L5 IT CTX_Sp410107
Raw_count	Sp_410107	L5 IT CTX	51	L5 IT CTX_Sp410107
Raw_count	Sp_410107	L5 IT CTX	38	L5 IT CTX_Sp410107
Raw_count	Sp_410107	L5 IT CTX	118	L5 IT CTX_Sp410107
Raw_count	Sp_410107	L5 IT CTX	108	L5 IT CTX_Sp410107
Raw_count	Sp_410107	L5 IT CTX	61	L5 IT CTX_Sp410107
Raw_count	Sp_410107	L5 IT CTX	59	L5 IT CTX_Sp410107
Raw_count	Sp_410107	L5 IT CTX	67	L5 IT CTX_Sp410107
Raw_count	Sp_410107	L5 IT CTX	121	L5 IT CTX_Sp410107
Raw_count	Sp_410107	L5 IT CTX	111	L5 IT CTX_Sp410107
Raw_count	Sp_410107	L5 IT CTX	65	L5 IT CTX_Sp410107
Raw_count	Sp_410107	L5 IT CTX	65	L5 IT CTX_Sp410107
Raw_count	Sp_410107	L5 IT CTX	55	L5 IT CTX_Sp410107
Raw_count	Sp_410107	L5 IT CTX	54	L5 IT CTX_Sp410107
Raw_count	Sp_410107	L5 IT CTX	139	L5 IT CTX_Sp410107
Raw_count	Sp_410107	L5 IT CTX	82	L5 IT CTX_Sp410107
Raw_count	Sp_410107	L5 IT CTX	94	L5 IT CTX_Sp410107
Raw_count	Sp_410107	L5 IT CTX	109	L5 IT CTX_Sp410107
Raw_count	Sp_410107	L5 IT CTX	55	L5 IT CTX_Sp410107
Raw_count	Sp_410107	L5 IT CTX	75	L5 IT CTX_Sp410107
Raw_count	Sp_410107	L5 IT CTX	82	L5 IT CTX_Sp410107
Raw_count	Sp_410107	L5 IT CTX	78	L5 IT CTX_Sp410107
Raw_count	Sp_410107	L5 IT CTX	96	L5 IT CTX_Sp410107
Raw_count	Sp_410107	L5 IT CTX	82	L5 IT CTX_Sp410107
Raw_count	Sp_410107	L5 IT CTX	74	L5 IT CTX_Sp410107
Raw_count	Sp_410107	L5 IT CTX	54	L5 IT CTX_Sp410107
Raw_count	Sp_410107	L5 IT CTX	55	L5 IT CTX_Sp410107
Raw_count	Sp_410107	L5 IT CTX	90	L5 IT CTX_Sp410107
Raw_count	Sp_410107	L5 IT CTX	74	L5 IT CTX_Sp410107
Raw_count	Sp_410107	L5 IT CTX	132	L5 IT CTX_Sp410107
Raw_count	Sp_410107	L5 IT CTX	157	L5 IT CTX_Sp410107
Raw_count	Sp_410107	L5 IT CTX	57	L5 IT CTX_Sp410107
Raw_count	Sp_410107	L5 IT CTX	138	L5 IT CTX_Sp410107
Raw_count	Sp_410107	L5 IT CTX	70	L5 IT CTX_Sp410107
Raw_count	Sp_410107	L5 IT CTX	85	L5 IT CTX_Sp410107
Raw_count	Sp_410107	L5 IT CTX	28	L5 IT CTX_Sp410107
Raw_count	Sp_410107	L5 IT CTX	59	L5 IT CTX_Sp410107
Raw_count	Sp_410107	L5 IT CTX	92	L5 IT CTX_Sp410107
Raw_count	Sp_410107	L5 IT CTX	83	L5 IT CTX_Sp410107
Raw_count	Sp_410107	L5 IT CTX	46	L5 IT CTX_Sp410107
Raw_count	Sp_410107	L5 IT CTX	82	L5 IT CTX_Sp410107
Raw_count	Sp_410107	L5 IT CTX	46	L5 IT CTX_Sp410107
Raw_count	Sp_410107	L5 IT CTX	76	L5 IT CTX_Sp410107
Raw_count	Sp_410107	L5 IT CTX	91	L5 IT CTX_Sp410107
Raw_count	Sp_410107	L5 IT CTX	61	L5 IT CTX_Sp410107
Raw_count	Sp_410107	L5 IT CTX	45	L5 IT CTX_Sp410107
Raw_count	Sp_410107	L5 IT CTX	94	L5 IT CTX_Sp410107
Raw_count	Sp_410107	L5 IT CTX	70	L5 IT CTX_Sp410107
Raw_count	Sp_410107	L5 IT CTX	92	L5 IT CTX_Sp410107
Raw_count	Sp_410107	L5 IT CTX	16	L5 IT CTX_Sp410107
Raw_count	Sp_410107	L5 IT CTX	36	L5 IT CTX_Sp410107
Raw_count	Sp_410107	L5 IT CTX	56	L5 IT CTX_Sp410107
Raw_count	Sp_410107	L5 IT CTX	71	L5 IT CTX_Sp410107
Raw_count	Sp_410107	L5 IT CTX	110	L5 IT CTX_Sp410107
Raw_count	Sp_410107	L5 IT CTX	65	L5 IT CTX_Sp410107
Raw_count	Sp_410107	L5 IT CTX	55	L5 IT CTX_Sp410107
Raw_count	Sp_410107	L5 IT CTX	55	L5 IT CTX_Sp410107
Raw_count	Sp_410107	L5 IT CTX	63	L5 IT CTX_Sp410107
Raw_count	Sp_410107	L5 IT CTX	119	L5 IT CTX_Sp410107
Raw_count	Sp_410107	L5 IT CTX	127	L5 IT CTX_Sp410107
Raw_count	Sp_410107	L5 IT CTX	48	L5 IT CTX_Sp410107
Raw_count	Sp_410107	L5 IT CTX	60	L5 IT CTX_Sp410107
Raw_count	Sp_410107	L5 IT CTX	68	L5 IT CTX_Sp410107
Raw_count	Sp_410107	L5 IT CTX	54	L5 IT CTX_Sp410107
Raw_count	Sp_410107	L5 IT CTX	58	L5 IT CTX_Sp410107
Raw_count	Sp_410107	L5 IT CTX	135	L5 IT CTX_Sp410107
Raw_count	Sp_410107	L5 IT CTX	119	L5 IT CTX_Sp410107
Raw_count	Sp_410107	L5 IT CTX	78	L5 IT CTX_Sp410107
Raw_count	Sp_410107	L5 IT CTX	52	L5 IT CTX_Sp410107
Raw_count	Sp_410107	L5 IT CTX	74	L5 IT CTX_Sp410107
Raw_count	Sp_410107	L5 IT CTX	36	L5 IT CTX_Sp410107
Raw_count	Sp_410107	L5 IT CTX	88	L5 IT CTX_Sp410107
Raw_count	Sp_410107	L5 IT CTX	87	L5 IT CTX_Sp410107
Raw_count	Sp_410107	L5 IT CTX	167	L5 IT CTX_Sp410107
Raw_count	Sp_410107	L5 IT CTX	76	L5 IT CTX_Sp410107
Raw_count	Sp_410107	L5 IT CTX	55	L5 IT CTX_Sp410107
Raw_count	Sp_410107	L5 IT CTX	68	L5 IT CTX_Sp410107
Raw_count	Sp_410107	L5 IT CTX	98	L5 IT CTX_Sp410107
Raw_count	Sp_410107	L5 IT CTX	77	L5 IT CTX_Sp410107
Raw_count	Sp_410107	L5 IT CTX	65	L5 IT CTX_Sp410107
Raw_count	Sp_410107	L5 IT CTX	55	L5 IT CTX_Sp410107
Raw_count	Sp_410107	L5 IT CTX	72	L5 IT CTX_Sp410107
Raw_count	Sp_410107	L5 IT CTX	100	L5 IT CTX_Sp410107
Raw_count	Sp_410107	L5 IT CTX	78	L5 IT CTX_Sp410107
Raw_count	Sp_410107	L5 IT CTX	83	L5 IT CTX_Sp410107
Raw_count	Sp_410107	L5 IT CTX	77	L5 IT CTX_Sp410107
Raw_count	Sp_410107	L5 IT CTX	83	L5 IT CTX_Sp410107
Raw_count	Sp_410107	L5 IT CTX	71	L5 IT CTX_Sp410107
Raw_count	Sp_410107	L5 IT CTX	88	L5 IT CTX_Sp410107
Raw_count	Sp_410107	L5 IT CTX	112	L5 IT CTX_Sp410107
Raw_count	Sp_410107	L5 IT CTX	103	L5 IT CTX_Sp410107
Raw_count	Sp_410107	L5 IT CTX	75	L5 IT CTX_Sp410107
Raw_count	Sp_410107	L5 IT CTX	54	L5 IT CTX_Sp410107
Raw_count	Sp_410107	L5 IT CTX	60	L5 IT CTX_Sp410107
Raw_count	Sp_410107	L5 IT CTX	109	L5 IT CTX_Sp410107
Raw_count	Sp_410107	L5 IT CTX	74	L5 IT CTX_Sp410107
Raw_count	Sp_410107	L5 IT CTX	54	L5 IT CTX_Sp410107
Raw_count	Sp_410107	L5 IT CTX	56	L5 IT CTX_Sp410107
Raw_count	Sp_410107	L5 IT CTX	97	L5 IT CTX_Sp410107
Raw_count	Sp_410107	L5 IT CTX	74	L5 IT CTX_Sp410107
Raw_count	Sp_410107	L5 IT CTX	118	L5 IT CTX_Sp410107
Raw_count	Sp_410107	L5 IT CTX	106	L5 IT CTX_Sp410107
Raw_count	Sp_410107	L5 IT CTX	61	L5 IT CTX_Sp410107
Raw_count	Sp_410107	L5 IT CTX	108	L5 IT CTX_Sp410107
Raw_count	Sp_410107	L5 IT CTX	87	L5 IT CTX_Sp410107
Raw_count	Sp_410107	L5 IT CTX	41	L5 IT CTX_Sp410107
Raw_count	Sp_410107	L5 IT CTX	63	L5 IT CTX_Sp410107
Raw_count	Sp_410107	L5 IT CTX	80	L5 IT CTX_Sp410107
Raw_count	Sp_410107	L5 IT CTX	116	L5 IT CTX_Sp410107
Raw_count	Sp_410107	L5 IT CTX	123	L5 IT CTX_Sp410107
Raw_count	Sp_410107	L5 IT CTX	82	L5 IT CTX_Sp410107
Raw_count	Sp_410107	L5 IT CTX	106	L5 IT CTX_Sp410107
Raw_count	Sp_410107	L5 IT CTX	72	L5 IT CTX_Sp410107
Raw_count	Sp_410107	L5 IT CTX	55	L5 IT CTX_Sp410107
Raw_count	Sp_410107	L5 IT CTX	46	L5 IT CTX_Sp410107
Raw_count	Sp_410107	L5 IT CTX	75	L5 IT CTX_Sp410107
Raw_count	Sp_410107	L5 IT CTX	43	L5 IT CTX_Sp410107
Raw_count	Sp_410107	L5 IT CTX	95	L5 IT CTX_Sp410107
Raw_count	Sp_410107	L5 IT CTX	70	L5 IT CTX_Sp410107
Raw_count	Sp_410107	L5 IT CTX	86	L5 IT CTX_Sp410107
Raw_count	Sp_410107	L5 IT CTX	100	L5 IT CTX_Sp410107
Raw_count	Sp_410107	L5 IT CTX	75	L5 IT CTX_Sp410107
Raw_count	Sp_410107	L5 IT CTX	73	L5 IT CTX_Sp410107
Raw_count	Sp_410107	L5 IT CTX	108	L5 IT CTX_Sp410107
Raw_count	Sp_410107	L5 IT CTX	64	L5 IT CTX_Sp410107
Raw_count	Sp_410107	L5 IT CTX	132	L5 IT CTX_Sp410107
Raw_count	Sp_410107	L5 IT CTX	67	L5 IT CTX_Sp410107
Raw_count	Sp_410107	L5 IT CTX	39	L5 IT CTX_Sp410107
Raw_count	Sp_410107	L5 IT CTX	73	L5 IT CTX_Sp410107
Raw_count	Sp_410107	L5 IT CTX	49	L5 IT CTX_Sp410107
Raw_count	Sp_410107	L5 IT CTX	139	L5 IT CTX_Sp410107
Raw_count	Sp_410107	L5 IT CTX	51	L5 IT CTX_Sp410107
Raw_count	Sp_410107	L5 IT CTX	58	L5 IT CTX_Sp410107
Raw_count	Sp_410107	L5 IT CTX	38	L5 IT CTX_Sp410107
Raw_count	Sp_410107	L5 IT CTX	103	L5 IT CTX_Sp410107
Raw_count	Sp_410107	L5 IT CTX	69	L5 IT CTX_Sp410107
Raw_count	Sp_410107	L5 IT CTX	55	L5 IT CTX_Sp410107
Raw_count	Sp_410107	L5 IT CTX	105	L5 IT CTX_Sp410107
Raw_count	Sp_410107	L5 IT CTX	98	L5 IT CTX_Sp410107
Raw_count	Sp_410107	L5 IT CTX	88	L5 IT CTX_Sp410107
Raw_count	Sp_410107	L5 IT CTX	47	L5 IT CTX_Sp410107
Raw_count	Sp_410107	L5 IT CTX	51	L5 IT CTX_Sp410107
Raw_count	Sp_410107	L5 IT CTX	64	L5 IT CTX_Sp410107
Raw_count	Sp_410107	L5 IT CTX	114	L5 IT CTX_Sp410107
Raw_count	Sp_410107	L5 IT CTX	65	L5 IT CTX_Sp410107
Raw_count	Sp_410107	L5 IT CTX	75	L5 IT CTX_Sp410107
Raw_count	Sp_410107	L5 IT CTX	117	L5 IT CTX_Sp410107
Raw_count	Sp_410107	L5 IT CTX	64	L5 IT CTX_Sp410107
Raw_count	Sp_410107	L5 IT CTX	52	L5 IT CTX_Sp410107
Raw_count	Sp_410107	L5 IT CTX	62	L5 IT CTX_Sp410107
Raw_count	Sp_410107	L5 IT CTX	104	L5 IT CTX_Sp410107
Raw_count	Sp_410107	L5 IT CTX	71	L5 IT CTX_Sp410107
Raw_count	Sp_410107	L5 IT CTX	100	L5 IT CTX_Sp410107
Raw_count	Sp_410107	L5 IT CTX	55	L5 IT CTX_Sp410107
Raw_count	Sp_410107	L5 IT CTX	83	L5 IT CTX_Sp410107
Raw_count	Sp_410107	L5 IT CTX	55	L5 IT CTX_Sp410107
Raw_count	Sp_410107	L5 IT CTX	81	L5 IT CTX_Sp410107
Raw_count	Sp_410107	L5 IT CTX	124	L5 IT CTX_Sp410107
Raw_count	Sp_410107	L5 IT CTX	46	L5 IT CTX_Sp410107
Raw_count	Sp_410107	L5 IT CTX	50	L5 IT CTX_Sp410107
Raw_count	Sp_410107	L5 IT CTX	59	L5 IT CTX_Sp410107
Raw_count	Sp_410107	L5 IT CTX	76	L5 IT CTX_Sp410107
Raw_count	Sp_410107	L5 IT CTX	68	L5 IT CTX_Sp410107
Raw_count	Sp_410107	L5 IT CTX	57	L5 IT CTX_Sp410107
Raw_count	Sp_410107	L5 IT CTX	70	L5 IT CTX_Sp410107
Raw_count	Sp_410107	L5 IT CTX	67	L5 IT CTX_Sp410107
Raw_count	Sp_410107	L5 IT CTX	53	L5 IT CTX_Sp410107
Raw_count	Sp_410107	L5 IT CTX	49	L5 IT CTX_Sp410107
Raw_count	Sp_410107	L5 IT CTX	117	L5 IT CTX_Sp410107
Raw_count	Sp_410107	L5 IT CTX	66	L5 IT CTX_Sp410107
Raw_count	Sp_410107	L5 IT CTX	61	L5 IT CTX_Sp410107
Raw_count	Sp_410107	L5 IT CTX	113	L5 IT CTX_Sp410107
Raw_count	Sp_410107	L5 IT CTX	64	L5 IT CTX_Sp410107
Raw_count	Sp_410107	L5 IT CTX	77	L5 IT CTX_Sp410107
Raw_count	Sp_410107	L5 IT CTX	53	L5 IT CTX_Sp410107
Raw_count	Sp_410107	L5 IT CTX	63	L5 IT CTX_Sp410107
Raw_count	Sp_410107	L5 IT CTX	73	L5 IT CTX_Sp410107
Raw_count	Sp_410107	L5 IT CTX	126	L5 IT CTX_Sp410107
Raw_count	Sp_410107	L5 IT CTX	78	L5 IT CTX_Sp410107
Raw_count	Sp_410107	L5 IT CTX	49	L5 IT CTX_Sp410107
Raw_count	Sp_410107	L5 IT CTX	56	L5 IT CTX_Sp410107
Raw_count	Sp_410107	L5 IT CTX	132	L5 IT CTX_Sp410107
Raw_count	Sp_410107	L5 IT CTX	82	L5 IT CTX_Sp410107
Raw_count	Sp_410107	L5 IT CTX	54	L5 IT CTX_Sp410107
Raw_count	Sp_410107	L5 IT CTX	63	L5 IT CTX_Sp410107
Raw_count	Sp_410107	L5 IT CTX	66	L5 IT CTX_Sp410107
Raw_count	Sp_410107	L5 IT CTX	76	L5 IT CTX_Sp410107
Raw_count	Sp_410107	L5 IT CTX	51	L5 IT CTX_Sp410107
Raw_count	Sp_410107	L5 IT CTX	63	L5 IT CTX_Sp410107
Raw_count	Sp_410107	L5 IT CTX	90	L5 IT CTX_Sp410107
Raw_count	Sp_410107	L5 IT CTX	25	L5 IT CTX_Sp410107
Raw_count	Sp_410107	L5 IT CTX	58	L5 IT CTX_Sp410107
Raw_count	Sp_410107	L5 IT CTX	52	L5 IT CTX_Sp410107
Raw_count	Sp_410107	L5 IT CTX	91	L5 IT CTX_Sp410107
Raw_count	Sp_410107	L5 IT CTX	20	L5 IT CTX_Sp410107
Raw_count	Sp_410107	L5 IT CTX	104	L5 IT CTX_Sp410107
Raw_count	Sp_410107	L5 IT CTX	54	L5 IT CTX_Sp410107
Raw_count	Sp_410107	L5 IT CTX	50	L5 IT CTX_Sp410107
Raw_count	Sp_410107	L5 IT CTX	74	L5 IT CTX_Sp410107
Raw_count	Sp_410107	L5 IT CTX	72	L5 IT CTX_Sp410107
Raw_count	Sp_410107	L5 IT CTX	66	L5 IT CTX_Sp410107
Raw_count	Sp_410107	L5 IT CTX	66	L5 IT CTX_Sp410107
Raw_count	Sp_410107	L5 IT CTX	44	L5 IT CTX_Sp410107
Raw_count	Sp_410107	L5 IT CTX	103	L5 IT CTX_Sp410107
Raw_count	Sp_410107	L5 IT CTX	61	L5 IT CTX_Sp410107
Raw_count	Sp_410107	L5 IT CTX	44	L5 IT CTX_Sp410107
Raw_count	Sp_410107	L5 IT CTX	63	L5 IT CTX_Sp410107
Raw_count	Sp_410107	L5 IT CTX	56	L5 IT CTX_Sp410107
Raw_count	Sp_410107	L5 IT CTX	62	L5 IT CTX_Sp410107
Raw_count	Sp_410107	L5 IT CTX	81	L5 IT CTX_Sp410107
Raw_count	Sp_410107	L5 IT CTX	75	L5 IT CTX_Sp410107
Raw_count	Sp_410107	L5 IT CTX	120	L5 IT CTX_Sp410107
Raw_count	Sp_410107	L5 IT CTX	61	L5 IT CTX_Sp410107
Raw_count	Sp_410107	L5 IT CTX	81	L5 IT CTX_Sp410107
Raw_count	Sp_410107	L5 IT CTX	43	L5 IT CTX_Sp410107
Raw_count	Sp_410107	L5 IT CTX	74	L5 IT CTX_Sp410107
Raw_count	Sp_410107	L5 IT CTX	127	L5 IT CTX_Sp410107
Raw_count	Sp_410107	L5 IT CTX	80	L5 IT CTX_Sp410107
Raw_count	Sp_410107	L5 IT CTX	43	L5 IT CTX_Sp410107
Raw_count	Sp_410107	L5 IT CTX	158	L5 IT CTX_Sp410107
Raw_count	Sp_410107	L5 IT CTX	96	L5 IT CTX_Sp410107
Raw_count	Sp_410107	L5 IT CTX	95	L5 IT CTX_Sp410107
Raw_count	Sp_410107	L5 IT CTX	46	L5 IT CTX_Sp410107
Raw_count	Sp_410107	L5 IT CTX	74	L5 IT CTX_Sp410107
Raw_count	Sp_410107	L5 IT CTX	77	L5 IT CTX_Sp410107
Raw_count	Sp_410107	L5 IT CTX	75	L5 IT CTX_Sp410107
Raw_count	Sp_410107	L5 IT CTX	59	L5 IT CTX_Sp410107
Raw_count	Sp_410107	L5 IT CTX	78	L5 IT CTX_Sp410107
Raw_count	Sp_410107	L5 IT CTX	81	L5 IT CTX_Sp410107
Raw_count	Sp_410107	L5 IT CTX	80	L5 IT CTX_Sp410107
Raw_count	Sp_410107	L5 IT CTX	113	L5 IT CTX_Sp410107
Raw_count	Sp_410107	L5 IT CTX	46	L5 IT CTX_Sp410107
Raw_count	Sp_410107	L5 IT CTX	61	L5 IT CTX_Sp410107
Raw_count	Sp_410107	L5 IT CTX	84	L5 IT CTX_Sp410107
Raw_count	Sp_410107	L5 IT CTX	121	L5 IT CTX_Sp410107
Raw_count	Sp_410107	L5 IT CTX	67	L5 IT CTX_Sp410107
Raw_count	Sp_410107	L5 IT CTX	69	L5 IT CTX_Sp410107
Raw_count	Sp_410107	L5 IT CTX	74	L5 IT CTX_Sp410107
Raw_count	Sp_410107	L5 IT CTX	74	L5 IT CTX_Sp410107
Raw_count	Sp_410107	L5 IT CTX	52	L5 IT CTX_Sp410107
Raw_count	Sp_410107	L5 IT CTX	83	L5 IT CTX_Sp410107
Raw_count	Sp_410107	L5 IT CTX	137	L5 IT CTX_Sp410107
Raw_count	Sp_410107	L5 IT CTX	53	L5 IT CTX_Sp410107
Raw_count	Sp_410107	L5 IT CTX	57	L5 IT CTX_Sp410107
Raw_count	Sp_410107	L5 IT CTX	87	L5 IT CTX_Sp410107
Raw_count	Sp_410107	L5 IT CTX	63	L5 IT CTX_Sp410107
Raw_count	Sp_410107	L5 IT CTX	38	L5 IT CTX_Sp410107
Raw_count	Sp_410107	L5 IT CTX	125	L5 IT CTX_Sp410107
Raw_count	Sp_410107	L5 IT CTX	37	L5 IT CTX_Sp410107
Raw_count	Sp_410107	L5 IT CTX	97	L5 IT CTX_Sp410107
Raw_count	Sp_410107	L5 IT CTX	85	L5 IT CTX_Sp410107
Raw_count	Sp_410107	L5 IT CTX	60	L5 IT CTX_Sp410107
Raw_count	Sp_410107	L5 IT CTX	50	L5 IT CTX_Sp410107
Raw_count	Sp_410107	L5 IT CTX	83	L5 IT CTX_Sp410107
Raw_count	Sp_410107	L5 IT CTX	150	L5 IT CTX_Sp410107
Raw_count	Sp_410107	L5 IT CTX	52	L5 IT CTX_Sp410107
Raw_count	Sp_410107	L5 IT CTX	99	L5 IT CTX_Sp410107
Raw_count	Sp_410107	L5 IT CTX	64	L5 IT CTX_Sp410107
Raw_count	Sp_410107	L5 IT CTX	68	L5 IT CTX_Sp410107
Raw_count	Sp_410107	L5 IT CTX	67	L5 IT CTX_Sp410107
Raw_count	Sp_410107	L5 IT CTX	52	L5 IT CTX_Sp410107
Raw_count	Sp_410107	L5 IT CTX	87	L5 IT CTX_Sp410107
Raw_count	Sp_410107	L5 IT CTX	58	L5 IT CTX_Sp410107
Raw_count	Sp_410107	L5 IT CTX	66	L5 IT CTX_Sp410107
Raw_count	Sp_410107	L5 IT CTX	111	L5 IT CTX_Sp410107
Raw_count	Sp_410107	L5 IT CTX	65	L5 IT CTX_Sp410107
Raw_count	Sp_410107	L5 IT CTX	89	L5 IT CTX_Sp410107
Raw_count	Sp_410107	L5 IT CTX	85	L5 IT CTX_Sp410107
Raw_count	Sp_410107	L5 IT CTX	94	L5 IT CTX_Sp410107
Raw_count	Sp_410107	L5 IT CTX	47	L5 IT CTX_Sp410107
Raw_count	Sp_410107	L5 IT CTX	49	L5 IT CTX_Sp410107
Raw_count	Sp_410107	L5 IT CTX	66	L5 IT CTX_Sp410107
Raw_count	Sp_410107	L5 IT CTX	37	L5 IT CTX_Sp410107
Raw_count	Sp_410107	L5 IT CTX	81	L5 IT CTX_Sp410107
Raw_count	Sp_410107	L5 IT CTX	68	L5 IT CTX_Sp410107
Raw_count	Sp_410107	L5 IT CTX	111	L5 IT CTX_Sp410107
Raw_count	Sp_410107	L5 IT CTX	100	L5 IT CTX_Sp410107
Raw_count	Sp_410107	L5 IT CTX	76	L5 IT CTX_Sp410107
Raw_count	Sp_410107	L5 IT CTX	55	L5 IT CTX_Sp410107
Raw_count	Sp_410107	L5 IT CTX	56	L5 IT CTX_Sp410107
Raw_count	Sp_410107	L5 IT CTX	71	L5 IT CTX_Sp410107
Raw_count	Sp_410107	L5 IT CTX	39	L5 IT CTX_Sp410107
Raw_count	Sp_410107	L5 IT CTX	83	L5 IT CTX_Sp410107
Raw_count	Sp_410107	L5 IT CTX	61	L5 IT CTX_Sp410107
Raw_count	Sp_410107	L5 IT CTX	74	L5 IT CTX_Sp410107
Raw_count	Sp_410107	L5 IT CTX	44	L5 IT CTX_Sp410107
Raw_count	Sp_410107	L5 IT CTX	47	L5 IT CTX_Sp410107
Raw_count	Sp_410107	L5 IT CTX	106	L5 IT CTX_Sp410107
Raw_count	Sp_410107	L5 IT CTX	49	L5 IT CTX_Sp410107
Raw_count	Sp_410107	L5 IT CTX	125	L5 IT CTX_Sp410107
Raw_count	Sp_410107	L5 IT CTX	87	L5 IT CTX_Sp410107
Raw_count	Sp_410107	L5 IT CTX	63	L5 IT CTX_Sp410107
Raw_count	Sp_410107	L5 IT CTX	56	L5 IT CTX_Sp410107
Raw_count	Sp_410107	L5 IT CTX	60	L5 IT CTX_Sp410107
Raw_count	Sp_410107	L5 IT CTX	125	L5 IT CTX_Sp410107
Raw_count	Sp_410107	L5 IT CTX	87	L5 IT CTX_Sp410107
Raw_count	Sp_410107	L5 IT CTX	62	L5 IT CTX_Sp410107
Raw_count	Sp_410107	L5 IT CTX	69	L5 IT CTX_Sp410107
Raw_count	Sp_410107	L5 IT CTX	52	L5 IT CTX_Sp410107
Raw_count	Sp_410107	L5 IT CTX	75	L5 IT CTX_Sp410107
Raw_count	Sp_410107	L5 IT CTX	49	L5 IT CTX_Sp410107
Raw_count	Sp_410107	L5 IT CTX	76	L5 IT CTX_Sp410107
Raw_count	Sp_410107	L5 IT CTX	165	L5 IT CTX_Sp410107
Raw_count	Sp_410107	L5 IT CTX	55	L5 IT CTX_Sp410107
Raw_count	Sp_410107	L5 IT CTX	79	L5 IT CTX_Sp410107
Raw_count	Sp_410107	L5 IT CTX	104	L5 IT CTX_Sp410107
Raw_count	Sp_410107	L5 IT CTX	68	L5 IT CTX_Sp410107
Raw_count	Sp_410107	L5 IT CTX	76	L5 IT CTX_Sp410107
Raw_count	Sp_410107	L5 IT CTX	80	L5 IT CTX_Sp410107
Raw_count	Sp_410107	L5 IT CTX	55	L5 IT CTX_Sp410107
Raw_count	Sp_410107	L5 IT CTX	78	L5 IT CTX_Sp410107
Raw_count	Sp_410107	L5 IT CTX	88	L5 IT CTX_Sp410107
Raw_count	Sp_410107	L5 IT CTX	55	L5 IT CTX_Sp410107
Raw_count	Sp_410107	L5 IT CTX	69	L5 IT CTX_Sp410107
Raw_count	Sp_410107	L5 IT CTX	37	L5 IT CTX_Sp410107
Raw_count	Sp_410107	L5 IT CTX	60	L5 IT CTX_Sp410107
Raw_count	Sp_410107	L5 IT CTX	81	L5 IT CTX_Sp410107
Raw_count	Sp_410107	L5 IT CTX	56	L5 IT CTX_Sp410107
Raw_count	Sp_410107	L5 IT CTX	49	L5 IT CTX_Sp410107
Raw_count	Sp_410107	L5 IT CTX	90	L5 IT CTX_Sp410107
Raw_count	Sp_410107	L5 IT CTX	76	L5 IT CTX_Sp410107
Raw_count	Sp_410107	L5 IT CTX	93	L5 IT CTX_Sp410107
Raw_count	Sp_410107	L5 IT CTX	80	L5 IT CTX_Sp410107
Raw_count	Sp_410107	L5 IT CTX	111	L5 IT CTX_Sp410107
Raw_count	Sp_410107	L5 IT CTX	95	L5 IT CTX_Sp410107
Raw_count	Sp_410107	L5 IT CTX	105	L5 IT CTX_Sp410107
Raw_count	Sp_410107	L5 IT CTX	67	L5 IT CTX_Sp410107
Raw_count	Sp_410107	L5 IT CTX	29	L5 IT CTX_Sp410107
Raw_count	Sp_410107	L5 IT CTX	43	L5 IT CTX_Sp410107
Raw_count	Sp_410107	L5 IT CTX	100	L5 IT CTX_Sp410107
Raw_count	Sp_410107	L5 IT CTX	53	L5 IT CTX_Sp410107
Raw_count	Sp_410107	L5 IT CTX	88	L5 IT CTX_Sp410107
Raw_count	Sp_410107	L5 IT CTX	57	L5 IT CTX_Sp410107
Raw_count	Sp_410107	L5 IT CTX	49	L5 IT CTX_Sp410107
Raw_count	Sp_410107	L5 IT CTX	56	L5 IT CTX_Sp410107
Raw_count	Sp_410107	L5 IT CTX	103	L5 IT CTX_Sp410107
Raw_count	Sp_410107	L5 IT CTX	62	L5 IT CTX_Sp410107
Raw_count	Sp_410107	L5 IT CTX	61	L5 IT CTX_Sp410107
Raw_count	Sp_410107	L5 IT CTX	69	L5 IT CTX_Sp410107
Raw_count	Sp_410107	L5 IT CTX	173	L5 IT CTX_Sp410107
Raw_count	Sp_410107	L5 IT CTX	79	L5 IT CTX_Sp410107
Raw_count	Sp_410107	L5 IT CTX	47	L5 IT CTX_Sp410107
Raw_count	Sp_410107	L5 IT CTX	124	L5 IT CTX_Sp410107
Raw_count	Sp_410107	L5 IT CTX	62	L5 IT CTX_Sp410107
Raw_count	Sp_410107	L5 IT CTX	90	L5 IT CTX_Sp410107
Raw_count	Sp_410107	L5 IT CTX	47	L5 IT CTX_Sp410107
Raw_count	Sp_410107	L5 IT CTX	114	L5 IT CTX_Sp410107
Raw_count	Sp_410107	L5 IT CTX	86	L5 IT CTX_Sp410107
Raw_count	Sp_410107	L5 IT CTX	122	L5 IT CTX_Sp410107
Raw_count	Sp_410107	L5 IT CTX	66	L5 IT CTX_Sp410107
Raw_count	Sp_410107	L5 IT CTX	87	L5 IT CTX_Sp410107
Raw_count	Sp_410107	L5 IT CTX	48	L5 IT CTX_Sp410107
Raw_count	Sp_410107	L5 IT CTX	79	L5 IT CTX_Sp410107
Raw_count	Sp_410107	L5 IT CTX	61	L5 IT CTX_Sp410107
Raw_count	Sp_410107	L5 IT CTX	44	L5 IT CTX_Sp410107
Raw_count	Sp_410107	L5 IT CTX	47	L5 IT CTX_Sp410107
Raw_count	Sp_410107	L5 IT CTX	95	L5 IT CTX_Sp410107
Raw_count	Sp_410107	L5 IT CTX	110	L5 IT CTX_Sp410107
Raw_count	Sp_410107	L5 IT CTX	151	L5 IT CTX_Sp410107
Raw_count	Sp_410107	L5 IT CTX	80	L5 IT CTX_Sp410107
Raw_count	Sp_410107	L5 IT CTX	87	L5 IT CTX_Sp410107
Raw_count	Sp_410107	L5 IT CTX	88	L5 IT CTX_Sp410107
Raw_count	Sp_410107	L5 IT CTX	72	L5 IT CTX_Sp410107
Raw_count	Sp_410107	L5 IT CTX	134	L5 IT CTX_Sp410107
Raw_count	Sp_410107	L5 IT CTX	40	L5 IT CTX_Sp410107
Raw_count	Sp_410107	L5 IT CTX	58	L5 IT CTX_Sp410107
Raw_count	Sp_410107	L5 IT CTX	79	L5 IT CTX_Sp410107
Raw_count	Sp_410107	L5 IT CTX	103	L5 IT CTX_Sp410107
Raw_count	Sp_410107	L5 IT CTX	110	L5 IT CTX_Sp410107
Raw_count	Sp_410107	L5 IT CTX	35	L5 IT CTX_Sp410107
Raw_count	Sp_410107	L5 IT CTX	70	L5 IT CTX_Sp410107
Raw_count	Sp_410107	L5 IT CTX	104	L5 IT CTX_Sp410107
Raw_count	Sp_410107	L5 IT CTX	69	L5 IT CTX_Sp410107
Raw_count	Sp_410107	L5 IT CTX	94	L5 IT CTX_Sp410107
Raw_count	Sp_410107	L5 IT CTX	56	L5 IT CTX_Sp410107
Raw_count	Sp_410107	L5 IT CTX	76	L5 IT CTX_Sp410107
Raw_count	Sp_410107	L5 IT CTX	112	L5 IT CTX_Sp410107
Raw_count	Sp_410107	L5 IT CTX	131	L5 IT CTX_Sp410107
Raw_count	Sp_410107	L5 IT CTX	86	L5 IT CTX_Sp410107
Raw_count	Sp_410107	L5 IT CTX	111	L5 IT CTX_Sp410107
Raw_count	Sp_410107	L5 IT CTX	45	L5 IT CTX_Sp410107
Raw_count	Sp_410107	L5 IT CTX	63	L5 IT CTX_Sp410107
Raw_count	Sp_410107	L5 IT CTX	76	L5 IT CTX_Sp410107
Raw_count	Sp_410107	L5 IT CTX	24	L5 IT CTX_Sp410107
Raw_count	Sp_410107	L5 IT CTX	101	L5 IT CTX_Sp410107
Raw_count	Sp_410107	L5 IT CTX	51	L5 IT CTX_Sp410107
Raw_count	Sp_410107	L5 IT CTX	61	L5 IT CTX_Sp410107
Raw_count	Sp_410107	L5 IT CTX	102	L5 IT CTX_Sp410107
Raw_count	Sp_410107	L5 IT CTX	50	L5 IT CTX_Sp410107
Raw_count	Sp_410107	L5 IT CTX	88	L5 IT CTX_Sp410107
Raw_count	Sp_410107	L5 IT CTX	72	L5 IT CTX_Sp410107
Raw_count	Sp_410107	L5 IT CTX	55	L5 IT CTX_Sp410107
Raw_count	Sp_410107	L5 IT CTX	51	L5 IT CTX_Sp410107
Raw_count	Sp_410107	L5 IT CTX	48	L5 IT CTX_Sp410107
Raw_count	Sp_410107	L5 IT CTX	75	L5 IT CTX_Sp410107
Raw_count	Sp_410107	L5 IT CTX	37	L5 IT CTX_Sp410107
Raw_count	Sp_410107	L5 IT CTX	71	L5 IT CTX_Sp410107
Raw_count	Sp_410107	L5 IT CTX	70	L5 IT CTX_Sp410107
Raw_count	Sp_410107	L5 IT CTX	97	L5 IT CTX_Sp410107
Raw_count	Sp_410107	L5 IT CTX	113	L5 IT CTX_Sp410107
Raw_count	Sp_410107	L5 IT CTX	87	L5 IT CTX_Sp410107
Raw_count	Sp_410107	L5 IT CTX	54	L5 IT CTX_Sp410107
Raw_count	Sp_410107	L5 IT CTX	74	L5 IT CTX_Sp410107
Raw_count	Sp_410107	L5 IT CTX	52	L5 IT CTX_Sp410107
Raw_count	Sp_410107	L5 IT CTX	100	L5 IT CTX_Sp410107
Raw_count	Sp_410107	L5 IT CTX	120	L5 IT CTX_Sp410107
Raw_count	Sp_410107	L5 IT CTX	73	L5 IT CTX_Sp410107
Raw_count	Sp_410107	L5 IT CTX	62	L5 IT CTX_Sp410107
Raw_count	Sp_410107	L5 IT CTX	117	L5 IT CTX_Sp410107
Raw_count	Sp_410107	L5 IT CTX	91	L5 IT CTX_Sp410107
Raw_count	Sp_410107	L5 IT CTX	80	L5 IT CTX_Sp410107
Raw_count	Sp_410107	L5 IT CTX	88	L5 IT CTX_Sp410107
Raw_count	Sp_410107	L5 IT CTX	83	L5 IT CTX_Sp410107
Raw_count	Sp_410107	L5 IT CTX	80	L5 IT CTX_Sp410107
Raw_count	Sp_410107	L5 IT CTX	50	L5 IT CTX_Sp410107
Raw_count	Sp_410107	L5 IT CTX	71	L5 IT CTX_Sp410107
Raw_count	Sp_410107	L5 IT CTX	144	L5 IT CTX_Sp410107
Raw_count	Sp_410107	L5 IT CTX	47	L5 IT CTX_Sp410107
Raw_count	Sp_410107	L5 IT CTX	64	L5 IT CTX_Sp410107
Raw_count	Sp_410107	L5 IT CTX	138	L5 IT CTX_Sp410107
Raw_count	Sp_410107	L5 IT CTX	50	L5 IT CTX_Sp410107
Raw_count	Sp_410107	L5 IT CTX	68	L5 IT CTX_Sp410107
Raw_count	Sp_410107	L5 IT CTX	48	L5 IT CTX_Sp410107
Raw_count	Sp_410107	L5 IT CTX	170	L5 IT CTX_Sp410107
Raw_count	Sp_410107	L5 IT CTX	56	L5 IT CTX_Sp410107
Raw_count	Sp_410107	L5 IT CTX	52	L5 IT CTX_Sp410107
Raw_count	Sp_410107	L5 IT CTX	50	L5 IT CTX_Sp410107
Raw_count	Sp_410107	L5 IT CTX	84	L5 IT CTX_Sp410107
Raw_count	Sp_410107	L5 IT CTX	154	L5 IT CTX_Sp410107
Raw_count	Sp_410107	L5 IT CTX	93	L5 IT CTX_Sp410107
Raw_count	Sp_410107	L5 IT CTX	66	L5 IT CTX_Sp410107
Raw_count	Sp_410107	L5 IT CTX	56	L5 IT CTX_Sp410107
Raw_count	Sp_410107	L5 IT CTX	68	L5 IT CTX_Sp410107
Raw_count	Sp_410107	L5 IT CTX	84	L5 IT CTX_Sp410107
Raw_count	Sp_410107	L5 IT CTX	73	L5 IT CTX_Sp410107
Raw_count	Sp_410107	L5 IT CTX	47	L5 IT CTX_Sp410107
Raw_count	Sp_410107	L5 IT CTX	58	L5 IT CTX_Sp410107
Raw_count	Sp_410107	L5 IT CTX	52	L5 IT CTX_Sp410107
Raw_count	Sp_410107	L5 IT CTX	73	L5 IT CTX_Sp410107
Raw_count	Sp_410107	L5 IT CTX	78	L5 IT CTX_Sp410107
Raw_count	Sp_410107	L5 IT CTX	121	L5 IT CTX_Sp410107
Raw_count	Sp_410107	L5 IT CTX	29	L5 IT CTX_Sp410107
Raw_count	Sp_410107	L5 IT CTX	87	L5 IT CTX_Sp410107
Raw_count	Sp_410107	L5 IT CTX	49	L5 IT CTX_Sp410107
Raw_count	Sp_410107	L5 IT CTX	89	L5 IT CTX_Sp410107
Raw_count	Sp_410107	L5 IT CTX	144	L5 IT CTX_Sp410107
Raw_count	Sp_410107	L5 IT CTX	93	L5 IT CTX_Sp410107
Raw_count	Sp_410107	L5 IT CTX	58	L5 IT CTX_Sp410107
Raw_count	Sp_410107	L5 IT CTX	104	L5 IT CTX_Sp410107
Raw_count	Sp_410107	L5 IT CTX	86	L5 IT CTX_Sp410107
Raw_count	Sp_410107	L5 IT CTX	50	L5 IT CTX_Sp410107
Raw_count	Sp_410107	L5 IT CTX	16	L5 IT CTX_Sp410107
Raw_count	Sp_410107	L5 IT CTX	146	L5 IT CTX_Sp410107
Raw_count	Sp_410107	L5 IT CTX	101	L5 IT CTX_Sp410107
Raw_count	Sp_410107	L5 IT CTX	39	L5 IT CTX_Sp410107
Raw_count	Sp_410107	L5 IT CTX	69	L5 IT CTX_Sp410107
Raw_count	Sp_410107	L5 IT CTX	80	L5 IT CTX_Sp410107
Raw_count	Sp_410107	L5 IT CTX	51	L5 IT CTX_Sp410107
Raw_count	Sp_410107	L5 IT CTX	47	L5 IT CTX_Sp410107
Raw_count	Sp_410107	L5 IT CTX	76	L5 IT CTX_Sp410107
Raw_count	Sp_410107	L5 IT CTX	118	L5 IT CTX_Sp410107
Raw_count	Sp_410107	L5 IT CTX	62	L5 IT CTX_Sp410107
Raw_count	Sp_410107	L5 IT CTX	63	L5 IT CTX_Sp410107
Raw_count	Sp_410107	L5 IT CTX	101	L5 IT CTX_Sp410107
Raw_count	Sp_410107	L5 IT CTX	55	L5 IT CTX_Sp410107
Raw_count	Sp_410107	L5 IT CTX	144	L5 IT CTX_Sp410107
Raw_count	Sp_410107	L5 IT CTX	108	L5 IT CTX_Sp410107
Raw_count	Sp_410107	L5 IT CTX	38	L5 IT CTX_Sp410107
Raw_count	Sp_410107	L5 IT CTX	111	L5 IT CTX_Sp410107
Raw_count	Sp_410107	L5 IT CTX	101	L5 IT CTX_Sp410107
Raw_count	Sp_410107	L5 IT CTX	93	L5 IT CTX_Sp410107
Raw_count	Sp_410107	L5 IT CTX	93	L5 IT CTX_Sp410107
Raw_count	Sp_410107	L5 IT CTX	71	L5 IT CTX_Sp410107
Raw_count	Sp_410107	L5 IT CTX	59	L5 IT CTX_Sp410107
Raw_count	Sp_410107	L5 IT CTX	69	L5 IT CTX_Sp410107
Raw_count	Sp_410107	L5 IT CTX	71	L5 IT CTX_Sp410107
Raw_count	Sp_410107	L5 IT CTX	65	L5 IT CTX_Sp410107
Raw_count	Sp_410107	L5 IT CTX	132	L5 IT CTX_Sp410107
Raw_count	Sp_410107	L5 IT CTX	69	L5 IT CTX_Sp410107
Raw_count	Sp_410107	L5 IT CTX	95	L5 IT CTX_Sp410107
Raw_count	Sp_410107	L5 IT CTX	106	L5 IT CTX_Sp410107
Raw_count	Sp_410107	L5 IT CTX	96	L5 IT CTX_Sp410107
Raw_count	Sp_410107	L5 IT CTX	88	L5 IT CTX_Sp410107
Raw_count	Sp_410107	L5 IT CTX	86	L5 IT CTX_Sp410107
Raw_count	Sp_410107	L5 IT CTX	65	L5 IT CTX_Sp410107
Raw_count	Sp_410107	L5 IT CTX	187	L5 IT CTX_Sp410107
Raw_count	Sp_410107	L5 IT CTX	166	L5 IT CTX_Sp410107
Raw_count	Sp_410107	L5 IT CTX	39	L5 IT CTX_Sp410107
Raw_count	Sp_410107	L5 IT CTX	62	L5 IT CTX_Sp410107
Raw_count	Sp_410107	L5 IT CTX	51	L5 IT CTX_Sp410107
Raw_count	Sp_410107	L5 IT CTX	68	L5 IT CTX_Sp410107
Raw_count	Sp_410107	L5 IT CTX	90	L5 IT CTX_Sp410107
Raw_count	Sp_410107	L5 IT CTX	68	L5 IT CTX_Sp410107
Raw_count	Sp_410107	L5 IT CTX	110	L5 IT CTX_Sp410107
Raw_count	Sp_410107	L5 IT CTX	243	L5 IT CTX_Sp410107
Raw_count	Sp_410107	L5 IT CTX	45	L5 IT CTX_Sp410107
Raw_count	Sp_410107	L5 IT CTX	110	L5 IT CTX_Sp410107
Raw_count	Sp_410107	L5 IT CTX	133	L5 IT CTX_Sp410107
Raw_count	Sp_410107	L5 IT CTX	67	L5 IT CTX_Sp410107
Raw_count	Sp_410107	L5 IT CTX	83	L5 IT CTX_Sp410107
Raw_count	Sp_410107	L5 IT CTX	64	L5 IT CTX_Sp410107
Raw_count	Sp_410107	L5 IT CTX	63	L5 IT CTX_Sp410107
Raw_count	Sp_410107	L5 IT CTX	54	L5 IT CTX_Sp410107
Raw_count	Sp_410107	L5 IT CTX	86	L5 IT CTX_Sp410107
Raw_count	Sp_410107	L5 IT CTX	82	L5 IT CTX_Sp410107
Raw_count	Sp_410107	L5 IT CTX	62	L5 IT CTX_Sp410107
Raw_count	Sp_410107	L5 IT CTX	84	L5 IT CTX_Sp410107
Raw_count	Sp_410107	L5 IT CTX	118	L5 IT CTX_Sp410107
Raw_count	Sp_410107	L5 IT CTX	65	L5 IT CTX_Sp410107
Raw_count	Sp_410107	L5 IT CTX	63	L5 IT CTX_Sp410107
Raw_count	Sp_410107	L5 IT CTX	70	L5 IT CTX_Sp410107
Raw_count	Sp_410107	L5 IT CTX	215	L5 IT CTX_Sp410107
Raw_count	Sp_410107	L5 IT CTX	98	L5 IT CTX_Sp410107
Raw_count	Sp_410107	L5 IT CTX	42	L5 IT CTX_Sp410107
Raw_count	Sp_410107	L5 IT CTX	69	L5 IT CTX_Sp410107
Raw_count	Sp_410107	L5 IT CTX	162	L5 IT CTX_Sp410107
Raw_count	Sp_410107	L5 IT CTX	90	L5 IT CTX_Sp410107
Raw_count	Sp_410107	L5 IT CTX	82	L5 IT CTX_Sp410107
Raw_count	Sp_410107	L5 IT CTX	63	L5 IT CTX_Sp410107
Raw_count	Sp_410107	L5 IT CTX	34	L5 IT CTX_Sp410107
Raw_count	Sp_410107	L5 IT CTX	54	L5 IT CTX_Sp410107
Raw_count	Sp_410107	L5 IT CTX	145	L5 IT CTX_Sp410107
Raw_count	Sp_410107	L5 IT CTX	57	L5 IT CTX_Sp410107
Raw_count	Sp_410107	L5 IT CTX	73	L5 IT CTX_Sp410107
Raw_count	Sp_410107	L5 IT CTX	115	L5 IT CTX_Sp410107
Raw_count	Sp_410107	L5 IT CTX	83	L5 IT CTX_Sp410107
Raw_count	Sp_410107	L5 IT CTX	100	L5 IT CTX_Sp410107
Raw_count	Sp_410107	L5 IT CTX	102	L5 IT CTX_Sp410107
Raw_count	Sp_410107	L5 IT CTX	70	L5 IT CTX_Sp410107
Raw_count	Sp_410107	L5 IT CTX	90	L5 IT CTX_Sp410107
Raw_count	Sp_410107	L5 IT CTX	48	L5 IT CTX_Sp410107
Raw_count	Sp_410107	L5 IT CTX	42	L5 IT CTX_Sp410107
Raw_count	Sp_410107	L5 IT CTX	102	L5 IT CTX_Sp410107
Raw_count	Sp_410107	L5 IT CTX	124	L5 IT CTX_Sp410107
Raw_count	Sp_410107	L5 IT CTX	79	L5 IT CTX_Sp410107
Raw_count	Sp_410107	L5 IT CTX	95	L5 IT CTX_Sp410107
Raw_count	Sp_410107	L5 IT CTX	95	L5 IT CTX_Sp410107
Raw_count	Sp_410107	L5 IT CTX	68	L5 IT CTX_Sp410107
Raw_count	Sp_410107	L5 IT CTX	54	L5 IT CTX_Sp410107
Raw_count	Sp_410107	L5 IT CTX	86	L5 IT CTX_Sp410107
Raw_count	Sp_410107	L5 IT CTX	98	L5 IT CTX_Sp410107
Raw_count	Sp_410107	L5 IT CTX	103	L5 IT CTX_Sp410107
Raw_count	Sp_410107	L5 IT CTX	43	L5 IT CTX_Sp410107
Raw_count	Sp_410107	L5 IT CTX	74	L5 IT CTX_Sp410107
Raw_count	Sp_410107	L5 IT CTX	53	L5 IT CTX_Sp410107
Raw_count	Sp_410107	L5 IT CTX	69	L5 IT CTX_Sp410107
Raw_count	Sp_410107	L5 IT CTX	106	L5 IT CTX_Sp410107
Raw_count	Sp_410107	L5 IT CTX	112	L5 IT CTX_Sp410107
Raw_count	Sp_410107	L5 IT CTX	58	L5 IT CTX_Sp410107
Raw_count	Sp_410107	L5 IT CTX	71	L5 IT CTX_Sp410107
Raw_count	Sp_410107	L5 IT CTX	141	L5 IT CTX_Sp410107
Raw_count	Sp_410107	L5 IT CTX	90	L5 IT CTX_Sp410107
Raw_count	Sp_410107	L5 IT CTX	181	L5 IT CTX_Sp410107
Raw_count	Sp_410107	L5 IT CTX	78	L5 IT CTX_Sp410107
Raw_count	Sp_410107	L5 IT CTX	74	L5 IT CTX_Sp410107
Raw_count	Sp_410107	L5 IT CTX	124	L5 IT CTX_Sp410107
Raw_count	Sp_410107	L5 IT CTX	219	L5 IT CTX_Sp410107
Raw_count	Sp_410107	L5 IT CTX	81	L5 IT CTX_Sp410107
Raw_count	Sp_410107	L5 IT CTX	98	L5 IT CTX_Sp410107
Raw_count	Sp_410107	L5 IT CTX	92	L5 IT CTX_Sp410107
Raw_count	Sp_410107	L5 IT CTX	61	L5 IT CTX_Sp410107
Raw_count	Sp_410107	L5 IT CTX	80	L5 IT CTX_Sp410107
Raw_count	Sp_410107	L5 IT CTX	82	L5 IT CTX_Sp410107
Raw_count	Sp_410107	L5 IT CTX	77	L5 IT CTX_Sp410107
Raw_count	Sp_410107	L5 IT CTX	75	L5 IT CTX_Sp410107
Raw_count	Sp_410107	L5 IT CTX	48	L5 IT CTX_Sp410107
Raw_count	Sp_410107	L5 IT CTX	53	L5 IT CTX_Sp410107
Raw_count	Sp_410107	L5 IT CTX	61	L5 IT CTX_Sp410107
Raw_count	Sp_410107	L5 IT CTX	32	L5 IT CTX_Sp410107
Raw_count	Sp_410107	L5 IT CTX	68	L5 IT CTX_Sp410107
Raw_count	Sp_410107	L5 IT CTX	59	L5 IT CTX_Sp410107
Raw_count	Sp_410107	L5 IT CTX	167	L5 IT CTX_Sp410107
Raw_count	Sp_410107	L5 IT CTX	73	L5 IT CTX_Sp410107
Raw_count	Sp_410107	L5 IT CTX	68	L5 IT CTX_Sp410107
Raw_count	Sp_410107	L5 IT CTX	78	L5 IT CTX_Sp410107
Raw_count	Sp_410107	L5 IT CTX	67	L5 IT CTX_Sp410107
Raw_count	Sp_410107	L5 IT CTX	35	L5 IT CTX_Sp410107
Raw_count	Sp_410107	L5 IT CTX	53	L5 IT CTX_Sp410107
Raw_count	Sp_410107	L5 IT CTX	54	L5 IT CTX_Sp410107
Raw_count	Sp_410107	L5 IT CTX	132	L5 IT CTX_Sp410107
Raw_count	Sp_410107	L5 IT CTX	69	L5 IT CTX_Sp410107
Raw_count	Sp_410107	L5 IT CTX	178	L5 IT CTX_Sp410107
Raw_count	Sp_410107	L5 IT CTX	83	L5 IT CTX_Sp410107
Raw_count	Sp_410107	L5 IT CTX	86	L5 IT CTX_Sp410107
Raw_count	Sp_410107	L5 IT CTX	131	L5 IT CTX_Sp410107
Raw_count	Sp_410107	L5 IT CTX	49	L5 IT CTX_Sp410107
Raw_count	Sp_410107	L5 IT CTX	45	L5 IT CTX_Sp410107
Raw_count	Sp_410107	L5 IT CTX	73	L5 IT CTX_Sp410107
Raw_count	Sp_410107	L5 IT CTX	70	L5 IT CTX_Sp410107
Raw_count	Sp_410107	L5 IT CTX	140	L5 IT CTX_Sp410107
Raw_count	Sp_410107	L5 IT CTX	41	L5 IT CTX_Sp410107
Raw_count	Sp_410107	L5 IT CTX	76	L5 IT CTX_Sp410107
Raw_count	Sp_410107	L5 IT CTX	71	L5 IT CTX_Sp410107
Raw_count	Sp_410107	L5 IT CTX	94	L5 IT CTX_Sp410107
Raw_count	Sp_410107	L5 IT CTX	62	L5 IT CTX_Sp410107
Raw_count	Sp_410107	L5 IT CTX	174	L5 IT CTX_Sp410107
Raw_count	Sp_410107	L5 IT CTX	64	L5 IT CTX_Sp410107
Raw_count	Sp_410107	L5 IT CTX	80	L5 IT CTX_Sp410107
Raw_count	Sp_410107	L5 IT CTX	47	L5 IT CTX_Sp410107
Raw_count	Sp_410107	L5 IT CTX	54	L5 IT CTX_Sp410107
Raw_count	Sp_410107	L5 IT CTX	92	L5 IT CTX_Sp410107
Raw_count	Sp_410107	L5 IT CTX	35	L5 IT CTX_Sp410107
Raw_count	Sp_410107	L5 IT CTX	63	L5 IT CTX_Sp410107
Raw_count	Sp_410107	L5 IT CTX	101	L5 IT CTX_Sp410107
Raw_count	Sp_410107	L5 IT CTX	61	L5 IT CTX_Sp410107
Raw_count	Sp_410107	L5 IT CTX	144	L5 IT CTX_Sp410107
Raw_count	Sp_410107	L5 IT CTX	64	L5 IT CTX_Sp410107
Raw_count	Sp_410107	L5 IT CTX	71	L5 IT CTX_Sp410107
Raw_count	Sp_410107	L5 IT CTX	134	L5 IT CTX_Sp410107
Raw_count	Sp_410107	L5 IT CTX	135	L5 IT CTX_Sp410107
Raw_count	Sp_410107	L5 IT CTX	108	L5 IT CTX_Sp410107
Raw_count	Sp_410107	L5 IT CTX	92	L5 IT CTX_Sp410107
Raw_count	Sp_410107	L5 IT CTX	26	L5 IT CTX_Sp410107
Raw_count	Sp_410107	L5 IT CTX	67	L5 IT CTX_Sp410107
Raw_count	Sp_410107	L5 IT CTX	84	L5 IT CTX_Sp410107
Raw_count	Sp_410107	L5 IT CTX	78	L5 IT CTX_Sp410107
Raw_count	Sp_410107	L5 IT CTX	53	L5 IT CTX_Sp410107
Raw_count	Sp_410107	L5 IT CTX	54	L5 IT CTX_Sp410107
Raw_count	Sp_410107	L5 IT CTX	83	L5 IT CTX_Sp410107
Raw_count	Sp_410107	L5 IT CTX	162	L5 IT CTX_Sp410107
Raw_count	Sp_410107	L5 IT CTX	62	L5 IT CTX_Sp410107
Raw_count	Sp_410107	L5 IT CTX	100	L5 IT CTX_Sp410107
Raw_count	Sp_410107	L5 IT CTX	101	L5 IT CTX_Sp410107
Raw_count	Sp_410107	L5 IT CTX	73	L5 IT CTX_Sp410107
Raw_count	Sp_410107	L5 IT CTX	54	L5 IT CTX_Sp410107
Raw_count	Sp_410107	L5 IT CTX	53	L5 IT CTX_Sp410107
Raw_count	Sp_410107	L5 IT CTX	150	L5 IT CTX_Sp410107
Raw_count	Sp_410107	L5 IT CTX	92	L5 IT CTX_Sp410107
Raw_count	Sp_410107	L5 IT CTX	49	L5 IT CTX_Sp410107
Raw_count	Sp_410107	L5 IT CTX	36	L5 IT CTX_Sp410107
Raw_count	Sp_410107	L5 IT CTX	64	L5 IT CTX_Sp410107
Raw_count	Sp_410107	L5 IT CTX	123	L5 IT CTX_Sp410107
Raw_count	Sp_410107	L5 IT CTX	102	L5 IT CTX_Sp410107
Raw_count	Sp_410107	L5 IT CTX	42	L5 IT CTX_Sp410107
Raw_count	Sp_410107	L5 IT CTX	98	L5 IT CTX_Sp410107
Raw_count	Sp_410107	L5 IT CTX	57	L5 IT CTX_Sp410107
Raw_count	Sp_410107	L5 IT CTX	58	L5 IT CTX_Sp410107
Raw_count	Sp_410107	L5 IT CTX	129	L5 IT CTX_Sp410107
Raw_count	Sp_410107	L5 IT CTX	120	L5 IT CTX_Sp410107
Raw_count	Sp_410107	L5 IT CTX	104	L5 IT CTX_Sp410107
Raw_count	Sp_410107	L5 IT CTX	111	L5 IT CTX_Sp410107
Raw_count	Sp_410107	L5 IT CTX	95	L5 IT CTX_Sp410107
Raw_count	Sp_410107	L5 IT CTX	106	L5 IT CTX_Sp410107
Raw_count	Sp_410107	L5 IT CTX	159	L5 IT CTX_Sp410107
Raw_count	Sp_410107	L5 IT CTX	69	L5 IT CTX_Sp410107
Raw_count	Sp_410107	L5 IT CTX	67	L5 IT CTX_Sp410107
Raw_count	Sp_410107	L5 IT CTX	118	L5 IT CTX_Sp410107
Raw_count	Sp_410107	L5 IT CTX	100	L5 IT CTX_Sp410107
Raw_count	Sp_410107	L5 IT CTX	116	L5 IT CTX_Sp410107
Raw_count	Sp_410107	L5 IT CTX	178	L5 IT CTX_Sp410107
Raw_count	Sp_410107	L5 IT CTX	142	L5 IT CTX_Sp410107
Raw_count	Sp_410107	L5 IT CTX	67	L5 IT CTX_Sp410107
Raw_count	Sp_410107	L5 IT CTX	65	L5 IT CTX_Sp410107
Raw_count	Sp_410107	L5 IT CTX	95	L5 IT CTX_Sp410107
Raw_count	Sp_410107	L5 IT CTX	358	L5 IT CTX_Sp410107
Raw_count	Sp_410107	L5 IT CTX	100	L5 IT CTX_Sp410107
Raw_count	Sp_410107	L5 IT CTX	159	L5 IT CTX_Sp410107
Raw_count	Sp_410107	L5 IT CTX	99	L5 IT CTX_Sp410107
Raw_count	Sp_410107	L5 IT CTX	91	L5 IT CTX_Sp410107
Raw_count	Sp_410107	L5 IT CTX	84	L5 IT CTX_Sp410107
Raw_count	Sp_410107	L5 IT CTX	131	L5 IT CTX_Sp410107
Raw_count	Sp_410107	L5 IT CTX	44	L5 IT CTX_Sp410107
Raw_count	Sp_410107	L5 IT CTX	86	L5 IT CTX_Sp410107
Raw_count	Sp_410107	L5 IT CTX	65	L5 IT CTX_Sp410107
Raw_count	Sp_410107	L5 IT CTX	61	L5 IT CTX_Sp410107
Raw_count	Sp_410107	L5 IT CTX	65	L5 IT CTX_Sp410107
Raw_count	Sp_410107	L5 IT CTX	65	L5 IT CTX_Sp410107
Raw_count	Sp_410107	L5 IT CTX	73	L5 IT CTX_Sp410107
Raw_count	Sp_410107	L5 IT CTX	50	L5 IT CTX_Sp410107
Raw_count	Sp_410107	L5 IT CTX	61	L5 IT CTX_Sp410107
Raw_count	Sp_410107	L5 IT CTX	25	L5 IT CTX_Sp410107
Raw_count	Sp_410107	L5 IT CTX	62	L5 IT CTX_Sp410107
Raw_count	Sp_410107	L5 IT CTX	48	L5 IT CTX_Sp410107
Raw_count	Sp_410107	L5 IT CTX	128	L5 IT CTX_Sp410107
Raw_count	Sp_410107	L5 IT CTX	97	L5 IT CTX_Sp410107
Raw_count	Sp_410107	L5 IT CTX	56	L5 IT CTX_Sp410107
Raw_count	Sp_410107	L5 IT CTX	81	L5 IT CTX_Sp410107
Raw_count	Sp_410107	L5 IT CTX	75	L5 IT CTX_Sp410107
Raw_count	Sp_410107	L5 IT CTX	50	L5 IT CTX_Sp410107
Raw_count	Sp_410107	L5 IT CTX	112	L5 IT CTX_Sp410107
Raw_count	Sp_410107	L5 IT CTX	50	L5 IT CTX_Sp410107
Raw_count	Sp_410107	L5 IT CTX	144	L5 IT CTX_Sp410107
Raw_count	Sp_410107	L5 IT CTX	108	L5 IT CTX_Sp410107
Raw_count	Sp_410107	L5 IT CTX	86	L5 IT CTX_Sp410107
Raw_count	Sp_410107	L5 IT CTX	116	L5 IT CTX_Sp410107
Raw_count	Sp_410107	L5 IT CTX	72	L5 IT CTX_Sp410107
Raw_count	Sp_410107	L5 IT CTX	141	L5 IT CTX_Sp410107
Raw_count	Sp_410107	L5 IT CTX	137	L5 IT CTX_Sp410107
Raw_count	Sp_410107	L5 IT CTX	138	L5 IT CTX_Sp410107
Raw_count	Sp_410107	L5 IT CTX	60	L5 IT CTX_Sp410107
Raw_count	Sp_410107	L5 IT CTX	51	L5 IT CTX_Sp410107
Raw_count	Sp_410107	L5 IT CTX	55	L5 IT CTX_Sp410107
Raw_count	Sp_410107	L5 IT CTX	73	L5 IT CTX_Sp410107
Raw_count	Sp_410107	L5 IT CTX	73	L5 IT CTX_Sp410107
Raw_count	Sp_410107	L5 IT CTX	91	L5 IT CTX_Sp410107
Raw_count	Sp_410107	L5 IT CTX	49	L5 IT CTX_Sp410107
Raw_count	Sp_410107	L5 IT CTX	97	L5 IT CTX_Sp410107
Raw_count	Sp_410107	L5 IT CTX	56	L5 IT CTX_Sp410107
Raw_count	Sp_410107	L5 IT CTX	58	L5 IT CTX_Sp410107
Raw_count	Sp_410107	L5 IT CTX	92	L5 IT CTX_Sp410107
Raw_count	Sp_410107	L5 IT CTX	91	L5 IT CTX_Sp410107
Raw_count	Sp_410107	L5 IT CTX	74	L5 IT CTX_Sp410107
Raw_count	Sp_410107	L5 IT CTX	57	L5 IT CTX_Sp410107
Raw_count	Sp_410107	L5 IT CTX	92	L5 IT CTX_Sp410107
Raw_count	Sp_410107	L5 IT CTX	79	L5 IT CTX_Sp410107
Raw_count	Sp_410107	L5 IT CTX	112	L5 IT CTX_Sp410107
Raw_count	Sp_410107	L5 IT CTX	63	L5 IT CTX_Sp410107
Raw_count	Sp_410107	L5 IT CTX	53	L5 IT CTX_Sp410107
Raw_count	Sp_410107	L5 IT CTX	95	L5 IT CTX_Sp410107
Raw_count	Sp_410107	L5 IT CTX	53	L5 IT CTX_Sp410107
Raw_count	Sp_410107	L5 IT CTX	74	L5 IT CTX_Sp410107
Raw_count	Sp_410107	L5 IT CTX	69	L5 IT CTX_Sp410107
Raw_count	Sp_410107	L5 IT CTX	97	L5 IT CTX_Sp410107
Raw_count	Sp_410107	L5 IT CTX	61	L5 IT CTX_Sp410107
Raw_count	Sp_410107	L5 IT CTX	155	L5 IT CTX_Sp410107
Raw_count	Sp_410107	L5 IT CTX	105	L5 IT CTX_Sp410107
Raw_count	Sp_410107	L5 IT CTX	84	L5 IT CTX_Sp410107
Raw_count	Sp_410107	L5 IT CTX	48	L5 IT CTX_Sp410107
Raw_count	Sp_410107	L5 IT CTX	90	L5 IT CTX_Sp410107
Raw_count	Sp_410107	L5 IT CTX	92	L5 IT CTX_Sp410107
Raw_count	Sp_410107	L5 IT CTX	52	L5 IT CTX_Sp410107
Raw_count	Sp_410107	L5 IT CTX	136	L5 IT CTX_Sp410107
Raw_count	Sp_410107	L5 IT CTX	82	L5 IT CTX_Sp410107
Raw_count	Sp_410107	L5 IT CTX	79	L5 IT CTX_Sp410107
Raw_count	Sp_410107	L5 IT CTX	86	L5 IT CTX_Sp410107
Raw_count	Sp_410107	L5 IT CTX	75	L5 IT CTX_Sp410107
Raw_count	Sp_410107	L5 IT CTX	96	L5 IT CTX_Sp410107
Raw_count	Sp_410107	L5 IT CTX	104	L5 IT CTX_Sp410107
Raw_count	Sp_410107	L5 IT CTX	100	L5 IT CTX_Sp410107
Raw_count	Sp_410107	L5 IT CTX	114	L5 IT CTX_Sp410107
Raw_count	Sp_410107	L5 IT CTX	92	L5 IT CTX_Sp410107
Raw_count	Sp_410107	L5 IT CTX	84	L5 IT CTX_Sp410107
Raw_count	Sp_410107	L5 IT CTX	99	L5 IT CTX_Sp410107
Raw_count	Sp_410107	L5 IT CTX	89	L5 IT CTX_Sp410107
Raw_count	Sp_410107	L5 IT CTX	43	L5 IT CTX_Sp410107
Raw_count	Sp_410107	L5 IT CTX	100	L5 IT CTX_Sp410107
Raw_count	Sp_410107	L5 IT CTX	108	L5 IT CTX_Sp410107
Raw_count	Sp_410107	L5 IT CTX	44	L5 IT CTX_Sp410107
Raw_count	Sp_410107	L5 IT CTX	58	L5 IT CTX_Sp410107
Raw_count	Sp_410107	L5 IT CTX	107	L5 IT CTX_Sp410107
Raw_count	Sp_410107	L5 IT CTX	84	L5 IT CTX_Sp410107
Raw_count	Sp_410107	L5 IT CTX	115	L5 IT CTX_Sp410107
Raw_count	Sp_410107	L5 IT CTX	93	L5 IT CTX_Sp410107
Raw_count	Sp_410107	L5 IT CTX	92	L5 IT CTX_Sp410107
Raw_count	Sp_410107	L5 IT CTX	66	L5 IT CTX_Sp410107
Raw_count	Sp_410107	L5 IT CTX	79	L5 IT CTX_Sp410107
Raw_count	Sp_410107	L5 IT CTX	62	L5 IT CTX_Sp410107
Raw_count	Sp_410107	L5 IT CTX	89	L5 IT CTX_Sp410107
Raw_count	Sp_410107	L5 IT CTX	77	L5 IT CTX_Sp410107
Raw_count	Sp_410107	L5 IT CTX	48	L5 IT CTX_Sp410107
Raw_count	Sp_410107	L5 IT CTX	85	L5 IT CTX_Sp410107
Raw_count	Sp_410107	L5 IT CTX	107	L5 IT CTX_Sp410107
Raw_count	Sp_410107	L5 IT CTX	37	L5 IT CTX_Sp410107
Raw_count	Sp_410107	L5 IT CTX	93	L5 IT CTX_Sp410107
Raw_count	Sp_410107	L5 IT CTX	69	L5 IT CTX_Sp410107
Raw_count	Sp_410107	L5 IT CTX	53	L5 IT CTX_Sp410107
Raw_count	Sp_410107	L5 IT CTX	77	L5 IT CTX_Sp410107
Raw_count	Sp_410107	L5 IT CTX	105	L5 IT CTX_Sp410107
Raw_count	Sp_410107	L5 IT CTX	95	L5 IT CTX_Sp410107
Raw_count	Sp_410107	L5 IT CTX	25	L5 IT CTX_Sp410107
Raw_count	Sp_410107	L5 IT CTX	34	L5 IT CTX_Sp410107
Raw_count	Sp_410107	L5 IT CTX	108	L5 IT CTX_Sp410107
Raw_count	Sp_410107	L5 IT CTX	85	L5 IT CTX_Sp410107
Raw_count	Sp_410107	L5 IT CTX	166	L5 IT CTX_Sp410107
Raw_count	Sp_410107	L5 IT CTX	114	L5 IT CTX_Sp410107
Raw_count	Sp_410107	L5 IT CTX	74	L5 IT CTX_Sp410107
Raw_count	Sp_410107	L5 IT CTX	111	L5 IT CTX_Sp410107
Raw_count	Sp_410107	L5 IT CTX	85	L5 IT CTX_Sp410107
Raw_count	Sp_410107	L5 IT CTX	51	L5 IT CTX_Sp410107
Raw_count	Sp_410107	L5 IT CTX	91	L5 IT CTX_Sp410107
Raw_count	Sp_410107	L5 IT CTX	117	L5 IT CTX_Sp410107
Raw_count	Sp_410107	L5 IT CTX	87	L5 IT CTX_Sp410107
Raw_count	Sp_410107	L5 IT CTX	57	L5 IT CTX_Sp410107
Raw_count	Sp_410107	L5 IT CTX	78	L5 IT CTX_Sp410107
Raw_count	Sp_410107	L5 IT CTX	132	L5 IT CTX_Sp410107
Raw_count	Sp_410107	L5 IT CTX	41	L5 IT CTX_Sp410107
Raw_count	Sp_410107	L5 IT CTX	118	L5 IT CTX_Sp410107
Raw_count	Sp_410107	L5 IT CTX	82	L5 IT CTX_Sp410107
Raw_count	Sp_410107	L5 IT CTX	99	L5 IT CTX_Sp410107
Raw_count	Sp_410107	L5 IT CTX	60	L5 IT CTX_Sp410107
Raw_count	Sp_410107	L5 IT CTX	92	L5 IT CTX_Sp410107
Raw_count	Sp_410107	L5 IT CTX	107	L5 IT CTX_Sp410107
Raw_count	Sp_410107	L5 IT CTX	59	L5 IT CTX_Sp410107
Raw_count	Sp_410107	L5 IT CTX	81	L5 IT CTX_Sp410107
Raw_count	Sp_410107	L5 IT CTX	57	L5 IT CTX_Sp410107
Raw_count	Sp_410107	L5 IT CTX	110	L5 IT CTX_Sp410107
Raw_count	Sp_410107	L5 IT CTX	87	L5 IT CTX_Sp410107
Raw_count	Sp_410107	L5 IT CTX	63	L5 IT CTX_Sp410107
Raw_count	Sp_410107	L5 IT CTX	58	L5 IT CTX_Sp410107
Raw_count	Sp_410107	L5 IT CTX	100	L5 IT CTX_Sp410107
Raw_count	Sp_410107	L5 IT CTX	250	L5 IT CTX_Sp410107
Raw_count	Sp_410107	L5 IT CTX	76	L5 IT CTX_Sp410107
Raw_count	Sp_410107	L5 IT CTX	76	L5 IT CTX_Sp410107
Raw_count	Sp_410107	L5 IT CTX	94	L5 IT CTX_Sp410107
Raw_count	Sp_410107	L5 IT CTX	71	L5 IT CTX_Sp410107
Raw_count	Sp_410107	L5 IT CTX	58	L5 IT CTX_Sp410107
Raw_count	Sp_410107	L5 IT CTX	139	L5 IT CTX_Sp410107
Raw_count	Sp_410107	L5 IT CTX	124	L5 IT CTX_Sp410107
Raw_count	Sp_410107	L5 IT CTX	57	L5 IT CTX_Sp410107
Raw_count	Sp_410107	L5 IT CTX	45	L5 IT CTX_Sp410107
Raw_count	Sp_410107	L5 IT CTX	70	L5 IT CTX_Sp410107
Raw_count	Sp_410107	L5 IT CTX	57	L5 IT CTX_Sp410107
Raw_count	Sp_410107	L5 IT CTX	101	L5 IT CTX_Sp410107
Raw_count	Sp_410107	L5 IT CTX	30	L5 IT CTX_Sp410107
Raw_count	Sp_410107	L5 IT CTX	114	L5 IT CTX_Sp410107
Raw_count	Sp_410107	L5 IT CTX	68	L5 IT CTX_Sp410107
Raw_count	Sp_410107	L5 IT CTX	117	L5 IT CTX_Sp410107
Raw_count	Sp_410107	L5 IT CTX	81	L5 IT CTX_Sp410107
Raw_count	Sp_410107	L5 IT CTX	59	L5 IT CTX_Sp410107
Raw_count	Sp_410107	L5 IT CTX	21	L5 IT CTX_Sp410107
Raw_count	Sp_410107	L5 IT CTX	77	L5 IT CTX_Sp410107
Raw_count	Sp_410107	L5 IT CTX	76	L5 IT CTX_Sp410107
Raw_count	Sp_410107	L5 IT CTX	151	L5 IT CTX_Sp410107
Raw_count	Sp_410107	L5 IT CTX	80	L5 IT CTX_Sp410107
Raw_count	Sp_410107	L5 IT CTX	78	L5 IT CTX_Sp410107
Raw_count	Sp_410107	L5 IT CTX	50	L5 IT CTX_Sp410107
Raw_count	Sp_410107	L5 IT CTX	40	L5 IT CTX_Sp410107
Raw_count	Sp_410107	L5 IT CTX	113	L5 IT CTX_Sp410107
Raw_count	Sp_410107	L5 IT CTX	59	L5 IT CTX_Sp410107
Raw_count	Sp_410107	L5 IT CTX	73	L5 IT CTX_Sp410107
Raw_count	Sp_410107	L5 IT CTX	73	L5 IT CTX_Sp410107
Raw_count	Sp_410107	L5 IT CTX	84	L5 IT CTX_Sp410107
Raw_count	Sp_410107	L5 IT CTX	124	L5 IT CTX_Sp410107
Raw_count	Sp_410107	L5 IT CTX	97	L5 IT CTX_Sp410107
Raw_count	Sp_410107	L5 IT CTX	67	L5 IT CTX_Sp410107
Raw_count	Sp_410107	L5 IT CTX	54	L5 IT CTX_Sp410107
Raw_count	Sp_410107	L5 IT CTX	146	L5 IT CTX_Sp410107
Raw_count	Sp_410107	L5 IT CTX	81	L5 IT CTX_Sp410107
Raw_count	Sp_410107	L5 IT CTX	98	L5 IT CTX_Sp410107
Raw_count	Sp_410107	L5 IT CTX	55	L5 IT CTX_Sp410107
Raw_count	Sp_410107	L5 IT CTX	54	L5 IT CTX_Sp410107
Raw_count	Sp_410107	L5 IT CTX	95	L5 IT CTX_Sp410107
Raw_count	Sp_410107	L5 IT CTX	44	L5 IT CTX_Sp410107
Raw_count	Sp_410107	L5 IT CTX	71	L5 IT CTX_Sp410107
Raw_count	Sp_410107	L5 IT CTX	60	L5 IT CTX_Sp410107
Raw_count	Sp_410107	L5 IT CTX	59	L5 IT CTX_Sp410107
Raw_count	Sp_410107	L5 IT CTX	106	L5 IT CTX_Sp410107
Raw_count	Sp_410107	L5 IT CTX	110	L5 IT CTX_Sp410107
Raw_count	Sp_410107	L5 IT CTX	101	L5 IT CTX_Sp410107
Raw_count	Sp_410107	L5 IT CTX	75	L5 IT CTX_Sp410107
Raw_count	Sp_410107	L5 IT CTX	74	L5 IT CTX_Sp410107
Raw_count	Sp_410107	L5 IT CTX	55	L5 IT CTX_Sp410107
Raw_count	Sp_410107	L5 IT CTX	74	L5 IT CTX_Sp410107
Raw_count	Sp_410107	L5 IT CTX	44	L5 IT CTX_Sp410107
Raw_count	Sp_410107	L5 IT CTX	117	L5 IT CTX_Sp410107
Raw_count	Sp_410107	L5 IT CTX	122	L5 IT CTX_Sp410107
Raw_count	Sp_410107	L5 IT CTX	103	L5 IT CTX_Sp410107
Raw_count	Sp_410107	L5 IT CTX	20	L5 IT CTX_Sp410107
Raw_count	Sp_410107	L5 IT CTX	95	L5 IT CTX_Sp410107
Raw_count	Sp_410107	L5 IT CTX	56	L5 IT CTX_Sp410107
Raw_count	Sp_410107	L5 IT CTX	141	L5 IT CTX_Sp410107
Raw_count	Sp_410107	L5 IT CTX	82	L5 IT CTX_Sp410107
Raw_count	Sp_410107	L5 IT CTX	89	L5 IT CTX_Sp410107
Raw_count	Sp_410107	L5 IT CTX	86	L5 IT CTX_Sp410107
Raw_count	Sp_410107	L5 IT CTX	55	L5 IT CTX_Sp410107
Raw_count	Sp_410107	L5 IT CTX	132	L5 IT CTX_Sp410107
Raw_count	Sp_410107	L5 IT CTX	92	L5 IT CTX_Sp410107
Raw_count	Sp_410107	L5 IT CTX	101	L5 IT CTX_Sp410107
Raw_count	Sp_410107	L5 IT CTX	141	L5 IT CTX_Sp410107
Raw_count	Sp_410107	L5 IT CTX	63	L5 IT CTX_Sp410107
Raw_count	Sp_410107	L5 IT CTX	68	L5 IT CTX_Sp410107
Raw_count	Sp_410107	L5 IT CTX	91	L5 IT CTX_Sp410107
Raw_count	Sp_410107	L5 IT CTX	128	L5 IT CTX_Sp410107
Raw_count	Sp_410107	L5 IT CTX	154	L5 IT CTX_Sp410107
Raw_count	Sp_410107	L5 IT CTX	138	L5 IT CTX_Sp410107
Raw_count	Sp_410107	L5 IT CTX	89	L5 IT CTX_Sp410107
Raw_count	Sp_410107	L5 IT CTX	87	L5 IT CTX_Sp410107
Raw_count	Sp_410107	L5 IT CTX	117	L5 IT CTX_Sp410107
Raw_count	Sp_410107	L5 IT CTX	82	L5 IT CTX_Sp410107
Raw_count	Sp_410107	L5 IT CTX	80	L5 IT CTX_Sp410107
Raw_count	Sp_410107	L5 IT CTX	169	L5 IT CTX_Sp410107
Raw_count	Sp_410107	L5 IT CTX	79	L5 IT CTX_Sp410107
Raw_count	Sp_410107	L5 IT CTX	53	L5 IT CTX_Sp410107
Raw_count	Sp_410107	L5 IT CTX	59	L5 IT CTX_Sp410107
Raw_count	Sp_410107	L5 IT CTX	73	L5 IT CTX_Sp410107
Raw_count	Sp_410107	L5 IT CTX	97	L5 IT CTX_Sp410107
Raw_count	Sp_410107	L5 IT CTX	107	L5 IT CTX_Sp410107
Raw_count	Sp_410107	L5 IT CTX	90	L5 IT CTX_Sp410107
Raw_count	Sp_410107	L5 IT CTX	11	L5 IT CTX_Sp410107
Raw_count	Sp_410107	L5 IT CTX	76	L5 IT CTX_Sp410107
Raw_count	Sp_410107	L5 IT CTX	83	L5 IT CTX_Sp410107
Raw_count	Sp_410107	L5 IT CTX	40	L5 IT CTX_Sp410107
Raw_count	Sp_410107	L5 IT CTX	108	L5 IT CTX_Sp410107
Raw_count	Sp_410107	L5 IT CTX	103	L5 IT CTX_Sp410107
Raw_count	Sp_410107	L5 IT CTX	95	L5 IT CTX_Sp410107
Raw_count	Sp_410107	L5 IT CTX	89	L5 IT CTX_Sp410107
Raw_count	Sp_410107	L5 IT CTX	133	L5 IT CTX_Sp410107
Raw_count	Sp_410107	L5 IT CTX	98	L5 IT CTX_Sp410107
Raw_count	Sp_410107	L5 IT CTX	57	L5 IT CTX_Sp410107
Raw_count	Sp_410107	L5 IT CTX	86	L5 IT CTX_Sp410107
Raw_count	Sp_410107	L5 IT CTX	64	L5 IT CTX_Sp410107
Raw_count	Sp_410107	L5 IT CTX	98	L5 IT CTX_Sp410107
Raw_count	Sp_410107	L5 IT CTX	99	L5 IT CTX_Sp410107
Raw_count	Sp_410107	L5 IT CTX	50	L5 IT CTX_Sp410107
Raw_count	Sp_410107	L5 IT CTX	71	L5 IT CTX_Sp410107
Raw_count	Sp_410107	L5 IT CTX	55	L5 IT CTX_Sp410107
Raw_count	Sp_410107	L5 IT CTX	48	L5 IT CTX_Sp410107
Raw_count	Sp_410107	L5 IT CTX	67	L5 IT CTX_Sp410107
Raw_count	Sp_410107	L5 IT CTX	81	L5 IT CTX_Sp410107
Raw_count	Sp_410107	L5 IT CTX	92	L5 IT CTX_Sp410107
Raw_count	Sp_410107	L5 IT CTX	68	L5 IT CTX_Sp410107
Raw_count	Sp_410107	L5 IT CTX	68	L5 IT CTX_Sp410107
Raw_count	Sp_410107	L5 IT CTX	71	L5 IT CTX_Sp410107
Raw_count	Sp_410107	L5 IT CTX	64	L5 IT CTX_Sp410107
Raw_count	Sp_410107	L5 IT CTX	70	L5 IT CTX_Sp410107
Raw_count	Sp_410107	L5 IT CTX	59	L5 IT CTX_Sp410107
Raw_count	Sp_410107	L5 IT CTX	57	L5 IT CTX_Sp410107
Raw_count	Sp_410107	L5 IT CTX	87	L5 IT CTX_Sp410107
Raw_count	Sp_410107	L5 IT CTX	87	L5 IT CTX_Sp410107
Raw_count	Sp_410107	L5 IT CTX	46	L5 IT CTX_Sp410107
Raw_count	Sp_410107	L5 IT CTX	117	L5 IT CTX_Sp410107
Raw_count	Sp_410107	L5 IT CTX	44	L5 IT CTX_Sp410107
Raw_count	Sp_410107	L5 IT CTX	56	L5 IT CTX_Sp410107
Raw_count	Sp_410107	L5 IT CTX	60	L5 IT CTX_Sp410107
Raw_count	Sp_410107	L5 IT CTX	167	L5 IT CTX_Sp410107
Raw_count	Sp_410107	L5 IT CTX	147	L5 IT CTX_Sp410107
Raw_count	Sp_410107	L5 IT CTX	55	L5 IT CTX_Sp410107
Raw_count	Sp_410107	L5 IT CTX	33	L5 IT CTX_Sp410107
Raw_count	Sp_410107	L5 IT CTX	127	L5 IT CTX_Sp410107
Raw_count	Sp_410107	L5 IT CTX	119	L5 IT CTX_Sp410107
Raw_count	Sp_410107	L5 IT CTX	99	L5 IT CTX_Sp410107
Raw_count	Sp_410107	L5 IT CTX	55	L5 IT CTX_Sp410107
Raw_count	Sp_410107	L5 IT CTX	52	L5 IT CTX_Sp410107
Raw_count	Sp_410107	L5 IT CTX	64	L5 IT CTX_Sp410107
Raw_count	Sp_410107	L5 IT CTX	81	L5 IT CTX_Sp410107
Raw_count	Sp_410107	L5 IT CTX	65	L5 IT CTX_Sp410107
Raw_count	Sp_410107	L5 IT CTX	84	L5 IT CTX_Sp410107
Raw_count	Sp_410107	L5 IT CTX	33	L5 IT CTX_Sp410107
Raw_count	Sp_410107	L5 IT CTX	64	L5 IT CTX_Sp410107
Raw_count	Sp_410107	L5 IT CTX	57	L5 IT CTX_Sp410107
Raw_count	Sp_410107	L5 IT CTX	93	L5 IT CTX_Sp410107
Raw_count	Sp_410107	L5 IT CTX	86	L5 IT CTX_Sp410107
Raw_count	Sp_410107	L5 IT CTX	54	L5 IT CTX_Sp410107
Raw_count	Sp_410107	L5 IT CTX	98	L5 IT CTX_Sp410107
Raw_count	Sp_410107	L5 IT CTX	25	L5 IT CTX_Sp410107
Raw_count	Sp_410107	L5 IT CTX	60	L5 IT CTX_Sp410107
Raw_count	Sp_410107	L5 IT CTX	56	L5 IT CTX_Sp410107
Raw_count	Sp_410107	L5 IT CTX	57	L5 IT CTX_Sp410107
Raw_count	Sp_410107	L5 IT CTX	82	L5 IT CTX_Sp410107
Raw_count	Sp_410107	L5 IT CTX	57	L5 IT CTX_Sp410107
Raw_count	Sp_410107	L5 IT CTX	88	L5 IT CTX_Sp410107
Raw_count	Sp_410107	L5 IT CTX	70	L5 IT CTX_Sp410107
Raw_count	Sp_410107	L5 IT CTX	58	L5 IT CTX_Sp410107
Raw_count	Sp_410107	L5 IT CTX	80	L5 IT CTX_Sp410107
Raw_count	Sp_410107	L5 IT CTX	49	L5 IT CTX_Sp410107
Raw_count	Sp_410107	L5 IT CTX	61	L5 IT CTX_Sp410107
Raw_count	Sp_410107	L5 IT CTX	82	L5 IT CTX_Sp410107
Raw_count	Sp_410107	L5 IT CTX	94	L5 IT CTX_Sp410107
Raw_count	Sp_410107	L5 IT CTX	82	L5 IT CTX_Sp410107
Raw_count	Sp_410107	L5 IT CTX	79	L5 IT CTX_Sp410107
Raw_count	Sp_410107	L5 IT CTX	49	L5 IT CTX_Sp410107
Raw_count	Sp_410107	L5 IT CTX	76	L5 IT CTX_Sp410107
Raw_count	Sp_410107	L5 IT CTX	83	L5 IT CTX_Sp410107
Raw_count	Sp_410107	L5 IT CTX	106	L5 IT CTX_Sp410107
Raw_count	Sp_410107	L5 IT CTX	72	L5 IT CTX_Sp410107
Raw_count	Sp_410107	L5 IT CTX	95	L5 IT CTX_Sp410107
Raw_count	Sp_410107	L5 IT CTX	35	L5 IT CTX_Sp410107
Raw_count	Sp_410107	L5 IT CTX	99	L5 IT CTX_Sp410107
Raw_count	Sp_410107	L5 IT CTX	79	L5 IT CTX_Sp410107
Raw_count	Sp_410107	L5 IT CTX	71	L5 IT CTX_Sp410107
Raw_count	Sp_410107	L5 IT CTX	47	L5 IT CTX_Sp410107
Raw_count	Sp_410107	L5 IT CTX	101	L5 IT CTX_Sp410107
Raw_count	Sp_410107	L5 IT CTX	80	L5 IT CTX_Sp410107
Raw_count	Sp_410107	L5 IT CTX	78	L5 IT CTX_Sp410107
Raw_count	Sp_410107	L5 IT CTX	116	L5 IT CTX_Sp410107
Raw_count	Sp_410107	L5 IT CTX	149	L5 IT CTX_Sp410107
Raw_count	Sp_410107	L5 IT CTX	69	L5 IT CTX_Sp410107
Raw_count	Sp_410107	L5 IT CTX	95	L5 IT CTX_Sp410107
Raw_count	Sp_410107	L5 IT CTX	56	L5 IT CTX_Sp410107
Raw_count	Sp_410107	L5 IT CTX	131	L5 IT CTX_Sp410107
Raw_count	Sp_410107	L5 IT CTX	68	L5 IT CTX_Sp410107
Raw_count	Sp_410107	L5 IT CTX	36	L5 IT CTX_Sp410107
Raw_count	Sp_410107	L5 IT CTX	71	L5 IT CTX_Sp410107
Raw_count	Sp_410107	L5 IT CTX	94	L5 IT CTX_Sp410107
Raw_count	Sp_410107	L5 IT CTX	96	L5 IT CTX_Sp410107
Raw_count	Sp_410107	L5 IT CTX	92	L5 IT CTX_Sp410107
Raw_count	Sp_410107	L5 IT CTX	87	L5 IT CTX_Sp410107
Raw_count	Sp_410107	L5 IT CTX	87	L5 IT CTX_Sp410107
Raw_count	Sp_410107	L5 IT CTX	50	L5 IT CTX_Sp410107
Raw_count	Sp_410107	L5 IT CTX	106	L5 IT CTX_Sp410107
Raw_count	Sp_410107	L5 IT CTX	119	L5 IT CTX_Sp410107
Raw_count	Sp_410107	L5 IT CTX	104	L5 IT CTX_Sp410107
Raw_count	Sp_410107	L5 IT CTX	99	L5 IT CTX_Sp410107
Raw_count	Sp_410107	L5 IT CTX	55	L5 IT CTX_Sp410107
Raw_count	Sp_410107	L5 IT CTX	73	L5 IT CTX_Sp410107
Raw_count	Sp_410107	L5 IT CTX	83	L5 IT CTX_Sp410107
Raw_count	Sp_410107	L5 IT CTX	120	L5 IT CTX_Sp410107
Raw_count	Sp_410107	L5 IT CTX	61	L5 IT CTX_Sp410107
Raw_count	Sp_410107	L5 IT CTX	62	L5 IT CTX_Sp410107
Raw_count	Sp_410107	L5 IT CTX	71	L5 IT CTX_Sp410107
Raw_count	Sp_410107	L5 IT CTX	62	L5 IT CTX_Sp410107
Raw_count	Sp_410107	L5 IT CTX	169	L5 IT CTX_Sp410107
Raw_count	Sp_410107	L5 IT CTX	87	L5 IT CTX_Sp410107
Raw_count	Sp_410107	L5 IT CTX	75	L5 IT CTX_Sp410107
Raw_count	Sp_410107	L5 IT CTX	94	L5 IT CTX_Sp410107
Raw_count	Sp_410107	L5 IT CTX	62	L5 IT CTX_Sp410107
Raw_count	Sp_410107	L5 IT CTX	143	L5 IT CTX_Sp410107
Raw_count	Sp_410107	L5 IT CTX	73	L5 IT CTX_Sp410107
Raw_count	Sp_410107	L5 IT CTX	85	L5 IT CTX_Sp410107
Raw_count	Sp_410107	L5 IT CTX	45	L5 IT CTX_Sp410107
Raw_count	Sp_410107	L5 IT CTX	62	L5 IT CTX_Sp410107
Raw_count	Sp_410107	L5 IT CTX	93	L5 IT CTX_Sp410107
Raw_count	Sp_410107	L5 IT CTX	88	L5 IT CTX_Sp410107
Raw_count	Sp_410107	L5 IT CTX	45	L5 IT CTX_Sp410107
Raw_count	Sp_410107	L5 IT CTX	134	L5 IT CTX_Sp410107
Raw_count	Sp_410107	L5 IT CTX	72	L5 IT CTX_Sp410107
Raw_count	Sp_410107	L5 IT CTX	68	L5 IT CTX_Sp410107
Raw_count	Sp_410107	L5 IT CTX	62	L5 IT CTX_Sp410107
Raw_count	Sp_410107	L5 IT CTX	63	L5 IT CTX_Sp410107
Raw_count	Sp_410107	L5 IT CTX	108	L5 IT CTX_Sp410107
Raw_count	Sp_410107	L5 IT CTX	80	L5 IT CTX_Sp410107
Raw_count	Sp_410107	L5 IT CTX	88	L5 IT CTX_Sp410107
Raw_count	Sp_410107	L5 IT CTX	89	L5 IT CTX_Sp410107
Raw_count	Sp_410107	L5 IT CTX	85	L5 IT CTX_Sp410107
Raw_count	Sp_410107	L5 IT CTX	159	L5 IT CTX_Sp410107
Raw_count	Sp_410107	L5 IT CTX	45	L5 IT CTX_Sp410107
Raw_count	Sp_410107	L5 IT CTX	53	L5 IT CTX_Sp410107
Raw_count	Sp_410107	L5 IT CTX	91	L5 IT CTX_Sp410107
Raw_count	Sp_410107	L5 IT CTX	90	L5 IT CTX_Sp410107
Raw_count	Sp_410107	L5 IT CTX	67	L5 IT CTX_Sp410107
Raw_count	Sp_410107	L5 IT CTX	99	L5 IT CTX_Sp410107
Raw_count	Sp_410107	L5 IT CTX	59	L5 IT CTX_Sp410107
Raw_count	Sp_410107	L5 IT CTX	79	L5 IT CTX_Sp410107
Raw_count	Sp_410107	L5 IT CTX	169	L5 IT CTX_Sp410107
Raw_count	Sp_410107	L5 IT CTX	68	L5 IT CTX_Sp410107
Raw_count	Sp_410107	L5 IT CTX	40	L5 IT CTX_Sp410107
Raw_count	Sp_410107	L5 IT CTX	80	L5 IT CTX_Sp410107
Raw_count	Sp_410107	L5 IT CTX	54	L5 IT CTX_Sp410107
Raw_count	Sp_410107	L5 IT CTX	72	L5 IT CTX_Sp410107
Raw_count	Sp_410107	L5 IT CTX	137	L5 IT CTX_Sp410107
Raw_count	Sp_410107	L5 IT CTX	100	L5 IT CTX_Sp410107
Raw_count	Sp_410107	L5 IT CTX	102	L5 IT CTX_Sp410107
Raw_count	Sp_410107	L5 IT CTX	51	L5 IT CTX_Sp410107
Raw_count	Sp_410107	L5 IT CTX	130	L5 IT CTX_Sp410107
Raw_count	Sp_410107	L5 IT CTX	78	L5 IT CTX_Sp410107
Raw_count	Sp_410107	L5 IT CTX	117	L5 IT CTX_Sp410107
Raw_count	Sp_410107	L5 IT CTX	76	L5 IT CTX_Sp410107
Raw_count	Sp_410107	L5 IT CTX	66	L5 IT CTX_Sp410107
Raw_count	Sp_410107	L5 IT CTX	66	L5 IT CTX_Sp410107
Raw_count	Sp_410107	L5 IT CTX	106	L5 IT CTX_Sp410107
Raw_count	Sp_410107	L5 IT CTX	139	L5 IT CTX_Sp410107
Raw_count	Sp_410107	L5 IT CTX	101	L5 IT CTX_Sp410107
Raw_count	Sp_410107	L5 IT CTX	80	L5 IT CTX_Sp410107
Raw_count	Sp_410107	L5 IT CTX	88	L5 IT CTX_Sp410107
Raw_count	Sp_410107	L5 IT CTX	78	L5 IT CTX_Sp410107
Raw_count	Sp_410107	L5 IT CTX	43	L5 IT CTX_Sp410107
Raw_count	Sp_410107	L5 IT CTX	45	L5 IT CTX_Sp410107
Raw_count	Sp_410107	L5 IT CTX	65	L5 IT CTX_Sp410107
Raw_count	Sp_410107	L5 IT CTX	98	L5 IT CTX_Sp410107
Raw_count	Sp_410107	L5 IT CTX	52	L5 IT CTX_Sp410107
Raw_count	Sp_410107	L5 IT CTX	37	L5 IT CTX_Sp410107
Raw_count	Sp_410107	L5 IT CTX	110	L5 IT CTX_Sp410107
Raw_count	Sp_410107	L5 IT CTX	40	L5 IT CTX_Sp410107
Raw_count	Sp_410107	L5 IT CTX	64	L5 IT CTX_Sp410107
Raw_count	Sp_410107	L5 IT CTX	89	L5 IT CTX_Sp410107
Raw_count	Sp_410107	L5 IT CTX	66	L5 IT CTX_Sp410107
Raw_count	Sp_410107	L5 IT CTX	68	L5 IT CTX_Sp410107
Raw_count	Sp_410107	L5 IT CTX	77	L5 IT CTX_Sp410107
Raw_count	Sp_410107	L5 IT CTX	39	L5 IT CTX_Sp410107
Raw_count	Sp_410107	L5 IT CTX	53	L5 IT CTX_Sp410107
Raw_count	Sp_410107	L5 IT CTX	117	L5 IT CTX_Sp410107
Raw_count	Sp_410107	L5 IT CTX	23	L5 IT CTX_Sp410107
Raw_count	Sp_410107	L5 IT CTX	38	L5 IT CTX_Sp410107
Raw_count	Sp_410107	L5 IT CTX	76	L5 IT CTX_Sp410107
Raw_count	Sp_410107	L5 IT CTX	153	L5 IT CTX_Sp410107
Raw_count	Sp_410107	L5 IT CTX	93	L5 IT CTX_Sp410107
Raw_count	Sp_410107	L5 IT CTX	83	L5 IT CTX_Sp410107
Raw_count	Sp_410107	L5 IT CTX	42	L5 IT CTX_Sp410107
Raw_count	Sp_410107	L5 IT CTX	95	L5 IT CTX_Sp410107
Raw_count	Sp_410107	L5 IT CTX	98	L5 IT CTX_Sp410107
Raw_count	Sp_410107	L5 IT CTX	90	L5 IT CTX_Sp410107
Raw_count	Sp_410107	L5 IT CTX	48	L5 IT CTX_Sp410107
Raw_count	Sp_410107	L5 IT CTX	62	L5 IT CTX_Sp410107
Raw_count	Sp_410107	L5 IT CTX	73	L5 IT CTX_Sp410107
Raw_count	Sp_410107	L5 IT CTX	49	L5 IT CTX_Sp410107
Raw_count	Sp_410107	L5 IT CTX	70	L5 IT CTX_Sp410107
Raw_count	Sp_410107	L5 IT CTX	59	L5 IT CTX_Sp410107
Raw_count	Sp_410107	L5 IT CTX	87	L5 IT CTX_Sp410107
Raw_count	Sp_410107	L5 IT CTX	109	L5 IT CTX_Sp410107
Raw_count	Sp_410107	L5 IT CTX	86	L5 IT CTX_Sp410107
Raw_count	Sp_410107	L5 IT CTX	43	L5 IT CTX_Sp410107
Raw_count	Sp_410107	L5 IT CTX	84	L5 IT CTX_Sp410107
Raw_count	Sp_410107	L5 IT CTX	71	L5 IT CTX_Sp410107
Raw_count	Sp_410107	L5 IT CTX	104	L5 IT CTX_Sp410107
Raw_count	Sp_410107	L5 IT CTX	58	L5 IT CTX_Sp410107
Raw_count	Sp_410107	L5 IT CTX	83	L5 IT CTX_Sp410107
Raw_count	Sp_410107	L5 IT CTX	74	L5 IT CTX_Sp410107
Raw_count	Sp_410107	L5 IT CTX	42	L5 IT CTX_Sp410107
Raw_count	Sp_410107	L5 IT CTX	40	L5 IT CTX_Sp410107
Raw_count	Sp_410107	L5 IT CTX	76	L5 IT CTX_Sp410107
Raw_count	Sp_410107	L5 IT CTX	87	L5 IT CTX_Sp410107
Raw_count	Sp_410107	L5 IT CTX	105	L5 IT CTX_Sp410107
Raw_count	Sp_410107	L5 IT CTX	45	L5 IT CTX_Sp410107
Raw_count	Sp_410107	L5 IT CTX	69	L5 IT CTX_Sp410107
Raw_count	Sp_410107	L5 IT CTX	105	L5 IT CTX_Sp410107
Raw_count	Sp_410107	L5 IT CTX	59	L5 IT CTX_Sp410107
Raw_count	Sp_410107	L5 IT CTX	63	L5 IT CTX_Sp410107
Raw_count	Sp_410107	L5 IT CTX	72	L5 IT CTX_Sp410107
Raw_count	Sp_410107	L5 IT CTX	145	L5 IT CTX_Sp410107
Raw_count	Sp_410107	L5 IT CTX	98	L5 IT CTX_Sp410107
Raw_count	Sp_410107	L5 IT CTX	65	L5 IT CTX_Sp410107
Raw_count	Sp_410107	L5 IT CTX	39	L5 IT CTX_Sp410107
Raw_count	Sp_410107	L5 IT CTX	60	L5 IT CTX_Sp410107
Raw_count	Sp_410107	L5 IT CTX	24	L5 IT CTX_Sp410107
Raw_count	Sp_410107	L5 IT CTX	72	L5 IT CTX_Sp410107
Raw_count	Sp_410107	L5 IT CTX	99	L5 IT CTX_Sp410107
Raw_count	Sp_410107	L5 IT CTX	67	L5 IT CTX_Sp410107
Raw_count	Sp_410107	L5 IT CTX	62	L5 IT CTX_Sp410107
Raw_count	Sp_410107	L5 IT CTX	51	L5 IT CTX_Sp410107
Raw_count	Sp_410107	L5 IT CTX	122	L5 IT CTX_Sp410107
Raw_count	Sp_410107	L5 IT CTX	101	L5 IT CTX_Sp410107
Raw_count	Sp_410107	L5 IT CTX	87	L5 IT CTX_Sp410107
Raw_count	Sp_410107	L5 IT CTX	132	L5 IT CTX_Sp410107
Raw_count	Sp_410107	L5 IT CTX	63	L5 IT CTX_Sp410107
Raw_count	Sp_410107	L5 IT CTX	61	L5 IT CTX_Sp410107
Raw_count	Sp_410107	L5 IT CTX	61	L5 IT CTX_Sp410107
Raw_count	Sp_410107	L5 IT CTX	110	L5 IT CTX_Sp410107
Raw_count	Sp_410107	L5 IT CTX	57	L5 IT CTX_Sp410107
Raw_count	Sp_410107	L5 IT CTX	65	L5 IT CTX_Sp410107
Raw_count	Sp_410107	L5 IT CTX	52	L5 IT CTX_Sp410107
Raw_count	Sp_410107	L5 IT CTX	49	L5 IT CTX_Sp410107
Raw_count	Sp_410107	L5 IT CTX	51	L5 IT CTX_Sp410107
Raw_count	Sp_410107	L5 IT CTX	95	L5 IT CTX_Sp410107
Raw_count	Sp_410107	L5 IT CTX	128	L5 IT CTX_Sp410107
Raw_count	Sp_410107	L5 IT CTX	118	L5 IT CTX_Sp410107
Raw_count	Sp_410107	L5 IT CTX	87	L5 IT CTX_Sp410107
Raw_count	Sp_410107	L5 IT CTX	72	L5 IT CTX_Sp410107
Raw_count	Sp_410107	L5 IT CTX	58	L5 IT CTX_Sp410107
Raw_count	Sp_410107	L5 IT CTX	83	L5 IT CTX_Sp410107
Raw_count	Sp_410107	L5 IT CTX	33	L5 IT CTX_Sp410107
Raw_count	Sp_410107	L5 IT CTX	85	L5 IT CTX_Sp410107
Raw_count	Sp_410107	L5 IT CTX	67	L5 IT CTX_Sp410107
Raw_count	Sp_410107	L5 IT CTX	46	L5 IT CTX_Sp410107
Raw_count	Sp_410107	L5 IT CTX	143	L5 IT CTX_Sp410107
Raw_count	Sp_410107	L5 IT CTX	68	L5 IT CTX_Sp410107
Raw_count	Sp_410107	L5 IT CTX	97	L5 IT CTX_Sp410107
Raw_count	Sp_410107	L5 IT CTX	84	L5 IT CTX_Sp410107
Raw_count	Sp_410107	L5 IT CTX	49	L5 IT CTX_Sp410107
Raw_count	Sp_410107	L5 IT CTX	61	L5 IT CTX_Sp410107
Raw_count	Sp_410107	L5 IT CTX	92	L5 IT CTX_Sp410107
Raw_count	Sp_410107	L5 IT CTX	81	L5 IT CTX_Sp410107
Raw_count	Sp_410107	L5 IT CTX	61	L5 IT CTX_Sp410107
Raw_count	Sp_410107	L5 IT CTX	96	L5 IT CTX_Sp410107
Raw_count	Sp_410107	L5 IT CTX	86	L5 IT CTX_Sp410107
Raw_count	Sp_410107	L5 IT CTX	48	L5 IT CTX_Sp410107
Raw_count	Sp_410107	L5 IT CTX	67	L5 IT CTX_Sp410107
Raw_count	Sp_410107	L5 IT CTX	40	L5 IT CTX_Sp410107
Raw_count	Sp_410107	L5 IT CTX	101	L5 IT CTX_Sp410107
Raw_count	Sp_410107	L5 IT CTX	123	L5 IT CTX_Sp410107
Raw_count	Sp_410107	L5 IT CTX	58	L5 IT CTX_Sp410107
Raw_count	Sp_410107	L5 IT CTX	101	L5 IT CTX_Sp410107
Raw_count	Sp_410107	L5 IT CTX	66	L5 IT CTX_Sp410107
Raw_count	Sp_410107	L5 IT CTX	57	L5 IT CTX_Sp410107
Raw_count	Sp_410107	L5 IT CTX	105	L5 IT CTX_Sp410107
Raw_count	Sp_410107	L5 IT CTX	70	L5 IT CTX_Sp410107
Raw_count	Sp_410107	L5 IT CTX	134	L5 IT CTX_Sp410107
Raw_count	Sp_410107	L5 IT CTX	88	L5 IT CTX_Sp410107
Raw_count	Sp_410107	L5 IT CTX	64	L5 IT CTX_Sp410107
Raw_count	Sp_410107	L5 IT CTX	63	L5 IT CTX_Sp410107
Raw_count	Sp_410107	L5 IT CTX	84	L5 IT CTX_Sp410107
Raw_count	Sp_410107	L5 IT CTX	123	L5 IT CTX_Sp410107
Raw_count	Sp_410107	L5 IT CTX	43	L5 IT CTX_Sp410107
Raw_count	Sp_410107	L5 IT CTX	63	L5 IT CTX_Sp410107
Raw_count	Sp_410107	L5 IT CTX	101	L5 IT CTX_Sp410107
Raw_count	Sp_410107	L5 IT CTX	91	L5 IT CTX_Sp410107
Raw_count	Sp_410107	L5 IT CTX	64	L5 IT CTX_Sp410107
Raw_count	Sp_410107	L5 IT CTX	89	L5 IT CTX_Sp410107
Raw_count	Sp_410107	L5 IT CTX	57	L5 IT CTX_Sp410107
Raw_count	Sp_410107	L5 IT CTX	121	L5 IT CTX_Sp410107
Raw_count	Sp_410107	L5 IT CTX	107	L5 IT CTX_Sp410107
Raw_count	Sp_410107	L5 IT CTX	59	L5 IT CTX_Sp410107
Raw_count	Sp_410107	L5 IT CTX	100	L5 IT CTX_Sp410107
Raw_count	Sp_410107	L5 IT CTX	57	L5 IT CTX_Sp410107
Raw_count	Sp_410107	L5 IT CTX	52	L5 IT CTX_Sp410107
Raw_count	Sp_410107	L5 IT CTX	90	L5 IT CTX_Sp410107
Raw_count	Sp_410107	L5 IT CTX	55	L5 IT CTX_Sp410107
Raw_count	Sp_410107	L5 IT CTX	40	L5 IT CTX_Sp410107
Raw_count	Sp_410107	L5 IT CTX	105	L5 IT CTX_Sp410107
Raw_count	Sp_410107	L5 IT CTX	62	L5 IT CTX_Sp410107
Raw_count	Sp_410107	L5 IT CTX	53	L5 IT CTX_Sp410107
Raw_count	Sp_410107	L5 IT CTX	63	L5 IT CTX_Sp410107
Raw_count	Sp_410107	L5 IT CTX	81	L5 IT CTX_Sp410107
Raw_count	Sp_410107	L5 IT CTX	99	L5 IT CTX_Sp410107
Raw_count	Sp_410107	L5 IT CTX	74	L5 IT CTX_Sp410107
Raw_count	Sp_410107	L5 IT CTX	93	L5 IT CTX_Sp410107
Raw_count	Sp_410107	L5 IT CTX	70	L5 IT CTX_Sp410107
Raw_count	Sp_410107	L5 IT CTX	55	L5 IT CTX_Sp410107
Raw_count	Sp_410107	L5 IT CTX	100	L5 IT CTX_Sp410107
Raw_count	Sp_410107	L5 IT CTX	106	L5 IT CTX_Sp410107
Raw_count	Sp_410107	L5 IT CTX	94	L5 IT CTX_Sp410107
Raw_count	Sp_410107	L5 IT CTX	71	L5 IT CTX_Sp410107
Raw_count	Sp_410107	L5 IT CTX	55	L5 IT CTX_Sp410107
Raw_count	Sp_410107	L5 IT CTX	40	L5 IT CTX_Sp410107
Raw_count	Sp_410107	L5 IT CTX	65	L5 IT CTX_Sp410107
Raw_count	Sp_410107	L5 IT CTX	65	L5 IT CTX_Sp410107
Raw_count	Sp_410107	L5 IT CTX	84	L5 IT CTX_Sp410107
Raw_count	Sp_410107	L5 IT CTX	106	L5 IT CTX_Sp410107
Raw_count	Sp_410107	L5 IT CTX	93	L5 IT CTX_Sp410107
Raw_count	Sp_410107	L5 IT CTX	54	L5 IT CTX_Sp410107
Raw_count	Sp_410107	L5 IT CTX	102	L5 IT CTX_Sp410107
Raw_count	Sp_410107	L5 IT CTX	52	L5 IT CTX_Sp410107
Raw_count	Sp_410107	L5 IT CTX	66	L5 IT CTX_Sp410107
Raw_count	Sp_410107	L5 IT CTX	80	L5 IT CTX_Sp410107
Raw_count	Sp_410107	L5 IT CTX	71	L5 IT CTX_Sp410107
Raw_count	Sp_410107	L5 IT CTX	64	L5 IT CTX_Sp410107
Raw_count	Sp_410107	L5 IT CTX	54	L5 IT CTX_Sp410107
Raw_count	Sp_410107	L5 IT CTX	74	L5 IT CTX_Sp410107
Raw_count	Sp_410107	L5 IT CTX	139	L5 IT CTX_Sp410107
Raw_count	Sp_410107	L5 IT CTX	78	L5 IT CTX_Sp410107
Raw_count	Sp_410107	L5 IT CTX	106	L5 IT CTX_Sp410107
Raw_count	Sp_410107	L5 IT CTX	86	L5 IT CTX_Sp410107
Raw_count	Sp_410107	L5 IT CTX	52	L5 IT CTX_Sp410107
Raw_count	Sp_410107	L5 IT CTX	98	L5 IT CTX_Sp410107
Raw_count	Sp_410107	L5 IT CTX	59	L5 IT CTX_Sp410107
Raw_count	Sp_410107	L5 IT CTX	85	L5 IT CTX_Sp410107
Raw_count	Sp_410107	L5 IT CTX	93	L5 IT CTX_Sp410107
Raw_count	Sp_410107	L5 IT CTX	54	L5 IT CTX_Sp410107
Raw_count	Sp_410107	L5 IT CTX	67	L5 IT CTX_Sp410107
Raw_count	Sp_410107	L5 IT CTX	131	L5 IT CTX_Sp410107
Raw_count	Sp_410107	L5 IT CTX	39	L5 IT CTX_Sp410107
Raw_count	Sp_410107	L5 IT CTX	104	L5 IT CTX_Sp410107
Raw_count	Sp_410107	L5 IT CTX	58	L5 IT CTX_Sp410107
Raw_count	Sp_410107	L5 IT CTX	105	L5 IT CTX_Sp410107
Raw_count	Sp_410107	L5 IT CTX	84	L5 IT CTX_Sp410107
Raw_count	Sp_410107	L5 IT CTX	44	L5 IT CTX_Sp410107
Raw_count	Sp_410107	L5 IT CTX	53	L5 IT CTX_Sp410107
Raw_count	Sp_410107	L5 IT CTX	54	L5 IT CTX_Sp410107
Raw_count	Sp_410107	L5 IT CTX	72	L5 IT CTX_Sp410107
Raw_count	Sp_410107	L5 IT CTX	55	L5 IT CTX_Sp410107
Raw_count	Sp_410107	L5 IT CTX	57	L5 IT CTX_Sp410107
Raw_count	Sp_410107	L5 IT CTX	102	L5 IT CTX_Sp410107
Raw_count	Sp_410107	L5 IT CTX	60	L5 IT CTX_Sp410107
Raw_count	Sp_410107	L5 IT CTX	64	L5 IT CTX_Sp410107
Raw_count	Sp_410107	L5 IT CTX	29	L5 IT CTX_Sp410107
Raw_count	Sp_410107	L5 IT CTX	44	L5 IT CTX_Sp410107
Raw_count	Sp_410107	L5 IT CTX	105	L5 IT CTX_Sp410107
Raw_count	Sp_410107	L5 IT CTX	44	L5 IT CTX_Sp410107
Raw_count	Sp_410107	L5 IT CTX	66	L5 IT CTX_Sp410107
Raw_count	Sp_410107	L5 IT CTX	115	L5 IT CTX_Sp410107
Raw_count	Sp_410107	L5 IT CTX	102	L5 IT CTX_Sp410107
Raw_count	Sp_410107	L5 IT CTX	135	L5 IT CTX_Sp410107
Raw_count	Sp_410107	L5 IT CTX	91	L5 IT CTX_Sp410107
Raw_count	Sp_410107	L5 IT CTX	119	L5 IT CTX_Sp410107
Raw_count	Sp_410107	L5 IT CTX	73	L5 IT CTX_Sp410107
Raw_count	Sp_410107	L5 IT CTX	72	L5 IT CTX_Sp410107
Raw_count	Sp_410107	L5 IT CTX	80	L5 IT CTX_Sp410107
Raw_count	Sp_410107	L5 IT CTX	83	L5 IT CTX_Sp410107
Raw_count	Sp_410107	L5 IT CTX	128	L5 IT CTX_Sp410107
Raw_count	Sp_410107	L5 IT CTX	75	L5 IT CTX_Sp410107
Raw_count	Sp_410107	L5 IT CTX	61	L5 IT CTX_Sp410107
Raw_count	Sp_410107	L5 IT CTX	92	L5 IT CTX_Sp410107
Raw_count	Sp_410107	L5 IT CTX	117	L5 IT CTX_Sp410107
Raw_count	Sp_410107	L5 IT CTX	107	L5 IT CTX_Sp410107
Raw_count	Sp_410107	L5 IT CTX	52	L5 IT CTX_Sp410107
Raw_count	Sp_410107	L5 IT CTX	40	L5 IT CTX_Sp410107
Raw_count	Sp_410107	L5 IT CTX	130	L5 IT CTX_Sp410107
Raw_count	Sp_410107	L5 IT CTX	87	L5 IT CTX_Sp410107
Raw_count	Sp_410107	L5 IT CTX	88	L5 IT CTX_Sp410107
Raw_count	Sp_410107	L5 IT CTX	70	L5 IT CTX_Sp410107
Raw_count	Sp_410107	L5 IT CTX	146	L5 IT CTX_Sp410107
Raw_count	Sp_410107	L5 IT CTX	64	L5 IT CTX_Sp410107
Raw_count	Sp_410107	L5 IT CTX	84	L5 IT CTX_Sp410107
Raw_count	Sp_410107	L5 IT CTX	77	L5 IT CTX_Sp410107
Raw_count	Sp_410107	L5 IT CTX	110	L5 IT CTX_Sp410107
Raw_count	Sp_410107	L5 IT CTX	93	L5 IT CTX_Sp410107
Raw_count	Sp_410107	L5 IT CTX	80	L5 IT CTX_Sp410107
Raw_count	Sp_410107	L5 IT CTX	56	L5 IT CTX_Sp410107
Raw_count	Sp_410107	L5 IT CTX	48	L5 IT CTX_Sp410107
Raw_count	Sp_410107	L5 IT CTX	38	L5 IT CTX_Sp410107
Raw_count	Sp_410107	L5 IT CTX	71	L5 IT CTX_Sp410107
Raw_count	Sp_410107	L5 IT CTX	68	L5 IT CTX_Sp410107
Raw_count	Sp_410107	L5 IT CTX	204	L5 IT CTX_Sp410107
Raw_count	Sp_410107	L5 IT CTX	48	L5 IT CTX_Sp410107
Raw_count	Sp_410107	L5 IT CTX	91	L5 IT CTX_Sp410107
Raw_count	Sp_410107	L5 IT CTX	44	L5 IT CTX_Sp410107
Raw_count	Sp_410107	L5 IT CTX	48	L5 IT CTX_Sp410107
Raw_count	Sp_410107	L5 IT CTX	78	L5 IT CTX_Sp410107
Raw_count	Sp_410107	L5 IT CTX	76	L5 IT CTX_Sp410107
Raw_count	Sp_410107	L5 IT CTX	62	L5 IT CTX_Sp410107
Raw_count	Sp_410107	L5 IT CTX	65	L5 IT CTX_Sp410107
Raw_count	Sp_410107	L5 IT CTX	82	L5 IT CTX_Sp410107
Raw_count	Sp_410107	L5 IT CTX	74	L5 IT CTX_Sp410107
Raw_count	Sp_410107	L5 IT CTX	64	L5 IT CTX_Sp410107
Raw_count	Sp_410107	L5 IT CTX	86	L5 IT CTX_Sp410107
Raw_count	Sp_410107	L5 IT CTX	70	L5 IT CTX_Sp410107
Raw_count	Sp_410107	L5 IT CTX	56	L5 IT CTX_Sp410107
Raw_count	Sp_410107	L5 IT CTX	83	L5 IT CTX_Sp410107
Raw_count	Sp_410107	L5 IT CTX	36	L5 IT CTX_Sp410107
Raw_count	Sp_410107	L5 IT CTX	68	L5 IT CTX_Sp410107
Raw_count	Sp_410107	L5 IT CTX	88	L5 IT CTX_Sp410107
Raw_count	Sp_410107	L5 IT CTX	111	L5 IT CTX_Sp410107
Raw_count	Sp_410107	L5 IT CTX	131	L5 IT CTX_Sp410107
Raw_count	Sp_410107	L5 IT CTX	52	L5 IT CTX_Sp410107
Raw_count	Sp_410107	L5 IT CTX	174	L5 IT CTX_Sp410107
Raw_count	Sp_410107	L5 IT CTX	105	L5 IT CTX_Sp410107
Raw_count	Sp_410107	L5 IT CTX	96	L5 IT CTX_Sp410107
Raw_count	Sp_410107	L5 IT CTX	83	L5 IT CTX_Sp410107
Raw_count	Sp_410107	L5 IT CTX	88	L5 IT CTX_Sp410107
Raw_count	Sp_410107	L5 IT CTX	92	L5 IT CTX_Sp410107
Raw_count	Sp_410107	L5 IT CTX	45	L5 IT CTX_Sp410107
Raw_count	Sp_410107	L5 IT CTX	105	L5 IT CTX_Sp410107
Raw_count	Sp_410107	L5 IT CTX	104	L5 IT CTX_Sp410107
Raw_count	Sp_410107	L5 IT CTX	59	L5 IT CTX_Sp410107
Raw_count	Sp_410107	L5 IT CTX	53	L5 IT CTX_Sp410107
Raw_count	Sp_410107	L5 IT CTX	167	L5 IT CTX_Sp410107
Raw_count	Sp_410107	L5 IT CTX	106	L5 IT CTX_Sp410107
Raw_count	Sp_410107	L5 IT CTX	59	L5 IT CTX_Sp410107
Raw_count	Sp_410107	L5 IT CTX	44	L5 IT CTX_Sp410107
Raw_count	Sp_410107	L5 IT CTX	101	L5 IT CTX_Sp410107
Raw_count	Sp_410107	L5 IT CTX	46	L5 IT CTX_Sp410107
Raw_count	Sp_410107	L5 IT CTX	72	L5 IT CTX_Sp410107
Raw_count	Sp_410107	L5 IT CTX	75	L5 IT CTX_Sp410107
Raw_count	Sp_410107	L5 IT CTX	81	L5 IT CTX_Sp410107
Raw_count	Sp_410107	L5 IT CTX	203	L5 IT CTX_Sp410107
Raw_count	Sp_410107	L5 IT CTX	48	L5 IT CTX_Sp410107
Raw_count	Sp_410107	L5 IT CTX	133	L5 IT CTX_Sp410107
Raw_count	Sp_410107	L5 IT CTX	60	L5 IT CTX_Sp410107
Raw_count	Sp_410107	L5 IT CTX	95	L5 IT CTX_Sp410107
Raw_count	Sp_410107	L5 IT CTX	117	L5 IT CTX_Sp410107
Raw_count	Sp_410107	L5 IT CTX	53	L5 IT CTX_Sp410107
Raw_count	Sp_410107	L5 IT CTX	114	L5 IT CTX_Sp410107
Raw_count	Sp_410107	L5 IT CTX	86	L5 IT CTX_Sp410107
Raw_count	Sp_410107	L5 IT CTX	50	L5 IT CTX_Sp410107
Raw_count	Sp_410107	L5 IT CTX	93	L5 IT CTX_Sp410107
Raw_count	Sp_410107	L5 IT CTX	62	L5 IT CTX_Sp410107
Raw_count	Sp_410107	L5 IT CTX	70	L5 IT CTX_Sp410107
Raw_count	Sp_410107	L5 IT CTX	104	L5 IT CTX_Sp410107
Raw_count	Sp_410107	L5 IT CTX	105	L5 IT CTX_Sp410107
Raw_count	Sp_410107	L5 IT CTX	47	L5 IT CTX_Sp410107
Raw_count	Sp_410107	L5 IT CTX	38	L5 IT CTX_Sp410107
Raw_count	Sp_410107	L5 IT CTX	95	L5 IT CTX_Sp410107
Raw_count	Sp_410107	L5 IT CTX	108	L5 IT CTX_Sp410107
Raw_count	Sp_410107	L5 IT CTX	97	L5 IT CTX_Sp410107
Raw_count	Sp_410107	L5 IT CTX	39	L5 IT CTX_Sp410107
Raw_count	Sp_410107	L5 IT CTX	59	L5 IT CTX_Sp410107
Raw_count	Sp_410107	L5 IT CTX	64	L5 IT CTX_Sp410107
Raw_count	Sp_410107	L5 IT CTX	132	L5 IT CTX_Sp410107
Raw_count	Sp_410107	L5 IT CTX	61	L5 IT CTX_Sp410107
Raw_count	Sp_410107	L5 IT CTX	203	L5 IT CTX_Sp410107
Raw_count	Sp_410107	L5 IT CTX	123	L5 IT CTX_Sp410107
Raw_count	Sp_410107	L5 IT CTX	55	L5 IT CTX_Sp410107
Raw_count	Sp_410107	L5 IT CTX	150	L5 IT CTX_Sp410107
Raw_count	Sp_410107	L5 IT CTX	118	L5 IT CTX_Sp410107
Raw_count	Sp_410107	L5 IT CTX	52	L5 IT CTX_Sp410107
Raw_count	Sp_410107	L5 IT CTX	53	L5 IT CTX_Sp410107
Raw_count	Sp_410107	L5 IT CTX	128	L5 IT CTX_Sp410107
Raw_count	Sp_410107	L5 IT CTX	71	L5 IT CTX_Sp410107
Raw_count	Sp_410107	L5 IT CTX	57	L5 IT CTX_Sp410107
Raw_count	Sp_410107	L5 IT CTX	69	L5 IT CTX_Sp410107
Raw_count	Sp_410107	L5 IT CTX	66	L5 IT CTX_Sp410107
Raw_count	Sp_410107	L5 IT CTX	101	L5 IT CTX_Sp410107
Raw_count	Sp_410107	L5 IT CTX	64	L5 IT CTX_Sp410107
Raw_count	Sp_410107	L5 IT CTX	167	L5 IT CTX_Sp410107
Raw_count	Sp_410107	L5 IT CTX	58	L5 IT CTX_Sp410107
Raw_count	Sp_410107	L5 IT CTX	45	L5 IT CTX_Sp410107
Raw_count	Sp_410107	L5 IT CTX	46	L5 IT CTX_Sp410107
Raw_count	Sp_410107	L5 IT CTX	84	L5 IT CTX_Sp410107
Raw_count	Sp_410107	L5 IT CTX	119	L5 IT CTX_Sp410107
Raw_count	Sp_410107	L5 IT CTX	88	L5 IT CTX_Sp410107
Raw_count	Sp_410107	L5 IT CTX	55	L5 IT CTX_Sp410107
Raw_count	Sp_410107	L5 IT CTX	23	L5 IT CTX_Sp410107
Raw_count	Sp_410107	L5 IT CTX	34	L5 IT CTX_Sp410107
Raw_count	Sp_410107	L5 IT CTX	125	L5 IT CTX_Sp410107
Raw_count	Sp_410107	L5 IT CTX	55	L5 IT CTX_Sp410107
Raw_count	Sp_410107	L5 IT CTX	67	L5 IT CTX_Sp410107
Raw_count	Sp_410107	L5 IT CTX	106	L5 IT CTX_Sp410107
Raw_count	Sp_410107	L5 IT CTX	64	L5 IT CTX_Sp410107
Raw_count	Sp_410107	L5 IT CTX	58	L5 IT CTX_Sp410107
Raw_count	Sp_410107	L5 IT CTX	60	L5 IT CTX_Sp410107
Raw_count	Sp_410107	L5 IT CTX	47	L5 IT CTX_Sp410107
Raw_count	Sp_410107	L5 IT CTX	103	L5 IT CTX_Sp410107
Raw_count	Sp_410107	L5 IT CTX	51	L5 IT CTX_Sp410107
Raw_count	Sp_410107	L5 IT CTX	50	L5 IT CTX_Sp410107
Raw_count	Sp_410107	L5 IT CTX	35	L5 IT CTX_Sp410107
Raw_count	Sp_410107	L5 IT CTX	103	L5 IT CTX_Sp410107
Raw_count	Sp_410107	L5 IT CTX	65	L5 IT CTX_Sp410107
Raw_count	Sp_410107	L5 IT CTX	147	L5 IT CTX_Sp410107
Raw_count	Sp_410107	L5 IT CTX	61	L5 IT CTX_Sp410107
Raw_count	Sp_410107	L5 IT CTX	101	L5 IT CTX_Sp410107
Raw_count	Sp_410107	L5 IT CTX	117	L5 IT CTX_Sp410107
Raw_count	Sp_410107	L5 IT CTX	69	L5 IT CTX_Sp410107
Raw_count	Sp_410107	L5 IT CTX	66	L5 IT CTX_Sp410107
Raw_count	Sp_410107	L5 IT CTX	47	L5 IT CTX_Sp410107
Raw_count	Sp_410107	L5 IT CTX	85	L5 IT CTX_Sp410107
Raw_count	Sp_410107	L5 IT CTX	55	L5 IT CTX_Sp410107
Raw_count	Sp_410107	L5 IT CTX	91	L5 IT CTX_Sp410107
Raw_count	Sp_410107	L5 IT CTX	47	L5 IT CTX_Sp410107
Raw_count	Sp_410107	L5 IT CTX	101	L5 IT CTX_Sp410107
Raw_count	Sp_410107	L5 IT CTX	61	L5 IT CTX_Sp410107
Raw_count	Sp_410107	L5 IT CTX	114	L5 IT CTX_Sp410107
Raw_count	Sp_410107	L5 IT CTX	73	L5 IT CTX_Sp410107
Raw_count	Sp_410107	L5 IT CTX	85	L5 IT CTX_Sp410107
Raw_count	Sp_410107	L5 IT CTX	72	L5 IT CTX_Sp410107
Raw_count	Sp_410107	L5 IT CTX	77	L5 IT CTX_Sp410107
Raw_count	Sp_410107	L5 IT CTX	91	L5 IT CTX_Sp410107
Raw_count	Sp_410107	L5 IT CTX	172	L5 IT CTX_Sp410107
Raw_count	Sp_410107	L5 IT CTX	82	L5 IT CTX_Sp410107
Raw_count	Sp_410107	L5 IT CTX	59	L5 IT CTX_Sp410107
Raw_count	Sp_410107	L5 IT CTX	164	L5 IT CTX_Sp410107
Raw_count	Sp_410107	L5 IT CTX	81	L5 IT CTX_Sp410107
Raw_count	Sp_410107	L5 IT CTX	85	L5 IT CTX_Sp410107
Raw_count	Sp_410107	L5 IT CTX	64	L5 IT CTX_Sp410107
Raw_count	Sp_410107	L5 IT CTX	66	L5 IT CTX_Sp410107
Raw_count	Sp_410107	L5 IT CTX	92	L5 IT CTX_Sp410107
Raw_count	Sp_410107	L5 IT CTX	79	L5 IT CTX_Sp410107
Raw_count	Sp_410107	L5 IT CTX	114	L5 IT CTX_Sp410107
Raw_count	Sp_410107	L5 IT CTX	136	L5 IT CTX_Sp410107
Raw_count	Sp_410107	L5 IT CTX	111	L5 IT CTX_Sp410107
Raw_count	Sp_410107	L5 IT CTX	55	L5 IT CTX_Sp410107
Raw_count	Sp_410107	L5 IT CTX	76	L5 IT CTX_Sp410107
Raw_count	Sp_410107	L5 IT CTX	121	L5 IT CTX_Sp410107
Raw_count	Sp_410107	L5 IT CTX	63	L5 IT CTX_Sp410107
Raw_count	Sp_410107	L5 IT CTX	53	L5 IT CTX_Sp410107
Raw_count	Sp_410107	L5 IT CTX	74	L5 IT CTX_Sp410107
[truncated: 27,717 more rows]

## Sheet: Figure_S8e
Column1	Column2
[truncated: 5 more rows]

## Sheet: Figure_S8f
Column1	Column2
[truncated: 5 more rows]
