# Supplementary material for: Transcriptome size matters for single-cell RNA-seq normalization and bulk deconvolution
Source: Nat Commun. 2025 Feb 1;16:1246. doi: 10.1038/s41467-025-56623-1 (PMC11787294; doi:10.1038/s41467-025-56623-1)
Supplement: Supplementary file 6 — Source Data [file 41467_2025_56623_MOESM6_ESM.zip › Source_data/Figure_S9.xlsx]

## Sheet: Figure_S9a
Methods	Cell_type	fraction	sampleID
BayesPrism (T1,2)	Astro	-88.2778	sp_1_rct
BayesPrism (T1,2)	L5.6.NP	-22.4291	sp_1_rct
BayesPrism (T1,2)	L5.ET	137.548	sp_1_rct
BayesPrism (T1,2)	L6b	57.702	sp_1_rct
BayesPrism (T1,2)	Lamp5	0.79906	sp_1_rct
BayesPrism (T1,2)	Oligo	-85.3424	sp_1_rct
BayesPrism (T1,2)	Astro	-88.5119	sp_2_rct
BayesPrism (T1,2)	L5.6.NP	-25.2997	sp_2_rct
BayesPrism (T1,2)	L5.ET	143.022	sp_2_rct
BayesPrism (T1,2)	L6b	58.886	sp_2_rct
BayesPrism (T1,2)	Lamp5	-2.70857	sp_2_rct
BayesPrism (T1,2)	Oligo	-85.3878	sp_2_rct
BayesPrism (T1,2)	Astro	-88.5797	sp_3_rct
BayesPrism (T1,2)	L5.6.NP	-23.995	sp_3_rct
BayesPrism (T1,2)	L5.ET	148.112	sp_3_rct
BayesPrism (T1,2)	L6b	59.5529	sp_3_rct
BayesPrism (T1,2)	Lamp5	-11.0641	sp_3_rct
BayesPrism (T1,2)	Oligo	-84.0261	sp_3_rct
BayesPrism (T1,2)	Astro	-88.7521	sp_4_rct
BayesPrism (T1,2)	L5.6.NP	-24.8383	sp_4_rct
BayesPrism (T1,2)	L5.ET	143.002	sp_4_rct
BayesPrism (T1,2)	L6b	59.6959	sp_4_rct
BayesPrism (T1,2)	Lamp5	-4.26359	sp_4_rct
BayesPrism (T1,2)	Oligo	-84.8439	sp_4_rct
BayesPrism (T1,2)	Astro	-88.4	sp_5_rct
BayesPrism (T1,2)	L5.6.NP	-24.7311	sp_5_rct
BayesPrism (T1,2)	L5.ET	151.917	sp_5_rct
BayesPrism (T1,2)	L6b	53.9182	sp_5_rct
BayesPrism (T1,2)	Lamp5	-7.56506	sp_5_rct
BayesPrism (T1,2)	Oligo	-85.1389	sp_5_rct
BayesPrism (T1,2)	Astro	-88.8555	sp_6_rct
BayesPrism (T1,2)	L5.6.NP	-15.5579	sp_6_rct
BayesPrism (T1,2)	L5.ET	124.147	sp_6_rct
BayesPrism (T1,2)	L6b	61.4172	sp_6_rct
BayesPrism (T1,2)	Lamp5	2.59951	sp_6_rct
BayesPrism (T1,2)	Oligo	-83.7507	sp_6_rct
BayesPrism (T1,2)	Astro	-89.6387	sp_7_rct
BayesPrism (T1,2)	L5.6.NP	-21.8214	sp_7_rct
BayesPrism (T1,2)	L5.ET	142.121	sp_7_rct
BayesPrism (T1,2)	L6b	48.5763	sp_7_rct
BayesPrism (T1,2)	Lamp5	5.32394	sp_7_rct
BayesPrism (T1,2)	Oligo	-84.5608	sp_7_rct
BayesPrism (T1,2)	Astro	-88.6978	sp_8_rct
BayesPrism (T1,2)	L5.6.NP	-18.2058	sp_8_rct
BayesPrism (T1,2)	L5.ET	143.77	sp_8_rct
BayesPrism (T1,2)	L6b	50.5539	sp_8_rct
BayesPrism (T1,2)	Lamp5	-3.46248	sp_8_rct
BayesPrism (T1,2)	Oligo	-83.9581	sp_8_rct
BayesPrism (T1,2)	Astro	-89.0493	sp_9_rct
BayesPrism (T1,2)	L5.6.NP	-20.8705	sp_9_rct
BayesPrism (T1,2)	L5.ET	141.374	sp_9_rct
BayesPrism (T1,2)	L6b	60.2185	sp_9_rct
BayesPrism (T1,2)	Lamp5	-7.20761	sp_9_rct
BayesPrism (T1,2)	Oligo	-84.465	sp_9_rct
BayesPrism (T1,2)	Astro	-89.0245	sp_10_rct
BayesPrism (T1,2)	L5.6.NP	-19.718	sp_10_rct
BayesPrism (T1,2)	L5.ET	135.233	sp_10_rct
BayesPrism (T1,2)	L6b	60.356	sp_10_rct
BayesPrism (T1,2)	Lamp5	-0.594603	sp_10_rct
BayesPrism (T1,2)	Oligo	-86.252	sp_10_rct
BayesPrism (T1,2)	Astro	-88.776	sp_11_rct
BayesPrism (T1,2)	L5.6.NP	-18.8496	sp_11_rct
BayesPrism (T1,2)	L5.ET	144.369	sp_11_rct
BayesPrism (T1,2)	L6b	49.3716	sp_11_rct
BayesPrism (T1,2)	Lamp5	-1.21914	sp_11_rct
BayesPrism (T1,2)	Oligo	-84.8958	sp_11_rct
BayesPrism (T1,2)	Astro	-89.6075	sp_12_rct
BayesPrism (T1,2)	L5.6.NP	-25.108	sp_12_rct
BayesPrism (T1,2)	L5.ET	145.945	sp_12_rct
BayesPrism (T1,2)	L6b	57.9688	sp_12_rct
BayesPrism (T1,2)	Lamp5	-5.29373	sp_12_rct
BayesPrism (T1,2)	Oligo	-83.905	sp_12_rct
BayesPrism (T1,2)	Astro	-88.5163	sp_13_rct
BayesPrism (T1,2)	L5.6.NP	-20.7457	sp_13_rct
BayesPrism (T1,2)	L5.ET	143.086	sp_13_rct
BayesPrism (T1,2)	L6b	54.518	sp_13_rct
BayesPrism (T1,2)	Lamp5	-4.34955	sp_13_rct
BayesPrism (T1,2)	Oligo	-83.9924	sp_13_rct
BayesPrism (T1,2)	Astro	-89.0686	sp_14_rct
BayesPrism (T1,2)	L5.6.NP	-23.5909	sp_14_rct
BayesPrism (T1,2)	L5.ET	143.517	sp_14_rct
BayesPrism (T1,2)	L6b	54.3149	sp_14_rct
BayesPrism (T1,2)	Lamp5	-1.0031	sp_14_rct
BayesPrism (T1,2)	Oligo	-84.1695	sp_14_rct
BayesPrism (T1,2)	Astro	-88.3785	sp_15_rct
BayesPrism (T1,2)	L5.6.NP	-18.3139	sp_15_rct
BayesPrism (T1,2)	L5.ET	134.335	sp_15_rct
BayesPrism (T1,2)	L6b	55.1675	sp_15_rct
BayesPrism (T1,2)	Lamp5	3.3774	sp_15_rct
BayesPrism (T1,2)	Oligo	-86.1872	sp_15_rct
BayesPrism (T1,2)	Astro	-88.6537	sp_16_rct
BayesPrism (T1,2)	L5.6.NP	-21.738	sp_16_rct
BayesPrism (T1,2)	L5.ET	146.266	sp_16_rct
BayesPrism (T1,2)	L6b	52.1092	sp_16_rct
BayesPrism (T1,2)	Lamp5	-2.05389	sp_16_rct
BayesPrism (T1,2)	Oligo	-85.93	sp_16_rct
BayesPrism (T1,2)	Astro	-88.9377	sp_17_rct
BayesPrism (T1,2)	L5.6.NP	-19.5571	sp_17_rct
BayesPrism (T1,2)	L5.ET	141.023	sp_17_rct
BayesPrism (T1,2)	L6b	51.2838	sp_17_rct
BayesPrism (T1,2)	Lamp5	0.704764	sp_17_rct
BayesPrism (T1,2)	Oligo	-84.5169	sp_17_rct
BayesPrism (T1,2)	Astro	-88.3152	sp_18_rct
BayesPrism (T1,2)	L5.6.NP	-21.4794	sp_18_rct
BayesPrism (T1,2)	L5.ET	137.757	sp_18_rct
BayesPrism (T1,2)	L6b	65.0494	sp_18_rct
BayesPrism (T1,2)	Lamp5	-9.56111	sp_18_rct
BayesPrism (T1,2)	Oligo	-83.4503	sp_18_rct
BayesPrism (T1,2)	Astro	-88.1952	sp_19_rct
BayesPrism (T1,2)	L5.6.NP	-19.2947	sp_19_rct
BayesPrism (T1,2)	L5.ET	138.806	sp_19_rct
BayesPrism (T1,2)	L6b	52.5653	sp_19_rct
BayesPrism (T1,2)	Lamp5	1.21217	sp_19_rct
BayesPrism (T1,2)	Oligo	-85.0939	sp_19_rct
BayesPrism (T1,2)	Astro	-89.5383	sp_20_rct
BayesPrism (T1,2)	L5.6.NP	-22.9451	sp_20_rct
BayesPrism (T1,2)	L5.ET	134.664	sp_20_rct
BayesPrism (T1,2)	L6b	58.7237	sp_20_rct
BayesPrism (T1,2)	Lamp5	4.19293	sp_20_rct
BayesPrism (T1,2)	Oligo	-85.0968	sp_20_rct
BayesPrism (T1,2)	Astro	-88.0929	sp_21_rct
BayesPrism (T1,2)	L5.6.NP	-17.347	sp_21_rct
BayesPrism (T1,2)	L5.ET	145.676	sp_21_rct
BayesPrism (T1,2)	L6b	54.6537	sp_21_rct
BayesPrism (T1,2)	Lamp5	-9.33906	sp_21_rct
BayesPrism (T1,2)	Oligo	-85.5509	sp_21_rct
BayesPrism (T1,2)	Astro	-89.3977	sp_22_rct
BayesPrism (T1,2)	L5.6.NP	-25.432	sp_22_rct
BayesPrism (T1,2)	L5.ET	148.654	sp_22_rct
BayesPrism (T1,2)	L6b	54.8685	sp_22_rct
BayesPrism (T1,2)	Lamp5	-4.16344	sp_22_rct
BayesPrism (T1,2)	Oligo	-84.5298	sp_22_rct
BayesPrism (T1,2)	Astro	-90.0293	sp_23_rct
BayesPrism (T1,2)	L5.6.NP	-21.4649	sp_23_rct
BayesPrism (T1,2)	L5.ET	143.728	sp_23_rct
BayesPrism (T1,2)	L6b	61.2849	sp_23_rct
BayesPrism (T1,2)	Lamp5	-8.33444	sp_23_rct
BayesPrism (T1,2)	Oligo	-85.1843	sp_23_rct
BayesPrism (T1,2)	Astro	-89.0602	sp_24_rct
BayesPrism (T1,2)	L5.6.NP	-21.6459	sp_24_rct
BayesPrism (T1,2)	L5.ET	141.789	sp_24_rct
BayesPrism (T1,2)	L6b	57.4187	sp_24_rct
BayesPrism (T1,2)	Lamp5	-3.38922	sp_24_rct
BayesPrism (T1,2)	Oligo	-85.1126	sp_24_rct
BayesPrism (T1,2)	Astro	-89.6061	sp_25_rct
BayesPrism (T1,2)	L5.6.NP	-21.7381	sp_25_rct
BayesPrism (T1,2)	L5.ET	136.38	sp_25_rct
BayesPrism (T1,2)	L6b	60.0687	sp_25_rct
BayesPrism (T1,2)	Lamp5	0.209639	sp_25_rct
BayesPrism (T1,2)	Oligo	-85.314	sp_25_rct
BayesPrism (T1,2)	Astro	-88.5216	sp_26_rct
BayesPrism (T1,2)	L5.6.NP	-24.6905	sp_26_rct
BayesPrism (T1,2)	L5.ET	139.728	sp_26_rct
BayesPrism (T1,2)	L6b	57.7727	sp_26_rct
BayesPrism (T1,2)	Lamp5	-0.462986	sp_26_rct
BayesPrism (T1,2)	Oligo	-83.8258	sp_26_rct
BayesPrism (T1,2)	Astro	-88.0751	sp_27_rct
BayesPrism (T1,2)	L5.6.NP	-17.8637	sp_27_rct
BayesPrism (T1,2)	L5.ET	136.989	sp_27_rct
BayesPrism (T1,2)	L6b	57.547	sp_27_rct
BayesPrism (T1,2)	Lamp5	-3.99284	sp_27_rct
BayesPrism (T1,2)	Oligo	-84.604	sp_27_rct
BayesPrism (T1,2)	Astro	-89.0482	sp_28_rct
BayesPrism (T1,2)	L5.6.NP	-22.9251	sp_28_rct
BayesPrism (T1,2)	L5.ET	148.037	sp_28_rct
BayesPrism (T1,2)	L6b	52.7575	sp_28_rct
BayesPrism (T1,2)	Lamp5	-3.84501	sp_28_rct
BayesPrism (T1,2)	Oligo	-84.9765	sp_28_rct
BayesPrism (T1,2)	Astro	-88.0174	sp_29_rct
BayesPrism (T1,2)	L5.6.NP	-19.9534	sp_29_rct
BayesPrism (T1,2)	L5.ET	146.202	sp_29_rct
BayesPrism (T1,2)	L6b	49	sp_29_rct
BayesPrism (T1,2)	Lamp5	-3.03712	sp_29_rct
BayesPrism (T1,2)	Oligo	-84.1943	sp_29_rct
BayesPrism (T1,2)	Astro	-89.2816	sp_30_rct
BayesPrism (T1,2)	L5.6.NP	-19.4744	sp_30_rct
BayesPrism (T1,2)	L5.ET	141.531	sp_30_rct
BayesPrism (T1,2)	L6b	55.798	sp_30_rct
BayesPrism (T1,2)	Lamp5	-4.24031	sp_30_rct
BayesPrism (T1,2)	Oligo	-84.3322	sp_30_rct
BayesPrism (T1,2)	Astro	-88.3659	sp_31_rct
BayesPrism (T1,2)	L5.6.NP	-27.4346	sp_31_rct
BayesPrism (T1,2)	L5.ET	142.425	sp_31_rct
BayesPrism (T1,2)	L6b	57.6345	sp_31_rct
BayesPrism (T1,2)	Lamp5	-0.403844	sp_31_rct
BayesPrism (T1,2)	Oligo	-83.8548	sp_31_rct
BayesPrism (T1,2)	Astro	-87.5119	sp_32_rct
BayesPrism (T1,2)	L5.6.NP	-21.8101	sp_32_rct
BayesPrism (T1,2)	L5.ET	141.245	sp_32_rct
BayesPrism (T1,2)	L6b	58.6816	sp_32_rct
BayesPrism (T1,2)	Lamp5	-5.22284	sp_32_rct
BayesPrism (T1,2)	Oligo	-85.3814	sp_32_rct
BayesPrism (T1,2)	Astro	-89.3279	sp_33_rct
BayesPrism (T1,2)	L5.6.NP	-23.2866	sp_33_rct
BayesPrism (T1,2)	L5.ET	154.561	sp_33_rct
BayesPrism (T1,2)	L6b	53.8023	sp_33_rct
BayesPrism (T1,2)	Lamp5	-8.22043	sp_33_rct
BayesPrism (T1,2)	Oligo	-87.5287	sp_33_rct
BayesPrism (T1,2)	Astro	-88.3024	sp_34_rct
BayesPrism (T1,2)	L5.6.NP	-19.7152	sp_34_rct
BayesPrism (T1,2)	L5.ET	131.249	sp_34_rct
BayesPrism (T1,2)	L6b	59.9501	sp_34_rct
BayesPrism (T1,2)	Lamp5	1.28498	sp_34_rct
BayesPrism (T1,2)	Oligo	-84.4665	sp_34_rct
BayesPrism (T1,2)	Astro	-89.0242	sp_35_rct
BayesPrism (T1,2)	L5.6.NP	-23.2966	sp_35_rct
BayesPrism (T1,2)	L5.ET	150.55	sp_35_rct
BayesPrism (T1,2)	L6b	48.7974	sp_35_rct
BayesPrism (T1,2)	Lamp5	-1.61876	sp_35_rct
BayesPrism (T1,2)	Oligo	-85.4074	sp_35_rct
BayesPrism (T1,2)	Astro	-88.8887	sp_36_rct
BayesPrism (T1,2)	L5.6.NP	-20.3935	sp_36_rct
BayesPrism (T1,2)	L5.ET	149.092	sp_36_rct
BayesPrism (T1,2)	L6b	50.3705	sp_36_rct
BayesPrism (T1,2)	Lamp5	-5.37673	sp_36_rct
BayesPrism (T1,2)	Oligo	-84.8034	sp_36_rct
BayesPrism (T1,2)	Astro	-89.5899	sp_37_rct
BayesPrism (T1,2)	L5.6.NP	-20.3547	sp_37_rct
BayesPrism (T1,2)	L5.ET	139.953	sp_37_rct
BayesPrism (T1,2)	L6b	49.4556	sp_37_rct
BayesPrism (T1,2)	Lamp5	4.53972	sp_37_rct
BayesPrism (T1,2)	Oligo	-84.0037	sp_37_rct
BayesPrism (T1,2)	Astro	-88.1088	sp_38_rct
BayesPrism (T1,2)	L5.6.NP	-21.7498	sp_38_rct
BayesPrism (T1,2)	L5.ET	143.023	sp_38_rct
BayesPrism (T1,2)	L6b	51.6931	sp_38_rct
BayesPrism (T1,2)	Lamp5	1.23017	sp_38_rct
BayesPrism (T1,2)	Oligo	-86.088	sp_38_rct
BayesPrism (T1,2)	Astro	-89.2324	sp_39_rct
BayesPrism (T1,2)	L5.6.NP	-19.9238	sp_39_rct
BayesPrism (T1,2)	L5.ET	142.267	sp_39_rct
BayesPrism (T1,2)	L6b	49.0646	sp_39_rct
BayesPrism (T1,2)	Lamp5	3.25671	sp_39_rct
BayesPrism (T1,2)	Oligo	-85.4325	sp_39_rct
BayesPrism (T1,2)	Astro	-88.7382	sp_40_rct
BayesPrism (T1,2)	L5.6.NP	-20.2562	sp_40_rct
BayesPrism (T1,2)	L5.ET	138.206	sp_40_rct
BayesPrism (T1,2)	L6b	58.6709	sp_40_rct
BayesPrism (T1,2)	Lamp5	-3.23031	sp_40_rct
BayesPrism (T1,2)	Oligo	-84.6526	sp_40_rct
BayesPrism (T1,2)	Astro	-88.7514	sp_41_rct
BayesPrism (T1,2)	L5.6.NP	-20.2109	sp_41_rct
BayesPrism (T1,2)	L5.ET	139.69	sp_41_rct
BayesPrism (T1,2)	L6b	59.2049	sp_41_rct
BayesPrism (T1,2)	Lamp5	-5.27641	sp_41_rct
BayesPrism (T1,2)	Oligo	-84.6565	sp_41_rct
BayesPrism (T1,2)	Astro	-89.2006	sp_42_rct
BayesPrism (T1,2)	L5.6.NP	-19.1166	sp_42_rct
BayesPrism (T1,2)	L5.ET	149.963	sp_42_rct
BayesPrism (T1,2)	L6b	47.1012	sp_42_rct
BayesPrism (T1,2)	Lamp5	-2.57447	sp_42_rct
BayesPrism (T1,2)	Oligo	-86.1729	sp_42_rct
BayesPrism (T1,2)	Astro	-87.5707	sp_43_rct
BayesPrism (T1,2)	L5.6.NP	-20.291	sp_43_rct
BayesPrism (T1,2)	L5.ET	147.798	sp_43_rct
BayesPrism (T1,2)	L6b	46.4653	sp_43_rct
BayesPrism (T1,2)	Lamp5	-1.45444	sp_43_rct
BayesPrism (T1,2)	Oligo	-84.9473	sp_43_rct
BayesPrism (T1,2)	Astro	-89.6555	sp_44_rct
BayesPrism (T1,2)	L5.6.NP	-22.0958	sp_44_rct
BayesPrism (T1,2)	L5.ET	143.301	sp_44_rct
BayesPrism (T1,2)	L6b	56.5035	sp_44_rct
BayesPrism (T1,2)	Lamp5	-2.98837	sp_44_rct
BayesPrism (T1,2)	Oligo	-85.0645	sp_44_rct
BayesPrism (T1,2)	Astro	-88.3641	sp_45_rct
BayesPrism (T1,2)	L5.6.NP	-26.0921	sp_45_rct
BayesPrism (T1,2)	L5.ET	148.357	sp_45_rct
BayesPrism (T1,2)	L6b	57.2835	sp_45_rct
BayesPrism (T1,2)	Lamp5	-6.0345	sp_45_rct
BayesPrism (T1,2)	Oligo	-85.1496	sp_45_rct
BayesPrism (T1,2)	Astro	-88.7962	sp_46_rct
BayesPrism (T1,2)	L5.6.NP	-22.322	sp_46_rct
BayesPrism (T1,2)	L5.ET	137.378	sp_46_rct
BayesPrism (T1,2)	L6b	57.535	sp_46_rct
BayesPrism (T1,2)	Lamp5	0.157733	sp_46_rct
BayesPrism (T1,2)	Oligo	-83.953	sp_46_rct
BayesPrism (T1,2)	Astro	-89.6595	sp_47_rct
BayesPrism (T1,2)	L5.6.NP	-23.0442	sp_47_rct
BayesPrism (T1,2)	L5.ET	150.452	sp_47_rct
BayesPrism (T1,2)	L6b	52.1793	sp_47_rct
BayesPrism (T1,2)	Lamp5	-6.3966	sp_47_rct
BayesPrism (T1,2)	Oligo	-83.5308	sp_47_rct
BayesPrism (T1,2)	Astro	-87.7191	sp_48_rct
BayesPrism (T1,2)	L5.6.NP	-25.0546	sp_48_rct
BayesPrism (T1,2)	L5.ET	143.827	sp_48_rct
BayesPrism (T1,2)	L6b	57.3631	sp_48_rct
BayesPrism (T1,2)	Lamp5	-4.23128	sp_48_rct
BayesPrism (T1,2)	Oligo	-84.185	sp_48_rct
BayesPrism (T1,2)	Astro	-89.2069	sp_49_rct
BayesPrism (T1,2)	L5.6.NP	-23.8264	sp_49_rct
BayesPrism (T1,2)	L5.ET	145.753	sp_49_rct
BayesPrism (T1,2)	L6b	57.5075	sp_49_rct
BayesPrism (T1,2)	Lamp5	-5.43182	sp_49_rct
BayesPrism (T1,2)	Oligo	-84.7953	sp_49_rct
BayesPrism (T1,2)	Astro	-88.9641	sp_50_rct
BayesPrism (T1,2)	L5.6.NP	-20.8203	sp_50_rct
BayesPrism (T1,2)	L5.ET	131.084	sp_50_rct
BayesPrism (T1,2)	L6b	61.3136	sp_50_rct
BayesPrism (T1,2)	Lamp5	0.0271838	sp_50_rct
BayesPrism (T1,2)	Oligo	-82.6406	sp_50_rct
BayesPrism (T1,2)	Astro	-88.6925	sp_51_rct
BayesPrism (T1,2)	L5.6.NP	-23.6378	sp_51_rct
BayesPrism (T1,2)	L5.ET	148.751	sp_51_rct
BayesPrism (T1,2)	L6b	57.1216	sp_51_rct
BayesPrism (T1,2)	Lamp5	-8.38753	sp_51_rct
BayesPrism (T1,2)	Oligo	-85.1552	sp_51_rct
BayesPrism (T1,2)	Astro	-89.1976	sp_52_rct
BayesPrism (T1,2)	L5.6.NP	-22.3613	sp_52_rct
BayesPrism (T1,2)	L5.ET	133.5	sp_52_rct
BayesPrism (T1,2)	L6b	58.2198	sp_52_rct
BayesPrism (T1,2)	Lamp5	5.04567	sp_52_rct
BayesPrism (T1,2)	Oligo	-85.207	sp_52_rct
BayesPrism (T1,2)	Astro	-88.3488	sp_53_rct
BayesPrism (T1,2)	L5.6.NP	-20.5984	sp_53_rct
BayesPrism (T1,2)	L5.ET	141.345	sp_53_rct
BayesPrism (T1,2)	L6b	59.1879	sp_53_rct
BayesPrism (T1,2)	Lamp5	-6.88378	sp_53_rct
BayesPrism (T1,2)	Oligo	-84.7021	sp_53_rct
BayesPrism (T1,2)	Astro	-88.1993	sp_54_rct
BayesPrism (T1,2)	L5.6.NP	-24.4711	sp_54_rct
BayesPrism (T1,2)	L5.ET	141.218	sp_54_rct
BayesPrism (T1,2)	L6b	57.3266	sp_54_rct
BayesPrism (T1,2)	Lamp5	-1.31688	sp_54_rct
BayesPrism (T1,2)	Oligo	-84.5577	sp_54_rct
BayesPrism (T1,2)	Astro	-88.6296	sp_55_rct
BayesPrism (T1,2)	L5.6.NP	-23.7913	sp_55_rct
BayesPrism (T1,2)	L5.ET	147.521	sp_55_rct
BayesPrism (T1,2)	L6b	52.9928	sp_55_rct
BayesPrism (T1,2)	Lamp5	-2.96448	sp_55_rct
BayesPrism (T1,2)	Oligo	-85.1279	sp_55_rct
BayesPrism (T1,2)	Astro	-87.6946	sp_56_rct
BayesPrism (T1,2)	L5.6.NP	-21.6728	sp_56_rct
BayesPrism (T1,2)	L5.ET	148.937	sp_56_rct
BayesPrism (T1,2)	L6b	50.2882	sp_56_rct
BayesPrism (T1,2)	Lamp5	-5.43812	sp_56_rct
BayesPrism (T1,2)	Oligo	-84.4199	sp_56_rct
BayesPrism (T1,2)	Astro	-88.022	sp_57_rct
BayesPrism (T1,2)	L5.6.NP	-20.4968	sp_57_rct
BayesPrism (T1,2)	L5.ET	135.784	sp_57_rct
BayesPrism (T1,2)	L6b	57.3787	sp_57_rct
BayesPrism (T1,2)	Lamp5	0.0289623	sp_57_rct
BayesPrism (T1,2)	Oligo	-84.6726	sp_57_rct
BayesPrism (T1,2)	Astro	-88.7089	sp_58_rct
BayesPrism (T1,2)	L5.6.NP	-21.3042	sp_58_rct
BayesPrism (T1,2)	L5.ET	146.031	sp_58_rct
BayesPrism (T1,2)	L6b	52.5768	sp_58_rct
BayesPrism (T1,2)	Lamp5	-3.61349	sp_58_rct
BayesPrism (T1,2)	Oligo	-84.9813	sp_58_rct
BayesPrism (T1,2)	Astro	-89.8506	sp_59_rct
BayesPrism (T1,2)	L5.6.NP	-20.7975	sp_59_rct
BayesPrism (T1,2)	L5.ET	139.821	sp_59_rct
BayesPrism (T1,2)	L6b	57.259	sp_59_rct
BayesPrism (T1,2)	Lamp5	0.493686	sp_59_rct
BayesPrism (T1,2)	Oligo	-86.9258	sp_59_rct
BayesPrism (T1,2)	Astro	-89.5036	sp_60_rct
BayesPrism (T1,2)	L5.6.NP	-23.0452	sp_60_rct
BayesPrism (T1,2)	L5.ET	146.647	sp_60_rct
BayesPrism (T1,2)	L6b	56.0007	sp_60_rct
BayesPrism (T1,2)	Lamp5	-5.55732	sp_60_rct
BayesPrism (T1,2)	Oligo	-84.5417	sp_60_rct
BayesPrism (T1,2)	Astro	-89.2817	sp_61_rct
BayesPrism (T1,2)	L5.6.NP	-20.9259	sp_61_rct
BayesPrism (T1,2)	L5.ET	143.137	sp_61_rct
BayesPrism (T1,2)	L6b	48.7232	sp_61_rct
BayesPrism (T1,2)	Lamp5	0.212855	sp_61_rct
BayesPrism (T1,2)	Oligo	-81.8653	sp_61_rct
BayesPrism (T1,2)	Astro	-88.1544	sp_62_rct
BayesPrism (T1,2)	L5.6.NP	-23.5766	sp_62_rct
BayesPrism (T1,2)	L5.ET	147.414	sp_62_rct
BayesPrism (T1,2)	L6b	50.8704	sp_62_rct
BayesPrism (T1,2)	Lamp5	-2.23243	sp_62_rct
BayesPrism (T1,2)	Oligo	-84.3205	sp_62_rct
BayesPrism (T1,2)	Astro	-89.2523	sp_63_rct
BayesPrism (T1,2)	L5.6.NP	-20.2829	sp_63_rct
BayesPrism (T1,2)	L5.ET	140.232	sp_63_rct
BayesPrism (T1,2)	L6b	58.975	sp_63_rct
BayesPrism (T1,2)	Lamp5	-4.30342	sp_63_rct
BayesPrism (T1,2)	Oligo	-85.3686	sp_63_rct
BayesPrism (T1,2)	Astro	-89.9754	sp_64_rct
BayesPrism (T1,2)	L5.6.NP	-22.9271	sp_64_rct
BayesPrism (T1,2)	L5.ET	140.347	sp_64_rct
BayesPrism (T1,2)	L6b	56.5546	sp_64_rct
BayesPrism (T1,2)	Lamp5	-0.334662	sp_64_rct
BayesPrism (T1,2)	Oligo	-83.6645	sp_64_rct
BayesPrism (T1,2)	Astro	-89.2847	sp_65_rct
BayesPrism (T1,2)	L5.6.NP	-12.5298	sp_65_rct
BayesPrism (T1,2)	L5.ET	140.277	sp_65_rct
BayesPrism (T1,2)	L6b	48.2021	sp_65_rct
BayesPrism (T1,2)	Lamp5	-0.981838	sp_65_rct
BayesPrism (T1,2)	Oligo	-85.6831	sp_65_rct
BayesPrism (T1,2)	Astro	-89.3513	sp_66_rct
BayesPrism (T1,2)	L5.6.NP	-19.9294	sp_66_rct
BayesPrism (T1,2)	L5.ET	141.79	sp_66_rct
BayesPrism (T1,2)	L6b	53.1081	sp_66_rct
BayesPrism (T1,2)	Lamp5	-1.97778	sp_66_rct
BayesPrism (T1,2)	Oligo	-83.6392	sp_66_rct
BayesPrism (T1,2)	Astro	-89.4982	sp_67_rct
BayesPrism (T1,2)	L5.6.NP	-21.3797	sp_67_rct
BayesPrism (T1,2)	L5.ET	139.09	sp_67_rct
BayesPrism (T1,2)	L6b	54.0822	sp_67_rct
BayesPrism (T1,2)	Lamp5	3.47532	sp_67_rct
BayesPrism (T1,2)	Oligo	-85.7698	sp_67_rct
BayesPrism (T1,2)	Astro	-88.047	sp_68_rct
BayesPrism (T1,2)	L5.6.NP	-22.1626	sp_68_rct
BayesPrism (T1,2)	L5.ET	143.395	sp_68_rct
BayesPrism (T1,2)	L6b	57.1643	sp_68_rct
BayesPrism (T1,2)	Lamp5	-5.06749	sp_68_rct
BayesPrism (T1,2)	Oligo	-85.2818	sp_68_rct
BayesPrism (T1,2)	Astro	-88.8436	sp_69_rct
BayesPrism (T1,2)	L5.6.NP	-23.5723	sp_69_rct
BayesPrism (T1,2)	L5.ET	139.594	sp_69_rct
BayesPrism (T1,2)	L6b	60.1563	sp_69_rct
BayesPrism (T1,2)	Lamp5	-2.80915	sp_69_rct
BayesPrism (T1,2)	Oligo	-84.5253	sp_69_rct
BayesPrism (T1,2)	Astro	-88.3937	sp_70_rct
BayesPrism (T1,2)	L5.6.NP	-24.3164	sp_70_rct
BayesPrism (T1,2)	L5.ET	138.336	sp_70_rct
BayesPrism (T1,2)	L6b	60.4335	sp_70_rct
BayesPrism (T1,2)	Lamp5	-1.56938	sp_70_rct
BayesPrism (T1,2)	Oligo	-84.4902	sp_70_rct
BayesPrism (T1,2)	Astro	-89.3733	sp_71_rct
BayesPrism (T1,2)	L5.6.NP	-20.5662	sp_71_rct
BayesPrism (T1,2)	L5.ET	148.344	sp_71_rct
BayesPrism (T1,2)	L6b	44.5243	sp_71_rct
BayesPrism (T1,2)	Lamp5	1.96688	sp_71_rct
BayesPrism (T1,2)	Oligo	-84.8962	sp_71_rct
BayesPrism (T1,2)	Astro	-89.4354	sp_72_rct
BayesPrism (T1,2)	L5.6.NP	-23.6981	sp_72_rct
BayesPrism (T1,2)	L5.ET	148.054	sp_72_rct
BayesPrism (T1,2)	L6b	57.6905	sp_72_rct
BayesPrism (T1,2)	Lamp5	-8.93072	sp_72_rct
BayesPrism (T1,2)	Oligo	-83.68	sp_72_rct
BayesPrism (T1,2)	Astro	-88.3067	sp_73_rct
BayesPrism (T1,2)	L5.6.NP	-21.8247	sp_73_rct
BayesPrism (T1,2)	L5.ET	146.969	sp_73_rct
BayesPrism (T1,2)	L6b	53.2	sp_73_rct
BayesPrism (T1,2)	Lamp5	-5.67447	sp_73_rct
BayesPrism (T1,2)	Oligo	-84.3631	sp_73_rct
BayesPrism (T1,2)	Astro	-88.9884	sp_74_rct
BayesPrism (T1,2)	L5.6.NP	-21.475	sp_74_rct
BayesPrism (T1,2)	L5.ET	139.513	sp_74_rct
BayesPrism (T1,2)	L6b	58.259	sp_74_rct
BayesPrism (T1,2)	Lamp5	-2.18531	sp_74_rct
BayesPrism (T1,2)	Oligo	-85.1233	sp_74_rct
BayesPrism (T1,2)	Astro	-89.3911	sp_75_rct
BayesPrism (T1,2)	L5.6.NP	-25.608	sp_75_rct
BayesPrism (T1,2)	L5.ET	151.964	sp_75_rct
BayesPrism (T1,2)	L6b	52.0496	sp_75_rct
BayesPrism (T1,2)	Lamp5	-4.67819	sp_75_rct
BayesPrism (T1,2)	Oligo	-84.3367	sp_75_rct
BayesPrism (T1,2)	Astro	-89.037	sp_76_rct
BayesPrism (T1,2)	L5.6.NP	-21.8631	sp_76_rct
BayesPrism (T1,2)	L5.ET	150.35	sp_76_rct
BayesPrism (T1,2)	L6b	52.2492	sp_76_rct
BayesPrism (T1,2)	Lamp5	-6.21434	sp_76_rct
BayesPrism (T1,2)	Oligo	-85.4848	sp_76_rct
BayesPrism (T1,2)	Astro	-87.8902	sp_77_rct
BayesPrism (T1,2)	L5.6.NP	-22.0299	sp_77_rct
BayesPrism (T1,2)	L5.ET	137.847	sp_77_rct
BayesPrism (T1,2)	L6b	59.2897	sp_77_rct
BayesPrism (T1,2)	Lamp5	-2.9664	sp_77_rct
BayesPrism (T1,2)	Oligo	-84.2502	sp_77_rct
BayesPrism (T1,2)	Astro	-88.4723	sp_78_rct
BayesPrism (T1,2)	L5.6.NP	-21.0045	sp_78_rct
BayesPrism (T1,2)	L5.ET	142.887	sp_78_rct
BayesPrism (T1,2)	L6b	51.1179	sp_78_rct
BayesPrism (T1,2)	Lamp5	-0.877212	sp_78_rct
BayesPrism (T1,2)	Oligo	-83.6507	sp_78_rct
BayesPrism (T1,2)	Astro	-87.1516	sp_79_rct
BayesPrism (T1,2)	L5.6.NP	-21.1463	sp_79_rct
BayesPrism (T1,2)	L5.ET	146.122	sp_79_rct
BayesPrism (T1,2)	L6b	49.1434	sp_79_rct
BayesPrism (T1,2)	Lamp5	-2.02071	sp_79_rct
BayesPrism (T1,2)	Oligo	-84.947	sp_79_rct
BayesPrism (T1,2)	Astro	-87.7291	sp_80_rct
BayesPrism (T1,2)	L5.6.NP	-18.063	sp_80_rct
BayesPrism (T1,2)	L5.ET	142.981	sp_80_rct
BayesPrism (T1,2)	L6b	53.3658	sp_80_rct
BayesPrism (T1,2)	Lamp5	-5.01528	sp_80_rct
BayesPrism (T1,2)	Oligo	-85.539	sp_80_rct
BayesPrism (T1,2)	Astro	-87.8231	sp_81_rct
BayesPrism (T1,2)	L5.6.NP	-21.3782	sp_81_rct
BayesPrism (T1,2)	L5.ET	139.525	sp_81_rct
BayesPrism (T1,2)	L6b	54.6992	sp_81_rct
BayesPrism (T1,2)	Lamp5	-0.104137	sp_81_rct
BayesPrism (T1,2)	Oligo	-84.9184	sp_81_rct
BayesPrism (T1,2)	Astro	-87.7296	sp_82_rct
BayesPrism (T1,2)	L5.6.NP	-22.8444	sp_82_rct
BayesPrism (T1,2)	L5.ET	141.269	sp_82_rct
BayesPrism (T1,2)	L6b	62.6755	sp_82_rct
BayesPrism (T1,2)	Lamp5	-8.62976	sp_82_rct
BayesPrism (T1,2)	Oligo	-84.7409	sp_82_rct
BayesPrism (T1,2)	Astro	-88.7264	sp_83_rct
BayesPrism (T1,2)	L5.6.NP	-18.4017	sp_83_rct
BayesPrism (T1,2)	L5.ET	141.258	sp_83_rct
BayesPrism (T1,2)	L6b	47.3841	sp_83_rct
BayesPrism (T1,2)	Lamp5	4.1929	sp_83_rct
BayesPrism (T1,2)	Oligo	-85.7072	sp_83_rct
BayesPrism (T1,2)	Astro	-87.9341	sp_84_rct
BayesPrism (T1,2)	L5.6.NP	-22.9237	sp_84_rct
BayesPrism (T1,2)	L5.ET	147.202	sp_84_rct
BayesPrism (T1,2)	L6b	51.7924	sp_84_rct
BayesPrism (T1,2)	Lamp5	-3.95194	sp_84_rct
BayesPrism (T1,2)	Oligo	-84.1844	sp_84_rct
BayesPrism (T1,2)	Astro	-89.0944	sp_85_rct
BayesPrism (T1,2)	L5.6.NP	-16.711	sp_85_rct
BayesPrism (T1,2)	L5.ET	135.943	sp_85_rct
BayesPrism (T1,2)	L6b	55.5602	sp_85_rct
BayesPrism (T1,2)	Lamp5	-0.91248	sp_85_rct
BayesPrism (T1,2)	Oligo	-84.785	sp_85_rct
BayesPrism (T1,2)	Astro	-87.3953	sp_86_rct
BayesPrism (T1,2)	L5.6.NP	-25.6348	sp_86_rct
BayesPrism (T1,2)	L5.ET	151.709	sp_86_rct
BayesPrism (T1,2)	L6b	50.7883	sp_86_rct
BayesPrism (T1,2)	Lamp5	-3.69067	sp_86_rct
BayesPrism (T1,2)	Oligo	-85.7762	sp_86_rct
BayesPrism (T1,2)	Astro	-88.0775	sp_87_rct
BayesPrism (T1,2)	L5.6.NP	-20.8979	sp_87_rct
BayesPrism (T1,2)	L5.ET	146.564	sp_87_rct
BayesPrism (T1,2)	L6b	50.3878	sp_87_rct
BayesPrism (T1,2)	Lamp5	-3.63795	sp_87_rct
BayesPrism (T1,2)	Oligo	-84.3387	sp_87_rct
BayesPrism (T1,2)	Astro	-88.3001	sp_88_rct
BayesPrism (T1,2)	L5.6.NP	-21.4431	sp_88_rct
BayesPrism (T1,2)	L5.ET	147.259	sp_88_rct
BayesPrism (T1,2)	L6b	51.6211	sp_88_rct
BayesPrism (T1,2)	Lamp5	-5.07785	sp_88_rct
BayesPrism (T1,2)	Oligo	-84.0589	sp_88_rct
BayesPrism (T1,2)	Astro	-88.1776	sp_89_rct
BayesPrism (T1,2)	L5.6.NP	-21.8593	sp_89_rct
BayesPrism (T1,2)	L5.ET	138.501	sp_89_rct
BayesPrism (T1,2)	L6b	56.0059	sp_89_rct
BayesPrism (T1,2)	Lamp5	-0.201507	sp_89_rct
BayesPrism (T1,2)	Oligo	-84.269	sp_89_rct
BayesPrism (T1,2)	Astro	-88.9132	sp_90_rct
BayesPrism (T1,2)	L5.6.NP	-24.8585	sp_90_rct
BayesPrism (T1,2)	L5.ET	146.868	sp_90_rct
BayesPrism (T1,2)	L6b	55.543	sp_90_rct
BayesPrism (T1,2)	Lamp5	-5.28819	sp_90_rct
BayesPrism (T1,2)	Oligo	-83.3516	sp_90_rct
BayesPrism (T1,2)	Astro	-90.0174	sp_91_rct
BayesPrism (T1,2)	L5.6.NP	-19.2911	sp_91_rct
BayesPrism (T1,2)	L5.ET	148.24	sp_91_rct
BayesPrism (T1,2)	L6b	56.7684	sp_91_rct
BayesPrism (T1,2)	Lamp5	-10.6165	sp_91_rct
BayesPrism (T1,2)	Oligo	-85.0836	sp_91_rct
BayesPrism (T1,2)	Astro	-89.0244	sp_92_rct
BayesPrism (T1,2)	L5.6.NP	-21.261	sp_92_rct
BayesPrism (T1,2)	L5.ET	144.191	sp_92_rct
BayesPrism (T1,2)	L6b	52.8697	sp_92_rct
BayesPrism (T1,2)	Lamp5	-3.37192	sp_92_rct
BayesPrism (T1,2)	Oligo	-83.4038	sp_92_rct
BayesPrism (T1,2)	Astro	-88.8593	sp_93_rct
BayesPrism (T1,2)	L5.6.NP	-24.1666	sp_93_rct
BayesPrism (T1,2)	L5.ET	150.644	sp_93_rct
BayesPrism (T1,2)	L6b	47.4844	sp_93_rct
BayesPrism (T1,2)	Lamp5	-0.208573	sp_93_rct
BayesPrism (T1,2)	Oligo	-84.8943	sp_93_rct
BayesPrism (T1,2)	Astro	-89.5314	sp_94_rct
BayesPrism (T1,2)	L5.6.NP	-19.2937	sp_94_rct
BayesPrism (T1,2)	L5.ET	148.652	sp_94_rct
BayesPrism (T1,2)	L6b	49.631	sp_94_rct
BayesPrism (T1,2)	Lamp5	-4.49279	sp_94_rct
BayesPrism (T1,2)	Oligo	-84.9651	sp_94_rct
BayesPrism (T1,2)	Astro	-88.7369	sp_95_rct
BayesPrism (T1,2)	L5.6.NP	-20.8609	sp_95_rct
BayesPrism (T1,2)	L5.ET	140.128	sp_95_rct
BayesPrism (T1,2)	L6b	53.3947	sp_95_rct
BayesPrism (T1,2)	Lamp5	0.147716	sp_95_rct
BayesPrism (T1,2)	Oligo	-84.0726	sp_95_rct
BayesPrism (T1,2)	Astro	-89.7069	sp_96_rct
BayesPrism (T1,2)	L5.6.NP	-19.7648	sp_96_rct
BayesPrism (T1,2)	L5.ET	144.621	sp_96_rct
BayesPrism (T1,2)	L6b	55.0285	sp_96_rct
BayesPrism (T1,2)	Lamp5	-5.30751	sp_96_rct
BayesPrism (T1,2)	Oligo	-84.8705	sp_96_rct
BayesPrism (T1,2)	Astro	-89.0975	sp_97_rct
BayesPrism (T1,2)	L5.6.NP	-22.5416	sp_97_rct
BayesPrism (T1,2)	L5.ET	139.154	sp_97_rct
BayesPrism (T1,2)	L6b	51.8532	sp_97_rct
BayesPrism (T1,2)	Lamp5	5.67577	sp_97_rct
BayesPrism (T1,2)	Oligo	-85.0443	sp_97_rct
BayesPrism (T1,2)	Astro	-90.0808	sp_98_rct
BayesPrism (T1,2)	L5.6.NP	-16.1914	sp_98_rct
BayesPrism (T1,2)	L5.ET	141.878	sp_98_rct
BayesPrism (T1,2)	L6b	50.0293	sp_98_rct
BayesPrism (T1,2)	Lamp5	-0.113017	sp_98_rct
BayesPrism (T1,2)	Oligo	-85.5223	sp_98_rct
BayesPrism (T1,2)	Astro	-88.3199	sp_99_rct
BayesPrism (T1,2)	L5.6.NP	-16.9417	sp_99_rct
BayesPrism (T1,2)	L5.ET	135.856	sp_99_rct
BayesPrism (T1,2)	L6b	57.0781	sp_99_rct
BayesPrism (T1,2)	Lamp5	-2.17841	sp_99_rct
BayesPrism (T1,2)	Oligo	-85.4946	sp_99_rct
BayesPrism (T1,2)	Astro	-87.6724	sp_100_rct
BayesPrism (T1,2)	L5.6.NP	-22.1416	sp_100_rct
BayesPrism (T1,2)	L5.ET	137.002	sp_100_rct
BayesPrism (T1,2)	L6b	60.8632	sp_100_rct
BayesPrism (T1,2)	Lamp5	-3.57567	sp_100_rct
BayesPrism (T1,2)	Oligo	-84.4757	sp_100_rct
ReDeconv	Astro	2.70642	sp_1_rct
ReDeconv	L5.6.NP	-0.259742	sp_1_rct
ReDeconv	L5.ET	-2.28751	sp_1_rct
ReDeconv	L6b	1.14422	sp_1_rct
ReDeconv	Lamp5	2.71624	sp_1_rct
ReDeconv	Oligo	-4.01964	sp_1_rct
ReDeconv	Astro	1.02908	sp_2_rct
ReDeconv	L5.6.NP	-2.32324	sp_2_rct
ReDeconv	L5.ET	0.902466	sp_2_rct
ReDeconv	L6b	3.094	sp_2_rct
ReDeconv	Lamp5	0.0701814	sp_2_rct
ReDeconv	Oligo	-2.77249	sp_2_rct
ReDeconv	Astro	1.65545	sp_3_rct
ReDeconv	L5.6.NP	-4.00674	sp_3_rct
ReDeconv	L5.ET	3.71803	sp_3_rct
ReDeconv	L6b	2.09274	sp_3_rct
ReDeconv	Lamp5	-8.49919	sp_3_rct
ReDeconv	Oligo	5.03972	sp_3_rct
ReDeconv	Astro	1.13858	sp_4_rct
ReDeconv	L5.6.NP	-4.14638	sp_4_rct
ReDeconv	L5.ET	0.165482	sp_4_rct
ReDeconv	L6b	4.31998	sp_4_rct
ReDeconv	Lamp5	-2.78797	sp_4_rct
ReDeconv	Oligo	1.31031	sp_4_rct
ReDeconv	Astro	2.48678	sp_5_rct
ReDeconv	L5.6.NP	-0.913346	sp_5_rct
ReDeconv	L5.ET	4.50707	sp_5_rct
ReDeconv	L6b	-0.199099	sp_5_rct
ReDeconv	Lamp5	-4.18506	sp_5_rct
ReDeconv	Oligo	-1.69634	sp_5_rct
ReDeconv	Astro	-2.43489	sp_6_rct
ReDeconv	L5.6.NP	2.93982	sp_6_rct
ReDeconv	L5.ET	-9.51914	sp_6_rct
ReDeconv	L6b	2.23546	sp_6_rct
ReDeconv	Lamp5	3.88406	sp_6_rct
ReDeconv	Oligo	2.8947	sp_6_rct
ReDeconv	Astro	-3.40137	sp_7_rct
ReDeconv	L5.6.NP	-0.841079	sp_7_rct
ReDeconv	L5.ET	0.0336822	sp_7_rct
ReDeconv	L6b	-4.3855	sp_7_rct
ReDeconv	Lamp5	8.42173	sp_7_rct
ReDeconv	Oligo	0.172534	sp_7_rct
ReDeconv	Astro	-1.33473	sp_8_rct
ReDeconv	L5.6.NP	1.64859	sp_8_rct
ReDeconv	L5.ET	0.50535	sp_8_rct
ReDeconv	L6b	-3.65923	sp_8_rct
ReDeconv	Lamp5	-2.90431	sp_8_rct
ReDeconv	Oligo	5.74433	sp_8_rct
ReDeconv	Astro	0.277737	sp_9_rct
ReDeconv	L5.6.NP	0.158521	sp_9_rct
ReDeconv	L5.ET	-0.420192	sp_9_rct
ReDeconv	L6b	5.15168	sp_9_rct
ReDeconv	Lamp5	-6.5817	sp_9_rct
ReDeconv	Oligo	1.41396	sp_9_rct
ReDeconv	Astro	-1.42213	sp_10_rct
ReDeconv	L5.6.NP	4.37945	sp_10_rct
ReDeconv	L5.ET	-3.17101	sp_10_rct
ReDeconv	L6b	3.0189	sp_10_rct
ReDeconv	Lamp5	4.28851	sp_10_rct
ReDeconv	Oligo	-7.09372	sp_10_rct
ReDeconv	Astro	1.69231	sp_11_rct
ReDeconv	L5.6.NP	2.52583	sp_11_rct
ReDeconv	L5.ET	-0.752809	sp_11_rct
ReDeconv	L6b	-3.15139	sp_11_rct
ReDeconv	Lamp5	2.97782	sp_11_rct
ReDeconv	Oligo	-3.29176	sp_11_rct
ReDeconv	Astro	-3.60482	sp_12_rct
ReDeconv	L5.6.NP	-4.55442	sp_12_rct
ReDeconv	L5.ET	1.35053	sp_12_rct
ReDeconv	L6b	3.40695	sp_12_rct
ReDeconv	Lamp5	-0.550661	sp_12_rct
ReDeconv	Oligo	3.95242	sp_12_rct
ReDeconv	Astro	1.98532	sp_13_rct
ReDeconv	L5.6.NP	0.788569	sp_13_rct
ReDeconv	L5.ET	-0.417287	sp_13_rct
ReDeconv	L6b	-1.79205	sp_13_rct
ReDeconv	Lamp5	-1.32733	sp_13_rct
ReDeconv	Oligo	0.762779	sp_13_rct
ReDeconv	Astro	-1.39165	sp_14_rct
ReDeconv	L5.6.NP	-2.43081	sp_14_rct
ReDeconv	L5.ET	1.01399	sp_14_rct
ReDeconv	L6b	-2.51443	sp_14_rct
ReDeconv	Lamp5	2.99493	sp_14_rct
ReDeconv	Oligo	2.32798	sp_14_rct
ReDeconv	Astro	0.684233	sp_15_rct
ReDeconv	L5.6.NP	2.49049	sp_15_rct
ReDeconv	L5.ET	-3.98484	sp_15_rct
ReDeconv	L6b	0.070302	sp_15_rct
ReDeconv	Lamp5	7.91713	sp_15_rct
ReDeconv	Oligo	-7.17732	sp_15_rct
ReDeconv	Astro	4.24798	sp_16_rct
ReDeconv	L5.6.NP	0.058515	sp_16_rct
ReDeconv	L5.ET	1.58068	sp_16_rct
ReDeconv	L6b	-0.454651	sp_16_rct
ReDeconv	Lamp5	-0.260593	sp_16_rct
ReDeconv	Oligo	-5.17193	sp_16_rct
ReDeconv	Astro	0.20895	sp_17_rct
ReDeconv	L5.6.NP	1.26064	sp_17_rct
ReDeconv	L5.ET	-1.40787	sp_17_rct
ReDeconv	L6b	-2.1015	sp_17_rct
ReDeconv	Lamp5	1.36547	sp_17_rct
ReDeconv	Oligo	0.674321	sp_17_rct
ReDeconv	Astro	0.994249	sp_18_rct
ReDeconv	L5.6.NP	0.621203	sp_18_rct
ReDeconv	L5.ET	-4.42195	sp_18_rct
ReDeconv	L6b	4.54991	sp_18_rct
ReDeconv	Lamp5	-5.69776	sp_18_rct
ReDeconv	Oligo	3.95436	sp_18_rct
ReDeconv	Astro	3.29366	sp_19_rct
ReDeconv	L5.6.NP	-0.536413	sp_19_rct
ReDeconv	L5.ET	-3.16683	sp_19_rct
ReDeconv	L6b	-2.1862	sp_19_rct
ReDeconv	Lamp5	4.27174	sp_19_rct
ReDeconv	Oligo	-1.67597	sp_19_rct
ReDeconv	Astro	-4.57499	sp_20_rct
ReDeconv	L5.6.NP	0.531849	sp_20_rct
ReDeconv	L5.ET	-3.82727	sp_20_rct
ReDeconv	L6b	1.93628	sp_20_rct
ReDeconv	Lamp5	7.32125	sp_20_rct
ReDeconv	Oligo	-1.38712	sp_20_rct
ReDeconv	Astro	3.48992	sp_21_rct
ReDeconv	L5.6.NP	2.53461	sp_21_rct
ReDeconv	L5.ET	1.05246	sp_21_rct
ReDeconv	L6b	1.47736	sp_21_rct
ReDeconv	Lamp5	-7.29403	sp_21_rct
ReDeconv	Oligo	-1.26031	sp_21_rct
ReDeconv	Astro	-2.92472	sp_22_rct
ReDeconv	L5.6.NP	-2.34205	sp_22_rct
ReDeconv	L5.ET	3.3868	sp_22_rct
ReDeconv	L6b	2.92328	sp_22_rct
ReDeconv	Lamp5	-2.11906	sp_22_rct
ReDeconv	Oligo	1.07574	sp_22_rct
ReDeconv	Astro	-5.62229	sp_23_rct
ReDeconv	L5.6.NP	1.59919	sp_23_rct
ReDeconv	L5.ET	1.513	sp_23_rct
ReDeconv	L6b	5.41151	sp_23_rct
ReDeconv	Lamp5	-3.6905	sp_23_rct
ReDeconv	Oligo	0.789091	sp_23_rct
ReDeconv	Astro	-0.913636	sp_24_rct
ReDeconv	L5.6.NP	0.075446	sp_24_rct
ReDeconv	L5.ET	-0.488572	sp_24_rct
ReDeconv	L6b	0.462045	sp_24_rct
ReDeconv	Lamp5	1.68106	sp_24_rct
ReDeconv	Oligo	-0.816344	sp_24_rct
ReDeconv	Astro	-3.39042	sp_25_rct
ReDeconv	L5.6.NP	1.36249	sp_25_rct
ReDeconv	L5.ET	-2.68118	sp_25_rct
ReDeconv	L6b	4.08076	sp_25_rct
ReDeconv	Lamp5	1.97207	sp_25_rct
ReDeconv	Oligo	-1.34371	sp_25_rct
ReDeconv	Astro	1.40455	sp_26_rct
ReDeconv	L5.6.NP	-2.15698	sp_26_rct
ReDeconv	L5.ET	-2.67401	sp_26_rct
ReDeconv	L6b	1.38238	sp_26_rct
ReDeconv	Lamp5	0.822932	sp_26_rct
ReDeconv	Oligo	1.22113	sp_26_rct
ReDeconv	Astro	3.44863	sp_27_rct
ReDeconv	L5.6.NP	0.960987	sp_27_rct
ReDeconv	L5.ET	-3.78849	sp_27_rct
ReDeconv	L6b	0.893842	sp_27_rct
ReDeconv	Lamp5	-2.05981	sp_27_rct
ReDeconv	Oligo	0.544835	sp_27_rct
ReDeconv	Astro	1.33916	sp_28_rct
ReDeconv	L5.6.NP	-0.464663	sp_28_rct
ReDeconv	L5.ET	2.23256	sp_28_rct
ReDeconv	L6b	0.440196	sp_28_rct
ReDeconv	Lamp5	-3.00035	sp_28_rct
ReDeconv	Oligo	-0.546904	sp_28_rct
ReDeconv	Astro	2.03331	sp_29_rct
ReDeconv	L5.6.NP	1.59624	sp_29_rct
ReDeconv	L5.ET	0.30684	sp_29_rct
ReDeconv	L6b	-4.69207	sp_29_rct
ReDeconv	Lamp5	-0.0889624	sp_29_rct
ReDeconv	Oligo	0.844644	sp_29_rct
ReDeconv	Astro	-5.04857	sp_30_rct
ReDeconv	L5.6.NP	1.74157	sp_30_rct
ReDeconv	L5.ET	-1.08565	sp_30_rct
ReDeconv	L6b	1.25511	sp_30_rct
ReDeconv	Lamp5	-0.646081	sp_30_rct
ReDeconv	Oligo	3.78362	sp_30_rct
ReDeconv	Astro	1.70937	sp_31_rct
ReDeconv	L5.6.NP	-6.8023	sp_31_rct
ReDeconv	L5.ET	-2.47116	sp_31_rct
ReDeconv	L6b	1.31163	sp_31_rct
ReDeconv	Lamp5	2.58141	sp_31_rct
ReDeconv	Oligo	3.67104	sp_31_rct
ReDeconv	Astro	5.31998	sp_32_rct
ReDeconv	L5.6.NP	-2.2665	sp_32_rct
ReDeconv	L5.ET	-0.457771	sp_32_rct
ReDeconv	L6b	2.30724	sp_32_rct
ReDeconv	Lamp5	-3.60235	sp_32_rct
ReDeconv	Oligo	-1.30061	sp_32_rct
ReDeconv	Astro	-2.08315	sp_33_rct
ReDeconv	L5.6.NP	1.81348	sp_33_rct
ReDeconv	L5.ET	9.42153	sp_33_rct
ReDeconv	L6b	5.02136	sp_33_rct
ReDeconv	Lamp5	-4.04736	sp_33_rct
ReDeconv	Oligo	-10.1259	sp_33_rct
ReDeconv	Astro	3.0969	sp_34_rct
ReDeconv	L5.6.NP	-1.09813	sp_34_rct
ReDeconv	L5.ET	-5.64797	sp_34_rct
ReDeconv	L6b	1.5066	sp_34_rct
ReDeconv	Lamp5	2.00854	sp_34_rct
ReDeconv	Oligo	0.134062	sp_34_rct
ReDeconv	Astro	-0.990687	sp_35_rct
ReDeconv	L5.6.NP	0.122452	sp_35_rct
ReDeconv	L5.ET	3.97366	sp_35_rct
ReDeconv	L6b	-2.88241	sp_35_rct
ReDeconv	Lamp5	1.69348	sp_35_rct
ReDeconv	Oligo	-1.9165	sp_35_rct
ReDeconv	Astro	-1.00408	sp_36_rct
ReDeconv	L5.6.NP	2.64501	sp_36_rct
ReDeconv	L5.ET	2.946	sp_36_rct
ReDeconv	L6b	-1.89614	sp_36_rct
ReDeconv	Lamp5	-1.67448	sp_36_rct
ReDeconv	Oligo	-1.01631	sp_36_rct
ReDeconv	Astro	-6.80222	sp_37_rct
ReDeconv	L5.6.NP	0.374162	sp_37_rct
ReDeconv	L5.ET	-1.07007	sp_37_rct
ReDeconv	L6b	-4.24539	sp_37_rct
ReDeconv	Lamp5	8.4689	sp_37_rct
ReDeconv	Oligo	3.27462	sp_37_rct
ReDeconv	Astro	3.0352	sp_38_rct
ReDeconv	L5.6.NP	-1.76356	sp_38_rct
ReDeconv	L5.ET	-0.421554	sp_38_rct
ReDeconv	L6b	-0.650442	sp_38_rct
ReDeconv	Lamp5	4.97347	sp_38_rct
ReDeconv	Oligo	-5.17311	sp_38_rct
ReDeconv	Astro	-2.22789	sp_39_rct
ReDeconv	L5.6.NP	4.6541	sp_39_rct
ReDeconv	L5.ET	-1.60455	sp_39_rct
ReDeconv	L6b	-2.27328	sp_39_rct
ReDeconv	Lamp5	3.4264	sp_39_rct
ReDeconv	Oligo	-1.97479	sp_39_rct
ReDeconv	Astro	-0.589515	sp_40_rct
ReDeconv	L5.6.NP	0.281288	sp_40_rct
ReDeconv	L5.ET	-2.96325	sp_40_rct
ReDeconv	L6b	2.4826	sp_40_rct
ReDeconv	Lamp5	-0.768918	sp_40_rct
ReDeconv	Oligo	1.5578	sp_40_rct
ReDeconv	Astro	-0.342735	sp_41_rct
ReDeconv	L5.6.NP	-0.409688	sp_41_rct
ReDeconv	L5.ET	-2.19017	sp_41_rct
ReDeconv	L6b	2.16345	sp_41_rct
ReDeconv	Lamp5	-0.735291	sp_41_rct
ReDeconv	Oligo	1.51443	sp_41_rct
ReDeconv	Astro	-1.60794	sp_42_rct
ReDeconv	L5.6.NP	3.33416	sp_42_rct
ReDeconv	L5.ET	4.56706	sp_42_rct
ReDeconv	L6b	-3.65256	sp_42_rct
ReDeconv	Lamp5	2.32769	sp_42_rct
ReDeconv	Oligo	-4.96839	sp_42_rct
ReDeconv	Astro	6.30661	sp_43_rct
ReDeconv	L5.6.NP	-0.488273	sp_43_rct
ReDeconv	L5.ET	1.7188	sp_43_rct
ReDeconv	L6b	-5.55921	sp_43_rct
ReDeconv	Lamp5	0.0931156	sp_43_rct
ReDeconv	Oligo	-2.07104	sp_43_rct
ReDeconv	Astro	-5.6825	sp_44_rct
ReDeconv	L5.6.NP	0.119929	sp_44_rct
ReDeconv	L5.ET	1.66145	sp_44_rct
ReDeconv	L6b	2.34803	sp_44_rct
ReDeconv	Lamp5	1.65026	sp_44_rct
ReDeconv	Oligo	-0.0971635	sp_44_rct
ReDeconv	Astro	3.18937	sp_45_rct
ReDeconv	L5.6.NP	-1.95658	sp_45_rct
ReDeconv	L5.ET	1.75082	sp_45_rct
ReDeconv	L6b	2.95365	sp_45_rct
ReDeconv	Lamp5	-3.43248	sp_45_rct
ReDeconv	Oligo	-2.50478	sp_45_rct
ReDeconv	Astro	-2.6029	sp_46_rct
ReDeconv	L5.6.NP	-1.34951	sp_46_rct
ReDeconv	L5.ET	-2.84384	sp_46_rct
ReDeconv	L6b	1.23279	sp_46_rct
ReDeconv	Lamp5	2.00673	sp_46_rct
ReDeconv	Oligo	3.55673	sp_46_rct
ReDeconv	Astro	-5.53403	sp_47_rct
ReDeconv	L5.6.NP	-1.17559	sp_47_rct
ReDeconv	L5.ET	2.58367	sp_47_rct
ReDeconv	L6b	-0.69767	sp_47_rct
ReDeconv	Lamp5	-2.32392	sp_47_rct
ReDeconv	Oligo	7.14754	sp_47_rct
ReDeconv	Astro	7.19381	sp_48_rct
ReDeconv	L5.6.NP	-4.7352	sp_48_rct
ReDeconv	L5.ET	-0.225827	sp_48_rct
ReDeconv	L6b	1.11287	sp_48_rct
ReDeconv	Lamp5	-4.79533	sp_48_rct
ReDeconv	Oligo	1.44968	sp_48_rct
ReDeconv	Astro	-3.50017	sp_49_rct
ReDeconv	L5.6.NP	-1.37155	sp_49_rct
ReDeconv	L5.ET	1.90845	sp_49_rct
ReDeconv	L6b	3.66506	sp_49_rct
ReDeconv	Lamp5	-2.28781	sp_49_rct
ReDeconv	Oligo	1.58602	sp_49_rct
ReDeconv	Astro	-2.26059	sp_50_rct
ReDeconv	L5.6.NP	-1.85732	sp_50_rct
ReDeconv	L5.ET	-5.18303	sp_50_rct
ReDeconv	L6b	1.74836	sp_50_rct
ReDeconv	Lamp5	0.900368	sp_50_rct
ReDeconv	Oligo	6.65221	sp_50_rct
ReDeconv	Astro	0.45862	sp_51_rct
ReDeconv	L5.6.NP	-1.1421	sp_51_rct
ReDeconv	L5.ET	2.40656	sp_51_rct
ReDeconv	L6b	5.79829	sp_51_rct
ReDeconv	Lamp5	-6.71328	sp_51_rct
ReDeconv	Oligo	-0.808096	sp_51_rct
ReDeconv	Astro	-1.94768	sp_52_rct
ReDeconv	L5.6.NP	-1.56999	sp_52_rct
ReDeconv	L5.ET	-5.14994	sp_52_rct
ReDeconv	L6b	2.12686	sp_52_rct
ReDeconv	Lamp5	8.52783	sp_52_rct
ReDeconv	Oligo	-1.98709	sp_52_rct
ReDeconv	Astro	2.21102	sp_53_rct
ReDeconv	L5.6.NP	0.993266	sp_53_rct
ReDeconv	L5.ET	0.618337	sp_53_rct
ReDeconv	L6b	2.65826	sp_53_rct
ReDeconv	Lamp5	-5.6496	sp_53_rct
ReDeconv	Oligo	-0.831281	sp_53_rct
ReDeconv	Astro	0.975684	sp_54_rct
ReDeconv	L5.6.NP	-3.4301	sp_54_rct
ReDeconv	L5.ET	-3.04307	sp_54_rct
ReDeconv	L6b	0.858254	sp_54_rct
ReDeconv	Lamp5	2.49599	sp_54_rct
ReDeconv	Oligo	2.14324	sp_54_rct
ReDeconv	Astro	2.69978	sp_55_rct
ReDeconv	L5.6.NP	-1.95056	sp_55_rct
ReDeconv	L5.ET	3.32945	sp_55_rct
ReDeconv	L6b	-0.0818552	sp_55_rct
ReDeconv	Lamp5	-1.7055	sp_55_rct
ReDeconv	Oligo	-2.29131	sp_55_rct
ReDeconv	Astro	6.18254	sp_56_rct
ReDeconv	L5.6.NP	-1.81225	sp_56_rct
ReDeconv	L5.ET	1.17042	sp_56_rct
ReDeconv	L6b	-2.86714	sp_56_rct
ReDeconv	Lamp5	-3.05031	sp_56_rct
ReDeconv	Oligo	0.376747	sp_56_rct
ReDeconv	Astro	3.18436	sp_57_rct
ReDeconv	L5.6.NP	-1.78743	sp_57_rct
ReDeconv	L5.ET	-4.94962	sp_57_rct
ReDeconv	L6b	0.651002	sp_57_rct
ReDeconv	Lamp5	1.64804	sp_57_rct
ReDeconv	Oligo	1.25366	sp_57_rct
ReDeconv	Astro	-0.0526139	sp_58_rct
ReDeconv	L5.6.NP	0.590323	sp_58_rct
ReDeconv	L5.ET	2.20178	sp_58_rct
ReDeconv	L6b	1.61324	sp_58_rct
ReDeconv	Lamp5	-4.62467	sp_58_rct
ReDeconv	Oligo	0.271939	sp_58_rct
ReDeconv	Astro	-4.28596	sp_59_rct
ReDeconv	L5.6.NP	4	sp_59_rct
ReDeconv	L5.ET	0.174563	sp_59_rct
ReDeconv	L6b	3.95477	sp_59_rct
ReDeconv	Lamp5	4.68418	sp_59_rct
ReDeconv	Oligo	-8.52755	sp_59_rct
ReDeconv	Astro	-2.85926	sp_60_rct
ReDeconv	L5.6.NP	0.0794691	sp_60_rct
ReDeconv	L5.ET	2.07214	sp_60_rct
ReDeconv	L6b	2.19186	sp_60_rct
ReDeconv	Lamp5	-2.93129	sp_60_rct
ReDeconv	Oligo	1.44708	sp_60_rct
ReDeconv	Astro	-4.68733	sp_61_rct
ReDeconv	L5.6.NP	-0.100153	sp_61_rct
ReDeconv	L5.ET	-2.6605	sp_61_rct
ReDeconv	L6b	-4.08062	sp_61_rct
ReDeconv	Lamp5	1.11123	sp_61_rct
ReDeconv	Oligo	10.4174	sp_61_rct
ReDeconv	Astro	3.97687	sp_62_rct
ReDeconv	L5.6.NP	-2.77054	sp_62_rct
ReDeconv	L5.ET	1.05405	sp_62_rct
ReDeconv	L6b	-3.05075	sp_62_rct
ReDeconv	Lamp5	-0.914527	sp_62_rct
ReDeconv	Oligo	1.7049	sp_62_rct
ReDeconv	Astro	-3.14804	sp_63_rct
ReDeconv	L5.6.NP	2.7926	sp_63_rct
ReDeconv	L5.ET	-1.47958	sp_63_rct
ReDeconv	L6b	3.20702	sp_63_rct
ReDeconv	Lamp5	1.11688	sp_63_rct
ReDeconv	Oligo	-2.48887	sp_63_rct
ReDeconv	Astro	-7.54533	sp_64_rct
ReDeconv	L5.6.NP	0.21118	sp_64_rct
ReDeconv	L5.ET	-1.26131	sp_64_rct
ReDeconv	L6b	1.32175	sp_64_rct
ReDeconv	Lamp5	1.70741	sp_64_rct
ReDeconv	Oligo	5.5663	sp_64_rct
ReDeconv	Astro	-4.09336	sp_65_rct
ReDeconv	L5.6.NP	7.87135	sp_65_rct
ReDeconv	L5.ET	-0.39631	sp_65_rct
ReDeconv	L6b	-3.22628	sp_65_rct
ReDeconv	Lamp5	5.38566	sp_65_rct
ReDeconv	Oligo	-5.54106	sp_65_rct
ReDeconv	Astro	-2.93771	sp_66_rct
ReDeconv	L5.6.NP	-0.95369	sp_66_rct
ReDeconv	L5.ET	0.131829	sp_66_rct
ReDeconv	L6b	-1.1681	sp_66_rct
ReDeconv	Lamp5	-0.57965	sp_66_rct
ReDeconv	Oligo	5.50732	sp_66_rct
ReDeconv	Astro	-3.94441	sp_67_rct
ReDeconv	L5.6.NP	1.19275	sp_67_rct
ReDeconv	L5.ET	-0.525032	sp_67_rct
ReDeconv	L6b	-0.120769	sp_67_rct
ReDeconv	Lamp5	7.69965	sp_67_rct
ReDeconv	Oligo	-4.30219	sp_67_rct
ReDeconv	Astro	4.7517	sp_68_rct
ReDeconv	L5.6.NP	-0.459495	sp_68_rct
ReDeconv	L5.ET	-0.134887	sp_68_rct
ReDeconv	L6b	0.232922	sp_68_rct
ReDeconv	Lamp5	0.346784	sp_68_rct
ReDeconv	Oligo	-4.73702	sp_68_rct
ReDeconv	Astro	-1.11564	sp_69_rct
ReDeconv	L5.6.NP	-2.91899	sp_69_rct
ReDeconv	L5.ET	-2.0903	sp_69_rct
ReDeconv	L6b	4.2875	sp_69_rct
ReDeconv	Lamp5	-0.588316	sp_69_rct
ReDeconv	Oligo	2.42575	sp_69_rct
ReDeconv	Astro	1.848	sp_70_rct
ReDeconv	L5.6.NP	-4.27755	sp_70_rct
ReDeconv	L5.ET	-1.35014	sp_70_rct
ReDeconv	L6b	4.64164	sp_70_rct
ReDeconv	Lamp5	-1.1672	sp_70_rct
ReDeconv	Oligo	0.305249	sp_70_rct
ReDeconv	Astro	-2.35375	sp_71_rct
ReDeconv	L5.6.NP	0.415602	sp_71_rct
ReDeconv	L5.ET	2.97533	sp_71_rct
ReDeconv	L6b	-5.52751	sp_71_rct
ReDeconv	Lamp5	2.90588	sp_71_rct
ReDeconv	Oligo	1.58446	sp_71_rct
ReDeconv	Astro	-5.34035	sp_72_rct
ReDeconv	L5.6.NP	-1.57411	sp_72_rct
ReDeconv	L5.ET	3.50999	sp_72_rct
ReDeconv	L6b	4.45926	sp_72_rct
ReDeconv	Lamp5	-7.2959	sp_72_rct
ReDeconv	Oligo	6.24111	sp_72_rct
ReDeconv	Astro	1.7622	sp_73_rct
ReDeconv	L5.6.NP	-2.04069	sp_73_rct
ReDeconv	L5.ET	-0.196723	sp_73_rct
ReDeconv	L6b	-0.34133	sp_73_rct
ReDeconv	Lamp5	-1.21516	sp_73_rct
ReDeconv	Oligo	2.0317	sp_73_rct
ReDeconv	Astro	-1.09982	sp_74_rct
ReDeconv	L5.6.NP	0.309624	sp_74_rct
ReDeconv	L5.ET	-0.772628	sp_74_rct
ReDeconv	L6b	1.56106	sp_74_rct
ReDeconv	Lamp5	2.19022	sp_74_rct
ReDeconv	Oligo	-2.18846	sp_74_rct
ReDeconv	Astro	-3.76503	sp_75_rct
ReDeconv	L5.6.NP	-3.63798	sp_75_rct
ReDeconv	L5.ET	4.95918	sp_75_rct
ReDeconv	L6b	0.124221	sp_75_rct
ReDeconv	Lamp5	-2.17735	sp_75_rct
ReDeconv	Oligo	4.49695	sp_75_rct
ReDeconv	Astro	1.45435	sp_76_rct
ReDeconv	L5.6.NP	0.536417	sp_76_rct
ReDeconv	L5.ET	4.5302	sp_76_rct
ReDeconv	L6b	-0.215861	sp_76_rct
ReDeconv	Lamp5	-3.36003	sp_76_rct
ReDeconv	Oligo	-2.94507	sp_76_rct
ReDeconv	Astro	1.79405	sp_77_rct
ReDeconv	L5.6.NP	-2.06228	sp_77_rct
ReDeconv	L5.ET	-2.80867	sp_77_rct
ReDeconv	L6b	1.84327	sp_77_rct
ReDeconv	Lamp5	-1.38165	sp_77_rct
ReDeconv	Oligo	2.61528	sp_77_rct
ReDeconv	Astro	1.19815	sp_78_rct
ReDeconv	L5.6.NP	-0.0559033	sp_78_rct
ReDeconv	L5.ET	-0.104836	sp_78_rct
ReDeconv	L6b	-1.87484	sp_78_rct
ReDeconv	Lamp5	-0.714937	sp_78_rct
ReDeconv	Oligo	1.55237	sp_78_rct
ReDeconv	Astro	8.4508	sp_79_rct
ReDeconv	L5.6.NP	-1.40263	sp_79_rct
ReDeconv	L5.ET	0.00619761	sp_79_rct
ReDeconv	L6b	-6.54411	sp_79_rct
ReDeconv	Lamp5	1.15639	sp_79_rct
ReDeconv	Oligo	-1.66664	sp_79_rct
ReDeconv	Astro	3.3225	sp_80_rct
ReDeconv	L5.6.NP	1.69672	sp_80_rct
ReDeconv	L5.ET	0.248603	sp_80_rct
ReDeconv	L6b	0.0388313	sp_80_rct
ReDeconv	Lamp5	-2.66772	sp_80_rct
ReDeconv	Oligo	-2.63894	sp_80_rct
ReDeconv	Astro	3.71941	sp_81_rct
ReDeconv	L5.6.NP	-2.09762	sp_81_rct
ReDeconv	L5.ET	-3.67537	sp_81_rct
ReDeconv	L6b	-0.44616	sp_81_rct
ReDeconv	Lamp5	5.48516	sp_81_rct
ReDeconv	Oligo	-2.98542	sp_81_rct
ReDeconv	Astro	5.78528	sp_82_rct
ReDeconv	L5.6.NP	-1.54357	sp_82_rct
ReDeconv	L5.ET	-3.20475	sp_82_rct
ReDeconv	L6b	4.85095	sp_82_rct
ReDeconv	Lamp5	-5.01327	sp_82_rct
ReDeconv	Oligo	-0.874632	sp_82_rct
ReDeconv	Astro	0.156451	sp_83_rct
ReDeconv	L5.6.NP	2.02108	sp_83_rct
ReDeconv	L5.ET	-0.526619	sp_83_rct
ReDeconv	L6b	-3.84547	sp_83_rct
ReDeconv	Lamp5	7.68745	sp_83_rct
ReDeconv	Oligo	-5.49289	sp_83_rct
ReDeconv	Astro	4.76091	sp_84_rct
ReDeconv	L5.6.NP	-0.409533	sp_84_rct
ReDeconv	L5.ET	-0.699704	sp_84_rct
ReDeconv	L6b	-2.87696	sp_84_rct
ReDeconv	Lamp5	-2.81487	sp_84_rct
ReDeconv	Oligo	2.04015	sp_84_rct
ReDeconv	Astro	-3.34224	sp_85_rct
ReDeconv	L5.6.NP	5.22386	sp_85_rct
ReDeconv	L5.ET	-2.71895	sp_85_rct
ReDeconv	L6b	1.04572	sp_85_rct
ReDeconv	Lamp5	-0.00574583	sp_85_rct
ReDeconv	Oligo	-0.202642	sp_85_rct
ReDeconv	Astro	8.34829	sp_86_rct
ReDeconv	L5.6.NP	-2.67032	sp_86_rct
ReDeconv	L5.ET	4.05376	sp_86_rct
ReDeconv	L6b	-1.88021	sp_86_rct
ReDeconv	Lamp5	-3.40672	sp_86_rct
ReDeconv	Oligo	-4.4448	sp_86_rct
ReDeconv	Astro	4.96928	sp_87_rct
ReDeconv	L5.6.NP	1.0427	sp_87_rct
ReDeconv	L5.ET	-0.206533	sp_87_rct
ReDeconv	L6b	-2.88258	sp_87_rct
ReDeconv	Lamp5	-3.49305	sp_87_rct
ReDeconv	Oligo	0.570182	sp_87_rct
ReDeconv	Astro	0.850767	sp_88_rct
ReDeconv	L5.6.NP	-0.299855	sp_88_rct
ReDeconv	L5.ET	0.601853	sp_88_rct
ReDeconv	L6b	-1.99398	sp_88_rct
ReDeconv	Lamp5	-2.60775	sp_88_rct
ReDeconv	Oligo	3.44897	sp_88_rct
ReDeconv	Astro	2.94706	sp_89_rct
ReDeconv	L5.6.NP	-0.241705	sp_89_rct
ReDeconv	L5.ET	-2.73792	sp_89_rct
ReDeconv	L6b	-1.93499	sp_89_rct
ReDeconv	Lamp5	1.23684	sp_89_rct
ReDeconv	Oligo	0.730719	sp_89_rct
ReDeconv	Astro	-3.5707	sp_90_rct
ReDeconv	L5.6.NP	-4.19409	sp_90_rct
ReDeconv	L5.ET	0.404437	sp_90_rct
ReDeconv	L6b	1.92746	sp_90_rct
ReDeconv	Lamp5	-1.55125	sp_90_rct
ReDeconv	Oligo	6.98414	sp_90_rct
ReDeconv	Astro	-6.26895	sp_91_rct
ReDeconv	L5.6.NP	4.18716	sp_91_rct
ReDeconv	L5.ET	2.60965	sp_91_rct
ReDeconv	L6b	3.28487	sp_91_rct
ReDeconv	Lamp5	-5.67446	sp_91_rct
ReDeconv	Oligo	1.86172	sp_91_rct
ReDeconv	Astro	-4.90055	sp_92_rct
ReDeconv	L5.6.NP	-1.02278	sp_92_rct
ReDeconv	L5.ET	1.46301	sp_92_rct
ReDeconv	L6b	-1.14227	sp_92_rct
ReDeconv	Lamp5	0.352021	sp_92_rct
ReDeconv	Oligo	5.25057	sp_92_rct
ReDeconv	Astro	-0.359796	sp_93_rct
ReDeconv	L5.6.NP	-3.53238	sp_93_rct
ReDeconv	L5.ET	4.32369	sp_93_rct
ReDeconv	L6b	-5.30726	sp_93_rct
ReDeconv	Lamp5	4.10189	sp_93_rct
ReDeconv	Oligo	0.773849	sp_93_rct
ReDeconv	Astro	-3.56933	sp_94_rct
ReDeconv	L5.6.NP	3.58484	sp_94_rct
ReDeconv	L5.ET	3.59079	sp_94_rct
ReDeconv	L6b	-3.36829	sp_94_rct
ReDeconv	Lamp5	0.295883	sp_94_rct
ReDeconv	Oligo	-0.533893	sp_94_rct
ReDeconv	Astro	-0.754621	sp_95_rct
ReDeconv	L5.6.NP	-0.245174	sp_95_rct
ReDeconv	L5.ET	-1.95687	sp_95_rct
ReDeconv	L6b	-2.29341	sp_95_rct
ReDeconv	Lamp5	2.02378	sp_95_rct
ReDeconv	Oligo	3.2263	sp_95_rct
ReDeconv	Astro	-4.96182	sp_96_rct
ReDeconv	L5.6.NP	3.06858	sp_96_rct
ReDeconv	L5.ET	1.90952	sp_96_rct
ReDeconv	L6b	1.28125	sp_96_rct
ReDeconv	Lamp5	-1.82639	sp_96_rct
ReDeconv	Oligo	0.528867	sp_96_rct
ReDeconv	Astro	-0.18156	sp_97_rct
ReDeconv	L5.6.NP	-2.10377	sp_97_rct
ReDeconv	L5.ET	-3.50985	sp_97_rct
ReDeconv	L6b	-1.65196	sp_97_rct
ReDeconv	Lamp5	7.95562	sp_97_rct
ReDeconv	Oligo	-0.508472	sp_97_rct
ReDeconv	Astro	-8.97255	sp_98_rct
ReDeconv	L5.6.NP	4.48785	sp_98_rct
ReDeconv	L5.ET	1.93768	sp_98_rct
ReDeconv	L6b	-1.93389	sp_98_rct
ReDeconv	Lamp5	4.71977	sp_98_rct
ReDeconv	Oligo	-0.23886	sp_98_rct
ReDeconv	Astro	3.8491	sp_99_rct
ReDeconv	L5.6.NP	3.75506	sp_99_rct
ReDeconv	L5.ET	-3.54711	sp_99_rct
ReDeconv	L6b	0.0871716	sp_99_rct
ReDeconv	Lamp5	-1.41727	sp_99_rct
ReDeconv	Oligo	-2.72695	sp_99_rct
ReDeconv	Astro	5.40706	sp_100_rct
ReDeconv	L5.6.NP	-1.67758	sp_100_rct
ReDeconv	L5.ET	-4.44688	sp_100_rct
ReDeconv	L6b	3.70729	sp_100_rct
ReDeconv	Lamp5	-2.63459	sp_100_rct
ReDeconv	Oligo	-0.355296	sp_100_rct
MuSiC (T2)	Astro	-84.0865	sp_1_rct
MuSiC (T2)	L5.6.NP	-33.0098	sp_1_rct
MuSiC (T2)	L5.ET	-39.0643	sp_1_rct
MuSiC (T2)	L6b	96.4256	sp_1_rct
MuSiC (T2)	Lamp5	24.6148	sp_1_rct
MuSiC (T2)	Oligo	35.1202	sp_1_rct
MuSiC (T2)	Astro	-82.2323	sp_2_rct
MuSiC (T2)	L5.6.NP	-46.7702	sp_2_rct
MuSiC (T2)	L5.ET	-46.3631	sp_2_rct
MuSiC (T2)	L6b	109.662	sp_2_rct
MuSiC (T2)	Lamp5	33.078	sp_2_rct
MuSiC (T2)	Oligo	32.626	sp_2_rct
MuSiC (T2)	Astro	-90.0352	sp_3_rct
MuSiC (T2)	L5.6.NP	-36.7683	sp_3_rct
MuSiC (T2)	L5.ET	-51.4865	sp_3_rct
MuSiC (T2)	L6b	111.572	sp_3_rct
MuSiC (T2)	Lamp5	27.5208	sp_3_rct
MuSiC (T2)	Oligo	39.197	sp_3_rct
MuSiC (T2)	Astro	-87.0522	sp_4_rct
MuSiC (T2)	L5.6.NP	-38.5503	sp_4_rct
MuSiC (T2)	L5.ET	-38.4182	sp_4_rct
MuSiC (T2)	L6b	96.9796	sp_4_rct
MuSiC (T2)	Lamp5	36.1952	sp_4_rct
MuSiC (T2)	Oligo	30.8458	sp_4_rct
MuSiC (T2)	Astro	-86.0306	sp_5_rct
MuSiC (T2)	L5.6.NP	-45.0109	sp_5_rct
MuSiC (T2)	L5.ET	-55.205	sp_5_rct
MuSiC (T2)	L6b	115.739	sp_5_rct
MuSiC (T2)	Lamp5	29.0951	sp_5_rct
MuSiC (T2)	Oligo	41.4121	sp_5_rct
MuSiC (T2)	Astro	-85.4935	sp_6_rct
MuSiC (T2)	L5.6.NP	-34.24	sp_6_rct
MuSiC (T2)	L5.ET	-52.9073	sp_6_rct
MuSiC (T2)	L6b	104.886	sp_6_rct
MuSiC (T2)	Lamp5	31.4362	sp_6_rct
MuSiC (T2)	Oligo	36.3187	sp_6_rct
MuSiC (T2)	Astro	-79.2221	sp_7_rct
MuSiC (T2)	L5.6.NP	-43.5215	sp_7_rct
MuSiC (T2)	L5.ET	-35.7903	sp_7_rct
MuSiC (T2)	L6b	90.0503	sp_7_rct
MuSiC (T2)	Lamp5	36.789	sp_7_rct
MuSiC (T2)	Oligo	31.6946	sp_7_rct
MuSiC (T2)	Astro	-87.0308	sp_8_rct
MuSiC (T2)	L5.6.NP	-40.3118	sp_8_rct
MuSiC (T2)	L5.ET	-42.9989	sp_8_rct
MuSiC (T2)	L6b	104.709	sp_8_rct
MuSiC (T2)	Lamp5	33.6313	sp_8_rct
MuSiC (T2)	Oligo	32.001	sp_8_rct
MuSiC (T2)	Astro	-83.3718	sp_9_rct
MuSiC (T2)	L5.6.NP	-40.0584	sp_9_rct
MuSiC (T2)	L5.ET	-28.0832	sp_9_rct
MuSiC (T2)	L6b	96.1059	sp_9_rct
MuSiC (T2)	Lamp5	28.6062	sp_9_rct
MuSiC (T2)	Oligo	26.8014	sp_9_rct
MuSiC (T2)	Astro	-87.6579	sp_10_rct
MuSiC (T2)	L5.6.NP	-37.5631	sp_10_rct
MuSiC (T2)	L5.ET	-46.6623	sp_10_rct
MuSiC (T2)	L6b	115.474	sp_10_rct
MuSiC (T2)	Lamp5	37.8796	sp_10_rct
MuSiC (T2)	Oligo	18.5295	sp_10_rct
MuSiC (T2)	Astro	-89.4948	sp_11_rct
MuSiC (T2)	L5.6.NP	-31.0988	sp_11_rct
MuSiC (T2)	L5.ET	-55.4981	sp_11_rct
MuSiC (T2)	L6b	110.137	sp_11_rct
MuSiC (T2)	Lamp5	38.1782	sp_11_rct
MuSiC (T2)	Oligo	27.7761	sp_11_rct
MuSiC (T2)	Astro	-80.53	sp_12_rct
MuSiC (T2)	L5.6.NP	-44.9877	sp_12_rct
MuSiC (T2)	L5.ET	-18.3758	sp_12_rct
MuSiC (T2)	L6b	85.8084	sp_12_rct
MuSiC (T2)	Lamp5	15.5685	sp_12_rct
MuSiC (T2)	Oligo	42.5165	sp_12_rct
MuSiC (T2)	Astro	-79.7182	sp_13_rct
MuSiC (T2)	L5.6.NP	-42.8192	sp_13_rct
MuSiC (T2)	L5.ET	-35.753	sp_13_rct
MuSiC (T2)	L6b	94.9841	sp_13_rct
MuSiC (T2)	Lamp5	23.7776	sp_13_rct
MuSiC (T2)	Oligo	39.5288	sp_13_rct
MuSiC (T2)	Astro	-87.6848	sp_14_rct
MuSiC (T2)	L5.6.NP	-39.243	sp_14_rct
MuSiC (T2)	L5.ET	-54.243	sp_14_rct
MuSiC (T2)	L6b	106.592	sp_14_rct
MuSiC (T2)	Lamp5	42.0919	sp_14_rct
MuSiC (T2)	Oligo	32.4866	sp_14_rct
MuSiC (T2)	Astro	-85.3498	sp_15_rct
MuSiC (T2)	L5.6.NP	-33.2806	sp_15_rct
MuSiC (T2)	L5.ET	-54.4927	sp_15_rct
MuSiC (T2)	L6b	106.731	sp_15_rct
MuSiC (T2)	Lamp5	37.6441	sp_15_rct
MuSiC (T2)	Oligo	28.7483	sp_15_rct
MuSiC (T2)	Astro	-84.8534	sp_16_rct
MuSiC (T2)	L5.6.NP	-32.4408	sp_16_rct
MuSiC (T2)	L5.ET	-51.9948	sp_16_rct
MuSiC (T2)	L6b	105.201	sp_16_rct
MuSiC (T2)	Lamp5	29.8747	sp_16_rct
MuSiC (T2)	Oligo	34.2129	sp_16_rct
MuSiC (T2)	Astro	-84.9556	sp_17_rct
MuSiC (T2)	L5.6.NP	-33.6132	sp_17_rct
MuSiC (T2)	L5.ET	-31.333	sp_17_rct
MuSiC (T2)	L6b	86.4055	sp_17_rct
MuSiC (T2)	Lamp5	24.4545	sp_17_rct
MuSiC (T2)	Oligo	39.0419	sp_17_rct
MuSiC (T2)	Astro	-90.2151	sp_18_rct
MuSiC (T2)	L5.6.NP	-36.1086	sp_18_rct
MuSiC (T2)	L5.ET	-55.3578	sp_18_rct
MuSiC (T2)	L6b	125.658	sp_18_rct
MuSiC (T2)	Lamp5	27.4134	sp_18_rct
MuSiC (T2)	Oligo	28.6103	sp_18_rct
MuSiC (T2)	Astro	-84.652	sp_19_rct
MuSiC (T2)	L5.6.NP	-45.3867	sp_19_rct
MuSiC (T2)	L5.ET	-58.4262	sp_19_rct
MuSiC (T2)	L6b	110.468	sp_19_rct
MuSiC (T2)	Lamp5	53.2105	sp_19_rct
MuSiC (T2)	Oligo	24.7864	sp_19_rct
MuSiC (T2)	Astro	-91.4446	sp_20_rct
MuSiC (T2)	L5.6.NP	-39.7013	sp_20_rct
MuSiC (T2)	L5.ET	-48.7167	sp_20_rct
MuSiC (T2)	L6b	113.574	sp_20_rct
MuSiC (T2)	Lamp5	43.7853	sp_20_rct
MuSiC (T2)	Oligo	22.5037	sp_20_rct
MuSiC (T2)	Astro	-88.1125	sp_21_rct
MuSiC (T2)	L5.6.NP	-37.6085	sp_21_rct
MuSiC (T2)	L5.ET	-42.6821	sp_21_rct
MuSiC (T2)	L6b	107.074	sp_21_rct
MuSiC (T2)	Lamp5	37.0306	sp_21_rct
MuSiC (T2)	Oligo	24.2985	sp_21_rct
MuSiC (T2)	Astro	-84.3853	sp_22_rct
MuSiC (T2)	L5.6.NP	-50.455	sp_22_rct
MuSiC (T2)	L5.ET	-51.514	sp_22_rct
MuSiC (T2)	L6b	104.909	sp_22_rct
MuSiC (T2)	Lamp5	44.2112	sp_22_rct
MuSiC (T2)	Oligo	37.2338	sp_22_rct
MuSiC (T2)	Astro	-86.6102	sp_23_rct
MuSiC (T2)	L5.6.NP	-39.6764	sp_23_rct
MuSiC (T2)	L5.ET	-52.1473	sp_23_rct
MuSiC (T2)	L6b	119.052	sp_23_rct
MuSiC (T2)	Lamp5	22.5014	sp_23_rct
MuSiC (T2)	Oligo	36.8808	sp_23_rct
MuSiC (T2)	Astro	-85.3499	sp_24_rct
MuSiC (T2)	L5.6.NP	-52.1936	sp_24_rct
MuSiC (T2)	L5.ET	-30.2667	sp_24_rct
MuSiC (T2)	L6b	100.05	sp_24_rct
MuSiC (T2)	Lamp5	38.9533	sp_24_rct
MuSiC (T2)	Oligo	28.8067	sp_24_rct
MuSiC (T2)	Astro	-85.8542	sp_25_rct
MuSiC (T2)	L5.6.NP	-32.9529	sp_25_rct
MuSiC (T2)	L5.ET	-53.3037	sp_25_rct
MuSiC (T2)	L6b	107.26	sp_25_rct
MuSiC (T2)	Lamp5	28.4661	sp_25_rct
MuSiC (T2)	Oligo	36.3844	sp_25_rct
MuSiC (T2)	Astro	-92.1818	sp_26_rct
MuSiC (T2)	L5.6.NP	-45.5492	sp_26_rct
MuSiC (T2)	L5.ET	-57.5879	sp_26_rct
MuSiC (T2)	L6b	107.499	sp_26_rct
MuSiC (T2)	Lamp5	45.7214	sp_26_rct
MuSiC (T2)	Oligo	42.0982	sp_26_rct
MuSiC (T2)	Astro	-86.3049	sp_27_rct
MuSiC (T2)	L5.6.NP	-44.8414	sp_27_rct
MuSiC (T2)	L5.ET	-36.7633	sp_27_rct
MuSiC (T2)	L6b	104.547	sp_27_rct
MuSiC (T2)	Lamp5	23.7177	sp_27_rct
MuSiC (T2)	Oligo	39.6446	sp_27_rct
MuSiC (T2)	Astro	-84.0873	sp_28_rct
MuSiC (T2)	L5.6.NP	-38.0157	sp_28_rct
MuSiC (T2)	L5.ET	-39.9152	sp_28_rct
MuSiC (T2)	L6b	104.437	sp_28_rct
MuSiC (T2)	Lamp5	34.2105	sp_28_rct
MuSiC (T2)	Oligo	23.3707	sp_28_rct
MuSiC (T2)	Astro	-86.4103	sp_29_rct
MuSiC (T2)	L5.6.NP	-36.5617	sp_29_rct
MuSiC (T2)	L5.ET	-52.8343	sp_29_rct
MuSiC (T2)	L6b	104.722	sp_29_rct
MuSiC (T2)	Lamp5	39.893	sp_29_rct
MuSiC (T2)	Oligo	31.191	sp_29_rct
MuSiC (T2)	Astro	-93.3065	sp_30_rct
MuSiC (T2)	L5.6.NP	-42.3739	sp_30_rct
MuSiC (T2)	L5.ET	-39.0398	sp_30_rct
MuSiC (T2)	L6b	96.7843	sp_30_rct
MuSiC (T2)	Lamp5	44.1792	sp_30_rct
MuSiC (T2)	Oligo	33.7566	sp_30_rct
MuSiC (T2)	Astro	-83.4629	sp_31_rct
MuSiC (T2)	L5.6.NP	-57.1156	sp_31_rct
MuSiC (T2)	L5.ET	-51.3862	sp_31_rct
MuSiC (T2)	L6b	105.095	sp_31_rct
MuSiC (T2)	Lamp5	39.1557	sp_31_rct
MuSiC (T2)	Oligo	47.7136	sp_31_rct
MuSiC (T2)	Astro	-80.8999	sp_32_rct
MuSiC (T2)	L5.6.NP	-45.7825	sp_32_rct
MuSiC (T2)	L5.ET	-41.4124	sp_32_rct
MuSiC (T2)	L6b	103.513	sp_32_rct
MuSiC (T2)	Lamp5	27.1853	sp_32_rct
MuSiC (T2)	Oligo	37.3968	sp_32_rct
MuSiC (T2)	Astro	-95.4794	sp_33_rct
MuSiC (T2)	L5.6.NP	-46.0719	sp_33_rct
MuSiC (T2)	L5.ET	-14.8488	sp_33_rct
MuSiC (T2)	L6b	106.005	sp_33_rct
MuSiC (T2)	Lamp5	35.6771	sp_33_rct
MuSiC (T2)	Oligo	14.7178	sp_33_rct
MuSiC (T2)	Astro	-82.0304	sp_34_rct
MuSiC (T2)	L5.6.NP	-37.577	sp_34_rct
MuSiC (T2)	L5.ET	-50.3697	sp_34_rct
MuSiC (T2)	L6b	97.6298	sp_34_rct
MuSiC (T2)	Lamp5	31.0688	sp_34_rct
MuSiC (T2)	Oligo	41.2785	sp_34_rct
MuSiC (T2)	Astro	-87.4702	sp_35_rct
MuSiC (T2)	L5.6.NP	-46.9563	sp_35_rct
MuSiC (T2)	L5.ET	-40.1023	sp_35_rct
MuSiC (T2)	L6b	106.637	sp_35_rct
MuSiC (T2)	Lamp5	28.8559	sp_35_rct
MuSiC (T2)	Oligo	39.0359	sp_35_rct
MuSiC (T2)	Astro	-85.5155	sp_36_rct
MuSiC (T2)	L5.6.NP	-34.8015	sp_36_rct
MuSiC (T2)	L5.ET	-47.4659	sp_36_rct
MuSiC (T2)	L6b	109.509	sp_36_rct
MuSiC (T2)	Lamp5	26.1232	sp_36_rct
MuSiC (T2)	Oligo	32.1511	sp_36_rct
MuSiC (T2)	Astro	-84.5365	sp_37_rct
MuSiC (T2)	L5.6.NP	-37.4114	sp_37_rct
MuSiC (T2)	L5.ET	-40.2506	sp_37_rct
MuSiC (T2)	L6b	85.9768	sp_37_rct
MuSiC (T2)	Lamp5	35.9621	sp_37_rct
MuSiC (T2)	Oligo	40.2596	sp_37_rct
MuSiC (T2)	Astro	-99.9647	sp_38_rct
MuSiC (T2)	L5.6.NP	-44.8219	sp_38_rct
MuSiC (T2)	L5.ET	-31.3938	sp_38_rct
MuSiC (T2)	L6b	99.4014	sp_38_rct
MuSiC (T2)	Lamp5	38.8278	sp_38_rct
MuSiC (T2)	Oligo	37.9512	sp_38_rct
MuSiC (T2)	Astro	-84.0842	sp_39_rct
MuSiC (T2)	L5.6.NP	-41.7055	sp_39_rct
MuSiC (T2)	L5.ET	-53.6323	sp_39_rct
MuSiC (T2)	L6b	98.9928	sp_39_rct
MuSiC (T2)	Lamp5	51.8884	sp_39_rct
MuSiC (T2)	Oligo	28.5408	sp_39_rct
MuSiC (T2)	Astro	-87.325	sp_40_rct
MuSiC (T2)	L5.6.NP	-31.0044	sp_40_rct
MuSiC (T2)	L5.ET	-53.1533	sp_40_rct
MuSiC (T2)	L6b	110.39	sp_40_rct
MuSiC (T2)	Lamp5	25.9996	sp_40_rct
MuSiC (T2)	Oligo	35.0929	sp_40_rct
MuSiC (T2)	Astro	-92.3996	sp_41_rct
MuSiC (T2)	L5.6.NP	-46.9608	sp_41_rct
MuSiC (T2)	L5.ET	-39.0475	sp_41_rct
MuSiC (T2)	L6b	104.119	sp_41_rct
MuSiC (T2)	Lamp5	34.9787	sp_41_rct
MuSiC (T2)	Oligo	39.3106	sp_41_rct
MuSiC (T2)	Astro	-84.8576	sp_42_rct
MuSiC (T2)	L5.6.NP	-37.1442	sp_42_rct
MuSiC (T2)	L5.ET	-44.6276	sp_42_rct
MuSiC (T2)	L6b	103.968	sp_42_rct
MuSiC (T2)	Lamp5	44.125	sp_42_rct
MuSiC (T2)	Oligo	18.5366	sp_42_rct
MuSiC (T2)	Astro	-85.2123	sp_43_rct
MuSiC (T2)	L5.6.NP	-35.825	sp_43_rct
MuSiC (T2)	L5.ET	-48.2324	sp_43_rct
MuSiC (T2)	L6b	89.2995	sp_43_rct
MuSiC (T2)	Lamp5	45.9142	sp_43_rct
MuSiC (T2)	Oligo	34.056	sp_43_rct
MuSiC (T2)	Astro	-88.4381	sp_44_rct
MuSiC (T2)	L5.6.NP	-51.681	sp_44_rct
MuSiC (T2)	L5.ET	-42.1286	sp_44_rct
MuSiC (T2)	L6b	107.868	sp_44_rct
MuSiC (T2)	Lamp5	45.4789	sp_44_rct
MuSiC (T2)	Oligo	28.9009	sp_44_rct
MuSiC (T2)	Astro	-83.6666	sp_45_rct
MuSiC (T2)	L5.6.NP	-42.9177	sp_45_rct
MuSiC (T2)	L5.ET	-36.1651	sp_45_rct
MuSiC (T2)	L6b	107.321	sp_45_rct
MuSiC (T2)	Lamp5	23.7728	sp_45_rct
MuSiC (T2)	Oligo	31.6552	sp_45_rct
MuSiC (T2)	Astro	-89.8268	sp_46_rct
MuSiC (T2)	L5.6.NP	-37.0733	sp_46_rct
MuSiC (T2)	L5.ET	-32.1177	sp_46_rct
MuSiC (T2)	L6b	98.9615	sp_46_rct
MuSiC (T2)	Lamp5	22.9565	sp_46_rct
MuSiC (T2)	Oligo	37.0998	sp_46_rct
MuSiC (T2)	Astro	-81.0531	sp_47_rct
MuSiC (T2)	L5.6.NP	-37.0669	sp_47_rct
MuSiC (T2)	L5.ET	-46.7459	sp_47_rct
MuSiC (T2)	L6b	100.446	sp_47_rct
MuSiC (T2)	Lamp5	31.0606	sp_47_rct
MuSiC (T2)	Oligo	33.3597	sp_47_rct
MuSiC (T2)	Astro	-88.3043	sp_48_rct
MuSiC (T2)	L5.6.NP	-38.3566	sp_48_rct
MuSiC (T2)	L5.ET	-53.0743	sp_48_rct
MuSiC (T2)	L6b	113.427	sp_48_rct
MuSiC (T2)	Lamp5	22.7284	sp_48_rct
MuSiC (T2)	Oligo	43.58	sp_48_rct
MuSiC (T2)	Astro	-87.8516	sp_49_rct
MuSiC (T2)	L5.6.NP	-47.0192	sp_49_rct
MuSiC (T2)	L5.ET	-34.55	sp_49_rct
MuSiC (T2)	L6b	107.296	sp_49_rct
MuSiC (T2)	Lamp5	27.7478	sp_49_rct
MuSiC (T2)	Oligo	34.3771	sp_49_rct
MuSiC (T2)	Astro	-92.4706	sp_50_rct
MuSiC (T2)	L5.6.NP	-50.4051	sp_50_rct
MuSiC (T2)	L5.ET	-58.8585	sp_50_rct
MuSiC (T2)	L6b	108.503	sp_50_rct
MuSiC (T2)	Lamp5	40.0938	sp_50_rct
MuSiC (T2)	Oligo	53.1377	sp_50_rct
MuSiC (T2)	Astro	-90.6566	sp_51_rct
MuSiC (T2)	L5.6.NP	-35.9447	sp_51_rct
MuSiC (T2)	L5.ET	-39.2608	sp_51_rct
MuSiC (T2)	L6b	115.833	sp_51_rct
MuSiC (T2)	Lamp5	34.1404	sp_51_rct
MuSiC (T2)	Oligo	15.8885	sp_51_rct
MuSiC (T2)	Astro	-92.4279	sp_52_rct
MuSiC (T2)	L5.6.NP	-35.5025	sp_52_rct
MuSiC (T2)	L5.ET	-39.8607	sp_52_rct
MuSiC (T2)	L6b	99.2515	sp_52_rct
MuSiC (T2)	Lamp5	35.951	sp_52_rct
MuSiC (T2)	Oligo	32.5885	sp_52_rct
MuSiC (T2)	Astro	-84.9315	sp_53_rct
MuSiC (T2)	L5.6.NP	-44.4838	sp_53_rct
MuSiC (T2)	L5.ET	-46.2099	sp_53_rct
MuSiC (T2)	L6b	103.923	sp_53_rct
MuSiC (T2)	Lamp5	29.18	sp_53_rct
MuSiC (T2)	Oligo	42.5227	sp_53_rct
MuSiC (T2)	Astro	-87.4992	sp_54_rct
MuSiC (T2)	L5.6.NP	-57.217	sp_54_rct
MuSiC (T2)	L5.ET	-43.0477	sp_54_rct
MuSiC (T2)	L6b	104.914	sp_54_rct
MuSiC (T2)	Lamp5	40.8091	sp_54_rct
MuSiC (T2)	Oligo	42.0404	sp_54_rct
MuSiC (T2)	Astro	-91.2011	sp_55_rct
MuSiC (T2)	L5.6.NP	-33.8281	sp_55_rct
MuSiC (T2)	L5.ET	-23.2914	sp_55_rct
MuSiC (T2)	L6b	97.056	sp_55_rct
MuSiC (T2)	Lamp5	27.7583	sp_55_rct
MuSiC (T2)	Oligo	23.5062	sp_55_rct
MuSiC (T2)	Astro	-77.1742	sp_56_rct
MuSiC (T2)	L5.6.NP	-37.2787	sp_56_rct
MuSiC (T2)	L5.ET	-22.9265	sp_56_rct
MuSiC (T2)	L6b	81.3	sp_56_rct
MuSiC (T2)	Lamp5	14.1639	sp_56_rct
MuSiC (T2)	Oligo	41.9154	sp_56_rct
MuSiC (T2)	Astro	-86.004	sp_57_rct
MuSiC (T2)	L5.6.NP	-36.4514	sp_57_rct
MuSiC (T2)	L5.ET	-46.9265	sp_57_rct
MuSiC (T2)	L6b	101.745	sp_57_rct
MuSiC (T2)	Lamp5	26.7708	sp_57_rct
MuSiC (T2)	Oligo	40.8663	sp_57_rct
MuSiC (T2)	Astro	-88.346	sp_58_rct
MuSiC (T2)	L5.6.NP	-42.3041	sp_58_rct
MuSiC (T2)	L5.ET	-54.446	sp_58_rct
MuSiC (T2)	L6b	108.544	sp_58_rct
MuSiC (T2)	Lamp5	30.5652	sp_58_rct
MuSiC (T2)	Oligo	45.9874	sp_58_rct
MuSiC (T2)	Astro	-90.6368	sp_59_rct
MuSiC (T2)	L5.6.NP	-36.5032	sp_59_rct
MuSiC (T2)	L5.ET	-57.6496	sp_59_rct
MuSiC (T2)	L6b	121.972	sp_59_rct
MuSiC (T2)	Lamp5	39.5704	sp_59_rct
MuSiC (T2)	Oligo	23.2472	sp_59_rct
MuSiC (T2)	Astro	-100	sp_60_rct
MuSiC (T2)	L5.6.NP	-32.1713	sp_60_rct
MuSiC (T2)	L5.ET	-42.904	sp_60_rct
MuSiC (T2)	L6b	115.554	sp_60_rct
MuSiC (T2)	Lamp5	24.8033	sp_60_rct
MuSiC (T2)	Oligo	34.7178	sp_60_rct
MuSiC (T2)	Astro	-84.807	sp_61_rct
MuSiC (T2)	L5.6.NP	-55.0042	sp_61_rct
MuSiC (T2)	L5.ET	-50.6022	sp_61_rct
MuSiC (T2)	L6b	95.816	sp_61_rct
MuSiC (T2)	Lamp5	39.9147	sp_61_rct
MuSiC (T2)	Oligo	54.6826	sp_61_rct
MuSiC (T2)	Astro	-92.4224	sp_62_rct
MuSiC (T2)	L5.6.NP	-46.1921	sp_62_rct
MuSiC (T2)	L5.ET	-45.6431	sp_62_rct
MuSiC (T2)	L6b	116.1	sp_62_rct
MuSiC (T2)	Lamp5	26.5167	sp_62_rct
MuSiC (T2)	Oligo	41.6413	sp_62_rct
MuSiC (T2)	Astro	-81.7832	sp_63_rct
MuSiC (T2)	L5.6.NP	-39.3671	sp_63_rct
MuSiC (T2)	L5.ET	-45.5193	sp_63_rct
MuSiC (T2)	L6b	108.596	sp_63_rct
MuSiC (T2)	Lamp5	21.064	sp_63_rct
MuSiC (T2)	Oligo	37.0097	sp_63_rct
MuSiC (T2)	Astro	-78.7711	sp_64_rct
MuSiC (T2)	L5.6.NP	-45.4586	sp_64_rct
MuSiC (T2)	L5.ET	-48.4972	sp_64_rct
MuSiC (T2)	L6b	103.989	sp_64_rct
MuSiC (T2)	Lamp5	28.8937	sp_64_rct
MuSiC (T2)	Oligo	39.8445	sp_64_rct
MuSiC (T2)	Astro	-96.4927	sp_65_rct
MuSiC (T2)	L5.6.NP	-21.7468	sp_65_rct
MuSiC (T2)	L5.ET	-54.8715	sp_65_rct
MuSiC (T2)	L6b	106.733	sp_65_rct
MuSiC (T2)	Lamp5	44.7516	sp_65_rct
MuSiC (T2)	Oligo	21.6269	sp_65_rct
MuSiC (T2)	Astro	-100	sp_66_rct
MuSiC (T2)	L5.6.NP	-43.1258	sp_66_rct
MuSiC (T2)	L5.ET	-44.1486	sp_66_rct
MuSiC (T2)	L6b	108.161	sp_66_rct
MuSiC (T2)	Lamp5	30.6091	sp_66_rct
MuSiC (T2)	Oligo	48.5045	sp_66_rct
MuSiC (T2)	Astro	-94.3345	sp_67_rct
MuSiC (T2)	L5.6.NP	-38.9499	sp_67_rct
MuSiC (T2)	L5.ET	-52.3713	sp_67_rct
MuSiC (T2)	L6b	102.503	sp_67_rct
MuSiC (T2)	Lamp5	44.1332	sp_67_rct
MuSiC (T2)	Oligo	39.0199	sp_67_rct
MuSiC (T2)	Astro	-87.3668	sp_68_rct
MuSiC (T2)	L5.6.NP	-35.9587	sp_68_rct
MuSiC (T2)	L5.ET	-54.5404	sp_68_rct
MuSiC (T2)	L6b	112.145	sp_68_rct
MuSiC (T2)	Lamp5	30.8526	sp_68_rct
MuSiC (T2)	Oligo	34.8678	sp_68_rct
MuSiC (T2)	Astro	-86.6007	sp_69_rct
MuSiC (T2)	L5.6.NP	-46.8197	sp_69_rct
MuSiC (T2)	L5.ET	-36.1166	sp_69_rct
MuSiC (T2)	L6b	95.0956	sp_69_rct
MuSiC (T2)	Lamp5	38.4157	sp_69_rct
MuSiC (T2)	Oligo	36.0258	sp_69_rct
MuSiC (T2)	Astro	-80.7764	sp_70_rct
MuSiC (T2)	L5.6.NP	-40.4094	sp_70_rct
MuSiC (T2)	L5.ET	-40.9458	sp_70_rct
MuSiC (T2)	L6b	100.015	sp_70_rct
MuSiC (T2)	Lamp5	28.6247	sp_70_rct
MuSiC (T2)	Oligo	33.4924	sp_70_rct
MuSiC (T2)	Astro	-100	sp_71_rct
MuSiC (T2)	L5.6.NP	-47.6993	sp_71_rct
MuSiC (T2)	L5.ET	-35.5552	sp_71_rct
MuSiC (T2)	L6b	106.896	sp_71_rct
MuSiC (T2)	Lamp5	46.5011	sp_71_rct
MuSiC (T2)	Oligo	29.8576	sp_71_rct
MuSiC (T2)	Astro	-74.7529	sp_72_rct
MuSiC (T2)	L5.6.NP	-40.8567	sp_72_rct
MuSiC (T2)	L5.ET	-24.5504	sp_72_rct
MuSiC (T2)	L6b	90.5121	sp_72_rct
MuSiC (T2)	Lamp5	4.71673	sp_72_rct
MuSiC (T2)	Oligo	44.9312	sp_72_rct
MuSiC (T2)	Astro	-83.4751	sp_73_rct
MuSiC (T2)	L5.6.NP	-51.3342	sp_73_rct
MuSiC (T2)	L5.ET	-34.9961	sp_73_rct
MuSiC (T2)	L6b	108.305	sp_73_rct
MuSiC (T2)	Lamp5	32.5232	sp_73_rct
MuSiC (T2)	Oligo	28.9772	sp_73_rct
MuSiC (T2)	Astro	-75.7789	sp_74_rct
MuSiC (T2)	L5.6.NP	-46.1051	sp_74_rct
MuSiC (T2)	L5.ET	-44.4619	sp_74_rct
MuSiC (T2)	L6b	94.8956	sp_74_rct
MuSiC (T2)	Lamp5	32.7927	sp_74_rct
MuSiC (T2)	Oligo	38.6575	sp_74_rct
MuSiC (T2)	Astro	-98.9957	sp_75_rct
MuSiC (T2)	L5.6.NP	-45.1098	sp_75_rct
MuSiC (T2)	L5.ET	-25.1354	sp_75_rct
MuSiC (T2)	L6b	101.466	sp_75_rct
MuSiC (T2)	Lamp5	31.0338	sp_75_rct
MuSiC (T2)	Oligo	36.7407	sp_75_rct
MuSiC (T2)	Astro	-83.2463	sp_76_rct
MuSiC (T2)	L5.6.NP	-37.8278	sp_76_rct
MuSiC (T2)	L5.ET	-18.7937	sp_76_rct
MuSiC (T2)	L6b	91.5003	sp_76_rct
MuSiC (T2)	Lamp5	24.1111	sp_76_rct
MuSiC (T2)	Oligo	24.2565	sp_76_rct
MuSiC (T2)	Astro	-89.4987	sp_77_rct
MuSiC (T2)	L5.6.NP	-37.3534	sp_77_rct
MuSiC (T2)	L5.ET	-52.0722	sp_77_rct
MuSiC (T2)	L6b	106.23	sp_77_rct
MuSiC (T2)	Lamp5	37.353	sp_77_rct
MuSiC (T2)	Oligo	35.3415	sp_77_rct
MuSiC (T2)	Astro	-88.0995	sp_78_rct
MuSiC (T2)	L5.6.NP	-34.33	sp_78_rct
MuSiC (T2)	L5.ET	-44.6614	sp_78_rct
MuSiC (T2)	L6b	97.5578	sp_78_rct
MuSiC (T2)	Lamp5	31.1925	sp_78_rct
MuSiC (T2)	Oligo	38.3407	sp_78_rct
MuSiC (T2)	Astro	-81.6161	sp_79_rct
MuSiC (T2)	L5.6.NP	-35.4641	sp_79_rct
MuSiC (T2)	L5.ET	-55.7432	sp_79_rct
MuSiC (T2)	L6b	110.011	sp_79_rct
MuSiC (T2)	Lamp5	25.5434	sp_79_rct
MuSiC (T2)	Oligo	37.269	sp_79_rct
MuSiC (T2)	Astro	-89.1815	sp_80_rct
MuSiC (T2)	L5.6.NP	-40.261	sp_80_rct
MuSiC (T2)	L5.ET	-32.2903	sp_80_rct
MuSiC (T2)	L6b	94.9375	sp_80_rct
MuSiC (T2)	Lamp5	46.2008	sp_80_rct
MuSiC (T2)	Oligo	20.5945	sp_80_rct
MuSiC (T2)	Astro	-86.432	sp_81_rct
MuSiC (T2)	L5.6.NP	-47.4031	sp_81_rct
MuSiC (T2)	L5.ET	-35.4037	sp_81_rct
MuSiC (T2)	L6b	98.6166	sp_81_rct
MuSiC (T2)	Lamp5	34.5378	sp_81_rct
MuSiC (T2)	Oligo	36.0843	sp_81_rct
MuSiC (T2)	Astro	-84.9263	sp_82_rct
MuSiC (T2)	L5.6.NP	-43.2124	sp_82_rct
MuSiC (T2)	L5.ET	-40.6584	sp_82_rct
MuSiC (T2)	L6b	101.147	sp_82_rct
MuSiC (T2)	Lamp5	23.898	sp_82_rct
MuSiC (T2)	Oligo	43.7525	sp_82_rct
MuSiC (T2)	Astro	-82.302	sp_83_rct
MuSiC (T2)	L5.6.NP	-55.4129	sp_83_rct
MuSiC (T2)	L5.ET	-58.52	sp_83_rct
MuSiC (T2)	L6b	116.478	sp_83_rct
MuSiC (T2)	Lamp5	50.4192	sp_83_rct
MuSiC (T2)	Oligo	29.3372	sp_83_rct
MuSiC (T2)	Astro	-82.9592	sp_84_rct
MuSiC (T2)	L5.6.NP	-49.9648	sp_84_rct
MuSiC (T2)	L5.ET	-42.963	sp_84_rct
MuSiC (T2)	L6b	98.3086	sp_84_rct
MuSiC (T2)	Lamp5	40.2659	sp_84_rct
MuSiC (T2)	Oligo	37.3125	sp_84_rct
MuSiC (T2)	Astro	-85.6669	sp_85_rct
MuSiC (T2)	L5.6.NP	-43.3166	sp_85_rct
MuSiC (T2)	L5.ET	-44.7342	sp_85_rct
MuSiC (T2)	L6b	107.507	sp_85_rct
MuSiC (T2)	Lamp5	33.61	sp_85_rct
MuSiC (T2)	Oligo	32.6007	sp_85_rct
MuSiC (T2)	Astro	-91.4791	sp_86_rct
MuSiC (T2)	L5.6.NP	-42.1161	sp_86_rct
MuSiC (T2)	L5.ET	-48.0995	sp_86_rct
MuSiC (T2)	L6b	112.675	sp_86_rct
MuSiC (T2)	Lamp5	36.3418	sp_86_rct
MuSiC (T2)	Oligo	32.6774	sp_86_rct
MuSiC (T2)	Astro	-92.7164	sp_87_rct
MuSiC (T2)	L5.6.NP	-44.5761	sp_87_rct
MuSiC (T2)	L5.ET	-39.6137	sp_87_rct
MuSiC (T2)	L6b	92.5054	sp_87_rct
MuSiC (T2)	Lamp5	48.5742	sp_87_rct
MuSiC (T2)	Oligo	35.8266	sp_87_rct
MuSiC (T2)	Astro	-91.9613	sp_88_rct
MuSiC (T2)	L5.6.NP	-43.6212	sp_88_rct
MuSiC (T2)	L5.ET	-33.4566	sp_88_rct
MuSiC (T2)	L6b	99.1855	sp_88_rct
MuSiC (T2)	Lamp5	28.6366	sp_88_rct
MuSiC (T2)	Oligo	41.217	sp_88_rct
MuSiC (T2)	Astro	-84.0452	sp_89_rct
MuSiC (T2)	L5.6.NP	-36.85	sp_89_rct
MuSiC (T2)	L5.ET	-57.0106	sp_89_rct
MuSiC (T2)	L6b	113.716	sp_89_rct
MuSiC (T2)	Lamp5	36.4097	sp_89_rct
MuSiC (T2)	Oligo	27.7805	sp_89_rct
MuSiC (T2)	Astro	-91.414	sp_90_rct
MuSiC (T2)	L5.6.NP	-47.952	sp_90_rct
MuSiC (T2)	L5.ET	-43.7614	sp_90_rct
MuSiC (T2)	L6b	110.159	sp_90_rct
MuSiC (T2)	Lamp5	28.4931	sp_90_rct
MuSiC (T2)	Oligo	44.475	sp_90_rct
MuSiC (T2)	Astro	-98.1745	sp_91_rct
MuSiC (T2)	L5.6.NP	-26.8798	sp_91_rct
MuSiC (T2)	L5.ET	-49.1999	sp_91_rct
MuSiC (T2)	L6b	119.606	sp_91_rct
MuSiC (T2)	Lamp5	25.7029	sp_91_rct
MuSiC (T2)	Oligo	28.9451	sp_91_rct
MuSiC (T2)	Astro	-78.7878	sp_92_rct
MuSiC (T2)	L5.6.NP	-39.8227	sp_92_rct
MuSiC (T2)	L5.ET	-55.7601	sp_92_rct
MuSiC (T2)	L6b	97.554	sp_92_rct
MuSiC (T2)	Lamp5	40.8358	sp_92_rct
MuSiC (T2)	Oligo	35.9809	sp_92_rct
MuSiC (T2)	Astro	-85.7441	sp_93_rct
MuSiC (T2)	L5.6.NP	-43.793	sp_93_rct
MuSiC (T2)	L5.ET	-37.451	sp_93_rct
MuSiC (T2)	L6b	101.958	sp_93_rct
MuSiC (T2)	Lamp5	37.5358	sp_93_rct
MuSiC (T2)	Oligo	27.4945	sp_93_rct
MuSiC (T2)	Astro	-84.9822	sp_94_rct
MuSiC (T2)	L5.6.NP	-38.9655	sp_94_rct
MuSiC (T2)	L5.ET	-14.1981	sp_94_rct
MuSiC (T2)	L6b	84.8921	sp_94_rct
MuSiC (T2)	Lamp5	20.1415	sp_94_rct
MuSiC (T2)	Oligo	33.1121	sp_94_rct
MuSiC (T2)	Astro	-80.9021	sp_95_rct
MuSiC (T2)	L5.6.NP	-41.8219	sp_95_rct
MuSiC (T2)	L5.ET	-36.8251	sp_95_rct
MuSiC (T2)	L6b	82.3848	sp_95_rct
MuSiC (T2)	Lamp5	38.3784	sp_95_rct
MuSiC (T2)	Oligo	38.7859	sp_95_rct
MuSiC (T2)	Astro	-87.4776	sp_96_rct
MuSiC (T2)	L5.6.NP	-40.5153	sp_96_rct
MuSiC (T2)	L5.ET	-43.9405	sp_96_rct
MuSiC (T2)	L6b	111.263	sp_96_rct
MuSiC (T2)	Lamp5	33.4136	sp_96_rct
MuSiC (T2)	Oligo	27.2564	sp_96_rct
MuSiC (T2)	Astro	-71.5947	sp_97_rct
MuSiC (T2)	L5.6.NP	-42.2392	sp_97_rct
MuSiC (T2)	L5.ET	-54.8037	sp_97_rct
MuSiC (T2)	L6b	110.038	sp_97_rct
MuSiC (T2)	Lamp5	27.7465	sp_97_rct
MuSiC (T2)	Oligo	30.8526	sp_97_rct
MuSiC (T2)	Astro	-87.8299	sp_98_rct
MuSiC (T2)	L5.6.NP	-29.051	sp_98_rct
MuSiC (T2)	L5.ET	-54.0677	sp_98_rct
MuSiC (T2)	L6b	103.462	sp_98_rct
MuSiC (T2)	Lamp5	49.9348	sp_98_rct
MuSiC (T2)	Oligo	17.5514	sp_98_rct
MuSiC (T2)	Astro	-85.621	sp_99_rct
MuSiC (T2)	L5.6.NP	-37.2966	sp_99_rct
MuSiC (T2)	L5.ET	-51.583	sp_99_rct
MuSiC (T2)	L6b	111.174	sp_99_rct
MuSiC (T2)	Lamp5	35.8834	sp_99_rct
MuSiC (T2)	Oligo	27.4434	sp_99_rct
MuSiC (T2)	Astro	-88.4039	sp_100_rct
MuSiC (T2)	L5.6.NP	-38.4466	sp_100_rct
MuSiC (T2)	L5.ET	-44.6104	sp_100_rct
MuSiC (T2)	L6b	104.123	sp_100_rct
MuSiC (T2)	Lamp5	21.1429	sp_100_rct
MuSiC (T2)	Oligo	46.1955	sp_100_rct
CIBERSORTx (T1,2)	Astro	-82.0357	sp_1_rct
CIBERSORTx (T1,2)	L5.6.NP	6.04078	sp_1_rct
CIBERSORTx (T1,2)	L5.ET	38.9038	sp_1_rct
CIBERSORTx (T1,2)	L6b	94.5148	sp_1_rct
CIBERSORTx (T1,2)	Lamp5	18.18	sp_1_rct
CIBERSORTx (T1,2)	Oligo	-75.6037	sp_1_rct
CIBERSORTx (T1,2)	Astro	-83.7981	sp_2_rct
CIBERSORTx (T1,2)	L5.6.NP	8.54686	sp_2_rct
CIBERSORTx (T1,2)	L5.ET	40.8201	sp_2_rct
CIBERSORTx (T1,2)	L6b	98.7902	sp_2_rct
CIBERSORTx (T1,2)	Lamp5	12.6297	sp_2_rct
CIBERSORTx (T1,2)	Oligo	-76.9888	sp_2_rct
CIBERSORTx (T1,2)	Astro	-82.561	sp_3_rct
CIBERSORTx (T1,2)	L5.6.NP	3.48743	sp_3_rct
CIBERSORTx (T1,2)	L5.ET	43.1358	sp_3_rct
CIBERSORTx (T1,2)	L6b	101.574	sp_3_rct
CIBERSORTx (T1,2)	Lamp5	7.95107	sp_3_rct
CIBERSORTx (T1,2)	Oligo	-73.5875	sp_3_rct
CIBERSORTx (T1,2)	Astro	-77.7822	sp_4_rct
CIBERSORTx (T1,2)	L5.6.NP	-3.57216	sp_4_rct
CIBERSORTx (T1,2)	L5.ET	37.5854	sp_4_rct
CIBERSORTx (T1,2)	L6b	97.0081	sp_4_rct
CIBERSORTx (T1,2)	Lamp5	21.8503	sp_4_rct
CIBERSORTx (T1,2)	Oligo	-75.0894	sp_4_rct
CIBERSORTx (T1,2)	Astro	-82.6901	sp_5_rct
CIBERSORTx (T1,2)	L5.6.NP	7.27719	sp_5_rct
CIBERSORTx (T1,2)	L5.ET	43.5334	sp_5_rct
CIBERSORTx (T1,2)	L6b	94.6911	sp_5_rct
CIBERSORTx (T1,2)	Lamp5	12.9683	sp_5_rct
CIBERSORTx (T1,2)	Oligo	-75.78	sp_5_rct
CIBERSORTx (T1,2)	Astro	-82.4682	sp_6_rct
CIBERSORTx (T1,2)	L5.6.NP	8.32112	sp_6_rct
CIBERSORTx (T1,2)	L5.ET	29.9096	sp_6_rct
CIBERSORTx (T1,2)	L6b	95.502	sp_6_rct
CIBERSORTx (T1,2)	Lamp5	21.1016	sp_6_rct
CIBERSORTx (T1,2)	Oligo	-72.3662	sp_6_rct
CIBERSORTx (T1,2)	Astro	-84.0554	sp_7_rct
CIBERSORTx (T1,2)	L5.6.NP	14.091	sp_7_rct
CIBERSORTx (T1,2)	L5.ET	36.5287	sp_7_rct
CIBERSORTx (T1,2)	L6b	86.5937	sp_7_rct
CIBERSORTx (T1,2)	Lamp5	21.7956	sp_7_rct
CIBERSORTx (T1,2)	Oligo	-74.9536	sp_7_rct
CIBERSORTx (T1,2)	Astro	-83.1339	sp_8_rct
CIBERSORTx (T1,2)	L5.6.NP	9.1119	sp_8_rct
CIBERSORTx (T1,2)	L5.ET	44.635	sp_8_rct
CIBERSORTx (T1,2)	L6b	84.3333	sp_8_rct
CIBERSORTx (T1,2)	Lamp5	19.4396	sp_8_rct
CIBERSORTx (T1,2)	Oligo	-74.3859	sp_8_rct
CIBERSORTx (T1,2)	Astro	-77.7228	sp_9_rct
CIBERSORTx (T1,2)	L5.6.NP	-7.21525	sp_9_rct
CIBERSORTx (T1,2)	L5.ET	40.7073	sp_9_rct
CIBERSORTx (T1,2)	L6b	104.639	sp_9_rct
CIBERSORTx (T1,2)	Lamp5	12.5502	sp_9_rct
CIBERSORTx (T1,2)	Oligo	-72.9582	sp_9_rct
CIBERSORTx (T1,2)	Astro	-78.8061	sp_10_rct
CIBERSORTx (T1,2)	L5.6.NP	0.627229	sp_10_rct
CIBERSORTx (T1,2)	L5.ET	37.6378	sp_10_rct
CIBERSORTx (T1,2)	L6b	99.6979	sp_10_rct
CIBERSORTx (T1,2)	Lamp5	18.2151	sp_10_rct
CIBERSORTx (T1,2)	Oligo	-77.372	sp_10_rct
CIBERSORTx (T1,2)	Astro	-81.7002	sp_11_rct
CIBERSORTx (T1,2)	L5.6.NP	7.86179	sp_11_rct
CIBERSORTx (T1,2)	L5.ET	46.2713	sp_11_rct
CIBERSORTx (T1,2)	L6b	82.2168	sp_11_rct
CIBERSORTx (T1,2)	Lamp5	20.4661	sp_11_rct
CIBERSORTx (T1,2)	Oligo	-75.1158	sp_11_rct
CIBERSORTx (T1,2)	Astro	-85.0979	sp_12_rct
CIBERSORTx (T1,2)	L5.6.NP	1.7723	sp_12_rct
CIBERSORTx (T1,2)	L5.ET	41.1277	sp_12_rct
CIBERSORTx (T1,2)	L6b	98.1423	sp_12_rct
CIBERSORTx (T1,2)	Lamp5	18.4655	sp_12_rct
CIBERSORTx (T1,2)	Oligo	-74.4098	sp_12_rct
CIBERSORTx (T1,2)	Astro	-82.934	sp_13_rct
CIBERSORTx (T1,2)	L5.6.NP	10.6513	sp_13_rct
CIBERSORTx (T1,2)	L5.ET	36.0512	sp_13_rct
CIBERSORTx (T1,2)	L6b	94.463	sp_13_rct
CIBERSORTx (T1,2)	Lamp5	16.0003	sp_13_rct
CIBERSORTx (T1,2)	Oligo	-74.2319	sp_13_rct
CIBERSORTx (T1,2)	Astro	-82.4667	sp_14_rct
CIBERSORTx (T1,2)	L5.6.NP	2.39133	sp_14_rct
CIBERSORTx (T1,2)	L5.ET	41.2551	sp_14_rct
CIBERSORTx (T1,2)	L6b	95.3995	sp_14_rct
CIBERSORTx (T1,2)	Lamp5	16.9821	sp_14_rct
CIBERSORTx (T1,2)	Oligo	-73.5613	sp_14_rct
CIBERSORTx (T1,2)	Astro	-83.4866	sp_15_rct
CIBERSORTx (T1,2)	L5.6.NP	3.99703	sp_15_rct
CIBERSORTx (T1,2)	L5.ET	39.0344	sp_15_rct
CIBERSORTx (T1,2)	L6b	93.1116	sp_15_rct
CIBERSORTx (T1,2)	Lamp5	24.5021	sp_15_rct
CIBERSORTx (T1,2)	Oligo	-77.1585	sp_15_rct
CIBERSORTx (T1,2)	Astro	-83.3997	sp_16_rct
CIBERSORTx (T1,2)	L5.6.NP	6.75966	sp_16_rct
CIBERSORTx (T1,2)	L5.ET	41.5334	sp_16_rct
CIBERSORTx (T1,2)	L6b	93.1092	sp_16_rct
CIBERSORTx (T1,2)	Lamp5	18.7753	sp_16_rct
CIBERSORTx (T1,2)	Oligo	-76.7779	sp_16_rct
CIBERSORTx (T1,2)	Astro	-82.9884	sp_17_rct
CIBERSORTx (T1,2)	L5.6.NP	6.35993	sp_17_rct
CIBERSORTx (T1,2)	L5.ET	41.2765	sp_17_rct
CIBERSORTx (T1,2)	L6b	92.5313	sp_17_rct
CIBERSORTx (T1,2)	Lamp5	18.0516	sp_17_rct
CIBERSORTx (T1,2)	Oligo	-75.2309	sp_17_rct
CIBERSORTx (T1,2)	Astro	-81.9056	sp_18_rct
CIBERSORTx (T1,2)	L5.6.NP	3.29	sp_18_rct
CIBERSORTx (T1,2)	L5.ET	38.7989	sp_18_rct
CIBERSORTx (T1,2)	L6b	105.149	sp_18_rct
CIBERSORTx (T1,2)	Lamp5	7.99968	sp_18_rct
CIBERSORTx (T1,2)	Oligo	-73.3318	sp_18_rct
CIBERSORTx (T1,2)	Astro	-82.9674	sp_19_rct
CIBERSORTx (T1,2)	L5.6.NP	3.92175	sp_19_rct
CIBERSORTx (T1,2)	L5.ET	35.3485	sp_19_rct
CIBERSORTx (T1,2)	L6b	94.8065	sp_19_rct
CIBERSORTx (T1,2)	Lamp5	24.1725	sp_19_rct
CIBERSORTx (T1,2)	Oligo	-75.2819	sp_19_rct
CIBERSORTx (T1,2)	Astro	-82.8424	sp_20_rct
CIBERSORTx (T1,2)	L5.6.NP	-1.97445	sp_20_rct
CIBERSORTx (T1,2)	L5.ET	44.2121	sp_20_rct
CIBERSORTx (T1,2)	L6b	95.9685	sp_20_rct
CIBERSORTx (T1,2)	Lamp5	19.2088	sp_20_rct
CIBERSORTx (T1,2)	Oligo	-74.5726	sp_20_rct
CIBERSORTx (T1,2)	Astro	-83.4288	sp_21_rct
CIBERSORTx (T1,2)	L5.6.NP	4.826	sp_21_rct
CIBERSORTx (T1,2)	L5.ET	49.1039	sp_21_rct
CIBERSORTx (T1,2)	L6b	94.2613	sp_21_rct
CIBERSORTx (T1,2)	Lamp5	11.4546	sp_21_rct
CIBERSORTx (T1,2)	Oligo	-76.217	sp_21_rct
CIBERSORTx (T1,2)	Astro	-83.5826	sp_22_rct
CIBERSORTx (T1,2)	L5.6.NP	5.80336	sp_22_rct
CIBERSORTx (T1,2)	L5.ET	44.8381	sp_22_rct
CIBERSORTx (T1,2)	L6b	95.3917	sp_22_rct
CIBERSORTx (T1,2)	Lamp5	12.6966	sp_22_rct
CIBERSORTx (T1,2)	Oligo	-75.1471	sp_22_rct
CIBERSORTx (T1,2)	Astro	-84.8427	sp_23_rct
CIBERSORTx (T1,2)	L5.6.NP	7.00912	sp_23_rct
CIBERSORTx (T1,2)	L5.ET	39.5956	sp_23_rct
CIBERSORTx (T1,2)	L6b	102.607	sp_23_rct
CIBERSORTx (T1,2)	Lamp5	11.1543	sp_23_rct
CIBERSORTx (T1,2)	Oligo	-75.5233	sp_23_rct
CIBERSORTx (T1,2)	Astro	-83.6968	sp_24_rct
CIBERSORTx (T1,2)	L5.6.NP	8.59122	sp_24_rct
CIBERSORTx (T1,2)	L5.ET	40.8265	sp_24_rct
CIBERSORTx (T1,2)	L6b	95.6593	sp_24_rct
CIBERSORTx (T1,2)	Lamp5	13.9501	sp_24_rct
CIBERSORTx (T1,2)	Oligo	-75.3303	sp_24_rct
CIBERSORTx (T1,2)	Astro	-83.8903	sp_25_rct
CIBERSORTx (T1,2)	L5.6.NP	-0.164035	sp_25_rct
CIBERSORTx (T1,2)	L5.ET	37.0967	sp_25_rct
CIBERSORTx (T1,2)	L6b	107.947	sp_25_rct
CIBERSORTx (T1,2)	Lamp5	15.3274	sp_25_rct
CIBERSORTx (T1,2)	Oligo	-76.3168	sp_25_rct
CIBERSORTx (T1,2)	Astro	-82.4881	sp_26_rct
CIBERSORTx (T1,2)	L5.6.NP	5.90359	sp_26_rct
CIBERSORTx (T1,2)	L5.ET	42.5757	sp_26_rct
CIBERSORTx (T1,2)	L6b	91.4378	sp_26_rct
CIBERSORTx (T1,2)	Lamp5	16.8458	sp_26_rct
CIBERSORTx (T1,2)	Oligo	-74.2748	sp_26_rct
CIBERSORTx (T1,2)	Astro	-82.7372	sp_27_rct
CIBERSORTx (T1,2)	L5.6.NP	11.4245	sp_27_rct
CIBERSORTx (T1,2)	L5.ET	32.6978	sp_27_rct
CIBERSORTx (T1,2)	L6b	101.237	sp_27_rct
CIBERSORTx (T1,2)	Lamp5	12.8008	sp_27_rct
CIBERSORTx (T1,2)	Oligo	-75.4225	sp_27_rct
CIBERSORTx (T1,2)	Astro	-83.1747	sp_28_rct
CIBERSORTx (T1,2)	L5.6.NP	3.35194	sp_28_rct
CIBERSORTx (T1,2)	L5.ET	41.7878	sp_28_rct
CIBERSORTx (T1,2)	L6b	101.122	sp_28_rct
CIBERSORTx (T1,2)	Lamp5	11.6045	sp_28_rct
CIBERSORTx (T1,2)	Oligo	-74.6916	sp_28_rct
CIBERSORTx (T1,2)	Astro	-78.6572	sp_29_rct
CIBERSORTx (T1,2)	L5.6.NP	1.58542	sp_29_rct
CIBERSORTx (T1,2)	L5.ET	48.2991	sp_29_rct
CIBERSORTx (T1,2)	L6b	89.5686	sp_29_rct
CIBERSORTx (T1,2)	Lamp5	15.0129	sp_29_rct
CIBERSORTx (T1,2)	Oligo	-75.8088	sp_29_rct
CIBERSORTx (T1,2)	Astro	-78.8773	sp_30_rct
CIBERSORTx (T1,2)	L5.6.NP	6.82252	sp_30_rct
CIBERSORTx (T1,2)	L5.ET	35.7039	sp_30_rct
CIBERSORTx (T1,2)	L6b	96.6229	sp_30_rct
CIBERSORTx (T1,2)	Lamp5	14.8644	sp_30_rct
CIBERSORTx (T1,2)	Oligo	-75.1364	sp_30_rct
CIBERSORTx (T1,2)	Astro	-81.5211	sp_31_rct
CIBERSORTx (T1,2)	L5.6.NP	-6.45247	sp_31_rct
CIBERSORTx (T1,2)	L5.ET	46.3813	sp_31_rct
CIBERSORTx (T1,2)	L6b	92.9928	sp_31_rct
CIBERSORTx (T1,2)	Lamp5	21.8929	sp_31_rct
CIBERSORTx (T1,2)	Oligo	-73.2934	sp_31_rct
CIBERSORTx (T1,2)	Astro	-81.6059	sp_32_rct
CIBERSORTx (T1,2)	L5.6.NP	3.71013	sp_32_rct
CIBERSORTx (T1,2)	L5.ET	42.8014	sp_32_rct
CIBERSORTx (T1,2)	L6b	97.8552	sp_32_rct
CIBERSORTx (T1,2)	Lamp5	13.4452	sp_32_rct
CIBERSORTx (T1,2)	Oligo	-76.2061	sp_32_rct
CIBERSORTx (T1,2)	Astro	-83.3988	sp_33_rct
CIBERSORTx (T1,2)	L5.6.NP	3.21678	sp_33_rct
CIBERSORTx (T1,2)	L5.ET	45.356	sp_33_rct
CIBERSORTx (T1,2)	L6b	97.9022	sp_33_rct
CIBERSORTx (T1,2)	Lamp5	14.2065	sp_33_rct
CIBERSORTx (T1,2)	Oligo	-77.2826	sp_33_rct
CIBERSORTx (T1,2)	Astro	-77.9428	sp_34_rct
[truncated: 401 more rows]

## Sheet: Figure_S9b
Methods	Cell_type	fraction	sampleID
BayesPrism (T1,2)	Endothelial cells	0.476093	sp_1_rct
BayesPrism (T1,2)	T lymphocytes	0.217272	sp_1_rct
BayesPrism (T1,2)	B lymphocytes	0.0714998	sp_1_rct
BayesPrism (T1,2)	MAST cells	0.0990009	sp_1_rct
BayesPrism (T1,2)	NK cells	0.136135	sp_1_rct
BayesPrism (T1,2)	Endothelial cells	0.471944	sp_2_rct
BayesPrism (T1,2)	T lymphocytes	0.198679	sp_2_rct
BayesPrism (T1,2)	B lymphocytes	0.0878883	sp_2_rct
BayesPrism (T1,2)	MAST cells	0.0918988	sp_2_rct
BayesPrism (T1,2)	NK cells	0.14959	sp_2_rct
BayesPrism (T1,2)	Endothelial cells	0.480289	sp_3_rct
BayesPrism (T1,2)	T lymphocytes	0.192733	sp_3_rct
BayesPrism (T1,2)	B lymphocytes	0.0598615	sp_3_rct
BayesPrism (T1,2)	MAST cells	0.103475	sp_3_rct
BayesPrism (T1,2)	NK cells	0.163641	sp_3_rct
BayesPrism (T1,2)	Endothelial cells	0.437552	sp_4_rct
BayesPrism (T1,2)	T lymphocytes	0.251752	sp_4_rct
BayesPrism (T1,2)	B lymphocytes	0.0906961	sp_4_rct
BayesPrism (T1,2)	MAST cells	0.0867411	sp_4_rct
BayesPrism (T1,2)	NK cells	0.133258	sp_4_rct
BayesPrism (T1,2)	Endothelial cells	0.45777	sp_5_rct
BayesPrism (T1,2)	T lymphocytes	0.185125	sp_5_rct
BayesPrism (T1,2)	B lymphocytes	0.0997434	sp_5_rct
BayesPrism (T1,2)	MAST cells	0.0978764	sp_5_rct
BayesPrism (T1,2)	NK cells	0.159485	sp_5_rct
BayesPrism (T1,2)	Endothelial cells	0.495414	sp_6_rct
BayesPrism (T1,2)	T lymphocytes	0.201415	sp_6_rct
BayesPrism (T1,2)	B lymphocytes	0.0512916	sp_6_rct
BayesPrism (T1,2)	MAST cells	0.0978599	sp_6_rct
BayesPrism (T1,2)	NK cells	0.154019	sp_6_rct
BayesPrism (T1,2)	Endothelial cells	0.479712	sp_7_rct
BayesPrism (T1,2)	T lymphocytes	0.233593	sp_7_rct
BayesPrism (T1,2)	B lymphocytes	0.0713587	sp_7_rct
BayesPrism (T1,2)	MAST cells	0.0847906	sp_7_rct
BayesPrism (T1,2)	NK cells	0.130546	sp_7_rct
BayesPrism (T1,2)	Endothelial cells	0.444738	sp_8_rct
BayesPrism (T1,2)	T lymphocytes	0.237789	sp_8_rct
BayesPrism (T1,2)	B lymphocytes	0.0735239	sp_8_rct
BayesPrism (T1,2)	MAST cells	0.0995604	sp_8_rct
BayesPrism (T1,2)	NK cells	0.144389	sp_8_rct
BayesPrism (T1,2)	Endothelial cells	0.455763	sp_9_rct
BayesPrism (T1,2)	T lymphocytes	0.215534	sp_9_rct
BayesPrism (T1,2)	B lymphocytes	0.0851581	sp_9_rct
BayesPrism (T1,2)	MAST cells	0.0985155	sp_9_rct
BayesPrism (T1,2)	NK cells	0.145029	sp_9_rct
BayesPrism (T1,2)	Endothelial cells	0.487684	sp_10_rct
BayesPrism (T1,2)	T lymphocytes	0.258429	sp_10_rct
BayesPrism (T1,2)	B lymphocytes	0.00551012	sp_10_rct
BayesPrism (T1,2)	MAST cells	0.0949642	sp_10_rct
BayesPrism (T1,2)	NK cells	0.153413	sp_10_rct
BayesPrism (T1,2)	Endothelial cells	0.500603	sp_11_rct
BayesPrism (T1,2)	T lymphocytes	0.221244	sp_11_rct
BayesPrism (T1,2)	B lymphocytes	0.0507063	sp_11_rct
BayesPrism (T1,2)	MAST cells	0.0952063	sp_11_rct
BayesPrism (T1,2)	NK cells	0.13224	sp_11_rct
BayesPrism (T1,2)	Endothelial cells	0.517637	sp_12_rct
BayesPrism (T1,2)	T lymphocytes	0.214226	sp_12_rct
BayesPrism (T1,2)	B lymphocytes	0.0280498	sp_12_rct
BayesPrism (T1,2)	MAST cells	0.0933095	sp_12_rct
BayesPrism (T1,2)	NK cells	0.146777	sp_12_rct
BayesPrism (T1,2)	Endothelial cells	0.444521	sp_13_rct
BayesPrism (T1,2)	T lymphocytes	0.20602	sp_13_rct
BayesPrism (T1,2)	B lymphocytes	0.104382	sp_13_rct
BayesPrism (T1,2)	MAST cells	0.100044	sp_13_rct
BayesPrism (T1,2)	NK cells	0.145032	sp_13_rct
BayesPrism (T1,2)	Endothelial cells	0.470848	sp_14_rct
BayesPrism (T1,2)	T lymphocytes	0.210987	sp_14_rct
BayesPrism (T1,2)	B lymphocytes	0.06715	sp_14_rct
BayesPrism (T1,2)	MAST cells	0.0993693	sp_14_rct
BayesPrism (T1,2)	NK cells	0.151646	sp_14_rct
BayesPrism (T1,2)	Endothelial cells	0.536218	sp_15_rct
BayesPrism (T1,2)	T lymphocytes	0.203305	sp_15_rct
BayesPrism (T1,2)	B lymphocytes	0.04085	sp_15_rct
BayesPrism (T1,2)	MAST cells	0.0782592	sp_15_rct
BayesPrism (T1,2)	NK cells	0.141368	sp_15_rct
BayesPrism (T1,2)	Endothelial cells	0.501692	sp_16_rct
BayesPrism (T1,2)	T lymphocytes	0.185085	sp_16_rct
BayesPrism (T1,2)	B lymphocytes	0.0708957	sp_16_rct
BayesPrism (T1,2)	MAST cells	0.09535	sp_16_rct
BayesPrism (T1,2)	NK cells	0.146977	sp_16_rct
BayesPrism (T1,2)	Endothelial cells	0.482144	sp_17_rct
BayesPrism (T1,2)	T lymphocytes	0.19203	sp_17_rct
BayesPrism (T1,2)	B lymphocytes	0.085937	sp_17_rct
BayesPrism (T1,2)	MAST cells	0.0890172	sp_17_rct
BayesPrism (T1,2)	NK cells	0.150872	sp_17_rct
BayesPrism (T1,2)	Endothelial cells	0.483925	sp_18_rct
BayesPrism (T1,2)	T lymphocytes	0.244035	sp_18_rct
BayesPrism (T1,2)	B lymphocytes	0.0272117	sp_18_rct
BayesPrism (T1,2)	MAST cells	0.0940051	sp_18_rct
BayesPrism (T1,2)	NK cells	0.150823	sp_18_rct
BayesPrism (T1,2)	Endothelial cells	0.50098	sp_19_rct
BayesPrism (T1,2)	T lymphocytes	0.176178	sp_19_rct
BayesPrism (T1,2)	B lymphocytes	0.0829727	sp_19_rct
BayesPrism (T1,2)	MAST cells	0.0923601	sp_19_rct
BayesPrism (T1,2)	NK cells	0.147509	sp_19_rct
BayesPrism (T1,2)	Endothelial cells	0.502632	sp_20_rct
BayesPrism (T1,2)	T lymphocytes	0.18563	sp_20_rct
BayesPrism (T1,2)	B lymphocytes	0.0603843	sp_20_rct
BayesPrism (T1,2)	MAST cells	0.100317	sp_20_rct
BayesPrism (T1,2)	NK cells	0.151036	sp_20_rct
BayesPrism (T1,2)	Endothelial cells	0.497154	sp_21_rct
BayesPrism (T1,2)	T lymphocytes	0.246197	sp_21_rct
BayesPrism (T1,2)	B lymphocytes	0.00904988	sp_21_rct
BayesPrism (T1,2)	MAST cells	0.101322	sp_21_rct
BayesPrism (T1,2)	NK cells	0.146277	sp_21_rct
BayesPrism (T1,2)	Endothelial cells	0.451519	sp_22_rct
BayesPrism (T1,2)	T lymphocytes	0.265894	sp_22_rct
BayesPrism (T1,2)	B lymphocytes	0.0429031	sp_22_rct
BayesPrism (T1,2)	MAST cells	0.0968205	sp_22_rct
BayesPrism (T1,2)	NK cells	0.142864	sp_22_rct
BayesPrism (T1,2)	Endothelial cells	0.456954	sp_23_rct
BayesPrism (T1,2)	T lymphocytes	0.237243	sp_23_rct
BayesPrism (T1,2)	B lymphocytes	0.0253782	sp_23_rct
BayesPrism (T1,2)	MAST cells	0.113706	sp_23_rct
BayesPrism (T1,2)	NK cells	0.166719	sp_23_rct
BayesPrism (T1,2)	Endothelial cells	0.494868	sp_24_rct
BayesPrism (T1,2)	T lymphocytes	0.281137	sp_24_rct
BayesPrism (T1,2)	B lymphocytes	0.0026359	sp_24_rct
BayesPrism (T1,2)	MAST cells	0.087153	sp_24_rct
BayesPrism (T1,2)	NK cells	0.134206	sp_24_rct
BayesPrism (T1,2)	Endothelial cells	0.483433	sp_25_rct
BayesPrism (T1,2)	T lymphocytes	0.261264	sp_25_rct
BayesPrism (T1,2)	B lymphocytes	0.00270506	sp_25_rct
BayesPrism (T1,2)	MAST cells	0.0968991	sp_25_rct
BayesPrism (T1,2)	NK cells	0.155699	sp_25_rct
BayesPrism (T1,2)	Endothelial cells	0.521582	sp_26_rct
BayesPrism (T1,2)	T lymphocytes	0.188299	sp_26_rct
BayesPrism (T1,2)	B lymphocytes	0.0756069	sp_26_rct
BayesPrism (T1,2)	MAST cells	0.082371	sp_26_rct
BayesPrism (T1,2)	NK cells	0.132141	sp_26_rct
BayesPrism (T1,2)	Endothelial cells	0.460144	sp_27_rct
BayesPrism (T1,2)	T lymphocytes	0.248638	sp_27_rct
BayesPrism (T1,2)	B lymphocytes	0.0439684	sp_27_rct
BayesPrism (T1,2)	MAST cells	0.10128	sp_27_rct
BayesPrism (T1,2)	NK cells	0.14597	sp_27_rct
BayesPrism (T1,2)	Endothelial cells	0.454791	sp_28_rct
BayesPrism (T1,2)	T lymphocytes	0.263474	sp_28_rct
BayesPrism (T1,2)	B lymphocytes	0.0369877	sp_28_rct
BayesPrism (T1,2)	MAST cells	0.102928	sp_28_rct
BayesPrism (T1,2)	NK cells	0.141819	sp_28_rct
BayesPrism (T1,2)	Endothelial cells	0.502515	sp_29_rct
BayesPrism (T1,2)	T lymphocytes	0.203353	sp_29_rct
BayesPrism (T1,2)	B lymphocytes	0.0516918	sp_29_rct
BayesPrism (T1,2)	MAST cells	0.0906895	sp_29_rct
BayesPrism (T1,2)	NK cells	0.151751	sp_29_rct
BayesPrism (T1,2)	Endothelial cells	0.547845	sp_30_rct
BayesPrism (T1,2)	T lymphocytes	0.18283	sp_30_rct
BayesPrism (T1,2)	B lymphocytes	0.0626414	sp_30_rct
BayesPrism (T1,2)	MAST cells	0.0800134	sp_30_rct
BayesPrism (T1,2)	NK cells	0.12667	sp_30_rct
BayesPrism (T1,2)	Endothelial cells	0.506668	sp_31_rct
BayesPrism (T1,2)	T lymphocytes	0.169093	sp_31_rct
BayesPrism (T1,2)	B lymphocytes	0.087595	sp_31_rct
BayesPrism (T1,2)	MAST cells	0.0880027	sp_31_rct
BayesPrism (T1,2)	NK cells	0.148641	sp_31_rct
BayesPrism (T1,2)	Endothelial cells	0.444619	sp_32_rct
BayesPrism (T1,2)	T lymphocytes	0.233156	sp_32_rct
BayesPrism (T1,2)	B lymphocytes	0.0747083	sp_32_rct
BayesPrism (T1,2)	MAST cells	0.0871737	sp_32_rct
BayesPrism (T1,2)	NK cells	0.160343	sp_32_rct
BayesPrism (T1,2)	Endothelial cells	0.482035	sp_33_rct
BayesPrism (T1,2)	T lymphocytes	0.230251	sp_33_rct
BayesPrism (T1,2)	B lymphocytes	0.0526094	sp_33_rct
BayesPrism (T1,2)	MAST cells	0.0900228	sp_33_rct
BayesPrism (T1,2)	NK cells	0.145081	sp_33_rct
BayesPrism (T1,2)	Endothelial cells	0.528019	sp_34_rct
BayesPrism (T1,2)	T lymphocytes	0.187667	sp_34_rct
BayesPrism (T1,2)	B lymphocytes	0.0626847	sp_34_rct
BayesPrism (T1,2)	MAST cells	0.0839929	sp_34_rct
BayesPrism (T1,2)	NK cells	0.137637	sp_34_rct
BayesPrism (T1,2)	Endothelial cells	0.471767	sp_35_rct
BayesPrism (T1,2)	T lymphocytes	0.260232	sp_35_rct
BayesPrism (T1,2)	B lymphocytes	0.0484262	sp_35_rct
BayesPrism (T1,2)	MAST cells	0.0837588	sp_35_rct
BayesPrism (T1,2)	NK cells	0.135816	sp_35_rct
BayesPrism (T1,2)	Endothelial cells	0.439301	sp_36_rct
BayesPrism (T1,2)	T lymphocytes	0.23387	sp_36_rct
BayesPrism (T1,2)	B lymphocytes	0.0438684	sp_36_rct
BayesPrism (T1,2)	MAST cells	0.111635	sp_36_rct
BayesPrism (T1,2)	NK cells	0.171326	sp_36_rct
BayesPrism (T1,2)	Endothelial cells	0.488621	sp_37_rct
BayesPrism (T1,2)	T lymphocytes	0.190005	sp_37_rct
BayesPrism (T1,2)	B lymphocytes	0.0722781	sp_37_rct
BayesPrism (T1,2)	MAST cells	0.0885872	sp_37_rct
BayesPrism (T1,2)	NK cells	0.160509	sp_37_rct
BayesPrism (T1,2)	Endothelial cells	0.514524	sp_38_rct
BayesPrism (T1,2)	T lymphocytes	0.224462	sp_38_rct
BayesPrism (T1,2)	B lymphocytes	0.0344495	sp_38_rct
BayesPrism (T1,2)	MAST cells	0.0840596	sp_38_rct
BayesPrism (T1,2)	NK cells	0.142505	sp_38_rct
BayesPrism (T1,2)	Endothelial cells	0.461512	sp_39_rct
BayesPrism (T1,2)	T lymphocytes	0.232094	sp_39_rct
BayesPrism (T1,2)	B lymphocytes	0.0433656	sp_39_rct
BayesPrism (T1,2)	MAST cells	0.10309	sp_39_rct
BayesPrism (T1,2)	NK cells	0.159938	sp_39_rct
BayesPrism (T1,2)	Endothelial cells	0.482231	sp_40_rct
BayesPrism (T1,2)	T lymphocytes	0.214464	sp_40_rct
BayesPrism (T1,2)	B lymphocytes	0.0809422	sp_40_rct
BayesPrism (T1,2)	MAST cells	0.086947	sp_40_rct
BayesPrism (T1,2)	NK cells	0.135416	sp_40_rct
BayesPrism (T1,2)	Endothelial cells	0.483676	sp_41_rct
BayesPrism (T1,2)	T lymphocytes	0.234673	sp_41_rct
BayesPrism (T1,2)	B lymphocytes	0.0379478	sp_41_rct
BayesPrism (T1,2)	MAST cells	0.0905036	sp_41_rct
BayesPrism (T1,2)	NK cells	0.1532	sp_41_rct
BayesPrism (T1,2)	Endothelial cells	0.482208	sp_42_rct
BayesPrism (T1,2)	T lymphocytes	0.183682	sp_42_rct
BayesPrism (T1,2)	B lymphocytes	0.0839776	sp_42_rct
BayesPrism (T1,2)	MAST cells	0.0942745	sp_42_rct
BayesPrism (T1,2)	NK cells	0.155858	sp_42_rct
BayesPrism (T1,2)	Endothelial cells	0.491858	sp_43_rct
BayesPrism (T1,2)	T lymphocytes	0.197856	sp_43_rct
BayesPrism (T1,2)	B lymphocytes	0.0865484	sp_43_rct
BayesPrism (T1,2)	MAST cells	0.0894739	sp_43_rct
BayesPrism (T1,2)	NK cells	0.134264	sp_43_rct
BayesPrism (T1,2)	Endothelial cells	0.453348	sp_44_rct
BayesPrism (T1,2)	T lymphocytes	0.247928	sp_44_rct
BayesPrism (T1,2)	B lymphocytes	0.0627991	sp_44_rct
BayesPrism (T1,2)	MAST cells	0.0919813	sp_44_rct
BayesPrism (T1,2)	NK cells	0.143943	sp_44_rct
BayesPrism (T1,2)	Endothelial cells	0.460878	sp_45_rct
BayesPrism (T1,2)	T lymphocytes	0.1796	sp_45_rct
BayesPrism (T1,2)	B lymphocytes	0.115977	sp_45_rct
BayesPrism (T1,2)	MAST cells	0.0867727	sp_45_rct
BayesPrism (T1,2)	NK cells	0.156772	sp_45_rct
BayesPrism (T1,2)	Endothelial cells	0.505131	sp_46_rct
BayesPrism (T1,2)	T lymphocytes	0.219332	sp_46_rct
BayesPrism (T1,2)	B lymphocytes	0.0585533	sp_46_rct
BayesPrism (T1,2)	MAST cells	0.0832436	sp_46_rct
BayesPrism (T1,2)	NK cells	0.13374	sp_46_rct
BayesPrism (T1,2)	Endothelial cells	0.481438	sp_47_rct
BayesPrism (T1,2)	T lymphocytes	0.214191	sp_47_rct
BayesPrism (T1,2)	B lymphocytes	0.0558376	sp_47_rct
BayesPrism (T1,2)	MAST cells	0.0909163	sp_47_rct
BayesPrism (T1,2)	NK cells	0.157618	sp_47_rct
BayesPrism (T1,2)	Endothelial cells	0.496768	sp_48_rct
BayesPrism (T1,2)	T lymphocytes	0.256088	sp_48_rct
BayesPrism (T1,2)	B lymphocytes	0.0109455	sp_48_rct
BayesPrism (T1,2)	MAST cells	0.0886535	sp_48_rct
BayesPrism (T1,2)	NK cells	0.147545	sp_48_rct
BayesPrism (T1,2)	Endothelial cells	0.47704	sp_49_rct
BayesPrism (T1,2)	T lymphocytes	0.221796	sp_49_rct
BayesPrism (T1,2)	B lymphocytes	0.0503356	sp_49_rct
BayesPrism (T1,2)	MAST cells	0.107545	sp_49_rct
BayesPrism (T1,2)	NK cells	0.143284	sp_49_rct
BayesPrism (T1,2)	Endothelial cells	0.534036	sp_50_rct
BayesPrism (T1,2)	T lymphocytes	0.209768	sp_50_rct
BayesPrism (T1,2)	B lymphocytes	0.0476705	sp_50_rct
BayesPrism (T1,2)	MAST cells	0.0835644	sp_50_rct
BayesPrism (T1,2)	NK cells	0.124961	sp_50_rct
BayesPrism (T1,2)	Endothelial cells	0.518999	sp_51_rct
BayesPrism (T1,2)	T lymphocytes	0.193706	sp_51_rct
BayesPrism (T1,2)	B lymphocytes	0.0495818	sp_51_rct
BayesPrism (T1,2)	MAST cells	0.0981368	sp_51_rct
BayesPrism (T1,2)	NK cells	0.139576	sp_51_rct
BayesPrism (T1,2)	Endothelial cells	0.487616	sp_52_rct
BayesPrism (T1,2)	T lymphocytes	0.207449	sp_52_rct
BayesPrism (T1,2)	B lymphocytes	0.0746503	sp_52_rct
BayesPrism (T1,2)	MAST cells	0.103013	sp_52_rct
BayesPrism (T1,2)	NK cells	0.127271	sp_52_rct
BayesPrism (T1,2)	Endothelial cells	0.464435	sp_53_rct
BayesPrism (T1,2)	T lymphocytes	0.258969	sp_53_rct
BayesPrism (T1,2)	B lymphocytes	0.0152139	sp_53_rct
BayesPrism (T1,2)	MAST cells	0.110286	sp_53_rct
BayesPrism (T1,2)	NK cells	0.151096	sp_53_rct
BayesPrism (T1,2)	Endothelial cells	0.417726	sp_54_rct
BayesPrism (T1,2)	T lymphocytes	0.240919	sp_54_rct
BayesPrism (T1,2)	B lymphocytes	0.0958983	sp_54_rct
BayesPrism (T1,2)	MAST cells	0.0905438	sp_54_rct
BayesPrism (T1,2)	NK cells	0.154914	sp_54_rct
BayesPrism (T1,2)	Endothelial cells	0.496504	sp_55_rct
BayesPrism (T1,2)	T lymphocytes	0.207499	sp_55_rct
BayesPrism (T1,2)	B lymphocytes	0.0620474	sp_55_rct
BayesPrism (T1,2)	MAST cells	0.0968439	sp_55_rct
BayesPrism (T1,2)	NK cells	0.137105	sp_55_rct
BayesPrism (T1,2)	Endothelial cells	0.479959	sp_56_rct
BayesPrism (T1,2)	T lymphocytes	0.240257	sp_56_rct
BayesPrism (T1,2)	B lymphocytes	0.0356813	sp_56_rct
BayesPrism (T1,2)	MAST cells	0.0987371	sp_56_rct
BayesPrism (T1,2)	NK cells	0.145366	sp_56_rct
BayesPrism (T1,2)	Endothelial cells	0.492828	sp_57_rct
BayesPrism (T1,2)	T lymphocytes	0.214844	sp_57_rct
BayesPrism (T1,2)	B lymphocytes	0.0443789	sp_57_rct
BayesPrism (T1,2)	MAST cells	0.0993592	sp_57_rct
BayesPrism (T1,2)	NK cells	0.14859	sp_57_rct
BayesPrism (T1,2)	Endothelial cells	0.473025	sp_58_rct
BayesPrism (T1,2)	T lymphocytes	0.233278	sp_58_rct
BayesPrism (T1,2)	B lymphocytes	0.0625858	sp_58_rct
BayesPrism (T1,2)	MAST cells	0.0894611	sp_58_rct
BayesPrism (T1,2)	NK cells	0.141651	sp_58_rct
BayesPrism (T1,2)	Endothelial cells	0.430807	sp_59_rct
BayesPrism (T1,2)	T lymphocytes	0.232073	sp_59_rct
BayesPrism (T1,2)	B lymphocytes	0.0844921	sp_59_rct
BayesPrism (T1,2)	MAST cells	0.100607	sp_59_rct
BayesPrism (T1,2)	NK cells	0.15202	sp_59_rct
BayesPrism (T1,2)	Endothelial cells	0.449011	sp_60_rct
BayesPrism (T1,2)	T lymphocytes	0.269251	sp_60_rct
BayesPrism (T1,2)	B lymphocytes	0.0181424	sp_60_rct
BayesPrism (T1,2)	MAST cells	0.104871	sp_60_rct
BayesPrism (T1,2)	NK cells	0.158724	sp_60_rct
BayesPrism (T1,2)	Endothelial cells	0.471042	sp_61_rct
BayesPrism (T1,2)	T lymphocytes	0.155175	sp_61_rct
BayesPrism (T1,2)	B lymphocytes	0.1197	sp_61_rct
BayesPrism (T1,2)	MAST cells	0.103432	sp_61_rct
BayesPrism (T1,2)	NK cells	0.15065	sp_61_rct
BayesPrism (T1,2)	Endothelial cells	0.465478	sp_62_rct
BayesPrism (T1,2)	T lymphocytes	0.294574	sp_62_rct
BayesPrism (T1,2)	B lymphocytes	0.00132082	sp_62_rct
BayesPrism (T1,2)	MAST cells	0.0901902	sp_62_rct
BayesPrism (T1,2)	NK cells	0.148437	sp_62_rct
BayesPrism (T1,2)	Endothelial cells	0.435886	sp_63_rct
BayesPrism (T1,2)	T lymphocytes	0.269073	sp_63_rct
BayesPrism (T1,2)	B lymphocytes	0.06776	sp_63_rct
BayesPrism (T1,2)	MAST cells	0.0942179	sp_63_rct
BayesPrism (T1,2)	NK cells	0.133063	sp_63_rct
BayesPrism (T1,2)	Endothelial cells	0.448008	sp_64_rct
BayesPrism (T1,2)	T lymphocytes	0.226076	sp_64_rct
BayesPrism (T1,2)	B lymphocytes	0.0565314	sp_64_rct
BayesPrism (T1,2)	MAST cells	0.105312	sp_64_rct
BayesPrism (T1,2)	NK cells	0.164072	sp_64_rct
BayesPrism (T1,2)	Endothelial cells	0.48938	sp_65_rct
BayesPrism (T1,2)	T lymphocytes	0.215869	sp_65_rct
BayesPrism (T1,2)	B lymphocytes	0.0458395	sp_65_rct
BayesPrism (T1,2)	MAST cells	0.0957939	sp_65_rct
BayesPrism (T1,2)	NK cells	0.153117	sp_65_rct
BayesPrism (T1,2)	Endothelial cells	0.466268	sp_66_rct
BayesPrism (T1,2)	T lymphocytes	0.179172	sp_66_rct
BayesPrism (T1,2)	B lymphocytes	0.136643	sp_66_rct
BayesPrism (T1,2)	MAST cells	0.0817733	sp_66_rct
BayesPrism (T1,2)	NK cells	0.136143	sp_66_rct
BayesPrism (T1,2)	Endothelial cells	0.525587	sp_67_rct
BayesPrism (T1,2)	T lymphocytes	0.15417	sp_67_rct
BayesPrism (T1,2)	B lymphocytes	0.0982559	sp_67_rct
BayesPrism (T1,2)	MAST cells	0.0934425	sp_67_rct
BayesPrism (T1,2)	NK cells	0.128545	sp_67_rct
BayesPrism (T1,2)	Endothelial cells	0.503449	sp_68_rct
BayesPrism (T1,2)	T lymphocytes	0.207868	sp_68_rct
BayesPrism (T1,2)	B lymphocytes	0.0669575	sp_68_rct
BayesPrism (T1,2)	MAST cells	0.0789739	sp_68_rct
BayesPrism (T1,2)	NK cells	0.142751	sp_68_rct
BayesPrism (T1,2)	Endothelial cells	0.497033	sp_69_rct
BayesPrism (T1,2)	T lymphocytes	0.185558	sp_69_rct
BayesPrism (T1,2)	B lymphocytes	0.0827126	sp_69_rct
BayesPrism (T1,2)	MAST cells	0.0853914	sp_69_rct
BayesPrism (T1,2)	NK cells	0.149305	sp_69_rct
BayesPrism (T1,2)	Endothelial cells	0.485779	sp_70_rct
BayesPrism (T1,2)	T lymphocytes	0.224219	sp_70_rct
BayesPrism (T1,2)	B lymphocytes	0.0494446	sp_70_rct
BayesPrism (T1,2)	MAST cells	0.0975978	sp_70_rct
BayesPrism (T1,2)	NK cells	0.142959	sp_70_rct
BayesPrism (T1,2)	Endothelial cells	0.449977	sp_71_rct
BayesPrism (T1,2)	T lymphocytes	0.218243	sp_71_rct
BayesPrism (T1,2)	B lymphocytes	0.0604232	sp_71_rct
BayesPrism (T1,2)	MAST cells	0.112646	sp_71_rct
BayesPrism (T1,2)	NK cells	0.158711	sp_71_rct
BayesPrism (T1,2)	Endothelial cells	0.492938	sp_72_rct
BayesPrism (T1,2)	T lymphocytes	0.22638	sp_72_rct
BayesPrism (T1,2)	B lymphocytes	0.0611743	sp_72_rct
BayesPrism (T1,2)	MAST cells	0.0855209	sp_72_rct
BayesPrism (T1,2)	NK cells	0.133987	sp_72_rct
BayesPrism (T1,2)	Endothelial cells	0.501189	sp_73_rct
BayesPrism (T1,2)	T lymphocytes	0.223678	sp_73_rct
BayesPrism (T1,2)	B lymphocytes	0.0443991	sp_73_rct
BayesPrism (T1,2)	MAST cells	0.0899273	sp_73_rct
BayesPrism (T1,2)	NK cells	0.140806	sp_73_rct
BayesPrism (T1,2)	Endothelial cells	0.535993	sp_74_rct
BayesPrism (T1,2)	T lymphocytes	0.206442	sp_74_rct
BayesPrism (T1,2)	B lymphocytes	0.0295945	sp_74_rct
BayesPrism (T1,2)	MAST cells	0.0834881	sp_74_rct
BayesPrism (T1,2)	NK cells	0.144482	sp_74_rct
BayesPrism (T1,2)	Endothelial cells	0.494263	sp_75_rct
BayesPrism (T1,2)	T lymphocytes	0.210063	sp_75_rct
BayesPrism (T1,2)	B lymphocytes	0.065192	sp_75_rct
BayesPrism (T1,2)	MAST cells	0.0895583	sp_75_rct
BayesPrism (T1,2)	NK cells	0.140924	sp_75_rct
BayesPrism (T1,2)	Endothelial cells	0.494173	sp_76_rct
BayesPrism (T1,2)	T lymphocytes	0.189646	sp_76_rct
BayesPrism (T1,2)	B lymphocytes	0.0566423	sp_76_rct
BayesPrism (T1,2)	MAST cells	0.0998092	sp_76_rct
BayesPrism (T1,2)	NK cells	0.159729	sp_76_rct
BayesPrism (T1,2)	Endothelial cells	0.540741	sp_77_rct
BayesPrism (T1,2)	T lymphocytes	0.220976	sp_77_rct
BayesPrism (T1,2)	B lymphocytes	0.0235782	sp_77_rct
BayesPrism (T1,2)	MAST cells	0.0778424	sp_77_rct
BayesPrism (T1,2)	NK cells	0.136862	sp_77_rct
BayesPrism (T1,2)	Endothelial cells	0.516995	sp_78_rct
BayesPrism (T1,2)	T lymphocytes	0.213282	sp_78_rct
BayesPrism (T1,2)	B lymphocytes	0.0396904	sp_78_rct
BayesPrism (T1,2)	MAST cells	0.0911585	sp_78_rct
BayesPrism (T1,2)	NK cells	0.138874	sp_78_rct
BayesPrism (T1,2)	Endothelial cells	0.471399	sp_79_rct
BayesPrism (T1,2)	T lymphocytes	0.272099	sp_79_rct
BayesPrism (T1,2)	B lymphocytes	0.0031045	sp_79_rct
BayesPrism (T1,2)	MAST cells	0.101957	sp_79_rct
BayesPrism (T1,2)	NK cells	0.151441	sp_79_rct
BayesPrism (T1,2)	Endothelial cells	0.5223	sp_80_rct
BayesPrism (T1,2)	T lymphocytes	0.204829	sp_80_rct
BayesPrism (T1,2)	B lymphocytes	0.0362613	sp_80_rct
BayesPrism (T1,2)	MAST cells	0.0929446	sp_80_rct
BayesPrism (T1,2)	NK cells	0.143666	sp_80_rct
BayesPrism (T1,2)	Endothelial cells	0.466291	sp_81_rct
BayesPrism (T1,2)	T lymphocytes	0.271528	sp_81_rct
BayesPrism (T1,2)	B lymphocytes	0.0342008	sp_81_rct
BayesPrism (T1,2)	MAST cells	0.0929738	sp_81_rct
BayesPrism (T1,2)	NK cells	0.135007	sp_81_rct
BayesPrism (T1,2)	Endothelial cells	0.500276	sp_82_rct
BayesPrism (T1,2)	T lymphocytes	0.219855	sp_82_rct
BayesPrism (T1,2)	B lymphocytes	0.0308985	sp_82_rct
BayesPrism (T1,2)	MAST cells	0.0968959	sp_82_rct
BayesPrism (T1,2)	NK cells	0.152074	sp_82_rct
BayesPrism (T1,2)	Endothelial cells	0.48502	sp_83_rct
BayesPrism (T1,2)	T lymphocytes	0.189525	sp_83_rct
BayesPrism (T1,2)	B lymphocytes	0.107311	sp_83_rct
BayesPrism (T1,2)	MAST cells	0.0862946	sp_83_rct
BayesPrism (T1,2)	NK cells	0.13185	sp_83_rct
BayesPrism (T1,2)	Endothelial cells	0.47923	sp_84_rct
BayesPrism (T1,2)	T lymphocytes	0.270754	sp_84_rct
BayesPrism (T1,2)	B lymphocytes	0.0227016	sp_84_rct
BayesPrism (T1,2)	MAST cells	0.0874165	sp_84_rct
BayesPrism (T1,2)	NK cells	0.139898	sp_84_rct
BayesPrism (T1,2)	Endothelial cells	0.492371	sp_85_rct
BayesPrism (T1,2)	T lymphocytes	0.235299	sp_85_rct
BayesPrism (T1,2)	B lymphocytes	0.0446909	sp_85_rct
BayesPrism (T1,2)	MAST cells	0.0888131	sp_85_rct
BayesPrism (T1,2)	NK cells	0.138826	sp_85_rct
BayesPrism (T1,2)	Endothelial cells	0.472307	sp_86_rct
BayesPrism (T1,2)	T lymphocytes	0.241966	sp_86_rct
BayesPrism (T1,2)	B lymphocytes	0.0363515	sp_86_rct
BayesPrism (T1,2)	MAST cells	0.100569	sp_86_rct
BayesPrism (T1,2)	NK cells	0.148806	sp_86_rct
BayesPrism (T1,2)	Endothelial cells	0.463456	sp_87_rct
BayesPrism (T1,2)	T lymphocytes	0.238757	sp_87_rct
BayesPrism (T1,2)	B lymphocytes	0.0538991	sp_87_rct
BayesPrism (T1,2)	MAST cells	0.0916495	sp_87_rct
BayesPrism (T1,2)	NK cells	0.152238	sp_87_rct
BayesPrism (T1,2)	Endothelial cells	0.47998	sp_88_rct
BayesPrism (T1,2)	T lymphocytes	0.217757	sp_88_rct
BayesPrism (T1,2)	B lymphocytes	0.0578369	sp_88_rct
BayesPrism (T1,2)	MAST cells	0.101745	sp_88_rct
BayesPrism (T1,2)	NK cells	0.142681	sp_88_rct
BayesPrism (T1,2)	Endothelial cells	0.517181	sp_89_rct
BayesPrism (T1,2)	T lymphocytes	0.192385	sp_89_rct
BayesPrism (T1,2)	B lymphocytes	0.0670065	sp_89_rct
BayesPrism (T1,2)	MAST cells	0.0824406	sp_89_rct
BayesPrism (T1,2)	NK cells	0.140987	sp_89_rct
BayesPrism (T1,2)	Endothelial cells	0.478639	sp_90_rct
BayesPrism (T1,2)	T lymphocytes	0.231747	sp_90_rct
BayesPrism (T1,2)	B lymphocytes	0.0625476	sp_90_rct
BayesPrism (T1,2)	MAST cells	0.0848505	sp_90_rct
BayesPrism (T1,2)	NK cells	0.142216	sp_90_rct
BayesPrism (T1,2)	Endothelial cells	0.470543	sp_91_rct
BayesPrism (T1,2)	T lymphocytes	0.247896	sp_91_rct
BayesPrism (T1,2)	B lymphocytes	0.0277797	sp_91_rct
BayesPrism (T1,2)	MAST cells	0.100174	sp_91_rct
BayesPrism (T1,2)	NK cells	0.153608	sp_91_rct
BayesPrism (T1,2)	Endothelial cells	0.467156	sp_92_rct
BayesPrism (T1,2)	T lymphocytes	0.267307	sp_92_rct
BayesPrism (T1,2)	B lymphocytes	0.0403022	sp_92_rct
BayesPrism (T1,2)	MAST cells	0.090631	sp_92_rct
BayesPrism (T1,2)	NK cells	0.134604	sp_92_rct
BayesPrism (T1,2)	Endothelial cells	0.481023	sp_93_rct
BayesPrism (T1,2)	T lymphocytes	0.2407	sp_93_rct
BayesPrism (T1,2)	B lymphocytes	0.0440331	sp_93_rct
BayesPrism (T1,2)	MAST cells	0.0987686	sp_93_rct
BayesPrism (T1,2)	NK cells	0.135476	sp_93_rct
BayesPrism (T1,2)	Endothelial cells	0.495445	sp_94_rct
BayesPrism (T1,2)	T lymphocytes	0.206484	sp_94_rct
BayesPrism (T1,2)	B lymphocytes	0.0637888	sp_94_rct
BayesPrism (T1,2)	MAST cells	0.0944117	sp_94_rct
BayesPrism (T1,2)	NK cells	0.13987	sp_94_rct
BayesPrism (T1,2)	Endothelial cells	0.51629	sp_95_rct
BayesPrism (T1,2)	T lymphocytes	0.221402	sp_95_rct
BayesPrism (T1,2)	B lymphocytes	0.0140673	sp_95_rct
BayesPrism (T1,2)	MAST cells	0.088456	sp_95_rct
BayesPrism (T1,2)	NK cells	0.159784	sp_95_rct
BayesPrism (T1,2)	Endothelial cells	0.45485	sp_96_rct
BayesPrism (T1,2)	T lymphocytes	0.220937	sp_96_rct
BayesPrism (T1,2)	B lymphocytes	0.0820142	sp_96_rct
BayesPrism (T1,2)	MAST cells	0.0956859	sp_96_rct
BayesPrism (T1,2)	NK cells	0.146513	sp_96_rct
BayesPrism (T1,2)	Endothelial cells	0.501355	sp_97_rct
BayesPrism (T1,2)	T lymphocytes	0.244503	sp_97_rct
BayesPrism (T1,2)	B lymphocytes	0.0330353	sp_97_rct
BayesPrism (T1,2)	MAST cells	0.0857113	sp_97_rct
BayesPrism (T1,2)	NK cells	0.135395	sp_97_rct
BayesPrism (T1,2)	Endothelial cells	0.488175	sp_98_rct
BayesPrism (T1,2)	T lymphocytes	0.213504	sp_98_rct
BayesPrism (T1,2)	B lymphocytes	0.085674	sp_98_rct
BayesPrism (T1,2)	MAST cells	0.0871112	sp_98_rct
BayesPrism (T1,2)	NK cells	0.125535	sp_98_rct
BayesPrism (T1,2)	Endothelial cells	0.442987	sp_99_rct
BayesPrism (T1,2)	T lymphocytes	0.244414	sp_99_rct
BayesPrism (T1,2)	B lymphocytes	0.049658	sp_99_rct
BayesPrism (T1,2)	MAST cells	0.100991	sp_99_rct
BayesPrism (T1,2)	NK cells	0.161951	sp_99_rct
BayesPrism (T1,2)	Endothelial cells	0.450652	sp_100_rct
BayesPrism (T1,2)	T lymphocytes	0.205436	sp_100_rct
BayesPrism (T1,2)	B lymphocytes	0.0889173	sp_100_rct
BayesPrism (T1,2)	MAST cells	0.0977463	sp_100_rct
BayesPrism (T1,2)	NK cells	0.157248	sp_100_rct
ReDeconv	Endothelial cells	0.199592	sp_1_rct
ReDeconv	T lymphocytes	0.201886	sp_1_rct
ReDeconv	B lymphocytes	0.2149	sp_1_rct
ReDeconv	MAST cells	0.194948	sp_1_rct
ReDeconv	NK cells	0.188674	sp_1_rct
ReDeconv	Endothelial cells	0.196171	sp_2_rct
ReDeconv	T lymphocytes	0.198127	sp_2_rct
ReDeconv	B lymphocytes	0.207136	sp_2_rct
ReDeconv	MAST cells	0.196121	sp_2_rct
ReDeconv	NK cells	0.202445	sp_2_rct
ReDeconv	Endothelial cells	0.194661	sp_3_rct
ReDeconv	T lymphocytes	0.170264	sp_3_rct
ReDeconv	B lymphocytes	0.217431	sp_3_rct
ReDeconv	MAST cells	0.213722	sp_3_rct
ReDeconv	NK cells	0.203922	sp_3_rct
ReDeconv	Endothelial cells	0.189525	sp_4_rct
ReDeconv	T lymphocytes	0.214705	sp_4_rct
ReDeconv	B lymphocytes	0.214524	sp_4_rct
ReDeconv	MAST cells	0.188707	sp_4_rct
ReDeconv	NK cells	0.19254	sp_4_rct
ReDeconv	Endothelial cells	0.18029	sp_5_rct
ReDeconv	T lymphocytes	0.202081	sp_5_rct
ReDeconv	B lymphocytes	0.211192	sp_5_rct
ReDeconv	MAST cells	0.207384	sp_5_rct
ReDeconv	NK cells	0.199054	sp_5_rct
ReDeconv	Endothelial cells	0.203209	sp_6_rct
ReDeconv	T lymphocytes	0.191298	sp_6_rct
ReDeconv	B lymphocytes	0.203763	sp_6_rct
ReDeconv	MAST cells	0.200023	sp_6_rct
ReDeconv	NK cells	0.201706	sp_6_rct
ReDeconv	Endothelial cells	0.201068	sp_7_rct
ReDeconv	T lymphocytes	0.220355	sp_7_rct
ReDeconv	B lymphocytes	0.193838	sp_7_rct
ReDeconv	MAST cells	0.195363	sp_7_rct
ReDeconv	NK cells	0.189376	sp_7_rct
ReDeconv	Endothelial cells	0.178595	sp_8_rct
ReDeconv	T lymphocytes	0.200179	sp_8_rct
ReDeconv	B lymphocytes	0.205789	sp_8_rct
ReDeconv	MAST cells	0.212119	sp_8_rct
ReDeconv	NK cells	0.203318	sp_8_rct
ReDeconv	Endothelial cells	0.186603	sp_9_rct
ReDeconv	T lymphocytes	0.201923	sp_9_rct
ReDeconv	B lymphocytes	0.210389	sp_9_rct
ReDeconv	MAST cells	0.206456	sp_9_rct
ReDeconv	NK cells	0.194628	sp_9_rct
ReDeconv	Endothelial cells	0.202285	sp_10_rct
ReDeconv	T lymphocytes	0.198665	sp_10_rct
ReDeconv	B lymphocytes	0.188492	sp_10_rct
ReDeconv	MAST cells	0.207362	sp_10_rct
ReDeconv	NK cells	0.203196	sp_10_rct
ReDeconv	Endothelial cells	0.212691	sp_11_rct
ReDeconv	T lymphocytes	0.197947	sp_11_rct
ReDeconv	B lymphocytes	0.198098	sp_11_rct
ReDeconv	MAST cells	0.197615	sp_11_rct
ReDeconv	NK cells	0.193649	sp_11_rct
ReDeconv	Endothelial cells	0.221721	sp_12_rct
ReDeconv	T lymphocytes	0.18384	sp_12_rct
ReDeconv	B lymphocytes	0.183573	sp_12_rct
ReDeconv	MAST cells	0.203942	sp_12_rct
ReDeconv	NK cells	0.206924	sp_12_rct
ReDeconv	Endothelial cells	0.191016	sp_13_rct
ReDeconv	T lymphocytes	0.208471	sp_13_rct
ReDeconv	B lymphocytes	0.191967	sp_13_rct
ReDeconv	MAST cells	0.213784	sp_13_rct
ReDeconv	NK cells	0.194761	sp_13_rct
ReDeconv	Endothelial cells	0.19352	sp_14_rct
ReDeconv	T lymphocytes	0.18025	sp_14_rct
ReDeconv	B lymphocytes	0.216073	sp_14_rct
ReDeconv	MAST cells	0.207288	sp_14_rct
ReDeconv	NK cells	0.202868	sp_14_rct
ReDeconv	Endothelial cells	0.228272	sp_15_rct
ReDeconv	T lymphocytes	0.188092	sp_15_rct
ReDeconv	B lymphocytes	0.206405	sp_15_rct
ReDeconv	MAST cells	0.181969	sp_15_rct
ReDeconv	NK cells	0.195263	sp_15_rct
ReDeconv	Endothelial cells	0.209753	sp_16_rct
ReDeconv	T lymphocytes	0.204751	sp_16_rct
ReDeconv	B lymphocytes	0.194572	sp_16_rct
ReDeconv	MAST cells	0.19854	sp_16_rct
ReDeconv	NK cells	0.192384	sp_16_rct
ReDeconv	Endothelial cells	0.21293	sp_17_rct
ReDeconv	T lymphocytes	0.179178	sp_17_rct
ReDeconv	B lymphocytes	0.192359	sp_17_rct
ReDeconv	MAST cells	0.205621	sp_17_rct
ReDeconv	NK cells	0.209911	sp_17_rct
ReDeconv	Endothelial cells	0.193628	sp_18_rct
ReDeconv	T lymphocytes	0.193124	sp_18_rct
ReDeconv	B lymphocytes	0.224037	sp_18_rct
ReDeconv	MAST cells	0.190631	sp_18_rct
ReDeconv	NK cells	0.198579	sp_18_rct
ReDeconv	Endothelial cells	0.21553	sp_19_rct
ReDeconv	T lymphocytes	0.177242	sp_19_rct
ReDeconv	B lymphocytes	0.200547	sp_19_rct
ReDeconv	MAST cells	0.204443	sp_19_rct
ReDeconv	NK cells	0.202238	sp_19_rct
ReDeconv	Endothelial cells	0.210683	sp_20_rct
ReDeconv	T lymphocytes	0.180131	sp_20_rct
ReDeconv	B lymphocytes	0.202724	sp_20_rct
ReDeconv	MAST cells	0.20158	sp_20_rct
ReDeconv	NK cells	0.204882	sp_20_rct
ReDeconv	Endothelial cells	0.200108	sp_21_rct
ReDeconv	T lymphocytes	0.193098	sp_21_rct
ReDeconv	B lymphocytes	0.191621	sp_21_rct
ReDeconv	MAST cells	0.213391	sp_21_rct
ReDeconv	NK cells	0.201783	sp_21_rct
ReDeconv	Endothelial cells	0.181988	sp_22_rct
ReDeconv	T lymphocytes	0.203417	sp_22_rct
ReDeconv	B lymphocytes	0.223844	sp_22_rct
ReDeconv	MAST cells	0.19788	sp_22_rct
ReDeconv	NK cells	0.192871	sp_22_rct
ReDeconv	Endothelial cells	0.179243	sp_23_rct
ReDeconv	T lymphocytes	0.198201	sp_23_rct
ReDeconv	B lymphocytes	0.205994	sp_23_rct
ReDeconv	MAST cells	0.207007	sp_23_rct
ReDeconv	NK cells	0.209556	sp_23_rct
ReDeconv	Endothelial cells	0.200993	sp_24_rct
ReDeconv	T lymphocytes	0.200462	sp_24_rct
ReDeconv	B lymphocytes	0.209302	sp_24_rct
ReDeconv	MAST cells	0.19021	sp_24_rct
ReDeconv	NK cells	0.199032	sp_24_rct
ReDeconv	Endothelial cells	0.192733	sp_25_rct
ReDeconv	T lymphocytes	0.184902	sp_25_rct
ReDeconv	B lymphocytes	0.210924	sp_25_rct
ReDeconv	MAST cells	0.203294	sp_25_rct
ReDeconv	NK cells	0.208148	sp_25_rct
ReDeconv	Endothelial cells	0.232161	sp_26_rct
ReDeconv	T lymphocytes	0.17763	sp_26_rct
ReDeconv	B lymphocytes	0.195559	sp_26_rct
ReDeconv	MAST cells	0.194755	sp_26_rct
ReDeconv	NK cells	0.199896	sp_26_rct
ReDeconv	Endothelial cells	0.181904	sp_27_rct
ReDeconv	T lymphocytes	0.213459	sp_27_rct
ReDeconv	B lymphocytes	0.204939	sp_27_rct
ReDeconv	MAST cells	0.207592	sp_27_rct
ReDeconv	NK cells	0.192106	sp_27_rct
ReDeconv	Endothelial cells	0.184292	sp_28_rct
ReDeconv	T lymphocytes	0.218845	sp_28_rct
ReDeconv	B lymphocytes	0.181288	sp_28_rct
ReDeconv	MAST cells	0.214895	sp_28_rct
ReDeconv	NK cells	0.200679	sp_28_rct
ReDeconv	Endothelial cells	0.197117	sp_29_rct
ReDeconv	T lymphocytes	0.194289	sp_29_rct
ReDeconv	B lymphocytes	0.221418	sp_29_rct
ReDeconv	MAST cells	0.19119	sp_29_rct
ReDeconv	NK cells	0.195986	sp_29_rct
ReDeconv	Endothelial cells	0.244479	sp_30_rct
ReDeconv	T lymphocytes	0.157985	sp_30_rct
ReDeconv	B lymphocytes	0.215174	sp_30_rct
ReDeconv	MAST cells	0.189129	sp_30_rct
ReDeconv	NK cells	0.193234	sp_30_rct
ReDeconv	Endothelial cells	0.212829	sp_31_rct
ReDeconv	T lymphocytes	0.186909	sp_31_rct
ReDeconv	B lymphocytes	0.181646	sp_31_rct
ReDeconv	MAST cells	0.203525	sp_31_rct
ReDeconv	NK cells	0.21509	sp_31_rct
ReDeconv	Endothelial cells	0.180926	sp_32_rct
ReDeconv	T lymphocytes	0.200176	sp_32_rct
ReDeconv	B lymphocytes	0.226851	sp_32_rct
ReDeconv	MAST cells	0.185989	sp_32_rct
ReDeconv	NK cells	0.206057	sp_32_rct
ReDeconv	Endothelial cells	0.193176	sp_33_rct
ReDeconv	T lymphocytes	0.210131	sp_33_rct
ReDeconv	B lymphocytes	0.216074	sp_33_rct
ReDeconv	MAST cells	0.188834	sp_33_rct
ReDeconv	NK cells	0.191785	sp_33_rct
ReDeconv	Endothelial cells	0.233724	sp_34_rct
ReDeconv	T lymphocytes	0.159479	sp_34_rct
ReDeconv	B lymphocytes	0.198728	sp_34_rct
ReDeconv	MAST cells	0.198409	sp_34_rct
ReDeconv	NK cells	0.20966	sp_34_rct
ReDeconv	Endothelial cells	0.198674	sp_35_rct
ReDeconv	T lymphocytes	0.21211	sp_35_rct
ReDeconv	B lymphocytes	0.195062	sp_35_rct
ReDeconv	MAST cells	0.194292	sp_35_rct
ReDeconv	NK cells	0.199862	sp_35_rct
ReDeconv	Endothelial cells	0.170525	sp_36_rct
ReDeconv	T lymphocytes	0.187253	sp_36_rct
ReDeconv	B lymphocytes	0.203579	sp_36_rct
ReDeconv	MAST cells	0.21182	sp_36_rct
ReDeconv	NK cells	0.226823	sp_36_rct
ReDeconv	Endothelial cells	0.201964	sp_37_rct
ReDeconv	T lymphocytes	0.184856	sp_37_rct
ReDeconv	B lymphocytes	0.217622	sp_37_rct
ReDeconv	MAST cells	0.188259	sp_37_rct
ReDeconv	NK cells	0.207299	sp_37_rct
ReDeconv	Endothelial cells	0.212748	sp_38_rct
ReDeconv	T lymphocytes	0.211903	sp_38_rct
ReDeconv	B lymphocytes	0.200239	sp_38_rct
ReDeconv	MAST cells	0.184976	sp_38_rct
ReDeconv	NK cells	0.190135	sp_38_rct
ReDeconv	Endothelial cells	0.188637	sp_39_rct
ReDeconv	T lymphocytes	0.187542	sp_39_rct
ReDeconv	B lymphocytes	0.19801	sp_39_rct
ReDeconv	MAST cells	0.212304	sp_39_rct
ReDeconv	NK cells	0.213508	sp_39_rct
ReDeconv	Endothelial cells	0.208329	sp_40_rct
ReDeconv	T lymphocytes	0.209023	sp_40_rct
ReDeconv	B lymphocytes	0.20524	sp_40_rct
ReDeconv	MAST cells	0.190452	sp_40_rct
ReDeconv	NK cells	0.186956	sp_40_rct
ReDeconv	Endothelial cells	0.204308	sp_41_rct
ReDeconv	T lymphocytes	0.204759	sp_41_rct
ReDeconv	B lymphocytes	0.176113	sp_41_rct
ReDeconv	MAST cells	0.203278	sp_41_rct
ReDeconv	NK cells	0.211542	sp_41_rct
ReDeconv	Endothelial cells	0.197423	sp_42_rct
ReDeconv	T lymphocytes	0.19186	sp_42_rct
ReDeconv	B lymphocytes	0.213225	sp_42_rct
ReDeconv	MAST cells	0.201749	sp_42_rct
ReDeconv	NK cells	0.195742	sp_42_rct
ReDeconv	Endothelial cells	0.215663	sp_43_rct
ReDeconv	T lymphocytes	0.203843	sp_43_rct
ReDeconv	B lymphocytes	0.182245	sp_43_rct
ReDeconv	MAST cells	0.203737	sp_43_rct
ReDeconv	NK cells	0.194512	sp_43_rct
ReDeconv	Endothelial cells	0.190247	sp_44_rct
ReDeconv	T lymphocytes	0.208392	sp_44_rct
ReDeconv	B lymphocytes	0.201421	sp_44_rct
ReDeconv	MAST cells	0.195369	sp_44_rct
ReDeconv	NK cells	0.204572	sp_44_rct
ReDeconv	Endothelial cells	0.19668	sp_45_rct
ReDeconv	T lymphocytes	0.203004	sp_45_rct
ReDeconv	B lymphocytes	0.194216	sp_45_rct
ReDeconv	MAST cells	0.190488	sp_45_rct
ReDeconv	NK cells	0.215611	sp_45_rct
ReDeconv	Endothelial cells	0.211125	sp_46_rct
ReDeconv	T lymphocytes	0.207301	sp_46_rct
ReDeconv	B lymphocytes	0.204939	sp_46_rct
ReDeconv	MAST cells	0.188628	sp_46_rct
ReDeconv	NK cells	0.188007	sp_46_rct
ReDeconv	Endothelial cells	0.195994	sp_47_rct
ReDeconv	T lymphocytes	0.208024	sp_47_rct
ReDeconv	B lymphocytes	0.202997	sp_47_rct
ReDeconv	MAST cells	0.188042	sp_47_rct
ReDeconv	NK cells	0.204942	sp_47_rct
ReDeconv	Endothelial cells	0.203456	sp_48_rct
ReDeconv	T lymphocytes	0.194474	sp_48_rct
ReDeconv	B lymphocytes	0.206868	sp_48_rct
ReDeconv	MAST cells	0.189542	sp_48_rct
ReDeconv	NK cells	0.205659	sp_48_rct
ReDeconv	Endothelial cells	0.191212	sp_49_rct
ReDeconv	T lymphocytes	0.197166	sp_49_rct
ReDeconv	B lymphocytes	0.209362	sp_49_rct
ReDeconv	MAST cells	0.203725	sp_49_rct
ReDeconv	NK cells	0.198534	sp_49_rct
ReDeconv	Endothelial cells	0.23471	sp_50_rct
ReDeconv	T lymphocytes	0.190302	sp_50_rct
ReDeconv	B lymphocytes	0.184799	sp_50_rct
ReDeconv	MAST cells	0.198327	sp_50_rct
ReDeconv	NK cells	0.191862	sp_50_rct
ReDeconv	Endothelial cells	0.213249	sp_51_rct
ReDeconv	T lymphocytes	0.18662	sp_51_rct
ReDeconv	B lymphocytes	0.197677	sp_51_rct
ReDeconv	MAST cells	0.209079	sp_51_rct
ReDeconv	NK cells	0.193375	sp_51_rct
ReDeconv	Endothelial cells	0.209617	sp_52_rct
ReDeconv	T lymphocytes	0.201726	sp_52_rct
ReDeconv	B lymphocytes	0.1848	sp_52_rct
ReDeconv	MAST cells	0.218008	sp_52_rct
ReDeconv	NK cells	0.185849	sp_52_rct
ReDeconv	Endothelial cells	0.191803	sp_53_rct
ReDeconv	T lymphocytes	0.189167	sp_53_rct
ReDeconv	B lymphocytes	0.19408	sp_53_rct
ReDeconv	MAST cells	0.228979	sp_53_rct
ReDeconv	NK cells	0.195971	sp_53_rct
ReDeconv	Endothelial cells	0.171886	sp_54_rct
ReDeconv	T lymphocytes	0.22059	sp_54_rct
ReDeconv	B lymphocytes	0.190738	sp_54_rct
ReDeconv	MAST cells	0.195113	sp_54_rct
ReDeconv	NK cells	0.221673	sp_54_rct
ReDeconv	Endothelial cells	0.206921	sp_55_rct
ReDeconv	T lymphocytes	0.201773	sp_55_rct
ReDeconv	B lymphocytes	0.203414	sp_55_rct
ReDeconv	MAST cells	0.202402	sp_55_rct
ReDeconv	NK cells	0.18549	sp_55_rct
ReDeconv	Endothelial cells	0.192441	sp_56_rct
ReDeconv	T lymphocytes	0.205052	sp_56_rct
ReDeconv	B lymphocytes	0.203395	sp_56_rct
ReDeconv	MAST cells	0.205687	sp_56_rct
ReDeconv	NK cells	0.193424	sp_56_rct
ReDeconv	Endothelial cells	0.200332	sp_57_rct
ReDeconv	T lymphocytes	0.169665	sp_57_rct
ReDeconv	B lymphocytes	0.205795	sp_57_rct
ReDeconv	MAST cells	0.211418	sp_57_rct
ReDeconv	NK cells	0.212789	sp_57_rct
ReDeconv	Endothelial cells	0.198522	sp_58_rct
ReDeconv	T lymphocytes	0.204019	sp_58_rct
ReDeconv	B lymphocytes	0.21931	sp_58_rct
ReDeconv	MAST cells	0.190095	sp_58_rct
ReDeconv	NK cells	0.188054	sp_58_rct
ReDeconv	Endothelial cells	0.172391	sp_59_rct
ReDeconv	T lymphocytes	0.191953	sp_59_rct
ReDeconv	B lymphocytes	0.207741	sp_59_rct
ReDeconv	MAST cells	0.214885	sp_59_rct
ReDeconv	NK cells	0.21303	sp_59_rct
ReDeconv	Endothelial cells	0.182687	sp_60_rct
ReDeconv	T lymphocytes	0.175592	sp_60_rct
ReDeconv	B lymphocytes	0.217116	sp_60_rct
ReDeconv	MAST cells	0.211905	sp_60_rct
ReDeconv	NK cells	0.2127	sp_60_rct
ReDeconv	Endothelial cells	0.193082	sp_61_rct
ReDeconv	T lymphocytes	0.198385	sp_61_rct
ReDeconv	B lymphocytes	0.178933	sp_61_rct
ReDeconv	MAST cells	0.223377	sp_61_rct
ReDeconv	NK cells	0.206224	sp_61_rct
ReDeconv	Endothelial cells	0.191744	sp_62_rct
ReDeconv	T lymphocytes	0.223439	sp_62_rct
ReDeconv	B lymphocytes	0.201389	sp_62_rct
ReDeconv	MAST cells	0.186555	sp_62_rct
ReDeconv	NK cells	0.196874	sp_62_rct
ReDeconv	Endothelial cells	0.182853	sp_63_rct
ReDeconv	T lymphocytes	0.208413	sp_63_rct
ReDeconv	B lymphocytes	0.211774	sp_63_rct
ReDeconv	MAST cells	0.199717	sp_63_rct
ReDeconv	NK cells	0.197243	sp_63_rct
ReDeconv	Endothelial cells	0.177272	sp_64_rct
ReDeconv	T lymphocytes	0.206057	sp_64_rct
ReDeconv	B lymphocytes	0.19657	sp_64_rct
ReDeconv	MAST cells	0.213645	sp_64_rct
ReDeconv	NK cells	0.206455	sp_64_rct
ReDeconv	Endothelial cells	0.20493	sp_65_rct
ReDeconv	T lymphocytes	0.172964	sp_65_rct
ReDeconv	B lymphocytes	0.216045	sp_65_rct
ReDeconv	MAST cells	0.206581	sp_65_rct
ReDeconv	NK cells	0.19948	sp_65_rct
ReDeconv	Endothelial cells	0.200126	sp_66_rct
ReDeconv	T lymphocytes	0.207556	sp_66_rct
ReDeconv	B lymphocytes	0.212171	sp_66_rct
ReDeconv	MAST cells	0.18748	sp_66_rct
ReDeconv	NK cells	0.192667	sp_66_rct
ReDeconv	Endothelial cells	0.227249	sp_67_rct
ReDeconv	T lymphocytes	0.19012	sp_67_rct
ReDeconv	B lymphocytes	0.188213	sp_67_rct
ReDeconv	MAST cells	0.211534	sp_67_rct
ReDeconv	NK cells	0.182883	sp_67_rct
ReDeconv	Endothelial cells	0.220099	sp_68_rct
ReDeconv	T lymphocytes	0.212929	sp_68_rct
ReDeconv	B lymphocytes	0.198881	sp_68_rct
ReDeconv	MAST cells	0.1766	sp_68_rct
ReDeconv	NK cells	0.191492	sp_68_rct
ReDeconv	Endothelial cells	0.20147	sp_69_rct
ReDeconv	T lymphocytes	0.200414	sp_69_rct
ReDeconv	B lymphocytes	0.219536	sp_69_rct
ReDeconv	MAST cells	0.18727	sp_69_rct
ReDeconv	NK cells	0.191311	sp_69_rct
ReDeconv	Endothelial cells	0.201337	sp_70_rct
ReDeconv	T lymphocytes	0.193125	sp_70_rct
ReDeconv	B lymphocytes	0.193775	sp_70_rct
ReDeconv	MAST cells	0.206554	sp_70_rct
ReDeconv	NK cells	0.20521	sp_70_rct
ReDeconv	Endothelial cells	0.192124	sp_71_rct
ReDeconv	T lymphocytes	0.170764	sp_71_rct
ReDeconv	B lymphocytes	0.212577	sp_71_rct
ReDeconv	MAST cells	0.208394	sp_71_rct
ReDeconv	NK cells	0.21614	sp_71_rct
ReDeconv	Endothelial cells	0.207054	sp_72_rct
ReDeconv	T lymphocytes	0.231742	sp_72_rct
ReDeconv	B lymphocytes	0.177086	sp_72_rct
ReDeconv	MAST cells	0.191563	sp_72_rct
ReDeconv	NK cells	0.192555	sp_72_rct
ReDeconv	Endothelial cells	0.205328	sp_73_rct
ReDeconv	T lymphocytes	0.212223	sp_73_rct
ReDeconv	B lymphocytes	0.199289	sp_73_rct
ReDeconv	MAST cells	0.193407	sp_73_rct
ReDeconv	NK cells	0.189754	sp_73_rct
ReDeconv	Endothelial cells	0.237024	sp_74_rct
ReDeconv	T lymphocytes	0.199304	sp_74_rct
ReDeconv	B lymphocytes	0.17825	sp_74_rct
ReDeconv	MAST cells	0.192141	sp_74_rct
ReDeconv	NK cells	0.193281	sp_74_rct
ReDeconv	Endothelial cells	0.207772	sp_75_rct
ReDeconv	T lymphocytes	0.200294	sp_75_rct
ReDeconv	B lymphocytes	0.200353	sp_75_rct
ReDeconv	MAST cells	0.194705	sp_75_rct
ReDeconv	NK cells	0.196876	sp_75_rct
ReDeconv	Endothelial cells	0.1971	sp_76_rct
ReDeconv	T lymphocytes	0.201198	sp_76_rct
ReDeconv	B lymphocytes	0.178476	sp_76_rct
ReDeconv	MAST cells	0.214724	sp_76_rct
ReDeconv	NK cells	0.208502	sp_76_rct
ReDeconv	Endothelial cells	0.230333	sp_77_rct
ReDeconv	T lymphocytes	0.201078	sp_77_rct
ReDeconv	B lymphocytes	0.192339	sp_77_rct
ReDeconv	MAST cells	0.179507	sp_77_rct
ReDeconv	NK cells	0.196743	sp_77_rct
ReDeconv	Endothelial cells	0.223538	sp_78_rct
ReDeconv	T lymphocytes	0.185078	sp_78_rct
ReDeconv	B lymphocytes	0.189984	sp_78_rct
ReDeconv	MAST cells	0.205906	sp_78_rct
ReDeconv	NK cells	0.195494	sp_78_rct
ReDeconv	Endothelial cells	0.195008	sp_79_rct
ReDeconv	T lymphocytes	0.183356	sp_79_rct
ReDeconv	B lymphocytes	0.207509	sp_79_rct
ReDeconv	MAST cells	0.213623	sp_79_rct
ReDeconv	NK cells	0.200504	sp_79_rct
ReDeconv	Endothelial cells	0.220419	sp_80_rct
ReDeconv	T lymphocytes	0.178928	sp_80_rct
ReDeconv	B lymphocytes	0.191786	sp_80_rct
ReDeconv	MAST cells	0.203227	sp_80_rct
ReDeconv	NK cells	0.205639	sp_80_rct
ReDeconv	Endothelial cells	0.196593	sp_81_rct
ReDeconv	T lymphocytes	0.212245	sp_81_rct
ReDeconv	B lymphocytes	0.205567	sp_81_rct
ReDeconv	MAST cells	0.198369	sp_81_rct
ReDeconv	NK cells	0.187226	sp_81_rct
ReDeconv	Endothelial cells	0.200637	sp_82_rct
ReDeconv	T lymphocytes	0.166156	sp_82_rct
ReDeconv	B lymphocytes	0.22303	sp_82_rct
ReDeconv	MAST cells	0.20457	sp_82_rct
ReDeconv	NK cells	0.205607	sp_82_rct
ReDeconv	Endothelial cells	0.213174	sp_83_rct
ReDeconv	T lymphocytes	0.206174	sp_83_rct
ReDeconv	B lymphocytes	0.1876	sp_83_rct
ReDeconv	MAST cells	0.194914	sp_83_rct
ReDeconv	NK cells	0.198137	sp_83_rct
ReDeconv	Endothelial cells	0.197083	sp_84_rct
ReDeconv	T lymphocytes	0.208987	sp_84_rct
ReDeconv	B lymphocytes	0.218107	sp_84_rct
ReDeconv	MAST cells	0.185913	sp_84_rct
ReDeconv	NK cells	0.18991	sp_84_rct
ReDeconv	Endothelial cells	0.205122	sp_85_rct
ReDeconv	T lymphocytes	0.20121	sp_85_rct
ReDeconv	B lymphocytes	0.196969	sp_85_rct
ReDeconv	MAST cells	0.194343	sp_85_rct
ReDeconv	NK cells	0.202355	sp_85_rct
ReDeconv	Endothelial cells	0.189763	sp_86_rct
ReDeconv	T lymphocytes	0.208978	sp_86_rct
ReDeconv	B lymphocytes	0.202655	sp_86_rct
ReDeconv	MAST cells	0.209726	sp_86_rct
ReDeconv	NK cells	0.188878	sp_86_rct
ReDeconv	Endothelial cells	0.188642	sp_87_rct
ReDeconv	T lymphocytes	0.187948	sp_87_rct
ReDeconv	B lymphocytes	0.223493	sp_87_rct
ReDeconv	MAST cells	0.193437	sp_87_rct
ReDeconv	NK cells	0.206481	sp_87_rct
ReDeconv	Endothelial cells	0.201863	sp_88_rct
ReDeconv	T lymphocytes	0.189216	sp_88_rct
ReDeconv	B lymphocytes	0.18951	sp_88_rct
ReDeconv	MAST cells	0.21725	sp_88_rct
ReDeconv	NK cells	0.202161	sp_88_rct
ReDeconv	Endothelial cells	0.223696	sp_89_rct
ReDeconv	T lymphocytes	0.180839	sp_89_rct
ReDeconv	B lymphocytes	0.198827	sp_89_rct
ReDeconv	MAST cells	0.188157	sp_89_rct
ReDeconv	NK cells	0.208481	sp_89_rct
ReDeconv	Endothelial cells	0.200602	sp_90_rct
ReDeconv	T lymphocytes	0.196728	sp_90_rct
ReDeconv	B lymphocytes	0.21463	sp_90_rct
ReDeconv	MAST cells	0.191126	sp_90_rct
ReDeconv	NK cells	0.196915	sp_90_rct
ReDeconv	Endothelial cells	0.195007	sp_91_rct
ReDeconv	T lymphocytes	0.197781	sp_91_rct
ReDeconv	B lymphocytes	0.193704	sp_91_rct
ReDeconv	MAST cells	0.211737	sp_91_rct
ReDeconv	NK cells	0.201771	sp_91_rct
ReDeconv	Endothelial cells	0.190727	sp_92_rct
ReDeconv	T lymphocytes	0.225901	sp_92_rct
ReDeconv	B lymphocytes	0.19812	sp_92_rct
ReDeconv	MAST cells	0.195298	sp_92_rct
ReDeconv	NK cells	0.189954	sp_92_rct
ReDeconv	Endothelial cells	0.211567	sp_93_rct
ReDeconv	T lymphocytes	0.191033	sp_93_rct
ReDeconv	B lymphocytes	0.204386	sp_93_rct
ReDeconv	MAST cells	0.195007	sp_93_rct
ReDeconv	NK cells	0.198008	sp_93_rct
ReDeconv	Endothelial cells	0.209191	sp_94_rct
ReDeconv	T lymphocytes	0.184139	sp_94_rct
ReDeconv	B lymphocytes	0.204585	sp_94_rct
ReDeconv	MAST cells	0.208773	sp_94_rct
ReDeconv	NK cells	0.193313	sp_94_rct
ReDeconv	Endothelial cells	0.207388	sp_95_rct
ReDeconv	T lymphocytes	0.197522	sp_95_rct
ReDeconv	B lymphocytes	0.195025	sp_95_rct
ReDeconv	MAST cells	0.188328	sp_95_rct
ReDeconv	NK cells	0.211737	sp_95_rct
ReDeconv	Endothelial cells	0.188766	sp_96_rct
ReDeconv	T lymphocytes	0.207619	sp_96_rct
ReDeconv	B lymphocytes	0.20034	sp_96_rct
ReDeconv	MAST cells	0.208386	sp_96_rct
ReDeconv	NK cells	0.194888	sp_96_rct
ReDeconv	Endothelial cells	0.214739	sp_97_rct
ReDeconv	T lymphocytes	0.206793	sp_97_rct
ReDeconv	B lymphocytes	0.19638	sp_97_rct
ReDeconv	MAST cells	0.185403	sp_97_rct
ReDeconv	NK cells	0.196685	sp_97_rct
ReDeconv	Endothelial cells	0.208753	sp_98_rct
ReDeconv	T lymphocytes	0.222086	sp_98_rct
ReDeconv	B lymphocytes	0.189075	sp_98_rct
ReDeconv	MAST cells	0.200489	sp_98_rct
ReDeconv	NK cells	0.179596	sp_98_rct
ReDeconv	Endothelial cells	0.167269	sp_99_rct
ReDeconv	T lymphocytes	0.194707	sp_99_rct
ReDeconv	B lymphocytes	0.221936	sp_99_rct
ReDeconv	MAST cells	0.207553	sp_99_rct
ReDeconv	NK cells	0.208535	sp_99_rct
ReDeconv	Endothelial cells	0.187828	sp_100_rct
ReDeconv	T lymphocytes	0.197606	sp_100_rct
ReDeconv	B lymphocytes	0.197732	sp_100_rct
ReDeconv	MAST cells	0.208435	sp_100_rct
ReDeconv	NK cells	0.208399	sp_100_rct
MuSiC (T2)	Endothelial cells	0.140163	sp_1_rct
MuSiC (T2)	T lymphocytes	0.258595	sp_1_rct
MuSiC (T2)	B lymphocytes	0.0293789	sp_1_rct
MuSiC (T2)	MAST cells	0.104045	sp_1_rct
MuSiC (T2)	NK cells	0.467818	sp_1_rct
MuSiC (T2)	Endothelial cells	0.144179	sp_2_rct
MuSiC (T2)	T lymphocytes	0.301132	sp_2_rct
MuSiC (T2)	B lymphocytes	0.0408888	sp_2_rct
MuSiC (T2)	MAST cells	0.0848337	sp_2_rct
MuSiC (T2)	NK cells	0.428967	sp_2_rct
MuSiC (T2)	Endothelial cells	0.132907	sp_3_rct
MuSiC (T2)	T lymphocytes	0.258452	sp_3_rct
MuSiC (T2)	B lymphocytes	0.026079	sp_3_rct
MuSiC (T2)	MAST cells	0.108008	sp_3_rct
MuSiC (T2)	NK cells	0.474554	sp_3_rct
MuSiC (T2)	Endothelial cells	0.114024	sp_4_rct
MuSiC (T2)	T lymphocytes	0.356821	sp_4_rct
MuSiC (T2)	B lymphocytes	0.0441809	sp_4_rct
MuSiC (T2)	MAST cells	0.0785012	sp_4_rct
MuSiC (T2)	NK cells	0.406473	sp_4_rct
MuSiC (T2)	Endothelial cells	0.144812	sp_5_rct
MuSiC (T2)	T lymphocytes	0.306216	sp_5_rct
MuSiC (T2)	B lymphocytes	0.0524292	sp_5_rct
MuSiC (T2)	MAST cells	0.0838161	sp_5_rct
MuSiC (T2)	NK cells	0.412727	sp_5_rct
MuSiC (T2)	Endothelial cells	0.147034	sp_6_rct
MuSiC (T2)	T lymphocytes	0.307231	sp_6_rct
MuSiC (T2)	B lymphocytes	0.0208695	sp_6_rct
MuSiC (T2)	MAST cells	0.104787	sp_6_rct
MuSiC (T2)	NK cells	0.420079	sp_6_rct
MuSiC (T2)	Endothelial cells	0.137304	sp_7_rct
MuSiC (T2)	T lymphocytes	0.24765	sp_7_rct
MuSiC (T2)	B lymphocytes	0.0278344	sp_7_rct
MuSiC (T2)	MAST cells	0.0973269	sp_7_rct
MuSiC (T2)	NK cells	0.489885	sp_7_rct
MuSiC (T2)	Endothelial cells	0.122785	sp_8_rct
MuSiC (T2)	T lymphocytes	0.289361	sp_8_rct
MuSiC (T2)	B lymphocytes	0.0377315	sp_8_rct
MuSiC (T2)	MAST cells	0.116032	sp_8_rct
MuSiC (T2)	NK cells	0.434091	sp_8_rct
MuSiC (T2)	Endothelial cells	0.147606	sp_9_rct
MuSiC (T2)	T lymphocytes	0.267836	sp_9_rct
MuSiC (T2)	B lymphocytes	0.0467439	sp_9_rct
MuSiC (T2)	MAST cells	0.101794	sp_9_rct
MuSiC (T2)	NK cells	0.43602	sp_9_rct
MuSiC (T2)	Endothelial cells	0.136989	sp_10_rct
MuSiC (T2)	T lymphocytes	0.372935	sp_10_rct
MuSiC (T2)	B lymphocytes	0.00214799	sp_10_rct
MuSiC (T2)	MAST cells	0.0910747	sp_10_rct
MuSiC (T2)	NK cells	0.396853	sp_10_rct
MuSiC (T2)	Endothelial cells	0.175572	sp_11_rct
MuSiC (T2)	T lymphocytes	0.270322	sp_11_rct
MuSiC (T2)	B lymphocytes	0.0327461	sp_11_rct
MuSiC (T2)	MAST cells	0.0997104	sp_11_rct
MuSiC (T2)	NK cells	0.42165	sp_11_rct
MuSiC (T2)	Endothelial cells	0.144379	sp_12_rct
MuSiC (T2)	T lymphocytes	0.262857	sp_12_rct
MuSiC (T2)	B lymphocytes	0.0170552	sp_12_rct
MuSiC (T2)	MAST cells	0.0801367	sp_12_rct
MuSiC (T2)	NK cells	0.495572	sp_12_rct
MuSiC (T2)	Endothelial cells	0.13343	sp_13_rct
MuSiC (T2)	T lymphocytes	0.297193	sp_13_rct
MuSiC (T2)	B lymphocytes	0.0403029	sp_13_rct
MuSiC (T2)	MAST cells	0.092738	sp_13_rct
MuSiC (T2)	NK cells	0.436336	sp_13_rct
MuSiC (T2)	Endothelial cells	0.150843	sp_14_rct
MuSiC (T2)	T lymphocytes	0.264382	sp_14_rct
MuSiC (T2)	B lymphocytes	0.0260729	sp_14_rct
MuSiC (T2)	MAST cells	0.104819	sp_14_rct
MuSiC (T2)	NK cells	0.453884	sp_14_rct
MuSiC (T2)	Endothelial cells	0.14349	sp_15_rct
MuSiC (T2)	T lymphocytes	0.301734	sp_15_rct
MuSiC (T2)	B lymphocytes	0.0191236	sp_15_rct
MuSiC (T2)	MAST cells	0.0754619	sp_15_rct
MuSiC (T2)	NK cells	0.46019	sp_15_rct
MuSiC (T2)	Endothelial cells	0.146454	sp_16_rct
MuSiC (T2)	T lymphocytes	0.241832	sp_16_rct
MuSiC (T2)	B lymphocytes	0.039657	sp_16_rct
MuSiC (T2)	MAST cells	0.0977597	sp_16_rct
MuSiC (T2)	NK cells	0.474298	sp_16_rct
MuSiC (T2)	Endothelial cells	0.130977	sp_17_rct
MuSiC (T2)	T lymphocytes	0.255369	sp_17_rct
MuSiC (T2)	B lymphocytes	0.038668	sp_17_rct
MuSiC (T2)	MAST cells	0.0925093	sp_17_rct
MuSiC (T2)	NK cells	0.482478	sp_17_rct
MuSiC (T2)	Endothelial cells	0.152603	sp_18_rct
MuSiC (T2)	T lymphocytes	0.314146	sp_18_rct
MuSiC (T2)	B lymphocytes	0.00833073	sp_18_rct
MuSiC (T2)	MAST cells	0.0955391	sp_18_rct
MuSiC (T2)	NK cells	0.429381	sp_18_rct
MuSiC (T2)	Endothelial cells	0.145355	sp_19_rct
MuSiC (T2)	T lymphocytes	0.240528	sp_19_rct
MuSiC (T2)	B lymphocytes	0.0477273	sp_19_rct
MuSiC (T2)	MAST cells	0.0923753	sp_19_rct
MuSiC (T2)	NK cells	0.474014	sp_19_rct
MuSiC (T2)	Endothelial cells	0.154537	sp_20_rct
MuSiC (T2)	T lymphocytes	0.259375	sp_20_rct
MuSiC (T2)	B lymphocytes	0.042236	sp_20_rct
MuSiC (T2)	MAST cells	0.111335	sp_20_rct
MuSiC (T2)	NK cells	0.432517	sp_20_rct
MuSiC (T2)	Endothelial cells	0.145346	sp_21_rct
MuSiC (T2)	T lymphocytes	0.290954	sp_21_rct
MuSiC (T2)	B lymphocytes	0.00706897	sp_21_rct
MuSiC (T2)	MAST cells	0.100327	sp_21_rct
MuSiC (T2)	NK cells	0.456304	sp_21_rct
MuSiC (T2)	Endothelial cells	0.107526	sp_22_rct
MuSiC (T2)	T lymphocytes	0.267637	sp_22_rct
MuSiC (T2)	B lymphocytes	0.0359262	sp_22_rct
MuSiC (T2)	MAST cells	0.0938489	sp_22_rct
MuSiC (T2)	NK cells	0.495062	sp_22_rct
MuSiC (T2)	Endothelial cells	0.124108	sp_23_rct
MuSiC (T2)	T lymphocytes	0.271847	sp_23_rct
MuSiC (T2)	B lymphocytes	0.00954832	sp_23_rct
MuSiC (T2)	MAST cells	0.139495	sp_23_rct
MuSiC (T2)	NK cells	0.455001	sp_23_rct
MuSiC (T2)	Endothelial cells	0.147158	sp_24_rct
MuSiC (T2)	T lymphocytes	0.310241	sp_24_rct
MuSiC (T2)	B lymphocytes	0	sp_24_rct
MuSiC (T2)	MAST cells	0.0790729	sp_24_rct
MuSiC (T2)	NK cells	0.463528	sp_24_rct
MuSiC (T2)	Endothelial cells	0.135523	sp_25_rct
MuSiC (T2)	T lymphocytes	0.265336	sp_25_rct
MuSiC (T2)	B lymphocytes	0	sp_25_rct
MuSiC (T2)	MAST cells	0.101775	sp_25_rct
MuSiC (T2)	NK cells	0.497366	sp_25_rct
MuSiC (T2)	Endothelial cells	0.156651	sp_26_rct
MuSiC (T2)	T lymphocytes	0.268781	sp_26_rct
MuSiC (T2)	B lymphocytes	0.0534045	sp_26_rct
MuSiC (T2)	MAST cells	0.0797016	sp_26_rct
MuSiC (T2)	NK cells	0.441461	sp_26_rct
MuSiC (T2)	Endothelial cells	0.112111	sp_27_rct
MuSiC (T2)	T lymphocytes	0.284866	sp_27_rct
MuSiC (T2)	B lymphocytes	0.0220352	sp_27_rct
MuSiC (T2)	MAST cells	0.100171	sp_27_rct
MuSiC (T2)	NK cells	0.480817	sp_27_rct
MuSiC (T2)	Endothelial cells	0.12093	sp_28_rct
MuSiC (T2)	T lymphocytes	0.35488	sp_28_rct
MuSiC (T2)	B lymphocytes	0.0169299	sp_28_rct
MuSiC (T2)	MAST cells	0.0872981	sp_28_rct
MuSiC (T2)	NK cells	0.419962	sp_28_rct
MuSiC (T2)	Endothelial cells	0.150957	sp_29_rct
MuSiC (T2)	T lymphocytes	0.254301	sp_29_rct
MuSiC (T2)	B lymphocytes	0.0333623	sp_29_rct
MuSiC (T2)	MAST cells	0.0994222	sp_29_rct
MuSiC (T2)	NK cells	0.461958	sp_29_rct
MuSiC (T2)	Endothelial cells	0.161209	sp_30_rct
MuSiC (T2)	T lymphocytes	0.214127	sp_30_rct
MuSiC (T2)	B lymphocytes	0.0607751	sp_30_rct
MuSiC (T2)	MAST cells	0.0840475	sp_30_rct
MuSiC (T2)	NK cells	0.479842	sp_30_rct
MuSiC (T2)	Endothelial cells	0.13552	sp_31_rct
MuSiC (T2)	T lymphocytes	0.255566	sp_31_rct
MuSiC (T2)	B lymphocytes	0.0548606	sp_31_rct
MuSiC (T2)	MAST cells	0.0782287	sp_31_rct
MuSiC (T2)	NK cells	0.475824	sp_31_rct
MuSiC (T2)	Endothelial cells	0.134851	sp_32_rct
MuSiC (T2)	T lymphocytes	0.286585	sp_32_rct
MuSiC (T2)	B lymphocytes	0.042421	sp_32_rct
MuSiC (T2)	MAST cells	0.091955	sp_32_rct
MuSiC (T2)	NK cells	0.444188	sp_32_rct
MuSiC (T2)	Endothelial cells	0.139616	sp_33_rct
MuSiC (T2)	T lymphocytes	0.293079	sp_33_rct
MuSiC (T2)	B lymphocytes	0.0178213	sp_33_rct
MuSiC (T2)	MAST cells	0.0807676	sp_33_rct
MuSiC (T2)	NK cells	0.468716	sp_33_rct
MuSiC (T2)	Endothelial cells	0.144359	sp_34_rct
MuSiC (T2)	T lymphocytes	0.282566	sp_34_rct
MuSiC (T2)	B lymphocytes	0.0347272	sp_34_rct
MuSiC (T2)	MAST cells	0.0885254	sp_34_rct
MuSiC (T2)	NK cells	0.449823	sp_34_rct
MuSiC (T2)	Endothelial cells	0.146993	sp_35_rct
MuSiC (T2)	T lymphocytes	0.324697	sp_35_rct
MuSiC (T2)	B lymphocytes	0.0216053	sp_35_rct
MuSiC (T2)	MAST cells	0.0863092	sp_35_rct
MuSiC (T2)	NK cells	0.420395	sp_35_rct
MuSiC (T2)	Endothelial cells	0.107715	sp_36_rct
MuSiC (T2)	T lymphocytes	0.25799	sp_36_rct
MuSiC (T2)	B lymphocytes	0.0192617	sp_36_rct
MuSiC (T2)	MAST cells	0.121606	sp_36_rct
MuSiC (T2)	NK cells	0.493428	sp_36_rct
MuSiC (T2)	Endothelial cells	0.155187	sp_37_rct
MuSiC (T2)	T lymphocytes	0.256432	sp_37_rct
MuSiC (T2)	B lymphocytes	0.0396505	sp_37_rct
MuSiC (T2)	MAST cells	0.10068	sp_37_rct
MuSiC (T2)	NK cells	0.448051	sp_37_rct
MuSiC (T2)	Endothelial cells	0.157061	sp_38_rct
MuSiC (T2)	T lymphocytes	0.257608	sp_38_rct
MuSiC (T2)	B lymphocytes	0.0262591	sp_38_rct
MuSiC (T2)	MAST cells	0.0762841	sp_38_rct
MuSiC (T2)	NK cells	0.482788	sp_38_rct
MuSiC (T2)	Endothelial cells	0.139581	sp_39_rct
MuSiC (T2)	T lymphocytes	0.337055	sp_39_rct
MuSiC (T2)	B lymphocytes	0.0207798	sp_39_rct
MuSiC (T2)	MAST cells	0.10881	sp_39_rct
MuSiC (T2)	NK cells	0.393775	sp_39_rct
MuSiC (T2)	Endothelial cells	0.137903	sp_40_rct
MuSiC (T2)	T lymphocytes	0.301743	sp_40_rct
MuSiC (T2)	B lymphocytes	0.0257797	sp_40_rct
MuSiC (T2)	MAST cells	0.0882398	sp_40_rct
MuSiC (T2)	NK cells	0.446334	sp_40_rct
MuSiC (T2)	Endothelial cells	0.13129	sp_41_rct
MuSiC (T2)	T lymphocytes	0.287807	sp_41_rct
MuSiC (T2)	B lymphocytes	0.0186277	sp_41_rct
MuSiC (T2)	MAST cells	0.0986589	sp_41_rct
MuSiC (T2)	NK cells	0.463617	sp_41_rct
MuSiC (T2)	Endothelial cells	0.149662	sp_42_rct
MuSiC (T2)	T lymphocytes	0.263222	sp_42_rct
MuSiC (T2)	B lymphocytes	0.0573446	sp_42_rct
MuSiC (T2)	MAST cells	0.0889812	sp_42_rct
MuSiC (T2)	NK cells	0.44079	sp_42_rct
MuSiC (T2)	Endothelial cells	0.141747	sp_43_rct
MuSiC (T2)	T lymphocytes	0.315389	sp_43_rct
MuSiC (T2)	B lymphocytes	0.0539199	sp_43_rct
MuSiC (T2)	MAST cells	0.0799462	sp_43_rct
MuSiC (T2)	NK cells	0.408997	sp_43_rct
MuSiC (T2)	Endothelial cells	0.12123	sp_44_rct
MuSiC (T2)	T lymphocytes	0.328637	sp_44_rct
MuSiC (T2)	B lymphocytes	0.021468	sp_44_rct
MuSiC (T2)	MAST cells	0.098206	sp_44_rct
MuSiC (T2)	NK cells	0.430459	sp_44_rct
MuSiC (T2)	Endothelial cells	0.144795	sp_45_rct
MuSiC (T2)	T lymphocytes	0.27849	sp_45_rct
MuSiC (T2)	B lymphocytes	0.0574847	sp_45_rct
MuSiC (T2)	MAST cells	0.0741019	sp_45_rct
MuSiC (T2)	NK cells	0.445128	sp_45_rct
MuSiC (T2)	Endothelial cells	0.132227	sp_46_rct
MuSiC (T2)	T lymphocytes	0.280332	sp_46_rct
MuSiC (T2)	B lymphocytes	0.0276621	sp_46_rct
MuSiC (T2)	MAST cells	0.0826672	sp_46_rct
MuSiC (T2)	NK cells	0.477111	sp_46_rct
MuSiC (T2)	Endothelial cells	0.124904	sp_47_rct
MuSiC (T2)	T lymphocytes	0.274135	sp_47_rct
MuSiC (T2)	B lymphocytes	0.026511	sp_47_rct
MuSiC (T2)	MAST cells	0.0930308	sp_47_rct
MuSiC (T2)	NK cells	0.481419	sp_47_rct
MuSiC (T2)	Endothelial cells	0.135826	sp_48_rct
MuSiC (T2)	T lymphocytes	0.27345	sp_48_rct
MuSiC (T2)	B lymphocytes	0.00826383	sp_48_rct
MuSiC (T2)	MAST cells	0.0816281	sp_48_rct
MuSiC (T2)	NK cells	0.500833	sp_48_rct
MuSiC (T2)	Endothelial cells	0.124566	sp_49_rct
MuSiC (T2)	T lymphocytes	0.276352	sp_49_rct
MuSiC (T2)	B lymphocytes	0.0285585	sp_49_rct
MuSiC (T2)	MAST cells	0.117496	sp_49_rct
MuSiC (T2)	NK cells	0.453028	sp_49_rct
MuSiC (T2)	Endothelial cells	0.163893	sp_50_rct
MuSiC (T2)	T lymphocytes	0.302193	sp_50_rct
MuSiC (T2)	B lymphocytes	0.0163808	sp_50_rct
MuSiC (T2)	MAST cells	0.0803074	sp_50_rct
MuSiC (T2)	NK cells	0.437226	sp_50_rct
MuSiC (T2)	Endothelial cells	0.150597	sp_51_rct
MuSiC (T2)	T lymphocytes	0.21433	sp_51_rct
MuSiC (T2)	B lymphocytes	0.0182637	sp_51_rct
MuSiC (T2)	MAST cells	0.0896772	sp_51_rct
MuSiC (T2)	NK cells	0.527132	sp_51_rct
MuSiC (T2)	Endothelial cells	0.146429	sp_52_rct
MuSiC (T2)	T lymphocytes	0.279246	sp_52_rct
MuSiC (T2)	B lymphocytes	0.0361142	sp_52_rct
MuSiC (T2)	MAST cells	0.111145	sp_52_rct
MuSiC (T2)	NK cells	0.427066	sp_52_rct
MuSiC (T2)	Endothelial cells	0.139184	sp_53_rct
MuSiC (T2)	T lymphocytes	0.312625	sp_53_rct
MuSiC (T2)	B lymphocytes	0.0092153	sp_53_rct
MuSiC (T2)	MAST cells	0.0989835	sp_53_rct
MuSiC (T2)	NK cells	0.439992	sp_53_rct
MuSiC (T2)	Endothelial cells	0.117069	sp_54_rct
MuSiC (T2)	T lymphocytes	0.299993	sp_54_rct
MuSiC (T2)	B lymphocytes	0.0384831	sp_54_rct
MuSiC (T2)	MAST cells	0.0823519	sp_54_rct
MuSiC (T2)	NK cells	0.462103	sp_54_rct
MuSiC (T2)	Endothelial cells	0.150615	sp_55_rct
MuSiC (T2)	T lymphocytes	0.297516	sp_55_rct
MuSiC (T2)	B lymphocytes	0.0163664	sp_55_rct
MuSiC (T2)	MAST cells	0.0955836	sp_55_rct
MuSiC (T2)	NK cells	0.439919	sp_55_rct
MuSiC (T2)	Endothelial cells	0.140711	sp_56_rct
MuSiC (T2)	T lymphocytes	0.292507	sp_56_rct
MuSiC (T2)	B lymphocytes	0.0187155	sp_56_rct
MuSiC (T2)	MAST cells	0.11715	sp_56_rct
MuSiC (T2)	NK cells	0.430916	sp_56_rct
MuSiC (T2)	Endothelial cells	0.124591	sp_57_rct
MuSiC (T2)	T lymphocytes	0.254479	sp_57_rct
MuSiC (T2)	B lymphocytes	0.0161411	sp_57_rct
MuSiC (T2)	MAST cells	0.100295	sp_57_rct
MuSiC (T2)	NK cells	0.504494	sp_57_rct
MuSiC (T2)	Endothelial cells	0.125708	sp_58_rct
MuSiC (T2)	T lymphocytes	0.254829	sp_58_rct
MuSiC (T2)	B lymphocytes	0.0504033	sp_58_rct
MuSiC (T2)	MAST cells	0.080138	sp_58_rct
MuSiC (T2)	NK cells	0.488921	sp_58_rct
MuSiC (T2)	Endothelial cells	0.122101	sp_59_rct
MuSiC (T2)	T lymphocytes	0.268307	sp_59_rct
MuSiC (T2)	B lymphocytes	0.0299215	sp_59_rct
MuSiC (T2)	MAST cells	0.122052	sp_59_rct
MuSiC (T2)	NK cells	0.457618	sp_59_rct
MuSiC (T2)	Endothelial cells	0.115772	sp_60_rct
MuSiC (T2)	T lymphocytes	0.313559	sp_60_rct
MuSiC (T2)	B lymphocytes	0.00452297	sp_60_rct
MuSiC (T2)	MAST cells	0.100059	sp_60_rct
MuSiC (T2)	NK cells	0.466087	sp_60_rct
MuSiC (T2)	Endothelial cells	0.140131	sp_61_rct
MuSiC (T2)	T lymphocytes	0.23298	sp_61_rct
MuSiC (T2)	B lymphocytes	0.0691967	sp_61_rct
MuSiC (T2)	MAST cells	0.117697	sp_61_rct
MuSiC (T2)	NK cells	0.439996	sp_61_rct
MuSiC (T2)	Endothelial cells	0.123202	sp_62_rct
MuSiC (T2)	T lymphocytes	0.341887	sp_62_rct
MuSiC (T2)	B lymphocytes	0	sp_62_rct
MuSiC (T2)	MAST cells	0.081348	sp_62_rct
MuSiC (T2)	NK cells	0.453562	sp_62_rct
MuSiC (T2)	Endothelial cells	0.14664	sp_63_rct
MuSiC (T2)	T lymphocytes	0.342726	sp_63_rct
MuSiC (T2)	B lymphocytes	0.0387254	sp_63_rct
MuSiC (T2)	MAST cells	0.0818048	sp_63_rct
MuSiC (T2)	NK cells	0.390103	sp_63_rct
MuSiC (T2)	Endothelial cells	0.111304	sp_64_rct
MuSiC (T2)	T lymphocytes	0.26506	sp_64_rct
MuSiC (T2)	B lymphocytes	0.039035	sp_64_rct
MuSiC (T2)	MAST cells	0.103866	sp_64_rct
MuSiC (T2)	NK cells	0.480735	sp_64_rct
MuSiC (T2)	Endothelial cells	0.12831	sp_65_rct
MuSiC (T2)	T lymphocytes	0.299811	sp_65_rct
MuSiC (T2)	B lymphocytes	0.0161353	sp_65_rct
MuSiC (T2)	MAST cells	0.0854203	sp_65_rct
MuSiC (T2)	NK cells	0.470323	sp_65_rct
MuSiC (T2)	Endothelial cells	0.133183	sp_66_rct
MuSiC (T2)	T lymphocytes	0.264126	sp_66_rct
MuSiC (T2)	B lymphocytes	0.0634567	sp_66_rct
MuSiC (T2)	MAST cells	0.0813816	sp_66_rct
MuSiC (T2)	NK cells	0.457853	sp_66_rct
MuSiC (T2)	Endothelial cells	0.16783	sp_67_rct
MuSiC (T2)	T lymphocytes	0.253654	sp_67_rct
MuSiC (T2)	B lymphocytes	0.0572201	sp_67_rct
MuSiC (T2)	MAST cells	0.0883944	sp_67_rct
MuSiC (T2)	NK cells	0.432901	sp_67_rct
MuSiC (T2)	Endothelial cells	0.164147	sp_68_rct
MuSiC (T2)	T lymphocytes	0.30264	sp_68_rct
MuSiC (T2)	B lymphocytes	0.0402758	sp_68_rct
MuSiC (T2)	MAST cells	0.0762955	sp_68_rct
MuSiC (T2)	NK cells	0.416642	sp_68_rct
MuSiC (T2)	Endothelial cells	0.164118	sp_69_rct
MuSiC (T2)	T lymphocytes	0.268017	sp_69_rct
MuSiC (T2)	B lymphocytes	0.0347641	sp_69_rct
MuSiC (T2)	MAST cells	0.0996467	sp_69_rct
MuSiC (T2)	NK cells	0.433454	sp_69_rct
MuSiC (T2)	Endothelial cells	0.143054	sp_70_rct
MuSiC (T2)	T lymphocytes	0.287165	sp_70_rct
MuSiC (T2)	B lymphocytes	0.014524	sp_70_rct
MuSiC (T2)	MAST cells	0.0905428	sp_70_rct
MuSiC (T2)	NK cells	0.464714	sp_70_rct
MuSiC (T2)	Endothelial cells	0.134519	sp_71_rct
MuSiC (T2)	T lymphocytes	0.264012	sp_71_rct
MuSiC (T2)	B lymphocytes	0.0301572	sp_71_rct
MuSiC (T2)	MAST cells	0.134556	sp_71_rct
MuSiC (T2)	NK cells	0.436756	sp_71_rct
MuSiC (T2)	Endothelial cells	0.148454	sp_72_rct
MuSiC (T2)	T lymphocytes	0.273215	sp_72_rct
MuSiC (T2)	B lymphocytes	0.0261187	sp_72_rct
MuSiC (T2)	MAST cells	0.0785708	sp_72_rct
MuSiC (T2)	NK cells	0.473642	sp_72_rct
MuSiC (T2)	Endothelial cells	0.135455	sp_73_rct
MuSiC (T2)	T lymphocytes	0.297956	sp_73_rct
MuSiC (T2)	B lymphocytes	0.014113	sp_73_rct
MuSiC (T2)	MAST cells	0.0863586	sp_73_rct
MuSiC (T2)	NK cells	0.466118	sp_73_rct
MuSiC (T2)	Endothelial cells	0.173404	sp_74_rct
MuSiC (T2)	T lymphocytes	0.302202	sp_74_rct
MuSiC (T2)	B lymphocytes	0.0170745	sp_74_rct
MuSiC (T2)	MAST cells	0.081408	sp_74_rct
MuSiC (T2)	NK cells	0.425911	sp_74_rct
MuSiC (T2)	Endothelial cells	0.143875	sp_75_rct
MuSiC (T2)	T lymphocytes	0.220016	sp_75_rct
MuSiC (T2)	B lymphocytes	0.0292952	sp_75_rct
MuSiC (T2)	MAST cells	0.0849424	sp_75_rct
MuSiC (T2)	NK cells	0.521872	sp_75_rct
MuSiC (T2)	Endothelial cells	0.159682	sp_76_rct
MuSiC (T2)	T lymphocytes	0.26741	sp_76_rct
MuSiC (T2)	B lymphocytes	0.0247173	sp_76_rct
MuSiC (T2)	MAST cells	0.101373	sp_76_rct
MuSiC (T2)	NK cells	0.446818	sp_76_rct
MuSiC (T2)	Endothelial cells	0.168962	sp_77_rct
MuSiC (T2)	T lymphocytes	0.289451	sp_77_rct
MuSiC (T2)	B lymphocytes	0.0163868	sp_77_rct
MuSiC (T2)	MAST cells	0.0791179	sp_77_rct
MuSiC (T2)	NK cells	0.446082	sp_77_rct
MuSiC (T2)	Endothelial cells	0.133677	sp_78_rct
MuSiC (T2)	T lymphocytes	0.357644	sp_78_rct
MuSiC (T2)	B lymphocytes	0.0239937	sp_78_rct
MuSiC (T2)	MAST cells	0.081506	sp_78_rct
MuSiC (T2)	NK cells	0.403179	sp_78_rct
MuSiC (T2)	Endothelial cells	0.129476	sp_79_rct
MuSiC (T2)	T lymphocytes	0.313829	sp_79_rct
MuSiC (T2)	B lymphocytes	0	sp_79_rct
MuSiC (T2)	MAST cells	0.0883903	sp_79_rct
MuSiC (T2)	NK cells	0.468305	sp_79_rct
MuSiC (T2)	Endothelial cells	0.15751	sp_80_rct
MuSiC (T2)	T lymphocytes	0.262029	sp_80_rct
MuSiC (T2)	B lymphocytes	0.0264872	sp_80_rct
MuSiC (T2)	MAST cells	0.0962667	sp_80_rct
MuSiC (T2)	NK cells	0.457707	sp_80_rct
MuSiC (T2)	Endothelial cells	0.119094	sp_81_rct
MuSiC (T2)	T lymphocytes	0.326143	sp_81_rct
MuSiC (T2)	B lymphocytes	0.0131281	sp_81_rct
MuSiC (T2)	MAST cells	0.100281	sp_81_rct
MuSiC (T2)	NK cells	0.441354	sp_81_rct
MuSiC (T2)	Endothelial cells	0.157239	sp_82_rct
MuSiC (T2)	T lymphocytes	0.286503	sp_82_rct
MuSiC (T2)	B lymphocytes	0.0161269	sp_82_rct
MuSiC (T2)	MAST cells	0.0889015	sp_82_rct
MuSiC (T2)	NK cells	0.45123	sp_82_rct
MuSiC (T2)	Endothelial cells	0.165934	sp_83_rct
MuSiC (T2)	T lymphocytes	0.280295	sp_83_rct
MuSiC (T2)	B lymphocytes	0.0627977	sp_83_rct
MuSiC (T2)	MAST cells	0.0895376	sp_83_rct
MuSiC (T2)	NK cells	0.401436	sp_83_rct
MuSiC (T2)	Endothelial cells	0.138025	sp_84_rct
MuSiC (T2)	T lymphocytes	0.282771	sp_84_rct
MuSiC (T2)	B lymphocytes	0.0108934	sp_84_rct
MuSiC (T2)	MAST cells	0.0806779	sp_84_rct
MuSiC (T2)	NK cells	0.487633	sp_84_rct
MuSiC (T2)	Endothelial cells	0.144165	sp_85_rct
MuSiC (T2)	T lymphocytes	0.365729	sp_85_rct
MuSiC (T2)	B lymphocytes	0.0225894	sp_85_rct
MuSiC (T2)	MAST cells	0.0855239	sp_85_rct
MuSiC (T2)	NK cells	0.381993	sp_85_rct
MuSiC (T2)	Endothelial cells	0.116558	sp_86_rct
MuSiC (T2)	T lymphocytes	0.271547	sp_86_rct
MuSiC (T2)	B lymphocytes	0.0159544	sp_86_rct
MuSiC (T2)	MAST cells	0.108902	sp_86_rct
MuSiC (T2)	NK cells	0.487038	sp_86_rct
MuSiC (T2)	Endothelial cells	0.125239	sp_87_rct
MuSiC (T2)	T lymphocytes	0.310798	sp_87_rct
MuSiC (T2)	B lymphocytes	0.0205636	sp_87_rct
MuSiC (T2)	MAST cells	0.0921247	sp_87_rct
MuSiC (T2)	NK cells	0.451275	sp_87_rct
MuSiC (T2)	Endothelial cells	0.128091	sp_88_rct
MuSiC (T2)	T lymphocytes	0.286173	sp_88_rct
MuSiC (T2)	B lymphocytes	0.0588844	sp_88_rct
MuSiC (T2)	MAST cells	0.0951106	sp_88_rct
MuSiC (T2)	NK cells	0.431741	sp_88_rct
MuSiC (T2)	Endothelial cells	0.153736	sp_89_rct
MuSiC (T2)	T lymphocytes	0.265283	sp_89_rct
MuSiC (T2)	B lymphocytes	0.0515957	sp_89_rct
MuSiC (T2)	MAST cells	0.0844957	sp_89_rct
MuSiC (T2)	NK cells	0.44489	sp_89_rct
MuSiC (T2)	Endothelial cells	0.130132	sp_90_rct
MuSiC (T2)	T lymphocytes	0.296971	sp_90_rct
MuSiC (T2)	B lymphocytes	0.0305265	sp_90_rct
MuSiC (T2)	MAST cells	0.0822933	sp_90_rct
MuSiC (T2)	NK cells	0.460077	sp_90_rct
MuSiC (T2)	Endothelial cells	0.118056	sp_91_rct
MuSiC (T2)	T lymphocytes	0.26972	sp_91_rct
MuSiC (T2)	B lymphocytes	0.0158115	sp_91_rct
MuSiC (T2)	MAST cells	0.0860629	sp_91_rct
MuSiC (T2)	NK cells	0.51035	sp_91_rct
MuSiC (T2)	Endothelial cells	0.134133	sp_92_rct
MuSiC (T2)	T lymphocytes	0.253472	sp_92_rct
MuSiC (T2)	B lymphocytes	0.0381738	sp_92_rct
MuSiC (T2)	MAST cells	0.0985259	sp_92_rct
MuSiC (T2)	NK cells	0.475695	sp_92_rct
MuSiC (T2)	Endothelial cells	0.135472	sp_93_rct
MuSiC (T2)	T lymphocytes	0.274068	sp_93_rct
MuSiC (T2)	B lymphocytes	0.0204055	sp_93_rct
MuSiC (T2)	MAST cells	0.103345	sp_93_rct
MuSiC (T2)	NK cells	0.46671	sp_93_rct
MuSiC (T2)	Endothelial cells	0.134214	sp_94_rct
MuSiC (T2)	T lymphocytes	0.269532	sp_94_rct
MuSiC (T2)	B lymphocytes	0.0242367	sp_94_rct
MuSiC (T2)	MAST cells	0.0951956	sp_94_rct
MuSiC (T2)	NK cells	0.476821	sp_94_rct
MuSiC (T2)	Endothelial cells	0.164158	sp_95_rct
MuSiC (T2)	T lymphocytes	0.287304	sp_95_rct
MuSiC (T2)	B lymphocytes	0.0069894	sp_95_rct
MuSiC (T2)	MAST cells	0.100726	sp_95_rct
MuSiC (T2)	NK cells	0.440823	sp_95_rct
MuSiC (T2)	Endothelial cells	0.129688	sp_96_rct
MuSiC (T2)	T lymphocytes	0.270532	sp_96_rct
MuSiC (T2)	B lymphocytes	0.0498063	sp_96_rct
MuSiC (T2)	MAST cells	0.0868223	sp_96_rct
MuSiC (T2)	NK cells	0.463151	sp_96_rct
MuSiC (T2)	Endothelial cells	0.136326	sp_97_rct
MuSiC (T2)	T lymphocytes	0.334511	sp_97_rct
MuSiC (T2)	B lymphocytes	0.0127598	sp_97_rct
MuSiC (T2)	MAST cells	0.0750753	sp_97_rct
MuSiC (T2)	NK cells	0.441327	sp_97_rct
MuSiC (T2)	Endothelial cells	0.161337	sp_98_rct
MuSiC (T2)	T lymphocytes	0.301981	sp_98_rct
MuSiC (T2)	B lymphocytes	0.0404661	sp_98_rct
MuSiC (T2)	MAST cells	0.0911316	sp_98_rct
MuSiC (T2)	NK cells	0.405084	sp_98_rct
MuSiC (T2)	Endothelial cells	0.117437	sp_99_rct
MuSiC (T2)	T lymphocytes	0.253812	sp_99_rct
MuSiC (T2)	B lymphocytes	0.0355062	sp_99_rct
MuSiC (T2)	MAST cells	0.106012	sp_99_rct
MuSiC (T2)	NK cells	0.487233	sp_99_rct
MuSiC (T2)	Endothelial cells	0.109038	sp_100_rct
MuSiC (T2)	T lymphocytes	0.24734	sp_100_rct
MuSiC (T2)	B lymphocytes	0.0324056	sp_100_rct
MuSiC (T2)	MAST cells	0.0902218	sp_100_rct
MuSiC (T2)	NK cells	0.520995	sp_100_rct
CIBERSORTx (T1,2)	Endothelial cells	0.391464	sp_1_rct
CIBERSORTx (T1,2)	T lymphocytes	0.237565	sp_1_rct
CIBERSORTx (T1,2)	B lymphocytes	0.189958	sp_1_rct
CIBERSORTx (T1,2)	MAST cells	0.1121	sp_1_rct
CIBERSORTx (T1,2)	NK cells	0.0689135	sp_1_rct
CIBERSORTx (T1,2)	Endothelial cells	0.385469	sp_2_rct
CIBERSORTx (T1,2)	T lymphocytes	0.225774	sp_2_rct
CIBERSORTx (T1,2)	B lymphocytes	0.223265	sp_2_rct
CIBERSORTx (T1,2)	MAST cells	0.118738	sp_2_rct
CIBERSORTx (T1,2)	NK cells	0.0467544	sp_2_rct
CIBERSORTx (T1,2)	Endothelial cells	0.411293	sp_3_rct
CIBERSORTx (T1,2)	T lymphocytes	0.203358	sp_3_rct
CIBERSORTx (T1,2)	B lymphocytes	0.164399	sp_3_rct
CIBERSORTx (T1,2)	MAST cells	0.147164	sp_3_rct
CIBERSORTx (T1,2)	NK cells	0.0737855	sp_3_rct
CIBERSORTx (T1,2)	Endothelial cells	0.346327	sp_4_rct
CIBERSORTx (T1,2)	T lymphocytes	0.320714	sp_4_rct
CIBERSORTx (T1,2)	B lymphocytes	0.176011	sp_4_rct
CIBERSORTx (T1,2)	MAST cells	0.103761	sp_4_rct
CIBERSORTx (T1,2)	NK cells	0.0531866	sp_4_rct
CIBERSORTx (T1,2)	Endothelial cells	0.32863	sp_5_rct
CIBERSORTx (T1,2)	T lymphocytes	0.226961	sp_5_rct
CIBERSORTx (T1,2)	B lymphocytes	0.265619	sp_5_rct
CIBERSORTx (T1,2)	MAST cells	0.122046	sp_5_rct
CIBERSORTx (T1,2)	NK cells	0.0567441	sp_5_rct
CIBERSORTx (T1,2)	Endothelial cells	0.424918	sp_6_rct
CIBERSORTx (T1,2)	T lymphocytes	0.243675	sp_6_rct
CIBERSORTx (T1,2)	B lymphocytes	0.140057	sp_6_rct
CIBERSORTx (T1,2)	MAST cells	0.126141	sp_6_rct
CIBERSORTx (T1,2)	NK cells	0.06521	sp_6_rct
CIBERSORTx (T1,2)	Endothelial cells	0.397176	sp_7_rct
CIBERSORTx (T1,2)	T lymphocytes	0.257175	sp_7_rct
CIBERSORTx (T1,2)	B lymphocytes	0.164552	sp_7_rct
CIBERSORTx (T1,2)	MAST cells	0.128997	sp_7_rct
CIBERSORTx (T1,2)	NK cells	0.0520993	sp_7_rct
CIBERSORTx (T1,2)	Endothelial cells	0.375347	sp_8_rct
CIBERSORTx (T1,2)	T lymphocytes	0.261012	sp_8_rct
CIBERSORTx (T1,2)	B lymphocytes	0.135673	sp_8_rct
CIBERSORTx (T1,2)	MAST cells	0.160169	sp_8_rct
CIBERSORTx (T1,2)	NK cells	0.0677996	sp_8_rct
CIBERSORTx (T1,2)	Endothelial cells	0.350084	sp_9_rct
CIBERSORTx (T1,2)	T lymphocytes	0.172489	sp_9_rct
CIBERSORTx (T1,2)	B lymphocytes	0.291541	sp_9_rct
CIBERSORTx (T1,2)	MAST cells	0.122586	sp_9_rct
CIBERSORTx (T1,2)	NK cells	0.0633	sp_9_rct
CIBERSORTx (T1,2)	Endothelial cells	0.473989	sp_10_rct
CIBERSORTx (T1,2)	T lymphocytes	0.272081	sp_10_rct
CIBERSORTx (T1,2)	B lymphocytes	0.0210113	sp_10_rct
CIBERSORTx (T1,2)	MAST cells	0.145767	sp_10_rct
CIBERSORTx (T1,2)	NK cells	0.0871517	sp_10_rct
CIBERSORTx (T1,2)	Endothelial cells	0.416452	sp_11_rct
CIBERSORTx (T1,2)	T lymphocytes	0.265184	sp_11_rct
CIBERSORTx (T1,2)	B lymphocytes	0.148317	sp_11_rct
CIBERSORTx (T1,2)	MAST cells	0.116303	sp_11_rct
CIBERSORTx (T1,2)	NK cells	0.053744	sp_11_rct
CIBERSORTx (T1,2)	Endothelial cells	0.475403	sp_12_rct
CIBERSORTx (T1,2)	T lymphocytes	0.257277	sp_12_rct
CIBERSORTx (T1,2)	B lymphocytes	0.0628709	sp_12_rct
CIBERSORTx (T1,2)	MAST cells	0.128272	sp_12_rct
CIBERSORTx (T1,2)	NK cells	0.0761768	sp_12_rct
CIBERSORTx (T1,2)	Endothelial cells	0.367442	sp_13_rct
CIBERSORTx (T1,2)	T lymphocytes	0.207831	sp_13_rct
CIBERSORTx (T1,2)	B lymphocytes	0.226052	sp_13_rct
CIBERSORTx (T1,2)	MAST cells	0.141711	sp_13_rct
CIBERSORTx (T1,2)	NK cells	0.0569631	sp_13_rct
CIBERSORTx (T1,2)	Endothelial cells	0.373667	sp_14_rct
CIBERSORTx (T1,2)	T lymphocytes	0.256356	sp_14_rct
CIBERSORTx (T1,2)	B lymphocytes	0.190815	sp_14_rct
CIBERSORTx (T1,2)	MAST cells	0.112793	sp_14_rct
CIBERSORTx (T1,2)	NK cells	0.0663683	sp_14_rct
CIBERSORTx (T1,2)	Endothelial cells	0.478081	sp_15_rct
CIBERSORTx (T1,2)	T lymphocytes	0.255026	sp_15_rct
CIBERSORTx (T1,2)	B lymphocytes	0.0988073	sp_15_rct
CIBERSORTx (T1,2)	MAST cells	0.106427	sp_15_rct
CIBERSORTx (T1,2)	NK cells	0.0616587	sp_15_rct
CIBERSORTx (T1,2)	Endothelial cells	0.422507	sp_16_rct
CIBERSORTx (T1,2)	T lymphocytes	0.263953	sp_16_rct
CIBERSORTx (T1,2)	B lymphocytes	0.129507	sp_16_rct
CIBERSORTx (T1,2)	MAST cells	0.127052	sp_16_rct
CIBERSORTx (T1,2)	NK cells	0.0569808	sp_16_rct
CIBERSORTx (T1,2)	Endothelial cells	0.40205	sp_17_rct
CIBERSORTx (T1,2)	T lymphocytes	0.160435	sp_17_rct
CIBERSORTx (T1,2)	B lymphocytes	0.231278	sp_17_rct
CIBERSORTx (T1,2)	MAST cells	0.125506	sp_17_rct
CIBERSORTx (T1,2)	NK cells	0.0807312	sp_17_rct
CIBERSORTx (T1,2)	Endothelial cells	0.423301	sp_18_rct
CIBERSORTx (T1,2)	T lymphocytes	0.306243	sp_18_rct
CIBERSORTx (T1,2)	B lymphocytes	0.0595843	sp_18_rct
CIBERSORTx (T1,2)	MAST cells	0.134944	sp_18_rct
CIBERSORTx (T1,2)	NK cells	0.0759272	sp_18_rct
CIBERSORTx (T1,2)	Endothelial cells	0.406588	sp_19_rct
CIBERSORTx (T1,2)	T lymphocytes	0.154983	sp_19_rct
CIBERSORTx (T1,2)	B lymphocytes	0.248756	sp_19_rct
CIBERSORTx (T1,2)	MAST cells	0.133851	sp_19_rct
CIBERSORTx (T1,2)	NK cells	0.055822	sp_19_rct
CIBERSORTx (T1,2)	Endothelial cells	0.416684	sp_20_rct
CIBERSORTx (T1,2)	T lymphocytes	0.165614	sp_20_rct
CIBERSORTx (T1,2)	B lymphocytes	0.23254	sp_20_rct
CIBERSORTx (T1,2)	MAST cells	0.1209	sp_20_rct
CIBERSORTx (T1,2)	NK cells	0.0642618	sp_20_rct
CIBERSORTx (T1,2)	Endothelial cells	0.447792	sp_21_rct
CIBERSORTx (T1,2)	T lymphocytes	0.280402	sp_21_rct
CIBERSORTx (T1,2)	B lymphocytes	0.0494636	sp_21_rct
CIBERSORTx (T1,2)	MAST cells	0.141891	sp_21_rct
CIBERSORTx (T1,2)	NK cells	0.0804511	sp_21_rct
CIBERSORTx (T1,2)	Endothelial cells	0.379904	sp_22_rct
CIBERSORTx (T1,2)	T lymphocytes	0.278139	sp_22_rct
CIBERSORTx (T1,2)	B lymphocytes	0.142026	sp_22_rct
CIBERSORTx (T1,2)	MAST cells	0.146943	sp_22_rct
CIBERSORTx (T1,2)	NK cells	0.0529879	sp_22_rct
CIBERSORTx (T1,2)	Endothelial cells	0.387546	sp_23_rct
CIBERSORTx (T1,2)	T lymphocytes	0.365074	sp_23_rct
CIBERSORTx (T1,2)	B lymphocytes	0.0545287	sp_23_rct
CIBERSORTx (T1,2)	MAST cells	0.136707	sp_23_rct
CIBERSORTx (T1,2)	NK cells	0.0561447	sp_23_rct
CIBERSORTx (T1,2)	Endothelial cells	0.462364	sp_24_rct
CIBERSORTx (T1,2)	T lymphocytes	0.348779	sp_24_rct
CIBERSORTx (T1,2)	B lymphocytes	0	sp_24_rct
CIBERSORTx (T1,2)	MAST cells	0.143787	sp_24_rct
CIBERSORTx (T1,2)	NK cells	0.0450703	sp_24_rct
CIBERSORTx (T1,2)	Endothelial cells	0.45814	sp_25_rct
CIBERSORTx (T1,2)	T lymphocytes	0.314114	sp_25_rct
CIBERSORTx (T1,2)	B lymphocytes	0	sp_25_rct
CIBERSORTx (T1,2)	MAST cells	0.143511	sp_25_rct
CIBERSORTx (T1,2)	NK cells	0.084235	sp_25_rct
CIBERSORTx (T1,2)	Endothelial cells	0.395193	sp_26_rct
CIBERSORTx (T1,2)	T lymphocytes	0.142259	sp_26_rct
CIBERSORTx (T1,2)	B lymphocytes	0.308258	sp_26_rct
CIBERSORTx (T1,2)	MAST cells	0.0976714	sp_26_rct
CIBERSORTx (T1,2)	NK cells	0.0566186	sp_26_rct
CIBERSORTx (T1,2)	Endothelial cells	0.379009	sp_27_rct
CIBERSORTx (T1,2)	T lymphocytes	0.247256	sp_27_rct
CIBERSORTx (T1,2)	B lymphocytes	0.160575	sp_27_rct
CIBERSORTx (T1,2)	MAST cells	0.147148	sp_27_rct
CIBERSORTx (T1,2)	NK cells	0.0660117	sp_27_rct
CIBERSORTx (T1,2)	Endothelial cells	0.401094	sp_28_rct
CIBERSORTx (T1,2)	T lymphocytes	0.275562	sp_28_rct
CIBERSORTx (T1,2)	B lymphocytes	0.103961	sp_28_rct
CIBERSORTx (T1,2)	MAST cells	0.153951	sp_28_rct
CIBERSORTx (T1,2)	NK cells	0.0654315	sp_28_rct
CIBERSORTx (T1,2)	Endothelial cells	0.394257	sp_29_rct
CIBERSORTx (T1,2)	T lymphocytes	0.293396	sp_29_rct
CIBERSORTx (T1,2)	B lymphocytes	0.141187	sp_29_rct
CIBERSORTx (T1,2)	MAST cells	0.117515	sp_29_rct
CIBERSORTx (T1,2)	NK cells	0.0536463	sp_29_rct
CIBERSORTx (T1,2)	Endothelial cells	0.456871	sp_30_rct
CIBERSORTx (T1,2)	T lymphocytes	0.170625	sp_30_rct
CIBERSORTx (T1,2)	B lymphocytes	0.204442	sp_30_rct
CIBERSORTx (T1,2)	MAST cells	0.107476	sp_30_rct
CIBERSORTx (T1,2)	NK cells	0.060587	sp_30_rct
CIBERSORTx (T1,2)	Endothelial cells	0.414271	sp_31_rct
CIBERSORTx (T1,2)	T lymphocytes	0.198459	sp_31_rct
CIBERSORTx (T1,2)	B lymphocytes	0.191835	sp_31_rct
CIBERSORTx (T1,2)	MAST cells	0.119677	sp_31_rct
CIBERSORTx (T1,2)	NK cells	0.0757575	sp_31_rct
CIBERSORTx (T1,2)	Endothelial cells	0.336885	sp_32_rct
CIBERSORTx (T1,2)	T lymphocytes	0.230637	sp_32_rct
CIBERSORTx (T1,2)	B lymphocytes	0.258582	sp_32_rct
CIBERSORTx (T1,2)	MAST cells	0.102208	sp_32_rct
CIBERSORTx (T1,2)	NK cells	0.0716875	sp_32_rct
CIBERSORTx (T1,2)	Endothelial cells	0.436848	sp_33_rct
CIBERSORTx (T1,2)	T lymphocytes	0.279607	sp_33_rct
CIBERSORTx (T1,2)	B lymphocytes	0.0826379	sp_33_rct
CIBERSORTx (T1,2)	MAST cells	0.142451	sp_33_rct
CIBERSORTx (T1,2)	NK cells	0.0584555	sp_33_rct
CIBERSORTx (T1,2)	Endothelial cells	0.425184	sp_34_rct
CIBERSORTx (T1,2)	T lymphocytes	0.232089	sp_34_rct
CIBERSORTx (T1,2)	B lymphocytes	0.187472	sp_34_rct
CIBERSORTx (T1,2)	MAST cells	0.101461	sp_34_rct
CIBERSORTx (T1,2)	NK cells	0.0537935	sp_34_rct
CIBERSORTx (T1,2)	Endothelial cells	0.396608	sp_35_rct
CIBERSORTx (T1,2)	T lymphocytes	0.264752	sp_35_rct
CIBERSORTx (T1,2)	B lymphocytes	0.152619	sp_35_rct
CIBERSORTx (T1,2)	MAST cells	0.126153	sp_35_rct
CIBERSORTx (T1,2)	NK cells	0.0598682	sp_35_rct
CIBERSORTx (T1,2)	Endothelial cells	0.360137	sp_36_rct
CIBERSORTx (T1,2)	T lymphocytes	0.241769	sp_36_rct
CIBERSORTx (T1,2)	B lymphocytes	0.152336	sp_36_rct
CIBERSORTx (T1,2)	MAST cells	0.154588	sp_36_rct
CIBERSORTx (T1,2)	NK cells	0.0911698	sp_36_rct
CIBERSORTx (T1,2)	Endothelial cells	0.435191	sp_37_rct
CIBERSORTx (T1,2)	T lymphocytes	0.182454	sp_37_rct
CIBERSORTx (T1,2)	B lymphocytes	0.188565	sp_37_rct
CIBERSORTx (T1,2)	MAST cells	0.116891	sp_37_rct
CIBERSORTx (T1,2)	NK cells	0.0768984	sp_37_rct
CIBERSORTx (T1,2)	Endothelial cells	0.482162	sp_38_rct
CIBERSORTx (T1,2)	T lymphocytes	0.308252	sp_38_rct
CIBERSORTx (T1,2)	B lymphocytes	0.021122	sp_38_rct
CIBERSORTx (T1,2)	MAST cells	0.121891	sp_38_rct
CIBERSORTx (T1,2)	NK cells	0.0665737	sp_38_rct
CIBERSORTx (T1,2)	Endothelial cells	0.393162	sp_39_rct
CIBERSORTx (T1,2)	T lymphocytes	0.229876	sp_39_rct
CIBERSORTx (T1,2)	B lymphocytes	0.171972	sp_39_rct
CIBERSORTx (T1,2)	MAST cells	0.135724	sp_39_rct
CIBERSORTx (T1,2)	NK cells	0.0692661	sp_39_rct
CIBERSORTx (T1,2)	Endothelial cells	0.408589	sp_40_rct
CIBERSORTx (T1,2)	T lymphocytes	0.210271	sp_40_rct
CIBERSORTx (T1,2)	B lymphocytes	0.197038	sp_40_rct
CIBERSORTx (T1,2)	MAST cells	0.12845	sp_40_rct
CIBERSORTx (T1,2)	NK cells	0.0556528	sp_40_rct
CIBERSORTx (T1,2)	Endothelial cells	0.415989	sp_41_rct
CIBERSORTx (T1,2)	T lymphocytes	0.287195	sp_41_rct
CIBERSORTx (T1,2)	B lymphocytes	0.103167	sp_41_rct
CIBERSORTx (T1,2)	MAST cells	0.131998	sp_41_rct
CIBERSORTx (T1,2)	NK cells	0.06165	sp_41_rct
CIBERSORTx (T1,2)	Endothelial cells	0.409573	sp_42_rct
CIBERSORTx (T1,2)	T lymphocytes	0.166091	sp_42_rct
CIBERSORTx (T1,2)	B lymphocytes	0.220825	sp_42_rct
CIBERSORTx (T1,2)	MAST cells	0.142137	sp_42_rct
CIBERSORTx (T1,2)	NK cells	0.0613744	sp_42_rct
CIBERSORTx (T1,2)	Endothelial cells	0.446011	sp_43_rct
CIBERSORTx (T1,2)	T lymphocytes	0.215364	sp_43_rct
CIBERSORTx (T1,2)	B lymphocytes	0.166177	sp_43_rct
CIBERSORTx (T1,2)	MAST cells	0.125514	sp_43_rct
CIBERSORTx (T1,2)	NK cells	0.0469345	sp_43_rct
CIBERSORTx (T1,2)	Endothelial cells	0.393805	sp_44_rct
CIBERSORTx (T1,2)	T lymphocytes	0.278714	sp_44_rct
CIBERSORTx (T1,2)	B lymphocytes	0.131281	sp_44_rct
CIBERSORTx (T1,2)	MAST cells	0.136309	sp_44_rct
CIBERSORTx (T1,2)	NK cells	0.0598914	sp_44_rct
CIBERSORTx (T1,2)	Endothelial cells	0.3507	sp_45_rct
CIBERSORTx (T1,2)	T lymphocytes	0.121691	sp_45_rct
CIBERSORTx (T1,2)	B lymphocytes	0.349396	sp_45_rct
CIBERSORTx (T1,2)	MAST cells	0.111332	sp_45_rct
CIBERSORTx (T1,2)	NK cells	0.0668813	sp_45_rct
CIBERSORTx (T1,2)	Endothelial cells	0.38395	sp_46_rct
CIBERSORTx (T1,2)	T lymphocytes	0.254876	sp_46_rct
CIBERSORTx (T1,2)	B lymphocytes	0.190637	sp_46_rct
CIBERSORTx (T1,2)	MAST cells	0.119149	sp_46_rct
CIBERSORTx (T1,2)	NK cells	0.051387	sp_46_rct
CIBERSORTx (T1,2)	Endothelial cells	0.388571	sp_47_rct
CIBERSORTx (T1,2)	T lymphocytes	0.217981	sp_47_rct
CIBERSORTx (T1,2)	B lymphocytes	0.199171	sp_47_rct
CIBERSORTx (T1,2)	MAST cells	0.126514	sp_47_rct
CIBERSORTx (T1,2)	NK cells	0.0677631	sp_47_rct
CIBERSORTx (T1,2)	Endothelial cells	0.466518	sp_48_rct
CIBERSORTx (T1,2)	T lymphocytes	0.290886	sp_48_rct
CIBERSORTx (T1,2)	B lymphocytes	0.0558948	sp_48_rct
CIBERSORTx (T1,2)	MAST cells	0.125363	sp_48_rct
CIBERSORTx (T1,2)	NK cells	0.0613376	sp_48_rct
CIBERSORTx (T1,2)	Endothelial cells	0.399967	sp_49_rct
CIBERSORTx (T1,2)	T lymphocytes	0.268443	sp_49_rct
CIBERSORTx (T1,2)	B lymphocytes	0.136157	sp_49_rct
CIBERSORTx (T1,2)	MAST cells	0.145078	sp_49_rct
CIBERSORTx (T1,2)	NK cells	0.0503556	sp_49_rct
CIBERSORTx (T1,2)	Endothelial cells	0.474383	sp_50_rct
CIBERSORTx (T1,2)	T lymphocytes	0.260051	sp_50_rct
CIBERSORTx (T1,2)	B lymphocytes	0.0959481	sp_50_rct
CIBERSORTx (T1,2)	MAST cells	0.120211	sp_50_rct
CIBERSORTx (T1,2)	NK cells	0.0494066	sp_50_rct
CIBERSORTx (T1,2)	Endothelial cells	0.445999	sp_51_rct
CIBERSORTx (T1,2)	T lymphocytes	0.139415	sp_51_rct
CIBERSORTx (T1,2)	B lymphocytes	0.200714	sp_51_rct
CIBERSORTx (T1,2)	MAST cells	0.136329	sp_51_rct
CIBERSORTx (T1,2)	NK cells	0.0775432	sp_51_rct
CIBERSORTx (T1,2)	Endothelial cells	0.397551	sp_52_rct
CIBERSORTx (T1,2)	T lymphocytes	0.226275	sp_52_rct
CIBERSORTx (T1,2)	B lymphocytes	0.179742	sp_52_rct
CIBERSORTx (T1,2)	MAST cells	0.146486	sp_52_rct
CIBERSORTx (T1,2)	NK cells	0.0499463	sp_52_rct
CIBERSORTx (T1,2)	Endothelial cells	0.399666	sp_53_rct
CIBERSORTx (T1,2)	T lymphocytes	0.322801	sp_53_rct
CIBERSORTx (T1,2)	B lymphocytes	0.0711639	sp_53_rct
CIBERSORTx (T1,2)	MAST cells	0.149078	sp_53_rct
CIBERSORTx (T1,2)	NK cells	0.0572913	sp_53_rct
CIBERSORTx (T1,2)	Endothelial cells	0.304347	sp_54_rct
CIBERSORTx (T1,2)	T lymphocytes	0.279733	sp_54_rct
CIBERSORTx (T1,2)	B lymphocytes	0.243595	sp_54_rct
CIBERSORTx (T1,2)	MAST cells	0.108077	sp_54_rct
CIBERSORTx (T1,2)	NK cells	0.0642463	sp_54_rct
CIBERSORTx (T1,2)	Endothelial cells	0.410031	sp_55_rct
CIBERSORTx (T1,2)	T lymphocytes	0.206543	sp_55_rct
CIBERSORTx (T1,2)	B lymphocytes	0.190615	sp_55_rct
CIBERSORTx (T1,2)	MAST cells	0.137859	sp_55_rct
CIBERSORTx (T1,2)	NK cells	0.0549522	sp_55_rct
CIBERSORTx (T1,2)	Endothelial cells	0.405715	sp_56_rct
CIBERSORTx (T1,2)	T lymphocytes	0.29752	sp_56_rct
CIBERSORTx (T1,2)	B lymphocytes	0.0936962	sp_56_rct
CIBERSORTx (T1,2)	MAST cells	0.144255	sp_56_rct
CIBERSORTx (T1,2)	NK cells	0.0588134	sp_56_rct
CIBERSORTx (T1,2)	Endothelial cells	0.428031	sp_57_rct
CIBERSORTx (T1,2)	T lymphocytes	0.287438	sp_57_rct
CIBERSORTx (T1,2)	B lymphocytes	0.0620306	sp_57_rct
CIBERSORTx (T1,2)	MAST cells	0.152883	sp_57_rct
CIBERSORTx (T1,2)	NK cells	0.069618	sp_57_rct
CIBERSORTx (T1,2)	Endothelial cells	0.386834	sp_58_rct
CIBERSORTx (T1,2)	T lymphocytes	0.276086	sp_58_rct
CIBERSORTx (T1,2)	B lymphocytes	0.157208	sp_58_rct
CIBERSORTx (T1,2)	MAST cells	0.130194	sp_58_rct
CIBERSORTx (T1,2)	NK cells	0.049679	sp_58_rct
CIBERSORTx (T1,2)	Endothelial cells	0.366857	sp_59_rct
CIBERSORTx (T1,2)	T lymphocytes	0.180134	sp_59_rct
CIBERSORTx (T1,2)	B lymphocytes	0.22707	sp_59_rct
CIBERSORTx (T1,2)	MAST cells	0.141478	sp_59_rct
CIBERSORTx (T1,2)	NK cells	0.0844613	sp_59_rct
CIBERSORTx (T1,2)	Endothelial cells	0.395673	sp_60_rct
CIBERSORTx (T1,2)	T lymphocytes	0.360227	sp_60_rct
CIBERSORTx (T1,2)	B lymphocytes	0.0430656	sp_60_rct
CIBERSORTx (T1,2)	MAST cells	0.144094	sp_60_rct
CIBERSORTx (T1,2)	NK cells	0.0569403	sp_60_rct
CIBERSORTx (T1,2)	Endothelial cells	0.35492	sp_61_rct
CIBERSORTx (T1,2)	T lymphocytes	0.210431	sp_61_rct
CIBERSORTx (T1,2)	B lymphocytes	0.244642	sp_61_rct
CIBERSORTx (T1,2)	MAST cells	0.123884	sp_61_rct
CIBERSORTx (T1,2)	NK cells	0.0661242	sp_61_rct
CIBERSORTx (T1,2)	Endothelial cells	0.438264	sp_62_rct
CIBERSORTx (T1,2)	T lymphocytes	0.357224	sp_62_rct
CIBERSORTx (T1,2)	B lymphocytes	0	sp_62_rct
CIBERSORTx (T1,2)	MAST cells	0.130993	sp_62_rct
CIBERSORTx (T1,2)	NK cells	0.073519	sp_62_rct
CIBERSORTx (T1,2)	Endothelial cells	0.373762	sp_63_rct
CIBERSORTx (T1,2)	T lymphocytes	0.219446	sp_63_rct
CIBERSORTx (T1,2)	B lymphocytes	0.208763	sp_63_rct
CIBERSORTx (T1,2)	MAST cells	0.134286	sp_63_rct
CIBERSORTx (T1,2)	NK cells	0.0637434	sp_63_rct
CIBERSORTx (T1,2)	Endothelial cells	0.359523	sp_64_rct
CIBERSORTx (T1,2)	T lymphocytes	0.276003	sp_64_rct
CIBERSORTx (T1,2)	B lymphocytes	0.129135	sp_64_rct
CIBERSORTx (T1,2)	MAST cells	0.141907	sp_64_rct
CIBERSORTx (T1,2)	NK cells	0.0934316	sp_64_rct
CIBERSORTx (T1,2)	Endothelial cells	0.439199	sp_65_rct
CIBERSORTx (T1,2)	T lymphocytes	0.227052	sp_65_rct
CIBERSORTx (T1,2)	B lymphocytes	0.116832	sp_65_rct
CIBERSORTx (T1,2)	MAST cells	0.144937	sp_65_rct
CIBERSORTx (T1,2)	NK cells	0.071981	sp_65_rct
CIBERSORTx (T1,2)	Endothelial cells	0.331032	sp_66_rct
CIBERSORTx (T1,2)	T lymphocytes	0.13555	sp_66_rct
CIBERSORTx (T1,2)	B lymphocytes	0.381346	sp_66_rct
CIBERSORTx (T1,2)	MAST cells	0.0957023	sp_66_rct
CIBERSORTx (T1,2)	NK cells	0.0563698	sp_66_rct
CIBERSORTx (T1,2)	Endothelial cells	0.380906	sp_67_rct
CIBERSORTx (T1,2)	T lymphocytes	0.125224	sp_67_rct
CIBERSORTx (T1,2)	B lymphocytes	0.32893	sp_67_rct
CIBERSORTx (T1,2)	MAST cells	0.11808	sp_67_rct
CIBERSORTx (T1,2)	NK cells	0.0468599	sp_67_rct
CIBERSORTx (T1,2)	Endothelial cells	0.459326	sp_68_rct
CIBERSORTx (T1,2)	T lymphocytes	0.186052	sp_68_rct
CIBERSORTx (T1,2)	B lymphocytes	0.176112	sp_68_rct
CIBERSORTx (T1,2)	MAST cells	0.114765	sp_68_rct
CIBERSORTx (T1,2)	NK cells	0.0637447	sp_68_rct
CIBERSORTx (T1,2)	Endothelial cells	0.421459	sp_69_rct
CIBERSORTx (T1,2)	T lymphocytes	0.242014	sp_69_rct
CIBERSORTx (T1,2)	B lymphocytes	0.165009	sp_69_rct
CIBERSORTx (T1,2)	MAST cells	0.117006	sp_69_rct
CIBERSORTx (T1,2)	NK cells	0.054512	sp_69_rct
CIBERSORTx (T1,2)	Endothelial cells	0.426468	sp_70_rct
CIBERSORTx (T1,2)	T lymphocytes	0.290599	sp_70_rct
CIBERSORTx (T1,2)	B lymphocytes	0.0771066	sp_70_rct
CIBERSORTx (T1,2)	MAST cells	0.133254	sp_70_rct
CIBERSORTx (T1,2)	NK cells	0.0725722	sp_70_rct
CIBERSORTx (T1,2)	Endothelial cells	0.355878	sp_71_rct
CIBERSORTx (T1,2)	T lymphocytes	0.201517	sp_71_rct
CIBERSORTx (T1,2)	B lymphocytes	0.229658	sp_71_rct
CIBERSORTx (T1,2)	MAST cells	0.138695	sp_71_rct
CIBERSORTx (T1,2)	NK cells	0.0742513	sp_71_rct
CIBERSORTx (T1,2)	Endothelial cells	0.401582	sp_72_rct
CIBERSORTx (T1,2)	T lymphocytes	0.240345	sp_72_rct
CIBERSORTx (T1,2)	B lymphocytes	0.198139	sp_72_rct
CIBERSORTx (T1,2)	MAST cells	0.112733	sp_72_rct
CIBERSORTx (T1,2)	NK cells	0.0472009	sp_72_rct
CIBERSORTx (T1,2)	Endothelial cells	0.421232	sp_73_rct
CIBERSORTx (T1,2)	T lymphocytes	0.319467	sp_73_rct
CIBERSORTx (T1,2)	B lymphocytes	0.101566	sp_73_rct
CIBERSORTx (T1,2)	MAST cells	0.113874	sp_73_rct
CIBERSORTx (T1,2)	NK cells	0.0438604	sp_73_rct
CIBERSORTx (T1,2)	Endothelial cells	0.491981	sp_74_rct
CIBERSORTx (T1,2)	T lymphocytes	0.248762	sp_74_rct
CIBERSORTx (T1,2)	B lymphocytes	0.080934	sp_74_rct
CIBERSORTx (T1,2)	MAST cells	0.125976	sp_74_rct
CIBERSORTx (T1,2)	NK cells	0.0523469	sp_74_rct
CIBERSORTx (T1,2)	Endothelial cells	0.402967	sp_75_rct
CIBERSORTx (T1,2)	T lymphocytes	0.22603	sp_75_rct
CIBERSORTx (T1,2)	B lymphocytes	0.198412	sp_75_rct
CIBERSORTx (T1,2)	MAST cells	0.121083	sp_75_rct
CIBERSORTx (T1,2)	NK cells	0.0515078	sp_75_rct
CIBERSORTx (T1,2)	Endothelial cells	0.393133	sp_76_rct
CIBERSORTx (T1,2)	T lymphocytes	0.263045	sp_76_rct
CIBERSORTx (T1,2)	B lymphocytes	0.147383	sp_76_rct
CIBERSORTx (T1,2)	MAST cells	0.128704	sp_76_rct
CIBERSORTx (T1,2)	NK cells	0.0677345	sp_76_rct
CIBERSORTx (T1,2)	Endothelial cells	0.519471	sp_77_rct
CIBERSORTx (T1,2)	T lymphocytes	0.281339	sp_77_rct
CIBERSORTx (T1,2)	B lymphocytes	0.0359659	sp_77_rct
CIBERSORTx (T1,2)	MAST cells	0.113465	sp_77_rct
CIBERSORTx (T1,2)	NK cells	0.0497595	sp_77_rct
CIBERSORTx (T1,2)	Endothelial cells	0.457284	sp_78_rct
CIBERSORTx (T1,2)	T lymphocytes	0.206771	sp_78_rct
CIBERSORTx (T1,2)	B lymphocytes	0.161837	sp_78_rct
CIBERSORTx (T1,2)	MAST cells	0.119117	sp_78_rct
CIBERSORTx (T1,2)	NK cells	0.0549913	sp_78_rct
CIBERSORTx (T1,2)	Endothelial cells	0.449331	sp_79_rct
CIBERSORTx (T1,2)	T lymphocytes	0.333624	sp_79_rct
CIBERSORTx (T1,2)	B lymphocytes	0	sp_79_rct
CIBERSORTx (T1,2)	MAST cells	0.162881	sp_79_rct
CIBERSORTx (T1,2)	NK cells	0.054164	sp_79_rct
CIBERSORTx (T1,2)	Endothelial cells	0.481413	sp_80_rct
CIBERSORTx (T1,2)	T lymphocytes	0.237697	sp_80_rct
CIBERSORTx (T1,2)	B lymphocytes	0.0670055	sp_80_rct
CIBERSORTx (T1,2)	MAST cells	0.150117	sp_80_rct
CIBERSORTx (T1,2)	NK cells	0.0637661	sp_80_rct
CIBERSORTx (T1,2)	Endothelial cells	0.434537	sp_81_rct
CIBERSORTx (T1,2)	T lymphocytes	0.342876	sp_81_rct
CIBERSORTx (T1,2)	B lymphocytes	0.0386501	sp_81_rct
CIBERSORTx (T1,2)	MAST cells	0.13679	sp_81_rct
CIBERSORTx (T1,2)	NK cells	0.0471468	sp_81_rct
CIBERSORTx (T1,2)	Endothelial cells	0.451164	sp_82_rct
CIBERSORTx (T1,2)	T lymphocytes	0.22095	sp_82_rct
CIBERSORTx (T1,2)	B lymphocytes	0.112563	sp_82_rct
CIBERSORTx (T1,2)	MAST cells	0.146376	sp_82_rct
CIBERSORTx (T1,2)	NK cells	0.0689472	sp_82_rct
CIBERSORTx (T1,2)	Endothelial cells	0.403518	sp_83_rct
CIBERSORTx (T1,2)	T lymphocytes	0.19436	sp_83_rct
CIBERSORTx (T1,2)	B lymphocytes	0.227448	sp_83_rct
CIBERSORTx (T1,2)	MAST cells	0.114996	sp_83_rct
CIBERSORTx (T1,2)	NK cells	0.0596776	sp_83_rct
CIBERSORTx (T1,2)	Endothelial cells	0.425975	sp_84_rct
CIBERSORTx (T1,2)	T lymphocytes	0.318426	sp_84_rct
CIBERSORTx (T1,2)	B lymphocytes	0.072468	sp_84_rct
CIBERSORTx (T1,2)	MAST cells	0.119687	sp_84_rct
CIBERSORTx (T1,2)	NK cells	0.0634435	sp_84_rct
CIBERSORTx (T1,2)	Endothelial cells	0.413003	sp_85_rct
CIBERSORTx (T1,2)	T lymphocytes	0.243097	sp_85_rct
CIBERSORTx (T1,2)	B lymphocytes	0.164931	sp_85_rct
CIBERSORTx (T1,2)	MAST cells	0.11895	sp_85_rct
CIBERSORTx (T1,2)	NK cells	0.060019	sp_85_rct
CIBERSORTx (T1,2)	Endothelial cells	0.391338	sp_86_rct
CIBERSORTx (T1,2)	T lymphocytes	0.283746	sp_86_rct
CIBERSORTx (T1,2)	B lymphocytes	0.121557	sp_86_rct
CIBERSORTx (T1,2)	MAST cells	0.140921	sp_86_rct
CIBERSORTx (T1,2)	NK cells	0.0624377	sp_86_rct
CIBERSORTx (T1,2)	Endothelial cells	0.380567	sp_87_rct
CIBERSORTx (T1,2)	T lymphocytes	0.284126	sp_87_rct
CIBERSORTx (T1,2)	B lymphocytes	0.146753	sp_87_rct
CIBERSORTx (T1,2)	MAST cells	0.125682	sp_87_rct
CIBERSORTx (T1,2)	NK cells	0.0628721	sp_87_rct
CIBERSORTx (T1,2)	Endothelial cells	0.423426	sp_88_rct
CIBERSORTx (T1,2)	T lymphocytes	0.241002	sp_88_rct
CIBERSORTx (T1,2)	B lymphocytes	0.110787	sp_88_rct
CIBERSORTx (T1,2)	MAST cells	0.145462	sp_88_rct
CIBERSORTx (T1,2)	NK cells	0.0793226	sp_88_rct
CIBERSORTx (T1,2)	Endothelial cells	0.399815	sp_89_rct
CIBERSORTx (T1,2)	T lymphocytes	0.139931	sp_89_rct
CIBERSORTx (T1,2)	B lymphocytes	0.289958	sp_89_rct
CIBERSORTx (T1,2)	MAST cells	0.111809	sp_89_rct
CIBERSORTx (T1,2)	NK cells	0.0584867	sp_89_rct
CIBERSORTx (T1,2)	Endothelial cells	0.397049	sp_90_rct
CIBERSORTx (T1,2)	T lymphocytes	0.218723	sp_90_rct
CIBERSORTx (T1,2)	B lymphocytes	0.205516	sp_90_rct
CIBERSORTx (T1,2)	MAST cells	0.113008	sp_90_rct
CIBERSORTx (T1,2)	NK cells	0.0657033	sp_90_rct
CIBERSORTx (T1,2)	Endothelial cells	0.433212	sp_91_rct
CIBERSORTx (T1,2)	T lymphocytes	0.320482	sp_91_rct
CIBERSORTx (T1,2)	B lymphocytes	0.031912	sp_91_rct
CIBERSORTx (T1,2)	MAST cells	0.142034	sp_91_rct
CIBERSORTx (T1,2)	NK cells	0.0723598	sp_91_rct
CIBERSORTx (T1,2)	Endothelial cells	0.401717	sp_92_rct
CIBERSORTx (T1,2)	T lymphocytes	0.285969	sp_92_rct
CIBERSORTx (T1,2)	B lymphocytes	0.134003	sp_92_rct
CIBERSORTx (T1,2)	MAST cells	0.130845	sp_92_rct
CIBERSORTx (T1,2)	NK cells	0.0474647	sp_92_rct
CIBERSORTx (T1,2)	Endothelial cells	0.415842	sp_93_rct
CIBERSORTx (T1,2)	T lymphocytes	0.261289	sp_93_rct
CIBERSORTx (T1,2)	B lymphocytes	0.142452	sp_93_rct
CIBERSORTx (T1,2)	MAST cells	0.127729	sp_93_rct
CIBERSORTx (T1,2)	NK cells	0.0526886	sp_93_rct
CIBERSORTx (T1,2)	Endothelial cells	0.437828	sp_94_rct
CIBERSORTx (T1,2)	T lymphocytes	0.201219	sp_94_rct
CIBERSORTx (T1,2)	B lymphocytes	0.169013	sp_94_rct
CIBERSORTx (T1,2)	MAST cells	0.138241	sp_94_rct
CIBERSORTx (T1,2)	NK cells	0.0537003	sp_94_rct
CIBERSORTx (T1,2)	Endothelial cells	0.457861	sp_95_rct
CIBERSORTx (T1,2)	T lymphocytes	0.306209	sp_95_rct
CIBERSORTx (T1,2)	B lymphocytes	0.0449601	sp_95_rct
CIBERSORTx (T1,2)	MAST cells	0.130871	sp_95_rct
CIBERSORTx (T1,2)	NK cells	0.0600988	sp_95_rct
CIBERSORTx (T1,2)	Endothelial cells	0.338455	sp_96_rct
CIBERSORTx (T1,2)	T lymphocytes	0.155089	sp_96_rct
CIBERSORTx (T1,2)	B lymphocytes	0.337454	sp_96_rct
CIBERSORTx (T1,2)	MAST cells	0.104713	sp_96_rct
CIBERSORTx (T1,2)	NK cells	0.0642898	sp_96_rct
CIBERSORTx (T1,2)	Endothelial cells	0.473381	sp_97_rct
CIBERSORTx (T1,2)	T lymphocytes	0.298211	sp_97_rct
CIBERSORTx (T1,2)	B lymphocytes	0.0376416	sp_97_rct
CIBERSORTx (T1,2)	MAST cells	0.119672	sp_97_rct
CIBERSORTx (T1,2)	NK cells	0.0710952	sp_97_rct
CIBERSORTx (T1,2)	Endothelial cells	0.376204	sp_98_rct
CIBERSORTx (T1,2)	T lymphocytes	0.241606	sp_98_rct
CIBERSORTx (T1,2)	B lymphocytes	0.235053	sp_98_rct
CIBERSORTx (T1,2)	MAST cells	0.108626	sp_98_rct
CIBERSORTx (T1,2)	NK cells	0.0385108	sp_98_rct
CIBERSORTx (T1,2)	Endothelial cells	0.347424	sp_99_rct
CIBERSORTx (T1,2)	T lymphocytes	0.180392	sp_99_rct
CIBERSORTx (T1,2)	B lymphocytes	0.255674	sp_99_rct
CIBERSORTx (T1,2)	MAST cells	0.136335	sp_99_rct
CIBERSORTx (T1,2)	NK cells	0.0801747	sp_99_rct
CIBERSORTx (T1,2)	Endothelial cells	0.367591	sp_100_rct
CIBERSORTx (T1,2)	T lymphocytes	0.235721	sp_100_rct
CIBERSORTx (T1,2)	B lymphocytes	0.192682	sp_100_rct
CIBERSORTx (T1,2)	MAST cells	0.132608	sp_100_rct
[truncated: 1 more rows]

## Sheet: Figure_S9c
Methods	Cell_type	fraction	sampleID
BayesPrism (T1,2)	tumor	0.170919	sp_1_rct
BayesPrism (T1,2)	myeloid	0.0964755	sp_1_rct
BayesPrism (T1,2)	pericyte	0.24945	sp_1_rct
BayesPrism (T1,2)	endothelial	0.210255	sp_1_rct
BayesPrism (T1,2)	tcell	0.0728709	sp_1_rct
BayesPrism (T1,2)	oligo	0.20003	sp_1_rct
BayesPrism (T1,2)	tumor	0.210409	sp_2_rct
BayesPrism (T1,2)	myeloid	0.102967	sp_2_rct
BayesPrism (T1,2)	pericyte	0.217949	sp_2_rct
BayesPrism (T1,2)	endothelial	0.186652	sp_2_rct
BayesPrism (T1,2)	tcell	0.0747518	sp_2_rct
BayesPrism (T1,2)	oligo	0.207271	sp_2_rct
BayesPrism (T1,2)	tumor	0.216049	sp_3_rct
BayesPrism (T1,2)	myeloid	0.102443	sp_3_rct
BayesPrism (T1,2)	pericyte	0.192707	sp_3_rct
BayesPrism (T1,2)	endothelial	0.239673	sp_3_rct
BayesPrism (T1,2)	tcell	0.0821911	sp_3_rct
BayesPrism (T1,2)	oligo	0.166937	sp_3_rct
BayesPrism (T1,2)	tumor	0.193506	sp_4_rct
BayesPrism (T1,2)	myeloid	0.0763488	sp_4_rct
BayesPrism (T1,2)	pericyte	0.237941	sp_4_rct
BayesPrism (T1,2)	endothelial	0.213041	sp_4_rct
BayesPrism (T1,2)	tcell	0.0748326	sp_4_rct
BayesPrism (T1,2)	oligo	0.204331	sp_4_rct
BayesPrism (T1,2)	tumor	0.225494	sp_5_rct
BayesPrism (T1,2)	myeloid	0.0889731	sp_5_rct
BayesPrism (T1,2)	pericyte	0.2228	sp_5_rct
BayesPrism (T1,2)	endothelial	0.201982	sp_5_rct
BayesPrism (T1,2)	tcell	0.0761083	sp_5_rct
BayesPrism (T1,2)	oligo	0.184643	sp_5_rct
BayesPrism (T1,2)	tumor	0.240159	sp_6_rct
BayesPrism (T1,2)	myeloid	0.102341	sp_6_rct
BayesPrism (T1,2)	pericyte	0.191138	sp_6_rct
BayesPrism (T1,2)	endothelial	0.245932	sp_6_rct
BayesPrism (T1,2)	tcell	0.073461	sp_6_rct
BayesPrism (T1,2)	oligo	0.146969	sp_6_rct
BayesPrism (T1,2)	tumor	0.220177	sp_7_rct
BayesPrism (T1,2)	myeloid	0.0944141	sp_7_rct
BayesPrism (T1,2)	pericyte	0.19659	sp_7_rct
BayesPrism (T1,2)	endothelial	0.21538	sp_7_rct
BayesPrism (T1,2)	tcell	0.0737262	sp_7_rct
BayesPrism (T1,2)	oligo	0.199713	sp_7_rct
BayesPrism (T1,2)	tumor	0.201705	sp_8_rct
BayesPrism (T1,2)	myeloid	0.0865571	sp_8_rct
BayesPrism (T1,2)	pericyte	0.197774	sp_8_rct
BayesPrism (T1,2)	endothelial	0.224109	sp_8_rct
BayesPrism (T1,2)	tcell	0.0803141	sp_8_rct
BayesPrism (T1,2)	oligo	0.209541	sp_8_rct
BayesPrism (T1,2)	tumor	0.158931	sp_9_rct
BayesPrism (T1,2)	myeloid	0.0762453	sp_9_rct
BayesPrism (T1,2)	pericyte	0.208728	sp_9_rct
BayesPrism (T1,2)	endothelial	0.226793	sp_9_rct
BayesPrism (T1,2)	tcell	0.0771666	sp_9_rct
BayesPrism (T1,2)	oligo	0.252136	sp_9_rct
BayesPrism (T1,2)	tumor	0.188717	sp_10_rct
BayesPrism (T1,2)	myeloid	0.0816279	sp_10_rct
BayesPrism (T1,2)	pericyte	0.217257	sp_10_rct
BayesPrism (T1,2)	endothelial	0.231595	sp_10_rct
BayesPrism (T1,2)	tcell	0.0684071	sp_10_rct
BayesPrism (T1,2)	oligo	0.212396	sp_10_rct
BayesPrism (T1,2)	tumor	0.17113	sp_11_rct
BayesPrism (T1,2)	myeloid	0.104509	sp_11_rct
BayesPrism (T1,2)	pericyte	0.207787	sp_11_rct
BayesPrism (T1,2)	endothelial	0.21604	sp_11_rct
BayesPrism (T1,2)	tcell	0.0701356	sp_11_rct
BayesPrism (T1,2)	oligo	0.230398	sp_11_rct
BayesPrism (T1,2)	tumor	0.200004	sp_12_rct
BayesPrism (T1,2)	myeloid	0.100951	sp_12_rct
BayesPrism (T1,2)	pericyte	0.238751	sp_12_rct
BayesPrism (T1,2)	endothelial	0.203646	sp_12_rct
BayesPrism (T1,2)	tcell	0.074589	sp_12_rct
BayesPrism (T1,2)	oligo	0.182058	sp_12_rct
BayesPrism (T1,2)	tumor	0.205777	sp_13_rct
BayesPrism (T1,2)	myeloid	0.0988742	sp_13_rct
BayesPrism (T1,2)	pericyte	0.229592	sp_13_rct
BayesPrism (T1,2)	endothelial	0.198293	sp_13_rct
BayesPrism (T1,2)	tcell	0.0658316	sp_13_rct
BayesPrism (T1,2)	oligo	0.201632	sp_13_rct
BayesPrism (T1,2)	tumor	0.227507	sp_14_rct
BayesPrism (T1,2)	myeloid	0.0742081	sp_14_rct
BayesPrism (T1,2)	pericyte	0.22351	sp_14_rct
BayesPrism (T1,2)	endothelial	0.208737	sp_14_rct
BayesPrism (T1,2)	tcell	0.0767813	sp_14_rct
BayesPrism (T1,2)	oligo	0.189257	sp_14_rct
BayesPrism (T1,2)	tumor	0.186242	sp_15_rct
BayesPrism (T1,2)	myeloid	0.0924502	sp_15_rct
BayesPrism (T1,2)	pericyte	0.235213	sp_15_rct
BayesPrism (T1,2)	endothelial	0.214085	sp_15_rct
BayesPrism (T1,2)	tcell	0.0686967	sp_15_rct
BayesPrism (T1,2)	oligo	0.203314	sp_15_rct
BayesPrism (T1,2)	tumor	0.192914	sp_16_rct
BayesPrism (T1,2)	myeloid	0.112538	sp_16_rct
BayesPrism (T1,2)	pericyte	0.232647	sp_16_rct
BayesPrism (T1,2)	endothelial	0.163846	sp_16_rct
BayesPrism (T1,2)	tcell	0.0733767	sp_16_rct
BayesPrism (T1,2)	oligo	0.224678	sp_16_rct
BayesPrism (T1,2)	tumor	0.164923	sp_17_rct
BayesPrism (T1,2)	myeloid	0.0932229	sp_17_rct
BayesPrism (T1,2)	pericyte	0.24777	sp_17_rct
BayesPrism (T1,2)	endothelial	0.255484	sp_17_rct
BayesPrism (T1,2)	tcell	0.0743113	sp_17_rct
BayesPrism (T1,2)	oligo	0.164288	sp_17_rct
BayesPrism (T1,2)	tumor	0.20112	sp_18_rct
BayesPrism (T1,2)	myeloid	0.0792918	sp_18_rct
BayesPrism (T1,2)	pericyte	0.236523	sp_18_rct
BayesPrism (T1,2)	endothelial	0.200637	sp_18_rct
BayesPrism (T1,2)	tcell	0.0617495	sp_18_rct
BayesPrism (T1,2)	oligo	0.220678	sp_18_rct
BayesPrism (T1,2)	tumor	0.2316	sp_19_rct
BayesPrism (T1,2)	myeloid	0.0948912	sp_19_rct
BayesPrism (T1,2)	pericyte	0.226631	sp_19_rct
BayesPrism (T1,2)	endothelial	0.193943	sp_19_rct
BayesPrism (T1,2)	tcell	0.0678176	sp_19_rct
BayesPrism (T1,2)	oligo	0.185118	sp_19_rct
BayesPrism (T1,2)	tumor	0.203112	sp_20_rct
BayesPrism (T1,2)	myeloid	0.10521	sp_20_rct
BayesPrism (T1,2)	pericyte	0.210645	sp_20_rct
BayesPrism (T1,2)	endothelial	0.201057	sp_20_rct
BayesPrism (T1,2)	tcell	0.0730787	sp_20_rct
BayesPrism (T1,2)	oligo	0.206898	sp_20_rct
BayesPrism (T1,2)	tumor	0.209848	sp_21_rct
BayesPrism (T1,2)	myeloid	0.0788231	sp_21_rct
BayesPrism (T1,2)	pericyte	0.250713	sp_21_rct
BayesPrism (T1,2)	endothelial	0.200232	sp_21_rct
BayesPrism (T1,2)	tcell	0.0810422	sp_21_rct
BayesPrism (T1,2)	oligo	0.179341	sp_21_rct
BayesPrism (T1,2)	tumor	0.187518	sp_22_rct
BayesPrism (T1,2)	myeloid	0.119675	sp_22_rct
BayesPrism (T1,2)	pericyte	0.269787	sp_22_rct
BayesPrism (T1,2)	endothelial	0.206969	sp_22_rct
BayesPrism (T1,2)	tcell	0.0650305	sp_22_rct
BayesPrism (T1,2)	oligo	0.151021	sp_22_rct
BayesPrism (T1,2)	tumor	0.174439	sp_23_rct
BayesPrism (T1,2)	myeloid	0.101402	sp_23_rct
BayesPrism (T1,2)	pericyte	0.264609	sp_23_rct
BayesPrism (T1,2)	endothelial	0.222808	sp_23_rct
BayesPrism (T1,2)	tcell	0.0757952	sp_23_rct
BayesPrism (T1,2)	oligo	0.160947	sp_23_rct
BayesPrism (T1,2)	tumor	0.205593	sp_24_rct
BayesPrism (T1,2)	myeloid	0.117454	sp_24_rct
BayesPrism (T1,2)	pericyte	0.263393	sp_24_rct
BayesPrism (T1,2)	endothelial	0.180948	sp_24_rct
BayesPrism (T1,2)	tcell	0.0851914	sp_24_rct
BayesPrism (T1,2)	oligo	0.147421	sp_24_rct
BayesPrism (T1,2)	tumor	0.157307	sp_25_rct
BayesPrism (T1,2)	myeloid	0.100417	sp_25_rct
BayesPrism (T1,2)	pericyte	0.213095	sp_25_rct
BayesPrism (T1,2)	endothelial	0.215907	sp_25_rct
BayesPrism (T1,2)	tcell	0.0721259	sp_25_rct
BayesPrism (T1,2)	oligo	0.241148	sp_25_rct
BayesPrism (T1,2)	tumor	0.260647	sp_26_rct
BayesPrism (T1,2)	myeloid	0.118416	sp_26_rct
BayesPrism (T1,2)	pericyte	0.204289	sp_26_rct
BayesPrism (T1,2)	endothelial	0.175195	sp_26_rct
BayesPrism (T1,2)	tcell	0.086593	sp_26_rct
BayesPrism (T1,2)	oligo	0.154859	sp_26_rct
BayesPrism (T1,2)	tumor	0.222316	sp_27_rct
BayesPrism (T1,2)	myeloid	0.115625	sp_27_rct
BayesPrism (T1,2)	pericyte	0.200908	sp_27_rct
BayesPrism (T1,2)	endothelial	0.199609	sp_27_rct
BayesPrism (T1,2)	tcell	0.0693354	sp_27_rct
BayesPrism (T1,2)	oligo	0.192206	sp_27_rct
BayesPrism (T1,2)	tumor	0.177952	sp_28_rct
BayesPrism (T1,2)	myeloid	0.0830888	sp_28_rct
BayesPrism (T1,2)	pericyte	0.231607	sp_28_rct
BayesPrism (T1,2)	endothelial	0.252705	sp_28_rct
BayesPrism (T1,2)	tcell	0.0681137	sp_28_rct
BayesPrism (T1,2)	oligo	0.186534	sp_28_rct
BayesPrism (T1,2)	tumor	0.210314	sp_29_rct
BayesPrism (T1,2)	myeloid	0.100609	sp_29_rct
BayesPrism (T1,2)	pericyte	0.247663	sp_29_rct
BayesPrism (T1,2)	endothelial	0.192456	sp_29_rct
BayesPrism (T1,2)	tcell	0.0679905	sp_29_rct
BayesPrism (T1,2)	oligo	0.180968	sp_29_rct
BayesPrism (T1,2)	tumor	0.220689	sp_30_rct
BayesPrism (T1,2)	myeloid	0.091077	sp_30_rct
BayesPrism (T1,2)	pericyte	0.235249	sp_30_rct
BayesPrism (T1,2)	endothelial	0.171533	sp_30_rct
BayesPrism (T1,2)	tcell	0.0796559	sp_30_rct
BayesPrism (T1,2)	oligo	0.201796	sp_30_rct
BayesPrism (T1,2)	tumor	0.195803	sp_31_rct
BayesPrism (T1,2)	myeloid	0.114175	sp_31_rct
BayesPrism (T1,2)	pericyte	0.207824	sp_31_rct
BayesPrism (T1,2)	endothelial	0.207795	sp_31_rct
BayesPrism (T1,2)	tcell	0.0752357	sp_31_rct
BayesPrism (T1,2)	oligo	0.199167	sp_31_rct
BayesPrism (T1,2)	tumor	0.255174	sp_32_rct
BayesPrism (T1,2)	myeloid	0.100401	sp_32_rct
BayesPrism (T1,2)	pericyte	0.257304	sp_32_rct
BayesPrism (T1,2)	endothelial	0.154044	sp_32_rct
BayesPrism (T1,2)	tcell	0.0809173	sp_32_rct
BayesPrism (T1,2)	oligo	0.152159	sp_32_rct
BayesPrism (T1,2)	tumor	0.206415	sp_33_rct
BayesPrism (T1,2)	myeloid	0.10584	sp_33_rct
BayesPrism (T1,2)	pericyte	0.224934	sp_33_rct
BayesPrism (T1,2)	endothelial	0.183181	sp_33_rct
BayesPrism (T1,2)	tcell	0.0653428	sp_33_rct
BayesPrism (T1,2)	oligo	0.214287	sp_33_rct
BayesPrism (T1,2)	tumor	0.223446	sp_34_rct
BayesPrism (T1,2)	myeloid	0.0787403	sp_34_rct
BayesPrism (T1,2)	pericyte	0.248449	sp_34_rct
BayesPrism (T1,2)	endothelial	0.184642	sp_34_rct
BayesPrism (T1,2)	tcell	0.0685007	sp_34_rct
BayesPrism (T1,2)	oligo	0.196222	sp_34_rct
BayesPrism (T1,2)	tumor	0.224503	sp_35_rct
BayesPrism (T1,2)	myeloid	0.0920328	sp_35_rct
BayesPrism (T1,2)	pericyte	0.218946	sp_35_rct
BayesPrism (T1,2)	endothelial	0.21242	sp_35_rct
BayesPrism (T1,2)	tcell	0.0763839	sp_35_rct
BayesPrism (T1,2)	oligo	0.175715	sp_35_rct
BayesPrism (T1,2)	tumor	0.242345	sp_36_rct
BayesPrism (T1,2)	myeloid	0.0889602	sp_36_rct
BayesPrism (T1,2)	pericyte	0.22019	sp_36_rct
BayesPrism (T1,2)	endothelial	0.202776	sp_36_rct
BayesPrism (T1,2)	tcell	0.0729364	sp_36_rct
BayesPrism (T1,2)	oligo	0.172792	sp_36_rct
BayesPrism (T1,2)	tumor	0.202619	sp_37_rct
BayesPrism (T1,2)	myeloid	0.0915076	sp_37_rct
BayesPrism (T1,2)	pericyte	0.215491	sp_37_rct
BayesPrism (T1,2)	endothelial	0.222815	sp_37_rct
BayesPrism (T1,2)	tcell	0.0778855	sp_37_rct
BayesPrism (T1,2)	oligo	0.189682	sp_37_rct
BayesPrism (T1,2)	tumor	0.191336	sp_38_rct
BayesPrism (T1,2)	myeloid	0.0958621	sp_38_rct
BayesPrism (T1,2)	pericyte	0.24087	sp_38_rct
BayesPrism (T1,2)	endothelial	0.206938	sp_38_rct
BayesPrism (T1,2)	tcell	0.0788866	sp_38_rct
BayesPrism (T1,2)	oligo	0.186107	sp_38_rct
BayesPrism (T1,2)	tumor	0.18795	sp_39_rct
BayesPrism (T1,2)	myeloid	0.0894052	sp_39_rct
BayesPrism (T1,2)	pericyte	0.253111	sp_39_rct
BayesPrism (T1,2)	endothelial	0.190006	sp_39_rct
BayesPrism (T1,2)	tcell	0.0638702	sp_39_rct
BayesPrism (T1,2)	oligo	0.215658	sp_39_rct
BayesPrism (T1,2)	tumor	0.175414	sp_40_rct
BayesPrism (T1,2)	myeloid	0.113071	sp_40_rct
BayesPrism (T1,2)	pericyte	0.266203	sp_40_rct
BayesPrism (T1,2)	endothelial	0.184016	sp_40_rct
BayesPrism (T1,2)	tcell	0.0815129	sp_40_rct
BayesPrism (T1,2)	oligo	0.179783	sp_40_rct
BayesPrism (T1,2)	tumor	0.209815	sp_41_rct
BayesPrism (T1,2)	myeloid	0.0955997	sp_41_rct
BayesPrism (T1,2)	pericyte	0.252606	sp_41_rct
BayesPrism (T1,2)	endothelial	0.180717	sp_41_rct
BayesPrism (T1,2)	tcell	0.0755924	sp_41_rct
BayesPrism (T1,2)	oligo	0.18567	sp_41_rct
BayesPrism (T1,2)	tumor	0.236538	sp_42_rct
BayesPrism (T1,2)	myeloid	0.101397	sp_42_rct
BayesPrism (T1,2)	pericyte	0.234456	sp_42_rct
BayesPrism (T1,2)	endothelial	0.1662	sp_42_rct
BayesPrism (T1,2)	tcell	0.0781179	sp_42_rct
BayesPrism (T1,2)	oligo	0.183291	sp_42_rct
BayesPrism (T1,2)	tumor	0.192705	sp_43_rct
BayesPrism (T1,2)	myeloid	0.0968003	sp_43_rct
BayesPrism (T1,2)	pericyte	0.287935	sp_43_rct
BayesPrism (T1,2)	endothelial	0.182844	sp_43_rct
BayesPrism (T1,2)	tcell	0.0703724	sp_43_rct
BayesPrism (T1,2)	oligo	0.169344	sp_43_rct
BayesPrism (T1,2)	tumor	0.225824	sp_44_rct
BayesPrism (T1,2)	myeloid	0.0875444	sp_44_rct
BayesPrism (T1,2)	pericyte	0.231805	sp_44_rct
BayesPrism (T1,2)	endothelial	0.228179	sp_44_rct
BayesPrism (T1,2)	tcell	0.0677672	sp_44_rct
BayesPrism (T1,2)	oligo	0.15888	sp_44_rct
BayesPrism (T1,2)	tumor	0.183128	sp_45_rct
BayesPrism (T1,2)	myeloid	0.103421	sp_45_rct
BayesPrism (T1,2)	pericyte	0.2447	sp_45_rct
BayesPrism (T1,2)	endothelial	0.208486	sp_45_rct
BayesPrism (T1,2)	tcell	0.0670886	sp_45_rct
BayesPrism (T1,2)	oligo	0.193177	sp_45_rct
BayesPrism (T1,2)	tumor	0.18122	sp_46_rct
BayesPrism (T1,2)	myeloid	0.0945957	sp_46_rct
BayesPrism (T1,2)	pericyte	0.214005	sp_46_rct
BayesPrism (T1,2)	endothelial	0.23361	sp_46_rct
BayesPrism (T1,2)	tcell	0.0725913	sp_46_rct
BayesPrism (T1,2)	oligo	0.203978	sp_46_rct
BayesPrism (T1,2)	tumor	0.186634	sp_47_rct
BayesPrism (T1,2)	myeloid	0.104002	sp_47_rct
BayesPrism (T1,2)	pericyte	0.209404	sp_47_rct
BayesPrism (T1,2)	endothelial	0.205603	sp_47_rct
BayesPrism (T1,2)	tcell	0.0717658	sp_47_rct
BayesPrism (T1,2)	oligo	0.222591	sp_47_rct
BayesPrism (T1,2)	tumor	0.233515	sp_48_rct
BayesPrism (T1,2)	myeloid	0.10008	sp_48_rct
BayesPrism (T1,2)	pericyte	0.207218	sp_48_rct
BayesPrism (T1,2)	endothelial	0.226168	sp_48_rct
BayesPrism (T1,2)	tcell	0.075274	sp_48_rct
BayesPrism (T1,2)	oligo	0.157745	sp_48_rct
BayesPrism (T1,2)	tumor	0.207823	sp_49_rct
BayesPrism (T1,2)	myeloid	0.0873502	sp_49_rct
BayesPrism (T1,2)	pericyte	0.21194	sp_49_rct
BayesPrism (T1,2)	endothelial	0.211011	sp_49_rct
BayesPrism (T1,2)	tcell	0.0731417	sp_49_rct
BayesPrism (T1,2)	oligo	0.208734	sp_49_rct
BayesPrism (T1,2)	tumor	0.215324	sp_50_rct
BayesPrism (T1,2)	myeloid	0.0807205	sp_50_rct
BayesPrism (T1,2)	pericyte	0.247646	sp_50_rct
BayesPrism (T1,2)	endothelial	0.198428	sp_50_rct
BayesPrism (T1,2)	tcell	0.0657788	sp_50_rct
BayesPrism (T1,2)	oligo	0.192103	sp_50_rct
BayesPrism (T1,2)	tumor	0.185274	sp_51_rct
BayesPrism (T1,2)	myeloid	0.0833774	sp_51_rct
BayesPrism (T1,2)	pericyte	0.250208	sp_51_rct
BayesPrism (T1,2)	endothelial	0.193408	sp_51_rct
BayesPrism (T1,2)	tcell	0.0642685	sp_51_rct
BayesPrism (T1,2)	oligo	0.223464	sp_51_rct
BayesPrism (T1,2)	tumor	0.234093	sp_52_rct
BayesPrism (T1,2)	myeloid	0.115584	sp_52_rct
BayesPrism (T1,2)	pericyte	0.236561	sp_52_rct
BayesPrism (T1,2)	endothelial	0.189682	sp_52_rct
BayesPrism (T1,2)	tcell	0.0666456	sp_52_rct
BayesPrism (T1,2)	oligo	0.157433	sp_52_rct
BayesPrism (T1,2)	tumor	0.188095	sp_53_rct
BayesPrism (T1,2)	myeloid	0.0920598	sp_53_rct
BayesPrism (T1,2)	pericyte	0.226922	sp_53_rct
BayesPrism (T1,2)	endothelial	0.220295	sp_53_rct
BayesPrism (T1,2)	tcell	0.0758846	sp_53_rct
BayesPrism (T1,2)	oligo	0.196744	sp_53_rct
BayesPrism (T1,2)	tumor	0.175802	sp_54_rct
BayesPrism (T1,2)	myeloid	0.120131	sp_54_rct
BayesPrism (T1,2)	pericyte	0.240993	sp_54_rct
BayesPrism (T1,2)	endothelial	0.195489	sp_54_rct
BayesPrism (T1,2)	tcell	0.0797884	sp_54_rct
BayesPrism (T1,2)	oligo	0.187797	sp_54_rct
BayesPrism (T1,2)	tumor	0.170927	sp_55_rct
BayesPrism (T1,2)	myeloid	0.0849496	sp_55_rct
BayesPrism (T1,2)	pericyte	0.239648	sp_55_rct
BayesPrism (T1,2)	endothelial	0.243775	sp_55_rct
BayesPrism (T1,2)	tcell	0.0747069	sp_55_rct
BayesPrism (T1,2)	oligo	0.185994	sp_55_rct
BayesPrism (T1,2)	tumor	0.248016	sp_56_rct
BayesPrism (T1,2)	myeloid	0.113484	sp_56_rct
BayesPrism (T1,2)	pericyte	0.219578	sp_56_rct
BayesPrism (T1,2)	endothelial	0.17619	sp_56_rct
BayesPrism (T1,2)	tcell	0.072728	sp_56_rct
BayesPrism (T1,2)	oligo	0.170004	sp_56_rct
BayesPrism (T1,2)	tumor	0.201469	sp_57_rct
BayesPrism (T1,2)	myeloid	0.0741242	sp_57_rct
BayesPrism (T1,2)	pericyte	0.246209	sp_57_rct
BayesPrism (T1,2)	endothelial	0.22204	sp_57_rct
BayesPrism (T1,2)	tcell	0.0724651	sp_57_rct
BayesPrism (T1,2)	oligo	0.183692	sp_57_rct
BayesPrism (T1,2)	tumor	0.201924	sp_58_rct
BayesPrism (T1,2)	myeloid	0.080829	sp_58_rct
BayesPrism (T1,2)	pericyte	0.247871	sp_58_rct
BayesPrism (T1,2)	endothelial	0.218576	sp_58_rct
BayesPrism (T1,2)	tcell	0.0781009	sp_58_rct
BayesPrism (T1,2)	oligo	0.1727	sp_58_rct
BayesPrism (T1,2)	tumor	0.168691	sp_59_rct
BayesPrism (T1,2)	myeloid	0.0889357	sp_59_rct
BayesPrism (T1,2)	pericyte	0.211429	sp_59_rct
BayesPrism (T1,2)	endothelial	0.213703	sp_59_rct
BayesPrism (T1,2)	tcell	0.0793777	sp_59_rct
BayesPrism (T1,2)	oligo	0.237864	sp_59_rct
BayesPrism (T1,2)	tumor	0.16287	sp_60_rct
BayesPrism (T1,2)	myeloid	0.104484	sp_60_rct
BayesPrism (T1,2)	pericyte	0.236025	sp_60_rct
BayesPrism (T1,2)	endothelial	0.228846	sp_60_rct
BayesPrism (T1,2)	tcell	0.0795463	sp_60_rct
BayesPrism (T1,2)	oligo	0.188228	sp_60_rct
BayesPrism (T1,2)	tumor	0.199009	sp_61_rct
BayesPrism (T1,2)	myeloid	0.0990498	sp_61_rct
BayesPrism (T1,2)	pericyte	0.254468	sp_61_rct
BayesPrism (T1,2)	endothelial	0.203048	sp_61_rct
BayesPrism (T1,2)	tcell	0.068106	sp_61_rct
BayesPrism (T1,2)	oligo	0.176319	sp_61_rct
BayesPrism (T1,2)	tumor	0.172741	sp_62_rct
BayesPrism (T1,2)	myeloid	0.124126	sp_62_rct
BayesPrism (T1,2)	pericyte	0.246559	sp_62_rct
BayesPrism (T1,2)	endothelial	0.202824	sp_62_rct
BayesPrism (T1,2)	tcell	0.0804506	sp_62_rct
BayesPrism (T1,2)	oligo	0.1733	sp_62_rct
BayesPrism (T1,2)	tumor	0.228269	sp_63_rct
BayesPrism (T1,2)	myeloid	0.080421	sp_63_rct
BayesPrism (T1,2)	pericyte	0.225898	sp_63_rct
BayesPrism (T1,2)	endothelial	0.199472	sp_63_rct
BayesPrism (T1,2)	tcell	0.0817945	sp_63_rct
BayesPrism (T1,2)	oligo	0.184147	sp_63_rct
BayesPrism (T1,2)	tumor	0.209672	sp_64_rct
BayesPrism (T1,2)	myeloid	0.095737	sp_64_rct
BayesPrism (T1,2)	pericyte	0.217641	sp_64_rct
BayesPrism (T1,2)	endothelial	0.205871	sp_64_rct
BayesPrism (T1,2)	tcell	0.070115	sp_64_rct
BayesPrism (T1,2)	oligo	0.200964	sp_64_rct
BayesPrism (T1,2)	tumor	0.194983	sp_65_rct
BayesPrism (T1,2)	myeloid	0.104083	sp_65_rct
BayesPrism (T1,2)	pericyte	0.244086	sp_65_rct
BayesPrism (T1,2)	endothelial	0.185238	sp_65_rct
BayesPrism (T1,2)	tcell	0.0735982	sp_65_rct
BayesPrism (T1,2)	oligo	0.198012	sp_65_rct
BayesPrism (T1,2)	tumor	0.188887	sp_66_rct
BayesPrism (T1,2)	myeloid	0.111961	sp_66_rct
BayesPrism (T1,2)	pericyte	0.202728	sp_66_rct
BayesPrism (T1,2)	endothelial	0.235586	sp_66_rct
BayesPrism (T1,2)	tcell	0.0712553	sp_66_rct
BayesPrism (T1,2)	oligo	0.189583	sp_66_rct
BayesPrism (T1,2)	tumor	0.189378	sp_67_rct
BayesPrism (T1,2)	myeloid	0.0807555	sp_67_rct
BayesPrism (T1,2)	pericyte	0.194718	sp_67_rct
BayesPrism (T1,2)	endothelial	0.232375	sp_67_rct
BayesPrism (T1,2)	tcell	0.066545	sp_67_rct
BayesPrism (T1,2)	oligo	0.236228	sp_67_rct
BayesPrism (T1,2)	tumor	0.210489	sp_68_rct
BayesPrism (T1,2)	myeloid	0.136663	sp_68_rct
BayesPrism (T1,2)	pericyte	0.20911	sp_68_rct
BayesPrism (T1,2)	endothelial	0.189303	sp_68_rct
BayesPrism (T1,2)	tcell	0.0759042	sp_68_rct
BayesPrism (T1,2)	oligo	0.178532	sp_68_rct
BayesPrism (T1,2)	tumor	0.18065	sp_69_rct
BayesPrism (T1,2)	myeloid	0.102713	sp_69_rct
BayesPrism (T1,2)	pericyte	0.215625	sp_69_rct
BayesPrism (T1,2)	endothelial	0.198598	sp_69_rct
BayesPrism (T1,2)	tcell	0.0628355	sp_69_rct
BayesPrism (T1,2)	oligo	0.239579	sp_69_rct
BayesPrism (T1,2)	tumor	0.231335	sp_70_rct
BayesPrism (T1,2)	myeloid	0.108528	sp_70_rct
BayesPrism (T1,2)	pericyte	0.161581	sp_70_rct
BayesPrism (T1,2)	endothelial	0.209896	sp_70_rct
BayesPrism (T1,2)	tcell	0.0659552	sp_70_rct
BayesPrism (T1,2)	oligo	0.222704	sp_70_rct
BayesPrism (T1,2)	tumor	0.195702	sp_71_rct
BayesPrism (T1,2)	myeloid	0.128739	sp_71_rct
BayesPrism (T1,2)	pericyte	0.247071	sp_71_rct
BayesPrism (T1,2)	endothelial	0.206254	sp_71_rct
BayesPrism (T1,2)	tcell	0.0692956	sp_71_rct
BayesPrism (T1,2)	oligo	0.152938	sp_71_rct
BayesPrism (T1,2)	tumor	0.209793	sp_72_rct
BayesPrism (T1,2)	myeloid	0.0812698	sp_72_rct
BayesPrism (T1,2)	pericyte	0.229543	sp_72_rct
BayesPrism (T1,2)	endothelial	0.202644	sp_72_rct
BayesPrism (T1,2)	tcell	0.0658352	sp_72_rct
BayesPrism (T1,2)	oligo	0.210915	sp_72_rct
BayesPrism (T1,2)	tumor	0.183686	sp_73_rct
BayesPrism (T1,2)	myeloid	0.105542	sp_73_rct
BayesPrism (T1,2)	pericyte	0.244195	sp_73_rct
BayesPrism (T1,2)	endothelial	0.195258	sp_73_rct
BayesPrism (T1,2)	tcell	0.0709444	sp_73_rct
BayesPrism (T1,2)	oligo	0.200375	sp_73_rct
BayesPrism (T1,2)	tumor	0.181236	sp_74_rct
BayesPrism (T1,2)	myeloid	0.0946536	sp_74_rct
BayesPrism (T1,2)	pericyte	0.20497	sp_74_rct
BayesPrism (T1,2)	endothelial	0.237841	sp_74_rct
BayesPrism (T1,2)	tcell	0.0784088	sp_74_rct
BayesPrism (T1,2)	oligo	0.202891	sp_74_rct
BayesPrism (T1,2)	tumor	0.210909	sp_75_rct
BayesPrism (T1,2)	myeloid	0.10138	sp_75_rct
BayesPrism (T1,2)	pericyte	0.232737	sp_75_rct
BayesPrism (T1,2)	endothelial	0.202091	sp_75_rct
BayesPrism (T1,2)	tcell	0.071224	sp_75_rct
BayesPrism (T1,2)	oligo	0.181659	sp_75_rct
BayesPrism (T1,2)	tumor	0.205341	sp_76_rct
BayesPrism (T1,2)	myeloid	0.0900045	sp_76_rct
BayesPrism (T1,2)	pericyte	0.238699	sp_76_rct
BayesPrism (T1,2)	endothelial	0.22439	sp_76_rct
BayesPrism (T1,2)	tcell	0.0677912	sp_76_rct
BayesPrism (T1,2)	oligo	0.173774	sp_76_rct
BayesPrism (T1,2)	tumor	0.254613	sp_77_rct
BayesPrism (T1,2)	myeloid	0.0782686	sp_77_rct
BayesPrism (T1,2)	pericyte	0.187759	sp_77_rct
BayesPrism (T1,2)	endothelial	0.196105	sp_77_rct
BayesPrism (T1,2)	tcell	0.0818392	sp_77_rct
BayesPrism (T1,2)	oligo	0.201415	sp_77_rct
BayesPrism (T1,2)	tumor	0.196124	sp_78_rct
BayesPrism (T1,2)	myeloid	0.0894464	sp_78_rct
BayesPrism (T1,2)	pericyte	0.212999	sp_78_rct
BayesPrism (T1,2)	endothelial	0.211553	sp_78_rct
BayesPrism (T1,2)	tcell	0.0661946	sp_78_rct
BayesPrism (T1,2)	oligo	0.223682	sp_78_rct
BayesPrism (T1,2)	tumor	0.201499	sp_79_rct
BayesPrism (T1,2)	myeloid	0.0984455	sp_79_rct
BayesPrism (T1,2)	pericyte	0.226557	sp_79_rct
BayesPrism (T1,2)	endothelial	0.204098	sp_79_rct
BayesPrism (T1,2)	tcell	0.0733801	sp_79_rct
BayesPrism (T1,2)	oligo	0.196021	sp_79_rct
BayesPrism (T1,2)	tumor	0.168433	sp_80_rct
BayesPrism (T1,2)	myeloid	0.0844302	sp_80_rct
BayesPrism (T1,2)	pericyte	0.23618	sp_80_rct
BayesPrism (T1,2)	endothelial	0.242289	sp_80_rct
BayesPrism (T1,2)	tcell	0.0742869	sp_80_rct
BayesPrism (T1,2)	oligo	0.194382	sp_80_rct
BayesPrism (T1,2)	tumor	0.177879	sp_81_rct
BayesPrism (T1,2)	myeloid	0.0972172	sp_81_rct
BayesPrism (T1,2)	pericyte	0.252217	sp_81_rct
BayesPrism (T1,2)	endothelial	0.17452	sp_81_rct
BayesPrism (T1,2)	tcell	0.07147	sp_81_rct
BayesPrism (T1,2)	oligo	0.226697	sp_81_rct
BayesPrism (T1,2)	tumor	0.185937	sp_82_rct
BayesPrism (T1,2)	myeloid	0.0929261	sp_82_rct
BayesPrism (T1,2)	pericyte	0.257701	sp_82_rct
BayesPrism (T1,2)	endothelial	0.210278	sp_82_rct
BayesPrism (T1,2)	tcell	0.0699633	sp_82_rct
BayesPrism (T1,2)	oligo	0.183194	sp_82_rct
BayesPrism (T1,2)	tumor	0.20354	sp_83_rct
BayesPrism (T1,2)	myeloid	0.0971776	sp_83_rct
BayesPrism (T1,2)	pericyte	0.258178	sp_83_rct
BayesPrism (T1,2)	endothelial	0.198208	sp_83_rct
BayesPrism (T1,2)	tcell	0.0748496	sp_83_rct
BayesPrism (T1,2)	oligo	0.168047	sp_83_rct
BayesPrism (T1,2)	tumor	0.211229	sp_84_rct
BayesPrism (T1,2)	myeloid	0.0836862	sp_84_rct
BayesPrism (T1,2)	pericyte	0.20773	sp_84_rct
BayesPrism (T1,2)	endothelial	0.210314	sp_84_rct
BayesPrism (T1,2)	tcell	0.0717795	sp_84_rct
BayesPrism (T1,2)	oligo	0.215261	sp_84_rct
BayesPrism (T1,2)	tumor	0.216185	sp_85_rct
BayesPrism (T1,2)	myeloid	0.0756467	sp_85_rct
BayesPrism (T1,2)	pericyte	0.249585	sp_85_rct
BayesPrism (T1,2)	endothelial	0.22729	sp_85_rct
BayesPrism (T1,2)	tcell	0.0712467	sp_85_rct
BayesPrism (T1,2)	oligo	0.160047	sp_85_rct
BayesPrism (T1,2)	tumor	0.255762	sp_86_rct
BayesPrism (T1,2)	myeloid	0.0916267	sp_86_rct
BayesPrism (T1,2)	pericyte	0.216501	sp_86_rct
BayesPrism (T1,2)	endothelial	0.181397	sp_86_rct
BayesPrism (T1,2)	tcell	0.0735154	sp_86_rct
BayesPrism (T1,2)	oligo	0.181198	sp_86_rct
BayesPrism (T1,2)	tumor	0.195691	sp_87_rct
BayesPrism (T1,2)	myeloid	0.0983778	sp_87_rct
BayesPrism (T1,2)	pericyte	0.227082	sp_87_rct
BayesPrism (T1,2)	endothelial	0.206299	sp_87_rct
BayesPrism (T1,2)	tcell	0.0735664	sp_87_rct
BayesPrism (T1,2)	oligo	0.198984	sp_87_rct
BayesPrism (T1,2)	tumor	0.235484	sp_88_rct
BayesPrism (T1,2)	myeloid	0.0897424	sp_88_rct
BayesPrism (T1,2)	pericyte	0.233061	sp_88_rct
BayesPrism (T1,2)	endothelial	0.214704	sp_88_rct
BayesPrism (T1,2)	tcell	0.0632291	sp_88_rct
BayesPrism (T1,2)	oligo	0.163779	sp_88_rct
BayesPrism (T1,2)	tumor	0.183677	sp_89_rct
BayesPrism (T1,2)	myeloid	0.107677	sp_89_rct
BayesPrism (T1,2)	pericyte	0.251377	sp_89_rct
BayesPrism (T1,2)	endothelial	0.206297	sp_89_rct
BayesPrism (T1,2)	tcell	0.0743222	sp_89_rct
BayesPrism (T1,2)	oligo	0.176649	sp_89_rct
BayesPrism (T1,2)	tumor	0.190166	sp_90_rct
BayesPrism (T1,2)	myeloid	0.091845	sp_90_rct
BayesPrism (T1,2)	pericyte	0.237576	sp_90_rct
BayesPrism (T1,2)	endothelial	0.174474	sp_90_rct
BayesPrism (T1,2)	tcell	0.0782547	sp_90_rct
BayesPrism (T1,2)	oligo	0.227684	sp_90_rct
BayesPrism (T1,2)	tumor	0.262539	sp_91_rct
BayesPrism (T1,2)	myeloid	0.0952821	sp_91_rct
BayesPrism (T1,2)	pericyte	0.225505	sp_91_rct
BayesPrism (T1,2)	endothelial	0.176557	sp_91_rct
BayesPrism (T1,2)	tcell	0.0621478	sp_91_rct
BayesPrism (T1,2)	oligo	0.17797	sp_91_rct
BayesPrism (T1,2)	tumor	0.20553	sp_92_rct
BayesPrism (T1,2)	myeloid	0.0900675	sp_92_rct
BayesPrism (T1,2)	pericyte	0.242432	sp_92_rct
BayesPrism (T1,2)	endothelial	0.211895	sp_92_rct
BayesPrism (T1,2)	tcell	0.0796591	sp_92_rct
BayesPrism (T1,2)	oligo	0.170416	sp_92_rct
BayesPrism (T1,2)	tumor	0.221536	sp_93_rct
BayesPrism (T1,2)	myeloid	0.0838091	sp_93_rct
BayesPrism (T1,2)	pericyte	0.250837	sp_93_rct
BayesPrism (T1,2)	endothelial	0.229761	sp_93_rct
BayesPrism (T1,2)	tcell	0.0702161	sp_93_rct
BayesPrism (T1,2)	oligo	0.14384	sp_93_rct
BayesPrism (T1,2)	tumor	0.231728	sp_94_rct
BayesPrism (T1,2)	myeloid	0.101765	sp_94_rct
BayesPrism (T1,2)	pericyte	0.179776	sp_94_rct
BayesPrism (T1,2)	endothelial	0.21905	sp_94_rct
BayesPrism (T1,2)	tcell	0.0801827	sp_94_rct
BayesPrism (T1,2)	oligo	0.187498	sp_94_rct
BayesPrism (T1,2)	tumor	0.216509	sp_95_rct
BayesPrism (T1,2)	myeloid	0.0944555	sp_95_rct
BayesPrism (T1,2)	pericyte	0.22826	sp_95_rct
BayesPrism (T1,2)	endothelial	0.204407	sp_95_rct
BayesPrism (T1,2)	tcell	0.0714616	sp_95_rct
BayesPrism (T1,2)	oligo	0.184907	sp_95_rct
BayesPrism (T1,2)	tumor	0.211863	sp_96_rct
BayesPrism (T1,2)	myeloid	0.0784742	sp_96_rct
BayesPrism (T1,2)	pericyte	0.224391	sp_96_rct
BayesPrism (T1,2)	endothelial	0.248272	sp_96_rct
BayesPrism (T1,2)	tcell	0.0741585	sp_96_rct
BayesPrism (T1,2)	oligo	0.162842	sp_96_rct
BayesPrism (T1,2)	tumor	0.228412	sp_97_rct
BayesPrism (T1,2)	myeloid	0.0824332	sp_97_rct
BayesPrism (T1,2)	pericyte	0.229973	sp_97_rct
BayesPrism (T1,2)	endothelial	0.210694	sp_97_rct
BayesPrism (T1,2)	tcell	0.0667046	sp_97_rct
BayesPrism (T1,2)	oligo	0.181783	sp_97_rct
BayesPrism (T1,2)	tumor	0.261738	sp_98_rct
BayesPrism (T1,2)	myeloid	0.081194	sp_98_rct
BayesPrism (T1,2)	pericyte	0.208186	sp_98_rct
BayesPrism (T1,2)	endothelial	0.183051	sp_98_rct
BayesPrism (T1,2)	tcell	0.0640819	sp_98_rct
BayesPrism (T1,2)	oligo	0.201748	sp_98_rct
BayesPrism (T1,2)	tumor	0.174532	sp_99_rct
BayesPrism (T1,2)	myeloid	0.101121	sp_99_rct
BayesPrism (T1,2)	pericyte	0.265556	sp_99_rct
BayesPrism (T1,2)	endothelial	0.207169	sp_99_rct
BayesPrism (T1,2)	tcell	0.0739997	sp_99_rct
BayesPrism (T1,2)	oligo	0.177623	sp_99_rct
BayesPrism (T1,2)	tumor	0.180024	sp_100_rct
BayesPrism (T1,2)	myeloid	0.0768175	sp_100_rct
BayesPrism (T1,2)	pericyte	0.229379	sp_100_rct
BayesPrism (T1,2)	endothelial	0.243647	sp_100_rct
BayesPrism (T1,2)	tcell	0.080527	sp_100_rct
BayesPrism (T1,2)	oligo	0.189606	sp_100_rct
ReDeconv	tumor	0.151328	sp_1_rct
ReDeconv	myeloid	0.163378	sp_1_rct
ReDeconv	pericyte	0.171467	sp_1_rct
ReDeconv	endothelial	0.17144	sp_1_rct
ReDeconv	tcell	0.164495	sp_1_rct
ReDeconv	oligo	0.177893	sp_1_rct
ReDeconv	tumor	0.16795	sp_2_rct
ReDeconv	myeloid	0.180716	sp_2_rct
ReDeconv	pericyte	0.144465	sp_2_rct
ReDeconv	endothelial	0.149793	sp_2_rct
ReDeconv	tcell	0.174307	sp_2_rct
ReDeconv	oligo	0.182769	sp_2_rct
ReDeconv	tumor	0.163527	sp_3_rct
ReDeconv	myeloid	0.181704	sp_3_rct
ReDeconv	pericyte	0.14452	sp_3_rct
ReDeconv	endothelial	0.188149	sp_3_rct
ReDeconv	tcell	0.177808	sp_3_rct
ReDeconv	oligo	0.144292	sp_3_rct
ReDeconv	tumor	0.175845	sp_4_rct
ReDeconv	myeloid	0.151635	sp_4_rct
ReDeconv	pericyte	0.154439	sp_4_rct
ReDeconv	endothelial	0.167947	sp_4_rct
ReDeconv	tcell	0.165051	sp_4_rct
ReDeconv	oligo	0.185083	sp_4_rct
ReDeconv	tumor	0.17849	sp_5_rct
ReDeconv	myeloid	0.167776	sp_5_rct
ReDeconv	pericyte	0.153033	sp_5_rct
ReDeconv	endothelial	0.16739	sp_5_rct
ReDeconv	tcell	0.173014	sp_5_rct
ReDeconv	oligo	0.160298	sp_5_rct
ReDeconv	tumor	0.19026	sp_6_rct
ReDeconv	myeloid	0.172968	sp_6_rct
ReDeconv	pericyte	0.135261	sp_6_rct
ReDeconv	endothelial	0.2056	sp_6_rct
ReDeconv	tcell	0.164756	sp_6_rct
ReDeconv	oligo	0.131154	sp_6_rct
ReDeconv	tumor	0.182426	sp_7_rct
ReDeconv	myeloid	0.164315	sp_7_rct
ReDeconv	pericyte	0.14128	sp_7_rct
ReDeconv	endothelial	0.173271	sp_7_rct
ReDeconv	tcell	0.158227	sp_7_rct
ReDeconv	oligo	0.180481	sp_7_rct
ReDeconv	tumor	0.162367	sp_8_rct
ReDeconv	myeloid	0.15057	sp_8_rct
ReDeconv	pericyte	0.139614	sp_8_rct
ReDeconv	endothelial	0.178152	sp_8_rct
ReDeconv	tcell	0.185145	sp_8_rct
ReDeconv	oligo	0.184152	sp_8_rct
ReDeconv	tumor	0.148563	sp_9_rct
ReDeconv	myeloid	0.139247	sp_9_rct
ReDeconv	pericyte	0.140852	sp_9_rct
ReDeconv	endothelial	0.179276	sp_9_rct
ReDeconv	tcell	0.171676	sp_9_rct
ReDeconv	oligo	0.220386	sp_9_rct
ReDeconv	tumor	0.160775	sp_10_rct
ReDeconv	myeloid	0.147337	sp_10_rct
ReDeconv	pericyte	0.158608	sp_10_rct
ReDeconv	endothelial	0.179702	sp_10_rct
ReDeconv	tcell	0.169419	sp_10_rct
ReDeconv	oligo	0.18416	sp_10_rct
ReDeconv	tumor	0.154361	sp_11_rct
ReDeconv	myeloid	0.174183	sp_11_rct
ReDeconv	pericyte	0.144307	sp_11_rct
ReDeconv	endothelial	0.166264	sp_11_rct
ReDeconv	tcell	0.164394	sp_11_rct
ReDeconv	oligo	0.196492	sp_11_rct
ReDeconv	tumor	0.161875	sp_12_rct
ReDeconv	myeloid	0.17624	sp_12_rct
ReDeconv	pericyte	0.164968	sp_12_rct
ReDeconv	endothelial	0.168506	sp_12_rct
ReDeconv	tcell	0.170808	sp_12_rct
ReDeconv	oligo	0.157603	sp_12_rct
ReDeconv	tumor	0.166249	sp_13_rct
ReDeconv	myeloid	0.172723	sp_13_rct
ReDeconv	pericyte	0.163681	sp_13_rct
ReDeconv	endothelial	0.161032	sp_13_rct
ReDeconv	tcell	0.165681	sp_13_rct
ReDeconv	oligo	0.170634	sp_13_rct
ReDeconv	tumor	0.191448	sp_14_rct
ReDeconv	myeloid	0.140364	sp_14_rct
ReDeconv	pericyte	0.158389	sp_14_rct
ReDeconv	endothelial	0.16446	sp_14_rct
ReDeconv	tcell	0.177041	sp_14_rct
ReDeconv	oligo	0.168298	sp_14_rct
ReDeconv	tumor	0.149543	sp_15_rct
ReDeconv	myeloid	0.156105	sp_15_rct
ReDeconv	pericyte	0.164648	sp_15_rct
ReDeconv	endothelial	0.17512	sp_15_rct
ReDeconv	tcell	0.164369	sp_15_rct
ReDeconv	oligo	0.190215	sp_15_rct
ReDeconv	tumor	0.16171	sp_16_rct
ReDeconv	myeloid	0.187253	sp_16_rct
ReDeconv	pericyte	0.153385	sp_16_rct
ReDeconv	endothelial	0.136599	sp_16_rct
ReDeconv	tcell	0.159175	sp_16_rct
ReDeconv	oligo	0.201878	sp_16_rct
ReDeconv	tumor	0.144132	sp_17_rct
ReDeconv	myeloid	0.163512	sp_17_rct
ReDeconv	pericyte	0.170512	sp_17_rct
ReDeconv	endothelial	0.208009	sp_17_rct
ReDeconv	tcell	0.170293	sp_17_rct
ReDeconv	oligo	0.143542	sp_17_rct
ReDeconv	tumor	0.159093	sp_18_rct
ReDeconv	myeloid	0.140168	sp_18_rct
ReDeconv	pericyte	0.166575	sp_18_rct
ReDeconv	endothelial	0.172327	sp_18_rct
ReDeconv	tcell	0.159921	sp_18_rct
ReDeconv	oligo	0.201916	sp_18_rct
ReDeconv	tumor	0.184942	sp_19_rct
ReDeconv	myeloid	0.174336	sp_19_rct
ReDeconv	pericyte	0.163576	sp_19_rct
ReDeconv	endothelial	0.155731	sp_19_rct
ReDeconv	tcell	0.16189	sp_19_rct
ReDeconv	oligo	0.159524	sp_19_rct
ReDeconv	tumor	0.168136	sp_20_rct
ReDeconv	myeloid	0.182167	sp_20_rct
ReDeconv	pericyte	0.154503	sp_20_rct
ReDeconv	endothelial	0.16174	sp_20_rct
ReDeconv	tcell	0.155827	sp_20_rct
ReDeconv	oligo	0.177627	sp_20_rct
ReDeconv	tumor	0.174953	sp_21_rct
ReDeconv	myeloid	0.140307	sp_21_rct
ReDeconv	pericyte	0.183299	sp_21_rct
ReDeconv	endothelial	0.166874	sp_21_rct
ReDeconv	tcell	0.179844	sp_21_rct
ReDeconv	oligo	0.154723	sp_21_rct
ReDeconv	tumor	0.154761	sp_22_rct
ReDeconv	myeloid	0.186994	sp_22_rct
ReDeconv	pericyte	0.191849	sp_22_rct
ReDeconv	endothelial	0.17667	sp_22_rct
ReDeconv	tcell	0.162132	sp_22_rct
ReDeconv	oligo	0.127593	sp_22_rct
ReDeconv	tumor	0.145485	sp_23_rct
ReDeconv	myeloid	0.180281	sp_23_rct
ReDeconv	pericyte	0.193792	sp_23_rct
ReDeconv	endothelial	0.178712	sp_23_rct
ReDeconv	tcell	0.166782	sp_23_rct
ReDeconv	oligo	0.134948	sp_23_rct
ReDeconv	tumor	0.157045	sp_24_rct
ReDeconv	myeloid	0.202088	sp_24_rct
ReDeconv	pericyte	0.185953	sp_24_rct
ReDeconv	endothelial	0.155329	sp_24_rct
ReDeconv	tcell	0.182349	sp_24_rct
ReDeconv	oligo	0.117237	sp_24_rct
ReDeconv	tumor	0.141877	sp_25_rct
ReDeconv	myeloid	0.16686	sp_25_rct
ReDeconv	pericyte	0.142234	sp_25_rct
ReDeconv	endothelial	0.175652	sp_25_rct
ReDeconv	tcell	0.16037	sp_25_rct
ReDeconv	oligo	0.213008	sp_25_rct
ReDeconv	tumor	0.191675	sp_26_rct
ReDeconv	myeloid	0.204504	sp_26_rct
ReDeconv	pericyte	0.146128	sp_26_rct
ReDeconv	endothelial	0.139832	sp_26_rct
ReDeconv	tcell	0.179432	sp_26_rct
ReDeconv	oligo	0.138429	sp_26_rct
ReDeconv	tumor	0.164075	sp_27_rct
ReDeconv	myeloid	0.182315	sp_27_rct
ReDeconv	pericyte	0.148047	sp_27_rct
ReDeconv	endothelial	0.166612	sp_27_rct
ReDeconv	tcell	0.173031	sp_27_rct
ReDeconv	oligo	0.16592	sp_27_rct
ReDeconv	tumor	0.138659	sp_28_rct
ReDeconv	myeloid	0.150514	sp_28_rct
ReDeconv	pericyte	0.172012	sp_28_rct
ReDeconv	endothelial	0.200755	sp_28_rct
ReDeconv	tcell	0.164615	sp_28_rct
ReDeconv	oligo	0.173444	sp_28_rct
ReDeconv	tumor	0.178379	sp_29_rct
ReDeconv	myeloid	0.173648	sp_29_rct
ReDeconv	pericyte	0.169741	sp_29_rct
ReDeconv	endothelial	0.159431	sp_29_rct
ReDeconv	tcell	0.161361	sp_29_rct
ReDeconv	oligo	0.15744	sp_29_rct
ReDeconv	tumor	0.170787	sp_30_rct
ReDeconv	myeloid	0.152624	sp_30_rct
ReDeconv	pericyte	0.16387	sp_30_rct
ReDeconv	endothelial	0.141423	sp_30_rct
ReDeconv	tcell	0.189571	sp_30_rct
ReDeconv	oligo	0.181724	sp_30_rct
ReDeconv	tumor	0.161191	sp_31_rct
ReDeconv	myeloid	0.175898	sp_31_rct
ReDeconv	pericyte	0.151873	sp_31_rct
ReDeconv	endothelial	0.171819	sp_31_rct
ReDeconv	tcell	0.167811	sp_31_rct
ReDeconv	oligo	0.171409	sp_31_rct
ReDeconv	tumor	0.198115	sp_32_rct
ReDeconv	myeloid	0.178346	sp_32_rct
ReDeconv	pericyte	0.191162	sp_32_rct
ReDeconv	endothelial	0.125634	sp_32_rct
ReDeconv	tcell	0.180777	sp_32_rct
ReDeconv	oligo	0.125966	sp_32_rct
ReDeconv	tumor	0.169488	sp_33_rct
ReDeconv	myeloid	0.178965	sp_33_rct
ReDeconv	pericyte	0.146218	sp_33_rct
ReDeconv	endothelial	0.150405	sp_33_rct
ReDeconv	tcell	0.157022	sp_33_rct
ReDeconv	oligo	0.197902	sp_33_rct
ReDeconv	tumor	0.199074	sp_34_rct
ReDeconv	myeloid	0.15041	sp_34_rct
ReDeconv	pericyte	0.167555	sp_34_rct
ReDeconv	endothelial	0.154556	sp_34_rct
ReDeconv	tcell	0.161833	sp_34_rct
ReDeconv	oligo	0.166573	sp_34_rct
ReDeconv	tumor	0.176384	sp_35_rct
ReDeconv	myeloid	0.170383	sp_35_rct
ReDeconv	pericyte	0.160849	sp_35_rct
ReDeconv	endothelial	0.166226	sp_35_rct
ReDeconv	tcell	0.171771	sp_35_rct
ReDeconv	oligo	0.154388	sp_35_rct
ReDeconv	tumor	0.18421	sp_36_rct
ReDeconv	myeloid	0.16012	sp_36_rct
ReDeconv	pericyte	0.158812	sp_36_rct
ReDeconv	endothelial	0.165791	sp_36_rct
ReDeconv	tcell	0.16606	sp_36_rct
ReDeconv	oligo	0.165006	sp_36_rct
ReDeconv	tumor	0.167953	sp_37_rct
ReDeconv	myeloid	0.161338	sp_37_rct
ReDeconv	pericyte	0.145818	sp_37_rct
ReDeconv	endothelial	0.18396	sp_37_rct
ReDeconv	tcell	0.170875	sp_37_rct
ReDeconv	oligo	0.170057	sp_37_rct
ReDeconv	tumor	0.154461	sp_38_rct
ReDeconv	myeloid	0.166486	sp_38_rct
ReDeconv	pericyte	0.169154	sp_38_rct
ReDeconv	endothelial	0.16848	sp_38_rct
ReDeconv	tcell	0.174331	sp_38_rct
ReDeconv	oligo	0.167087	sp_38_rct
ReDeconv	tumor	0.140821	sp_39_rct
ReDeconv	myeloid	0.160688	sp_39_rct
ReDeconv	pericyte	0.179535	sp_39_rct
ReDeconv	endothelial	0.161093	sp_39_rct
ReDeconv	tcell	0.156695	sp_39_rct
ReDeconv	oligo	0.201167	sp_39_rct
ReDeconv	tumor	0.150877	sp_40_rct
ReDeconv	myeloid	0.187616	sp_40_rct
ReDeconv	pericyte	0.186239	sp_40_rct
ReDeconv	endothelial	0.153172	sp_40_rct
ReDeconv	tcell	0.17114	sp_40_rct
ReDeconv	oligo	0.150957	sp_40_rct
ReDeconv	tumor	0.162671	sp_41_rct
ReDeconv	myeloid	0.167197	sp_41_rct
ReDeconv	pericyte	0.177027	sp_41_rct
ReDeconv	endothelial	0.15509	sp_41_rct
ReDeconv	tcell	0.176117	sp_41_rct
ReDeconv	oligo	0.1619	sp_41_rct
ReDeconv	tumor	0.200125	sp_42_rct
ReDeconv	myeloid	0.18044	sp_42_rct
ReDeconv	pericyte	0.165202	sp_42_rct
ReDeconv	endothelial	0.139012	sp_42_rct
ReDeconv	tcell	0.167338	sp_42_rct
ReDeconv	oligo	0.147883	sp_42_rct
ReDeconv	tumor	0.171939	sp_43_rct
ReDeconv	myeloid	0.171048	sp_43_rct
ReDeconv	pericyte	0.190418	sp_43_rct
ReDeconv	endothelial	0.156865	sp_43_rct
ReDeconv	tcell	0.155973	sp_43_rct
ReDeconv	oligo	0.153757	sp_43_rct
ReDeconv	tumor	0.17249	sp_44_rct
ReDeconv	myeloid	0.160406	sp_44_rct
ReDeconv	pericyte	0.176126	sp_44_rct
ReDeconv	endothelial	0.183486	sp_44_rct
ReDeconv	tcell	0.163585	sp_44_rct
ReDeconv	oligo	0.143905	sp_44_rct
ReDeconv	tumor	0.146513	sp_45_rct
ReDeconv	myeloid	0.177678	sp_45_rct
ReDeconv	pericyte	0.173398	sp_45_rct
ReDeconv	endothelial	0.162586	sp_45_rct
ReDeconv	tcell	0.163898	sp_45_rct
ReDeconv	oligo	0.175927	sp_45_rct
ReDeconv	tumor	0.148715	sp_46_rct
ReDeconv	myeloid	0.163106	sp_46_rct
ReDeconv	pericyte	0.14962	sp_46_rct
ReDeconv	endothelial	0.186057	sp_46_rct
ReDeconv	tcell	0.166537	sp_46_rct
ReDeconv	oligo	0.185964	sp_46_rct
ReDeconv	tumor	0.135045	sp_47_rct
ReDeconv	myeloid	0.18044	sp_47_rct
ReDeconv	pericyte	0.14919	sp_47_rct
ReDeconv	endothelial	0.169651	sp_47_rct
ReDeconv	tcell	0.159799	sp_47_rct
ReDeconv	oligo	0.205876	sp_47_rct
ReDeconv	tumor	0.172834	sp_48_rct
ReDeconv	myeloid	0.175283	sp_48_rct
ReDeconv	pericyte	0.155257	sp_48_rct
ReDeconv	endothelial	0.190488	sp_48_rct
ReDeconv	tcell	0.167097	sp_48_rct
ReDeconv	oligo	0.139041	sp_48_rct
ReDeconv	tumor	0.155875	sp_49_rct
ReDeconv	myeloid	0.159794	sp_49_rct
ReDeconv	pericyte	0.150353	sp_49_rct
ReDeconv	endothelial	0.175466	sp_49_rct
ReDeconv	tcell	0.167994	sp_49_rct
ReDeconv	oligo	0.190519	sp_49_rct
ReDeconv	tumor	0.165715	sp_50_rct
ReDeconv	myeloid	0.141177	sp_50_rct
ReDeconv	pericyte	0.179831	sp_50_rct
ReDeconv	endothelial	0.167823	sp_50_rct
ReDeconv	tcell	0.168948	sp_50_rct
ReDeconv	oligo	0.176507	sp_50_rct
ReDeconv	tumor	0.164531	sp_51_rct
ReDeconv	myeloid	0.142875	sp_51_rct
ReDeconv	pericyte	0.166509	sp_51_rct
ReDeconv	endothelial	0.17179	sp_51_rct
ReDeconv	tcell	0.15084	sp_51_rct
ReDeconv	oligo	0.203456	sp_51_rct
ReDeconv	tumor	0.172556	sp_52_rct
ReDeconv	myeloid	0.193345	sp_52_rct
ReDeconv	pericyte	0.169637	sp_52_rct
ReDeconv	endothelial	0.154628	sp_52_rct
ReDeconv	tcell	0.166277	sp_52_rct
ReDeconv	oligo	0.143556	sp_52_rct
ReDeconv	tumor	0.149233	sp_53_rct
ReDeconv	myeloid	0.176599	sp_53_rct
ReDeconv	pericyte	0.155905	sp_53_rct
ReDeconv	endothelial	0.18133	sp_53_rct
ReDeconv	tcell	0.166763	sp_53_rct
ReDeconv	oligo	0.170171	sp_53_rct
ReDeconv	tumor	0.140595	sp_54_rct
ReDeconv	myeloid	0.200271	sp_54_rct
ReDeconv	pericyte	0.171335	sp_54_rct
ReDeconv	endothelial	0.160374	sp_54_rct
ReDeconv	tcell	0.169044	sp_54_rct
ReDeconv	oligo	0.158382	sp_54_rct
ReDeconv	tumor	0.128803	sp_55_rct
ReDeconv	myeloid	0.159106	sp_55_rct
ReDeconv	pericyte	0.177852	sp_55_rct
ReDeconv	endothelial	0.193529	sp_55_rct
ReDeconv	tcell	0.167714	sp_55_rct
ReDeconv	oligo	0.172996	sp_55_rct
ReDeconv	tumor	0.198782	sp_56_rct
ReDeconv	myeloid	0.191336	sp_56_rct
ReDeconv	pericyte	0.160686	sp_56_rct
ReDeconv	endothelial	0.14717	sp_56_rct
ReDeconv	tcell	0.163976	sp_56_rct
ReDeconv	oligo	0.138049	sp_56_rct
ReDeconv	tumor	0.167402	sp_57_rct
ReDeconv	myeloid	0.147846	sp_57_rct
ReDeconv	pericyte	0.171031	sp_57_rct
ReDeconv	endothelial	0.184402	sp_57_rct
ReDeconv	tcell	0.163853	sp_57_rct
ReDeconv	oligo	0.165466	sp_57_rct
ReDeconv	tumor	0.166555	sp_58_rct
ReDeconv	myeloid	0.149549	sp_58_rct
ReDeconv	pericyte	0.176238	sp_58_rct
ReDeconv	endothelial	0.179316	sp_58_rct
ReDeconv	tcell	0.16569	sp_58_rct
ReDeconv	oligo	0.162652	sp_58_rct
ReDeconv	tumor	0.131898	sp_59_rct
ReDeconv	myeloid	0.156365	sp_59_rct
ReDeconv	pericyte	0.141006	sp_59_rct
ReDeconv	endothelial	0.177615	sp_59_rct
ReDeconv	tcell	0.18199	sp_59_rct
ReDeconv	oligo	0.211126	sp_59_rct
ReDeconv	tumor	0.138097	sp_60_rct
ReDeconv	myeloid	0.183662	sp_60_rct
ReDeconv	pericyte	0.163829	sp_60_rct
ReDeconv	endothelial	0.173058	sp_60_rct
ReDeconv	tcell	0.176264	sp_60_rct
ReDeconv	oligo	0.16509	sp_60_rct
ReDeconv	tumor	0.151161	sp_61_rct
ReDeconv	myeloid	0.178496	sp_61_rct
ReDeconv	pericyte	0.178788	sp_61_rct
ReDeconv	endothelial	0.168721	sp_61_rct
ReDeconv	tcell	0.161368	sp_61_rct
ReDeconv	oligo	0.161465	sp_61_rct
ReDeconv	tumor	0.148825	sp_62_rct
ReDeconv	myeloid	0.196844	sp_62_rct
ReDeconv	pericyte	0.17227	sp_62_rct
ReDeconv	endothelial	0.1687	sp_62_rct
ReDeconv	tcell	0.178329	sp_62_rct
ReDeconv	oligo	0.135032	sp_62_rct
ReDeconv	tumor	0.180789	sp_63_rct
ReDeconv	myeloid	0.145756	sp_63_rct
ReDeconv	pericyte	0.158749	sp_63_rct
ReDeconv	endothelial	0.167426	sp_63_rct
ReDeconv	tcell	0.180367	sp_63_rct
ReDeconv	oligo	0.166913	sp_63_rct
ReDeconv	tumor	0.17823	sp_64_rct
ReDeconv	myeloid	0.165095	sp_64_rct
ReDeconv	pericyte	0.153324	sp_64_rct
ReDeconv	endothelial	0.168332	sp_64_rct
ReDeconv	tcell	0.160006	sp_64_rct
ReDeconv	oligo	0.175013	sp_64_rct
ReDeconv	tumor	0.156662	sp_65_rct
ReDeconv	myeloid	0.171372	sp_65_rct
ReDeconv	pericyte	0.168458	sp_65_rct
ReDeconv	endothelial	0.155749	sp_65_rct
ReDeconv	tcell	0.166789	sp_65_rct
ReDeconv	oligo	0.18097	sp_65_rct
ReDeconv	tumor	0.141581	sp_66_rct
ReDeconv	myeloid	0.182884	sp_66_rct
ReDeconv	pericyte	0.152142	sp_66_rct
ReDeconv	endothelial	0.187583	sp_66_rct
ReDeconv	tcell	0.164206	sp_66_rct
ReDeconv	oligo	0.171605	sp_66_rct
ReDeconv	tumor	0.158704	sp_67_rct
ReDeconv	myeloid	0.144274	sp_67_rct
ReDeconv	pericyte	0.135713	sp_67_rct
ReDeconv	endothelial	0.187207	sp_67_rct
ReDeconv	tcell	0.156848	sp_67_rct
ReDeconv	oligo	0.217255	sp_67_rct
ReDeconv	tumor	0.163204	sp_68_rct
ReDeconv	myeloid	0.212757	sp_68_rct
ReDeconv	pericyte	0.154934	sp_68_rct
ReDeconv	endothelial	0.154237	sp_68_rct
ReDeconv	tcell	0.169324	sp_68_rct
ReDeconv	oligo	0.145544	sp_68_rct
ReDeconv	tumor	0.160795	sp_69_rct
ReDeconv	myeloid	0.175419	sp_69_rct
ReDeconv	pericyte	0.140343	sp_69_rct
ReDeconv	endothelial	0.152668	sp_69_rct
ReDeconv	tcell	0.153405	sp_69_rct
ReDeconv	oligo	0.217371	sp_69_rct
ReDeconv	tumor	0.208411	sp_70_rct
ReDeconv	myeloid	0.178885	sp_70_rct
ReDeconv	pericyte	0.104781	sp_70_rct
ReDeconv	endothelial	0.163478	sp_70_rct
ReDeconv	tcell	0.155481	sp_70_rct
ReDeconv	oligo	0.188964	sp_70_rct
ReDeconv	tumor	0.149045	sp_71_rct
ReDeconv	myeloid	0.21108	sp_71_rct
ReDeconv	pericyte	0.177642	sp_71_rct
ReDeconv	endothelial	0.170776	sp_71_rct
ReDeconv	tcell	0.157679	sp_71_rct
ReDeconv	oligo	0.133778	sp_71_rct
ReDeconv	tumor	0.17717	sp_72_rct
ReDeconv	myeloid	0.144021	sp_72_rct
ReDeconv	pericyte	0.164785	sp_72_rct
ReDeconv	endothelial	0.168806	sp_72_rct
ReDeconv	tcell	0.156082	sp_72_rct
ReDeconv	oligo	0.189136	sp_72_rct
ReDeconv	tumor	0.157023	sp_73_rct
ReDeconv	myeloid	0.168635	sp_73_rct
ReDeconv	pericyte	0.178124	sp_73_rct
ReDeconv	endothelial	0.160103	sp_73_rct
ReDeconv	tcell	0.159739	sp_73_rct
ReDeconv	oligo	0.176376	sp_73_rct
ReDeconv	tumor	0.146883	sp_74_rct
ReDeconv	myeloid	0.169038	sp_74_rct
ReDeconv	pericyte	0.138675	sp_74_rct
ReDeconv	endothelial	0.186696	sp_74_rct
ReDeconv	tcell	0.178402	sp_74_rct
ReDeconv	oligo	0.180307	sp_74_rct
ReDeconv	tumor	0.174354	sp_75_rct
ReDeconv	myeloid	0.174586	sp_75_rct
ReDeconv	pericyte	0.16774	sp_75_rct
ReDeconv	endothelial	0.167102	sp_75_rct
ReDeconv	tcell	0.161246	sp_75_rct
ReDeconv	oligo	0.154973	sp_75_rct
ReDeconv	tumor	0.169467	sp_76_rct
ReDeconv	myeloid	0.161882	sp_76_rct
ReDeconv	pericyte	0.171066	sp_76_rct
ReDeconv	endothelial	0.179244	sp_76_rct
ReDeconv	tcell	0.170597	sp_76_rct
ReDeconv	oligo	0.147745	sp_76_rct
ReDeconv	tumor	0.184554	sp_77_rct
ReDeconv	myeloid	0.149351	sp_77_rct
ReDeconv	pericyte	0.14136	sp_77_rct
ReDeconv	endothelial	0.161328	sp_77_rct
ReDeconv	tcell	0.181173	sp_77_rct
ReDeconv	oligo	0.182235	sp_77_rct
ReDeconv	tumor	0.163778	sp_78_rct
ReDeconv	myeloid	0.162874	sp_78_rct
ReDeconv	pericyte	0.14927	sp_78_rct
ReDeconv	endothelial	0.170097	sp_78_rct
ReDeconv	tcell	0.152586	sp_78_rct
ReDeconv	oligo	0.201395	sp_78_rct
ReDeconv	tumor	0.152193	sp_79_rct
ReDeconv	myeloid	0.17771	sp_79_rct
ReDeconv	pericyte	0.158509	sp_79_rct
ReDeconv	endothelial	0.16827	sp_79_rct
ReDeconv	tcell	0.172428	sp_79_rct
ReDeconv	oligo	0.17089	sp_79_rct
ReDeconv	tumor	0.134724	sp_80_rct
ReDeconv	myeloid	0.150588	sp_80_rct
ReDeconv	pericyte	0.171267	sp_80_rct
ReDeconv	endothelial	0.193582	sp_80_rct
ReDeconv	tcell	0.178184	sp_80_rct
ReDeconv	oligo	0.171655	sp_80_rct
ReDeconv	tumor	0.155184	sp_81_rct
ReDeconv	myeloid	0.163915	sp_81_rct
ReDeconv	pericyte	0.163996	sp_81_rct
ReDeconv	endothelial	0.146685	sp_81_rct
ReDeconv	tcell	0.159851	sp_81_rct
ReDeconv	oligo	0.210369	sp_81_rct
ReDeconv	tumor	0.154216	sp_82_rct
ReDeconv	myeloid	0.165932	sp_82_rct
ReDeconv	pericyte	0.186058	sp_82_rct
ReDeconv	endothelial	0.1653	sp_82_rct
ReDeconv	tcell	0.164369	sp_82_rct
ReDeconv	oligo	0.164125	sp_82_rct
ReDeconv	tumor	0.167991	sp_83_rct
ReDeconv	myeloid	0.170437	sp_83_rct
ReDeconv	pericyte	0.175184	sp_83_rct
ReDeconv	endothelial	0.166417	sp_83_rct
ReDeconv	tcell	0.17092	sp_83_rct
ReDeconv	oligo	0.149051	sp_83_rct
ReDeconv	tumor	0.172531	sp_84_rct
ReDeconv	myeloid	0.156819	sp_84_rct
ReDeconv	pericyte	0.137738	sp_84_rct
ReDeconv	endothelial	0.174596	sp_84_rct
ReDeconv	tcell	0.164952	sp_84_rct
ReDeconv	oligo	0.193363	sp_84_rct
ReDeconv	tumor	0.179033	sp_85_rct
ReDeconv	myeloid	0.146637	sp_85_rct
ReDeconv	pericyte	0.180942	sp_85_rct
ReDeconv	endothelial	0.187883	sp_85_rct
ReDeconv	tcell	0.167371	sp_85_rct
ReDeconv	oligo	0.138133	sp_85_rct
ReDeconv	tumor	0.185468	sp_86_rct
ReDeconv	myeloid	0.164366	sp_86_rct
ReDeconv	pericyte	0.155277	sp_86_rct
ReDeconv	endothelial	0.152635	sp_86_rct
ReDeconv	tcell	0.170426	sp_86_rct
ReDeconv	oligo	0.171827	sp_86_rct
ReDeconv	tumor	0.154873	sp_87_rct
ReDeconv	myeloid	0.169059	sp_87_rct
ReDeconv	pericyte	0.155084	sp_87_rct
ReDeconv	endothelial	0.171909	sp_87_rct
ReDeconv	tcell	0.170807	sp_87_rct
ReDeconv	oligo	0.17827	sp_87_rct
ReDeconv	tumor	0.183798	sp_88_rct
ReDeconv	myeloid	0.16175	sp_88_rct
ReDeconv	pericyte	0.167051	sp_88_rct
ReDeconv	endothelial	0.182454	sp_88_rct
ReDeconv	tcell	0.153425	sp_88_rct
ReDeconv	oligo	0.151522	sp_88_rct
ReDeconv	tumor	0.15282	sp_89_rct
ReDeconv	myeloid	0.172225	sp_89_rct
ReDeconv	pericyte	0.180897	sp_89_rct
ReDeconv	endothelial	0.165101	sp_89_rct
ReDeconv	tcell	0.169987	sp_89_rct
ReDeconv	oligo	0.15897	sp_89_rct
ReDeconv	tumor	0.154798	sp_90_rct
ReDeconv	myeloid	0.159959	sp_90_rct
ReDeconv	pericyte	0.164831	sp_90_rct
ReDeconv	endothelial	0.143569	sp_90_rct
ReDeconv	tcell	0.174425	sp_90_rct
ReDeconv	oligo	0.202418	sp_90_rct
ReDeconv	tumor	0.196387	sp_91_rct
ReDeconv	myeloid	0.166857	sp_91_rct
ReDeconv	pericyte	0.16636	sp_91_rct
ReDeconv	endothelial	0.15983	sp_91_rct
ReDeconv	tcell	0.153918	sp_91_rct
ReDeconv	oligo	0.156648	sp_91_rct
ReDeconv	tumor	0.16754	sp_92_rct
ReDeconv	myeloid	0.156011	sp_92_rct
ReDeconv	pericyte	0.168769	sp_92_rct
ReDeconv	endothelial	0.173973	sp_92_rct
ReDeconv	tcell	0.184655	sp_92_rct
ReDeconv	oligo	0.149051	sp_92_rct
ReDeconv	tumor	0.188262	sp_93_rct
ReDeconv	myeloid	0.157615	sp_93_rct
ReDeconv	pericyte	0.172704	sp_93_rct
ReDeconv	endothelial	0.193729	sp_93_rct
ReDeconv	tcell	0.163887	sp_93_rct
ReDeconv	oligo	0.123803	sp_93_rct
ReDeconv	tumor	0.183949	sp_94_rct
ReDeconv	myeloid	0.177534	sp_94_rct
ReDeconv	pericyte	0.122656	sp_94_rct
ReDeconv	endothelial	0.17939	sp_94_rct
ReDeconv	tcell	0.171055	sp_94_rct
ReDeconv	oligo	0.165416	sp_94_rct
ReDeconv	tumor	0.164122	sp_95_rct
ReDeconv	myeloid	0.170366	sp_95_rct
ReDeconv	pericyte	0.161818	sp_95_rct
ReDeconv	endothelial	0.167324	sp_95_rct
ReDeconv	tcell	0.168668	sp_95_rct
ReDeconv	oligo	0.167703	sp_95_rct
ReDeconv	tumor	0.163545	sp_96_rct
ReDeconv	myeloid	0.149212	sp_96_rct
ReDeconv	pericyte	0.16702	sp_96_rct
ReDeconv	endothelial	0.205554	sp_96_rct
ReDeconv	tcell	0.170995	sp_96_rct
ReDeconv	oligo	0.143675	sp_96_rct
ReDeconv	tumor	0.191412	sp_97_rct
ReDeconv	myeloid	0.153313	sp_97_rct
ReDeconv	pericyte	0.165553	sp_97_rct
ReDeconv	endothelial	0.178101	sp_97_rct
ReDeconv	tcell	0.153202	sp_97_rct
ReDeconv	oligo	0.15842	sp_97_rct
ReDeconv	tumor	0.211377	sp_98_rct
ReDeconv	myeloid	0.145737	sp_98_rct
ReDeconv	pericyte	0.142865	sp_98_rct
ReDeconv	endothelial	0.160421	sp_98_rct
ReDeconv	tcell	0.158969	sp_98_rct
ReDeconv	oligo	0.180631	sp_98_rct
ReDeconv	tumor	0.141351	sp_99_rct
ReDeconv	myeloid	0.176802	sp_99_rct
ReDeconv	pericyte	0.183148	sp_99_rct
ReDeconv	endothelial	0.175816	sp_99_rct
ReDeconv	tcell	0.170227	sp_99_rct
ReDeconv	oligo	0.152656	sp_99_rct
ReDeconv	tumor	0.160074	sp_100_rct
ReDeconv	myeloid	0.139467	sp_100_rct
ReDeconv	pericyte	0.158847	sp_100_rct
ReDeconv	endothelial	0.19478	sp_100_rct
ReDeconv	tcell	0.187983	sp_100_rct
ReDeconv	oligo	0.158849	sp_100_rct
MuSiC (T2)	tumor	0.0908142	sp_1_rct
MuSiC (T2)	myeloid	0.0789865	sp_1_rct
MuSiC (T2)	pericyte	0.242802	sp_1_rct
MuSiC (T2)	endothelial	0.130054	sp_1_rct
MuSiC (T2)	tcell	0.195436	sp_1_rct
MuSiC (T2)	oligo	0.261908	sp_1_rct
MuSiC (T2)	tumor	0.121051	sp_2_rct
MuSiC (T2)	myeloid	0.0883447	sp_2_rct
MuSiC (T2)	pericyte	0.230175	sp_2_rct
MuSiC (T2)	endothelial	0.114811	sp_2_rct
MuSiC (T2)	tcell	0.187332	sp_2_rct
MuSiC (T2)	oligo	0.258286	sp_2_rct
MuSiC (T2)	tumor	0.144237	sp_3_rct
MuSiC (T2)	myeloid	0.0998796	sp_3_rct
MuSiC (T2)	pericyte	0.194023	sp_3_rct
MuSiC (T2)	endothelial	0.142263	sp_3_rct
MuSiC (T2)	tcell	0.204461	sp_3_rct
MuSiC (T2)	oligo	0.215136	sp_3_rct
MuSiC (T2)	tumor	0.114261	sp_4_rct
MuSiC (T2)	myeloid	0.0593866	sp_4_rct
MuSiC (T2)	pericyte	0.230661	sp_4_rct
MuSiC (T2)	endothelial	0.125134	sp_4_rct
MuSiC (T2)	tcell	0.197917	sp_4_rct
MuSiC (T2)	oligo	0.272641	sp_4_rct
MuSiC (T2)	tumor	0.155693	sp_5_rct
MuSiC (T2)	myeloid	0.0779538	sp_5_rct
MuSiC (T2)	pericyte	0.232118	sp_5_rct
MuSiC (T2)	endothelial	0.117977	sp_5_rct
MuSiC (T2)	tcell	0.191372	sp_5_rct
MuSiC (T2)	oligo	0.224887	sp_5_rct
MuSiC (T2)	tumor	0.154241	sp_6_rct
MuSiC (T2)	myeloid	0.112141	sp_6_rct
MuSiC (T2)	pericyte	0.188239	sp_6_rct
MuSiC (T2)	endothelial	0.152096	sp_6_rct
MuSiC (T2)	tcell	0.199812	sp_6_rct
MuSiC (T2)	oligo	0.193471	sp_6_rct
MuSiC (T2)	tumor	0.122313	sp_7_rct
MuSiC (T2)	myeloid	0.0915706	sp_7_rct
MuSiC (T2)	pericyte	0.20093	sp_7_rct
MuSiC (T2)	endothelial	0.13187	sp_7_rct
MuSiC (T2)	tcell	0.180335	sp_7_rct
MuSiC (T2)	oligo	0.272981	sp_7_rct
MuSiC (T2)	tumor	0.101596	sp_8_rct
MuSiC (T2)	myeloid	0.0955332	sp_8_rct
MuSiC (T2)	pericyte	0.207901	sp_8_rct
MuSiC (T2)	endothelial	0.130321	sp_8_rct
MuSiC (T2)	tcell	0.191147	sp_8_rct
MuSiC (T2)	oligo	0.273501	sp_8_rct
MuSiC (T2)	tumor	0.0716506	sp_9_rct
MuSiC (T2)	myeloid	0.0696035	sp_9_rct
MuSiC (T2)	pericyte	0.203289	sp_9_rct
MuSiC (T2)	endothelial	0.136188	sp_9_rct
MuSiC (T2)	tcell	0.177093	sp_9_rct
MuSiC (T2)	oligo	0.342176	sp_9_rct
MuSiC (T2)	tumor	0.117022	sp_10_rct
MuSiC (T2)	myeloid	0.0743045	sp_10_rct
MuSiC (T2)	pericyte	0.2269	sp_10_rct
MuSiC (T2)	endothelial	0.130824	sp_10_rct
MuSiC (T2)	tcell	0.172759	sp_10_rct
MuSiC (T2)	oligo	0.27819	sp_10_rct
MuSiC (T2)	tumor	0.103182	sp_11_rct
MuSiC (T2)	myeloid	0.105702	sp_11_rct
MuSiC (T2)	pericyte	0.198061	sp_11_rct
MuSiC (T2)	endothelial	0.128161	sp_11_rct
MuSiC (T2)	tcell	0.171887	sp_11_rct
MuSiC (T2)	oligo	0.293008	sp_11_rct
MuSiC (T2)	tumor	0.109732	sp_12_rct
MuSiC (T2)	myeloid	0.0905028	sp_12_rct
MuSiC (T2)	pericyte	0.246107	sp_12_rct
MuSiC (T2)	endothelial	0.125043	sp_12_rct
MuSiC (T2)	tcell	0.190809	sp_12_rct
MuSiC (T2)	oligo	0.237806	sp_12_rct
MuSiC (T2)	tumor	0.111938	sp_13_rct
MuSiC (T2)	myeloid	0.0920411	sp_13_rct
MuSiC (T2)	pericyte	0.234586	sp_13_rct
MuSiC (T2)	endothelial	0.119027	sp_13_rct
MuSiC (T2)	tcell	0.169646	sp_13_rct
MuSiC (T2)	oligo	0.272762	sp_13_rct
MuSiC (T2)	tumor	0.151462	sp_14_rct
MuSiC (T2)	myeloid	0.0527568	sp_14_rct
MuSiC (T2)	pericyte	0.23563	sp_14_rct
MuSiC (T2)	endothelial	0.116215	sp_14_rct
MuSiC (T2)	tcell	0.202976	sp_14_rct
MuSiC (T2)	oligo	0.240961	sp_14_rct
MuSiC (T2)	tumor	0.107964	sp_15_rct
MuSiC (T2)	myeloid	0.0813443	sp_15_rct
MuSiC (T2)	pericyte	0.244949	sp_15_rct
MuSiC (T2)	endothelial	0.131963	sp_15_rct
MuSiC (T2)	tcell	0.165284	sp_15_rct
MuSiC (T2)	oligo	0.268495	sp_15_rct
MuSiC (T2)	tumor	0.102195	sp_16_rct
MuSiC (T2)	myeloid	0.106365	sp_16_rct
MuSiC (T2)	pericyte	0.222585	sp_16_rct
MuSiC (T2)	endothelial	0.106536	sp_16_rct
MuSiC (T2)	tcell	0.166754	sp_16_rct
MuSiC (T2)	oligo	0.295564	sp_16_rct
MuSiC (T2)	tumor	0.0944745	sp_17_rct
MuSiC (T2)	myeloid	0.0855552	sp_17_rct
MuSiC (T2)	pericyte	0.238726	sp_17_rct
MuSiC (T2)	endothelial	0.15518	sp_17_rct
MuSiC (T2)	tcell	0.203727	sp_17_rct
MuSiC (T2)	oligo	0.222337	sp_17_rct
MuSiC (T2)	tumor	0.10199	sp_18_rct
MuSiC (T2)	myeloid	0.0679843	sp_18_rct
MuSiC (T2)	pericyte	0.237754	sp_18_rct
MuSiC (T2)	endothelial	0.134792	sp_18_rct
MuSiC (T2)	tcell	0.161462	sp_18_rct
MuSiC (T2)	oligo	0.296017	sp_18_rct
MuSiC (T2)	tumor	0.152625	sp_19_rct
MuSiC (T2)	myeloid	0.0775762	sp_19_rct
MuSiC (T2)	pericyte	0.231028	sp_19_rct
MuSiC (T2)	endothelial	0.113716	sp_19_rct
MuSiC (T2)	tcell	0.182193	sp_19_rct
MuSiC (T2)	oligo	0.242863	sp_19_rct
MuSiC (T2)	tumor	0.100599	sp_20_rct
MuSiC (T2)	myeloid	0.0918235	sp_20_rct
MuSiC (T2)	pericyte	0.216938	sp_20_rct
MuSiC (T2)	endothelial	0.12413	sp_20_rct
MuSiC (T2)	tcell	0.190649	sp_20_rct
MuSiC (T2)	oligo	0.27586	sp_20_rct
MuSiC (T2)	tumor	0.131755	sp_21_rct
MuSiC (T2)	myeloid	0.0550176	sp_21_rct
MuSiC (T2)	pericyte	0.251763	sp_21_rct
MuSiC (T2)	endothelial	0.116475	sp_21_rct
MuSiC (T2)	tcell	0.210091	sp_21_rct
MuSiC (T2)	oligo	0.234898	sp_21_rct
MuSiC (T2)	tumor	0.107521	sp_22_rct
MuSiC (T2)	myeloid	0.139563	sp_22_rct
MuSiC (T2)	pericyte	0.280075	sp_22_rct
MuSiC (T2)	endothelial	0.12044	sp_22_rct
MuSiC (T2)	tcell	0.151427	sp_22_rct
MuSiC (T2)	oligo	0.200975	sp_22_rct
MuSiC (T2)	tumor	0.102993	sp_23_rct
MuSiC (T2)	myeloid	0.0816863	sp_23_rct
MuSiC (T2)	pericyte	0.286199	sp_23_rct
MuSiC (T2)	endothelial	0.124358	sp_23_rct
MuSiC (T2)	tcell	0.195129	sp_23_rct
MuSiC (T2)	oligo	0.209635	sp_23_rct
MuSiC (T2)	tumor	0.109761	sp_24_rct
MuSiC (T2)	myeloid	0.112005	sp_24_rct
MuSiC (T2)	pericyte	0.258224	sp_24_rct
MuSiC (T2)	endothelial	0.117096	sp_24_rct
MuSiC (T2)	tcell	0.214064	sp_24_rct
MuSiC (T2)	oligo	0.18885	sp_24_rct
MuSiC (T2)	tumor	0.0871435	sp_25_rct
MuSiC (T2)	myeloid	0.0865902	sp_25_rct
MuSiC (T2)	pericyte	0.197185	sp_25_rct
MuSiC (T2)	endothelial	0.136969	sp_25_rct
MuSiC (T2)	tcell	0.170351	sp_25_rct
MuSiC (T2)	oligo	0.321761	sp_25_rct
MuSiC (T2)	tumor	0.175553	sp_26_rct
MuSiC (T2)	myeloid	0.103705	sp_26_rct
MuSiC (T2)	pericyte	0.206804	sp_26_rct
MuSiC (T2)	endothelial	0.0997522	sp_26_rct
MuSiC (T2)	tcell	0.214777	sp_26_rct
MuSiC (T2)	oligo	0.199409	sp_26_rct
MuSiC (T2)	tumor	0.128379	sp_27_rct
MuSiC (T2)	myeloid	0.110458	sp_27_rct
MuSiC (T2)	pericyte	0.194841	sp_27_rct
MuSiC (T2)	endothelial	0.135014	sp_27_rct
MuSiC (T2)	tcell	0.17485	sp_27_rct
MuSiC (T2)	oligo	0.256459	sp_27_rct
MuSiC (T2)	tumor	0.125702	sp_28_rct
MuSiC (T2)	myeloid	0.0735386	sp_28_rct
MuSiC (T2)	pericyte	0.229318	sp_28_rct
MuSiC (T2)	endothelial	0.15467	sp_28_rct
MuSiC (T2)	tcell	0.182824	sp_28_rct
MuSiC (T2)	oligo	0.233946	sp_28_rct
MuSiC (T2)	tumor	0.125069	sp_29_rct
MuSiC (T2)	myeloid	0.093797	sp_29_rct
MuSiC (T2)	pericyte	0.250611	sp_29_rct
MuSiC (T2)	endothelial	0.114327	sp_29_rct
MuSiC (T2)	tcell	0.171671	sp_29_rct
MuSiC (T2)	oligo	0.244525	sp_29_rct
MuSiC (T2)	tumor	0.135819	sp_30_rct
MuSiC (T2)	myeloid	0.0823678	sp_30_rct
MuSiC (T2)	pericyte	0.230397	sp_30_rct
MuSiC (T2)	endothelial	0.0990207	sp_30_rct
MuSiC (T2)	tcell	0.190305	sp_30_rct
MuSiC (T2)	oligo	0.26209	sp_30_rct
MuSiC (T2)	tumor	0.101834	sp_31_rct
MuSiC (T2)	myeloid	0.125941	sp_31_rct
MuSiC (T2)	pericyte	0.221434	sp_31_rct
MuSiC (T2)	endothelial	0.118052	sp_31_rct
MuSiC (T2)	tcell	0.168607	sp_31_rct
MuSiC (T2)	oligo	0.264132	sp_31_rct
MuSiC (T2)	tumor	0.164352	sp_32_rct
MuSiC (T2)	myeloid	0.0883281	sp_32_rct
MuSiC (T2)	pericyte	0.257117	sp_32_rct
MuSiC (T2)	endothelial	0.09274	sp_32_rct
MuSiC (T2)	tcell	0.195279	sp_32_rct
MuSiC (T2)	oligo	0.202184	sp_32_rct
MuSiC (T2)	tumor	0.143681	sp_33_rct
MuSiC (T2)	myeloid	0.0962421	sp_33_rct
MuSiC (T2)	pericyte	0.212514	sp_33_rct
MuSiC (T2)	endothelial	0.122159	sp_33_rct
MuSiC (T2)	tcell	0.160521	sp_33_rct
MuSiC (T2)	oligo	0.264882	sp_33_rct
MuSiC (T2)	tumor	0.133535	sp_34_rct
MuSiC (T2)	myeloid	0.0580907	sp_34_rct
MuSiC (T2)	pericyte	0.236605	sp_34_rct
MuSiC (T2)	endothelial	0.110857	sp_34_rct
MuSiC (T2)	tcell	0.187132	sp_34_rct
MuSiC (T2)	oligo	0.27378	sp_34_rct
MuSiC (T2)	tumor	0.134234	sp_35_rct
MuSiC (T2)	myeloid	0.0691921	sp_35_rct
MuSiC (T2)	pericyte	0.231418	sp_35_rct
MuSiC (T2)	endothelial	0.126594	sp_35_rct
MuSiC (T2)	tcell	0.213373	sp_35_rct
MuSiC (T2)	oligo	0.22519	sp_35_rct
MuSiC (T2)	tumor	0.155596	sp_36_rct
MuSiC (T2)	myeloid	0.0763095	sp_36_rct
MuSiC (T2)	pericyte	0.22787	sp_36_rct
MuSiC (T2)	endothelial	0.12631	sp_36_rct
MuSiC (T2)	tcell	0.189482	sp_36_rct
MuSiC (T2)	oligo	0.224432	sp_36_rct
MuSiC (T2)	tumor	0.125716	sp_37_rct
MuSiC (T2)	myeloid	0.0607622	sp_37_rct
MuSiC (T2)	pericyte	0.217778	sp_37_rct
MuSiC (T2)	endothelial	0.134105	sp_37_rct
MuSiC (T2)	tcell	0.215352	sp_37_rct
MuSiC (T2)	oligo	0.246287	sp_37_rct
MuSiC (T2)	tumor	0.116346	sp_38_rct
MuSiC (T2)	myeloid	0.0839139	sp_38_rct
MuSiC (T2)	pericyte	0.241323	sp_38_rct
MuSiC (T2)	endothelial	0.123883	sp_38_rct
MuSiC (T2)	tcell	0.197152	sp_38_rct
MuSiC (T2)	oligo	0.237381	sp_38_rct
MuSiC (T2)	tumor	0.117514	sp_39_rct
MuSiC (T2)	myeloid	0.0687751	sp_39_rct
MuSiC (T2)	pericyte	0.248119	sp_39_rct
MuSiC (T2)	endothelial	0.107965	sp_39_rct
MuSiC (T2)	tcell	0.174217	sp_39_rct
MuSiC (T2)	oligo	0.283411	sp_39_rct
MuSiC (T2)	tumor	0.101007	sp_40_rct
MuSiC (T2)	myeloid	0.0979754	sp_40_rct
MuSiC (T2)	pericyte	0.261083	sp_40_rct
MuSiC (T2)	endothelial	0.10723	sp_40_rct
MuSiC (T2)	tcell	0.19685	sp_40_rct
MuSiC (T2)	oligo	0.235854	sp_40_rct
MuSiC (T2)	tumor	0.125104	sp_41_rct
MuSiC (T2)	myeloid	0.0827799	sp_41_rct
MuSiC (T2)	pericyte	0.265339	sp_41_rct
MuSiC (T2)	endothelial	0.103801	sp_41_rct
MuSiC (T2)	tcell	0.195238	sp_41_rct
MuSiC (T2)	oligo	0.227739	sp_41_rct
MuSiC (T2)	tumor	0.140158	sp_42_rct
MuSiC (T2)	myeloid	0.0934453	sp_42_rct
MuSiC (T2)	pericyte	0.236621	sp_42_rct
MuSiC (T2)	endothelial	0.104811	sp_42_rct
MuSiC (T2)	tcell	0.19084	sp_42_rct
MuSiC (T2)	oligo	0.234125	sp_42_rct
MuSiC (T2)	tumor	0.12196	sp_43_rct
MuSiC (T2)	myeloid	0.0834003	sp_43_rct
MuSiC (T2)	pericyte	0.281309	sp_43_rct
MuSiC (T2)	endothelial	0.118665	sp_43_rct
MuSiC (T2)	tcell	0.18144	sp_43_rct
MuSiC (T2)	oligo	0.213226	sp_43_rct
MuSiC (T2)	tumor	0.161666	sp_44_rct
MuSiC (T2)	myeloid	0.0815867	sp_44_rct
MuSiC (T2)	pericyte	0.241384	sp_44_rct
MuSiC (T2)	endothelial	0.127482	sp_44_rct
MuSiC (T2)	tcell	0.186688	sp_44_rct
MuSiC (T2)	oligo	0.201194	sp_44_rct
MuSiC (T2)	tumor	0.120173	sp_45_rct
MuSiC (T2)	myeloid	0.086336	sp_45_rct
MuSiC (T2)	pericyte	0.23942	sp_45_rct
MuSiC (T2)	endothelial	0.129797	sp_45_rct
MuSiC (T2)	tcell	0.176769	sp_45_rct
MuSiC (T2)	oligo	0.247504	sp_45_rct
MuSiC (T2)	tumor	0.0996803	sp_46_rct
MuSiC (T2)	myeloid	0.0892366	sp_46_rct
MuSiC (T2)	pericyte	0.218571	sp_46_rct
MuSiC (T2)	endothelial	0.135161	sp_46_rct
MuSiC (T2)	tcell	0.177437	sp_46_rct
MuSiC (T2)	oligo	0.279914	sp_46_rct
MuSiC (T2)	tumor	0.113624	sp_47_rct
MuSiC (T2)	myeloid	0.0926528	sp_47_rct
MuSiC (T2)	pericyte	0.198736	sp_47_rct
MuSiC (T2)	endothelial	0.119634	sp_47_rct
MuSiC (T2)	tcell	0.186711	sp_47_rct
MuSiC (T2)	oligo	0.288643	sp_47_rct
MuSiC (T2)	tumor	0.18461	sp_48_rct
MuSiC (T2)	myeloid	0.0881815	sp_48_rct
MuSiC (T2)	pericyte	0.196445	sp_48_rct
MuSiC (T2)	endothelial	0.135173	sp_48_rct
MuSiC (T2)	tcell	0.20377	sp_48_rct
MuSiC (T2)	oligo	0.191821	sp_48_rct
MuSiC (T2)	tumor	0.125158	sp_49_rct
MuSiC (T2)	myeloid	0.0804449	sp_49_rct
MuSiC (T2)	pericyte	0.223645	sp_49_rct
MuSiC (T2)	endothelial	0.12774	sp_49_rct
MuSiC (T2)	tcell	0.171913	sp_49_rct
MuSiC (T2)	oligo	0.271099	sp_49_rct
MuSiC (T2)	tumor	0.144644	sp_50_rct
MuSiC (T2)	myeloid	0.0666798	sp_50_rct
MuSiC (T2)	pericyte	0.244871	sp_50_rct
MuSiC (T2)	endothelial	0.119184	sp_50_rct
MuSiC (T2)	tcell	0.176136	sp_50_rct
MuSiC (T2)	oligo	0.248485	sp_50_rct
MuSiC (T2)	tumor	0.118131	sp_51_rct
MuSiC (T2)	myeloid	0.0748246	sp_51_rct
MuSiC (T2)	pericyte	0.251097	sp_51_rct
MuSiC (T2)	endothelial	0.122241	sp_51_rct
MuSiC (T2)	tcell	0.146235	sp_51_rct
MuSiC (T2)	oligo	0.287471	sp_51_rct
MuSiC (T2)	tumor	0.169043	sp_52_rct
MuSiC (T2)	myeloid	0.11806	sp_52_rct
MuSiC (T2)	pericyte	0.237222	sp_52_rct
MuSiC (T2)	endothelial	0.109938	sp_52_rct
MuSiC (T2)	tcell	0.161375	sp_52_rct
MuSiC (T2)	oligo	0.204361	sp_52_rct
MuSiC (T2)	tumor	0.105238	sp_53_rct
MuSiC (T2)	myeloid	0.0714907	sp_53_rct
MuSiC (T2)	pericyte	0.228885	sp_53_rct
MuSiC (T2)	endothelial	0.131824	sp_53_rct
MuSiC (T2)	tcell	0.199002	sp_53_rct
MuSiC (T2)	oligo	0.26356	sp_53_rct
MuSiC (T2)	tumor	0.107375	sp_54_rct
MuSiC (T2)	myeloid	0.107573	sp_54_rct
MuSiC (T2)	pericyte	0.243278	sp_54_rct
MuSiC (T2)	endothelial	0.120428	sp_54_rct
MuSiC (T2)	tcell	0.188604	sp_54_rct
MuSiC (T2)	oligo	0.232742	sp_54_rct
MuSiC (T2)	tumor	0.105181	sp_55_rct
MuSiC (T2)	myeloid	0.0653986	sp_55_rct
MuSiC (T2)	pericyte	0.247697	sp_55_rct
MuSiC (T2)	endothelial	0.142713	sp_55_rct
MuSiC (T2)	tcell	0.198764	sp_55_rct
MuSiC (T2)	oligo	0.240246	sp_55_rct
MuSiC (T2)	tumor	0.174155	sp_56_rct
MuSiC (T2)	myeloid	0.0956207	sp_56_rct
MuSiC (T2)	pericyte	0.224509	sp_56_rct
MuSiC (T2)	endothelial	0.113112	sp_56_rct
MuSiC (T2)	tcell	0.178327	sp_56_rct
MuSiC (T2)	oligo	0.214277	sp_56_rct
MuSiC (T2)	tumor	0.134697	sp_57_rct
MuSiC (T2)	myeloid	0.0667672	sp_57_rct
MuSiC (T2)	pericyte	0.242551	sp_57_rct
MuSiC (T2)	endothelial	0.146947	sp_57_rct
MuSiC (T2)	tcell	0.179534	sp_57_rct
MuSiC (T2)	oligo	0.229504	sp_57_rct
MuSiC (T2)	tumor	0.140297	sp_58_rct
MuSiC (T2)	myeloid	0.0557795	sp_58_rct
MuSiC (T2)	pericyte	0.255209	sp_58_rct
MuSiC (T2)	endothelial	0.131831	sp_58_rct
MuSiC (T2)	tcell	0.203208	sp_58_rct
MuSiC (T2)	oligo	0.213676	sp_58_rct
MuSiC (T2)	tumor	0.08927	sp_59_rct
MuSiC (T2)	myeloid	0.0642424	sp_59_rct
MuSiC (T2)	pericyte	0.198979	sp_59_rct
MuSiC (T2)	endothelial	0.134456	sp_59_rct
MuSiC (T2)	tcell	0.204387	sp_59_rct
MuSiC (T2)	oligo	0.308665	sp_59_rct
MuSiC (T2)	tumor	0.0960164	sp_60_rct
MuSiC (T2)	myeloid	0.0982672	sp_60_rct
MuSiC (T2)	pericyte	0.231859	sp_60_rct
MuSiC (T2)	endothelial	0.129247	sp_60_rct
MuSiC (T2)	tcell	0.202445	sp_60_rct
MuSiC (T2)	oligo	0.242165	sp_60_rct
MuSiC (T2)	tumor	0.137373	sp_61_rct
MuSiC (T2)	myeloid	0.0926025	sp_61_rct
MuSiC (T2)	pericyte	0.253887	sp_61_rct
MuSiC (T2)	endothelial	0.122461	sp_61_rct
MuSiC (T2)	tcell	0.168318	sp_61_rct
MuSiC (T2)	oligo	0.225359	sp_61_rct
MuSiC (T2)	tumor	0.084652	sp_62_rct
MuSiC (T2)	myeloid	0.133803	sp_62_rct
MuSiC (T2)	pericyte	0.242125	sp_62_rct
MuSiC (T2)	endothelial	0.128546	sp_62_rct
MuSiC (T2)	tcell	0.180622	sp_62_rct
MuSiC (T2)	oligo	0.230253	sp_62_rct
MuSiC (T2)	tumor	0.130056	sp_63_rct
MuSiC (T2)	myeloid	0.0587323	sp_63_rct
MuSiC (T2)	pericyte	0.225089	sp_63_rct
MuSiC (T2)	endothelial	0.133178	sp_63_rct
MuSiC (T2)	tcell	0.214679	sp_63_rct
MuSiC (T2)	oligo	0.238265	sp_63_rct
MuSiC (T2)	tumor	0.129362	sp_64_rct
MuSiC (T2)	myeloid	0.0837319	sp_64_rct
MuSiC (T2)	pericyte	0.208968	sp_64_rct
MuSiC (T2)	endothelial	0.125538	sp_64_rct
MuSiC (T2)	tcell	0.192831	sp_64_rct
MuSiC (T2)	oligo	0.259568	sp_64_rct
MuSiC (T2)	tumor	0.11282	sp_65_rct
MuSiC (T2)	myeloid	0.105761	sp_65_rct
MuSiC (T2)	pericyte	0.244107	sp_65_rct
MuSiC (T2)	endothelial	0.116226	sp_65_rct
MuSiC (T2)	tcell	0.169989	sp_65_rct
MuSiC (T2)	oligo	0.251097	sp_65_rct
MuSiC (T2)	tumor	0.101194	sp_66_rct
MuSiC (T2)	myeloid	0.115168	sp_66_rct
MuSiC (T2)	pericyte	0.208129	sp_66_rct
MuSiC (T2)	endothelial	0.139373	sp_66_rct
MuSiC (T2)	tcell	0.176853	sp_66_rct
MuSiC (T2)	oligo	0.259282	sp_66_rct
MuSiC (T2)	tumor	0.121111	sp_67_rct
MuSiC (T2)	myeloid	0.0780863	sp_67_rct
MuSiC (T2)	pericyte	0.19004	sp_67_rct
MuSiC (T2)	endothelial	0.154425	sp_67_rct
MuSiC (T2)	tcell	0.150691	sp_67_rct
MuSiC (T2)	oligo	0.305647	sp_67_rct
MuSiC (T2)	tumor	0.104665	sp_68_rct
MuSiC (T2)	myeloid	0.14859	sp_68_rct
MuSiC (T2)	pericyte	0.202797	sp_68_rct
MuSiC (T2)	endothelial	0.11873	sp_68_rct
MuSiC (T2)	tcell	0.182421	sp_68_rct
MuSiC (T2)	oligo	0.242798	sp_68_rct
MuSiC (T2)	tumor	0.103064	sp_69_rct
MuSiC (T2)	myeloid	0.0954074	sp_69_rct
MuSiC (T2)	pericyte	0.21549	sp_69_rct
MuSiC (T2)	endothelial	0.121305	sp_69_rct
MuSiC (T2)	tcell	0.15407	sp_69_rct
MuSiC (T2)	oligo	0.310664	sp_69_rct
MuSiC (T2)	tumor	0.151295	sp_70_rct
MuSiC (T2)	myeloid	0.109198	sp_70_rct
MuSiC (T2)	pericyte	0.164535	sp_70_rct
MuSiC (T2)	endothelial	0.128812	sp_70_rct
MuSiC (T2)	tcell	0.156327	sp_70_rct
MuSiC (T2)	oligo	0.289832	sp_70_rct
MuSiC (T2)	tumor	0.107448	sp_71_rct
MuSiC (T2)	myeloid	0.143308	sp_71_rct
MuSiC (T2)	pericyte	0.251178	sp_71_rct
MuSiC (T2)	endothelial	0.126809	sp_71_rct
MuSiC (T2)	tcell	0.165145	sp_71_rct
MuSiC (T2)	oligo	0.206112	sp_71_rct
MuSiC (T2)	tumor	0.117014	sp_72_rct
MuSiC (T2)	myeloid	0.0612249	sp_72_rct
MuSiC (T2)	pericyte	0.242287	sp_72_rct
MuSiC (T2)	endothelial	0.126838	sp_72_rct
MuSiC (T2)	tcell	0.175504	sp_72_rct
MuSiC (T2)	oligo	0.277132	sp_72_rct
MuSiC (T2)	tumor	0.110563	sp_73_rct
MuSiC (T2)	myeloid	0.0983596	sp_73_rct
MuSiC (T2)	pericyte	0.248607	sp_73_rct
MuSiC (T2)	endothelial	0.115661	sp_73_rct
MuSiC (T2)	tcell	0.170534	sp_73_rct
MuSiC (T2)	oligo	0.256276	sp_73_rct
MuSiC (T2)	tumor	0.110388	sp_74_rct
MuSiC (T2)	myeloid	0.0659187	sp_74_rct
MuSiC (T2)	pericyte	0.199531	sp_74_rct
MuSiC (T2)	endothelial	0.143884	sp_74_rct
MuSiC (T2)	tcell	0.220411	sp_74_rct
MuSiC (T2)	oligo	0.259867	sp_74_rct
MuSiC (T2)	tumor	0.128693	sp_75_rct
MuSiC (T2)	myeloid	0.106581	sp_75_rct
MuSiC (T2)	pericyte	0.237471	sp_75_rct
MuSiC (T2)	endothelial	0.118523	sp_75_rct
MuSiC (T2)	tcell	0.169134	sp_75_rct
MuSiC (T2)	oligo	0.239597	sp_75_rct
MuSiC (T2)	tumor	0.134864	sp_76_rct
MuSiC (T2)	myeloid	0.0669296	sp_76_rct
MuSiC (T2)	pericyte	0.255498	sp_76_rct
MuSiC (T2)	endothelial	0.129438	sp_76_rct
MuSiC (T2)	tcell	0.185807	sp_76_rct
MuSiC (T2)	oligo	0.227464	sp_76_rct
MuSiC (T2)	tumor	0.157652	sp_77_rct
MuSiC (T2)	myeloid	0.064531	sp_77_rct
MuSiC (T2)	pericyte	0.188423	sp_77_rct
MuSiC (T2)	endothelial	0.123284	sp_77_rct
MuSiC (T2)	tcell	0.203334	sp_77_rct
MuSiC (T2)	oligo	0.262776	sp_77_rct
MuSiC (T2)	tumor	0.118139	sp_78_rct
MuSiC (T2)	myeloid	0.0714239	sp_78_rct
MuSiC (T2)	pericyte	0.207017	sp_78_rct
MuSiC (T2)	endothelial	0.133362	sp_78_rct
MuSiC (T2)	tcell	0.172321	sp_78_rct
MuSiC (T2)	oligo	0.297736	sp_78_rct
MuSiC (T2)	tumor	0.121404	sp_79_rct
MuSiC (T2)	myeloid	0.0925561	sp_79_rct
MuSiC (T2)	pericyte	0.233868	sp_79_rct
MuSiC (T2)	endothelial	0.120706	sp_79_rct
MuSiC (T2)	tcell	0.172517	sp_79_rct
MuSiC (T2)	oligo	0.258948	sp_79_rct
MuSiC (T2)	tumor	0.094224	sp_80_rct
MuSiC (T2)	myeloid	0.06429	sp_80_rct
MuSiC (T2)	pericyte	0.241814	sp_80_rct
MuSiC (T2)	endothelial	0.141005	sp_80_rct
MuSiC (T2)	tcell	0.206937	sp_80_rct
MuSiC (T2)	oligo	0.25173	sp_80_rct
MuSiC (T2)	tumor	0.0967316	sp_81_rct
MuSiC (T2)	myeloid	0.0739438	sp_81_rct
MuSiC (T2)	pericyte	0.246085	sp_81_rct
MuSiC (T2)	endothelial	0.106096	sp_81_rct
MuSiC (T2)	tcell	0.184434	sp_81_rct
MuSiC (T2)	oligo	0.292711	sp_81_rct
MuSiC (T2)	tumor	0.123643	sp_82_rct
MuSiC (T2)	myeloid	0.0948791	sp_82_rct
MuSiC (T2)	pericyte	0.264255	sp_82_rct
MuSiC (T2)	endothelial	0.117693	sp_82_rct
MuSiC (T2)	tcell	0.167956	sp_82_rct
MuSiC (T2)	oligo	0.231574	sp_82_rct
MuSiC (T2)	tumor	0.12844	sp_83_rct
MuSiC (T2)	myeloid	0.0878749	sp_83_rct
MuSiC (T2)	pericyte	0.2547	sp_83_rct
MuSiC (T2)	endothelial	0.122059	sp_83_rct
MuSiC (T2)	tcell	0.184668	sp_83_rct
MuSiC (T2)	oligo	0.222258	sp_83_rct
MuSiC (T2)	tumor	0.137532	sp_84_rct
MuSiC (T2)	myeloid	0.0636128	sp_84_rct
MuSiC (T2)	pericyte	0.198458	sp_84_rct
MuSiC (T2)	endothelial	0.140281	sp_84_rct
MuSiC (T2)	tcell	0.184211	sp_84_rct
MuSiC (T2)	oligo	0.275904	sp_84_rct
MuSiC (T2)	tumor	0.137316	sp_85_rct
MuSiC (T2)	myeloid	0.0647711	sp_85_rct
MuSiC (T2)	pericyte	0.245363	sp_85_rct
MuSiC (T2)	endothelial	0.146274	sp_85_rct
MuSiC (T2)	tcell	0.197822	sp_85_rct
MuSiC (T2)	oligo	0.208453	sp_85_rct
MuSiC (T2)	tumor	0.170448	sp_86_rct
MuSiC (T2)	myeloid	0.0789608	sp_86_rct
MuSiC (T2)	pericyte	0.216609	sp_86_rct
MuSiC (T2)	endothelial	0.10263	sp_86_rct
MuSiC (T2)	tcell	0.1954	sp_86_rct
MuSiC (T2)	oligo	0.235953	sp_86_rct
MuSiC (T2)	tumor	0.120689	sp_87_rct
MuSiC (T2)	myeloid	0.0784329	sp_87_rct
MuSiC (T2)	pericyte	0.223423	sp_87_rct
MuSiC (T2)	endothelial	0.121977	sp_87_rct
MuSiC (T2)	tcell	0.196126	sp_87_rct
MuSiC (T2)	oligo	0.259352	sp_87_rct
MuSiC (T2)	tumor	0.172177	sp_88_rct
MuSiC (T2)	myeloid	0.068728	sp_88_rct
MuSiC (T2)	pericyte	0.238262	sp_88_rct
MuSiC (T2)	endothelial	0.124851	sp_88_rct
MuSiC (T2)	tcell	0.185798	sp_88_rct
MuSiC (T2)	oligo	0.210183	sp_88_rct
MuSiC (T2)	tumor	0.116626	sp_89_rct
MuSiC (T2)	myeloid	0.102394	sp_89_rct
MuSiC (T2)	pericyte	0.251124	sp_89_rct
MuSiC (T2)	endothelial	0.120742	sp_89_rct
MuSiC (T2)	tcell	0.177497	sp_89_rct
MuSiC (T2)	oligo	0.231617	sp_89_rct
MuSiC (T2)	tumor	0.116706	sp_90_rct
MuSiC (T2)	myeloid	0.0746679	sp_90_rct
MuSiC (T2)	pericyte	0.235445	sp_90_rct
MuSiC (T2)	endothelial	0.107536	sp_90_rct
MuSiC (T2)	tcell	0.18248	sp_90_rct
MuSiC (T2)	oligo	0.283165	sp_90_rct
MuSiC (T2)	tumor	0.16363	sp_91_rct
MuSiC (T2)	myeloid	0.0983314	sp_91_rct
MuSiC (T2)	pericyte	0.226873	sp_91_rct
MuSiC (T2)	endothelial	0.113464	sp_91_rct
MuSiC (T2)	tcell	0.157725	sp_91_rct
MuSiC (T2)	oligo	0.239976	sp_91_rct
MuSiC (T2)	tumor	0.119406	sp_92_rct
MuSiC (T2)	myeloid	0.0815954	sp_92_rct
MuSiC (T2)	pericyte	0.234447	sp_92_rct
MuSiC (T2)	endothelial	0.130313	sp_92_rct
MuSiC (T2)	tcell	0.208475	sp_92_rct
MuSiC (T2)	oligo	0.225764	sp_92_rct
MuSiC (T2)	tumor	0.162337	sp_93_rct
MuSiC (T2)	myeloid	0.0676609	sp_93_rct
MuSiC (T2)	pericyte	0.245796	sp_93_rct
MuSiC (T2)	endothelial	0.14264	sp_93_rct
MuSiC (T2)	tcell	0.19307	sp_93_rct
MuSiC (T2)	oligo	0.188496	sp_93_rct
MuSiC (T2)	tumor	0.152538	sp_94_rct
MuSiC (T2)	myeloid	0.0842133	sp_94_rct
MuSiC (T2)	pericyte	0.183998	sp_94_rct
MuSiC (T2)	endothelial	0.135342	sp_94_rct
MuSiC (T2)	tcell	0.203174	sp_94_rct
MuSiC (T2)	oligo	0.240735	sp_94_rct
MuSiC (T2)	tumor	0.131648	sp_95_rct
MuSiC (T2)	myeloid	0.0795274	sp_95_rct
MuSiC (T2)	pericyte	0.238946	sp_95_rct
MuSiC (T2)	endothelial	0.115365	sp_95_rct
MuSiC (T2)	tcell	0.191509	sp_95_rct
MuSiC (T2)	oligo	0.243004	sp_95_rct
MuSiC (T2)	tumor	0.136924	sp_96_rct
MuSiC (T2)	myeloid	0.0631663	sp_96_rct
MuSiC (T2)	pericyte	0.239311	sp_96_rct
MuSiC (T2)	endothelial	0.148583	sp_96_rct
MuSiC (T2)	tcell	0.202535	sp_96_rct
MuSiC (T2)	oligo	0.209481	sp_96_rct
MuSiC (T2)	tumor	0.136565	sp_97_rct
MuSiC (T2)	myeloid	0.0807626	sp_97_rct
MuSiC (T2)	pericyte	0.219409	sp_97_rct
MuSiC (T2)	endothelial	0.136124	sp_97_rct
MuSiC (T2)	tcell	0.174028	sp_97_rct
MuSiC (T2)	oligo	0.253112	sp_97_rct
MuSiC (T2)	tumor	0.178858	sp_98_rct
MuSiC (T2)	myeloid	0.0666789	sp_98_rct
MuSiC (T2)	pericyte	0.217124	sp_98_rct
MuSiC (T2)	endothelial	0.109731	sp_98_rct
MuSiC (T2)	tcell	0.165048	sp_98_rct
MuSiC (T2)	oligo	0.262559	sp_98_rct
MuSiC (T2)	tumor	0.117927	sp_99_rct
MuSiC (T2)	myeloid	0.0838466	sp_99_rct
MuSiC (T2)	pericyte	0.25576	sp_99_rct
MuSiC (T2)	endothelial	0.133966	sp_99_rct
MuSiC (T2)	tcell	0.192183	sp_99_rct
MuSiC (T2)	oligo	0.216317	sp_99_rct
MuSiC (T2)	tumor	0.0971881	sp_100_rct
MuSiC (T2)	myeloid	0.0682267	sp_100_rct
MuSiC (T2)	pericyte	0.227621	sp_100_rct
MuSiC (T2)	endothelial	0.15187	sp_100_rct
MuSiC (T2)	tcell	0.203064	sp_100_rct
MuSiC (T2)	oligo	0.25203	sp_100_rct
CIBERSORTx (T1,2)	tumor	0.199807	sp_1_rct
CIBERSORTx (T1,2)	myeloid	0.0469091	sp_1_rct
CIBERSORTx (T1,2)	pericyte	0.258017	sp_1_rct
CIBERSORTx (T1,2)	endothelial	0.233395	sp_1_rct
CIBERSORTx (T1,2)	tcell	0.0630725	sp_1_rct
CIBERSORTx (T1,2)	oligo	0.1988	sp_1_rct
CIBERSORTx (T1,2)	tumor	0.227367	sp_2_rct
CIBERSORTx (T1,2)	myeloid	0.0719853	sp_2_rct
CIBERSORTx (T1,2)	pericyte	0.208155	sp_2_rct
CIBERSORTx (T1,2)	endothelial	0.210748	sp_2_rct
CIBERSORTx (T1,2)	tcell	0.0624272	sp_2_rct
CIBERSORTx (T1,2)	oligo	0.219318	sp_2_rct
CIBERSORTx (T1,2)	tumor	0.229797	sp_3_rct
CIBERSORTx (T1,2)	myeloid	0.0691474	sp_3_rct
CIBERSORTx (T1,2)	pericyte	0.201903	sp_3_rct
CIBERSORTx (T1,2)	endothelial	0.263593	sp_3_rct
CIBERSORTx (T1,2)	tcell	0.0620116	sp_3_rct
CIBERSORTx (T1,2)	oligo	0.173549	sp_3_rct
CIBERSORTx (T1,2)	tumor	0.19652	sp_4_rct
CIBERSORTx (T1,2)	myeloid	0.0601325	sp_4_rct
CIBERSORTx (T1,2)	pericyte	0.249621	sp_4_rct
CIBERSORTx (T1,2)	endothelial	0.233775	sp_4_rct
CIBERSORTx (T1,2)	tcell	0.0610295	sp_4_rct
CIBERSORTx (T1,2)	oligo	0.198922	sp_4_rct
CIBERSORTx (T1,2)	tumor	0.216129	sp_5_rct
CIBERSORTx (T1,2)	myeloid	0.070608	sp_5_rct
CIBERSORTx (T1,2)	pericyte	0.236447	sp_5_rct
CIBERSORTx (T1,2)	endothelial	0.221384	sp_5_rct
CIBERSORTx (T1,2)	tcell	0.0571263	sp_5_rct
CIBERSORTx (T1,2)	oligo	0.198306	sp_5_rct
CIBERSORTx (T1,2)	tumor	0.257162	sp_6_rct
CIBERSORTx (T1,2)	myeloid	0.0524231	sp_6_rct
CIBERSORTx (T1,2)	pericyte	0.188814	sp_6_rct
CIBERSORTx (T1,2)	endothelial	0.276082	sp_6_rct
CIBERSORTx (T1,2)	tcell	0.0721729	sp_6_rct
CIBERSORTx (T1,2)	oligo	0.153347	sp_6_rct
CIBERSORTx (T1,2)	tumor	0.261019	sp_7_rct
CIBERSORTx (T1,2)	myeloid	0.0686873	sp_7_rct
CIBERSORTx (T1,2)	pericyte	0.200928	sp_7_rct
CIBERSORTx (T1,2)	endothelial	0.235954	sp_7_rct
CIBERSORTx (T1,2)	tcell	0.0590675	sp_7_rct
CIBERSORTx (T1,2)	oligo	0.174344	sp_7_rct
CIBERSORTx (T1,2)	tumor	0.206241	sp_8_rct
CIBERSORTx (T1,2)	myeloid	0.0434385	sp_8_rct
CIBERSORTx (T1,2)	pericyte	0.228358	sp_8_rct
CIBERSORTx (T1,2)	endothelial	0.23815	sp_8_rct
CIBERSORTx (T1,2)	tcell	0.0842012	sp_8_rct
CIBERSORTx (T1,2)	oligo	0.19961	sp_8_rct
CIBERSORTx (T1,2)	tumor	0.174045	sp_9_rct
CIBERSORTx (T1,2)	myeloid	0.0371092	sp_9_rct
CIBERSORTx (T1,2)	pericyte	0.21628	sp_9_rct
CIBERSORTx (T1,2)	endothelial	0.249908	sp_9_rct
CIBERSORTx (T1,2)	tcell	0.0781064	sp_9_rct
CIBERSORTx (T1,2)	oligo	0.244551	sp_9_rct
CIBERSORTx (T1,2)	tumor	0.205051	sp_10_rct
CIBERSORTx (T1,2)	myeloid	0.0530035	sp_10_rct
CIBERSORTx (T1,2)	pericyte	0.231922	sp_10_rct
CIBERSORTx (T1,2)	endothelial	0.249377	sp_10_rct
CIBERSORTx (T1,2)	tcell	0.0470699	sp_10_rct
CIBERSORTx (T1,2)	oligo	0.213578	sp_10_rct
CIBERSORTx (T1,2)	tumor	0.180557	sp_11_rct
CIBERSORTx (T1,2)	myeloid	0.0642008	sp_11_rct
CIBERSORTx (T1,2)	pericyte	0.248203	sp_11_rct
CIBERSORTx (T1,2)	endothelial	0.225848	sp_11_rct
CIBERSORTx (T1,2)	tcell	0.0674276	sp_11_rct
CIBERSORTx (T1,2)	oligo	0.213763	sp_11_rct
CIBERSORTx (T1,2)	tumor	0.226816	sp_12_rct
CIBERSORTx (T1,2)	myeloid	0.0479823	sp_12_rct
CIBERSORTx (T1,2)	pericyte	0.250127	sp_12_rct
CIBERSORTx (T1,2)	endothelial	0.243386	sp_12_rct
CIBERSORTx (T1,2)	tcell	0.0699683	sp_12_rct
CIBERSORTx (T1,2)	oligo	0.16172	sp_12_rct
CIBERSORTx (T1,2)	tumor	0.214256	sp_13_rct
CIBERSORTx (T1,2)	myeloid	0.0622991	sp_13_rct
CIBERSORTx (T1,2)	pericyte	0.251653	sp_13_rct
CIBERSORTx (T1,2)	endothelial	0.228943	sp_13_rct
CIBERSORTx (T1,2)	tcell	0.0555629	sp_13_rct
CIBERSORTx (T1,2)	oligo	0.187286	sp_13_rct
CIBERSORTx (T1,2)	tumor	0.249321	sp_14_rct
CIBERSORTx (T1,2)	myeloid	0.0507645	sp_14_rct
CIBERSORTx (T1,2)	pericyte	0.222114	sp_14_rct
CIBERSORTx (T1,2)	endothelial	0.23505	sp_14_rct
CIBERSORTx (T1,2)	tcell	0.0635834	sp_14_rct
CIBERSORTx (T1,2)	oligo	0.179167	sp_14_rct
CIBERSORTx (T1,2)	tumor	0.204707	sp_15_rct
CIBERSORTx (T1,2)	myeloid	0.0596118	sp_15_rct
CIBERSORTx (T1,2)	pericyte	0.247116	sp_15_rct
CIBERSORTx (T1,2)	endothelial	0.244479	sp_15_rct
CIBERSORTx (T1,2)	tcell	0.0530712	sp_15_rct
CIBERSORTx (T1,2)	oligo	0.191015	sp_15_rct
CIBERSORTx (T1,2)	tumor	0.208843	sp_16_rct
CIBERSORTx (T1,2)	myeloid	0.0557213	sp_16_rct
CIBERSORTx (T1,2)	pericyte	0.215931	sp_16_rct
CIBERSORTx (T1,2)	endothelial	0.182619	sp_16_rct
CIBERSORTx (T1,2)	tcell	0.075674	sp_16_rct
CIBERSORTx (T1,2)	oligo	0.261211	sp_16_rct
CIBERSORTx (T1,2)	tumor	0.179409	sp_17_rct
CIBERSORTx (T1,2)	myeloid	0.0624003	sp_17_rct
CIBERSORTx (T1,2)	pericyte	0.25755	sp_17_rct
CIBERSORTx (T1,2)	endothelial	0.275145	sp_17_rct
CIBERSORTx (T1,2)	tcell	0.0621362	sp_17_rct
CIBERSORTx (T1,2)	oligo	0.16336	sp_17_rct
CIBERSORTx (T1,2)	tumor	0.201217	sp_18_rct
CIBERSORTx (T1,2)	myeloid	0.0431915	sp_18_rct
CIBERSORTx (T1,2)	pericyte	0.241425	sp_18_rct
CIBERSORTx (T1,2)	endothelial	0.237903	sp_18_rct
CIBERSORTx (T1,2)	tcell	0.0578325	sp_18_rct
CIBERSORTx (T1,2)	oligo	0.218431	sp_18_rct
CIBERSORTx (T1,2)	tumor	0.265056	sp_19_rct
CIBERSORTx (T1,2)	myeloid	0.0652528	sp_19_rct
CIBERSORTx (T1,2)	pericyte	0.239416	sp_19_rct
CIBERSORTx (T1,2)	endothelial	0.204922	sp_19_rct
CIBERSORTx (T1,2)	tcell	0.0606763	sp_19_rct
CIBERSORTx (T1,2)	oligo	0.164677	sp_19_rct
CIBERSORTx (T1,2)	tumor	0.193276	sp_20_rct
CIBERSORTx (T1,2)	myeloid	0.0710419	sp_20_rct
CIBERSORTx (T1,2)	pericyte	0.245315	sp_20_rct
CIBERSORTx (T1,2)	endothelial	0.237848	sp_20_rct
CIBERSORTx (T1,2)	tcell	0.0643855	sp_20_rct
CIBERSORTx (T1,2)	oligo	0.188133	sp_20_rct
CIBERSORTx (T1,2)	tumor	0.210867	sp_21_rct
CIBERSORTx (T1,2)	myeloid	0.0396021	sp_21_rct
CIBERSORTx (T1,2)	pericyte	0.260309	sp_21_rct
CIBERSORTx (T1,2)	endothelial	0.210839	sp_21_rct
CIBERSORTx (T1,2)	tcell	0.0747014	sp_21_rct
CIBERSORTx (T1,2)	oligo	0.203682	sp_21_rct
CIBERSORTx (T1,2)	tumor	0.218758	sp_22_rct
CIBERSORTx (T1,2)	myeloid	0.0598971	sp_22_rct
CIBERSORTx (T1,2)	pericyte	0.294645	sp_22_rct
CIBERSORTx (T1,2)	endothelial	0.229224	sp_22_rct
CIBERSORTx (T1,2)	tcell	0.0576993	sp_22_rct
CIBERSORTx (T1,2)	oligo	0.139776	sp_22_rct
CIBERSORTx (T1,2)	tumor	0.18048	sp_23_rct
CIBERSORTx (T1,2)	myeloid	0.0733338	sp_23_rct
CIBERSORTx (T1,2)	pericyte	0.280411	sp_23_rct
CIBERSORTx (T1,2)	endothelial	0.244902	sp_23_rct
CIBERSORTx (T1,2)	tcell	0.0640572	sp_23_rct
CIBERSORTx (T1,2)	oligo	0.156816	sp_23_rct
CIBERSORTx (T1,2)	tumor	0.232148	sp_24_rct
CIBERSORTx (T1,2)	myeloid	0.0793513	sp_24_rct
CIBERSORTx (T1,2)	pericyte	0.275732	sp_24_rct
CIBERSORTx (T1,2)	endothelial	0.211834	sp_24_rct
CIBERSORTx (T1,2)	tcell	0.0691365	sp_24_rct
CIBERSORTx (T1,2)	oligo	0.131798	sp_24_rct
CIBERSORTx (T1,2)	tumor	0.198807	sp_25_rct
CIBERSORTx (T1,2)	myeloid	0.0534957	sp_25_rct
CIBERSORTx (T1,2)	pericyte	0.207492	sp_25_rct
CIBERSORTx (T1,2)	endothelial	0.24671	sp_25_rct
CIBERSORTx (T1,2)	tcell	0.0629323	sp_25_rct
CIBERSORTx (T1,2)	oligo	0.230562	sp_25_rct
CIBERSORTx (T1,2)	tumor	0.277974	sp_26_rct
CIBERSORTx (T1,2)	myeloid	0.0733262	sp_26_rct
CIBERSORTx (T1,2)	pericyte	0.211786	sp_26_rct
CIBERSORTx (T1,2)	endothelial	0.210162	sp_26_rct
CIBERSORTx (T1,2)	tcell	0.0718945	sp_26_rct
CIBERSORTx (T1,2)	oligo	0.154857	sp_26_rct
CIBERSORTx (T1,2)	tumor	0.266014	sp_27_rct
CIBERSORTx (T1,2)	myeloid	0.0670184	sp_27_rct
CIBERSORTx (T1,2)	pericyte	0.185946	sp_27_rct
CIBERSORTx (T1,2)	endothelial	0.239925	sp_27_rct
CIBERSORTx (T1,2)	tcell	0.0664441	sp_27_rct
CIBERSORTx (T1,2)	oligo	0.174652	sp_27_rct
CIBERSORTx (T1,2)	tumor	0.157187	sp_28_rct
CIBERSORTx (T1,2)	myeloid	0.0525306	sp_28_rct
CIBERSORTx (T1,2)	pericyte	0.286796	sp_28_rct
CIBERSORTx (T1,2)	endothelial	0.27249	sp_28_rct
CIBERSORTx (T1,2)	tcell	0.0628976	sp_28_rct
CIBERSORTx (T1,2)	oligo	0.168099	sp_28_rct
CIBERSORTx (T1,2)	tumor	0.230854	sp_29_rct
CIBERSORTx (T1,2)	myeloid	0.0618016	sp_29_rct
CIBERSORTx (T1,2)	pericyte	0.259233	sp_29_rct
CIBERSORTx (T1,2)	endothelial	0.206856	sp_29_rct
CIBERSORTx (T1,2)	tcell	0.0549692	sp_29_rct
CIBERSORTx (T1,2)	oligo	0.186286	sp_29_rct
CIBERSORTx (T1,2)	tumor	0.248567	sp_30_rct
CIBERSORTx (T1,2)	myeloid	0.0479618	sp_30_rct
CIBERSORTx (T1,2)	pericyte	0.252819	sp_30_rct
CIBERSORTx (T1,2)	endothelial	0.182829	sp_30_rct
CIBERSORTx (T1,2)	tcell	0.0660834	sp_30_rct
CIBERSORTx (T1,2)	oligo	0.20174	sp_30_rct
CIBERSORTx (T1,2)	tumor	0.213363	sp_31_rct
CIBERSORTx (T1,2)	myeloid	0.0624008	sp_31_rct
CIBERSORTx (T1,2)	pericyte	0.218588	sp_31_rct
CIBERSORTx (T1,2)	endothelial	0.235925	sp_31_rct
CIBERSORTx (T1,2)	tcell	0.0786768	sp_31_rct
CIBERSORTx (T1,2)	oligo	0.191046	sp_31_rct
CIBERSORTx (T1,2)	tumor	0.273778	sp_32_rct
CIBERSORTx (T1,2)	myeloid	0.0579771	sp_32_rct
CIBERSORTx (T1,2)	pericyte	0.259264	sp_32_rct
CIBERSORTx (T1,2)	endothelial	0.161859	sp_32_rct
CIBERSORTx (T1,2)	tcell	0.0749728	sp_32_rct
CIBERSORTx (T1,2)	oligo	0.172149	sp_32_rct
CIBERSORTx (T1,2)	tumor	0.235131	sp_33_rct
CIBERSORTx (T1,2)	myeloid	0.0706529	sp_33_rct
CIBERSORTx (T1,2)	pericyte	0.213566	sp_33_rct
CIBERSORTx (T1,2)	endothelial	0.217188	sp_33_rct
CIBERSORTx (T1,2)	tcell	0.050442	sp_33_rct
CIBERSORTx (T1,2)	oligo	0.21302	sp_33_rct
CIBERSORTx (T1,2)	tumor	0.236619	sp_34_rct
[truncated: 401 more rows]

## Sheet: Figure_S9d
Methods	Cell_type	fraction	sampleID
BayesPrism (T1,2)	CD4+ T	0.197286	sp_1_rct
BayesPrism (T1,2)	Platelets	0.0420932	sp_1_rct
BayesPrism (T1,2)	Monocytes	0.19442	sp_1_rct
BayesPrism (T1,2)	NK	0.304213	sp_1_rct
BayesPrism (T1,2)	Pre-B	0.223365	sp_1_rct
BayesPrism (T1,2)	CD8+ NKT-like	0.0193369	sp_1_rct
BayesPrism (T1,2)	Naive CD8+ T	0.00617256	sp_1_rct
BayesPrism (T1,2)	B	0.0131137	sp_1_rct
BayesPrism (T1,2)	CD4+ T	0.210867	sp_2_rct
BayesPrism (T1,2)	Platelets	0.0253089	sp_2_rct
BayesPrism (T1,2)	Monocytes	0.221486	sp_2_rct
BayesPrism (T1,2)	NK	0.303368	sp_2_rct
BayesPrism (T1,2)	Pre-B	0.213592	sp_2_rct
BayesPrism (T1,2)	CD8+ NKT-like	0.0195842	sp_2_rct
BayesPrism (T1,2)	Naive CD8+ T	0.00259488	sp_2_rct
BayesPrism (T1,2)	B	0.00319891	sp_2_rct
BayesPrism (T1,2)	CD4+ T	0.219988	sp_3_rct
BayesPrism (T1,2)	Platelets	0.0356619	sp_3_rct
BayesPrism (T1,2)	Monocytes	0.209199	sp_3_rct
BayesPrism (T1,2)	NK	0.308896	sp_3_rct
BayesPrism (T1,2)	Pre-B	0.209929	sp_3_rct
BayesPrism (T1,2)	CD8+ NKT-like	0.00573196	sp_3_rct
BayesPrism (T1,2)	Naive CD8+ T	0.005112	sp_3_rct
BayesPrism (T1,2)	B	0.00548218	sp_3_rct
BayesPrism (T1,2)	CD4+ T	0.201731	sp_4_rct
BayesPrism (T1,2)	Platelets	0.0314575	sp_4_rct
BayesPrism (T1,2)	Monocytes	0.204221	sp_4_rct
BayesPrism (T1,2)	NK	0.285048	sp_4_rct
BayesPrism (T1,2)	Pre-B	0.221513	sp_4_rct
BayesPrism (T1,2)	CD8+ NKT-like	0.0378267	sp_4_rct
BayesPrism (T1,2)	Naive CD8+ T	0.00160712	sp_4_rct
BayesPrism (T1,2)	B	0.0165958	sp_4_rct
BayesPrism (T1,2)	CD4+ T	0.224064	sp_5_rct
BayesPrism (T1,2)	Platelets	0.0342689	sp_5_rct
BayesPrism (T1,2)	Monocytes	0.195288	sp_5_rct
BayesPrism (T1,2)	NK	0.292171	sp_5_rct
BayesPrism (T1,2)	Pre-B	0.224572	sp_5_rct
BayesPrism (T1,2)	CD8+ NKT-like	0.0209856	sp_5_rct
BayesPrism (T1,2)	Naive CD8+ T	0.00417872	sp_5_rct
BayesPrism (T1,2)	B	0.00447229	sp_5_rct
BayesPrism (T1,2)	CD4+ T	0.228645	sp_6_rct
BayesPrism (T1,2)	Platelets	0.0343305	sp_6_rct
BayesPrism (T1,2)	Monocytes	0.193666	sp_6_rct
BayesPrism (T1,2)	NK	0.310622	sp_6_rct
BayesPrism (T1,2)	Pre-B	0.219221	sp_6_rct
BayesPrism (T1,2)	CD8+ NKT-like	0.00539465	sp_6_rct
BayesPrism (T1,2)	Naive CD8+ T	0.00538443	sp_6_rct
BayesPrism (T1,2)	B	0.00273694	sp_6_rct
BayesPrism (T1,2)	CD4+ T	0.209773	sp_7_rct
BayesPrism (T1,2)	Platelets	0.0334746	sp_7_rct
BayesPrism (T1,2)	Monocytes	0.194404	sp_7_rct
BayesPrism (T1,2)	NK	0.303766	sp_7_rct
BayesPrism (T1,2)	Pre-B	0.222722	sp_7_rct
BayesPrism (T1,2)	CD8+ NKT-like	0.0269547	sp_7_rct
BayesPrism (T1,2)	Naive CD8+ T	0.0014355	sp_7_rct
BayesPrism (T1,2)	B	0.00747051	sp_7_rct
BayesPrism (T1,2)	CD4+ T	0.200697	sp_8_rct
BayesPrism (T1,2)	Platelets	0.0277277	sp_8_rct
BayesPrism (T1,2)	Monocytes	0.197092	sp_8_rct
BayesPrism (T1,2)	NK	0.30653	sp_8_rct
BayesPrism (T1,2)	Pre-B	0.229804	sp_8_rct
BayesPrism (T1,2)	CD8+ NKT-like	0.0164304	sp_8_rct
BayesPrism (T1,2)	Naive CD8+ T	0.00204026	sp_8_rct
BayesPrism (T1,2)	B	0.019678	sp_8_rct
BayesPrism (T1,2)	CD4+ T	0.222675	sp_9_rct
BayesPrism (T1,2)	Platelets	0.0410474	sp_9_rct
BayesPrism (T1,2)	Monocytes	0.198876	sp_9_rct
BayesPrism (T1,2)	NK	0.294227	sp_9_rct
BayesPrism (T1,2)	Pre-B	0.222035	sp_9_rct
BayesPrism (T1,2)	CD8+ NKT-like	0.0121161	sp_9_rct
BayesPrism (T1,2)	Naive CD8+ T	0.00389453	sp_9_rct
BayesPrism (T1,2)	B	0.00512878	sp_9_rct
BayesPrism (T1,2)	CD4+ T	0.192139	sp_10_rct
BayesPrism (T1,2)	Platelets	0.0381004	sp_10_rct
BayesPrism (T1,2)	Monocytes	0.220399	sp_10_rct
BayesPrism (T1,2)	NK	0.29047	sp_10_rct
BayesPrism (T1,2)	Pre-B	0.220041	sp_10_rct
BayesPrism (T1,2)	CD8+ NKT-like	0.0343582	sp_10_rct
BayesPrism (T1,2)	Naive CD8+ T	0.00134055	sp_10_rct
BayesPrism (T1,2)	B	0.00315162	sp_10_rct
BayesPrism (T1,2)	CD4+ T	0.194192	sp_11_rct
BayesPrism (T1,2)	Platelets	0.0305412	sp_11_rct
BayesPrism (T1,2)	Monocytes	0.215438	sp_11_rct
BayesPrism (T1,2)	NK	0.310997	sp_11_rct
BayesPrism (T1,2)	Pre-B	0.224745	sp_11_rct
BayesPrism (T1,2)	CD8+ NKT-like	0.00822152	sp_11_rct
BayesPrism (T1,2)	Naive CD8+ T	0.00528141	sp_11_rct
BayesPrism (T1,2)	B	0.0105832	sp_11_rct
BayesPrism (T1,2)	CD4+ T	0.208265	sp_12_rct
BayesPrism (T1,2)	Platelets	0.0395031	sp_12_rct
BayesPrism (T1,2)	Monocytes	0.186553	sp_12_rct
BayesPrism (T1,2)	NK	0.294657	sp_12_rct
BayesPrism (T1,2)	Pre-B	0.222878	sp_12_rct
BayesPrism (T1,2)	CD8+ NKT-like	0.0372755	sp_12_rct
BayesPrism (T1,2)	Naive CD8+ T	0.00126906	sp_12_rct
BayesPrism (T1,2)	B	0.00959955	sp_12_rct
BayesPrism (T1,2)	CD4+ T	0.200265	sp_13_rct
BayesPrism (T1,2)	Platelets	0.0325912	sp_13_rct
BayesPrism (T1,2)	Monocytes	0.207422	sp_13_rct
BayesPrism (T1,2)	NK	0.295488	sp_13_rct
BayesPrism (T1,2)	Pre-B	0.229224	sp_13_rct
BayesPrism (T1,2)	CD8+ NKT-like	0.0228532	sp_13_rct
BayesPrism (T1,2)	Naive CD8+ T	0.00269188	sp_13_rct
BayesPrism (T1,2)	B	0.00946528	sp_13_rct
BayesPrism (T1,2)	CD4+ T	0.210933	sp_14_rct
BayesPrism (T1,2)	Platelets	0.0327828	sp_14_rct
BayesPrism (T1,2)	Monocytes	0.215223	sp_14_rct
BayesPrism (T1,2)	NK	0.285063	sp_14_rct
BayesPrism (T1,2)	Pre-B	0.221833	sp_14_rct
BayesPrism (T1,2)	CD8+ NKT-like	0.0266683	sp_14_rct
BayesPrism (T1,2)	Naive CD8+ T	0.00248643	sp_14_rct
BayesPrism (T1,2)	B	0.00501065	sp_14_rct
BayesPrism (T1,2)	CD4+ T	0.21646	sp_15_rct
BayesPrism (T1,2)	Platelets	0.0336151	sp_15_rct
BayesPrism (T1,2)	Monocytes	0.208721	sp_15_rct
BayesPrism (T1,2)	NK	0.292714	sp_15_rct
BayesPrism (T1,2)	Pre-B	0.226115	sp_15_rct
BayesPrism (T1,2)	CD8+ NKT-like	0.0173527	sp_15_rct
BayesPrism (T1,2)	Naive CD8+ T	0.00140662	sp_15_rct
BayesPrism (T1,2)	B	0.00361473	sp_15_rct
BayesPrism (T1,2)	CD4+ T	0.199048	sp_16_rct
BayesPrism (T1,2)	Platelets	0.0357861	sp_16_rct
BayesPrism (T1,2)	Monocytes	0.179937	sp_16_rct
BayesPrism (T1,2)	NK	0.33188	sp_16_rct
BayesPrism (T1,2)	Pre-B	0.225788	sp_16_rct
BayesPrism (T1,2)	CD8+ NKT-like	0.0127525	sp_16_rct
BayesPrism (T1,2)	Naive CD8+ T	0.00256907	sp_16_rct
BayesPrism (T1,2)	B	0.0122399	sp_16_rct
BayesPrism (T1,2)	CD4+ T	0.226918	sp_17_rct
BayesPrism (T1,2)	Platelets	0.0395024	sp_17_rct
BayesPrism (T1,2)	Monocytes	0.192112	sp_17_rct
BayesPrism (T1,2)	NK	0.291278	sp_17_rct
BayesPrism (T1,2)	Pre-B	0.215166	sp_17_rct
BayesPrism (T1,2)	CD8+ NKT-like	0.0206514	sp_17_rct
BayesPrism (T1,2)	Naive CD8+ T	0.00500608	sp_17_rct
BayesPrism (T1,2)	B	0.00936662	sp_17_rct
BayesPrism (T1,2)	CD4+ T	0.201062	sp_18_rct
BayesPrism (T1,2)	Platelets	0.0380971	sp_18_rct
BayesPrism (T1,2)	Monocytes	0.184943	sp_18_rct
BayesPrism (T1,2)	NK	0.311221	sp_18_rct
BayesPrism (T1,2)	Pre-B	0.216031	sp_18_rct
BayesPrism (T1,2)	CD8+ NKT-like	0.0243476	sp_18_rct
BayesPrism (T1,2)	Naive CD8+ T	0.00300388	sp_18_rct
BayesPrism (T1,2)	B	0.021294	sp_18_rct
BayesPrism (T1,2)	CD4+ T	0.1902	sp_19_rct
BayesPrism (T1,2)	Platelets	0.0375362	sp_19_rct
BayesPrism (T1,2)	Monocytes	0.219062	sp_19_rct
BayesPrism (T1,2)	NK	0.299382	sp_19_rct
BayesPrism (T1,2)	Pre-B	0.220197	sp_19_rct
BayesPrism (T1,2)	CD8+ NKT-like	0.0264708	sp_19_rct
BayesPrism (T1,2)	Naive CD8+ T	0.000696613	sp_19_rct
BayesPrism (T1,2)	B	0.00645408	sp_19_rct
BayesPrism (T1,2)	CD4+ T	0.203857	sp_20_rct
BayesPrism (T1,2)	Platelets	0.0360675	sp_20_rct
BayesPrism (T1,2)	Monocytes	0.220058	sp_20_rct
BayesPrism (T1,2)	NK	0.302427	sp_20_rct
BayesPrism (T1,2)	Pre-B	0.223611	sp_20_rct
BayesPrism (T1,2)	CD8+ NKT-like	0.00904538	sp_20_rct
BayesPrism (T1,2)	Naive CD8+ T	0.00242878	sp_20_rct
BayesPrism (T1,2)	B	0.00250606	sp_20_rct
BayesPrism (T1,2)	CD4+ T	0.208901	sp_21_rct
BayesPrism (T1,2)	Platelets	0.0367842	sp_21_rct
BayesPrism (T1,2)	Monocytes	0.18639	sp_21_rct
BayesPrism (T1,2)	NK	0.305006	sp_21_rct
BayesPrism (T1,2)	Pre-B	0.235714	sp_21_rct
BayesPrism (T1,2)	CD8+ NKT-like	0.0202132	sp_21_rct
BayesPrism (T1,2)	Naive CD8+ T	0.00274717	sp_21_rct
BayesPrism (T1,2)	B	0.00424393	sp_21_rct
BayesPrism (T1,2)	CD4+ T	0.20957	sp_22_rct
BayesPrism (T1,2)	Platelets	0.0396252	sp_22_rct
BayesPrism (T1,2)	Monocytes	0.209829	sp_22_rct
BayesPrism (T1,2)	NK	0.314899	sp_22_rct
BayesPrism (T1,2)	Pre-B	0.212298	sp_22_rct
BayesPrism (T1,2)	CD8+ NKT-like	0.00417351	sp_22_rct
BayesPrism (T1,2)	Naive CD8+ T	0.00430141	sp_22_rct
BayesPrism (T1,2)	B	0.00530432	sp_22_rct
BayesPrism (T1,2)	CD4+ T	0.202123	sp_23_rct
BayesPrism (T1,2)	Platelets	0.039622	sp_23_rct
BayesPrism (T1,2)	Monocytes	0.210607	sp_23_rct
BayesPrism (T1,2)	NK	0.304804	sp_23_rct
BayesPrism (T1,2)	Pre-B	0.216757	sp_23_rct
BayesPrism (T1,2)	CD8+ NKT-like	0.0176916	sp_23_rct
BayesPrism (T1,2)	Naive CD8+ T	0.00198864	sp_23_rct
BayesPrism (T1,2)	B	0.0064064	sp_23_rct
BayesPrism (T1,2)	CD4+ T	0.230575	sp_24_rct
BayesPrism (T1,2)	Platelets	0.0282092	sp_24_rct
BayesPrism (T1,2)	Monocytes	0.191644	sp_24_rct
BayesPrism (T1,2)	NK	0.316864	sp_24_rct
BayesPrism (T1,2)	Pre-B	0.213427	sp_24_rct
BayesPrism (T1,2)	CD8+ NKT-like	0.0115103	sp_24_rct
BayesPrism (T1,2)	Naive CD8+ T	0.00343429	sp_24_rct
BayesPrism (T1,2)	B	0.00433551	sp_24_rct
BayesPrism (T1,2)	CD4+ T	0.224547	sp_25_rct
BayesPrism (T1,2)	Platelets	0.0345046	sp_25_rct
BayesPrism (T1,2)	Monocytes	0.195368	sp_25_rct
BayesPrism (T1,2)	NK	0.309869	sp_25_rct
BayesPrism (T1,2)	Pre-B	0.22249	sp_25_rct
BayesPrism (T1,2)	CD8+ NKT-like	0.00465327	sp_25_rct
BayesPrism (T1,2)	Naive CD8+ T	0.00307219	sp_25_rct
BayesPrism (T1,2)	B	0.00549546	sp_25_rct
BayesPrism (T1,2)	CD4+ T	0.192149	sp_26_rct
BayesPrism (T1,2)	Platelets	0.0323769	sp_26_rct
BayesPrism (T1,2)	Monocytes	0.223823	sp_26_rct
BayesPrism (T1,2)	NK	0.301736	sp_26_rct
BayesPrism (T1,2)	Pre-B	0.223704	sp_26_rct
BayesPrism (T1,2)	CD8+ NKT-like	0.020389	sp_26_rct
BayesPrism (T1,2)	Naive CD8+ T	0.00160257	sp_26_rct
BayesPrism (T1,2)	B	0.00421956	sp_26_rct
BayesPrism (T1,2)	CD4+ T	0.205377	sp_27_rct
BayesPrism (T1,2)	Platelets	0.0315588	sp_27_rct
BayesPrism (T1,2)	Monocytes	0.191274	sp_27_rct
BayesPrism (T1,2)	NK	0.322818	sp_27_rct
BayesPrism (T1,2)	Pre-B	0.214845	sp_27_rct
BayesPrism (T1,2)	CD8+ NKT-like	0.0217858	sp_27_rct
BayesPrism (T1,2)	Naive CD8+ T	0.00101522	sp_27_rct
BayesPrism (T1,2)	B	0.011326	sp_27_rct
BayesPrism (T1,2)	CD4+ T	0.22189	sp_28_rct
BayesPrism (T1,2)	Platelets	0.0411748	sp_28_rct
BayesPrism (T1,2)	Monocytes	0.192236	sp_28_rct
BayesPrism (T1,2)	NK	0.304087	sp_28_rct
BayesPrism (T1,2)	Pre-B	0.224212	sp_28_rct
BayesPrism (T1,2)	CD8+ NKT-like	0.00751035	sp_28_rct
BayesPrism (T1,2)	Naive CD8+ T	0.00508264	sp_28_rct
BayesPrism (T1,2)	B	0.00380787	sp_28_rct
BayesPrism (T1,2)	CD4+ T	0.209311	sp_29_rct
BayesPrism (T1,2)	Platelets	0.0409575	sp_29_rct
BayesPrism (T1,2)	Monocytes	0.205293	sp_29_rct
BayesPrism (T1,2)	NK	0.307945	sp_29_rct
BayesPrism (T1,2)	Pre-B	0.226961	sp_29_rct
BayesPrism (T1,2)	CD8+ NKT-like	0.00256652	sp_29_rct
BayesPrism (T1,2)	Naive CD8+ T	0.00477957	sp_29_rct
BayesPrism (T1,2)	B	0.00218635	sp_29_rct
BayesPrism (T1,2)	CD4+ T	0.196916	sp_30_rct
BayesPrism (T1,2)	Platelets	0.024752	sp_30_rct
BayesPrism (T1,2)	Monocytes	0.209828	sp_30_rct
BayesPrism (T1,2)	NK	0.294257	sp_30_rct
BayesPrism (T1,2)	Pre-B	0.235139	sp_30_rct
BayesPrism (T1,2)	CD8+ NKT-like	0.0313245	sp_30_rct
BayesPrism (T1,2)	Naive CD8+ T	0.00321714	sp_30_rct
BayesPrism (T1,2)	B	0.00456702	sp_30_rct
BayesPrism (T1,2)	CD4+ T	0.191756	sp_31_rct
BayesPrism (T1,2)	Platelets	0.0378533	sp_31_rct
BayesPrism (T1,2)	Monocytes	0.219613	sp_31_rct
BayesPrism (T1,2)	NK	0.293933	sp_31_rct
BayesPrism (T1,2)	Pre-B	0.23081	sp_31_rct
BayesPrism (T1,2)	CD8+ NKT-like	0.0193855	sp_31_rct
BayesPrism (T1,2)	Naive CD8+ T	0.00230239	sp_31_rct
BayesPrism (T1,2)	B	0.00434755	sp_31_rct
BayesPrism (T1,2)	CD4+ T	0.210415	sp_32_rct
BayesPrism (T1,2)	Platelets	0.0338941	sp_32_rct
BayesPrism (T1,2)	Monocytes	0.220359	sp_32_rct
BayesPrism (T1,2)	NK	0.299948	sp_32_rct
BayesPrism (T1,2)	Pre-B	0.218753	sp_32_rct
BayesPrism (T1,2)	CD8+ NKT-like	0.00895207	sp_32_rct
BayesPrism (T1,2)	Naive CD8+ T	0.00390937	sp_32_rct
BayesPrism (T1,2)	B	0.00376927	sp_32_rct
BayesPrism (T1,2)	CD4+ T	0.206829	sp_33_rct
BayesPrism (T1,2)	Platelets	0.0387285	sp_33_rct
BayesPrism (T1,2)	Monocytes	0.192152	sp_33_rct
BayesPrism (T1,2)	NK	0.29086	sp_33_rct
BayesPrism (T1,2)	Pre-B	0.232214	sp_33_rct
BayesPrism (T1,2)	CD8+ NKT-like	0.0311465	sp_33_rct
BayesPrism (T1,2)	Naive CD8+ T	0.0021196	sp_33_rct
BayesPrism (T1,2)	B	0.00594963	sp_33_rct
BayesPrism (T1,2)	CD4+ T	0.19632	sp_34_rct
BayesPrism (T1,2)	Platelets	0.0389817	sp_34_rct
BayesPrism (T1,2)	Monocytes	0.211757	sp_34_rct
BayesPrism (T1,2)	NK	0.309047	sp_34_rct
BayesPrism (T1,2)	Pre-B	0.213844	sp_34_rct
BayesPrism (T1,2)	CD8+ NKT-like	0.0136251	sp_34_rct
BayesPrism (T1,2)	Naive CD8+ T	0.00304005	sp_34_rct
BayesPrism (T1,2)	B	0.0133845	sp_34_rct
BayesPrism (T1,2)	CD4+ T	0.182709	sp_35_rct
BayesPrism (T1,2)	Platelets	0.0428633	sp_35_rct
BayesPrism (T1,2)	Monocytes	0.210651	sp_35_rct
BayesPrism (T1,2)	NK	0.301766	sp_35_rct
BayesPrism (T1,2)	Pre-B	0.223945	sp_35_rct
BayesPrism (T1,2)	CD8+ NKT-like	0.0228738	sp_35_rct
BayesPrism (T1,2)	Naive CD8+ T	0.00169439	sp_35_rct
BayesPrism (T1,2)	B	0.0134979	sp_35_rct
BayesPrism (T1,2)	CD4+ T	0.227849	sp_36_rct
BayesPrism (T1,2)	Platelets	0.0328635	sp_36_rct
BayesPrism (T1,2)	Monocytes	0.18633	sp_36_rct
BayesPrism (T1,2)	NK	0.29928	sp_36_rct
BayesPrism (T1,2)	Pre-B	0.225817	sp_36_rct
BayesPrism (T1,2)	CD8+ NKT-like	0.015808	sp_36_rct
BayesPrism (T1,2)	Naive CD8+ T	0.00571683	sp_36_rct
BayesPrism (T1,2)	B	0.00633549	sp_36_rct
BayesPrism (T1,2)	CD4+ T	0.234018	sp_37_rct
BayesPrism (T1,2)	Platelets	0.0318314	sp_37_rct
BayesPrism (T1,2)	Monocytes	0.198375	sp_37_rct
BayesPrism (T1,2)	NK	0.303035	sp_37_rct
BayesPrism (T1,2)	Pre-B	0.219065	sp_37_rct
BayesPrism (T1,2)	CD8+ NKT-like	0.00458589	sp_37_rct
BayesPrism (T1,2)	Naive CD8+ T	0.00358313	sp_37_rct
BayesPrism (T1,2)	B	0.00550534	sp_37_rct
BayesPrism (T1,2)	CD4+ T	0.223713	sp_38_rct
BayesPrism (T1,2)	Platelets	0.0282643	sp_38_rct
BayesPrism (T1,2)	Monocytes	0.19688	sp_38_rct
BayesPrism (T1,2)	NK	0.296825	sp_38_rct
BayesPrism (T1,2)	Pre-B	0.22363	sp_38_rct
BayesPrism (T1,2)	CD8+ NKT-like	0.0211508	sp_38_rct
BayesPrism (T1,2)	Naive CD8+ T	0.00286185	sp_38_rct
BayesPrism (T1,2)	B	0.0066746	sp_38_rct
BayesPrism (T1,2)	CD4+ T	0.204026	sp_39_rct
BayesPrism (T1,2)	Platelets	0.034887	sp_39_rct
BayesPrism (T1,2)	Monocytes	0.199958	sp_39_rct
BayesPrism (T1,2)	NK	0.309033	sp_39_rct
BayesPrism (T1,2)	Pre-B	0.215747	sp_39_rct
BayesPrism (T1,2)	CD8+ NKT-like	0.025438	sp_39_rct
BayesPrism (T1,2)	Naive CD8+ T	0.0014445	sp_39_rct
BayesPrism (T1,2)	B	0.00946679	sp_39_rct
BayesPrism (T1,2)	CD4+ T	0.195596	sp_40_rct
BayesPrism (T1,2)	Platelets	0.0444372	sp_40_rct
BayesPrism (T1,2)	Monocytes	0.201033	sp_40_rct
BayesPrism (T1,2)	NK	0.293988	sp_40_rct
BayesPrism (T1,2)	Pre-B	0.22442	sp_40_rct
BayesPrism (T1,2)	CD8+ NKT-like	0.0307265	sp_40_rct
BayesPrism (T1,2)	Naive CD8+ T	0.00309505	sp_40_rct
BayesPrism (T1,2)	B	0.00670502	sp_40_rct
BayesPrism (T1,2)	CD4+ T	0.194698	sp_41_rct
BayesPrism (T1,2)	Platelets	0.0297531	sp_41_rct
BayesPrism (T1,2)	Monocytes	0.204747	sp_41_rct
BayesPrism (T1,2)	NK	0.330001	sp_41_rct
BayesPrism (T1,2)	Pre-B	0.20991	sp_41_rct
BayesPrism (T1,2)	CD8+ NKT-like	0.00820099	sp_41_rct
BayesPrism (T1,2)	Naive CD8+ T	0.00221265	sp_41_rct
BayesPrism (T1,2)	B	0.0204769	sp_41_rct
BayesPrism (T1,2)	CD4+ T	0.206689	sp_42_rct
BayesPrism (T1,2)	Platelets	0.0276241	sp_42_rct
BayesPrism (T1,2)	Monocytes	0.208071	sp_42_rct
BayesPrism (T1,2)	NK	0.284784	sp_42_rct
BayesPrism (T1,2)	Pre-B	0.219913	sp_42_rct
BayesPrism (T1,2)	CD8+ NKT-like	0.0320237	sp_42_rct
BayesPrism (T1,2)	Naive CD8+ T	0.00215256	sp_42_rct
BayesPrism (T1,2)	B	0.0187425	sp_42_rct
BayesPrism (T1,2)	CD4+ T	0.239903	sp_43_rct
BayesPrism (T1,2)	Platelets	0.041462	sp_43_rct
BayesPrism (T1,2)	Monocytes	0.192284	sp_43_rct
BayesPrism (T1,2)	NK	0.292375	sp_43_rct
BayesPrism (T1,2)	Pre-B	0.208139	sp_43_rct
BayesPrism (T1,2)	CD8+ NKT-like	0.00602502	sp_43_rct
BayesPrism (T1,2)	Naive CD8+ T	0.005659	sp_43_rct
BayesPrism (T1,2)	B	0.014154	sp_43_rct
BayesPrism (T1,2)	CD4+ T	0.195992	sp_44_rct
BayesPrism (T1,2)	Platelets	0.0301805	sp_44_rct
BayesPrism (T1,2)	Monocytes	0.21648	sp_44_rct
BayesPrism (T1,2)	NK	0.295756	sp_44_rct
BayesPrism (T1,2)	Pre-B	0.213944	sp_44_rct
BayesPrism (T1,2)	CD8+ NKT-like	0.0320323	sp_44_rct
BayesPrism (T1,2)	Naive CD8+ T	0.003648	sp_44_rct
BayesPrism (T1,2)	B	0.0119668	sp_44_rct
BayesPrism (T1,2)	CD4+ T	0.178048	sp_45_rct
BayesPrism (T1,2)	Platelets	0.0340406	sp_45_rct
BayesPrism (T1,2)	Monocytes	0.2167	sp_45_rct
BayesPrism (T1,2)	NK	0.30793	sp_45_rct
BayesPrism (T1,2)	Pre-B	0.240068	sp_45_rct
BayesPrism (T1,2)	CD8+ NKT-like	0.018524	sp_45_rct
BayesPrism (T1,2)	Naive CD8+ T	0.00214118	sp_45_rct
BayesPrism (T1,2)	B	0.00254778	sp_45_rct
BayesPrism (T1,2)	CD4+ T	0.186629	sp_46_rct
BayesPrism (T1,2)	Platelets	0.0309282	sp_46_rct
BayesPrism (T1,2)	Monocytes	0.202735	sp_46_rct
BayesPrism (T1,2)	NK	0.300253	sp_46_rct
BayesPrism (T1,2)	Pre-B	0.228739	sp_46_rct
BayesPrism (T1,2)	CD8+ NKT-like	0.0379269	sp_46_rct
BayesPrism (T1,2)	Naive CD8+ T	0.00230241	sp_46_rct
BayesPrism (T1,2)	B	0.0104861	sp_46_rct
BayesPrism (T1,2)	CD4+ T	0.20859	sp_47_rct
BayesPrism (T1,2)	Platelets	0.0370045	sp_47_rct
BayesPrism (T1,2)	Monocytes	0.198548	sp_47_rct
BayesPrism (T1,2)	NK	0.303707	sp_47_rct
BayesPrism (T1,2)	Pre-B	0.225552	sp_47_rct
BayesPrism (T1,2)	CD8+ NKT-like	0.0119802	sp_47_rct
BayesPrism (T1,2)	Naive CD8+ T	0.00587634	sp_47_rct
BayesPrism (T1,2)	B	0.00874192	sp_47_rct
BayesPrism (T1,2)	CD4+ T	0.210471	sp_48_rct
BayesPrism (T1,2)	Platelets	0.0274119	sp_48_rct
BayesPrism (T1,2)	Monocytes	0.195633	sp_48_rct
BayesPrism (T1,2)	NK	0.306689	sp_48_rct
BayesPrism (T1,2)	Pre-B	0.225358	sp_48_rct
BayesPrism (T1,2)	CD8+ NKT-like	0.0254592	sp_48_rct
BayesPrism (T1,2)	Naive CD8+ T	0.00224012	sp_48_rct
BayesPrism (T1,2)	B	0.00673831	sp_48_rct
BayesPrism (T1,2)	CD4+ T	0.198699	sp_49_rct
BayesPrism (T1,2)	Platelets	0.0390295	sp_49_rct
BayesPrism (T1,2)	Monocytes	0.203436	sp_49_rct
BayesPrism (T1,2)	NK	0.300935	sp_49_rct
BayesPrism (T1,2)	Pre-B	0.213866	sp_49_rct
BayesPrism (T1,2)	CD8+ NKT-like	0.0244007	sp_49_rct
BayesPrism (T1,2)	Naive CD8+ T	0.00203896	sp_49_rct
BayesPrism (T1,2)	B	0.0175954	sp_49_rct
BayesPrism (T1,2)	CD4+ T	0.209251	sp_50_rct
BayesPrism (T1,2)	Platelets	0.0371213	sp_50_rct
BayesPrism (T1,2)	Monocytes	0.1969	sp_50_rct
BayesPrism (T1,2)	NK	0.317188	sp_50_rct
BayesPrism (T1,2)	Pre-B	0.223018	sp_50_rct
BayesPrism (T1,2)	CD8+ NKT-like	0.00764333	sp_50_rct
BayesPrism (T1,2)	Naive CD8+ T	0.00291154	sp_50_rct
BayesPrism (T1,2)	B	0.00596722	sp_50_rct
BayesPrism (T1,2)	CD4+ T	0.21115	sp_51_rct
BayesPrism (T1,2)	Platelets	0.0373112	sp_51_rct
BayesPrism (T1,2)	Monocytes	0.194698	sp_51_rct
BayesPrism (T1,2)	NK	0.299669	sp_51_rct
BayesPrism (T1,2)	Pre-B	0.230823	sp_51_rct
BayesPrism (T1,2)	CD8+ NKT-like	0.0190715	sp_51_rct
BayesPrism (T1,2)	Naive CD8+ T	0.00311823	sp_51_rct
BayesPrism (T1,2)	B	0.00415881	sp_51_rct
BayesPrism (T1,2)	CD4+ T	0.208917	sp_52_rct
BayesPrism (T1,2)	Platelets	0.0440544	sp_52_rct
BayesPrism (T1,2)	Monocytes	0.20193	sp_52_rct
BayesPrism (T1,2)	NK	0.292721	sp_52_rct
BayesPrism (T1,2)	Pre-B	0.222484	sp_52_rct
BayesPrism (T1,2)	CD8+ NKT-like	0.0176391	sp_52_rct
BayesPrism (T1,2)	Naive CD8+ T	0.00335799	sp_52_rct
BayesPrism (T1,2)	B	0.00889601	sp_52_rct
BayesPrism (T1,2)	CD4+ T	0.202003	sp_53_rct
BayesPrism (T1,2)	Platelets	0.0338524	sp_53_rct
BayesPrism (T1,2)	Monocytes	0.205782	sp_53_rct
BayesPrism (T1,2)	NK	0.311043	sp_53_rct
BayesPrism (T1,2)	Pre-B	0.210179	sp_53_rct
BayesPrism (T1,2)	CD8+ NKT-like	0.019509	sp_53_rct
BayesPrism (T1,2)	Naive CD8+ T	0.0033049	sp_53_rct
BayesPrism (T1,2)	B	0.0143269	sp_53_rct
BayesPrism (T1,2)	CD4+ T	0.216161	sp_54_rct
BayesPrism (T1,2)	Platelets	0.030827	sp_54_rct
BayesPrism (T1,2)	Monocytes	0.202383	sp_54_rct
BayesPrism (T1,2)	NK	0.296896	sp_54_rct
BayesPrism (T1,2)	Pre-B	0.230546	sp_54_rct
BayesPrism (T1,2)	CD8+ NKT-like	0.0132064	sp_54_rct
BayesPrism (T1,2)	Naive CD8+ T	0.0037371	sp_54_rct
BayesPrism (T1,2)	B	0.00624383	sp_54_rct
BayesPrism (T1,2)	CD4+ T	0.205741	sp_55_rct
BayesPrism (T1,2)	Platelets	0.0364737	sp_55_rct
BayesPrism (T1,2)	Monocytes	0.199846	sp_55_rct
BayesPrism (T1,2)	NK	0.302866	sp_55_rct
BayesPrism (T1,2)	Pre-B	0.231302	sp_55_rct
BayesPrism (T1,2)	CD8+ NKT-like	0.0151831	sp_55_rct
BayesPrism (T1,2)	Naive CD8+ T	0.00340289	sp_55_rct
BayesPrism (T1,2)	B	0.00518486	sp_55_rct
BayesPrism (T1,2)	CD4+ T	0.157539	sp_56_rct
BayesPrism (T1,2)	Platelets	0.0359316	sp_56_rct
BayesPrism (T1,2)	Monocytes	0.200143	sp_56_rct
BayesPrism (T1,2)	NK	0.314252	sp_56_rct
BayesPrism (T1,2)	Pre-B	0.242661	sp_56_rct
BayesPrism (T1,2)	CD8+ NKT-like	0.0425237	sp_56_rct
BayesPrism (T1,2)	Naive CD8+ T	0.0014576	sp_56_rct
BayesPrism (T1,2)	B	0.00549173	sp_56_rct
BayesPrism (T1,2)	CD4+ T	0.184629	sp_57_rct
BayesPrism (T1,2)	Platelets	0.040787	sp_57_rct
BayesPrism (T1,2)	Monocytes	0.191089	sp_57_rct
BayesPrism (T1,2)	NK	0.313347	sp_57_rct
BayesPrism (T1,2)	Pre-B	0.21685	sp_57_rct
BayesPrism (T1,2)	CD8+ NKT-like	0.0329831	sp_57_rct
BayesPrism (T1,2)	Naive CD8+ T	0.00196055	sp_57_rct
BayesPrism (T1,2)	B	0.0183546	sp_57_rct
BayesPrism (T1,2)	CD4+ T	0.194315	sp_58_rct
BayesPrism (T1,2)	Platelets	0.0318675	sp_58_rct
BayesPrism (T1,2)	Monocytes	0.20786	sp_58_rct
BayesPrism (T1,2)	NK	0.302925	sp_58_rct
BayesPrism (T1,2)	Pre-B	0.22919	sp_58_rct
BayesPrism (T1,2)	CD8+ NKT-like	0.0273055	sp_58_rct
BayesPrism (T1,2)	Naive CD8+ T	0.00230361	sp_58_rct
BayesPrism (T1,2)	B	0.00423328	sp_58_rct
BayesPrism (T1,2)	CD4+ T	0.176559	sp_59_rct
BayesPrism (T1,2)	Platelets	0.0410506	sp_59_rct
BayesPrism (T1,2)	Monocytes	0.196887	sp_59_rct
BayesPrism (T1,2)	NK	0.307954	sp_59_rct
BayesPrism (T1,2)	Pre-B	0.2329	sp_59_rct
BayesPrism (T1,2)	CD8+ NKT-like	0.036363	sp_59_rct
BayesPrism (T1,2)	Naive CD8+ T	0.00100307	sp_59_rct
BayesPrism (T1,2)	B	0.00728363	sp_59_rct
BayesPrism (T1,2)	CD4+ T	0.203578	sp_60_rct
BayesPrism (T1,2)	Platelets	0.040504	sp_60_rct
BayesPrism (T1,2)	Monocytes	0.207666	sp_60_rct
BayesPrism (T1,2)	NK	0.298933	sp_60_rct
BayesPrism (T1,2)	Pre-B	0.228132	sp_60_rct
BayesPrism (T1,2)	CD8+ NKT-like	0.0138967	sp_60_rct
BayesPrism (T1,2)	Naive CD8+ T	0.0035811	sp_60_rct
BayesPrism (T1,2)	B	0.00370868	sp_60_rct
BayesPrism (T1,2)	CD4+ T	0.229712	sp_61_rct
BayesPrism (T1,2)	Platelets	0.0322741	sp_61_rct
BayesPrism (T1,2)	Monocytes	0.195292	sp_61_rct
BayesPrism (T1,2)	NK	0.296781	sp_61_rct
BayesPrism (T1,2)	Pre-B	0.220782	sp_61_rct
BayesPrism (T1,2)	CD8+ NKT-like	0.00231313	sp_61_rct
BayesPrism (T1,2)	Naive CD8+ T	0.00566051	sp_61_rct
BayesPrism (T1,2)	B	0.0171855	sp_61_rct
BayesPrism (T1,2)	CD4+ T	0.224523	sp_62_rct
BayesPrism (T1,2)	Platelets	0.0331965	sp_62_rct
BayesPrism (T1,2)	Monocytes	0.19866	sp_62_rct
BayesPrism (T1,2)	NK	0.304734	sp_62_rct
BayesPrism (T1,2)	Pre-B	0.223738	sp_62_rct
BayesPrism (T1,2)	CD8+ NKT-like	0.00343805	sp_62_rct
BayesPrism (T1,2)	Naive CD8+ T	0.0050719	sp_62_rct
BayesPrism (T1,2)	B	0.00663886	sp_62_rct
BayesPrism (T1,2)	CD4+ T	0.201072	sp_63_rct
BayesPrism (T1,2)	Platelets	0.0328974	sp_63_rct
BayesPrism (T1,2)	Monocytes	0.211505	sp_63_rct
BayesPrism (T1,2)	NK	0.294102	sp_63_rct
BayesPrism (T1,2)	Pre-B	0.227666	sp_63_rct
BayesPrism (T1,2)	CD8+ NKT-like	0.0179431	sp_63_rct
BayesPrism (T1,2)	Naive CD8+ T	0.00425126	sp_63_rct
BayesPrism (T1,2)	B	0.0105642	sp_63_rct
BayesPrism (T1,2)	CD4+ T	0.191125	sp_64_rct
BayesPrism (T1,2)	Platelets	0.0399067	sp_64_rct
BayesPrism (T1,2)	Monocytes	0.194981	sp_64_rct
BayesPrism (T1,2)	NK	0.290934	sp_64_rct
BayesPrism (T1,2)	Pre-B	0.241963	sp_64_rct
BayesPrism (T1,2)	CD8+ NKT-like	0.035202	sp_64_rct
BayesPrism (T1,2)	Naive CD8+ T	0.0024582	sp_64_rct
BayesPrism (T1,2)	B	0.00342928	sp_64_rct
BayesPrism (T1,2)	CD4+ T	0.200703	sp_65_rct
BayesPrism (T1,2)	Platelets	0.0310883	sp_65_rct
BayesPrism (T1,2)	Monocytes	0.19339	sp_65_rct
BayesPrism (T1,2)	NK	0.318366	sp_65_rct
BayesPrism (T1,2)	Pre-B	0.233423	sp_65_rct
BayesPrism (T1,2)	CD8+ NKT-like	0.0156962	sp_65_rct
BayesPrism (T1,2)	Naive CD8+ T	0.00325165	sp_65_rct
BayesPrism (T1,2)	B	0.00408132	sp_65_rct
BayesPrism (T1,2)	CD4+ T	0.207557	sp_66_rct
BayesPrism (T1,2)	Platelets	0.0329268	sp_66_rct
BayesPrism (T1,2)	Monocytes	0.230126	sp_66_rct
BayesPrism (T1,2)	NK	0.296989	sp_66_rct
BayesPrism (T1,2)	Pre-B	0.216693	sp_66_rct
BayesPrism (T1,2)	CD8+ NKT-like	0.00405943	sp_66_rct
BayesPrism (T1,2)	Naive CD8+ T	0.00295236	sp_66_rct
BayesPrism (T1,2)	B	0.0086962	sp_66_rct
BayesPrism (T1,2)	CD4+ T	0.19205	sp_67_rct
BayesPrism (T1,2)	Platelets	0.0333762	sp_67_rct
BayesPrism (T1,2)	Monocytes	0.215477	sp_67_rct
BayesPrism (T1,2)	NK	0.297594	sp_67_rct
BayesPrism (T1,2)	Pre-B	0.214873	sp_67_rct
BayesPrism (T1,2)	CD8+ NKT-like	0.0291935	sp_67_rct
BayesPrism (T1,2)	Naive CD8+ T	0.00359421	sp_67_rct
BayesPrism (T1,2)	B	0.0138417	sp_67_rct
BayesPrism (T1,2)	CD4+ T	0.156553	sp_68_rct
BayesPrism (T1,2)	Platelets	0.0382927	sp_68_rct
BayesPrism (T1,2)	Monocytes	0.202994	sp_68_rct
BayesPrism (T1,2)	NK	0.292751	sp_68_rct
BayesPrism (T1,2)	Pre-B	0.236182	sp_68_rct
BayesPrism (T1,2)	CD8+ NKT-like	0.066349	sp_68_rct
BayesPrism (T1,2)	Naive CD8+ T	0.00156565	sp_68_rct
BayesPrism (T1,2)	B	0.00531325	sp_68_rct
BayesPrism (T1,2)	CD4+ T	0.21643	sp_69_rct
BayesPrism (T1,2)	Platelets	0.0371008	sp_69_rct
BayesPrism (T1,2)	Monocytes	0.191752	sp_69_rct
BayesPrism (T1,2)	NK	0.297621	sp_69_rct
BayesPrism (T1,2)	Pre-B	0.227662	sp_69_rct
BayesPrism (T1,2)	CD8+ NKT-like	0.020119	sp_69_rct
BayesPrism (T1,2)	Naive CD8+ T	0.00350913	sp_69_rct
BayesPrism (T1,2)	B	0.00580718	sp_69_rct
BayesPrism (T1,2)	CD4+ T	0.213387	sp_70_rct
BayesPrism (T1,2)	Platelets	0.0294018	sp_70_rct
BayesPrism (T1,2)	Monocytes	0.199251	sp_70_rct
BayesPrism (T1,2)	NK	0.287206	sp_70_rct
BayesPrism (T1,2)	Pre-B	0.224648	sp_70_rct
BayesPrism (T1,2)	CD8+ NKT-like	0.0342753	sp_70_rct
BayesPrism (T1,2)	Naive CD8+ T	0.00494174	sp_70_rct
BayesPrism (T1,2)	B	0.00688926	sp_70_rct
BayesPrism (T1,2)	CD4+ T	0.201887	sp_71_rct
BayesPrism (T1,2)	Platelets	0.0328026	sp_71_rct
BayesPrism (T1,2)	Monocytes	0.220775	sp_71_rct
BayesPrism (T1,2)	NK	0.305739	sp_71_rct
BayesPrism (T1,2)	Pre-B	0.22084	sp_71_rct
BayesPrism (T1,2)	CD8+ NKT-like	0.0081107	sp_71_rct
BayesPrism (T1,2)	Naive CD8+ T	0.00432734	sp_71_rct
BayesPrism (T1,2)	B	0.00551766	sp_71_rct
BayesPrism (T1,2)	CD4+ T	0.203441	sp_72_rct
BayesPrism (T1,2)	Platelets	0.0227996	sp_72_rct
BayesPrism (T1,2)	Monocytes	0.215038	sp_72_rct
BayesPrism (T1,2)	NK	0.286029	sp_72_rct
BayesPrism (T1,2)	Pre-B	0.225606	sp_72_rct
BayesPrism (T1,2)	CD8+ NKT-like	0.033507	sp_72_rct
BayesPrism (T1,2)	Naive CD8+ T	0.00178623	sp_72_rct
BayesPrism (T1,2)	B	0.0117925	sp_72_rct
BayesPrism (T1,2)	CD4+ T	0.217102	sp_73_rct
BayesPrism (T1,2)	Platelets	0.0377063	sp_73_rct
BayesPrism (T1,2)	Monocytes	0.205856	sp_73_rct
BayesPrism (T1,2)	NK	0.3092	sp_73_rct
BayesPrism (T1,2)	Pre-B	0.211582	sp_73_rct
BayesPrism (T1,2)	CD8+ NKT-like	0.00438249	sp_73_rct
BayesPrism (T1,2)	Naive CD8+ T	0.00558092	sp_73_rct
BayesPrism (T1,2)	B	0.00859108	sp_73_rct
BayesPrism (T1,2)	CD4+ T	0.228512	sp_74_rct
BayesPrism (T1,2)	Platelets	0.0382701	sp_74_rct
BayesPrism (T1,2)	Monocytes	0.18531	sp_74_rct
BayesPrism (T1,2)	NK	0.293902	sp_74_rct
BayesPrism (T1,2)	Pre-B	0.225974	sp_74_rct
BayesPrism (T1,2)	CD8+ NKT-like	0.0190418	sp_74_rct
BayesPrism (T1,2)	Naive CD8+ T	0.00368366	sp_74_rct
BayesPrism (T1,2)	B	0.00530713	sp_74_rct
BayesPrism (T1,2)	CD4+ T	0.198767	sp_75_rct
BayesPrism (T1,2)	Platelets	0.0402797	sp_75_rct
BayesPrism (T1,2)	Monocytes	0.20638	sp_75_rct
BayesPrism (T1,2)	NK	0.306012	sp_75_rct
BayesPrism (T1,2)	Pre-B	0.21839	sp_75_rct
BayesPrism (T1,2)	CD8+ NKT-like	0.0145309	sp_75_rct
BayesPrism (T1,2)	Naive CD8+ T	0.00444779	sp_75_rct
BayesPrism (T1,2)	B	0.0111919	sp_75_rct
BayesPrism (T1,2)	CD4+ T	0.219828	sp_76_rct
BayesPrism (T1,2)	Platelets	0.0354594	sp_76_rct
BayesPrism (T1,2)	Monocytes	0.203506	sp_76_rct
BayesPrism (T1,2)	NK	0.304632	sp_76_rct
BayesPrism (T1,2)	Pre-B	0.222711	sp_76_rct
BayesPrism (T1,2)	CD8+ NKT-like	0.00423239	sp_76_rct
BayesPrism (T1,2)	Naive CD8+ T	0.00355219	sp_76_rct
BayesPrism (T1,2)	B	0.00607896	sp_76_rct
BayesPrism (T1,2)	CD4+ T	0.237497	sp_77_rct
BayesPrism (T1,2)	Platelets	0.034725	sp_77_rct
BayesPrism (T1,2)	Monocytes	0.192472	sp_77_rct
BayesPrism (T1,2)	NK	0.306883	sp_77_rct
BayesPrism (T1,2)	Pre-B	0.211783	sp_77_rct
BayesPrism (T1,2)	CD8+ NKT-like	0.00365219	sp_77_rct
BayesPrism (T1,2)	Naive CD8+ T	0.00644231	sp_77_rct
BayesPrism (T1,2)	B	0.00654668	sp_77_rct
BayesPrism (T1,2)	CD4+ T	0.181962	sp_78_rct
BayesPrism (T1,2)	Platelets	0.0353076	sp_78_rct
BayesPrism (T1,2)	Monocytes	0.209084	sp_78_rct
BayesPrism (T1,2)	NK	0.298774	sp_78_rct
BayesPrism (T1,2)	Pre-B	0.223913	sp_78_rct
BayesPrism (T1,2)	CD8+ NKT-like	0.0448583	sp_78_rct
BayesPrism (T1,2)	Naive CD8+ T	0.00110837	sp_78_rct
BayesPrism (T1,2)	B	0.00499361	sp_78_rct
BayesPrism (T1,2)	CD4+ T	0.212814	sp_79_rct
BayesPrism (T1,2)	Platelets	0.0439797	sp_79_rct
BayesPrism (T1,2)	Monocytes	0.215137	sp_79_rct
BayesPrism (T1,2)	NK	0.290932	sp_79_rct
BayesPrism (T1,2)	Pre-B	0.216786	sp_79_rct
BayesPrism (T1,2)	CD8+ NKT-like	0.0150487	sp_79_rct
BayesPrism (T1,2)	Naive CD8+ T	0.00304985	sp_79_rct
BayesPrism (T1,2)	B	0.00225274	sp_79_rct
BayesPrism (T1,2)	CD4+ T	0.209579	sp_80_rct
BayesPrism (T1,2)	Platelets	0.0398894	sp_80_rct
BayesPrism (T1,2)	Monocytes	0.198178	sp_80_rct
BayesPrism (T1,2)	NK	0.298932	sp_80_rct
BayesPrism (T1,2)	Pre-B	0.234338	sp_80_rct
BayesPrism (T1,2)	CD8+ NKT-like	0.0082709	sp_80_rct
BayesPrism (T1,2)	Naive CD8+ T	0.00311141	sp_80_rct
BayesPrism (T1,2)	B	0.00770128	sp_80_rct
BayesPrism (T1,2)	CD4+ T	0.231734	sp_81_rct
BayesPrism (T1,2)	Platelets	0.0327258	sp_81_rct
BayesPrism (T1,2)	Monocytes	0.206061	sp_81_rct
BayesPrism (T1,2)	NK	0.288924	sp_81_rct
BayesPrism (T1,2)	Pre-B	0.220651	sp_81_rct
BayesPrism (T1,2)	CD8+ NKT-like	0.00503445	sp_81_rct
BayesPrism (T1,2)	Naive CD8+ T	0.00539758	sp_81_rct
BayesPrism (T1,2)	B	0.00947166	sp_81_rct
BayesPrism (T1,2)	CD4+ T	0.177452	sp_82_rct
BayesPrism (T1,2)	Platelets	0.034184	sp_82_rct
BayesPrism (T1,2)	Monocytes	0.203585	sp_82_rct
BayesPrism (T1,2)	NK	0.301297	sp_82_rct
BayesPrism (T1,2)	Pre-B	0.232433	sp_82_rct
BayesPrism (T1,2)	CD8+ NKT-like	0.0432337	sp_82_rct
BayesPrism (T1,2)	Naive CD8+ T	0.00093062	sp_82_rct
BayesPrism (T1,2)	B	0.00688483	sp_82_rct
BayesPrism (T1,2)	CD4+ T	0.205575	sp_83_rct
BayesPrism (T1,2)	Platelets	0.033359	sp_83_rct
BayesPrism (T1,2)	Monocytes	0.188987	sp_83_rct
BayesPrism (T1,2)	NK	0.29974	sp_83_rct
BayesPrism (T1,2)	Pre-B	0.238183	sp_83_rct
BayesPrism (T1,2)	CD8+ NKT-like	0.0243601	sp_83_rct
BayesPrism (T1,2)	Naive CD8+ T	0.00186146	sp_83_rct
BayesPrism (T1,2)	B	0.00793475	sp_83_rct
BayesPrism (T1,2)	CD4+ T	0.235488	sp_84_rct
BayesPrism (T1,2)	Platelets	0.0343146	sp_84_rct
BayesPrism (T1,2)	Monocytes	0.198587	sp_84_rct
BayesPrism (T1,2)	NK	0.300291	sp_84_rct
BayesPrism (T1,2)	Pre-B	0.212105	sp_84_rct
BayesPrism (T1,2)	CD8+ NKT-like	0.00347326	sp_84_rct
BayesPrism (T1,2)	Naive CD8+ T	0.00236026	sp_84_rct
BayesPrism (T1,2)	B	0.0133804	sp_84_rct
BayesPrism (T1,2)	CD4+ T	0.205199	sp_85_rct
BayesPrism (T1,2)	Platelets	0.0300882	sp_85_rct
BayesPrism (T1,2)	Monocytes	0.206627	sp_85_rct
BayesPrism (T1,2)	NK	0.30402	sp_85_rct
BayesPrism (T1,2)	Pre-B	0.219838	sp_85_rct
BayesPrism (T1,2)	CD8+ NKT-like	0.0232196	sp_85_rct
BayesPrism (T1,2)	Naive CD8+ T	0.00218747	sp_85_rct
BayesPrism (T1,2)	B	0.00881989	sp_85_rct
BayesPrism (T1,2)	CD4+ T	0.186331	sp_86_rct
BayesPrism (T1,2)	Platelets	0.0468319	sp_86_rct
BayesPrism (T1,2)	Monocytes	0.193839	sp_86_rct
BayesPrism (T1,2)	NK	0.303331	sp_86_rct
BayesPrism (T1,2)	Pre-B	0.220283	sp_86_rct
BayesPrism (T1,2)	CD8+ NKT-like	0.0341197	sp_86_rct
BayesPrism (T1,2)	Naive CD8+ T	0.00139219	sp_86_rct
BayesPrism (T1,2)	B	0.0138729	sp_86_rct
BayesPrism (T1,2)	CD4+ T	0.227403	sp_87_rct
BayesPrism (T1,2)	Platelets	0.0389141	sp_87_rct
BayesPrism (T1,2)	Monocytes	0.198243	sp_87_rct
BayesPrism (T1,2)	NK	0.297562	sp_87_rct
BayesPrism (T1,2)	Pre-B	0.220858	sp_87_rct
BayesPrism (T1,2)	CD8+ NKT-like	0.00630006	sp_87_rct
BayesPrism (T1,2)	Naive CD8+ T	0.00393074	sp_87_rct
BayesPrism (T1,2)	B	0.00678968	sp_87_rct
BayesPrism (T1,2)	CD4+ T	0.198412	sp_88_rct
BayesPrism (T1,2)	Platelets	0.0371334	sp_88_rct
BayesPrism (T1,2)	Monocytes	0.21651	sp_88_rct
BayesPrism (T1,2)	NK	0.298913	sp_88_rct
BayesPrism (T1,2)	Pre-B	0.210358	sp_88_rct
BayesPrism (T1,2)	CD8+ NKT-like	0.0242777	sp_88_rct
BayesPrism (T1,2)	Naive CD8+ T	0.0023594	sp_88_rct
BayesPrism (T1,2)	B	0.0120366	sp_88_rct
BayesPrism (T1,2)	CD4+ T	0.209152	sp_89_rct
BayesPrism (T1,2)	Platelets	0.033973	sp_89_rct
BayesPrism (T1,2)	Monocytes	0.213836	sp_89_rct
BayesPrism (T1,2)	NK	0.297315	sp_89_rct
BayesPrism (T1,2)	Pre-B	0.223868	sp_89_rct
BayesPrism (T1,2)	CD8+ NKT-like	0.0134741	sp_89_rct
BayesPrism (T1,2)	Naive CD8+ T	0.00427986	sp_89_rct
BayesPrism (T1,2)	B	0.00410165	sp_89_rct
BayesPrism (T1,2)	CD4+ T	0.181299	sp_90_rct
BayesPrism (T1,2)	Platelets	0.0385513	sp_90_rct
BayesPrism (T1,2)	Monocytes	0.192894	sp_90_rct
BayesPrism (T1,2)	NK	0.291415	sp_90_rct
BayesPrism (T1,2)	Pre-B	0.226289	sp_90_rct
BayesPrism (T1,2)	CD8+ NKT-like	0.0621114	sp_90_rct
BayesPrism (T1,2)	Naive CD8+ T	0.000867077	sp_90_rct
BayesPrism (T1,2)	B	0.00657227	sp_90_rct
BayesPrism (T1,2)	CD4+ T	0.203287	sp_91_rct
BayesPrism (T1,2)	Platelets	0.0360956	sp_91_rct
BayesPrism (T1,2)	Monocytes	0.213614	sp_91_rct
BayesPrism (T1,2)	NK	0.289557	sp_91_rct
BayesPrism (T1,2)	Pre-B	0.214819	sp_91_rct
BayesPrism (T1,2)	CD8+ NKT-like	0.0358792	sp_91_rct
BayesPrism (T1,2)	Naive CD8+ T	0.00163745	sp_91_rct
BayesPrism (T1,2)	B	0.00511052	sp_91_rct
BayesPrism (T1,2)	CD4+ T	0.211451	sp_92_rct
BayesPrism (T1,2)	Platelets	0.032636	sp_92_rct
BayesPrism (T1,2)	Monocytes	0.206393	sp_92_rct
BayesPrism (T1,2)	NK	0.311433	sp_92_rct
BayesPrism (T1,2)	Pre-B	0.21538	sp_92_rct
BayesPrism (T1,2)	CD8+ NKT-like	0.0140948	sp_92_rct
BayesPrism (T1,2)	Naive CD8+ T	0.00176484	sp_92_rct
BayesPrism (T1,2)	B	0.00684724	sp_92_rct
BayesPrism (T1,2)	CD4+ T	0.185163	sp_93_rct
BayesPrism (T1,2)	Platelets	0.0367159	sp_93_rct
BayesPrism (T1,2)	Monocytes	0.215164	sp_93_rct
BayesPrism (T1,2)	NK	0.286841	sp_93_rct
BayesPrism (T1,2)	Pre-B	0.207203	sp_93_rct
BayesPrism (T1,2)	CD8+ NKT-like	0.0355064	sp_93_rct
BayesPrism (T1,2)	Naive CD8+ T	0.00143555	sp_93_rct
BayesPrism (T1,2)	B	0.0319714	sp_93_rct
BayesPrism (T1,2)	CD4+ T	0.18831	sp_94_rct
BayesPrism (T1,2)	Platelets	0.0379703	sp_94_rct
BayesPrism (T1,2)	Monocytes	0.20334	sp_94_rct
BayesPrism (T1,2)	NK	0.299096	sp_94_rct
BayesPrism (T1,2)	Pre-B	0.232218	sp_94_rct
BayesPrism (T1,2)	CD8+ NKT-like	0.0288417	sp_94_rct
BayesPrism (T1,2)	Naive CD8+ T	0.00265391	sp_94_rct
BayesPrism (T1,2)	B	0.00756959	sp_94_rct
BayesPrism (T1,2)	CD4+ T	0.210956	sp_95_rct
BayesPrism (T1,2)	Platelets	0.0396921	sp_95_rct
BayesPrism (T1,2)	Monocytes	0.184785	sp_95_rct
BayesPrism (T1,2)	NK	0.304944	sp_95_rct
BayesPrism (T1,2)	Pre-B	0.23496	sp_95_rct
BayesPrism (T1,2)	CD8+ NKT-like	0.0164821	sp_95_rct
BayesPrism (T1,2)	Naive CD8+ T	0.0032765	sp_95_rct
BayesPrism (T1,2)	B	0.00490435	sp_95_rct
BayesPrism (T1,2)	CD4+ T	0.203892	sp_96_rct
BayesPrism (T1,2)	Platelets	0.0299241	sp_96_rct
BayesPrism (T1,2)	Monocytes	0.21058	sp_96_rct
BayesPrism (T1,2)	NK	0.295192	sp_96_rct
BayesPrism (T1,2)	Pre-B	0.21902	sp_96_rct
BayesPrism (T1,2)	CD8+ NKT-like	0.0299483	sp_96_rct
BayesPrism (T1,2)	Naive CD8+ T	0.00158203	sp_96_rct
BayesPrism (T1,2)	B	0.00986279	sp_96_rct
BayesPrism (T1,2)	CD4+ T	0.210209	sp_97_rct
BayesPrism (T1,2)	Platelets	0.0299027	sp_97_rct
BayesPrism (T1,2)	Monocytes	0.216595	sp_97_rct
BayesPrism (T1,2)	NK	0.291897	sp_97_rct
BayesPrism (T1,2)	Pre-B	0.223692	sp_97_rct
BayesPrism (T1,2)	CD8+ NKT-like	0.0194028	sp_97_rct
BayesPrism (T1,2)	Naive CD8+ T	0.00293356	sp_97_rct
BayesPrism (T1,2)	B	0.00536762	sp_97_rct
BayesPrism (T1,2)	CD4+ T	0.184659	sp_98_rct
BayesPrism (T1,2)	Platelets	0.0402855	sp_98_rct
BayesPrism (T1,2)	Monocytes	0.213861	sp_98_rct
BayesPrism (T1,2)	NK	0.29334	sp_98_rct
BayesPrism (T1,2)	Pre-B	0.231372	sp_98_rct
BayesPrism (T1,2)	CD8+ NKT-like	0.0315042	sp_98_rct
BayesPrism (T1,2)	Naive CD8+ T	0.00158798	sp_98_rct
BayesPrism (T1,2)	B	0.00338936	sp_98_rct
BayesPrism (T1,2)	CD4+ T	0.193022	sp_99_rct
BayesPrism (T1,2)	Platelets	0.0435424	sp_99_rct
BayesPrism (T1,2)	Monocytes	0.217468	sp_99_rct
BayesPrism (T1,2)	NK	0.285535	sp_99_rct
BayesPrism (T1,2)	Pre-B	0.226931	sp_99_rct
BayesPrism (T1,2)	CD8+ NKT-like	0.0259598	sp_99_rct
BayesPrism (T1,2)	Naive CD8+ T	0.00241697	sp_99_rct
BayesPrism (T1,2)	B	0.00512388	sp_99_rct
BayesPrism (T1,2)	CD4+ T	0.216707	sp_100_rct
BayesPrism (T1,2)	Platelets	0.0357746	sp_100_rct
BayesPrism (T1,2)	Monocytes	0.197834	sp_100_rct
BayesPrism (T1,2)	NK	0.295091	sp_100_rct
BayesPrism (T1,2)	Pre-B	0.231073	sp_100_rct
BayesPrism (T1,2)	CD8+ NKT-like	0.0155871	sp_100_rct
BayesPrism (T1,2)	Naive CD8+ T	0.00452187	sp_100_rct
BayesPrism (T1,2)	B	0.00341168	sp_100_rct
ReDeconv	CD4+ T	0.101061	sp_1_rct
ReDeconv	Platelets	0.146909	sp_1_rct
ReDeconv	Monocytes	0.120474	sp_1_rct
ReDeconv	NK	0.129313	sp_1_rct
ReDeconv	Pre-B	0.129872	sp_1_rct
ReDeconv	CD8+ NKT-like	0.111924	sp_1_rct
ReDeconv	Naive CD8+ T	0.140037	sp_1_rct
ReDeconv	B	0.12041	sp_1_rct
ReDeconv	CD4+ T	0.13337	sp_2_rct
ReDeconv	Platelets	0.100628	sp_2_rct
ReDeconv	Monocytes	0.138472	sp_2_rct
ReDeconv	NK	0.130449	sp_2_rct
ReDeconv	Pre-B	0.132178	sp_2_rct
ReDeconv	CD8+ NKT-like	0.116408	sp_2_rct
ReDeconv	Naive CD8+ T	0.13606	sp_2_rct
ReDeconv	B	0.112433	sp_2_rct
ReDeconv	CD4+ T	0.127358	sp_3_rct
ReDeconv	Platelets	0.131242	sp_3_rct
ReDeconv	Monocytes	0.130197	sp_3_rct
ReDeconv	NK	0.131568	sp_3_rct
ReDeconv	Pre-B	0.113514	sp_3_rct
ReDeconv	CD8+ NKT-like	0.103639	sp_3_rct
ReDeconv	Naive CD8+ T	0.13917	sp_3_rct
ReDeconv	B	0.123312	sp_3_rct
ReDeconv	CD4+ T	0.110451	sp_4_rct
ReDeconv	Platelets	0.118588	sp_4_rct
ReDeconv	Monocytes	0.12565	sp_4_rct
ReDeconv	NK	0.119325	sp_4_rct
ReDeconv	Pre-B	0.125892	sp_4_rct
ReDeconv	CD8+ NKT-like	0.150682	sp_4_rct
ReDeconv	Naive CD8+ T	0.11697	sp_4_rct
ReDeconv	B	0.132443	sp_4_rct
ReDeconv	CD4+ T	0.118235	sp_5_rct
ReDeconv	Platelets	0.118963	sp_5_rct
ReDeconv	Monocytes	0.126052	sp_5_rct
ReDeconv	NK	0.116687	sp_5_rct
ReDeconv	Pre-B	0.128364	sp_5_rct
ReDeconv	CD8+ NKT-like	0.137721	sp_5_rct
ReDeconv	Naive CD8+ T	0.134558	sp_5_rct
ReDeconv	B	0.11942	sp_5_rct
ReDeconv	CD4+ T	0.128909	sp_6_rct
ReDeconv	Platelets	0.124297	sp_6_rct
ReDeconv	Monocytes	0.120825	sp_6_rct
ReDeconv	NK	0.127587	sp_6_rct
ReDeconv	Pre-B	0.133653	sp_6_rct
ReDeconv	CD8+ NKT-like	0.106446	sp_6_rct
ReDeconv	Naive CD8+ T	0.146428	sp_6_rct
ReDeconv	B	0.111855	sp_6_rct
ReDeconv	CD4+ T	0.136063	sp_7_rct
ReDeconv	Platelets	0.122719	sp_7_rct
ReDeconv	Monocytes	0.118445	sp_7_rct
ReDeconv	NK	0.129799	sp_7_rct
ReDeconv	Pre-B	0.116164	sp_7_rct
ReDeconv	CD8+ NKT-like	0.132241	sp_7_rct
ReDeconv	Naive CD8+ T	0.117041	sp_7_rct
ReDeconv	B	0.127527	sp_7_rct
ReDeconv	CD4+ T	0.12066	sp_8_rct
ReDeconv	Platelets	0.105715	sp_8_rct
ReDeconv	Monocytes	0.124779	sp_8_rct
ReDeconv	NK	0.134209	sp_8_rct
ReDeconv	Pre-B	0.151616	sp_8_rct
ReDeconv	CD8+ NKT-like	0.11431	sp_8_rct
ReDeconv	Naive CD8+ T	0.124315	sp_8_rct
ReDeconv	B	0.124396	sp_8_rct
ReDeconv	CD4+ T	0.120669	sp_9_rct
ReDeconv	Platelets	0.145331	sp_9_rct
ReDeconv	Monocytes	0.121969	sp_9_rct
ReDeconv	NK	0.127212	sp_9_rct
ReDeconv	Pre-B	0.122246	sp_9_rct
ReDeconv	CD8+ NKT-like	0.10651	sp_9_rct
ReDeconv	Naive CD8+ T	0.134966	sp_9_rct
ReDeconv	B	0.121098	sp_9_rct
ReDeconv	CD4+ T	0.124351	sp_10_rct
ReDeconv	Platelets	0.13441	sp_10_rct
ReDeconv	Monocytes	0.136087	sp_10_rct
ReDeconv	NK	0.118251	sp_10_rct
ReDeconv	Pre-B	0.120278	sp_10_rct
ReDeconv	CD8+ NKT-like	0.136266	sp_10_rct
ReDeconv	Naive CD8+ T	0.114067	sp_10_rct
ReDeconv	B	0.11629	sp_10_rct
ReDeconv	CD4+ T	0.106297	sp_11_rct
ReDeconv	Platelets	0.116912	sp_11_rct
ReDeconv	Monocytes	0.133358	sp_11_rct
ReDeconv	NK	0.139141	sp_11_rct
ReDeconv	Pre-B	0.137558	sp_11_rct
ReDeconv	CD8+ NKT-like	0.105277	sp_11_rct
ReDeconv	Naive CD8+ T	0.142139	sp_11_rct
ReDeconv	B	0.119318	sp_11_rct
ReDeconv	CD4+ T	0.131523	sp_12_rct
ReDeconv	Platelets	0.13684	sp_12_rct
ReDeconv	Monocytes	0.114979	sp_12_rct
ReDeconv	NK	0.121489	sp_12_rct
ReDeconv	Pre-B	0.112549	sp_12_rct
ReDeconv	CD8+ NKT-like	0.142867	sp_12_rct
ReDeconv	Naive CD8+ T	0.10878	sp_12_rct
ReDeconv	B	0.130973	sp_12_rct
ReDeconv	CD4+ T	0.128837	sp_13_rct
ReDeconv	Platelets	0.116914	sp_13_rct
ReDeconv	Monocytes	0.131265	sp_13_rct
ReDeconv	NK	0.124851	sp_13_rct
ReDeconv	Pre-B	0.109157	sp_13_rct
ReDeconv	CD8+ NKT-like	0.112325	sp_13_rct
ReDeconv	Naive CD8+ T	0.132188	sp_13_rct
ReDeconv	B	0.144464	sp_13_rct
ReDeconv	CD4+ T	0.127933	sp_14_rct
ReDeconv	Platelets	0.123139	sp_14_rct
ReDeconv	Monocytes	0.133923	sp_14_rct
ReDeconv	NK	0.122236	sp_14_rct
ReDeconv	Pre-B	0.128936	sp_14_rct
ReDeconv	CD8+ NKT-like	0.128026	sp_14_rct
ReDeconv	Naive CD8+ T	0.118325	sp_14_rct
ReDeconv	B	0.117483	sp_14_rct
ReDeconv	CD4+ T	0.14349	sp_15_rct
ReDeconv	Platelets	0.121797	sp_15_rct
ReDeconv	Monocytes	0.129899	sp_15_rct
ReDeconv	NK	0.117011	sp_15_rct
ReDeconv	Pre-B	0.129743	sp_15_rct
ReDeconv	CD8+ NKT-like	0.122515	sp_15_rct
ReDeconv	Naive CD8+ T	0.110523	sp_15_rct
ReDeconv	B	0.125021	sp_15_rct
ReDeconv	CD4+ T	0.111243	sp_16_rct
ReDeconv	Platelets	0.126347	sp_16_rct
ReDeconv	Monocytes	0.114313	sp_16_rct
ReDeconv	NK	0.14061	sp_16_rct
ReDeconv	Pre-B	0.127087	sp_16_rct
ReDeconv	CD8+ NKT-like	0.119567	sp_16_rct
ReDeconv	Naive CD8+ T	0.136592	sp_16_rct
ReDeconv	B	0.124241	sp_16_rct
ReDeconv	CD4+ T	0.12461	sp_17_rct
ReDeconv	Platelets	0.135611	sp_17_rct
ReDeconv	Monocytes	0.115008	sp_17_rct
ReDeconv	NK	0.121295	sp_17_rct
ReDeconv	Pre-B	0.124951	sp_17_rct
ReDeconv	CD8+ NKT-like	0.132155	sp_17_rct
ReDeconv	Naive CD8+ T	0.136743	sp_17_rct
ReDeconv	B	0.109628	sp_17_rct
ReDeconv	CD4+ T	0.105518	sp_18_rct
ReDeconv	Platelets	0.133311	sp_18_rct
ReDeconv	Monocytes	0.11099	sp_18_rct
ReDeconv	NK	0.126378	sp_18_rct
ReDeconv	Pre-B	0.120781	sp_18_rct
ReDeconv	CD8+ NKT-like	0.136423	sp_18_rct
ReDeconv	Naive CD8+ T	0.131829	sp_18_rct
ReDeconv	B	0.13477	sp_18_rct
ReDeconv	CD4+ T	0.133225	sp_19_rct
ReDeconv	Platelets	0.134101	sp_19_rct
ReDeconv	Monocytes	0.128608	sp_19_rct
ReDeconv	NK	0.11144	sp_19_rct
ReDeconv	Pre-B	0.124781	sp_19_rct
ReDeconv	CD8+ NKT-like	0.141337	sp_19_rct
ReDeconv	Naive CD8+ T	0.102373	sp_19_rct
ReDeconv	B	0.124135	sp_19_rct
ReDeconv	CD4+ T	0.131735	sp_20_rct
ReDeconv	Platelets	0.129498	sp_20_rct
ReDeconv	Monocytes	0.132071	sp_20_rct
ReDeconv	NK	0.124411	sp_20_rct
ReDeconv	Pre-B	0.134731	sp_20_rct
ReDeconv	CD8+ NKT-like	0.112368	sp_20_rct
ReDeconv	Naive CD8+ T	0.120785	sp_20_rct
ReDeconv	B	0.114401	sp_20_rct
ReDeconv	CD4+ T	0.125021	sp_21_rct
ReDeconv	Platelets	0.129647	sp_21_rct
ReDeconv	Monocytes	0.116379	sp_21_rct
ReDeconv	NK	0.126488	sp_21_rct
ReDeconv	Pre-B	0.134618	sp_21_rct
ReDeconv	CD8+ NKT-like	0.118882	sp_21_rct
ReDeconv	Naive CD8+ T	0.131613	sp_21_rct
ReDeconv	B	0.117353	sp_21_rct
ReDeconv	CD4+ T	0.123306	sp_22_rct
ReDeconv	Platelets	0.145276	sp_22_rct
ReDeconv	Monocytes	0.130672	sp_22_rct
ReDeconv	NK	0.145479	sp_22_rct
ReDeconv	Pre-B	0.121354	sp_22_rct
ReDeconv	CD8+ NKT-like	0.0930129	sp_22_rct
ReDeconv	Naive CD8+ T	0.121701	sp_22_rct
ReDeconv	B	0.119199	sp_22_rct
ReDeconv	CD4+ T	0.132827	sp_23_rct
ReDeconv	Platelets	0.140358	sp_23_rct
ReDeconv	Monocytes	0.126984	sp_23_rct
ReDeconv	NK	0.12624	sp_23_rct
ReDeconv	Pre-B	0.108459	sp_23_rct
ReDeconv	CD8+ NKT-like	0.112816	sp_23_rct
ReDeconv	Naive CD8+ T	0.113899	sp_23_rct
ReDeconv	B	0.138418	sp_23_rct
ReDeconv	CD4+ T	0.138176	sp_24_rct
ReDeconv	Platelets	0.111311	sp_24_rct
ReDeconv	Monocytes	0.12085	sp_24_rct
ReDeconv	NK	0.145535	sp_24_rct
ReDeconv	Pre-B	0.112699	sp_24_rct
ReDeconv	CD8+ NKT-like	0.112221	sp_24_rct
ReDeconv	Naive CD8+ T	0.129581	sp_24_rct
ReDeconv	B	0.129627	sp_24_rct
ReDeconv	CD4+ T	0.144323	sp_25_rct
ReDeconv	Platelets	0.122615	sp_25_rct
ReDeconv	Monocytes	0.119028	sp_25_rct
ReDeconv	NK	0.136695	sp_25_rct
ReDeconv	Pre-B	0.124055	sp_25_rct
ReDeconv	CD8+ NKT-like	0.100195	sp_25_rct
ReDeconv	Naive CD8+ T	0.125199	sp_25_rct
ReDeconv	B	0.127891	sp_25_rct
ReDeconv	CD4+ T	0.119384	sp_26_rct
ReDeconv	Platelets	0.121086	sp_26_rct
ReDeconv	Monocytes	0.134763	sp_26_rct
ReDeconv	NK	0.123214	sp_26_rct
ReDeconv	Pre-B	0.12765	sp_26_rct
ReDeconv	CD8+ NKT-like	0.134736	sp_26_rct
ReDeconv	Naive CD8+ T	0.11843	sp_26_rct
ReDeconv	B	0.120736	sp_26_rct
ReDeconv	CD4+ T	0.137026	sp_27_rct
ReDeconv	Platelets	0.115545	sp_27_rct
ReDeconv	Monocytes	0.116596	sp_27_rct
ReDeconv	NK	0.134532	sp_27_rct
ReDeconv	Pre-B	0.138131	sp_27_rct
ReDeconv	CD8+ NKT-like	0.138752	sp_27_rct
ReDeconv	Naive CD8+ T	0.101509	sp_27_rct
ReDeconv	B	0.117909	sp_27_rct
ReDeconv	CD4+ T	0.102961	sp_28_rct
ReDeconv	Platelets	0.138692	sp_28_rct
ReDeconv	Monocytes	0.117667	sp_28_rct
ReDeconv	NK	0.128587	sp_28_rct
ReDeconv	Pre-B	0.139679	sp_28_rct
ReDeconv	CD8+ NKT-like	0.117061	sp_28_rct
ReDeconv	Naive CD8+ T	0.139256	sp_28_rct
ReDeconv	B	0.116097	sp_28_rct
ReDeconv	CD4+ T	0.13867	sp_29_rct
ReDeconv	Platelets	0.140739	sp_29_rct
ReDeconv	Monocytes	0.122954	sp_29_rct
ReDeconv	NK	0.134451	sp_29_rct
ReDeconv	Pre-B	0.142662	sp_29_rct
ReDeconv	CD8+ NKT-like	0.0767901	sp_29_rct
ReDeconv	Naive CD8+ T	0.133842	sp_29_rct
ReDeconv	B	0.109891	sp_29_rct
ReDeconv	CD4+ T	0.10961	sp_30_rct
ReDeconv	Platelets	0.0989542	sp_30_rct
ReDeconv	Monocytes	0.133244	sp_30_rct
ReDeconv	NK	0.125703	sp_30_rct
ReDeconv	Pre-B	0.146857	sp_30_rct
ReDeconv	CD8+ NKT-like	0.125015	sp_30_rct
ReDeconv	Naive CD8+ T	0.142995	sp_30_rct
ReDeconv	B	0.117622	sp_30_rct
ReDeconv	CD4+ T	0.115179	sp_31_rct
ReDeconv	Platelets	0.136164	sp_31_rct
ReDeconv	Monocytes	0.132491	sp_31_rct
ReDeconv	NK	0.121431	sp_31_rct
ReDeconv	Pre-B	0.130403	sp_31_rct
ReDeconv	CD8+ NKT-like	0.118442	sp_31_rct
ReDeconv	Naive CD8+ T	0.11822	sp_31_rct
ReDeconv	B	0.127668	sp_31_rct
ReDeconv	CD4+ T	0.124477	sp_32_rct
ReDeconv	Platelets	0.126906	sp_32_rct
ReDeconv	Monocytes	0.130692	sp_32_rct
ReDeconv	NK	0.133171	sp_32_rct
ReDeconv	Pre-B	0.135725	sp_32_rct
ReDeconv	CD8+ NKT-like	0.109789	sp_32_rct
ReDeconv	Naive CD8+ T	0.125452	sp_32_rct
ReDeconv	B	0.113788	sp_32_rct
ReDeconv	CD4+ T	0.128235	sp_33_rct
ReDeconv	Platelets	0.135179	sp_33_rct
ReDeconv	Monocytes	0.116756	sp_33_rct
ReDeconv	NK	0.112843	sp_33_rct
ReDeconv	Pre-B	0.129695	sp_33_rct
ReDeconv	CD8+ NKT-like	0.136086	sp_33_rct
ReDeconv	Naive CD8+ T	0.117592	sp_33_rct
ReDeconv	B	0.123614	sp_33_rct
ReDeconv	CD4+ T	0.127474	sp_34_rct
ReDeconv	Platelets	0.136926	sp_34_rct
ReDeconv	Monocytes	0.12986	sp_34_rct
ReDeconv	NK	0.138615	sp_34_rct
ReDeconv	Pre-B	0.125908	sp_34_rct
ReDeconv	CD8+ NKT-like	0.0967498	sp_34_rct
ReDeconv	Naive CD8+ T	0.130225	sp_34_rct
ReDeconv	B	0.114241	sp_34_rct
ReDeconv	CD4+ T	0.103318	sp_35_rct
ReDeconv	Platelets	0.144577	sp_35_rct
ReDeconv	Monocytes	0.125747	sp_35_rct
ReDeconv	NK	0.121424	sp_35_rct
ReDeconv	Pre-B	0.117941	sp_35_rct
ReDeconv	CD8+ NKT-like	0.128131	sp_35_rct
ReDeconv	Naive CD8+ T	0.113865	sp_35_rct
ReDeconv	B	0.144998	sp_35_rct
ReDeconv	CD4+ T	0.129643	sp_36_rct
ReDeconv	Platelets	0.124039	sp_36_rct
ReDeconv	Monocytes	0.116561	sp_36_rct
ReDeconv	NK	0.136813	sp_36_rct
ReDeconv	Pre-B	0.112336	sp_36_rct
ReDeconv	CD8+ NKT-like	0.117259	sp_36_rct
ReDeconv	Naive CD8+ T	0.134292	sp_36_rct
ReDeconv	B	0.129057	sp_36_rct
ReDeconv	CD4+ T	0.134815	sp_37_rct
ReDeconv	Platelets	0.120686	sp_37_rct
ReDeconv	Monocytes	0.126538	sp_37_rct
ReDeconv	NK	0.130196	sp_37_rct
ReDeconv	Pre-B	0.120389	sp_37_rct
ReDeconv	CD8+ NKT-like	0.103266	sp_37_rct
ReDeconv	Naive CD8+ T	0.135368	sp_37_rct
ReDeconv	B	0.128743	sp_37_rct
ReDeconv	CD4+ T	0.126194	sp_38_rct
ReDeconv	Platelets	0.111323	sp_38_rct
ReDeconv	Monocytes	0.121129	sp_38_rct
ReDeconv	NK	0.12151	sp_38_rct
ReDeconv	Pre-B	0.120736	sp_38_rct
ReDeconv	CD8+ NKT-like	0.147238	sp_38_rct
ReDeconv	Naive CD8+ T	0.123865	sp_38_rct
ReDeconv	B	0.128005	sp_38_rct
ReDeconv	CD4+ T	0.123698	sp_39_rct
ReDeconv	Platelets	0.125942	sp_39_rct
ReDeconv	Monocytes	0.124025	sp_39_rct
ReDeconv	NK	0.123207	sp_39_rct
ReDeconv	Pre-B	0.106316	sp_39_rct
ReDeconv	CD8+ NKT-like	0.140466	sp_39_rct
ReDeconv	Naive CD8+ T	0.117067	sp_39_rct
ReDeconv	B	0.139281	sp_39_rct
ReDeconv	CD4+ T	0.100669	sp_40_rct
ReDeconv	Platelets	0.147783	sp_40_rct
ReDeconv	Monocytes	0.121972	sp_40_rct
ReDeconv	NK	0.116825	sp_40_rct
ReDeconv	Pre-B	0.123418	sp_40_rct
ReDeconv	CD8+ NKT-like	0.137271	sp_40_rct
ReDeconv	Naive CD8+ T	0.127683	sp_40_rct
ReDeconv	B	0.124379	sp_40_rct
ReDeconv	CD4+ T	0.133499	sp_41_rct
ReDeconv	Platelets	0.110323	sp_41_rct
ReDeconv	Monocytes	0.131422	sp_41_rct
ReDeconv	NK	0.13974	sp_41_rct
ReDeconv	Pre-B	0.112281	sp_41_rct
ReDeconv	CD8+ NKT-like	0.106058	sp_41_rct
ReDeconv	Naive CD8+ T	0.121516	sp_41_rct
ReDeconv	B	0.145161	sp_41_rct
ReDeconv	CD4+ T	0.130751	sp_42_rct
ReDeconv	Platelets	0.106384	sp_42_rct
ReDeconv	Monocytes	0.130127	sp_42_rct
ReDeconv	NK	0.114824	sp_42_rct
ReDeconv	Pre-B	0.130114	sp_42_rct
ReDeconv	CD8+ NKT-like	0.129311	sp_42_rct
ReDeconv	Naive CD8+ T	0.130673	sp_42_rct
ReDeconv	B	0.127816	sp_42_rct
ReDeconv	CD4+ T	0.133968	sp_43_rct
ReDeconv	Platelets	0.14201	sp_43_rct
ReDeconv	Monocytes	0.117029	sp_43_rct
ReDeconv	NK	0.116474	sp_43_rct
ReDeconv	Pre-B	0.122716	sp_43_rct
ReDeconv	CD8+ NKT-like	0.114594	sp_43_rct
ReDeconv	Naive CD8+ T	0.136622	sp_43_rct
ReDeconv	B	0.116587	sp_43_rct
ReDeconv	CD4+ T	0.121923	sp_44_rct
ReDeconv	Platelets	0.117394	sp_44_rct
ReDeconv	Monocytes	0.128625	sp_44_rct
ReDeconv	NK	0.126273	sp_44_rct
ReDeconv	Pre-B	0.127832	sp_44_rct
ReDeconv	CD8+ NKT-like	0.135624	sp_44_rct
ReDeconv	Naive CD8+ T	0.125032	sp_44_rct
ReDeconv	B	0.117296	sp_44_rct
ReDeconv	CD4+ T	0.108147	sp_45_rct
ReDeconv	Platelets	0.125679	sp_45_rct
ReDeconv	Monocytes	0.133538	sp_45_rct
ReDeconv	NK	0.123155	sp_45_rct
ReDeconv	Pre-B	0.152316	sp_45_rct
ReDeconv	CD8+ NKT-like	0.124889	sp_45_rct
ReDeconv	Naive CD8+ T	0.115227	sp_45_rct
ReDeconv	B	0.117049	sp_45_rct
ReDeconv	CD4+ T	0.109499	sp_46_rct
ReDeconv	Platelets	0.114665	sp_46_rct
ReDeconv	Monocytes	0.123025	sp_46_rct
ReDeconv	NK	0.118231	sp_46_rct
ReDeconv	Pre-B	0.122708	sp_46_rct
ReDeconv	CD8+ NKT-like	0.14741	sp_46_rct
ReDeconv	Naive CD8+ T	0.12832	sp_46_rct
ReDeconv	B	0.136142	sp_46_rct
ReDeconv	CD4+ T	0.106762	sp_47_rct
ReDeconv	Platelets	0.134627	sp_47_rct
ReDeconv	Monocytes	0.120074	sp_47_rct
ReDeconv	NK	0.136712	sp_47_rct
ReDeconv	Pre-B	0.146106	sp_47_rct
ReDeconv	CD8+ NKT-like	0.114126	sp_47_rct
ReDeconv	Naive CD8+ T	0.133246	sp_47_rct
ReDeconv	B	0.108346	sp_47_rct
ReDeconv	CD4+ T	0.147633	sp_48_rct
ReDeconv	Platelets	0.103325	sp_48_rct
ReDeconv	Monocytes	0.120352	sp_48_rct
ReDeconv	NK	0.124344	sp_48_rct
ReDeconv	Pre-B	0.120069	sp_48_rct
ReDeconv	CD8+ NKT-like	0.127896	sp_48_rct
ReDeconv	Naive CD8+ T	0.125331	sp_48_rct
ReDeconv	B	0.131048	sp_48_rct
ReDeconv	CD4+ T	0.120424	sp_49_rct
ReDeconv	Platelets	0.131578	sp_49_rct
ReDeconv	Monocytes	0.126055	sp_49_rct
ReDeconv	NK	0.125981	sp_49_rct
ReDeconv	Pre-B	0.120201	sp_49_rct
ReDeconv	CD8+ NKT-like	0.131094	sp_49_rct
ReDeconv	Naive CD8+ T	0.119251	sp_49_rct
ReDeconv	B	0.125415	sp_49_rct
ReDeconv	CD4+ T	0.125993	sp_50_rct
ReDeconv	Platelets	0.131083	sp_50_rct
ReDeconv	Monocytes	0.120718	sp_50_rct
ReDeconv	NK	0.140912	sp_50_rct
ReDeconv	Pre-B	0.118763	sp_50_rct
ReDeconv	CD8+ NKT-like	0.105905	sp_50_rct
ReDeconv	Naive CD8+ T	0.128813	sp_50_rct
ReDeconv	B	0.127815	sp_50_rct
ReDeconv	CD4+ T	0.109099	sp_51_rct
ReDeconv	Platelets	0.139008	sp_51_rct
ReDeconv	Monocytes	0.115458	sp_51_rct
ReDeconv	NK	0.121071	sp_51_rct
ReDeconv	Pre-B	0.134651	sp_51_rct
ReDeconv	CD8+ NKT-like	0.123733	sp_51_rct
ReDeconv	Naive CD8+ T	0.131427	sp_51_rct
ReDeconv	B	0.125553	sp_51_rct
ReDeconv	CD4+ T	0.109236	sp_52_rct
ReDeconv	Platelets	0.14898	sp_52_rct
ReDeconv	Monocytes	0.122048	sp_52_rct
ReDeconv	NK	0.116263	sp_52_rct
ReDeconv	Pre-B	0.110671	sp_52_rct
ReDeconv	CD8+ NKT-like	0.128107	sp_52_rct
ReDeconv	Naive CD8+ T	0.132179	sp_52_rct
ReDeconv	B	0.132516	sp_52_rct
ReDeconv	CD4+ T	0.11979	sp_53_rct
ReDeconv	Platelets	0.12172	sp_53_rct
ReDeconv	Monocytes	0.128269	sp_53_rct
ReDeconv	NK	0.133879	sp_53_rct
ReDeconv	Pre-B	0.125675	sp_53_rct
ReDeconv	CD8+ NKT-like	0.118521	sp_53_rct
ReDeconv	Naive CD8+ T	0.134732	sp_53_rct
ReDeconv	B	0.117412	sp_53_rct
ReDeconv	CD4+ T	0.125091	sp_54_rct
ReDeconv	Platelets	0.116608	sp_54_rct
ReDeconv	Monocytes	0.124984	sp_54_rct
ReDeconv	NK	0.125738	sp_54_rct
ReDeconv	Pre-B	0.123151	sp_54_rct
ReDeconv	CD8+ NKT-like	0.118619	sp_54_rct
ReDeconv	Naive CD8+ T	0.130299	sp_54_rct
ReDeconv	B	0.135509	sp_54_rct
ReDeconv	CD4+ T	0.112765	sp_55_rct
ReDeconv	Platelets	0.133885	sp_55_rct
ReDeconv	Monocytes	0.127622	sp_55_rct
ReDeconv	NK	0.124946	sp_55_rct
ReDeconv	Pre-B	0.127151	sp_55_rct
ReDeconv	CD8+ NKT-like	0.127021	sp_55_rct
ReDeconv	Naive CD8+ T	0.128104	sp_55_rct
ReDeconv	B	0.118506	sp_55_rct
ReDeconv	CD4+ T	0.102967	sp_56_rct
ReDeconv	Platelets	0.127108	sp_56_rct
ReDeconv	Monocytes	0.117258	sp_56_rct
ReDeconv	NK	0.121136	sp_56_rct
ReDeconv	Pre-B	0.14524	sp_56_rct
ReDeconv	CD8+ NKT-like	0.136317	sp_56_rct
ReDeconv	Naive CD8+ T	0.122227	sp_56_rct
ReDeconv	B	0.127748	sp_56_rct
ReDeconv	CD4+ T	0.104464	sp_57_rct
ReDeconv	Platelets	0.139749	sp_57_rct
ReDeconv	Monocytes	0.115499	sp_57_rct
ReDeconv	NK	0.125743	sp_57_rct
ReDeconv	Pre-B	0.125377	sp_57_rct
ReDeconv	CD8+ NKT-like	0.156077	sp_57_rct
ReDeconv	Naive CD8+ T	0.115619	sp_57_rct
ReDeconv	B	0.117471	sp_57_rct
ReDeconv	CD4+ T	0.115888	sp_58_rct
ReDeconv	Platelets	0.118158	sp_58_rct
ReDeconv	Monocytes	0.12884	sp_58_rct
ReDeconv	NK	0.127106	sp_58_rct
ReDeconv	Pre-B	0.141825	sp_58_rct
ReDeconv	CD8+ NKT-like	0.126404	sp_58_rct
ReDeconv	Naive CD8+ T	0.127786	sp_58_rct
ReDeconv	B	0.113994	sp_58_rct
ReDeconv	CD4+ T	0.111845	sp_59_rct
ReDeconv	Platelets	0.142252	sp_59_rct
ReDeconv	Monocytes	0.11376	sp_59_rct
ReDeconv	NK	0.118655	sp_59_rct
ReDeconv	Pre-B	0.133387	sp_59_rct
ReDeconv	CD8+ NKT-like	0.148782	sp_59_rct
ReDeconv	Naive CD8+ T	0.105001	sp_59_rct
ReDeconv	B	0.126318	sp_59_rct
ReDeconv	CD4+ T	0.12588	sp_60_rct
ReDeconv	Platelets	0.140031	sp_60_rct
ReDeconv	Monocytes	0.128472	sp_60_rct
ReDeconv	NK	0.126411	sp_60_rct
ReDeconv	Pre-B	0.134996	sp_60_rct
ReDeconv	CD8+ NKT-like	0.10974	sp_60_rct
ReDeconv	Naive CD8+ T	0.124624	sp_60_rct
ReDeconv	B	0.109846	sp_60_rct
ReDeconv	CD4+ T	0.142392	sp_61_rct
ReDeconv	Platelets	0.121104	sp_61_rct
ReDeconv	Monocytes	0.118707	sp_61_rct
ReDeconv	NK	0.1268	sp_61_rct
ReDeconv	Pre-B	0.136046	sp_61_rct
ReDeconv	CD8+ NKT-like	0.0901474	sp_61_rct
ReDeconv	Naive CD8+ T	0.143731	sp_61_rct
ReDeconv	B	0.121072	sp_61_rct
ReDeconv	CD4+ T	0.138988	sp_62_rct
ReDeconv	Platelets	0.120567	sp_62_rct
ReDeconv	Monocytes	0.123879	sp_62_rct
ReDeconv	NK	0.135566	sp_62_rct
ReDeconv	Pre-B	0.124143	sp_62_rct
ReDeconv	CD8+ NKT-like	0.100111	sp_62_rct
ReDeconv	Naive CD8+ T	0.12972	sp_62_rct
ReDeconv	B	0.127027	sp_62_rct
ReDeconv	CD4+ T	0.116998	sp_63_rct
ReDeconv	Platelets	0.125579	sp_63_rct
ReDeconv	Monocytes	0.127426	sp_63_rct
ReDeconv	NK	0.136247	sp_63_rct
ReDeconv	Pre-B	0.137942	sp_63_rct
ReDeconv	CD8+ NKT-like	0.11104	sp_63_rct
ReDeconv	Naive CD8+ T	0.130962	sp_63_rct
ReDeconv	B	0.113805	sp_63_rct
ReDeconv	CD4+ T	0.127257	sp_64_rct
ReDeconv	Platelets	0.135351	sp_64_rct
ReDeconv	Monocytes	0.11468	sp_64_rct
ReDeconv	NK	0.117567	sp_64_rct
ReDeconv	Pre-B	0.138656	sp_64_rct
ReDeconv	CD8+ NKT-like	0.134704	sp_64_rct
ReDeconv	Naive CD8+ T	0.11837	sp_64_rct
ReDeconv	B	0.113417	sp_64_rct
ReDeconv	CD4+ T	0.121266	sp_65_rct
ReDeconv	Platelets	0.111225	sp_65_rct
ReDeconv	Monocytes	0.120695	sp_65_rct
ReDeconv	NK	0.137551	sp_65_rct
ReDeconv	Pre-B	0.134919	sp_65_rct
ReDeconv	CD8+ NKT-like	0.123273	sp_65_rct
ReDeconv	Naive CD8+ T	0.12897	sp_65_rct
ReDeconv	B	0.1221	sp_65_rct
ReDeconv	CD4+ T	0.125438	sp_66_rct
ReDeconv	Platelets	0.122075	sp_66_rct
ReDeconv	Monocytes	0.143646	sp_66_rct
ReDeconv	NK	0.12404	sp_66_rct
ReDeconv	Pre-B	0.121722	sp_66_rct
ReDeconv	CD8+ NKT-like	0.110802	sp_66_rct
ReDeconv	Naive CD8+ T	0.120613	sp_66_rct
ReDeconv	B	0.131664	sp_66_rct
ReDeconv	CD4+ T	0.103758	sp_67_rct
ReDeconv	Platelets	0.120334	sp_67_rct
ReDeconv	Monocytes	0.134121	sp_67_rct
ReDeconv	NK	0.123927	sp_67_rct
ReDeconv	Pre-B	0.125876	sp_67_rct
ReDeconv	CD8+ NKT-like	0.126214	sp_67_rct
ReDeconv	Naive CD8+ T	0.136646	sp_67_rct
ReDeconv	B	0.129124	sp_67_rct
ReDeconv	CD4+ T	0.0896066	sp_68_rct
ReDeconv	Platelets	0.137557	sp_68_rct
ReDeconv	Monocytes	0.125606	sp_68_rct
ReDeconv	NK	0.121202	sp_68_rct
ReDeconv	Pre-B	0.132136	sp_68_rct
ReDeconv	CD8+ NKT-like	0.150213	sp_68_rct
ReDeconv	Naive CD8+ T	0.126935	sp_68_rct
ReDeconv	B	0.116744	sp_68_rct
ReDeconv	CD4+ T	0.120069	sp_69_rct
ReDeconv	Platelets	0.132644	sp_69_rct
ReDeconv	Monocytes	0.115576	sp_69_rct
ReDeconv	NK	0.111825	sp_69_rct
ReDeconv	Pre-B	0.130555	sp_69_rct
ReDeconv	CD8+ NKT-like	0.140797	sp_69_rct
ReDeconv	Naive CD8+ T	0.130661	sp_69_rct
ReDeconv	B	0.117874	sp_69_rct
ReDeconv	CD4+ T	0.115386	sp_70_rct
ReDeconv	Platelets	0.113086	sp_70_rct
ReDeconv	Monocytes	0.116383	sp_70_rct
ReDeconv	NK	0.115932	sp_70_rct
ReDeconv	Pre-B	0.136149	sp_70_rct
ReDeconv	CD8+ NKT-like	0.139284	sp_70_rct
ReDeconv	Naive CD8+ T	0.138344	sp_70_rct
ReDeconv	B	0.125437	sp_70_rct
ReDeconv	CD4+ T	0.11349	sp_71_rct
ReDeconv	Platelets	0.12406	sp_71_rct
ReDeconv	Monocytes	0.138543	sp_71_rct
ReDeconv	NK	0.146241	sp_71_rct
ReDeconv	Pre-B	0.128813	sp_71_rct
ReDeconv	CD8+ NKT-like	0.102392	sp_71_rct
ReDeconv	Naive CD8+ T	0.125771	sp_71_rct
ReDeconv	B	0.12069	sp_71_rct
ReDeconv	CD4+ T	0.120666	sp_72_rct
ReDeconv	Platelets	0.0953326	sp_72_rct
ReDeconv	Monocytes	0.135606	sp_72_rct
ReDeconv	NK	0.11655	sp_72_rct
ReDeconv	Pre-B	0.123665	sp_72_rct
ReDeconv	CD8+ NKT-like	0.145901	sp_72_rct
ReDeconv	Naive CD8+ T	0.120215	sp_72_rct
ReDeconv	B	0.142063	sp_72_rct
ReDeconv	CD4+ T	0.131741	sp_73_rct
ReDeconv	Platelets	0.129364	sp_73_rct
ReDeconv	Monocytes	0.123628	sp_73_rct
ReDeconv	NK	0.138809	sp_73_rct
ReDeconv	Pre-B	0.106709	sp_73_rct
ReDeconv	CD8+ NKT-like	0.0910082	sp_73_rct
ReDeconv	Naive CD8+ T	0.141516	sp_73_rct
ReDeconv	B	0.137226	sp_73_rct
ReDeconv	CD4+ T	0.133949	sp_74_rct
ReDeconv	Platelets	0.135148	sp_74_rct
ReDeconv	Monocytes	0.111575	sp_74_rct
ReDeconv	NK	0.123051	sp_74_rct
ReDeconv	Pre-B	0.125365	sp_74_rct
ReDeconv	CD8+ NKT-like	0.122462	sp_74_rct
ReDeconv	Naive CD8+ T	0.128811	sp_74_rct
ReDeconv	B	0.119638	sp_74_rct
ReDeconv	CD4+ T	0.111898	sp_75_rct
ReDeconv	Platelets	0.139462	sp_75_rct
ReDeconv	Monocytes	0.125699	sp_75_rct
ReDeconv	NK	0.13911	sp_75_rct
ReDeconv	Pre-B	0.107961	sp_75_rct
ReDeconv	CD8+ NKT-like	0.101066	sp_75_rct
ReDeconv	Naive CD8+ T	0.136585	sp_75_rct
ReDeconv	B	0.13822	sp_75_rct
ReDeconv	CD4+ T	0.137081	sp_76_rct
ReDeconv	Platelets	0.124623	sp_76_rct
ReDeconv	Monocytes	0.127283	sp_76_rct
ReDeconv	NK	0.13188	sp_76_rct
ReDeconv	Pre-B	0.1192	sp_76_rct
ReDeconv	CD8+ NKT-like	0.104022	sp_76_rct
ReDeconv	Naive CD8+ T	0.124778	sp_76_rct
ReDeconv	B	0.131133	sp_76_rct
ReDeconv	CD4+ T	0.136797	sp_77_rct
ReDeconv	Platelets	0.133134	sp_77_rct
ReDeconv	Monocytes	0.120828	sp_77_rct
ReDeconv	NK	0.132473	sp_77_rct
ReDeconv	Pre-B	0.109678	sp_77_rct
ReDeconv	CD8+ NKT-like	0.105013	sp_77_rct
ReDeconv	Naive CD8+ T	0.136143	sp_77_rct
ReDeconv	B	0.125934	sp_77_rct
ReDeconv	CD4+ T	0.107984	sp_78_rct
ReDeconv	Platelets	0.132909	sp_78_rct
ReDeconv	Monocytes	0.125386	sp_78_rct
ReDeconv	NK	0.121724	sp_78_rct
ReDeconv	Pre-B	0.123469	sp_78_rct
ReDeconv	CD8+ NKT-like	0.155292	sp_78_rct
ReDeconv	Naive CD8+ T	0.112248	sp_78_rct
ReDeconv	B	0.120987	sp_78_rct
ReDeconv	CD4+ T	0.117646	sp_79_rct
ReDeconv	Platelets	0.146323	sp_79_rct
ReDeconv	Monocytes	0.125088	sp_79_rct
ReDeconv	NK	0.121838	sp_79_rct
ReDeconv	Pre-B	0.13607	sp_79_rct
ReDeconv	CD8+ NKT-like	0.115262	sp_79_rct
ReDeconv	Naive CD8+ T	0.128791	sp_79_rct
ReDeconv	B	0.108983	sp_79_rct
ReDeconv	CD4+ T	0.12609	sp_80_rct
ReDeconv	Platelets	0.138142	sp_80_rct
ReDeconv	Monocytes	0.120162	sp_80_rct
ReDeconv	NK	0.128851	sp_80_rct
ReDeconv	Pre-B	0.131742	sp_80_rct
ReDeconv	CD8+ NKT-like	0.104611	sp_80_rct
ReDeconv	Naive CD8+ T	0.116093	sp_80_rct
ReDeconv	B	0.134308	sp_80_rct
ReDeconv	CD4+ T	0.135716	sp_81_rct
ReDeconv	Platelets	0.125814	sp_81_rct
ReDeconv	Monocytes	0.127231	sp_81_rct
ReDeconv	NK	0.121872	sp_81_rct
ReDeconv	Pre-B	0.132031	sp_81_rct
ReDeconv	CD8+ NKT-like	0.105364	sp_81_rct
ReDeconv	Naive CD8+ T	0.131452	sp_81_rct
ReDeconv	B	0.12052	sp_81_rct
ReDeconv	CD4+ T	0.116527	sp_82_rct
ReDeconv	Platelets	0.125247	sp_82_rct
ReDeconv	Monocytes	0.118357	sp_82_rct
ReDeconv	NK	0.116691	sp_82_rct
ReDeconv	Pre-B	0.127046	sp_82_rct
ReDeconv	CD8+ NKT-like	0.144521	sp_82_rct
ReDeconv	Naive CD8+ T	0.123485	sp_82_rct
ReDeconv	B	0.128126	sp_82_rct
ReDeconv	CD4+ T	0.121947	sp_83_rct
ReDeconv	Platelets	0.118495	sp_83_rct
ReDeconv	Monocytes	0.119287	sp_83_rct
ReDeconv	NK	0.126639	sp_83_rct
ReDeconv	Pre-B	0.123694	sp_83_rct
ReDeconv	CD8+ NKT-like	0.128576	sp_83_rct
ReDeconv	Naive CD8+ T	0.119232	sp_83_rct
ReDeconv	B	0.142131	sp_83_rct
ReDeconv	CD4+ T	0.147673	sp_84_rct
ReDeconv	Platelets	0.120625	sp_84_rct
ReDeconv	Monocytes	0.122204	sp_84_rct
ReDeconv	NK	0.12697	sp_84_rct
ReDeconv	Pre-B	0.122352	sp_84_rct
ReDeconv	CD8+ NKT-like	0.103843	sp_84_rct
ReDeconv	Naive CD8+ T	0.13117	sp_84_rct
ReDeconv	B	0.125162	sp_84_rct
ReDeconv	CD4+ T	0.122124	sp_85_rct
ReDeconv	Platelets	0.115061	sp_85_rct
ReDeconv	Monocytes	0.129282	sp_85_rct
ReDeconv	NK	0.129225	sp_85_rct
ReDeconv	Pre-B	0.113291	sp_85_rct
ReDeconv	CD8+ NKT-like	0.132713	sp_85_rct
ReDeconv	Naive CD8+ T	0.11947	sp_85_rct
ReDeconv	B	0.138835	sp_85_rct
ReDeconv	CD4+ T	0.125202	sp_86_rct
ReDeconv	Platelets	0.149216	sp_86_rct
ReDeconv	Monocytes	0.117784	sp_86_rct
ReDeconv	NK	0.119649	sp_86_rct
ReDeconv	Pre-B	0.127313	sp_86_rct
ReDeconv	CD8+ NKT-like	0.134582	sp_86_rct
ReDeconv	Naive CD8+ T	0.107415	sp_86_rct
ReDeconv	B	0.118839	sp_86_rct
ReDeconv	CD4+ T	0.140244	sp_87_rct
ReDeconv	Platelets	0.137737	sp_87_rct
ReDeconv	Monocytes	0.118831	sp_87_rct
ReDeconv	NK	0.122653	sp_87_rct
ReDeconv	Pre-B	0.120916	sp_87_rct
ReDeconv	CD8+ NKT-like	0.107462	sp_87_rct
ReDeconv	Naive CD8+ T	0.124949	sp_87_rct
ReDeconv	B	0.127209	sp_87_rct
ReDeconv	CD4+ T	0.128942	sp_88_rct
ReDeconv	Platelets	0.132822	sp_88_rct
ReDeconv	Monocytes	0.129409	sp_88_rct
ReDeconv	NK	0.122858	sp_88_rct
ReDeconv	Pre-B	0.124711	sp_88_rct
ReDeconv	CD8+ NKT-like	0.125612	sp_88_rct
ReDeconv	Naive CD8+ T	0.124404	sp_88_rct
ReDeconv	B	0.111242	sp_88_rct
ReDeconv	CD4+ T	0.122872	sp_89_rct
ReDeconv	Platelets	0.12859	sp_89_rct
ReDeconv	Monocytes	0.127379	sp_89_rct
ReDeconv	NK	0.122095	sp_89_rct
ReDeconv	Pre-B	0.136348	sp_89_rct
ReDeconv	CD8+ NKT-like	0.108813	sp_89_rct
ReDeconv	Naive CD8+ T	0.131437	sp_89_rct
ReDeconv	B	0.122466	sp_89_rct
ReDeconv	CD4+ T	0.123241	sp_90_rct
ReDeconv	Platelets	0.131161	sp_90_rct
ReDeconv	Monocytes	0.114283	sp_90_rct
ReDeconv	NK	0.107791	sp_90_rct
ReDeconv	Pre-B	0.124111	sp_90_rct
ReDeconv	CD8+ NKT-like	0.164965	sp_90_rct
ReDeconv	Naive CD8+ T	0.109918	sp_90_rct
ReDeconv	B	0.124529	sp_90_rct
ReDeconv	CD4+ T	0.139398	sp_91_rct
ReDeconv	Platelets	0.128545	sp_91_rct
ReDeconv	Monocytes	0.132676	sp_91_rct
ReDeconv	NK	0.114582	sp_91_rct
ReDeconv	Pre-B	0.122056	sp_91_rct
ReDeconv	CD8+ NKT-like	0.13967	sp_91_rct
ReDeconv	Naive CD8+ T	0.110486	sp_91_rct
ReDeconv	B	0.112586	sp_91_rct
ReDeconv	CD4+ T	0.147287	sp_92_rct
ReDeconv	Platelets	0.118656	sp_92_rct
ReDeconv	Monocytes	0.126359	sp_92_rct
ReDeconv	NK	0.124895	sp_92_rct
ReDeconv	Pre-B	0.113486	sp_92_rct
ReDeconv	CD8+ NKT-like	0.134168	sp_92_rct
ReDeconv	Naive CD8+ T	0.105639	sp_92_rct
ReDeconv	B	0.12951	sp_92_rct
ReDeconv	CD4+ T	0.119537	sp_93_rct
ReDeconv	Platelets	0.127438	sp_93_rct
ReDeconv	Monocytes	0.134231	sp_93_rct
ReDeconv	NK	0.109971	sp_93_rct
ReDeconv	Pre-B	0.110356	sp_93_rct
ReDeconv	CD8+ NKT-like	0.150417	sp_93_rct
ReDeconv	Naive CD8+ T	0.113429	sp_93_rct
ReDeconv	B	0.13462	sp_93_rct
ReDeconv	CD4+ T	0.106737	sp_94_rct
ReDeconv	Platelets	0.129861	sp_94_rct
ReDeconv	Monocytes	0.127434	sp_94_rct
ReDeconv	NK	0.123733	sp_94_rct
ReDeconv	Pre-B	0.125911	sp_94_rct
ReDeconv	CD8+ NKT-like	0.125012	sp_94_rct
ReDeconv	Naive CD8+ T	0.129999	sp_94_rct
ReDeconv	B	0.131314	sp_94_rct
ReDeconv	CD4+ T	0.136889	sp_95_rct
ReDeconv	Platelets	0.136128	sp_95_rct
ReDeconv	Monocytes	0.113371	sp_95_rct
ReDeconv	NK	0.128528	sp_95_rct
ReDeconv	Pre-B	0.132278	sp_95_rct
ReDeconv	CD8+ NKT-like	0.110437	sp_95_rct
ReDeconv	Naive CD8+ T	0.126099	sp_95_rct
ReDeconv	B	0.11627	sp_95_rct
ReDeconv	CD4+ T	0.120327	sp_96_rct
ReDeconv	Platelets	0.114571	sp_96_rct
ReDeconv	Monocytes	0.128769	sp_96_rct
ReDeconv	NK	0.117509	sp_96_rct
ReDeconv	Pre-B	0.123733	sp_96_rct
ReDeconv	CD8+ NKT-like	0.145776	sp_96_rct
ReDeconv	Naive CD8+ T	0.111991	sp_96_rct
ReDeconv	B	0.137324	sp_96_rct
ReDeconv	CD4+ T	0.130173	sp_97_rct
ReDeconv	Platelets	0.116663	sp_97_rct
ReDeconv	Monocytes	0.137384	sp_97_rct
ReDeconv	NK	0.123447	sp_97_rct
ReDeconv	Pre-B	0.128211	sp_97_rct
ReDeconv	CD8+ NKT-like	0.125372	sp_97_rct
ReDeconv	Naive CD8+ T	0.118528	sp_97_rct
ReDeconv	B	0.120222	sp_97_rct
ReDeconv	CD4+ T	0.108358	sp_98_rct
ReDeconv	Platelets	0.136643	sp_98_rct
ReDeconv	Monocytes	0.127184	sp_98_rct
ReDeconv	NK	0.118308	sp_98_rct
ReDeconv	Pre-B	0.139655	sp_98_rct
ReDeconv	CD8+ NKT-like	0.130528	sp_98_rct
ReDeconv	Naive CD8+ T	0.121632	sp_98_rct
ReDeconv	B	0.117692	sp_98_rct
ReDeconv	CD4+ T	0.110598	sp_99_rct
ReDeconv	Platelets	0.146875	sp_99_rct
ReDeconv	Monocytes	0.130594	sp_99_rct
ReDeconv	NK	0.117595	sp_99_rct
ReDeconv	Pre-B	0.135065	sp_99_rct
ReDeconv	CD8+ NKT-like	0.12451	sp_99_rct
ReDeconv	Naive CD8+ T	0.114652	sp_99_rct
ReDeconv	B	0.120112	sp_99_rct
ReDeconv	CD4+ T	0.111848	sp_100_rct
ReDeconv	Platelets	0.132564	sp_100_rct
ReDeconv	Monocytes	0.121614	sp_100_rct
ReDeconv	NK	0.123476	sp_100_rct
ReDeconv	Pre-B	0.143396	sp_100_rct
ReDeconv	CD8+ NKT-like	0.127006	sp_100_rct
ReDeconv	Naive CD8+ T	0.133148	sp_100_rct
ReDeconv	B	0.106949	sp_100_rct
MuSiC (T2)	CD4+ T	0.470933	sp_1_rct
MuSiC (T2)	Platelets	0.0421498	sp_1_rct
MuSiC (T2)	Monocytes	0.017879	sp_1_rct
MuSiC (T2)	NK	0.395221	sp_1_rct
MuSiC (T2)	Pre-B	0.0738167	sp_1_rct
MuSiC (T2)	CD8+ NKT-like	0	sp_1_rct
MuSiC (T2)	Naive CD8+ T	0	sp_1_rct
MuSiC (T2)	B	0	sp_1_rct
MuSiC (T2)	CD4+ T	0.472736	sp_2_rct
MuSiC (T2)	Platelets	0.0331253	sp_2_rct
MuSiC (T2)	Monocytes	0.0254391	sp_2_rct
MuSiC (T2)	NK	0.385085	sp_2_rct
MuSiC (T2)	Pre-B	0.0836146	sp_2_rct
MuSiC (T2)	CD8+ NKT-like	0	sp_2_rct
MuSiC (T2)	Naive CD8+ T	0	sp_2_rct
MuSiC (T2)	B	0	sp_2_rct
MuSiC (T2)	CD4+ T	0.455034	sp_3_rct
MuSiC (T2)	Platelets	0.0384691	sp_3_rct
MuSiC (T2)	Monocytes	0.0228195	sp_3_rct
MuSiC (T2)	NK	0.397973	sp_3_rct
MuSiC (T2)	Pre-B	0.0827815	sp_3_rct
MuSiC (T2)	CD8+ NKT-like	0.00292368	sp_3_rct
MuSiC (T2)	Naive CD8+ T	0	sp_3_rct
MuSiC (T2)	B	0	sp_3_rct
MuSiC (T2)	CD4+ T	0.498001	sp_4_rct
MuSiC (T2)	Platelets	0.0365158	sp_4_rct
MuSiC (T2)	Monocytes	0.0209368	sp_4_rct
MuSiC (T2)	NK	0.364233	sp_4_rct
MuSiC (T2)	Pre-B	0.0803138	sp_4_rct
MuSiC (T2)	CD8+ NKT-like	0	sp_4_rct
MuSiC (T2)	Naive CD8+ T	0	sp_4_rct
MuSiC (T2)	B	0	sp_4_rct
MuSiC (T2)	CD4+ T	0.494153	sp_5_rct
MuSiC (T2)	Platelets	0.0321985	sp_5_rct
MuSiC (T2)	Monocytes	0.0183422	sp_5_rct
MuSiC (T2)	NK	0.370247	sp_5_rct
MuSiC (T2)	Pre-B	0.0842752	sp_5_rct
MuSiC (T2)	CD8+ NKT-like	0	sp_5_rct
MuSiC (T2)	Naive CD8+ T	0	sp_5_rct
MuSiC (T2)	B	0.000784554	sp_5_rct
MuSiC (T2)	CD4+ T	0.476668	sp_6_rct
MuSiC (T2)	Platelets	0.0330827	sp_6_rct
MuSiC (T2)	Monocytes	0.0217402	sp_6_rct
MuSiC (T2)	NK	0.390125	sp_6_rct
MuSiC (T2)	Pre-B	0.0783836	sp_6_rct
MuSiC (T2)	CD8+ NKT-like	0	sp_6_rct
MuSiC (T2)	Naive CD8+ T	0	sp_6_rct
MuSiC (T2)	B	0	sp_6_rct
MuSiC (T2)	CD4+ T	0.478457	sp_7_rct
MuSiC (T2)	Platelets	0.0421647	sp_7_rct
MuSiC (T2)	Monocytes	0.0219769	sp_7_rct
MuSiC (T2)	NK	0.364711	sp_7_rct
MuSiC (T2)	Pre-B	0.0911819	sp_7_rct
MuSiC (T2)	CD8+ NKT-like	0.00150931	sp_7_rct
MuSiC (T2)	Naive CD8+ T	0	sp_7_rct
MuSiC (T2)	B	0	sp_7_rct
MuSiC (T2)	CD4+ T	0.471471	sp_8_rct
MuSiC (T2)	Platelets	0.0254835	sp_8_rct
MuSiC (T2)	Monocytes	0.0176688	sp_8_rct
MuSiC (T2)	NK	0.403278	sp_8_rct
MuSiC (T2)	Pre-B	0.0820992	sp_8_rct
MuSiC (T2)	CD8+ NKT-like	0	sp_8_rct
MuSiC (T2)	Naive CD8+ T	0	sp_8_rct
MuSiC (T2)	B	0	sp_8_rct
MuSiC (T2)	CD4+ T	0.487105	sp_9_rct
MuSiC (T2)	Platelets	0.0406803	sp_9_rct
MuSiC (T2)	Monocytes	0.0241471	sp_9_rct
MuSiC (T2)	NK	0.3599	sp_9_rct
MuSiC (T2)	Pre-B	0.085909	sp_9_rct
MuSiC (T2)	CD8+ NKT-like	0.00225862	sp_9_rct
MuSiC (T2)	Naive CD8+ T	0	sp_9_rct
MuSiC (T2)	B	0	sp_9_rct
MuSiC (T2)	CD4+ T	0.470485	sp_10_rct
MuSiC (T2)	Platelets	0.0375784	sp_10_rct
MuSiC (T2)	Monocytes	0.0211161	sp_10_rct
MuSiC (T2)	NK	0.393228	sp_10_rct
MuSiC (T2)	Pre-B	0.0775922	sp_10_rct
MuSiC (T2)	CD8+ NKT-like	0	sp_10_rct
MuSiC (T2)	Naive CD8+ T	0	sp_10_rct
MuSiC (T2)	B	0	sp_10_rct
MuSiC (T2)	CD4+ T	0.467288	sp_11_rct
MuSiC (T2)	Platelets	0.0372521	sp_11_rct
MuSiC (T2)	Monocytes	0.0195956	sp_11_rct
MuSiC (T2)	NK	0.384383	sp_11_rct
MuSiC (T2)	Pre-B	0.0892134	sp_11_rct
MuSiC (T2)	CD8+ NKT-like	0.002268	sp_11_rct
MuSiC (T2)	Naive CD8+ T	0	sp_11_rct
MuSiC (T2)	B	0	sp_11_rct
MuSiC (T2)	CD4+ T	0.498253	sp_12_rct
MuSiC (T2)	Platelets	0.0389784	sp_12_rct
MuSiC (T2)	Monocytes	0.0164726	sp_12_rct
MuSiC (T2)	NK	0.374092	sp_12_rct
MuSiC (T2)	Pre-B	0.0722038	sp_12_rct
MuSiC (T2)	CD8+ NKT-like	0	sp_12_rct
MuSiC (T2)	Naive CD8+ T	0	sp_12_rct
MuSiC (T2)	B	0	sp_12_rct
MuSiC (T2)	CD4+ T	0.482687	sp_13_rct
MuSiC (T2)	Platelets	0.0270783	sp_13_rct
MuSiC (T2)	Monocytes	0.0173423	sp_13_rct
MuSiC (T2)	NK	0.391002	sp_13_rct
MuSiC (T2)	Pre-B	0.0818907	sp_13_rct
MuSiC (T2)	CD8+ NKT-like	0	sp_13_rct
MuSiC (T2)	Naive CD8+ T	0	sp_13_rct
MuSiC (T2)	B	0	sp_13_rct
MuSiC (T2)	CD4+ T	0.465644	sp_14_rct
MuSiC (T2)	Platelets	0.0363083	sp_14_rct
MuSiC (T2)	Monocytes	0.0263519	sp_14_rct
MuSiC (T2)	NK	0.389625	sp_14_rct
MuSiC (T2)	Pre-B	0.0804719	sp_14_rct
MuSiC (T2)	CD8+ NKT-like	0.00159958	sp_14_rct
MuSiC (T2)	Naive CD8+ T	0	sp_14_rct
MuSiC (T2)	B	0	sp_14_rct
MuSiC (T2)	CD4+ T	0.477527	sp_15_rct
MuSiC (T2)	Platelets	0.0302507	sp_15_rct
MuSiC (T2)	Monocytes	0.0190598	sp_15_rct
MuSiC (T2)	NK	0.386046	sp_15_rct
MuSiC (T2)	Pre-B	0.0871165	sp_15_rct
MuSiC (T2)	CD8+ NKT-like	0	sp_15_rct
MuSiC (T2)	Naive CD8+ T	0	sp_15_rct
MuSiC (T2)	B	0	sp_15_rct
MuSiC (T2)	CD4+ T	0.429715	sp_16_rct
MuSiC (T2)	Platelets	0.0388549	sp_16_rct
MuSiC (T2)	Monocytes	0.0148634	sp_16_rct
MuSiC (T2)	NK	0.426352	sp_16_rct
MuSiC (T2)	Pre-B	0.0883473	sp_16_rct
MuSiC (T2)	CD8+ NKT-like	0.00186779	sp_16_rct
MuSiC (T2)	Naive CD8+ T	0	sp_16_rct
MuSiC (T2)	B	0	sp_16_rct
MuSiC (T2)	CD4+ T	0.488298	sp_17_rct
MuSiC (T2)	Platelets	0.0556754	sp_17_rct
MuSiC (T2)	Monocytes	0.0194955	sp_17_rct
MuSiC (T2)	NK	0.349822	sp_17_rct
MuSiC (T2)	Pre-B	0.0856245	sp_17_rct
MuSiC (T2)	CD8+ NKT-like	0.00108486	sp_17_rct
MuSiC (T2)	Naive CD8+ T	0	sp_17_rct
MuSiC (T2)	B	0	sp_17_rct
MuSiC (T2)	CD4+ T	0.465641	sp_18_rct
MuSiC (T2)	Platelets	0.0369854	sp_18_rct
MuSiC (T2)	Monocytes	0.0211885	sp_18_rct
MuSiC (T2)	NK	0.389244	sp_18_rct
MuSiC (T2)	Pre-B	0.0851332	sp_18_rct
MuSiC (T2)	CD8+ NKT-like	0	sp_18_rct
MuSiC (T2)	Naive CD8+ T	0	sp_18_rct
MuSiC (T2)	B	0.00180771	sp_18_rct
MuSiC (T2)	CD4+ T	0.44956	sp_19_rct
MuSiC (T2)	Platelets	0.0414052	sp_19_rct
MuSiC (T2)	Monocytes	0.0183799	sp_19_rct
MuSiC (T2)	NK	0.409505	sp_19_rct
MuSiC (T2)	Pre-B	0.0811499	sp_19_rct
MuSiC (T2)	CD8+ NKT-like	0	sp_19_rct
MuSiC (T2)	Naive CD8+ T	0	sp_19_rct
MuSiC (T2)	B	0	sp_19_rct
MuSiC (T2)	CD4+ T	0.454739	sp_20_rct
MuSiC (T2)	Platelets	0.0358977	sp_20_rct
MuSiC (T2)	Monocytes	0.0257047	sp_20_rct
MuSiC (T2)	NK	0.388325	sp_20_rct
MuSiC (T2)	Pre-B	0.0953331	sp_20_rct
MuSiC (T2)	CD8+ NKT-like	0	sp_20_rct
MuSiC (T2)	Naive CD8+ T	0	sp_20_rct
MuSiC (T2)	B	0	sp_20_rct
MuSiC (T2)	CD4+ T	0.472947	sp_21_rct
MuSiC (T2)	Platelets	0.0415847	sp_21_rct
MuSiC (T2)	Monocytes	0.0143183	sp_21_rct
MuSiC (T2)	NK	0.376081	sp_21_rct
MuSiC (T2)	Pre-B	0.0942884	sp_21_rct
MuSiC (T2)	CD8+ NKT-like	0.000780058	sp_21_rct
MuSiC (T2)	Naive CD8+ T	0	sp_21_rct
MuSiC (T2)	B	0	sp_21_rct
MuSiC (T2)	CD4+ T	0.460666	sp_22_rct
MuSiC (T2)	Platelets	0.0421975	sp_22_rct
MuSiC (T2)	Monocytes	0.0199705	sp_22_rct
MuSiC (T2)	NK	0.394971	sp_22_rct
MuSiC (T2)	Pre-B	0.0821957	sp_22_rct
MuSiC (T2)	CD8+ NKT-like	0	sp_22_rct
MuSiC (T2)	Naive CD8+ T	0	sp_22_rct
MuSiC (T2)	B	0	sp_22_rct
MuSiC (T2)	CD4+ T	0.429302	sp_23_rct
MuSiC (T2)	Platelets	0.0408363	sp_23_rct
MuSiC (T2)	Monocytes	0.0230736	sp_23_rct
MuSiC (T2)	NK	0.424561	sp_23_rct
MuSiC (T2)	Pre-B	0.0822277	sp_23_rct
MuSiC (T2)	CD8+ NKT-like	0	sp_23_rct
MuSiC (T2)	Naive CD8+ T	0	sp_23_rct
MuSiC (T2)	B	0	sp_23_rct
MuSiC (T2)	CD4+ T	0.45473	sp_24_rct
MuSiC (T2)	Platelets	0.0289773	sp_24_rct
MuSiC (T2)	Monocytes	0.0208638	sp_24_rct
MuSiC (T2)	NK	0.403828	sp_24_rct
MuSiC (T2)	Pre-B	0.0915861	sp_24_rct
MuSiC (T2)	CD8+ NKT-like	1.47326e-05	sp_24_rct
MuSiC (T2)	Naive CD8+ T	0	sp_24_rct
MuSiC (T2)	B	0	sp_24_rct
MuSiC (T2)	CD4+ T	0.479265	sp_25_rct
MuSiC (T2)	Platelets	0.0323809	sp_25_rct
MuSiC (T2)	Monocytes	0.0208704	sp_25_rct
MuSiC (T2)	NK	0.376665	sp_25_rct
MuSiC (T2)	Pre-B	0.0905599	sp_25_rct
MuSiC (T2)	CD8+ NKT-like	0.000258876	sp_25_rct
MuSiC (T2)	Naive CD8+ T	0	sp_25_rct
MuSiC (T2)	B	0	sp_25_rct
MuSiC (T2)	CD4+ T	0.454892	sp_26_rct
MuSiC (T2)	Platelets	0.0376931	sp_26_rct
MuSiC (T2)	Monocytes	0.0214766	sp_26_rct
MuSiC (T2)	NK	0.395863	sp_26_rct
MuSiC (T2)	Pre-B	0.0884695	sp_26_rct
MuSiC (T2)	CD8+ NKT-like	0.00160653	sp_26_rct
MuSiC (T2)	Naive CD8+ T	0	sp_26_rct
MuSiC (T2)	B	0	sp_26_rct
MuSiC (T2)	CD4+ T	0.472085	sp_27_rct
MuSiC (T2)	Platelets	0.0330368	sp_27_rct
MuSiC (T2)	Monocytes	0.0169036	sp_27_rct
MuSiC (T2)	NK	0.392707	sp_27_rct
MuSiC (T2)	Pre-B	0.0852677	sp_27_rct
MuSiC (T2)	CD8+ NKT-like	0	sp_27_rct
MuSiC (T2)	Naive CD8+ T	0	sp_27_rct
MuSiC (T2)	B	0	sp_27_rct
MuSiC (T2)	CD4+ T	0.465133	sp_28_rct
MuSiC (T2)	Platelets	0.0372637	sp_28_rct
MuSiC (T2)	Monocytes	0.0173379	sp_28_rct
MuSiC (T2)	NK	0.386236	sp_28_rct
MuSiC (T2)	Pre-B	0.0919771	sp_28_rct
MuSiC (T2)	CD8+ NKT-like	0.00205226	sp_28_rct
MuSiC (T2)	Naive CD8+ T	0	sp_28_rct
MuSiC (T2)	B	0	sp_28_rct
MuSiC (T2)	CD4+ T	0.461307	sp_29_rct
MuSiC (T2)	Platelets	0.036077	sp_29_rct
MuSiC (T2)	Monocytes	0.020087	sp_29_rct
MuSiC (T2)	NK	0.399572	sp_29_rct
MuSiC (T2)	Pre-B	0.0829576	sp_29_rct
MuSiC (T2)	CD8+ NKT-like	0	sp_29_rct
MuSiC (T2)	Naive CD8+ T	0	sp_29_rct
MuSiC (T2)	B	0	sp_29_rct
MuSiC (T2)	CD4+ T	0.47575	sp_30_rct
MuSiC (T2)	Platelets	0.0294406	sp_30_rct
MuSiC (T2)	Monocytes	0.0201613	sp_30_rct
MuSiC (T2)	NK	0.379423	sp_30_rct
MuSiC (T2)	Pre-B	0.0938169	sp_30_rct
MuSiC (T2)	CD8+ NKT-like	0.0014088	sp_30_rct
MuSiC (T2)	Naive CD8+ T	0	sp_30_rct
MuSiC (T2)	B	0	sp_30_rct
MuSiC (T2)	CD4+ T	0.459308	sp_31_rct
MuSiC (T2)	Platelets	0.0362768	sp_31_rct
MuSiC (T2)	Monocytes	0.0198124	sp_31_rct
MuSiC (T2)	NK	0.390424	sp_31_rct
MuSiC (T2)	Pre-B	0.0930536	sp_31_rct
MuSiC (T2)	CD8+ NKT-like	0.00112446	sp_31_rct
MuSiC (T2)	Naive CD8+ T	0	sp_31_rct
MuSiC (T2)	B	0	sp_31_rct
MuSiC (T2)	CD4+ T	0.460273	sp_32_rct
MuSiC (T2)	Platelets	0.0357941	sp_32_rct
MuSiC (T2)	Monocytes	0.0204837	sp_32_rct
MuSiC (T2)	NK	0.39392	sp_32_rct
MuSiC (T2)	Pre-B	0.0879208	sp_32_rct
MuSiC (T2)	CD8+ NKT-like	0.00160815	sp_32_rct
MuSiC (T2)	Naive CD8+ T	0	sp_32_rct
MuSiC (T2)	B	0	sp_32_rct
MuSiC (T2)	CD4+ T	0.458914	sp_33_rct
MuSiC (T2)	Platelets	0.0396861	sp_33_rct
MuSiC (T2)	Monocytes	0.0180049	sp_33_rct
MuSiC (T2)	NK	0.394728	sp_33_rct
MuSiC (T2)	Pre-B	0.0871143	sp_33_rct
MuSiC (T2)	CD8+ NKT-like	0	sp_33_rct
MuSiC (T2)	Naive CD8+ T	0	sp_33_rct
MuSiC (T2)	B	0.00155286	sp_33_rct
MuSiC (T2)	CD4+ T	0.42913	sp_34_rct
MuSiC (T2)	Platelets	0.0356275	sp_34_rct
MuSiC (T2)	Monocytes	0.0203462	sp_34_rct
MuSiC (T2)	NK	0.426967	sp_34_rct
MuSiC (T2)	Pre-B	0.0879291	sp_34_rct
MuSiC (T2)	CD8+ NKT-like	0	sp_34_rct
MuSiC (T2)	Naive CD8+ T	0	sp_34_rct
MuSiC (T2)	B	0	sp_34_rct
MuSiC (T2)	CD4+ T	0.444669	sp_35_rct
MuSiC (T2)	Platelets	0.0406567	sp_35_rct
MuSiC (T2)	Monocytes	0.0179994	sp_35_rct
MuSiC (T2)	NK	0.419241	sp_35_rct
MuSiC (T2)	Pre-B	0.0769534	sp_35_rct
MuSiC (T2)	CD8+ NKT-like	0	sp_35_rct
MuSiC (T2)	Naive CD8+ T	0	sp_35_rct
MuSiC (T2)	B	0.000479599	sp_35_rct
MuSiC (T2)	CD4+ T	0.487219	sp_36_rct
MuSiC (T2)	Platelets	0.0385729	sp_36_rct
MuSiC (T2)	Monocytes	0.0155686	sp_36_rct
MuSiC (T2)	NK	0.363359	sp_36_rct
MuSiC (T2)	Pre-B	0.0939572	sp_36_rct
MuSiC (T2)	CD8+ NKT-like	0.00132252	sp_36_rct
MuSiC (T2)	Naive CD8+ T	0	sp_36_rct
MuSiC (T2)	B	0	sp_36_rct
MuSiC (T2)	CD4+ T	0.483718	sp_37_rct
MuSiC (T2)	Platelets	0.0320449	sp_37_rct
MuSiC (T2)	Monocytes	0.0204688	sp_37_rct
MuSiC (T2)	NK	0.372493	sp_37_rct
MuSiC (T2)	Pre-B	0.0907328	sp_37_rct
MuSiC (T2)	CD8+ NKT-like	0	sp_37_rct
MuSiC (T2)	Naive CD8+ T	0	sp_37_rct
MuSiC (T2)	B	0.000543045	sp_37_rct
MuSiC (T2)	CD4+ T	0.50695	sp_38_rct
MuSiC (T2)	Platelets	0.0324378	sp_38_rct
MuSiC (T2)	Monocytes	0.0174039	sp_38_rct
MuSiC (T2)	NK	0.350421	sp_38_rct
MuSiC (T2)	Pre-B	0.0907041	sp_38_rct
MuSiC (T2)	CD8+ NKT-like	0.00208238	sp_38_rct
MuSiC (T2)	Naive CD8+ T	0	sp_38_rct
MuSiC (T2)	B	0	sp_38_rct
MuSiC (T2)	CD4+ T	0.468886	sp_39_rct
MuSiC (T2)	Platelets	0.0382646	sp_39_rct
MuSiC (T2)	Monocytes	0.0204843	sp_39_rct
MuSiC (T2)	NK	0.386884	sp_39_rct
MuSiC (T2)	Pre-B	0.0836953	sp_39_rct
MuSiC (T2)	CD8+ NKT-like	0.00178583	sp_39_rct
MuSiC (T2)	Naive CD8+ T	0	sp_39_rct
MuSiC (T2)	B	0	sp_39_rct
MuSiC (T2)	CD4+ T	0.450548	sp_40_rct
MuSiC (T2)	Platelets	0.043554	sp_40_rct
MuSiC (T2)	Monocytes	0.0226185	sp_40_rct
MuSiC (T2)	NK	0.399622	sp_40_rct
MuSiC (T2)	Pre-B	0.0836575	sp_40_rct
MuSiC (T2)	CD8+ NKT-like	0	sp_40_rct
MuSiC (T2)	Naive CD8+ T	0	sp_40_rct
MuSiC (T2)	B	0	sp_40_rct
MuSiC (T2)	CD4+ T	0.431405	sp_41_rct
MuSiC (T2)	Platelets	0.0382228	sp_41_rct
MuSiC (T2)	Monocytes	0.0234301	sp_41_rct
MuSiC (T2)	NK	0.42216	sp_41_rct
MuSiC (T2)	Pre-B	0.0838794	sp_41_rct
MuSiC (T2)	CD8+ NKT-like	0.000902694	sp_41_rct
MuSiC (T2)	Naive CD8+ T	0	sp_41_rct
MuSiC (T2)	B	0	sp_41_rct
MuSiC (T2)	CD4+ T	0.486525	sp_42_rct
MuSiC (T2)	Platelets	0.0345543	sp_42_rct
MuSiC (T2)	Monocytes	0.0224526	sp_42_rct
MuSiC (T2)	NK	0.36403	sp_42_rct
MuSiC (T2)	Pre-B	0.0901929	sp_42_rct
MuSiC (T2)	CD8+ NKT-like	0.00224537	sp_42_rct
MuSiC (T2)	Naive CD8+ T	0	sp_42_rct
MuSiC (T2)	B	0	sp_42_rct
MuSiC (T2)	CD4+ T	0.49182	sp_43_rct
MuSiC (T2)	Platelets	0.0373295	sp_43_rct
MuSiC (T2)	Monocytes	0.0157402	sp_43_rct
MuSiC (T2)	NK	0.383251	sp_43_rct
MuSiC (T2)	Pre-B	0.0718599	sp_43_rct
MuSiC (T2)	CD8+ NKT-like	0	sp_43_rct
MuSiC (T2)	Naive CD8+ T	0	sp_43_rct
MuSiC (T2)	B	0	sp_43_rct
MuSiC (T2)	CD4+ T	0.478092	sp_44_rct
MuSiC (T2)	Platelets	0.0362987	sp_44_rct
MuSiC (T2)	Monocytes	0.0200848	sp_44_rct
MuSiC (T2)	NK	0.379919	sp_44_rct
MuSiC (T2)	Pre-B	0.0850013	sp_44_rct
MuSiC (T2)	CD8+ NKT-like	0.000603789	sp_44_rct
MuSiC (T2)	Naive CD8+ T	0	sp_44_rct
MuSiC (T2)	B	0	sp_44_rct
MuSiC (T2)	CD4+ T	0.443251	sp_45_rct
MuSiC (T2)	Platelets	0.03529	sp_45_rct
MuSiC (T2)	Monocytes	0.0219349	sp_45_rct
MuSiC (T2)	NK	0.40007	sp_45_rct
MuSiC (T2)	Pre-B	0.0986852	sp_45_rct
MuSiC (T2)	CD8+ NKT-like	0	sp_45_rct
MuSiC (T2)	Naive CD8+ T	0	sp_45_rct
MuSiC (T2)	B	0.000769312	sp_45_rct
MuSiC (T2)	CD4+ T	0.463724	sp_46_rct
MuSiC (T2)	Platelets	0.0324152	sp_46_rct
MuSiC (T2)	Monocytes	0.0216806	sp_46_rct
MuSiC (T2)	NK	0.382116	sp_46_rct
MuSiC (T2)	Pre-B	0.0993535	sp_46_rct
MuSiC (T2)	CD8+ NKT-like	0	sp_46_rct
MuSiC (T2)	Naive CD8+ T	0	sp_46_rct
MuSiC (T2)	B	0.00071093	sp_46_rct
MuSiC (T2)	CD4+ T	0.49166	sp_47_rct
MuSiC (T2)	Platelets	0.0367394	sp_47_rct
MuSiC (T2)	Monocytes	0.0161545	sp_47_rct
MuSiC (T2)	NK	0.394418	sp_47_rct
MuSiC (T2)	Pre-B	0.0610282	sp_47_rct
MuSiC (T2)	CD8+ NKT-like	0	sp_47_rct
MuSiC (T2)	Naive CD8+ T	0	sp_47_rct
MuSiC (T2)	B	0	sp_47_rct
MuSiC (T2)	CD4+ T	0.462403	sp_48_rct
MuSiC (T2)	Platelets	0.0289721	sp_48_rct
MuSiC (T2)	Monocytes	0.0185665	sp_48_rct
MuSiC (T2)	NK	0.395526	sp_48_rct
MuSiC (T2)	Pre-B	0.0927029	sp_48_rct
MuSiC (T2)	CD8+ NKT-like	0.00183001	sp_48_rct
MuSiC (T2)	Naive CD8+ T	0	sp_48_rct
MuSiC (T2)	B	0	sp_48_rct
MuSiC (T2)	CD4+ T	0.474238	sp_49_rct
MuSiC (T2)	Platelets	0.0364748	sp_49_rct
MuSiC (T2)	Monocytes	0.020144	sp_49_rct
MuSiC (T2)	NK	0.372943	sp_49_rct
MuSiC (T2)	Pre-B	0.0940697	sp_49_rct
MuSiC (T2)	CD8+ NKT-like	0.00213095	sp_49_rct
MuSiC (T2)	Naive CD8+ T	0	sp_49_rct
MuSiC (T2)	B	0	sp_49_rct
MuSiC (T2)	CD4+ T	0.492739	sp_50_rct
MuSiC (T2)	Platelets	0.0311137	sp_50_rct
MuSiC (T2)	Monocytes	0.0117661	sp_50_rct
MuSiC (T2)	NK	0.405104	sp_50_rct
MuSiC (T2)	Pre-B	0.0592774	sp_50_rct
MuSiC (T2)	CD8+ NKT-like	0	sp_50_rct
MuSiC (T2)	Naive CD8+ T	0	sp_50_rct
[truncated: 1,201 more rows]
